# Supplementary material for: Sulfur disproportionation occurs globally across anoxic habitats and has multiple mechanisms of independent evolutionary origin
Source: ISME J. 2026 Mar 2;20(1):wrag042. doi: 10.1093/ismejo/wrag042 (PMC12998232; doi:10.1093/ismejo/wrag042)
Supplement: Sup_File_1_HMM_wrag042 [file sup_file_1_hmm_wrag042.zip › SupFile1_HMM/SupFile1c_results/aprb_Neukirchen_a-hmm-015_Desulfobulbus_oligotrophicus_Prop6_GCF_016446285.txt]

# hmmsearch :: search profile(s) against a sequence database
# HMMER 3.4 (Aug 2023); http://hmmer.org/
# Copyright (C) 2023 Howard Hughes Medical Institute.
# Freely distributed under the BSD open source license.
# - - - - - - - - - - - - - - - - - - - - - - - - - - - - - - - - - - - -
# query HMM file:                  /Users/lukas/OneDrive/2023_Sulfur/20250723_HMM/profiles_all/aprb_Neukirchen_a.hmm
# target sequence database:        /Users/lukas/OneDrive/2023_Sulfur/20250626_HMM/db_new/015_Desulfobulbus_oligotrophicus_Prop6_GCF_016446285.fas
# - - - - - - - - - - - - - - - - - - - - - - - - - - - - - - - - - - - -

Query:       aprb_Neukirchen_a  [M=157]
Scores for complete sequences (score includes all domains):
   --- full sequence ---   --- best 1 domain ---    -#dom-
    E-value  score  bias    E-value  score  bias    exp  N  Sequence       Description
    ------- ------ -----    ------- ------ -----   ---- --  --------       -----------
      6e-57  189.4   1.2    6.2e-57  189.3   1.2    1.0  1  WP_199261096.1  adenylyl-sulfate reductase subunit beta [Desu
    2.1e-13   47.9  29.2    3.2e-13   47.3  10.5    3.6  3  WP_199261652.1  CoB-CoM heterodisulfide reductase HdrA2 [Desu
    1.8e-12   44.9   7.3      2e-12   44.7   7.3    1.0  1  WP_199261657.1  4Fe-4S binding protein [Desulfobulbus oligotr
      7e-10   36.4   2.8    8.7e-10   36.1   2.8    1.1  1  WP_199261642.1  ferredoxin family protein [Desulfobulbus olig
    1.5e-09   35.3  28.6    6.1e-07   26.9  10.4    3.2  3  WP_408639852.1  DMSO/selenate family reductase complex B subu
    4.3e-09   33.9   8.4    7.7e-09   33.1   8.4    1.4  1  WP_199264094.1  4Fe-4S binding protein [Desulfobulbus oligotr
    4.9e-09   33.7   1.6    8.2e-09   33.0   1.6    1.3  1  WP_199263338.1  nitroreductase family protein [Desulfobulbus 
    5.1e-09   33.6   6.8    5.1e-09   33.6   6.8    1.6  1  WP_199262122.1  NADH-quinone oxidoreductase subunit NuoF [Des
    1.9e-08   31.8  20.5    0.00041   17.7   7.1    3.2  3  WP_199264285.1  4Fe-4S dicluster domain-containing protein [D
    3.3e-08   31.0  21.9    2.7e-05   21.5   4.7    3.4  3  WP_199263186.1  4Fe-4S dicluster domain-containing protein [D
      2e-07   28.5  21.9    0.00073   16.9   9.3    4.3  3  WP_233249132.1  FAD-dependent oxidoreductase [Desulfobulbus o
    3.2e-07   27.8   5.1    3.2e-07   27.8   5.1    1.6  1  WP_199261367.1  ATP-binding protein [Desulfobulbus oligotroph
    3.9e-07   27.5  17.2    1.3e-05   22.6   6.7    3.2  3  WP_199263363.1  hydrogenase 2 operon protein HybA [Desulfobul
    6.3e-07   26.9  30.2    8.7e-07   26.4  12.4    3.3  3  WP_199261796.1  4Fe-4S dicluster domain-containing protein [D
    7.2e-07   26.7   3.2    1.2e-06   26.0   3.2    1.2  1  WP_199263791.1  ATP-binding protein [Desulfobulbus oligotroph
    9.2e-07   26.3   4.1    1.4e-06   25.8   4.1    1.2  1  WP_199261282.1  NADH-quinone oxidoreductase subunit I [Desulf
    1.2e-06   26.0  27.5    3.4e-05   21.2   5.4    4.2  4  WP_199261649.1  FAD-dependent oxidoreductase [Desulfobulbus o
    1.3e-06   25.9   1.5      2e-06   25.2   1.5    1.3  1  WP_199263013.1  ATP-binding protein [Desulfobulbus oligotroph
    3.6e-06   24.4   9.5    8.2e-06   23.2   9.5    1.6  1  WP_199261491.1  EFR1 family ferrodoxin [Desulfobulbus oligotr
    4.8e-06   24.0   7.2    9.5e-06   23.0   7.2    1.4  1  WP_199263792.1  ATP-binding protein [Desulfobulbus oligotroph
    8.1e-06   23.2   4.6     0.0016   15.8   0.5    2.5  2  WP_199262854.1  bidirectional hydrogenase complex protein Hox
    1.5e-05   22.4   4.8    0.00011   19.5   4.5    2.5  2  WP_199261102.1  FAD-dependent oxidoreductase [Desulfobulbus o
    1.9e-05   22.1   4.2    2.2e-05   21.9   4.2    1.3  1  WP_199263024.1  ferredoxin [Desulfobulbus oligotrophicus]
    1.9e-05   22.0  10.2    1.9e-05   22.0  10.2    3.2  3  WP_199261961.1  4Fe-4S dicluster domain-containing protein [D
    2.3e-05   21.8   2.7    2.3e-05   21.8   2.7    1.2  1  WP_199262891.1  ferredoxin [Desulfobulbus oligotrophicus]
    3.4e-05   21.2  24.5    0.00018   18.8   4.9    3.5  3  WP_199262901.1  formate dehydrogenase subunit beta [Desulfobu
    8.9e-05   19.9   6.2    8.9e-05   19.9   6.2    1.8  1  WP_199264111.1  sulfate reduction electron transfer complex D
    0.00013   19.3   4.4     0.0002   18.7   4.4    1.3  1  WP_199262894.1  nitroreductase family protein [Desulfobulbus 
    0.00015   19.1  11.8      0.025   11.9   1.2    2.2  2  WP_199261970.1  NADH-quinone oxidoreductase subunit NuoI [Des
    0.00017   18.9  10.8    0.00059   17.2  10.8    1.7  1  WP_199262838.1  NADH-quinone oxidoreductase subunit I [Desulf
    0.00026   18.3   4.7     0.0064   13.8   0.7    2.2  2  WP_199263142.1  succinate dehydrogenase/fumarate reductase ir
     0.0023   15.3  13.2      0.032   11.5   2.3    2.6  2  WP_199263275.1  pyruvate:ferredoxin (flavodoxin) oxidoreducta
     0.0026   15.1  12.7     0.0044   14.3  12.7    1.3  1  WP_199262808.1  electron transfer flavoprotein subunit alpha 
     0.0043   14.4   3.9       0.31    8.3   0.6    2.5  2  WP_332908658.1  4Fe-4S dicluster domain-containing protein [D
  ------ inclusion threshold ------
      0.012   13.0   7.5      0.076   10.3   0.8    2.3  2  WP_199264433.1  heterodisulfide reductase-related iron-sulfur
      0.043   11.1  10.9       0.26    8.6   0.7    2.7  2  WP_199263328.1  L-lactate dehydrogenase (quinone) large subun
      0.061   10.6   9.1       0.11    9.8   2.9    2.4  2  WP_199263612.1  indolepyruvate ferredoxin oxidoreductase subu
       0.21    8.9  18.4      0.073   10.4  12.9    2.5  1  WP_199263370.1  FAD-dependent oxidoreductase [Desulfobulbus o
        3.7    4.9   9.6         22    2.3   9.7    2.1  1  WP_199261651.1  hydrogenase iron-sulfur subunit [Desulfobulbu
        3.8    4.8  14.4         71    0.7  14.5    2.3  1  WP_199263332.1  (Fe-S)-binding protein [Desulfobulbus oligotr
        4.4    4.6  12.1        1.8    5.8   0.8    2.2  2  WP_199261104.1  quinone-interacting membrane-bound oxidoreduc


Domain annotation for each sequence (and alignments):
>> WP_199261096.1  adenylyl-sulfate reductase subunit beta [Desulfobulbus oligotrophicus]
   #    score  bias  c-Evalue  i-Evalue hmmfrom  hmm to    alifrom  ali to    envfrom  env to     acc
 ---   ------ ----- --------- --------- ------- -------    ------- -------    ------- -------    ----
   1 !  189.3   1.2   9.4e-59   6.2e-57       2     117 ..       1     129 [.       1     142 [] 0.88

  Alignments for each domain:
  == domain 1  score: 189.3 bits;  conditional E-value: 9.4e-59
  aprb_Neukirchen_a   2 MpifvdkekCdgCkg...taCveiCPgdLmkldkekkkayirepedCWeCysCvkeCpqqAievrlyadiaplggsvsplrgeedimWtikf 90 
                        Mp++vd++kCdgCkg   taC++iCP++Lm+l+ e++kay++ep+ CWeCysCvk+Cpq+Ai vr+y d++p+gg+v+p+r++++imWt+kf
     WP_199261096.1   1 MPSYVDPSKCDGCKGgdkTACMYICPNNLMVLNVESMKAYNQEPDACWECYSCVKICPQGAIFVRGYDDFVPMGGQVHPMRSSDSIMWTVKF 92 
                        ******************************************************************************************** PP

  aprb_Neukirchen_a  91 rdgkvkrfkipirttpeg.......s...nlksellf 117
                        r+g++krfk+pirtt+eg       +   +l++e+l+
     WP_199261096.1  93 RNGNIKRFKFPIRTTAEGaaneypgErgaSLDDECLL 129
                        ******************6543333033334444444 PP

>> WP_199261652.1  CoB-CoM heterodisulfide reductase HdrA2 [Desulfobulbus oligotrophicus]
   #    score  bias  c-Evalue  i-Evalue hmmfrom  hmm to    alifrom  ali to    envfrom  env to     acc
 ---   ------ ----- --------- --------- ------- -------    ------- -------    ------- -------    ----
   1 !    8.8   2.3    0.0034      0.22       5      24 ..     255     272 ..     253     275 .. 0.92
   2 ?    2.2   1.3      0.38        25       7      62 ..     304     330 ..     298     343 .. 0.54
   3 !   47.3  10.5   4.8e-15   3.2e-13       3      81 ..     594     670 ..     592     684 .. 0.86

  Alignments for each domain:
  == domain 1  score: 8.8 bits;  conditional E-value: 0.0034
  aprb_Neukirchen_a   5 fvdkekCdgCkgtaCveiCP 24 
                        +vd++ C+ C+   C ++CP
     WP_199261652.1 255 YVDETSCTACG--DCAQVCP 272
                        79********7..9****** PP

  == domain 2  score: 2.2 bits;  conditional E-value: 0.38
  aprb_Neukirchen_a   7 dkekCdgCkg...taCveiCPgdLmkldkekkkayirepedCWeCysCvkeCpqqAiev 62 
                        + ++C g +    ++Cve+C +                                + i++
     WP_199261652.1 304 NAKECLGPNPsvcSKCVEVCAK--------------------------------GCINF 330
                        4444444333333455555555................................44444 PP

  == domain 3  score: 47.3 bits;  conditional E-value: 4.8e-15
  aprb_Neukirchen_a   3 pifvdkekCdgCkgtaCveiCPgdLmkldkekkkayirepedCWeCysCvkeCpqqAievrlyadiaplggsvsplrge 81 
                        ++f+ +ekC+ C+  +C e+CP + +++d ++kk  + + + C +C  C  eC+++Ai++ +  d   lg+  s l + 
     WP_199261652.1 594 TSFIITEKCKACG--KCAEVCPYNAITVDVKAKKPAVVNAAACAGCGTCAAECRFDAISMNHFTDAQILGQVNSMLDTA 670
                        589*********7..**************************************************97666555555444 PP

>> WP_199261657.1  4Fe-4S binding protein [Desulfobulbus oligotrophicus]
   #    score  bias  c-Evalue  i-Evalue hmmfrom  hmm to    alifrom  ali to    envfrom  env to     acc
 ---   ------ ----- --------- --------- ------- -------    ------- -------    ------- -------    ----
   1 !   44.7   7.3   3.1e-14     2e-12       4      62 ..       4      58 ..       1      60 [. 0.93

  Alignments for each domain:
  == domain 1  score: 44.7 bits;  conditional E-value: 3.1e-14
  aprb_Neukirchen_a  4 ifvdkekCdgCkgtaCveiCPgdLmkldkekkkayirepedCWeCysCvkeCpqqAiev 62
                       i+vdk+kC+g +  +Cv++CP ++++++    ka   + e+C +C  Cv  Cp++Ai v
     WP_199261657.1  4 IIVDKDKCTGDE--ECVNACPAQIFEMQG--GKAEPVDAEECLGCETCVEVCPEDAITV 58
                       89********97..9************84..59************************87 PP

>> WP_199261642.1  ferredoxin family protein [Desulfobulbus oligotrophicus]
   #    score  bias  c-Evalue  i-Evalue hmmfrom  hmm to    alifrom  ali to    envfrom  env to     acc
 ---   ------ ----- --------- --------- ------- -------    ------- -------    ------- -------    ----
   1 !   36.1   2.8   1.3e-11   8.7e-10       4      60 ..      20      79 ..      18      89 .. 0.86

  Alignments for each domain:
  == domain 1  score: 36.1 bits;  conditional E-value: 1.3e-11
  aprb_Neukirchen_a  4 ifvdkekCdgCkgtaCveiCPgdLmkldke.....kkkayirepedCWeCysCvkeCpqqAi 60
                       + + +++C+gC+   C+e CP  ++++  +      +  ++ + e+C +C+ C  +Cp+ Ai
     WP_199261642.1 20 VTIIEDRCKGCG--YCIEFCPRHILQFSGHfnrkgYHPPVVTKSEECVNCHFCEIICPEFAI 79
                       57899******7..9***********9876655555577899*******************9 PP

>> WP_408639852.1  DMSO/selenate family reductase complex B subunit [Desulfobulbus oligotrophicus]
   #    score  bias  c-Evalue  i-Evalue hmmfrom  hmm to    alifrom  ali to    envfrom  env to     acc
 ---   ------ ----- --------- --------- ------- -------    ------- -------    ------- -------    ----
   1 !   10.4   1.8    0.0011     0.074       5      23 ..       8      24 ..       6      34 .. 0.90
   2 !   26.9  10.4   9.3e-09   6.1e-07      10      60 ..      67     116 ..      64     123 .. 0.93
   3 !    9.5   1.5     0.002      0.13       8      29 ..     125     153 ..     120     164 .. 0.84

  Alignments for each domain:
  == domain 1  score: 10.4 bits;  conditional E-value: 0.0011
  aprb_Neukirchen_a  5 fvdkekCdgCkgtaCveiC 23
                        vd ekC+gCk  +C+ +C
     WP_408639852.1  8 HVDVEKCTGCK--TCQVAC 24
                       5999******9..999999 PP

  == domain 2  score: 26.9 bits;  conditional E-value: 9.3e-09
  aprb_Neukirchen_a  10 kCdgCkgtaCveiCPgdLmkldkekkkayirepedCWeCysCvkeCpqqAi 60 
                         C+ C ++ Cv++CP   m++d+++   ++ + ++C +C  C  +Cp +A 
     WP_408639852.1  67 SCNHCDEPICVRVCPTTAMHKDEKT-GIVLVDHKKCIGCRYCEWACPYGAP 116
                        6****99***************997.99********************995 PP

  == domain 3  score: 9.5 bits;  conditional E-value: 0.002
  aprb_Neukirchen_a   8 kekCdgCkg.......taCveiCPgdLmk 29 
                        ++kCdgC +       + Cv +CP   + 
     WP_408639852.1 125 MTKCDGCIDrlnrgeqAMCVTACPLRALD 153
                        79*****9999999999*******77665 PP

>> WP_199264094.1  4Fe-4S binding protein [Desulfobulbus oligotrophicus]
   #    score  bias  c-Evalue  i-Evalue hmmfrom  hmm to    alifrom  ali to    envfrom  env to     acc
 ---   ------ ----- --------- --------- ------- -------    ------- -------    ------- -------    ----
   1 !   33.1   8.4   1.2e-10   7.7e-09       7      60 ..      81     132 ..      77     135 .. 0.89

  Alignments for each domain:
  == domain 1  score: 33.1 bits;  conditional E-value: 1.2e-10
  aprb_Neukirchen_a   7 dkekCdgCkgtaCveiCPgdLmkldkekkkayirepedCWeCysCvkeCpqqAi 60 
                        d+++C  C+  aCv  CP   +++ +++++ +  +++ C eC +C+ +Cp++A 
     WP_199264094.1  81 DENRCVHCG--ACVVHCPPGALTIVDQGTRTVTFNEDRCIECLACIAACPFGAC 132
                        789*****7..******987777777778***********************96 PP

>> WP_199263338.1  nitroreductase family protein [Desulfobulbus oligotrophicus]
   #    score  bias  c-Evalue  i-Evalue hmmfrom  hmm to    alifrom  ali to    envfrom  env to     acc
 ---   ------ ----- --------- --------- ------- -------    ------- -------    ------- -------    ----
   1 !   33.0   1.6   1.2e-10   8.2e-09       4      63 ..       5      62 ..       2      80 .. 0.88

  Alignments for each domain:
  == domain 1  score: 33.0 bits;  conditional E-value: 1.2e-10
  aprb_Neukirchen_a  4 ifvdkekCdgCkgtaCveiCPgdLmkldkekkkayirepedCWeCysCvkeCpqqAievr 63
                        +v+++ C+ C+  aC + CP  ++++++        + + C +C  C+  Cp++A+++ 
     WP_199263338.1  5 FVVNPDLCIQCG--ACADDCPLRVIQMESGYPSLNPARVRLCIHCQHCLAVCPTGALSIL 62
                       689********7..**************999777778999****************9875 PP

>> WP_199262122.1  NADH-quinone oxidoreductase subunit NuoF [Desulfobulbus oligotrophicus]
   #    score  bias  c-Evalue  i-Evalue hmmfrom  hmm to    alifrom  ali to    envfrom  env to     acc
 ---   ------ ----- --------- --------- ------- -------    ------- -------    ------- -------    ----
   1 !   33.6   6.8   7.7e-11   5.1e-09       6      62 ..     564     616 ..     560     617 .] 0.94

  Alignments for each domain:
  == domain 1  score: 33.6 bits;  conditional E-value: 7.7e-11
  aprb_Neukirchen_a   6 vdkekCdgCkgtaCveiCPgdLmkldkekkkayirepedCWeCysCvkeCpqqAiev 62 
                        +d+++C+gC+  aCv++CP + +  +k+  + ++ ++e C  C sC   C+++A++v
     WP_199262122.1 564 IDQTRCTGCG--ACVRACPVQAISGNKK--EPHVLDQELCIRCGSCRLVCKFEAVQV 616
                        99*******7..*************987..599*********************987 PP

>> WP_199264285.1  4Fe-4S dicluster domain-containing protein [Desulfobulbus oligotrophicus]
   #    score  bias  c-Evalue  i-Evalue hmmfrom  hmm to    alifrom  ali to    envfrom  env to     acc
 ---   ------ ----- --------- --------- ------- -------    ------- -------    ------- -------    ----
   1 !   11.5   0.9   0.00051     0.034       2      24 ..      41      61 ..      40      66 .. 0.90
   2 !   17.7   7.1   6.2e-06   0.00041       7      58 ..     112     161 ..     108     175 .. 0.87
   3 !   11.1   0.3   0.00067     0.044      10      33 ..     177     208 ..     174     218 .. 0.88

  Alignments for each domain:
  == domain 1  score: 11.5 bits;  conditional E-value: 0.00051
  aprb_Neukirchen_a  2 MpifvdkekCdgCkgtaCveiCP 24
                       M + vd ++C gC+   C+ +C 
     WP_199264285.1 41 MGVLVDLSRCVGCR--SCEAACN 61
                       999**********8..9*****7 PP

  == domain 2  score: 17.7 bits;  conditional E-value: 6.2e-06
  aprb_Neukirchen_a   7 dkekCdgCkgtaCveiCPgdLmkldkekkkayirepedCWeCysCvkeCpqq 58 
                        +k +C+ C ++aC   C  +  ++++e+  a+i + + C +C  C+ +Cp++
     WP_199264285.1 112 RKIQCNHCLEPACLTSCFVNAYTKTPEG--AVIYDASVCVGCRTCMIACPFN 161
                        5679****99***************997..********************97 PP

  == domain 3  score: 11.1 bits;  conditional E-value: 0.00067
  aprb_Neukirchen_a  10 kCdgCkg........taCveiCPgdLmkldke 33 
                        kC+ C++        +aCve+CP+++m++ + 
     WP_199264285.1 177 KCIFCHDtrlvkglpPACVEACPQEVMTFGRR 208
                        8999*99999999*9************98654 PP

>> WP_199263186.1  4Fe-4S dicluster domain-containing protein [Desulfobulbus oligotrophicus]
   #    score  bias  c-Evalue  i-Evalue hmmfrom  hmm to    alifrom  ali to    envfrom  env to     acc
 ---   ------ ----- --------- --------- ------- -------    ------- -------    ------- -------    ----
   1 !    8.9   2.9    0.0031       0.2       5      23 ..       6      22 ..       2      26 .. 0.60
   2 !   10.4   0.4    0.0011     0.074       4      38 ..      51      88 ..      48      97 .. 0.66
   3 !   21.5   4.7   4.1e-07   2.7e-05       4      50 ..     104     149 ..     103     172 .. 0.79

  Alignments for each domain:
  == domain 1  score: 8.9 bits;  conditional E-value: 0.0031
  aprb_Neukirchen_a  5 fvdkekCdgCkgtaCveiC 23
                       ++d +kC gC+  aCv +C
     WP_199263186.1  6 IIDVDKCVGCH--ACVIAC 22
                       45666666664..666555 PP

  == domain 2  score: 10.4 bits;  conditional E-value: 0.0011
  aprb_Neukirchen_a  4 ifvdkekCdgCkgtaCveiCPgdLmkl...dkekkkay 38
                          ++  C+ C+ + Cv +CP d + +   d+++ k +
     WP_199263186.1 51 ATYYPGLCNHCEIPVCVPVCPADPVNVtfkDAKTGKTV 88
                       5556778****88********98655411144455555 PP

  == domain 3  score: 21.5 bits;  conditional E-value: 4.1e-07
  aprb_Neukirchen_a   4 ifvdkekCdgCkgtaCveiCPgdLmkldke.kkkayirepedCWeCys 50 
                        + vd+e+C+gC+  aC e+CP d   +d++ k    + + ++C  C+ 
     WP_199263186.1 104 VQVDRERCIGCG--ACAEACPYDARFIDESlKDDTSLGKVDKCTYCMP 149
                        579********7..**************98566788999999999994 PP

>> WP_233249132.1  FAD-dependent oxidoreductase [Desulfobulbus oligotrophicus]
   #    score  bias  c-Evalue  i-Evalue hmmfrom  hmm to    alifrom  ali to    envfrom  env to     acc
 ---   ------ ----- --------- --------- ------- -------    ------- -------    ------- -------    ----
   1 !   11.4   0.5   0.00053     0.035       3      27 ..     102     124 ..     101     141 .. 0.91
   2 ?    5.6   0.3     0.032       2.1       6      35 ..     152     185 ..     148     192 .. 0.70
   3 !   16.9   9.3   1.1e-05   0.00073       5      64 ..     940    1003 ..     938    1019 .. 0.77

  Alignments for each domain:
  == domain 1  score: 11.4 bits;  conditional E-value: 0.00053
  aprb_Neukirchen_a   3 pifvdkekCdgCkgtaCveiCPgdL 27 
                        p +vd +kC+ C+  +C   CP+++
     WP_233249132.1 102 PRYVDLKKCIACG--QCSAHCPQSV 124
                        679*********7..9******975 PP

  == domain 2  score: 5.6 bits;  conditional E-value: 0.032
  aprb_Neukirchen_a   6 vdkekCdgCkg....taCveiCPgdLmkldkekk 35 
                        +d++ C+  +g    + C eiCP   +++++ ++
     WP_233249132.1 152 IDPDACIRLQGkgrcGICAEICPPGAIHFNDRQR 185
                        6666676655555556899999988888887664 PP

  == domain 3  score: 16.9 bits;  conditional E-value: 1.1e-05
  aprb_Neukirchen_a    5 fvdkekCdgCkgtaCveiCPgdLmkl.dke.....kkkayirepedCWeCysCvkeCpqqAievrl 64  
                          +d+e+Cd C+   Cv++CP   +k+ d +      +  +  ++ +C +C  C   Cp++ i + +
     WP_233249132.1  940 LIDPERCDDCG--ICVDVCPFGAIKFiDLKksdgtIRPVVTVDQVHCKGCGICQGTCPKRGIGIAG 1003
                         69********7..9******76555422222233367788899****************9997765 PP

>> WP_199261367.1  ATP-binding protein [Desulfobulbus oligotrophicus]
   #    score  bias  c-Evalue  i-Evalue hmmfrom  hmm to    alifrom  ali to    envfrom  env to     acc
 ---   ------ ----- --------- --------- ------- -------    ------- -------    ------- -------    ----
   1 !   27.8   5.1   4.8e-09   3.2e-07       5      65 ..     286     351 ..     282     363 .. 0.82

  Alignments for each domain:
  == domain 1  score: 27.8 bits;  conditional E-value: 4.8e-09
  aprb_Neukirchen_a   5 fvdkekCdgCkgtaCveiCPgdLmkldke.........kkkayirepedCWeCysCvkeCpqqAievrly 65 
                         vd++ C+gC+   C ++CP + + l ++         ++ka+ir+   C +C  C   Cp++A+++   
     WP_199261367.1 286 AVDSDTCTGCG--LCAKACPVEAIDLIESaettaasapRRKAHIRS--ICLGCGVCALRCPTGALRLHPR 351
                        699*******7..*******98888876655677777766777764..6***************988765 PP

>> WP_199263363.1  hydrogenase 2 operon protein HybA [Desulfobulbus oligotrophicus]
   #    score  bias  c-Evalue  i-Evalue hmmfrom  hmm to    alifrom  ali to    envfrom  env to     acc
 ---   ------ ----- --------- --------- ------- -------    ------- -------    ------- -------    ----
   1 !    7.7   0.1    0.0076       0.5      42      57 ..      45      60 ..      38      88 .. 0.85
   2 !   22.6   6.7   1.9e-07   1.3e-05       8      57 ..     126     174 ..     121     179 .. 0.92
   3 ?    3.6   0.3      0.13       8.8      10      25 ..     190     212 ..     186     254 .. 0.85

  Alignments for each domain:
  == domain 1  score: 7.7 bits;  conditional E-value: 0.0076
  aprb_Neukirchen_a 42 pedCWeCysCvkeCpq 57
                          C +C+sC+  C++
     WP_199263363.1 45 STLCIGCMSCMVNCKK 60
                       5669999999999986 PP

  == domain 2  score: 22.6 bits;  conditional E-value: 1.9e-07
  aprb_Neukirchen_a   8 kekCdgCkgtaCveiCPgdLmkldkekkkayirepedCWeCysCvkeCpq 57 
                        k  C  C ++aCv +CP   +++++e+   +  +++ C++C  C  +Cp+
     WP_199263363.1 126 KMHCLHCLEPACVAVCPVAALQKNPET-GIVTYNKNRCFGCRYCQVACPF 174
                        668****99****************98.999999***************7 PP

  == domain 3  score: 3.6 bits;  conditional E-value: 0.13
  aprb_Neukirchen_a  10 kCdgCkg.......taCveiCPg 25 
                        kC+ C++       +aC e CP 
     WP_199263363.1 190 KCQLCNHlyaqgrySACCEFCPT 212
                        89999888889999999999996 PP

>> WP_199261796.1  4Fe-4S dicluster domain-containing protein [Desulfobulbus oligotrophicus]
   #    score  bias  c-Evalue  i-Evalue hmmfrom  hmm to    alifrom  ali to    envfrom  env to     acc
 ---   ------ ----- --------- --------- ------- -------    ------- -------    ------- -------    ----
   1 ?    4.5   2.0     0.074       4.9       4      23 ..      71      88 ..      69      92 .. 0.82
   2 !   26.4  12.4   1.3e-08   8.7e-07      10      59 ..     123     171 ..     116     181 .. 0.90
   3 ?    6.9   1.0     0.013      0.88       9      28 ..     182     210 ..     179     223 .. 0.86

  Alignments for each domain:
  == domain 1  score: 4.5 bits;  conditional E-value: 0.074
  aprb_Neukirchen_a  4 ifvdkekCdgCkgtaCveiC 23
                       ++ +++ C+ C+   C+++C
     WP_199261796.1 71 MVMRQNLCIDCE--LCMDAC 88
                       567889999997..999999 PP

  == domain 2  score: 26.4 bits;  conditional E-value: 1.3e-08
  aprb_Neukirchen_a  10 kCdgCkgtaCveiCPgdLmkldkekkkayirepedCWeCysCvkeCpqqA 59 
                         C+ C+++ Cv++CP    ++dk++   ++ ++++C +C  C+ +Cp +A
     WP_199261796.1 123 LCNQCNEPPCVRVCPTVATYKDKTT-GIVVMDNKKCIGCKTCMAACPYNA 171
                        6****99***************997.99999*****************99 PP

  == domain 3  score: 6.9 bits;  conditional E-value: 0.013
  aprb_Neukirchen_a   9 ekCdgCkg.........taCveiCPgdLm 28 
                        +kC+ C +         +aCve+CP d+ 
     WP_199261796.1 182 DKCNFCLDtrlskgekdPACVEACPADVR 210
                        68999988888889999*********986 PP

>> WP_199263791.1  ATP-binding protein [Desulfobulbus oligotrophicus]
   #    score  bias  c-Evalue  i-Evalue hmmfrom  hmm to    alifrom  ali to    envfrom  env to     acc
 ---   ------ ----- --------- --------- ------- -------    ------- -------    ------- -------    ----
   1 !   26.0   3.2   1.8e-08   1.2e-06       5      61 ..      61     112 ..      59     123 .. 0.90

  Alignments for each domain:
  == domain 1  score: 26.0 bits;  conditional E-value: 1.8e-08
  aprb_Neukirchen_a   5 fvdkekCdgCkgtaCveiCPgdLmkldkekkkayirepedCWeCysCvkeCpqqAie 61 
                         +d++kC+ C+  +C + C  + + +     k ++   e C  C  C+  Cp++Ai 
     WP_199263791.1  61 LIDETKCTFCR--KCADFCEFNALAVVG---KQVLVFAELCHSCGGCMLVCPEGAIT 112
                        79********8..9********999973...779999*******************5 PP

>> WP_199261282.1  NADH-quinone oxidoreductase subunit I [Desulfobulbus oligotrophicus]
   #    score  bias  c-Evalue  i-Evalue hmmfrom  hmm to    alifrom  ali to    envfrom  env to     acc
 ---   ------ ----- --------- --------- ------- -------    ------- -------    ------- -------    ----
   1 !   25.8   4.1     2e-08   1.4e-06      10      70 ..      62     128 ..      60     142 .. 0.85

  Alignments for each domain:
  == domain 1  score: 25.8 bits;  conditional E-value: 2e-08
  aprb_Neukirchen_a  10 kCdgCkgtaCveiCPgdLmkldke........kkkayirepedCWeCysCvkeCpqqAievrlyadiap 70 
                        +C  C+  aC ++CP++ ++l+ +            yi + ++C  C  Cv  C+++A+++   ++++ 
     WP_199261282.1  62 NCVVCG--ACPRACPSNCITLEGKkaesgkgrVLTRYILDFSKCSLCGLCVESCKFNALRFSRDYNLVS 128
                        69***7..*************88767777665335799999******************9998887765 PP

>> WP_199261649.1  FAD-dependent oxidoreductase [Desulfobulbus oligotrophicus]
   #    score  bias  c-Evalue  i-Evalue hmmfrom  hmm to    alifrom  ali to    envfrom  env to     acc
 ---   ------ ----- --------- --------- ------- -------    ------- -------    ------- -------    ----
   1 !   12.1   2.4   0.00033     0.022       4      25 ..     104     123 ..     103     128 .. 0.92
   2 ?    2.8   3.5      0.23        16      44      68 ..     626     652 ..     616     673 .. 0.73
   3 ?   -1.2   0.0         4   2.7e+02      81     108 ..     928     955 ..     909     995 .. 0.64
   4 !   21.2   5.4   5.2e-07   3.4e-05       5      61 ..    1051    1107 ..    1048    1125 .. 0.84

  Alignments for each domain:
  == domain 1  score: 12.1 bits;  conditional E-value: 0.00033
  aprb_Neukirchen_a   4 ifvdkekCdgCkgtaCveiCPg 25 
                        +fvd ++C  C+  +Cv +CP 
     WP_199261649.1 104 TFVDADRCVACG--KCVAVCPV 123
                        89*********7..9******6 PP

  == domain 2  score: 2.8 bits;  conditional E-value: 0.23
  aprb_Neukirchen_a  44 dCWeCysCvkeC.pqqAievrl.yadi 68 
                         C eC  Cv +C p  Ai+ +  +a+i
     WP_199261649.1 626 VCSECLECVTACgPLAAIDHYQeKAEI 652
                        5999******99778888765413444 PP

  == domain 3  score: -1.2 bits;  conditional E-value: 4
  aprb_Neukirchen_a  81 eedimWtikfrdgkvkrfkipirttpeg 108
                        ++   W +++ +g++  f+i i+   ++
     WP_199261649.1 928 HNFSDWSVQSIKGTIGDFQILIEADGQQ 955
                        34478*************9999884443 PP

  == domain 4  score: 21.2 bits;  conditional E-value: 5.2e-07
  aprb_Neukirchen_a    5 fvdkekCdgCkgtaCveiCPgdLmkldkekkkayir..epedCWeCysCvkeCpqqAie 61  
                          vd++ C gC+  +C ++C    ++l++++   ++   +++ C +C +C+  Cp++A +
     WP_199261649.1 1051 AVDEKLCRGCG--RCARACLYHAVTLHPNEIGGWCAhvDEALCKGCGNCISVCPTSAAD 1107
                         79********7..*************9986555554116677**************975 PP

>> WP_199263013.1  ATP-binding protein [Desulfobulbus oligotrophicus]
   #    score  bias  c-Evalue  i-Evalue hmmfrom  hmm to    alifrom  ali to    envfrom  env to     acc
 ---   ------ ----- --------- --------- ------- -------    ------- -------    ------- -------    ----
   1 !   25.2   1.5     3e-08     2e-06       4      63 ..       8      63 ..       7      87 .. 0.88

  Alignments for each domain:
  == domain 1  score: 25.2 bits;  conditional E-value: 3e-08
  aprb_Neukirchen_a  4 ifvdkekCdgCkgtaCveiCPgdLmkldkekkkayirepedCWeCysCvkeCpqqAievr 63
                       i++d+e CdgC+   Cv  C    +++ +   ka +   + C +  +C+  Cp++A+++ 
     WP_199263013.1  8 IKIDEELCDGCG--LCVPDCAEGSLQIIN--GKARLVADNLCDGLGACLGSCPTGALQII 63
                       78*********7..******988888864..49***********************9874 PP

>> WP_199261491.1  EFR1 family ferrodoxin [Desulfobulbus oligotrophicus]
   #    score  bias  c-Evalue  i-Evalue hmmfrom  hmm to    alifrom  ali to    envfrom  env to     acc
 ---   ------ ----- --------- --------- ------- -------    ------- -------    ------- -------    ----
   1 !   23.2   9.5   1.2e-07   8.2e-06       5      67 ..     203     258 ..     198     275 .. 0.78

  Alignments for each domain:
  == domain 1  score: 23.2 bits;  conditional E-value: 1.2e-07
  aprb_Neukirchen_a   5 fvdkekCdgCkgtaCveiCPgdLmkldkekkkayirepedCWeCysCvkeCpqqAievrlyad 67 
                          d++ C+ C+   C e+CP   +++d+     y    e C  C  Cv++Cp++A      a 
     WP_199261491.1 203 AADEQLCTSCG--ICAEVCPTGAIVVDP-----YPIISEACVVCQQCVQACPEGAFPSNPEAM 258
                        468899****7..9************96.....5577899***************86555544 PP

>> WP_199263792.1  ATP-binding protein [Desulfobulbus oligotrophicus]
   #    score  bias  c-Evalue  i-Evalue hmmfrom  hmm to    alifrom  ali to    envfrom  env to     acc
 ---   ------ ----- --------- --------- ------- -------    ------- -------    ------- -------    ----
   1 !   23.0   7.2   1.4e-07   9.5e-06       4      62 ..      61     111 ..      58     116 .. 0.90

  Alignments for each domain:
  == domain 1  score: 23.0 bits;  conditional E-value: 1.4e-07
  aprb_Neukirchen_a   4 ifvdkekCdgCkgtaCveiCPgdLmkldkekkkayirepedCWeCysCvkeCpqqAiev 62 
                         +++++ C+gC   +C   C  d +  +       + +p  C +C  Cv  Cp +Aie+
     WP_199263792.1  61 ARINPDLCTGCD--TCRTLCRFDAISER------LVVDPIRCEGCGVCVHFCPAGAIEF 111
                        68*********7..9*****99988764......788********************98 PP

>> WP_199262854.1  bidirectional hydrogenase complex protein HoxU [Desulfobulbus oligotrophicus]
   #    score  bias  c-Evalue  i-Evalue hmmfrom  hmm to    alifrom  ali to    envfrom  env to     acc
 ---   ------ ----- --------- --------- ------- -------    ------- -------    ------- -------    ----
   1 !    8.8   0.3    0.0034      0.23       6      24 ..     145     161 ..     138     182 .. 0.86
   2 !   15.8   0.5   2.4e-05    0.0016       7      28 ..     190     209 ..     186     224 .. 0.75

  Alignments for each domain:
  == domain 1  score: 8.8 bits;  conditional E-value: 0.0034
  aprb_Neukirchen_a   6 vdkekCdgCkgtaCveiCP 24 
                         d+++C+ C  t+Cv++C 
     WP_199262854.1 145 MDHNRCILC--TRCVRVCS 161
                        578889999..58999885 PP

  == domain 2  score: 15.8 bits;  conditional E-value: 2.4e-05
  aprb_Neukirchen_a   7 dkekCdgCkgtaCveiCPgdLm 28 
                        d++ C+gC+  +Cv++CP   +
     WP_199262854.1 190 DSTTCTGCG--KCVHVCPTGAL 209
                        568899997..99999996544 PP

>> WP_199261102.1  FAD-dependent oxidoreductase [Desulfobulbus oligotrophicus]
   #    score  bias  c-Evalue  i-Evalue hmmfrom  hmm to    alifrom  ali to    envfrom  env to     acc
 ---   ------ ----- --------- --------- ------- -------    ------- -------    ------- -------    ----
   1 ?   -1.5   0.0         5   3.3e+02      65     104 ..      75     114 ..      64     146 .. 0.68
   2 !   19.5   4.5   1.7e-06   0.00011       9      78 ..     541     605 ..     540     615 .. 0.81

  Alignments for each domain:
  == domain 1  score: -1.5 bits;  conditional E-value: 5
  aprb_Neukirchen_a  65 yadiaplggsvsplrge.ed.imWtik.frdgkvkrfkipirt 104
                          d+   g++ +++rg+ ++ + Wt    ++g+v++f  +  t
     WP_199261102.1  75 EFDF---GEQTITVRGNlREhVAWTGSlTEEGNVDEFLQEMGT 114
                        3444...999999999985449999652567888888766655 PP

  == domain 2  score: 19.5 bits;  conditional E-value: 1.7e-06
  aprb_Neukirchen_a   9 ekCdgCkgtaCveiCPgdLmkldkekkkayirepedCWeCysCvkeCpqqAievrlyadiaplggsvspl 78 
                        ++C+ Ck  +C+e CP   +  d+++    + +   C  C  C+ +Cp++ i++  y  i ++g++v+++
     WP_199261102.1 541 QRCTQCK--RCTEECPFGALDDDDKG--TPLPNHTRCRRCGTCMGACPERIINFADY-SIDMIGSMVKTI 605
                        68****8..*******9988877665..8899999***************9987655.444567766665 PP

>> WP_199263024.1  ferredoxin [Desulfobulbus oligotrophicus]
   #    score  bias  c-Evalue  i-Evalue hmmfrom  hmm to    alifrom  ali to    envfrom  env to     acc
 ---   ------ ----- --------- --------- ------- -------    ------- -------    ------- -------    ----
   1 !   21.9   4.2   3.3e-07   2.2e-05       5      42 ..       3      37 ..       1      59 [. 0.80

  Alignments for each domain:
  == domain 1  score: 21.9 bits;  conditional E-value: 3.3e-07
  aprb_Neukirchen_a  5 fvdkekCdgCkgtaCveiCPgdLmkldkekkkayirep 42
                        +d+e+C gC+  aCve+CP  ++ +d+++ ka++++ 
     WP_199263024.1  3 EIDREECLGCE--ACVEVCPE-VFDFDASEGKAFVKDD 37
                       69********7..*******6.899999999**99875 PP

>> WP_199261961.1  4Fe-4S dicluster domain-containing protein [Desulfobulbus oligotrophicus]
   #    score  bias  c-Evalue  i-Evalue hmmfrom  hmm to    alifrom  ali to    envfrom  env to     acc
 ---   ------ ----- --------- --------- ------- -------    ------- -------    ------- -------    ----
   1 ?    5.5   1.3     0.035       2.3      40      56 ..       8      24 ..       2      30 .. 0.69
   2 !   22.0  10.2   2.9e-07   1.9e-05      10      56 ..      57     102 ..      53     105 .. 0.93
   3 ?    0.7   4.1         1        68       8      25 ..     115     139 ..     110     157 .. 0.82

  Alignments for each domain:
  == domain 1  score: 5.5 bits;  conditional E-value: 0.035
  aprb_Neukirchen_a 40 repedCWeCysCvkeCp 56
                       ++ +dC +C +C  +C+
     WP_199261961.1  8 QNVADCIGCRACEVHCK 24
                       56667777777777776 PP

  == domain 2  score: 22.0 bits;  conditional E-value: 2.9e-07
  aprb_Neukirchen_a  10 kCdgCkgtaCveiCPgdLmkldkekkkayirepedCWeCysCvkeCp 56 
                         C  C+++ Cv++CP   m  ++e+   +  e++ C +C  C+ +Cp
     WP_199261961.1  57 SCFHCEKPWCVDVCPTGAMRRRPED-GIVYVEQSACVGCKVCITACP 102
                        599***9****************98.8888899*************9 PP

  == domain 3  score: 0.7 bits;  conditional E-value: 1
  aprb_Neukirchen_a   8 kekCdgCkg.......taCveiCPg 25 
                         ekCd Ck+       +aC+  C  
     WP_199261961.1 115 VEKCDLCKDridqglePACITKCTT 139
                        58*****999999999888888865 PP

>> WP_199262891.1  ferredoxin [Desulfobulbus oligotrophicus]
   #    score  bias  c-Evalue  i-Evalue hmmfrom  hmm to    alifrom  ali to    envfrom  env to     acc
 ---   ------ ----- --------- --------- ------- -------    ------- -------    ------- -------    ----
   1 !   21.8   2.7   3.5e-07   2.3e-05       4      42 ..       5      40 ..       1      63 [] 0.73

  Alignments for each domain:
  == domain 1  score: 21.8 bits;  conditional E-value: 3.5e-07
  aprb_Neukirchen_a  4 ifvdkekCdgCkgtaCveiCPgdLmkldkekkkayirep 42
                       + +d+e+C gC+  aCve CP d++ +d +  kay+  +
     WP_199262891.1  5 VAIDQEECLGCE--ACVELCP-DIFGFDIDLGKAYVILE 40
                       689********7..*******.89999999999997644 PP

>> WP_199262901.1  formate dehydrogenase subunit beta [Desulfobulbus oligotrophicus]
   #    score  bias  c-Evalue  i-Evalue hmmfrom  hmm to    alifrom  ali to    envfrom  env to     acc
 ---   ------ ----- --------- --------- ------- -------    ------- -------    ------- -------    ----
   1 !    9.0   1.6    0.0029      0.19       5      23 ..      30      46 ..      27      56 .. 0.87
   2 !    7.3  10.9    0.0099      0.66       5      56 ..      92     142 ..      89     143 .. 0.85
   3 !   18.8   4.9   2.8e-06   0.00018       7      70 ..     127     192 ..     123     204 .. 0.78

  Alignments for each domain:
  == domain 1  score: 9.0 bits;  conditional E-value: 0.0029
  aprb_Neukirchen_a  5 fvdkekCdgCkgtaCveiC 23
                        +d +kC+gCk  aC+ +C
     WP_199262901.1 30 LIDISKCIGCK--ACQVAC 46
                       68999*****9..898888 PP

  == domain 2  score: 7.3 bits;  conditional E-value: 0.0099
  aprb_Neukirchen_a   5 fvdkekCdgCkgtaCveiCPgdLmkldkekkkayirepedCWeCysCvkeCp 56 
                         ++k+ C  C ++ C + CP     ++ ++   +  ++e C +C  C+  Cp
     WP_199262901.1  92 LIRKDGCMHCSDPGCLKSCPAPGAIIQYSN-GIVDFHQEACVGCGYCIIGCP 142
                        6999******99*******87666665554.6788899*************9 PP

  == domain 3  score: 18.8 bits;  conditional E-value: 2.8e-06
  aprb_Neukirchen_a   7 dkekCdgCkgtaCveiCPgdLmkldkekkkay....irepedCWeCysCvkeCpqqAievrlyadiap 70 
                        ++e C gC+   C+  CP ++  l ++++kay    + +        +C k Cp++Ai +  ++d+  
     WP_199262901.1 127 HQEACVGCG--YCIIGCPFNIPRLSATDNKAYkctlCSDRVAVGREPACAKTCPTGAILFGAKEDLLE 192
                        689*****7..9************999989983333444555555569**********9999999843 PP

>> WP_199264111.1  sulfate reduction electron transfer complex DsrMKJOP subunit DsrO [Desulfobulbus oligotrophicus]
   #    score  bias  c-Evalue  i-Evalue hmmfrom  hmm to    alifrom  ali to    envfrom  env to     acc
 ---   ------ ----- --------- --------- ------- -------    ------- -------    ------- -------    ----
   1 !   19.9   6.2   1.3e-06   8.9e-05      11      59 ..     128     174 ..     125     189 .. 0.91

  Alignments for each domain:
  == domain 1  score: 19.9 bits;  conditional E-value: 1.3e-06
  aprb_Neukirchen_a  11 CdgCkgtaCveiCPgdLmkldkekkkayirepedCWeCysCvkeCpqqA 59 
                        C+ C ++ Cv++CP +  +  +++   +  +   C +C  C+ +Cp ++
     WP_199264111.1 128 CNHCDNPPCVRVCPTKATYRYEDG--IVGMDYHRCIGCRFCMAACPYGS 174
                        ****99***************997..88889999************876 PP

>> WP_199262894.1  nitroreductase family protein [Desulfobulbus oligotrophicus]
   #    score  bias  c-Evalue  i-Evalue hmmfrom  hmm to    alifrom  ali to    envfrom  env to     acc
 ---   ------ ----- --------- --------- ------- -------    ------- -------    ------- -------    ----
   1 !   18.7   4.4   3.1e-06    0.0002       6      64 ..       6      63 ..       1      74 [. 0.82

  Alignments for each domain:
  == domain 1  score: 18.7 bits;  conditional E-value: 3.1e-06
  aprb_Neukirchen_a  6 vdkekCdgCkgtaCveiCPgdLmkldkekkkayire.pedCWeCysCvkeCpqqAievrl 64
                       +++  C+    + C ++CP  ++   + ++    ++  + C  C  Cv  Cp+++ + r 
     WP_199262894.1  6 INPATCNRD--GICAKVCPLGIIAWSEGTMPVPTEDaSRLCIRCGHCVAVCPTGSFDHRN 63
                       677777776..59**************9998877661577*************9988776 PP

>> WP_199261970.1  NADH-quinone oxidoreductase subunit NuoI [Desulfobulbus oligotrophicus]
   #    score  bias  c-Evalue  i-Evalue hmmfrom  hmm to    alifrom  ali to    envfrom  env to     acc
 ---   ------ ----- --------- --------- ------- -------    ------- -------    ------- -------    ----
   1 !   10.7   5.0   0.00087     0.058       9      68 ..      66      91 ..      61     104 .. 0.60
   2 !   11.9   1.2   0.00038     0.025       5      32 ..     103     128 ..     101     138 .. 0.86

  Alignments for each domain:
  == domain 1  score: 10.7 bits;  conditional E-value: 0.00087
  aprb_Neukirchen_a  9 ekCdgCkgtaCveiCPgdLmkldkekkkayirepedCWeCysCvkeCpqqAievrlyadi 68
                       +kC+gC   +C   CP+  + ++++                                +d 
     WP_199261970.1 66 TKCIGCM--RCAISCPSRCIRIRSH--------------------------------KDK 91
                       5666664..6666666666666554................................333 PP

  == domain 2  score: 11.9 bits;  conditional E-value: 0.00038
  aprb_Neukirchen_a   5 fvdkekCdgCkgtaCveiCPgdLmkldk 32 
                        +++  +C  C+   C+e+CP + ++l++
     WP_199261970.1 103 RIEALRCVYCG--FCEEVCPVNALVLTE 128
                        688889****7..9********999876 PP

>> WP_199262838.1  NADH-quinone oxidoreductase subunit I [Desulfobulbus oligotrophicus]
   #    score  bias  c-Evalue  i-Evalue hmmfrom  hmm to    alifrom  ali to    envfrom  env to     acc
 ---   ------ ----- --------- --------- ------- -------    ------- -------    ------- -------    ----
   1 !   17.2  10.8   8.9e-06   0.00059       9      64 ..      75     137 ..      73     148 .. 0.79

  Alignments for each domain:
  == domain 1  score: 17.2 bits;  conditional E-value: 8.9e-06
  aprb_Neukirchen_a   9 ekCdgCkgtaCveiCPgdLmkldke.........kkkayirepedCWeCysCvkeCpqqAievrl 64 
                         kC  C    C+  CP + +++++              +  +  +C  C  Cv +Cp++Ai++  
     WP_199262838.1  75 MKCVACF--LCQTNCPANCIMIEAGerfdgrsekMPVRFEIDLLECIYCGFCVEACPKDAIRMDT 137
                        69****6..*************987677777542112344566789999************9865 PP

>> WP_199263142.1  succinate dehydrogenase/fumarate reductase iron-sulfur subunit [Desulfobulbus oligotrophicus]
   #    score  bias  c-Evalue  i-Evalue hmmfrom  hmm to    alifrom  ali to    envfrom  env to     acc
 ---   ------ ----- --------- --------- ------- -------    ------- -------    ------- -------    ----
   1 !   13.8   0.7   9.6e-05    0.0064       7      27 ..     160     178 ..     156     189 .. 0.83
   2 ?    6.1   0.2     0.023       1.5       2      27 ..     207     233 ..     206     245 .. 0.78

  Alignments for each domain:
  == domain 1  score: 13.8 bits;  conditional E-value: 9.6e-05
  aprb_Neukirchen_a   7 dkekCdgCkgtaCveiCPgdL 27 
                        d   C+gC+  aCv  CP+++
     WP_199263142.1 160 DAAACIGCG--ACVAQCPNSV 178
                        678899997..9999999987 PP

  == domain 2  score: 6.1 bits;  conditional E-value: 0.023
  aprb_Neukirchen_a   2 MpifvdkekCdgCkg.taCveiCPgdL 27 
                        M +  dke    C++  +C+++CP+ +
     WP_199263142.1 207 MVMQMDKEGFGNCGNeRECENVCPKGI 233
                        555666666678*999********876 PP

>> WP_199263275.1  pyruvate:ferredoxin (flavodoxin) oxidoreductase [Desulfobulbus oligotrophicus]
   #    score  bias  c-Evalue  i-Evalue hmmfrom  hmm to    alifrom  ali to    envfrom  env to     acc
 ---   ------ ----- --------- --------- ------- -------    ------- -------    ------- -------    ----
   1 !    8.3   3.4    0.0049      0.32       7      33 ..     689     713 ..     682     725 .. 0.75
   2 !   11.5   2.3   0.00049     0.032       3      26 ..     743     764 ..     741     781 .. 0.81

  Alignments for each domain:
  == domain 1  score: 8.3 bits;  conditional E-value: 0.0049
  aprb_Neukirchen_a   7 dkekCdgCkgtaCveiCPgdLmkldke 33 
                        d+e C+ C+  +C  +CP+  + ++  
     WP_199263275.1 689 DPESCIQCG--RCSLVCPHACIRMKVA 713
                        678888886..8888888888877655 PP

  == domain 2  score: 11.5 bits;  conditional E-value: 0.00049
  aprb_Neukirchen_a   3 pifvdkekCdgCkgtaCveiCPgd 26 
                        +i v ++ C gC  t Cv +CPg 
     WP_199263275.1 743 TIQVSTQDCCGC--TLCVTVCPGR 764
                        58899*******..5*******95 PP

>> WP_199262808.1  electron transfer flavoprotein subunit alpha [Desulfobulbus oligotrophicus]
   #    score  bias  c-Evalue  i-Evalue hmmfrom  hmm to    alifrom  ali to    envfrom  env to     acc
 ---   ------ ----- --------- --------- ------- -------    ------- -------    ------- -------    ----
   1 !   14.3  12.7   6.7e-05    0.0044       5      63 ..       3      55 ..       1      67 [. 0.87

  Alignments for each domain:
  == domain 1  score: 14.3 bits;  conditional E-value: 6.7e-05
  aprb_Neukirchen_a  5 fvdkekCdgCkgtaCveiCPgdLmkldkekkkayirepedCWeCysCvkeCpqqAievr 63
                       ++d ekC+ C+   C+  C    + + ++   a+   +e C  C +Cv  Cp++A+++ 
     WP_199262808.1  3 IIDCEKCTACG--VCETSCAFGAISVPEDC--AV--VNESCTLCGACVDNCPEGALHIH 55
                       7999******7..9************9874..44..4578***************9875 PP

>> WP_332908658.1  4Fe-4S dicluster domain-containing protein [Desulfobulbus oligotrophicus]
   #    score  bias  c-Evalue  i-Evalue hmmfrom  hmm to    alifrom  ali to    envfrom  env to     acc
 ---   ------ ----- --------- --------- ------- -------    ------- -------    ------- -------    ----
   1 ?    6.5   0.1     0.017       1.1      44      68 ..     105     129 ..     100     139 .. 0.79
   2 !    8.3   0.6    0.0047      0.31      10      28 ..     149     165 ..     146     180 .. 0.83

  Alignments for each domain:
  == domain 1  score: 6.5 bits;  conditional E-value: 0.017
  aprb_Neukirchen_a  44 dCWeCysCvkeCpqqAievrlyadi 68 
                         C  C sC  +Cp + i+   + +i
     WP_332908658.1 105 LCVTCGSCAGACPISGIDDLDPRKI 129
                        5999999999999988886666665 PP

  == domain 2  score: 8.3 bits;  conditional E-value: 0.0047
  aprb_Neukirchen_a  10 kCdgCkgtaCveiCPgdLm 28 
                        kC  C+  +C+ +CP ++ 
     WP_332908658.1 149 KCSLCG--KCEVVCPMNIE 165
                        9****7..9******9975 PP

>> WP_199264433.1  heterodisulfide reductase-related iron-sulfur binding cluster [Desulfobulbus oligotrophicus]
   #    score  bias  c-Evalue  i-Evalue hmmfrom  hmm to    alifrom  ali to    envfrom  env to     acc
 ---   ------ ----- --------- --------- ------- -------    ------- -------    ------- -------    ----
   1 ?    5.8   0.9     0.028       1.8       7      25 ..     288     304 ..     285     319 .. 0.84
   2 ?   10.3   0.8    0.0011     0.076      10      32 ..     343     363 ..     341     371 .. 0.86

  Alignments for each domain:
  == domain 1  score: 5.8 bits;  conditional E-value: 0.028
  aprb_Neukirchen_a   7 dkekCdgCkgtaCveiCPg 25 
                        d + C+ Ck  +C++ CP 
     WP_199264433.1 288 DADACTLCK--RCQDRCPA 304
                        7899****8..9******6 PP

  == domain 2  score: 10.3 bits;  conditional E-value: 0.0011
  aprb_Neukirchen_a  10 kCdgCkgtaCveiCPgdLmkldk 32 
                         C+ C+  aC++iCP ++ +++k
     WP_199264433.1 343 SCTTCR--ACQDICPASVEHVNK 363
                        5****7..********9988876 PP

>> WP_199263328.1  L-lactate dehydrogenase (quinone) large subunit LdhH [Desulfobulbus oligotrophicus]
   #    score  bias  c-Evalue  i-Evalue hmmfrom  hmm to    alifrom  ali to    envfrom  env to     acc
 ---   ------ ----- --------- --------- ------- -------    ------- -------    ------- -------    ----
   1 ?    8.6   0.7    0.0039      0.26      37      56 ..     298     317 ..     284     319 .. 0.77
   2 ?    5.8   3.8     0.029       1.9      10      27 ..     355     370 ..     352     373 .. 0.88

  Alignments for each domain:
  == domain 1  score: 8.6 bits;  conditional E-value: 0.0039
  aprb_Neukirchen_a  37 ayirepedCWeCysCvkeCp 56 
                         + +e  +C  C+sC+  Cp
     WP_199263328.1 298 PMFKEAMQCIRCASCLNVCP 317
                        57789999999999999998 PP

  == domain 2  score: 5.8 bits;  conditional E-value: 0.029
  aprb_Neukirchen_a  10 kCdgCkgtaCveiCPgdL 27 
                         C+ C+  aC ++CPg++
     WP_199263328.1 355 LCIQCG--ACKDVCPGKI 370
                        6****7..*******975 PP

>> WP_199263612.1  indolepyruvate ferredoxin oxidoreductase subunit alpha [Desulfobulbus oligotrophicus]
   #    score  bias  c-Evalue  i-Evalue hmmfrom  hmm to    alifrom  ali to    envfrom  env to     acc
 ---   ------ ----- --------- --------- ------- -------    ------- -------    ------- -------    ----
   1 ?    3.9   0.4      0.11       7.2      39      56 ..     532     550 ..     522     564 .. 0.66
   2 ?    9.8   2.9    0.0016      0.11       5      33 ..     576     602 ..     574     604 .] 0.86

  Alignments for each domain:
  == domain 1  score: 3.9 bits;  conditional E-value: 0.11
  aprb_Neukirchen_a  39 irepedCWeCysCvke.Cp 56 
                          + ++C +C+ Cv++ Cp
     WP_199263612.1 532 FTNLANCTGCTLCVQMgCP 550
                        4455555555555543243 PP

  == domain 2  score: 9.8 bits;  conditional E-value: 0.0016
  aprb_Neukirchen_a   5 fvdkekCdgCkgtaCveiCPgdLmkldke 33 
                        ++++ +C+gC+  +C  +C  d ++ ++e
     WP_199263612.1 576 RINEVQCNGCG--QCACVCKFDAITRREE 602
                        69999*****7..9999**9999998876 PP

>> WP_199263370.1  FAD-dependent oxidoreductase [Desulfobulbus oligotrophicus]
   #    score  bias  c-Evalue  i-Evalue hmmfrom  hmm to    alifrom  ali to    envfrom  env to     acc
 ---   ------ ----- --------- --------- ------- -------    ------- -------    ------- -------    ----
   1 ?   10.4  12.9    0.0011     0.073       4      63 ..     496     581 ..     494     588 .. 0.93

  Alignments for each domain:
  == domain 1  score: 10.4 bits;  conditional E-value: 0.0011
  aprb_Neukirchen_a   4 ifvdkekCdgCkgtaCveiCPgdLmkldke............................kkkayirepedCWeCysCvkeCpqqAievr 63 
                        ++ + e C+ C   aC ++CP + + + ++                            + + ++++++ C +C  C   Cp+ A e++
     WP_199263370.1 496 TVFHAELCIECD--ACADACPVSCINFVDNgteedlrtrlkapaanrsqalyvsapldTGRVMVKDENVCLHCSICAERCPTAAWEMQ 581
                        667899*****7..************98878999************************88************************9875 PP

>> WP_199261651.1  hydrogenase iron-sulfur subunit [Desulfobulbus oligotrophicus]
   #    score  bias  c-Evalue  i-Evalue hmmfrom  hmm to    alifrom  ali to    envfrom  env to     acc
 ---   ------ ----- --------- --------- ------- -------    ------- -------    ------- -------    ----
   1 ?    2.3   9.7      0.34        22       9      57 ..     166     225 ..     162     229 .. 0.79

  Alignments for each domain:
  == domain 1  score: 2.3 bits;  conditional E-value: 0.34
  aprb_Neukirchen_a   9 ekCdgCkgtaCveiCPgdLmkldke.............kkkayirepedCWeCysCvkeCpq 57 
                        + C+ C+  +C+++CP  L+ +  +             ++  + ++   C  C  C+  Cp 
     WP_199261651.1 166 HACQDCG--KCTSACPLALIGKPFSpraiasavitggiHSPGVQENVWSCLTCGLCYDRCPS 225
                        57****7..9**********986656678888888877656677777888888888888885 PP

>> WP_199263332.1  (Fe-S)-binding protein [Desulfobulbus oligotrophicus]
   #    score  bias  c-Evalue  i-Evalue hmmfrom  hmm to    alifrom  ali to    envfrom  env to     acc
 ---   ------ ----- --------- --------- ------- -------    ------- -------    ------- -------    ----
   1 ?    0.7  14.5       1.1        71       8      58 ..      25      93 ..      19     100 .. 0.84

  Alignments for each domain:
  == domain 1  score: 0.7 bits;  conditional E-value: 1.1
  aprb_Neukirchen_a  8 kekCdgCkgtaCveiCPgdLmkldke....................kkkayirepedCWeCysCvkeCpqq 58
                        +kC +C+  +C+ +CP   ++ ++                     +   + +   +C  C sC+  Cp++
     WP_199263332.1 25 LDKCMKCG--NCMAVCPVYGVERKEAavtrskvavaqavldgdlelDDPEVYEMAFNCLVCKSCMINCPTK 93
                       689****7..9******999999887888999999999998888886677888888999999999999975 PP

>> WP_199261104.1  quinone-interacting membrane-bound oxidoreductase complex subunit QmoC [Desulfobulbus oligotrophicus]
   #    score  bias  c-Evalue  i-Evalue hmmfrom  hmm to    alifrom  ali to    envfrom  env to     acc
 ---   ------ ----- --------- --------- ------- -------    ------- -------    ------- -------    ----
   1 ?    3.1   4.7      0.19        13      43      57 ..      24      38 ..      16      40 .. 0.90
   2 ?    5.8   0.8     0.028       1.8      11      25 ..      70      82 ..      62      97 .. 0.80

  Alignments for each domain:
  == domain 1  score: 3.1 bits;  conditional E-value: 0.19
  aprb_Neukirchen_a 43 edCWeCysCvkeCpq 57
                       ++C++C+sC  +C++
     WP_199261104.1 24 KQCYQCASCSVACQV 38
                       89***********85 PP

  == domain 2  score: 5.8 bits;  conditional E-value: 0.028
  aprb_Neukirchen_a 11 CdgCkgtaCveiCPg 25
                       C+ C+   C+eiCP 
     WP_199261104.1 70 CHLCG--DCTEICPR 82
                       88886..88888874 PP


Internal pipeline statistics summary:
-------------------------------------
Query model(s):                            1  (157 nodes)
Target sequences:                       2710  (896708 residues searched)
Passed MSV filter:                       154  (0.0568266); expected 54.2 (0.02)
Passed bias filter:                      116  (0.0428044); expected 54.2 (0.02)
Passed Vit filter:                        53  (0.0195572); expected 2.7 (0.001)
Passed Fwd filter:                        42  (0.0154982); expected 0.0 (1e-05)
Initial search space (Z):               2710  [actual number of targets]
Domain search space  (domZ):              41  [number of targets reported over threshold]
# CPU time: 0.04u 0.00s 00:00:00.04 Elapsed: 00:00:00.02
# Mc/sec: 6646.84
//
[ok]
