# Supplementary material for: Sulfur disproportionation occurs globally across anoxic habitats and has multiple mechanisms of independent evolutionary origin
Source: ISME J. 2026 Mar 2;20(1):wrag042. doi: 10.1093/ismejo/wrag042 (PMC12998232; doi:10.1093/ismejo/wrag042)
Supplement: Sup_File_1_HMM_wrag042 [file sup_file_1_hmm_wrag042.zip › SupFile1_HMM/SupFile1c_results/aprb_Neukirchen_a-hmm-016_Candidatus_Electrothrix_aarhusensis_MCF_GCA_004028505.txt]

# hmmsearch :: search profile(s) against a sequence database
# HMMER 3.4 (Aug 2023); http://hmmer.org/
# Copyright (C) 2023 Howard Hughes Medical Institute.
# Freely distributed under the BSD open source license.
# - - - - - - - - - - - - - - - - - - - - - - - - - - - - - - - - - - - -
# query HMM file:                  /Users/lukas/OneDrive/2023_Sulfur/20250723_HMM/profiles_all/aprb_Neukirchen_a.hmm
# target sequence database:        /Users/lukas/OneDrive/2023_Sulfur/20250626_HMM/db_new/016_Candidatus_Electrothrix_aarhusensis_MCF_GCA_004028505.fas
# - - - - - - - - - - - - - - - - - - - - - - - - - - - - - - - - - - - -

Query:       aprb_Neukirchen_a  [M=157]
Scores for complete sequences (score includes all domains):
   --- full sequence ---   --- best 1 domain ---    -#dom-
    E-value  score  bias    E-value  score  bias    exp  N  Sequence   Description
    ------- ------ -----    ------- ------ -----   ---- --  --------   -----------
    5.8e-58  193.2   3.2    6.6e-58  193.0   3.2    1.0  1  RWX44057.1  dissimilatory adenylylsulfate reductase beta subu
    1.9e-14   51.9  13.4    2.1e-14   51.7  13.4    1.0  1  RWX46984.1  4Fe-4S dicluster domain-containing protein [Candi
    2.1e-12   45.2  25.3    7.9e-09   33.6  10.7    3.1  3  RWX43485.1  heterodisulfide reductase subunit C [Candidatus E
    2.6e-12   44.9   7.0    2.6e-12   44.9   7.0    1.0  1  RWX43153.1  4Fe-4S dicluster domain-containing protein [Candi
    5.3e-12   43.9   7.9    5.9e-12   43.8   7.9    1.1  1  RWX43128.1  4Fe-4S dicluster domain-containing protein [Candi
    8.3e-12   43.3  14.0    2.3e-11   41.8  14.0    1.6  1  RWX45573.1  4Fe-4S dicluster domain-containing protein [Candi
    1.2e-08   33.0   7.3    1.2e-08   33.0   7.3    3.8  3  RWX45894.1  heterodisulfide reductase subunit A [Candidatus E
    1.2e-08   33.0  22.0    1.4e-06   26.3   7.6    2.8  2  RWX43090.1  ferredoxin-type protein NapF [Candidatus Electrot
    1.3e-08   32.9   4.6    2.1e-08   32.2   4.6    1.2  1  RWX48003.1  MinD superfamily P-loop ATPase, contains an inser
    3.6e-08   31.5   9.1    6.3e-08   30.7   9.1    1.3  1  RWX47240.1  hypothetical protein H206_02310 [Candidatus Elect
    1.2e-07   29.8   3.3    2.6e-07   28.7   3.3    1.5  1  RWX44859.1  NADH-quinone oxidoreductase subunit I [Candidatus
    2.1e-07   28.9   7.6    2.1e-07   28.9   7.6    2.1  2  RWX44958.1  4Fe-4S dicluster domain-containing protein [Candi
    3.3e-07   28.3  23.9      3e-05   21.9   7.6    3.1  3  RWX43140.1  carbon-monoxide dehydrogenase iron sulfur subunit
    1.6e-06   26.1   0.6    1.7e-06   26.0   0.6    1.0  1  RWX44285.1  4Fe-4S binding domain-containing protein [Candida
    2.2e-06   25.6   8.2    3.4e-06   25.1   8.2    1.2  1  RWX43502.1  4Fe-4S dicluster domain-containing protein [Candi
    2.8e-06   25.3   1.4    3.9e-06   24.9   1.4    1.3  1  RWX46791.1  hypothetical protein H206_01802 [Candidatus Elect
    4.5e-06   24.6   7.7    1.3e-05   23.1   7.8    1.7  1  RWX43452.1  4Fe-4S dicluster domain-containing protein [Candi
    4.7e-05   21.3  11.3     0.0072   14.2   2.4    2.3  2  RWX45868.1  4Fe-4S binding domain-containing protein [Candida
    9.4e-05   20.4   8.5    0.00013   19.9   8.5    1.2  1  RWX44897.1  4Fe-4S dicluster domain-containing protein [Candi
    0.00011   20.2   4.7    0.00013   19.9   4.7    1.4  1  RWX43642.1  ferredoxin [Candidatus Electrothrix aarhusensis]
    0.00022   19.1   9.3    0.00068   17.6   7.5    2.4  2  RWX44060.1  putative adenylylsulfate reductase-associated ele
    0.00024   19.0   6.0    0.00024   19.0   6.0    2.4  2  RWX44959.1  4Fe-4S dicluster domain-containing protein [Candi
    0.00029   18.8  10.3    0.00072   17.5  10.3    1.5  1  RWX44390.1  MinD superfamily P-loop ATPase, contains an inser
     0.0011   16.9   9.2     0.0027   15.6   2.0    2.3  2  RWX45691.1  succinate dehydrogenase subunit B [Candidatus Ele
     0.0041   15.0   2.8     0.0077   14.1   2.8    1.4  1  RWX42989.1  4Fe-4S binding domain-containing protein [Candida
     0.0078   14.1  21.2      0.021   12.7  11.4    3.2  3  RWX45231.1  glutamate synthase (NADPH/NADH) large chain [Cand
     0.0081   14.1   8.8       0.27    9.1   2.1    2.5  2  RWX43146.1  pyruvate:ferredoxin (flavodoxin) oxidoreductase, 
  ------ inclusion threshold ------
      0.022   12.6   9.7       0.19    9.6   1.9    2.3  2  RWX43503.1  heterodisulfide reductase subunit C [Candidatus E
        2.8    5.8  12.1       0.41    8.5   0.5    2.6  2  RWX43120.1  glycolate oxidase iron-sulfur subunit [Candidatus


Domain annotation for each sequence (and alignments):
>> RWX44057.1  dissimilatory adenylylsulfate reductase beta subunit [Candidatus Electrothrix aarhusensis]
   #    score  bias  c-Evalue  i-Evalue hmmfrom  hmm to    alifrom  ali to    envfrom  env to     acc
 ---   ------ ----- --------- --------- ------- -------    ------- -------    ------- -------    ----
   1 !  193.0   3.2   4.7e-60   6.6e-58       2     117 ..       1     129 [.       1     140 [. 0.88

  Alignments for each domain:
  == domain 1  score: 193.0 bits;  conditional E-value: 4.7e-60
  aprb_Neukirchen_a   2 MpifvdkekCdgCkg...taCveiCPgdLmkldkekkkayirepedCWeCysCvkeCpqqAievrlyadiaplggsvsplrgeedimWtikf 90 
                        Mp++vd+ kCdgCkg   taC++iCP+dLm+l++e++kay++ep+ CWeCysCvk+Cpq+Ai+vr+y d++p+gg+v+p+r++++imWtikf
         RWX44057.1   1 MPSYVDPAKCDGCKGgdkTACMYICPNDLMVLNTEEMKAYNQEPDACWECYSCVKICPQGAIAVRGYDDFVPMGGQVHPMRSSDSIMWTIKF 92 
                        ******************************************************************************************** PP

  aprb_Neukirchen_a  91 rdgkvkrfkipirttpeg.....s.....nlksellf 117
                        r+g++krfk+pirtt+eg     s     nl++e+l+
         RWX44057.1  93 RNGNIKRFKFPIRTTAEGsanaySdekgaNLDDECLT 129
                        ******************6543313333344444444 PP

>> RWX46984.1  4Fe-4S dicluster domain-containing protein [Candidatus Electrothrix aarhusensis]
   #    score  bias  c-Evalue  i-Evalue hmmfrom  hmm to    alifrom  ali to    envfrom  env to     acc
 ---   ------ ----- --------- --------- ------- -------    ------- -------    ------- -------    ----
   1 !   51.7  13.4   1.5e-16   2.1e-14       4      62 ..       4      58 ..       1      61 [. 0.93

  Alignments for each domain:
  == domain 1  score: 51.7 bits;  conditional E-value: 1.5e-16
  aprb_Neukirchen_a  4 ifvdkekCdgCkgtaCveiCPgdLmkldkekkkayirepedCWeCysCvkeCpqqAiev 62
                       i++d++kC+gC+  aCv++CPgd+ +l+++  ka++ +p+ C +C+ C   C+q+A ++
         RWX46984.1  4 IIIDEKKCNGCG--ACVDACPGDVYELREN--KAVVVNPDACHHCHTCEEVCEQDACHI 58
                       89*********7..*************976..8***********************865 PP

>> RWX43485.1  heterodisulfide reductase subunit C [Candidatus Electrothrix aarhusensis]
   #    score  bias  c-Evalue  i-Evalue hmmfrom  hmm to    alifrom  ali to    envfrom  env to     acc
 ---   ------ ----- --------- --------- ------- -------    ------- -------    ------- -------    ----
   1 !   10.3   0.3   0.00083      0.12      41      79 ..      24      63 ..      20      72 .. 0.73
   2 !   10.4   1.8   0.00076      0.11      11      28 ..      73      88 ..      71      98 .. 0.82
   3 !   33.6  10.7   5.6e-11   7.9e-09       5      67 ..     119     177 ..     117     185 .. 0.89

  Alignments for each domain:
  == domain 1  score: 10.3 bits;  conditional E-value: 0.00083
  aprb_Neukirchen_a 41 epedCWeCysCvkeCpq.qAievrlyadiaplggsvsplr 79
                       + + C+ C +C  +Cp+ qA+  + + +i  +  ++++ r
         RWX43485.1 24 HLNSCFSCGACSGACPVsQAVPDFDPRKIIHMVRMGMEER 63
                       5689***********9647888888888877766666555 PP

  == domain 2  score: 10.4 bits;  conditional E-value: 0.00076
  aprb_Neukirchen_a 11 CdgCkgtaCveiCPgdLm 28
                       C gC+   Cv +CP+d+ 
         RWX43485.1 73 CSGCR--SCVFVCPQDVS 88
                       99997..89999999875 PP

  == domain 3  score: 33.6 bits;  conditional E-value: 5.6e-11
  aprb_Neukirchen_a   5 fvdkekCdgCkgtaCveiCPgdLmkldkekkkayirepedCWeCysCvkeCpqqAievrlyad 67 
                         v+++ C  C   +Cv++CP ++ k+d+++    + +  dC  C  Cv eCp qAi +   +d
         RWX43485.1 119 QVQRDLCVSCL--TCVRVCPWEVPKIDESG--VAVINVTDCKACGICVAECPAQAITLNESED 177
                        58999*****6..9*************997..7778899*****************9877665 PP

>> RWX43153.1  4Fe-4S dicluster domain-containing protein [Candidatus Electrothrix aarhusensis]
   #    score  bias  c-Evalue  i-Evalue hmmfrom  hmm to    alifrom  ali to    envfrom  env to     acc
 ---   ------ ----- --------- --------- ------- -------    ------- -------    ------- -------    ----
   1 !   44.9   7.0   1.9e-14   2.6e-12       3      63 ..       3      59 ..       1      61 [] 0.91

  Alignments for each domain:
  == domain 1  score: 44.9 bits;  conditional E-value: 1.9e-14
  aprb_Neukirchen_a  3 pifvdkekCdgCkgtaCveiCPgdLmkldkekkkayirepedCWeCysCvkeCpqqAievr 63
                        ++vdkekC gC+  +Cv  CP  ++++ +   ka   ++++C +C  Cv  C+ +Ai v 
         RWX43153.1  3 EVVVDKEKCVGCE--ECVGSCPAGVFEIVDG--KADPVNEDECLGCETCVEVCESDAITVT 59
                       579*********7..9************854..8999999******************985 PP

>> RWX43128.1  4Fe-4S dicluster domain-containing protein [Candidatus Electrothrix aarhusensis]
   #    score  bias  c-Evalue  i-Evalue hmmfrom  hmm to    alifrom  ali to    envfrom  env to     acc
 ---   ------ ----- --------- --------- ------- -------    ------- -------    ------- -------    ----
   1 !   43.8   7.9   4.2e-14   5.9e-12       4      64 ..       4      60 ..       1      61 [] 0.91

  Alignments for each domain:
  == domain 1  score: 43.8 bits;  conditional E-value: 4.2e-14
  aprb_Neukirchen_a  4 ifvdkekCdgCkgtaCveiCPgdLmkldkekkkayirepedCWeCysCvkeCpqqAievrl 64
                         +d+ekC+ C   +C+e+CP  +++l +     +  + e+C +C+ C+ +Cp++Ai+v  
         RWX43128.1  4 AEIDREKCTQCL--ECIEVCPEGVLELVDG--WPFHVYTEKCKGCATCLNMCPEDAISVVE 60
                       679********6..9************854..8************************9975 PP

>> RWX45573.1  4Fe-4S dicluster domain-containing protein [Candidatus Electrothrix aarhusensis]
   #    score  bias  c-Evalue  i-Evalue hmmfrom  hmm to    alifrom  ali to    envfrom  env to     acc
 ---   ------ ----- --------- --------- ------- -------    ------- -------    ------- -------    ----
   1 !   41.8  14.0   1.6e-13   2.3e-11       4      63 ..       4      59 ..       1      61 [] 0.91

  Alignments for each domain:
  == domain 1  score: 41.8 bits;  conditional E-value: 1.6e-13
  aprb_Neukirchen_a  4 ifvdkekCdgCkgtaCveiCPgdLmkldkekkkayirepedCWeCysCvkeCpqqAievr 63
                       +++d+ekC+ C+  +Cve+CP ++++l +     +  ++e+C eC  C+ +Cp++Ai+v 
         RWX45573.1  4 VKIDMEKCTNCR--ECVEVCPEEVFQLMNG--MPVHVHKEKCIECDLCINICPEDAISVV 59
                       68*********8..9************865..6888999******************986 PP

>> RWX45894.1  heterodisulfide reductase subunit A [Candidatus Electrothrix aarhusensis]
   #    score  bias  c-Evalue  i-Evalue hmmfrom  hmm to    alifrom  ali to    envfrom  env to     acc
 ---   ------ ----- --------- --------- ------- -------    ------- -------    ------- -------    ----
   1 ?    2.3   8.7      0.25        35       3      62 ..     107     184 ..     106     191 .. 0.65
   2 ?   -1.5   0.5       3.5   4.9e+02      10      31 ..     751     775 ..     747     786 .. 0.75
   3 !   33.0   7.3   8.4e-11   1.2e-08       4      62 ..     939     997 ..     937    1011 .. 0.86

  Alignments for each domain:
  == domain 1  score: 2.3 bits;  conditional E-value: 0.25
  aprb_Neukirchen_a   3 pifvdkekCdgCkgtaCveiCPgdLmkldke...............kkkayirepedCWe.....CysCvkeCpqqAiev 62 
                        p ++d+e C+gC+  +C+  C +++    +e                  +y  + + C +     C  C  +C+ +Ai++
         RWX45894.1 107 PRYIDEEICTGCG--QCTLFCLKQIGNDFNEnmeinhaahidysqaVPTSYYIDAKACLKlnhdsCGLCAVACQAGAIRF 184
                        679*********7..9*****87664322222444445777766663345666666665333333777777777777765 PP

  == domain 2  score: -1.5 bits;  conditional E-value: 3.5
  aprb_Neukirchen_a  10 kCdgCkg...taCveiCPgdLmkld 31 
                        +C g ++   t C ++C g+ +k  
         RWX45894.1 751 QCVGSRDedlTYCSRVCCGQALKNA 775
                        577777789999*****99988754 PP

  == domain 3  score: 33.0 bits;  conditional E-value: 8.4e-11
  aprb_Neukirchen_a   4 ifvdkekCdgCkgtaCveiCPgdLmkldke..kkkayirepedCWeCysCvkeCpqqAiev 62 
                        + +d e+C+gC+  aC++ CP + + + k+  +k+      + C +C  C   Cp+ Ai++
         RWX45894.1 939 SQIDAEQCIGCG--ACESFCPYKAINISKDdnGKRKARTITASCKGCGVCAARCPTMAIDM 997
                        579********7..***********997765455566667899****************97 PP

>> RWX43090.1  ferredoxin-type protein NapF [Candidatus Electrothrix aarhusensis]
   #    score  bias  c-Evalue  i-Evalue hmmfrom  hmm to    alifrom  ali to    envfrom  env to     acc
 ---   ------ ----- --------- --------- ------- -------    ------- -------    ------- -------    ----
   1 !   26.3   7.6   9.7e-09   1.4e-06       8      63 ..      46      99 ..      43     120 .. 0.93
   2 !   10.1   7.8   0.00096      0.13      14      64 ..     123     173 ..     115     178 .. 0.71

  Alignments for each domain:
  == domain 1  score: 26.3 bits;  conditional E-value: 9.7e-09
  aprb_Neukirchen_a  8 kekCdgCkgtaCveiCPgdLmkldkekkkayirepedCWeCysCvkeCpqqAievr 63
                       k+ C+gC+  +Cv +C   L+ +++++   ++ +++ C  C  C + C ++A+++ 
         RWX43090.1 46 KDLCTGCG--ECVAACKEYLIIIKENGLPVMNLSNNSCTFCGDCARSCSHDALHFS 99
                       678****7..9*****************************************9875 PP

  == domain 2  score: 10.1 bits;  conditional E-value: 0.00096
  aprb_Neukirchen_a  14 CkgtaCveiCPgdLmkldkekkkay..irepedCWeCysCvkeCpqqAievrl 64 
                        C+   C+e C +  +++ k ++          +C +C +C   Cp++Ai+++ 
         RWX43090.1 123 CQ--LCQEQCDHGAIVFPKGGQNDSppEILLGNCTGCGACAARCPVDAISFQY 173
                        75..7888888888888776533330033457899999999999999999875 PP

>> RWX48003.1  MinD superfamily P-loop ATPase, contains an inserted ferredoxin domain [Candidatus Electrothrix aarhusens
   #    score  bias  c-Evalue  i-Evalue hmmfrom  hmm to    alifrom  ali to    envfrom  env to     acc
 ---   ------ ----- --------- --------- ------- -------    ------- -------    ------- -------    ----
   1 !   32.2   4.6   1.5e-10   2.1e-08       1      61 [.      80     135 ..      80     152 .. 0.85

  Alignments for each domain:
  == domain 1  score: 32.2 bits;  conditional E-value: 1.5e-10
  aprb_Neukirchen_a   1 lMpifvdkekCdgCkgtaCveiCPgdLmkldkekkkayirepedCWeCysCvkeCpqqAie 61 
                        +M ++ d+ekC+ C+  +Cv++C  + +   + k    i+   +C +C +C+  Cp++Ai+
         RWX48003.1  80 IMQPIFDPEKCTDCR--KCVKACQLNSLFRPQAK---TINLMGECNGCEACYLVCPEGAIS 135
                        699***********8..9*****98877776553...788999*****************5 PP

>> RWX47240.1  hypothetical protein H206_02310 [Candidatus Electrothrix aarhusensis]
   #    score  bias  c-Evalue  i-Evalue hmmfrom  hmm to    alifrom  ali to    envfrom  env to     acc
 ---   ------ ----- --------- --------- ------- -------    ------- -------    ------- -------    ----
   1 !   30.7   9.1   4.5e-10   6.3e-08       8      68 ..     345     399 ..     341     410 .. 0.86

  Alignments for each domain:
  == domain 1  score: 30.7 bits;  conditional E-value: 4.5e-10
  aprb_Neukirchen_a   8 kekCdgCkgtaCveiCPgdLmkldkekkkayirepedCWeCysCvkeCpqqAievrlyadi 68 
                        +e+C+ C+  +C e CP dL   ++       ++ ++C +C  C   Cpq+Ai++ ++  +
         RWX47240.1 345 EEQCNNCG--KCSEYCPVDLALPRAL----SEQDMQQCIHCLYCFCVCPQDAIQFHGKLGF 399
                        79*****7..**********998754....47999********************998777 PP

>> RWX44859.1  NADH-quinone oxidoreductase subunit I [Candidatus Electrothrix aarhusensis]
   #    score  bias  c-Evalue  i-Evalue hmmfrom  hmm to    alifrom  ali to    envfrom  env to     acc
 ---   ------ ----- --------- --------- ------- -------    ------- -------    ------- -------    ----
   1 !   28.7   3.3   1.9e-09   2.6e-07       9      86 ..      77     151 ..      75     165 .. 0.71

  Alignments for each domain:
  == domain 1  score: 28.7 bits;  conditional E-value: 1.9e-09
  aprb_Neukirchen_a   9 ekCdgCkgtaCveiCPgdLmkldke....kkka...yirepedCWeCysCvkeCpqqAievrlyadiaplggsvsplrgeedimW 86 
                        + C+ C+   C+++CP+  + + ++    ++k    y+ + ++C  C  Cv +Cp++Ai +    ++        +++++++++W
         RWX44859.1  77 NICTACG--ICEKACPNGSISILSTkdlsGRKVlgqYVYRISQCAFCGLCVEACPFGAIVMARDFEL--------TVYDRNELTW 151
                        68****7..9******98777754435665554122677789*****************77665555........3333444555 PP

>> RWX44958.1  4Fe-4S dicluster domain-containing protein [Candidatus Electrothrix aarhusensis]
   #    score  bias  c-Evalue  i-Evalue hmmfrom  hmm to    alifrom  ali to    envfrom  env to     acc
 ---   ------ ----- --------- --------- ------- -------    ------- -------    ------- -------    ----
   1 ?    0.9   0.7      0.64        90       5      28 ..      88     114 ..      85     128 .. 0.79
   2 !   28.9   7.6   1.5e-09   2.1e-07       4      63 ..     283     341 ..     281     353 .. 0.79

  Alignments for each domain:
  == domain 1  score: 0.9 bits;  conditional E-value: 0.64
  aprb_Neukirchen_a   5 fvdkekCdgCkg...taCveiCPgdLm 28 
                         + + +C g +g   + C ++C +  +
         RWX44958.1  88 SIIMVQCAGSRGddlKYCSKVCCNHAV 114
                        577888998888899999999987655 PP

  == domain 2  score: 28.9 bits;  conditional E-value: 1.5e-09
  aprb_Neukirchen_a   4 ifvdkekCdgCkgtaCveiCPgdLmkl.dkekkkayirepedCWeCysCvkeCpqqAievr 63 
                        ++v++ekC+gC+   C + CP   +++ + +kk+      + C  C  C  +Cp+ Ai + 
         RWX44958.1 283 SVVEQEKCIGCG--ICASLCPFGSIEMiKVDKKRKAQTIAASCKACGICSSHCPTFAITMG 341
                        689********7..9******654444144455555666789****************875 PP

>> RWX43140.1  carbon-monoxide dehydrogenase iron sulfur subunit [Candidatus Electrothrix aarhusensis]
   #    score  bias  c-Evalue  i-Evalue hmmfrom  hmm to    alifrom  ali to    envfrom  env to     acc
 ---   ------ ----- --------- --------- ------- -------    ------- -------    ------- -------    ----
   1 ?    5.7   1.0     0.021         3      41      55 ..       7      21 ..       1      29 [. 0.65
   2 !   21.9   7.6   2.2e-07     3e-05      10      59 ..      58     105 ..      55     115 .. 0.89
   3 !   11.5   1.2   0.00035     0.049      10      34 ..     117     144 ..     114     155 .. 0.83

  Alignments for each domain:
  == domain 1  score: 5.7 bits;  conditional E-value: 0.021
  aprb_Neukirchen_a 41 epedCWeCysCvkeC 55
                       + + C +C sC  +C
         RWX43140.1  7 QTDRCLGCRSCEIAC 21
                       455566666666665 PP

  == domain 2  score: 21.9 bits;  conditional E-value: 2.2e-07
  aprb_Neukirchen_a  10 kCdgCkgtaCveiCPgdLmkldkekkkayirepedCWeCysCvkeCpqqA 59 
                         C+ C ++ C+ +C    ++ d+ +   + r+ e C +C sC+ +Cp++ 
         RWX43140.1  58 LCHHCDDSPCMAACITGSLYRDERG--VIRRRDERCIGCWSCIMACPFGV 105
                        6****99**************9876..8889999*************975 PP

  == domain 3  score: 11.5 bits;  conditional E-value: 0.00035
  aprb_Neukirchen_a  10 kCdgCkg...taCveiCPgdLmkldkek 34 
                        kCd C +   +aCv  CP + + l + +
         RWX43140.1 117 KCDRCPDreiPACVASCPTKALRLVDAD 144
                        9****99************999886655 PP

>> RWX44285.1  4Fe-4S binding domain-containing protein [Candidatus Electrothrix aarhusensis]
   #    score  bias  c-Evalue  i-Evalue hmmfrom  hmm to    alifrom  ali to    envfrom  env to     acc
 ---   ------ ----- --------- --------- ------- -------    ------- -------    ------- -------    ----
   1 !   26.0   0.6   1.2e-08   1.7e-06      20      63 ..       1      43 [.       1      52 [. 0.92

  Alignments for each domain:
  == domain 1  score: 26.0 bits;  conditional E-value: 1.2e-08
  aprb_Neukirchen_a 20 veiCPgdLmkldkekkkayirepedCWeCysCvkeCpqqAievr 63
                       +  CP++++k  k++ k  i +++ C +C  C  +Cp  Ai v 
         RWX44285.1  1 MAFCPQKIIKPGKDA-KPEILDKDGCVGCRFCEMHCPDFAITVS 43
                       578*********998.*************************875 PP

>> RWX43502.1  4Fe-4S dicluster domain-containing protein [Candidatus Electrothrix aarhusensis]
   #    score  bias  c-Evalue  i-Evalue hmmfrom  hmm to    alifrom  ali to    envfrom  env to     acc
 ---   ------ ----- --------- --------- ------- -------    ------- -------    ------- -------    ----
   1 !   25.1   8.2   2.4e-08   3.4e-06       5      68 ..     148     208 ..     146     220 .. 0.90

  Alignments for each domain:
  == domain 1  score: 25.1 bits;  conditional E-value: 2.4e-08
  aprb_Neukirchen_a   5 fvdkekCdgCkgtaCveiCPgdLmkldkekkkayirepedCWeCysCvkeCpqqAievrlyadi 68 
                         v+   C+ Ck  +C+ +CP     +d+e+   +i + + C  C  C   C+++A evr+  d 
         RWX43502.1 148 TVHDAHCIRCK--RCIAACPYGARSFDAES-DRIIVDSATCQACGMCAVTCRNSAAEVRGWNDK 208
                        68999*****8..**************997.99999***********************98886 PP

>> RWX46791.1  hypothetical protein H206_01802 [Candidatus Electrothrix aarhusensis]
   #    score  bias  c-Evalue  i-Evalue hmmfrom  hmm to    alifrom  ali to    envfrom  env to     acc
 ---   ------ ----- --------- --------- ------- -------    ------- -------    ------- -------    ----
   1 !   24.9   1.4   2.8e-08   3.9e-06       9     110 ..      10     105 ..       3     159 .. 0.68

  Alignments for each domain:
  == domain 1  score: 24.9 bits;  conditional E-value: 2.8e-08
  aprb_Neukirchen_a   9 ekCdg.CkgtaCveiCPgdLmkldkekkkayirepedCW.eCysCvkeCpqqAievrlyadiaplggsvsplrgeedimWtikfrdgkvkrf 98 
                        +kC++ C    C ++CP      ++ k      + ++C  +C  Cv +Cp +A+++   +    +  +    ++ ++ m+++ +++ +++++
         RWX46791.1  10 TKCTKdC---LCLYVCPTGATDTEDGK-----IDTDKCIdDCRQCVDACPSGAMSLVSEEVPKIYPPQHYRENAVRQKMYKLADSKLRQEQI 93 
                        5564326...8*******999988766.....677777637*************98877665555555555554457899999999999999 PP

  aprb_Neukirchen_a  99 kipirttpegsn 110
                            +++++++n
         RWX46791.1  94 AKALHEESTDEN 105
                        888887555532 PP

>> RWX43452.1  4Fe-4S dicluster domain-containing protein [Candidatus Electrothrix aarhusensis]
   #    score  bias  c-Evalue  i-Evalue hmmfrom  hmm to    alifrom  ali to    envfrom  env to     acc
 ---   ------ ----- --------- --------- ------- -------    ------- -------    ------- -------    ----
   1 !   23.1   7.8   9.5e-08   1.3e-05       7      55 ..      80     125 ..      76     128 .. 0.93

  Alignments for each domain:
  == domain 1  score: 23.1 bits;  conditional E-value: 9.5e-08
  aprb_Neukirchen_a   7 dkekCdgCkgtaCveiCPgdLmkldkekkkayirepedCWeCysCvkeC 55 
                        d++kC  C+  aC+ iCP   + +++ +   +i +pe+C  C  Cv  C
         RWX43452.1  80 DETKCFQCG--ACTGICPVGALSINRPT-MEVIFDPEKCTACGLCVAGC 125
                        689*****7..**************998.88999*************99 PP

>> RWX45868.1  4Fe-4S binding domain-containing protein [Candidatus Electrothrix aarhusensis]
   #    score  bias  c-Evalue  i-Evalue hmmfrom  hmm to    alifrom  ali to    envfrom  env to     acc
 ---   ------ ----- --------- --------- ------- -------    ------- -------    ------- -------    ----
   1 !   11.9   1.8   0.00027     0.038      37      57 ..       5      25 ..       2      27 .. 0.77
   2 !   14.2   2.4   5.1e-05    0.0072       6      42 ..      53      87 ..      49      92 .. 0.78

  Alignments for each domain:
  == domain 1  score: 11.9 bits;  conditional E-value: 0.00027
  aprb_Neukirchen_a 37 ayirepedCWeCysCvkeCpq 57
                       a++ +++ C +C++Cv  C++
         RWX45868.1  5 AMVIDQSRCIGCMACVVSCKR 25
                       667788888888888888876 PP

  == domain 2  score: 14.2 bits;  conditional E-value: 5.1e-05
  aprb_Neukirchen_a  6 vdkekCdgCkgtaCveiCPgdLmkldkekkkayirep 42
                        ++e C+ C ++ Cv+iCP    + ++++   +  + 
         RWX45868.1 53 MRSELCNHCDNAPCVNICPTGASHYEEDG--TVQIDR 87
                       67899****99*********999998886..444444 PP

>> RWX44897.1  4Fe-4S dicluster domain-containing protein [Candidatus Electrothrix aarhusensis]
   #    score  bias  c-Evalue  i-Evalue hmmfrom  hmm to    alifrom  ali to    envfrom  env to     acc
 ---   ------ ----- --------- --------- ------- -------    ------- -------    ------- -------    ----
   1 !   19.9   8.5   9.4e-07   0.00013       5      68 ..       3      60 ..       1      68 [. 0.84

  Alignments for each domain:
  == domain 1  score: 19.9 bits;  conditional E-value: 9.4e-07
  aprb_Neukirchen_a  5 fvdkekCdgCkgtaCveiCPgdLmkldkekkkayirepedCWeCysCvkeCpqqAievrlyadi 68
                       +v++e C+gC+   C+  C    ++l++     +    + C  C sCv  C+++A+ + + ++ 
         RWX44897.1  3 IVNTETCIGCG--ICEANCAFGAITLEDG----IAVVGDTCTLCGSCVDSCEVEALCIEGAEKK 60
                       79********7..9************855....3555789***************988776665 PP

>> RWX43642.1  ferredoxin [Candidatus Electrothrix aarhusensis]
   #    score  bias  c-Evalue  i-Evalue hmmfrom  hmm to    alifrom  ali to    envfrom  env to     acc
 ---   ------ ----- --------- --------- ------- -------    ------- -------    ------- -------    ----
   1 !   19.9   4.7   9.3e-07   0.00013       4      39 ..       4      36 ..       1      62 [. 0.87

  Alignments for each domain:
  == domain 1  score: 19.9 bits;  conditional E-value: 9.3e-07
  aprb_Neukirchen_a  4 ifvdkekCdgCkgtaCveiCPgdLmkldkekkkayi 39
                       i++d+ +C gC+  +C e+CP d++ +d+ ++ka +
         RWX43642.1  4 IIIDTYQCSGCE--TCAEMCP-DVFRMDEVTEKAAL 36
                       89*********7..9******.89999999999875 PP

>> RWX44060.1  putative adenylylsulfate reductase-associated electron transfer protein QmoB [Candidatus Electrothrix aar
   #    score  bias  c-Evalue  i-Evalue hmmfrom  hmm to    alifrom  ali to    envfrom  env to     acc
 ---   ------ ----- --------- --------- ------- -------    ------- -------    ------- -------    ----
   1 ?   -0.3   0.0       1.5   2.1e+02      59     109 ..      66     120 ..      62     166 .. 0.59
   2 !   17.6   7.5   4.8e-06   0.00068       9      65 ..     551     603 ..     550     624 .. 0.81

  Alignments for each domain:
  == domain 1  score: -0.3 bits;  conditional E-value: 1.5
  aprb_Neukirchen_a  59 Aievrlyadiaplggsvsplrge.ed.imWtikfrd.gkvkrfkipirttpeg.s 109
                        A + r+ +d   +g   +++rg+ ++ + Wt +  + g++++ +  + + +e  +
         RWX44060.1  66 ACSPRVMQDTFNYGDGTITIRGNlREhVAWTAQPDEaGEENQAEQSSDEVDEFlQ 120
                        55667788888999999999999854599*9985441555555444444222242 PP

  == domain 2  score: 17.6 bits;  conditional E-value: 4.8e-06
  aprb_Neukirchen_a   9 ekCdgCkgtaCveiCPgdLmkldkekkkayirepedCWeCysCvkeCpqqAievrly 65 
                        ++C+ Ck  +C+e CP   +  d+++    + +p  C  C  C+ +Cp++ i +  y
         RWX44060.1 551 QRCTQCK--RCTEECPFGALDDDEKG--TPLPNPTRCRRCGTCMGACPERIIGFADY 603
                        68****8..*******9988888775..899******************99976554 PP

>> RWX44959.1  4Fe-4S dicluster domain-containing protein [Candidatus Electrothrix aarhusensis]
   #    score  bias  c-Evalue  i-Evalue hmmfrom  hmm to    alifrom  ali to    envfrom  env to     acc
 ---   ------ ----- --------- --------- ------- -------    ------- -------    ------- -------    ----
   1 !   19.0   6.0   1.7e-06   0.00024       3      66 ..      25     106 ..      24     119 .. 0.85
   2 ?   -1.8   1.1       4.5   6.4e+02      13      25 ..     185     197 ..     180     211 .. 0.81

  Alignments for each domain:
  == domain 1  score: 19.0 bits;  conditional E-value: 1.7e-06
  aprb_Neukirchen_a   3 pifvdkekCdgCkgtaCveiCPgdLmkldke...............kkkayirepedCW.....eCysCvkeCpqqAievrlya 66 
                        p ++d +kC+ C+   C++ CP+ L    +e                   y  +p+ C       C  Cv  C+ +Ai++  + 
         RWX44959.1  25 PRYIDADKCTACG--LCTQYCPKHLSDAYNEglsltrpihidyaqaVPATYYIDPSACMsvqhdTCQICVPVCQSHAIDFSQQP 106
                        679*********7..***********9988889*********99884468999*****8444446*************997665 PP

  == domain 2  score: -1.8 bits;  conditional E-value: 4.5
  aprb_Neukirchen_a  13 gCkgtaCveiCPg 25 
                        gC+++ C ++C  
         RWX44959.1 185 GCNNGYCSSVCCM 197
                        999999****975 PP

>> RWX44390.1  MinD superfamily P-loop ATPase, contains an inserted ferredoxin domain, partial [Candidatus Electrothrix 
   #    score  bias  c-Evalue  i-Evalue hmmfrom  hmm to    alifrom  ali to    envfrom  env to     acc
 ---   ------ ----- --------- --------- ------- -------    ------- -------    ------- -------    ----
   1 !   17.5  10.3   5.1e-06   0.00072       5      63 ..      53     105 ..      50     111 .. 0.87

  Alignments for each domain:
  == domain 1  score: 17.5 bits;  conditional E-value: 5.1e-06
  aprb_Neukirchen_a   5 fvdkekCdgCkgtaCveiCPgdLmkldkekkkayirepedCWeCysCvkeCpqqAievr 63 
                        ++d ++C+ C   +Cve+C  d +  +ke    +i     C +C  C   Cp++A+++ 
         RWX44390.1  53 IIDYDRCNNCM--RCVEACAFDSIIGEKEP--VII--SYSCEGCGVCALVCPEEAVSIH 105
                        799*******6..***********998774..444..558***************9875 PP

>> RWX45691.1  succinate dehydrogenase subunit B [Candidatus Electrothrix aarhusensis]
   #    score  bias  c-Evalue  i-Evalue hmmfrom  hmm to    alifrom  ali to    envfrom  env to     acc
 ---   ------ ----- --------- --------- ------- -------    ------- -------    ------- -------    ----
   1 !   15.6   2.0   1.9e-05    0.0027      40      70 ..     159     189 ..     146     204 .. 0.79
   2 ?    5.5   0.8     0.026       3.6      12      28 ..     217     234 ..     206     246 .. 0.76

  Alignments for each domain:
  == domain 1  score: 15.6 bits;  conditional E-value: 1.9e-05
  aprb_Neukirchen_a  40 repedCWeCysCvkeCpqqAievrlyadiap 70 
                         + + C +C +Cv  Cp+ A  ++  a+i +
         RWX45691.1 159 MDAAACIGCGACVASCPNAAAMLFTSAKISQ 189
                        5678899999999999999999999888854 PP

  == domain 2  score: 5.5 bits;  conditional E-value: 0.026
  aprb_Neukirchen_a  12 dgCkg.taCveiCPgdLm 28 
                          C +  +C+++CP+++ 
         RWX45691.1 217 GNCSNhRECEQVCPKKIS 234
                        5798899*******9875 PP

>> RWX42989.1  4Fe-4S binding domain-containing protein [Candidatus Electrothrix aarhusensis]
   #    score  bias  c-Evalue  i-Evalue hmmfrom  hmm to    alifrom  ali to    envfrom  env to     acc
 ---   ------ ----- --------- --------- ------- -------    ------- -------    ------- -------    ----
   1 !   14.1   2.8   5.5e-05    0.0077      39      63 ..     320     344 ..     295     349 .. 0.59

  Alignments for each domain:
  == domain 1  score: 14.1 bits;  conditional E-value: 5.5e-05
  aprb_Neukirchen_a  39 irepedCWeCysCvkeCpqqAievr 63 
                          + + C  C +C k+Cp  A+e  
         RWX42989.1 320 KVNYDTCVACEACAKACPSTAMEAI 344
                        3345667777777777777777765 PP

>> RWX45231.1  glutamate synthase (NADPH/NADH) large chain [Candidatus Electrothrix aarhusensis]
   #    score  bias  c-Evalue  i-Evalue hmmfrom  hmm to    alifrom  ali to    envfrom  env to     acc
 ---   ------ ----- --------- --------- ------- -------    ------- -------    ------- -------    ----
   1 !   12.7  11.4   0.00015     0.021       7      61 ..      26     100 ..      19     103 .. 0.90
   2 !   10.6   2.9   0.00069     0.097       9      29 ..      82     100 ..      77     122 .. 0.73
   3 ?    1.3   2.2      0.48        67       8      32 ..     451     482 ..     448     489 .. 0.72

  Alignments for each domain:
  == domain 1  score: 12.7 bits;  conditional E-value: 0.00015
  aprb_Neukirchen_a   7 dkekCdgCkgtaCveiCPgdLmkldke......................kkkayirepedCWeCysCvkeCpqqAie 61 
                        ++++C+ C+  +C+ +CP++ ++l+                        + +   +  ++C +C  C   Cp++Ai+
         RWX45231.1  26 REDRCTLCG--KCTAVCPKQAIYLTYRrqrvpkldilkkkrgndyrhfvGIRQNTEVDKMCIGCGMCSSVCPNEAIA 100
                        5789****7..9************887889*************9999986678888899****************96 PP

  == domain 2  score: 10.6 bits;  conditional E-value: 0.00069
  aprb_Neukirchen_a   9 ekCdgCkgtaCveiCPgdLmk 29 
                        + C+gC+   C ++CP++ + 
         RWX45231.1  82 KMCIGCG--MCSSVCPNEAIA 100
                        5688886..888888888775 PP

  == domain 3  score: 1.3 bits;  conditional E-value: 0.48
  aprb_Neukirchen_a   8 kekCdgCkg...taC....veiCPgdLmkldk 32 
                        ++ C gC g   ++C    v iCP+ +   ++
         RWX45231.1 451 MQACAGCLGnemGRCnvcnVGICPKGITSQNE 482
                        67899998889966633345799988877665 PP

>> RWX43146.1  pyruvate:ferredoxin (flavodoxin) oxidoreductase, homodimeric [Candidatus Electrothrix aarhusensis]
   #    score  bias  c-Evalue  i-Evalue hmmfrom  hmm to    alifrom  ali to    envfrom  env to     acc
 ---   ------ ----- --------- --------- ------- -------    ------- -------    ------- -------    ----
   1 !    9.1   2.1     0.002      0.27       8      34 ..     690     714 ..     686     725 .. 0.74
   2 !    8.2   0.6    0.0038      0.53       4      25 ..     744     763 ..     741     779 .. 0.83

  Alignments for each domain:
  == domain 1  score: 9.1 bits;  conditional E-value: 0.002
  aprb_Neukirchen_a   8 kekCdgCkgtaCveiCPgdLmkldkek 34 
                        +e C+ C+  +C  +CP+  + ++  +
         RWX43146.1 690 PETCIQCG--KCSLVCPHGCIRIKVAT 714
                        57788886..88888888877776555 PP

  == domain 2  score: 8.2 bits;  conditional E-value: 0.0038
  aprb_Neukirchen_a   4 ifvdkekCdgCkgtaCveiCPg 25 
                        + + +  C gC  t C  +CP 
         RWX43146.1 744 VQISSADCAGC--TLCSTACPA 763
                        56888899999..599999996 PP

>> RWX43503.1  heterodisulfide reductase subunit C [Candidatus Electrothrix aarhusensis]
   #    score  bias  c-Evalue  i-Evalue hmmfrom  hmm to    alifrom  ali to    envfrom  env to     acc
 ---   ------ ----- --------- --------- ------- -------    ------- -------    ------- -------    ----
   1 ?    7.4   1.2    0.0067      0.94      39      57 ..      19      37 ..       9      39 .. 0.83
   2 ?    9.6   1.9    0.0014      0.19      10      27 ..      69      84 ..      66      88 .. 0.88

  Alignments for each domain:
  == domain 1  score: 7.4 bits;  conditional E-value: 0.0067
  aprb_Neukirchen_a 39 irepedCWeCysCvkeCpq 57
                       +++  +C++C  C+  Cp 
         RWX43503.1 19 NENLHHCYNCGTCITGCPA 37
                       5566789999999999996 PP

  == domain 2  score: 9.6 bits;  conditional E-value: 0.0014
  aprb_Neukirchen_a 10 kCdgCkgtaCveiCPgdL 27
                        C  C  t+C+e+CP d+
         RWX43503.1 69 SCVSC--TRCEEMCPMDV 84
                       6****..5*******996 PP

>> RWX43120.1  glycolate oxidase iron-sulfur subunit [Candidatus Electrothrix aarhusensis]
   #    score  bias  c-Evalue  i-Evalue hmmfrom  hmm to    alifrom  ali to    envfrom  env to     acc
 ---   ------ ----- --------- --------- ------- -------    ------- -------    ------- -------    ----
   1 ?    5.3   0.6     0.028         4      10      24 ..       6      18 ..       1      34 [. 0.77
   2 ?    8.5   0.5    0.0029      0.41      10      28 ..      55      71 ..      52      80 .. 0.85

  Alignments for each domain:
  == domain 1  score: 5.3 bits;  conditional E-value: 0.028
  aprb_Neukirchen_a 10 kCdgCkgtaCveiCP 24
                       +C +C+  aC  +CP
         RWX43120.1  6 NCAKCG--ACAVVCP 18
                       577775..7777777 PP

  == domain 2  score: 8.5 bits;  conditional E-value: 0.0029
  aprb_Neukirchen_a 10 kCdgCkgtaCveiCPgdLm 28
                       +C  C+  aC+++CP +L 
         RWX43120.1 55 RCLLCG--ACEQVCPRQLP 71
                       8999*7..9******9985 PP


Internal pipeline statistics summary:
-------------------------------------
Query model(s):                            1  (157 nodes)
Target sequences:                       4072  (1082982 residues searched)
Passed MSV filter:                       192  (0.0471513); expected 81.4 (0.02)
Passed bias filter:                      119  (0.029224); expected 81.4 (0.02)
Passed Vit filter:                        41  (0.0100688); expected 4.1 (0.001)
Passed Fwd filter:                        31  (0.00761297); expected 0.0 (1e-05)
Initial search space (Z):               4072  [actual number of targets]
Domain search space  (domZ):              29  [number of targets reported over threshold]
# CPU time: 0.03u 0.00s 00:00:00.03 Elapsed: 00:00:00.01
# Mc/sec: 9579.14
//
[ok]
