# Supplementary material for: Sulfur disproportionation occurs globally across anoxic habitats and has multiple mechanisms of independent evolutionary origin
Source: ISME J. 2026 Mar 2;20(1):wrag042. doi: 10.1093/ismejo/wrag042 (PMC12998232; doi:10.1093/ismejo/wrag042)
Supplement: Sup_File_1_HMM_wrag042 [file sup_file_1_hmm_wrag042.zip › SupFile1_HMM/SupFile1c_results/aprb_Neukirchen_a-hmm-017_Candidatus_Electrothrix_marina_A5_GCA_004028495.txt]

# hmmsearch :: search profile(s) against a sequence database
# HMMER 3.4 (Aug 2023); http://hmmer.org/
# Copyright (C) 2023 Howard Hughes Medical Institute.
# Freely distributed under the BSD open source license.
# - - - - - - - - - - - - - - - - - - - - - - - - - - - - - - - - - - - -
# query HMM file:                  /Users/lukas/OneDrive/2023_Sulfur/20250723_HMM/profiles_all/aprb_Neukirchen_a.hmm
# target sequence database:        /Users/lukas/OneDrive/2023_Sulfur/20250626_HMM/db_new/017_Candidatus_Electrothrix_marina_A5_GCA_004028495.fas
# - - - - - - - - - - - - - - - - - - - - - - - - - - - - - - - - - - - -

Query:       aprb_Neukirchen_a  [M=157]
Scores for complete sequences (score includes all domains):
   --- full sequence ---   --- best 1 domain ---    -#dom-
    E-value  score  bias    E-value  score  bias    exp  N  Sequence   Description
    ------- ------ -----    ------- ------ -----   ---- --  --------   -----------
    3.4e-57  189.8   4.5    3.8e-57  189.7   4.5    1.0  1  RWX51737.1  dissimilatory adenylylsulfate reductase beta subu
    2.4e-13   47.4  10.5    2.5e-13   47.3  10.5    1.0  1  RWX50634.1  4Fe-4S dicluster domain-containing protein [Candi
    1.4e-12   44.9  24.8    8.4e-09   32.6  10.5    3.1  3  RWX51134.1  heterodisulfide reductase subunit C [Candidatus E
    2.4e-12   44.1   6.0    2.5e-12   44.1   6.0    1.0  1  RWX52218.1  4Fe-4S dicluster domain-containing protein [Candi
    6.1e-10   36.3   5.0    7.5e-10   36.0   5.0    1.1  1  RWX50968.1  2-oxoglutarate ferredoxin oxidoreductase subunit 
    2.2e-08   31.2   9.2    3.9e-08   30.5   9.2    1.3  1  RWX52351.1  hypothetical protein VU01_10189 [Candidatus Elect
    2.9e-08   30.9   7.6    4.4e-08   30.3   7.6    1.2  1  RWX51595.1  4Fe-4S dicluster domain-containing protein, parti
    4.1e-06   23.9   2.7      6e-06   23.4   2.3    1.4  1  RWX51312.1  4Fe-4S binding domain-containing protein [Candida
    4.4e-05   20.5   3.7    5.5e-05   20.2   3.7    1.4  1  RWX51522.1  4Fe-4S single cluster domain of Ferredoxin I [Can
    8.2e-05   19.7   9.5    0.00014   18.9   9.5    1.3  1  RWX52443.1  electron transfer flavoprotein alpha subunit apop
    0.00011   19.3   0.2    0.00016   18.7   0.2    1.3  1  RWX51548.1  4Fe-4S binding domain-containing protein, partial
    0.00017   18.6   5.9    0.00017   18.6   5.9    2.7  3  RWX51147.1  heterodisulfide reductase subunit A, partial [Can
     0.0002   18.4   8.5    0.00061   16.8   7.6    2.2  2  RWX51264.1  putative adenylylsulfate reductase-associated ele
     0.0011   16.0   2.2     0.0018   15.3   2.2    1.3  1  RWX52305.1  succinate dehydrogenase subunit B [Candidatus Ele
     0.0032   14.5  20.4       0.02   11.9  10.9    3.2  3  RWX52333.1  glutamate synthase (NADPH/NADH) large chain [Cand
     0.0046   14.0   8.6       0.18    8.8   0.8    2.5  2  RWX52213.1  pyruvate-ferredoxin/flavodoxin oxidoreductase [Ca
  ------ inclusion threshold ------
      0.024   11.7   6.3        0.2    8.6   0.6    2.3  2  RWX51093.1  glycolate oxidase iron-sulfur subunit, partial [C


Domain annotation for each sequence (and alignments):
>> RWX51737.1  dissimilatory adenylylsulfate reductase beta subunit, partial [Candidatus Electrothrix marina]
   #    score  bias  c-Evalue  i-Evalue hmmfrom  hmm to    alifrom  ali to    envfrom  env to     acc
 ---   ------ ----- --------- --------- ------- -------    ------- -------    ------- -------    ----
   1 !  189.7   4.5     3e-59   3.8e-57       2     109 ..       1     111 [.       1     113 [] 0.98

  Alignments for each domain:
  == domain 1  score: 189.7 bits;  conditional E-value: 3e-59
  aprb_Neukirchen_a   2 MpifvdkekCdgCkg...taCveiCPgdLmkldkekkkayirepedCWeCysCvkeCpqqAievrlyadiaplggsvsplrgeedimWtikf 90 
                        Mp++v++ekCdgCkg   taC++iCP+dLm+l++e++kay++ep+ CWeCysCvk+Cpq+Ai+vr+y d++p+gg+v+p+r++++imWtikf
         RWX51737.1   1 MPSYVNPEKCDGCKGgdkTACMYICPNDLMVLNTEEMKAYNQEPDACWECYSCVKICPQGAIAVRGYDDFVPMGGQVHPMRSSDSIMWTIKF 92 
                        ******************************************************************************************** PP

  aprb_Neukirchen_a  91 rdgkvkrfkipirttpegs 109
                        r+g++krfk+pirtt+egs
         RWX51737.1  93 RNGNIKRFKFPIRTTAEGS 111
                        ***************9994 PP

>> RWX50634.1  4Fe-4S dicluster domain-containing protein [Candidatus Electrothrix marina]
   #    score  bias  c-Evalue  i-Evalue hmmfrom  hmm to    alifrom  ali to    envfrom  env to     acc
 ---   ------ ----- --------- --------- ------- -------    ------- -------    ------- -------    ----
   1 !   47.3  10.5     2e-15   2.5e-13       4      63 ..       4      59 ..       1      61 [] 0.92

  Alignments for each domain:
  == domain 1  score: 47.3 bits;  conditional E-value: 2e-15
  aprb_Neukirchen_a  4 ifvdkekCdgCkgtaCveiCPgdLmkldkekkkayirepedCWeCysCvkeCpqqAievr 63
                       +++d+ekC+ C+  +Cve+CP ++++l +   + +  ++e+C eC  C+ +Cp++Ai+v 
         RWX50634.1  4 VKIDMEKCTNCR--ECVEVCPEEVFQLVNG--RPVHIHKEKCIECDLCINICPEDAISVV 59
                       68*********8..9************854..8999*********************986 PP

>> RWX51134.1  heterodisulfide reductase subunit C [Candidatus Electrothrix marina]
   #    score  bias  c-Evalue  i-Evalue hmmfrom  hmm to    alifrom  ali to    envfrom  env to     acc
 ---   ------ ----- --------- --------- ------- -------    ------- -------    ------- -------    ----
   1 !   10.2   1.3   0.00053     0.068      41      86 ..      24      71 ..      21      73 .. 0.78
   2 !   11.3   1.3   0.00024     0.031      11      29 ..      73      89 ..      70     104 .. 0.81
   3 !   32.6  10.5   6.6e-11   8.4e-09       5      67 ..     119     177 ..     117     186 .. 0.88

  Alignments for each domain:
  == domain 1  score: 10.2 bits;  conditional E-value: 0.00053
  aprb_Neukirchen_a 41 epedCWeCysCvkeCpq.qAievrlyadiaplggsvsplrgee.dimW 86
                       + + C+ C +C  +Cp+ qA+  + + +i  +  ++++ r  + d+ W
         RWX51134.1 24 HLNSCFSCGACSGACPVsQAVPDFDPRKIIHMVRMGMEERLLKsDLLW 71
                       5689************64899999999998888877777766534777 PP

  == domain 2  score: 11.3 bits;  conditional E-value: 0.00024
  aprb_Neukirchen_a 11 CdgCkgtaCveiCPgdLmk 29
                       C gC+   Cv +CP+d+  
         RWX51134.1 73 CSGCR--SCVFVCPQDVSF 89
                       99997..899999999765 PP

  == domain 3  score: 32.6 bits;  conditional E-value: 6.6e-11
  aprb_Neukirchen_a   5 fvdkekCdgCkgtaCveiCPgdLmkldkekkkayirepedCWeCysCvkeCpqqAievrlyad 67 
                         v+++ C  C   +Cv++CP ++ k+d+ +      +  dC  C  Cv eCp qAi +   +d
         RWX51134.1 119 QVQRDLCVSCL--TCVRVCPWEVPKIDEGG--IAAINVTDCKACGICVAECPAQAITLNESED 177
                        58999*****6..9*************987..6667789*****************9887666 PP

>> RWX52218.1  4Fe-4S dicluster domain-containing protein [Candidatus Electrothrix marina]
   #    score  bias  c-Evalue  i-Evalue hmmfrom  hmm to    alifrom  ali to    envfrom  env to     acc
 ---   ------ ----- --------- --------- ------- -------    ------- -------    ------- -------    ----
   1 !   44.1   6.0   1.9e-14   2.5e-12       3      62 ..       3      58 ..       1      61 [] 0.90

  Alignments for each domain:
  == domain 1  score: 44.1 bits;  conditional E-value: 1.9e-14
  aprb_Neukirchen_a  3 pifvdkekCdgCkgtaCveiCPgdLmkldkekkkayirepedCWeCysCvkeCpqqAiev 62
                        ++vdk+kC+gC+  +Cv  CP  ++++ +   k+   ++++C +C  Cv  C+ +Ai v
         RWX52218.1  3 EVVVDKDKCTGCE--ECVGSCPAGVFEFVDG--KSEPVNEDECLGCETCVEVCESDAITV 58
                       579*********7..9************865..78888899*****************98 PP

>> RWX50968.1  2-oxoglutarate ferredoxin oxidoreductase subunit delta, partial [Candidatus Electrothrix marina]
   #    score  bias  c-Evalue  i-Evalue hmmfrom  hmm to    alifrom  ali to    envfrom  env to     acc
 ---   ------ ----- --------- --------- ------- -------    ------- -------    ------- -------    ----
   1 !   36.0   5.0   5.9e-12   7.5e-10       7      63 ..      13      66 ..       9      73 .. 0.92

  Alignments for each domain:
  == domain 1  score: 36.0 bits;  conditional E-value: 5.9e-12
  aprb_Neukirchen_a  7 dkekCdgCkgtaCveiCPgdLmkldkekkkayirepedCWeCysCvkeCpqqAievr 63
                       +++ C+ C+   C+  CP++++ + k + k  i +++ C +C  C  +Cp  Ai v 
         RWX50968.1 13 YHDWCKSCG--ICMAFCPQKIIRFGKAG-KPEILDKDGCVGCRFCEMHCPDFAITVS 66
                       6788****7..9*************997.*************************875 PP

>> RWX52351.1  hypothetical protein VU01_10189 [Candidatus Electrothrix marina]
   #    score  bias  c-Evalue  i-Evalue hmmfrom  hmm to    alifrom  ali to    envfrom  env to     acc
 ---   ------ ----- --------- --------- ------- -------    ------- -------    ------- -------    ----
   1 !   30.5   9.2     3e-10   3.9e-08       7      69 ..     344     400 ..     341     412 .. 0.86

  Alignments for each domain:
  == domain 1  score: 30.5 bits;  conditional E-value: 3e-10
  aprb_Neukirchen_a   7 dkekCdgCkgtaCveiCPgdLmkldkekkkayirepedCWeCysCvkeCpqqAievrlyadia 69 
                         +ekC+ C+  +C + CP dL   ++       ++ ++C +C  C   Cpq+Ai+++++  ++
         RWX52351.1 344 AEEKCNQCG--KCRDYCPVDLPLPQAL----AEQDLQHCIHCLYCFCVCPQDAIQFQGKLGFM 400
                        579*****7..**********988754....58999********************9988873 PP

>> RWX51595.1  4Fe-4S dicluster domain-containing protein, partial [Candidatus Electrothrix marina]
   #    score  bias  c-Evalue  i-Evalue hmmfrom  hmm to    alifrom  ali to    envfrom  env to     acc
 ---   ------ ----- --------- --------- ------- -------    ------- -------    ------- -------    ----
   1 !   30.3   7.6   3.5e-10   4.4e-08       4      64 ..     169     228 ..     167     240 .. 0.79

  Alignments for each domain:
  == domain 1  score: 30.3 bits;  conditional E-value: 3.5e-10
  aprb_Neukirchen_a   4 ifvdkekCdgCkgtaCveiCPgdLmkl.dkekkkayirepedCWeCysCvkeCpqqAievrl 64 
                        ++v++ekC+gC+   C + CP   +++ + +kk+      + C  C  C  +Cp+ Ai++ +
         RWX51595.1 169 SVVEQEKCIGCG--ICASLCPFGSIEMiKVDKKRKAQTIAASCKACGICSSHCPTFAISMGG 228
                        689********7..9******654444144455555666789****************9855 PP

>> RWX51312.1  4Fe-4S binding domain-containing protein [Candidatus Electrothrix marina]
   #    score  bias  c-Evalue  i-Evalue hmmfrom  hmm to    alifrom  ali to    envfrom  env to     acc
 ---   ------ ----- --------- --------- ------- -------    ------- -------    ------- -------    ----
   1 !   23.4   2.3   4.7e-08     6e-06       4      62 ..       6      60 ..       5      81 .. 0.88

  Alignments for each domain:
  == domain 1  score: 23.4 bits;  conditional E-value: 4.7e-08
  aprb_Neukirchen_a  4 ifvdkekCdgCkgtaCveiCPgdLmkldkekkkayirepedCWeCysCvkeCpqqAiev 62
                       i +++e C+gC+  +Cv  C    +++ +   ka +   + C +  +C+  Cp++A+++
         RWX51312.1  6 IEINEELCTGCG--ECVPDCAEGSLQIIDG--KAKLVADKLCDGLGACLGSCPTGALQI 60
                       579********7..9*****9877777643..899*********************986 PP

>> RWX51522.1  4Fe-4S single cluster domain of Ferredoxin I [Candidatus Electrothrix marina]
   #    score  bias  c-Evalue  i-Evalue hmmfrom  hmm to    alifrom  ali to    envfrom  env to     acc
 ---   ------ ----- --------- --------- ------- -------    ------- -------    ------- -------    ----
   1 !   20.2   3.7   4.4e-07   5.5e-05       4      39 ..       4      36 ..       1      61 [. 0.90

  Alignments for each domain:
  == domain 1  score: 20.2 bits;  conditional E-value: 4.4e-07
  aprb_Neukirchen_a  4 ifvdkekCdgCkgtaCveiCPgdLmkldkekkkayi 39
                       i++d+  C gC+  +C e+CP d++ +d+ ++ka +
         RWX51522.1  4 IIIDTYLCSGCE--TCAEMCP-DVFRMDEATEKAAL 36
                       89*********7..9******.899***99999975 PP

>> RWX52443.1  electron transfer flavoprotein alpha subunit apoprotein [Candidatus Electrothrix marina]
   #    score  bias  c-Evalue  i-Evalue hmmfrom  hmm to    alifrom  ali to    envfrom  env to     acc
 ---   ------ ----- --------- --------- ------- -------    ------- -------    ------- -------    ----
   1 !   18.9   9.5   1.1e-06   0.00014       5      67 ..       3      59 ..       1      67 [. 0.85

  Alignments for each domain:
  == domain 1  score: 18.9 bits;  conditional E-value: 1.1e-06
  aprb_Neukirchen_a  5 fvdkekCdgCkgtaCveiCPgdLmkldkekkkayirepedCWeCysCvkeCpqqAievrlyad 67
                       +v++e C+gC+  aC+  C    ++++++         + C  C sCv  C+++A+ + + ++
         RWX52443.1  3 IVNTEICIGCG--ACEANCAFGAITVEDDI----AVVGDACTLCGSCVDSCEVEALCIEGAEK 59
                       79********7..*************9884....455789***************98777665 PP

>> RWX51548.1  4Fe-4S binding domain-containing protein, partial [Candidatus Electrothrix marina]
   #    score  bias  c-Evalue  i-Evalue hmmfrom  hmm to    alifrom  ali to    envfrom  env to     acc
 ---   ------ ----- --------- --------- ------- -------    ------- -------    ------- -------    ----
   1 !   18.7   0.2   1.2e-06   0.00016      38      61 ..      77     100 ..      64     102 .] 0.85

  Alignments for each domain:
  == domain 1  score: 18.7 bits;  conditional E-value: 1.2e-06
  aprb_Neukirchen_a  38 yirepedCWeCysCvkeCpqqAie 61 
                        + r++++C++C +C+ +Cp++A+ 
         RWX51548.1  77 VHRDEKKCFQCGACTGICPVGALY 100
                        67999****************985 PP

>> RWX51147.1  heterodisulfide reductase subunit A, partial [Candidatus Electrothrix marina]
   #    score  bias  c-Evalue  i-Evalue hmmfrom  hmm to    alifrom  ali to    envfrom  env to     acc
 ---   ------ ----- --------- --------- ------- -------    ------- -------    ------- -------    ----
   1 !   18.6   5.9   1.4e-06   0.00017       3      66 ..      25     106 ..      24     119 .. 0.85
   2 ?   -2.7   1.3         5   6.4e+02      13      25 ..     185     197 ..     182     209 .. 0.81
   3 ?   -3.6   1.7       9.2   1.2e+03       6      25 ..     660     682 ..     657     684 .. 0.79

  Alignments for each domain:
  == domain 1  score: 18.6 bits;  conditional E-value: 1.4e-06
  aprb_Neukirchen_a   3 pifvdkekCdgCkgtaCveiCPgdLmkldke...............kkkayirepedCW.....eCysCvkeCpqqAievrlya 66 
                        p ++d +kC+ C+   C++ CP+ L    +e                   y  +p+ C       C  Cv  C+ +Ai++  + 
         RWX51147.1  25 PRYIDADKCTACG--LCTQYCPKHLSDAYNEglsltrpihidyaqaVPATYYIDPSACMsvqhdTCQICVPVCQSHAIDFSQQP 106
                        679*********7..***********9988889*********99884468999*****8444446*************997665 PP

  == domain 2  score: -2.7 bits;  conditional E-value: 5
  aprb_Neukirchen_a  13 gCkgtaCveiCPg 25 
                        gC+++ C ++C  
         RWX51147.1 185 GCNNGYCSSVCCM 197
                        999999****975 PP

  == domain 3  score: -3.6 bits;  conditional E-value: 9.2
  aprb_Neukirchen_a   6 vdkekCdgCkg...taCveiCPg 25 
                        + + +C g +g   + C ++C +
         RWX51147.1 660 IVMVQCAGSRGddlNYCSKVCCN 682
                        66778999888999999999976 PP

>> RWX51264.1  putative adenylylsulfate reductase-associated electron transfer protein QmoB, partial [Candidatus Electro
   #    score  bias  c-Evalue  i-Evalue hmmfrom  hmm to    alifrom  ali to    envfrom  env to     acc
 ---   ------ ----- --------- --------- ------- -------    ------- -------    ------- -------    ----
   1 ?   -1.5   0.0       2.1   2.7e+02      61     100 ..      68     109 ..      63     145 .. 0.73
   2 !   16.8   7.6   4.8e-06   0.00061       9      65 ..     542     594 ..     541     615 .. 0.80

  Alignments for each domain:
  == domain 1  score: -1.5 bits;  conditional E-value: 2.1
  aprb_Neukirchen_a  61 evrlyadiaplggsvsplrge.ed.imWtikfrdgkvkrfki 100
                        + r+ +d   +g   +++rg+ ++ + Wt +  +  ++  ++
         RWX51264.1  68 SPRVMQDTFDYGDGTITIRGNlREhVAWTAQPDEEDEEAAEY 109
                        567778888889999999999754499999877777666555 PP

  == domain 2  score: 16.8 bits;  conditional E-value: 4.8e-06
  aprb_Neukirchen_a   9 ekCdgCkgtaCveiCPgdLmkldkekkkayirepedCWeCysCvkeCpqqAievrly 65 
                        ++C+ Ck  +C+e CP   +  d++     + +p  C  C  C+ +Cp++ i +  y
         RWX51264.1 542 QRCTQCK--RCTEECPFGALDDDAK--GTPLPNPTRCRRCGTCMGACPERIIGFADY 594
                        68****8..*******998777766..5999******************99976554 PP

>> RWX52305.1  succinate dehydrogenase subunit B [Candidatus Electrothrix marina]
   #    score  bias  c-Evalue  i-Evalue hmmfrom  hmm to    alifrom  ali to    envfrom  env to     acc
 ---   ------ ----- --------- --------- ------- -------    ------- -------    ------- -------    ----
   1 !   15.3   2.2   1.4e-05    0.0018      40      69 ..     159     188 ..     146     193 .. 0.77

  Alignments for each domain:
  == domain 1  score: 15.3 bits;  conditional E-value: 1.4e-05
  aprb_Neukirchen_a  40 repedCWeCysCvkeCpqqAievrlyadia 69 
                         + + C +C +Cv  Cp+ A  ++  a+i 
         RWX52305.1 159 MDAAACIGCGACVASCPNAAAMLFTSAKIS 188
                        567789999999999999998888888774 PP

>> RWX52333.1  glutamate synthase (NADPH/NADH) large chain [Candidatus Electrothrix marina]
   #    score  bias  c-Evalue  i-Evalue hmmfrom  hmm to    alifrom  ali to    envfrom  env to     acc
 ---   ------ ----- --------- --------- ------- -------    ------- -------    ------- -------    ----
   1 !   11.9  10.9   0.00016      0.02       8      60 ..      27      99 ..      18     100 .. 0.90
   2 !   10.5   2.8   0.00043     0.055       9      29 ..      82     100 ..      77     122 .. 0.72
   3 ?    1.3   2.2      0.28        36       8      32 ..     451     482 ..     448     488 .. 0.72

  Alignments for each domain:
  == domain 1  score: 11.9 bits;  conditional E-value: 0.00016
  aprb_Neukirchen_a  8 kekCdgCkgtaCveiCPgdLmkldke......................kkkayirepedCWeCysCvkeCpqqAi 60
                       +++C+ C+  +C+ +CP++ ++l+                        + +   +  ++C +C  C   Cp++Ai
         RWX52333.1 27 EDRCTLCG--QCTAVCPKQAIYLTYRrqrvpkldilkkkrgndyrhfvGIRQNTEVDKMCIGCGMCSSVCPNEAI 99
                       689****7..9************887889*************9999986678888899****************9 PP

  == domain 2  score: 10.5 bits;  conditional E-value: 0.00043
  aprb_Neukirchen_a   9 ekCdgCkgtaCveiCPgdLmk 29 
                        + C+gC+   C ++CP++ + 
         RWX52333.1  82 KMCIGCG--MCSSVCPNEAIG 100
                        5699996..899999988775 PP

  == domain 3  score: 1.3 bits;  conditional E-value: 0.28
  aprb_Neukirchen_a   8 kekCdgCkg...taC....veiCPgdLmkldk 32 
                        ++ C gC g   ++C    v iCP+ +   ++
         RWX52333.1 451 MQACAGCLGnemGRCnvcnVGICPKGITSQNE 482
                        67899998889966633345789988877665 PP

>> RWX52213.1  pyruvate-ferredoxin/flavodoxin oxidoreductase [Candidatus Electrothrix marina]
   #    score  bias  c-Evalue  i-Evalue hmmfrom  hmm to    alifrom  ali to    envfrom  env to     acc
 ---   ------ ----- --------- --------- ------- -------    ------- -------    ------- -------    ----
   1 !    8.5   1.7    0.0018      0.23       7      31 ..     689     711 ..     686     724 .. 0.75
   2 !    8.8   0.8    0.0014      0.18       3      25 ..     743     763 ..     741     777 .. 0.83

  Alignments for each domain:
  == domain 1  score: 8.5 bits;  conditional E-value: 0.0018
  aprb_Neukirchen_a   7 dkekCdgCkgtaCveiCPgdLmkld 31 
                        d+e C+ C+  +C  +CP+  + l+
         RWX52213.1 689 DPETCIQCG--RCSLVCPHGCIRLK 711
                        567788886..78888887776654 PP

  == domain 2  score: 8.8 bits;  conditional E-value: 0.0014
  aprb_Neukirchen_a   3 pifvdkekCdgCkgtaCveiCPg 25 
                        +i + +  C gC  t C  +CP 
         RWX52213.1 743 TIQISTADCAGC--TLCSTACPA 763
                        57899999****..59*****97 PP

>> RWX51093.1  glycolate oxidase iron-sulfur subunit, partial [Candidatus Electrothrix marina]
   #    score  bias  c-Evalue  i-Evalue hmmfrom  hmm to    alifrom  ali to    envfrom  env to     acc
 ---   ------ ----- --------- --------- ------- -------    ------- -------    ------- -------    ----
   1 ?    5.8   0.7     0.012       1.5      10      24 ..       6      18 ..       1      34 [. 0.77
   2 ?    8.6   0.6    0.0016       0.2      10      28 ..      55      71 ..      53      81 .. 0.85

  Alignments for each domain:
  == domain 1  score: 5.8 bits;  conditional E-value: 0.012
  aprb_Neukirchen_a 10 kCdgCkgtaCveiCP 24
                       +C +C+  aC  +CP
         RWX51093.1  6 NCAKCG--ACAVVCP 18
                       577785..7888887 PP

  == domain 2  score: 8.6 bits;  conditional E-value: 0.0016
  aprb_Neukirchen_a 10 kCdgCkgtaCveiCPgdLm 28
                       +C  C+  aC+++CP  L 
         RWX51093.1 55 RCLLCG--ACEQVCPRHLP 71
                       8999*7..9******9985 PP


Internal pipeline statistics summary:
-------------------------------------
Query model(s):                            1  (157 nodes)
Target sequences:                       2161  (594014 residues searched)
Passed MSV filter:                       117  (0.0541416); expected 43.2 (0.02)
Passed bias filter:                       79  (0.0365571); expected 43.2 (0.02)
Passed Vit filter:                        25  (0.0115687); expected 2.2 (0.001)
Passed Fwd filter:                        18  (0.00832948); expected 0.0 (1e-05)
Initial search space (Z):               2161  [actual number of targets]
Domain search space  (domZ):              17  [number of targets reported over threshold]
# CPU time: 0.01u 0.00s 00:00:00.01 Elapsed: 00:00:00.01
# Mc/sec: 8192.25
//
[ok]
