# Supplementary material for: Sulfur disproportionation occurs globally across anoxic habitats and has multiple mechanisms of independent evolutionary origin
Source: ISME J. 2026 Mar 2;20(1):wrag042. doi: 10.1093/ismejo/wrag042 (PMC12998232; doi:10.1093/ismejo/wrag042)
Supplement: Sup_File_1_HMM_wrag042 [file sup_file_1_hmm_wrag042.zip › SupFile1_HMM/SupFile1c_results/aprb_Neukirchen_a-hmm-018_Candidatus_Electronema_aureum_GS_GCA_004284765.txt]

# hmmsearch :: search profile(s) against a sequence database
# HMMER 3.4 (Aug 2023); http://hmmer.org/
# Copyright (C) 2023 Howard Hughes Medical Institute.
# Freely distributed under the BSD open source license.
# - - - - - - - - - - - - - - - - - - - - - - - - - - - - - - - - - - - -
# query HMM file:                  /Users/lukas/OneDrive/2023_Sulfur/20250723_HMM/profiles_all/aprb_Neukirchen_a.hmm
# target sequence database:        /Users/lukas/OneDrive/2023_Sulfur/20250626_HMM/db_new/018_Candidatus_Electronema_aureum_GS_GCA_004284765.fas
# - - - - - - - - - - - - - - - - - - - - - - - - - - - - - - - - - - - -

Query:       aprb_Neukirchen_a  [M=157]
Scores for complete sequences (score includes all domains):
   --- full sequence ---   --- best 1 domain ---    -#dom-
    E-value  score  bias    E-value  score  bias    exp  N  Sequence   Description
    ------- ------ -----    ------- ------ -----   ---- --  --------   -----------
    2.8e-58  193.7   3.6      3e-58  193.6   3.6    1.0  1  TAA76001.1  MAG: dissimilatory adenylylsulfate reductase beta
    1.2e-12   45.4   6.9    1.4e-12   45.2   6.9    1.0  1  TAA73971.1  MAG: 4Fe-4S dicluster domain-containing protein [
    8.4e-11   39.4  21.0    4.7e-08   30.5   4.0    3.1  2  TAA75464.1  MAG: periplasmic nitrate reductase maturation pro
    2.4e-09   34.7  32.8    1.1e-07   29.3  13.2    3.1  3  TAA74686.1  MAG: heterodisulfide reductase subunit C [Candida
    2.5e-09   34.6   9.0    2.5e-09   34.6   9.0    3.8  3  TAA74609.1  MAG: heterodisulfide reductase subunit A [Candida
    2.9e-09   34.4   8.2    4.5e-09   33.8   8.2    1.3  1  TAA75442.1  MAG: 4Fe-4S dicluster domain-containing protein [
    1.8e-08   31.8   4.0    5.7e-08   30.2   4.0    1.7  1  TAA75825.1  MAG: NADH-quinone oxidoreductase subunit I [Candi
    4.2e-07   27.4  31.8     0.0012   16.1  11.3    3.8  3  TAA75116.1  MAG: Fe-S-cluster-containing dehydrogenase compon
    4.7e-07   27.2  21.6    3.2e-05   21.3   7.6    3.4  3  TAA75892.1  MAG: prokaryotic molybdopterin-containing oxidore
    6.9e-07   26.7   4.9    6.9e-07   26.7   4.9    2.4  2  TAA76093.1  MAG: formate dehydrogenase major subunit [Candida
    6.4e-06   23.5   1.3    1.1e-05   22.7   1.3    1.4  1  TAA74555.1  MAG: 4Fe-4S binding domain-containing protein [Ca
    7.1e-06   23.4   3.6    3.1e-05   21.3   3.6    2.1  2  TAA76004.1  MAG: putative adenylylsulfate reductase-associate
      1e-05   22.9   3.2    1.8e-05   22.0   3.2    1.3  1  TAA75486.1  MAG: MinD superfamily P-loop ATPase, contains an 
    1.8e-05   22.1   3.4    0.00056   17.2   0.5    2.2  2  TAA76250.1  MAG: succinate dehydrogenase subunit B [Candidatu
    3.1e-05   21.3  14.7     0.0053   14.1   0.2    3.2  3  TAA75203.1  MAG: glutamate synthase (NADPH/NADH) large chain 
    5.8e-05   20.4   4.9    9.6e-05   19.7   4.9    1.3  1  TAA74587.1  MAG: electron transfer flavoprotein alpha subunit
    0.00034   17.9  12.0    0.00034   17.9  12.0    2.8  3  TAA76098.1  MAG: 4Fe-4S binding domain-containing protein [Ca
    0.00036   17.8   5.7    0.00042   17.6   5.7    1.3  1  TAA75060.1  MAG: ferredoxin [Candidatus Electronema aureum]
    0.00091   16.5  10.2     0.0025   15.1  10.3    1.6  1  TAA75487.1  MAG: MinD superfamily P-loop ATPase, contains an 
     0.0092   13.3  15.0      0.011   13.0  11.2    2.6  2  TAA75459.1  MAG: ferredoxin-type protein NapH [Candidatus Ele
  ------ inclusion threshold ------
      0.013   12.8   9.3       0.15    9.4   0.6    2.6  2  TAA74610.1  MAG: glycolate oxidase iron-sulfur subunit [Candi
      0.064   10.5  10.1      0.069   10.4   1.0    2.6  2  TAA73858.1  MAG: pyruvate-ferredoxin/flavodoxin oxidoreductas
       0.15    9.4  28.8       0.24    8.7   1.5    3.9  3  TAA75460.1  MAG: ferredoxin-type protein NapG [Candidatus Ele
        0.8    7.0   6.9        1.9    5.8   0.7    2.2  2  TAA76005.1  MAG: putative adenylylsulfate reductase-associate


Domain annotation for each sequence (and alignments):
>> TAA76001.1  MAG: dissimilatory adenylylsulfate reductase beta subunit [Candidatus Electronema aureum]
   #    score  bias  c-Evalue  i-Evalue hmmfrom  hmm to    alifrom  ali to    envfrom  env to     acc
 ---   ------ ----- --------- --------- ------- -------    ------- -------    ------- -------    ----
   1 !  193.6   3.6   2.7e-60     3e-58       2     120 ..       1     132 [.       1     143 [] 0.88

  Alignments for each domain:
  == domain 1  score: 193.6 bits;  conditional E-value: 2.7e-60
  aprb_Neukirchen_a   2 MpifvdkekCdgCkg...taCveiCPgdLmkldkekkkayirepedCWeCysCvkeCpqqAievrlyadiaplggsvsplrgeedimWtikf 90 
                        Mp+fv++ekCdgCkg   taC++iCP+dLm+l+ e++kay++ep+ CWeCysCvk+Cpq+Ai+vr+y d++p+gg+v+p+r++++imWtikf
         TAA76001.1   1 MPSFVNPEKCDGCKGgdkTACMYICPNDLMVLNVEAMKAYNQEPDACWECYSCVKICPQGAIAVRGYDDFVPMGGQVHPMRSSDSIMWTIKF 92 
                        ******************************************************************************************** PP

  aprb_Neukirchen_a  91 rdgkvkrfkipirttpeg.....s.....nlksellftee 120
                        r+g++krfk+pirtt+eg     +     nl++e+l+ e+
         TAA76001.1  93 RNGNIKRFKFPIRTTAEGsanayAeakgtNLDDECLTLET 132
                        ******************6543313344455555555444 PP

>> TAA73971.1  MAG: 4Fe-4S dicluster domain-containing protein [Candidatus Electronema aureum]
   #    score  bias  c-Evalue  i-Evalue hmmfrom  hmm to    alifrom  ali to    envfrom  env to     acc
 ---   ------ ----- --------- --------- ------- -------    ------- -------    ------- -------    ----
   1 !   45.2   6.9   1.3e-14   1.4e-12       4      62 ..       4      58 ..       1      60 [. 0.90

  Alignments for each domain:
  == domain 1  score: 45.2 bits;  conditional E-value: 1.3e-14
  aprb_Neukirchen_a  4 ifvdkekCdgCkgtaCveiCPgdLmkldkekkkayirepedCWeCysCvkeCpqqAiev 62
                       ++vdk+kC+gC+  +Cv  CP ++++l +   k+   + ++C +C  Cv  C ++Ai v
         TAA73971.1  4 VVVDKDKCTGCE--ECVGSCPASVLELIDG--KSEPVNMDECLGCETCVEVCDFEAITV 58
                       79*********7..9************865..67777889*****************87 PP

>> TAA75464.1  MAG: periplasmic nitrate reductase maturation protein NapF [Candidatus Electronema aureum]
   #    score  bias  c-Evalue  i-Evalue hmmfrom  hmm to    alifrom  ali to    envfrom  env to     acc
 ---   ------ ----- --------- --------- ------- -------    ------- -------    ------- -------    ----
   1 !   30.5   4.0   4.2e-10   4.7e-08      10      64 ..      44      96 ..      42     110 .. 0.92
   2 !    8.2   0.2    0.0031      0.35      48      62 ..     119     133 ..     114     143 .. 0.90

  Alignments for each domain:
  == domain 1  score: 30.5 bits;  conditional E-value: 4.2e-10
  aprb_Neukirchen_a 10 kCdgCkgtaCveiCPgdLmkldkekkkayirepedCWeCysCvkeCpqqAievrl 64
                        CdgC+  +C  +C + ++++ k++  a+   +  C  C  C + Cp++A+++  
         TAA75464.1 44 LCDGCG--NCAAACGNRIIVIGKDSFPAVDFTQGSCTFCGDCARSCPTGALQFEA 96
                       6****7..9******************************************9865 PP

  == domain 2  score: 8.2 bits;  conditional E-value: 0.0031
  aprb_Neukirchen_a  48 CysCvkeCpqqAiev 62 
                        C  Cv +C+++Ai++
         TAA75464.1 119 CLTCVEQCETGAIRL 133
                        *************75 PP

>> TAA74686.1  MAG: heterodisulfide reductase subunit C [Candidatus Electronema aureum]
   #    score  bias  c-Evalue  i-Evalue hmmfrom  hmm to    alifrom  ali to    envfrom  env to     acc
 ---   ------ ----- --------- --------- ------- -------    ------- -------    ------- -------    ----
   1 !    8.6   1.4    0.0023      0.26      43      68 ..      26      52 ..      22      72 .. 0.68
   2 !    8.6   3.1    0.0023      0.25      11      27 ..      73      87 ..      70      98 .. 0.80
   3 !   29.3  13.2   9.8e-10   1.1e-07       5      67 ..     119     177 ..     117     185 .. 0.89

  Alignments for each domain:
  == domain 1  score: 8.6 bits;  conditional E-value: 0.0023
  aprb_Neukirchen_a 43 edCWeCysCvkeCpqq.Aievrlyadi 68
                       + C+ C +C  +Cp++ A+  + + +i
         TAA74686.1 26 NSCFACGACSSACPVSmAVPAYDPRKI 52
                       678888888888886435555555555 PP

  == domain 2  score: 8.6 bits;  conditional E-value: 0.0023
  aprb_Neukirchen_a 11 CdgCkgtaCveiCPgdL 27
                       C gC+   Cv +CP+++
         TAA74686.1 73 CSGCR--SCVPVCPQNV 87
                       88886..8888888875 PP

  == domain 3  score: 29.3 bits;  conditional E-value: 9.8e-10
  aprb_Neukirchen_a   5 fvdkekCdgCkgtaCveiCPgdLmkldkekkkayirepedCWeCysCvkeCpqqAievrlyad 67 
                         v+++ C  C   +C+++CP d+ k+d+++      +p +C  C  C  eCp qAi +   +d
         TAA74686.1 119 QVQRDLCVSCL--TCIRVCPWDIPKIDNSG--VATIDPTECRACGICAGECPAQAIVLNQAED 177
                        58999*****6..9*************886..8889********************8776655 PP

>> TAA74609.1  MAG: heterodisulfide reductase subunit A [Candidatus Electronema aureum]
   #    score  bias  c-Evalue  i-Evalue hmmfrom  hmm to    alifrom  ali to    envfrom  env to     acc
 ---   ------ ----- --------- --------- ------- -------    ------- -------    ------- -------    ----
   1 ?    1.9   9.6      0.26        29       3      64 ..     108     187 ..     107     199 .. 0.70
   2 ?   -2.4   0.6       5.6   6.2e+02      10      29 ..     752     774 ..     750     782 .. 0.79
   3 !   34.6   9.0   2.3e-11   2.5e-09       4      62 ..     940     997 ..     938    1008 .. 0.85

  Alignments for each domain:
  == domain 1  score: 1.9 bits;  conditional E-value: 0.26
  aprb_Neukirchen_a   3 pifvdkekCdgCkgtaCveiCPgdLmkl.dke..............kkkayirepedCWe.....CysCvkeCpqqAievrl 64 
                        p ++d+e C+gC+  +C+  C +++    +++                 +y  + + C +     C  C  +C+ +Ai++  
         TAA74609.1 108 PRYIDEEVCTGCG--QCTIYCLKQIGNDfNENletnhaahidysqaVPTSYYIDAKACLKlnhdtCGLCAVACQAGAIRFDD 187
                        679*********7..9**9998877543133366677777877777335666666777633333388888888888887765 PP

  == domain 2  score: -2.4 bits;  conditional E-value: 5.6
  aprb_Neukirchen_a  10 kCdgCkg...taCveiCPgdLmk 29 
                        +C g ++   t C ++C g+ +k
         TAA74609.1 752 QCVGSRDedlTYCSRVCCGQALK 774
                        577777788999*****998765 PP

  == domain 3  score: 34.6 bits;  conditional E-value: 2.3e-11
  aprb_Neukirchen_a   4 ifvdkekCdgCkgtaCveiCPgdLmkldkekkkayir.epedCWeCysCvkeCpqqAiev 62 
                        +++d+ekC+gC   aC+  CP + +++ k++kk   r   + C +C  C   Cp+ Ai++
         TAA74609.1 940 SKIDPEKCIGCA--ACETFCPYKAIEMYKDDKKRKARtITASCKGCGVCAARCPTMAIDM 997
                        68*********6..**********999776555444415789****************97 PP

>> TAA75442.1  MAG: 4Fe-4S dicluster domain-containing protein [Candidatus Electronema aureum]
   #    score  bias  c-Evalue  i-Evalue hmmfrom  hmm to    alifrom  ali to    envfrom  env to     acc
 ---   ------ ----- --------- --------- ------- -------    ------- -------    ------- -------    ----
   1 !   33.8   8.2   4.1e-11   4.5e-09       7      63 ..      80     133 ..      76     142 .. 0.92

  Alignments for each domain:
  == domain 1  score: 33.8 bits;  conditional E-value: 4.1e-11
  aprb_Neukirchen_a   7 dkekCdgCkgtaCveiCPgdLmkldkekkkayirepedCWeCysCvkeCpqqAievr 63 
                        d++kC  C+  aC+ iCP   +++++ +   ++ epe+C  C  Cv  Cp++A++v 
         TAA75442.1  80 DEKKCFQCG--ACTGICPVGALHIQQPE-MTVVFEPEKCTACGLCVTGCPVRAMAVS 133
                        689*****7..*************9887.88999*******************9875 PP

>> TAA75825.1  MAG: NADH-quinone oxidoreductase subunit I [Candidatus Electronema aureum]
   #    score  bias  c-Evalue  i-Evalue hmmfrom  hmm to    alifrom  ali to    envfrom  env to     acc
 ---   ------ ----- --------- --------- ------- -------    ------- -------    ------- -------    ----
   1 !   30.2   4.0   5.1e-10   5.7e-08       9      70 ..      77     143 ..      75     161 .. 0.74

  Alignments for each domain:
  == domain 1  score: 30.2 bits;  conditional E-value: 5.1e-10
  aprb_Neukirchen_a   9 ekCdgCkgtaCveiCPgdLmkldke.......kkkayirepedCWeCysCvkeCpqqAievrlyadiap 70 
                        + C+ C+   C+++CP+  + + ++           yi + ++C  C  Cv +Cp++Ai +    ++a 
         TAA75825.1  77 NACTACG--ICEKACPNGTISVLATkdlagkkVLGKYIYRLSQCTFCGLCVEACPFGAITLGKNFELAV 143
                        78****7..9******9888775443565433223699999******************8777666643 PP

>> TAA75116.1  MAG: Fe-S-cluster-containing dehydrogenase component [Candidatus Electronema aureum]
   #    score  bias  c-Evalue  i-Evalue hmmfrom  hmm to    alifrom  ali to    envfrom  env to     acc
 ---   ------ ----- --------- --------- ------- -------    ------- -------    ------- -------    ----
   1 !   10.4   1.5   0.00064      0.07      39      57 ..       7      25 ..       3      32 .. 0.83
   2 !   11.2   3.5   0.00035     0.039       7      31 ..      54      78 ..      49      84 .. 0.82
   3 !   16.1  11.3   1.1e-05    0.0012       4      50 ..      83     122 ..      81     137 .. 0.80

  Alignments for each domain:
  == domain 1  score: 10.4 bits;  conditional E-value: 0.00064
  aprb_Neukirchen_a 39 irepedCWeCysCvkeCpq 57
                       + +++ C  C++Cv +C++
         TAA75116.1  7 VIDQSRCVACMACVVACKR 25
                       5678899999999999987 PP

  == domain 2  score: 11.2 bits;  conditional E-value: 0.00035
  aprb_Neukirchen_a  7 dkekCdgCkgtaCveiCPgdLmkld 31
                       ++e C+ C ++ Cv+iCP    +++
         TAA75116.1 54 RSELCNHCDNPPCVNICPTGASHKQ 78
                       6799****99********8766665 PP

  == domain 3  score: 16.1 bits;  conditional E-value: 1.1e-05
  aprb_Neukirchen_a   4 ifvdkekCdgCkgtaCveiCPgdLmkldkekkkayirepedCWeCys 50 
                        + +++ kC gCk  aC+ +CP d+ ++++e+      + ++C  C  
         TAA75116.1  83 VQINRRKCVGCK--ACITACPYDVRYINEEH-----GYADKCSFCQH 122
                        679********8..**************996.....56666666655 PP

>> TAA75892.1  MAG: prokaryotic molybdopterin-containing oxidoreductase family, iron-sulfur binding subunit [Candidatus 
   #    score  bias  c-Evalue  i-Evalue hmmfrom  hmm to    alifrom  ali to    envfrom  env to     acc
 ---   ------ ----- --------- --------- ------- -------    ------- -------    ------- -------    ----
   1 !    8.5   1.3    0.0025      0.28       7      23 ..     101     115 ..      97     126 .. 0.84
   2 !   21.3   7.6   2.9e-07   3.2e-05      10      65 ..     198     251 ..     195     264 .. 0.88
   3 ?    5.7   0.2     0.018         2       8      25 ..     277     301 ..     276     323 .. 0.87

  Alignments for each domain:
  == domain 1  score: 8.5 bits;  conditional E-value: 0.0025
  aprb_Neukirchen_a   7 dkekCdgCkgtaCveiC 23 
                        + +kC+gC+  +Cve+C
         TAA75892.1 101 NISKCIGCR--RCVEAC 115
                        5689****7..999999 PP

  == domain 2  score: 21.3 bits;  conditional E-value: 2.9e-07
  aprb_Neukirchen_a  10 kCdgCkgtaCveiCPgdLmkldkekkkayirepedCWeCysCvkeCpqqAievrly 65 
                        +C+ C+++aCv++CP    + d+++   ++ + + C +C  C  +Cp  A ++  +
         TAA75892.1 198 QCQQCEKPACVKACPVRATYRDPNG--IVVIDYNWCIGCRMCQLACPYWARRFNWG 251
                        7**********************97..999999**************998777665 PP

  == domain 3  score: 5.7 bits;  conditional E-value: 0.018
  aprb_Neukirchen_a   8 kekCdgCkg.......taCveiCPg 25 
                        +ekC+ C +       +aCve+CP 
         TAA75892.1 277 MEKCTFCLQrvrdgryPACVEACPV 301
                        6899999889999999999999995 PP

>> TAA76093.1  MAG: formate dehydrogenase major subunit [Candidatus Electronema aureum]
   #    score  bias  c-Evalue  i-Evalue hmmfrom  hmm to    alifrom  ali to    envfrom  env to     acc
 ---   ------ ----- --------- --------- ------- -------    ------- -------    ------- -------    ----
   1 ?   -2.2   1.1         5   5.5e+02      14      27 ..     100     112 ..      98     116 .. 0.86
   2 !   26.7   4.9   6.2e-09   6.9e-07       4      61 ..     614     675 ..     611     691 .. 0.86

  Alignments for each domain:
  == domain 1  score: -2.2 bits;  conditional E-value: 5
  aprb_Neukirchen_a  14 CkgtaCveiCPgdL 27 
                        Ck + C   CPg++
         TAA76093.1 100 CK-APCNLTCPGSI 112
                        98.8********97 PP

  == domain 2  score: 26.7 bits;  conditional E-value: 6.2e-09
  aprb_Neukirchen_a   4 ifvdkekCdgCkgtaCveiCPgdLmkldke......kkkayirepedCWeCysCvkeCpqqAie 61 
                        i vd ++C+ C+  +C+++C  d + +  e           ++ +e+C  C +Cv +Cp++A+ 
         TAA76093.1 614 ITVDVNRCTACQ--RCERVCEFDAFAFSCErgkdggIASISLKIKENCVSCGACVDACPTGALT 675
                        789********7..***********99887555555345778999*****************85 PP

>> TAA74555.1  MAG: 4Fe-4S binding domain-containing protein [Candidatus Electronema aureum]
   #    score  bias  c-Evalue  i-Evalue hmmfrom  hmm to    alifrom  ali to    envfrom  env to     acc
 ---   ------ ----- --------- --------- ------- -------    ------- -------    ------- -------    ----
   1 !   22.7   1.3     1e-07   1.1e-05       4      61 ..       6      59 ..       5      83 .. 0.87

  Alignments for each domain:
  == domain 1  score: 22.7 bits;  conditional E-value: 1e-07
  aprb_Neukirchen_a  4 ifvdkekCdgCkgtaCveiCPgdLmkldkekkkayirepedCWeCysCvkeCpqqAie 61
                       i +++e C+gC+  +C+  C    + + + + ka +   + C +  +C+ +Cp +A+ 
         TAA74555.1  6 IEINEELCTGCG--ECIPNCAEGSLRIID-G-KARLVADKLCDGLGACLGHCPAGALV 59
                       579********7..9*****987777763.3.9***********************85 PP

>> TAA76004.1  MAG: putative adenylylsulfate reductase-associated electron transfer protein QmoB [Candidatus Electronema
   #    score  bias  c-Evalue  i-Evalue hmmfrom  hmm to    alifrom  ali to    envfrom  env to     acc
 ---   ------ ----- --------- --------- ------- -------    ------- -------    ------- -------    ----
   1 ?   -3.1   0.0       9.5     1e+03      59      89 ..      66      98 ..      64     106 .. 0.78
   2 !   21.3   3.6   2.8e-07   3.1e-05       9      78 ..     537     601 ..     535     612 .. 0.80

  Alignments for each domain:
  == domain 1  score: -3.1 bits;  conditional E-value: 9.5
  aprb_Neukirchen_a 59 Aievrlyadiaplggsvsplrge.e.dimWtik 89
                       A + r+ +d+  +g++ +++rg+ + ++ W   
         TAA76004.1 66 ACSPRVMQDVFSFGKNTITIRGNlReQVAWVAG 98
                       556678899999999999999998535999765 PP

  == domain 2  score: 21.3 bits;  conditional E-value: 2.8e-07
  aprb_Neukirchen_a   9 ekCdgCkgtaCveiCPgdLmkldkekkkayirepedCWeCysCvkeCpqqAievrlyadiaplggsvspl 78 
                        ++C+ Ck  +C+e CP   +  d++     + +p  C  C  C+ +Cp++ i +   ++i ++g++v+++
         TAA76004.1 537 QRCTQCK--RCTEECPFGALDDDAK--GTPLPNPTRCRRCGTCMGACPERIIGFAD-YNIDMIGSMVKSI 601
                        68****8..*******998777766..5999******************9996654.4454566666655 PP

>> TAA75486.1  MAG: MinD superfamily P-loop ATPase, contains an inserted ferredoxin domain [Candidatus Electronema aureu
   #    score  bias  c-Evalue  i-Evalue hmmfrom  hmm to    alifrom  ali to    envfrom  env to     acc
 ---   ------ ----- --------- --------- ------- -------    ------- -------    ------- -------    ----
   1 !   22.0   3.2   1.7e-07   1.8e-05       7      68 ..      86     142 ..      82     155 .. 0.83

  Alignments for each domain:
  == domain 1  score: 22.0 bits;  conditional E-value: 1.7e-07
  aprb_Neukirchen_a   7 dkekCdgCkgtaCveiCPgdLmkldkekkkayirepedCWeCysCvkeCpqqAievrlyadi 68 
                         +e C+ C+   Cv++C  + +   kek    i    +C +C +C   Cp +   +r++  +
         TAA75486.1  86 VPEYCTDCQ--LCVKACGMNSLFRAKEK---TITLMGECNGCEACFLVCPAEGAMLRGQHSV 142
                        4789****7..*******9988888775...799999**************99999998887 PP

>> TAA76250.1  MAG: succinate dehydrogenase subunit B [Candidatus Electronema aureum]
   #    score  bias  c-Evalue  i-Evalue hmmfrom  hmm to    alifrom  ali to    envfrom  env to     acc
 ---   ------ ----- --------- --------- ------- -------    ------- -------    ------- -------    ----
   1 !   17.2   0.5   5.1e-06   0.00056      41      69 ..     161     189 ..     153     204 .. 0.80
   2 ?    5.5   0.1     0.021       2.3      12      27 ..     218     234 ..     207     246 .. 0.77

  Alignments for each domain:
  == domain 1  score: 17.2 bits;  conditional E-value: 5.1e-06
  aprb_Neukirchen_a  41 epedCWeCysCvkeCpqqAievrlyadia 69 
                        + + C +C +Cv +Cp+ A  +++ a+i 
         TAA76250.1 161 DAAACIGCGACVAACPNAAAMLFVSAKIS 189
                        56789999999999999998888888874 PP

  == domain 2  score: 5.5 bits;  conditional E-value: 0.021
  aprb_Neukirchen_a  12 dgCkg.taCveiCPgdL 27 
                          C++  +C+++CP+ +
         TAA76250.1 218 GSCGNqRECERVCPKGI 234
                        5799999*******866 PP

>> TAA75203.1  MAG: glutamate synthase (NADPH/NADH) large chain [Candidatus Electronema aureum]
   #    score  bias  c-Evalue  i-Evalue hmmfrom  hmm to    alifrom  ali to    envfrom  env to     acc
 ---   ------ ----- --------- --------- ------- -------    ------- -------    ------- -------    ----
   1 !   14.1   0.2   4.8e-05    0.0053      42      68 ..      27      53 ..      19      72 .. 0.61
   2 !   13.8   0.7   5.8e-05    0.0064       9      32 ..      82     103 ..      75     122 .. 0.67
   3 ?    0.8   2.5      0.57        63       8      30 ..     451     480 ..     445     488 .. 0.68

  Alignments for each domain:
  == domain 1  score: 14.1 bits;  conditional E-value: 4.8e-05
  aprb_Neukirchen_a 42 pedCWeCysCvkeCpqqAievrlyadi 68
                       ++ C  C  C+  Cp+qAi +    + 
         TAA75203.1 27 EDRCTLCGQCTAVCPKQAIYLTYRRQR 53
                       445555555555555555555544444 PP

  == domain 2  score: 13.8 bits;  conditional E-value: 5.8e-05
  aprb_Neukirchen_a   9 ekCdgCkgtaCveiCPgdLmkldk 32 
                        + C+gC+   C ++CP++ +   +
         TAA75203.1  82 KMCIGCG--MCSSVCPNEAISPVP 103
                        6799997..999999998886543 PP

  == domain 3  score: 0.8 bits;  conditional E-value: 0.57
  aprb_Neukirchen_a   8 kekCdgCkg...taC....veiCPgdLmkl 30 
                        ++ C gC g   ++C    + iCP+ +   
         TAA75203.1 451 MQACAGCLGnemGRCnvcnTGICPKGITSQ 480
                        678999999999666222235788776655 PP

>> TAA74587.1  MAG: electron transfer flavoprotein alpha subunit apoprotein [Candidatus Electronema aureum]
   #    score  bias  c-Evalue  i-Evalue hmmfrom  hmm to    alifrom  ali to    envfrom  env to     acc
 ---   ------ ----- --------- --------- ------- -------    ------- -------    ------- -------    ----
   1 !   19.7   4.9   8.7e-07   9.6e-05       5      70 ..       3      62 ..       1      68 [. 0.87

  Alignments for each domain:
  == domain 1  score: 19.7 bits;  conditional E-value: 8.7e-07
  aprb_Neukirchen_a  5 fvdkekCdgCkgtaCveiCPgdLmkldkekkkayirepedCWeCysCvkeCpqqAievrlyadiap 70
                       +vd++ C+gC+   C+  C    + l++     +    + C  C sCv  C+ +A+++   a+ ap
         TAA74587.1  3 IVDTTLCIGCG--VCEANCAFGAIILKDG----VAVVGDGCKLCGSCVDNCEPGALRIETAAKAAP 62
                       79********7..9******999999854....4556789****************9999988876 PP

>> TAA76098.1  MAG: 4Fe-4S binding domain-containing protein [Candidatus Electronema aureum]
   #    score  bias  c-Evalue  i-Evalue hmmfrom  hmm to    alifrom  ali to    envfrom  env to     acc
 ---   ------ ----- --------- --------- ------- -------    ------- -------    ------- -------    ----
   1 ?    2.0   0.1      0.25        27      34      60 ..      32      58 ..      27      73 .. 0.82
   2 ?   -2.1   0.1       4.6     5e+02      19      25 ..     154     160 ..     151     164 .. 0.86
   3 !   17.9  12.0   3.1e-06   0.00034       6      63 ..     229     278 ..     225     295 .. 0.84

  Alignments for each domain:
  == domain 1  score: 2.0 bits;  conditional E-value: 0.25
  aprb_Neukirchen_a 34 kkkayirepedCWeCysCvkeCpqqAi 60
                        +k ++    +C+ C s +  Cp + +
         TAA76098.1 32 PMKVVCSPGLNCYSCPSSTAFCPIGTL 58
                       57888888899***********98776 PP

  == domain 2  score: -2.1 bits;  conditional E-value: 4.6
  aprb_Neukirchen_a  19 CveiCPg 25 
                        C ++CP 
         TAA76098.1 154 CKYVCPA 160
                        9*****6 PP

  == domain 3  score: 17.9 bits;  conditional E-value: 3.1e-06
  aprb_Neukirchen_a   6 vdkekCdgCkgtaCveiCPgdLmkldkekkkayirepedCWeCysCvk.eCpqqAievr 63 
                         +k++C+gC+   C ++CP d+ k+++      + +  +C +C+ C+  +C ++Ai+v 
         TAA76098.1 229 LNKDNCTGCG--VCHKVCPVDI-KFNE------NPNSCECVNCMKCMTeACAFDAISVE 278
                        5899*****7..9********7.5554......457889*******8527******986 PP

>> TAA75060.1  MAG: ferredoxin [Candidatus Electronema aureum]
   #    score  bias  c-Evalue  i-Evalue hmmfrom  hmm to    alifrom  ali to    envfrom  env to     acc
 ---   ------ ----- --------- --------- ------- -------    ------- -------    ------- -------    ----
   1 !   17.6   5.7   3.8e-06   0.00042       4      38 ..       4      35 ..       1      62 [. 0.76

  Alignments for each domain:
  == domain 1  score: 17.6 bits;  conditional E-value: 3.8e-06
  aprb_Neukirchen_a  4 ifvdkekCdgCkgtaCveiCPgdLmkldkekkkay 38
                       i++d+ +C gC+  +C e+CP  ++ +d+  +ka 
         TAA75060.1  4 IVIDTYRCSGCG--TCAEMCPE-VFRMDNMMEKAE 35
                       89*********7..9******6.566666555654 PP

>> TAA75487.1  MAG: MinD superfamily P-loop ATPase, contains an inserted ferredoxin domain [Candidatus Electronema aureu
   #    score  bias  c-Evalue  i-Evalue hmmfrom  hmm to    alifrom  ali to    envfrom  env to     acc
 ---   ------ ----- --------- --------- ------- -------    ------- -------    ------- -------    ----
   1 !   15.1  10.3   2.3e-05    0.0025       5      63 ..      66     118 ..      62     122 .. 0.87

  Alignments for each domain:
  == domain 1  score: 15.1 bits;  conditional E-value: 2.3e-05
  aprb_Neukirchen_a   5 fvdkekCdgCkgtaCveiCPgdLmkldkekkkayirepedCWeCysCvkeCpqqAievr 63 
                        ++d ++C  C   +C e+C    +   +e    +i +   C +C +C   Cp++Ai v+
         TAA75487.1  66 VIDYDRCSRCL--KCAEVCKFASIIGGEE--PVVISY--SCEGCGACAIVCPTGAITVQ 118
                        799*******6..******9988888776..477766..7****************986 PP

>> TAA75459.1  MAG: ferredoxin-type protein NapH [Candidatus Electronema aureum]
   #    score  bias  c-Evalue  i-Evalue hmmfrom  hmm to    alifrom  ali to    envfrom  env to     acc
 ---   ------ ----- --------- --------- ------- -------    ------- -------    ------- -------    ----
   1 ?   -0.4   0.1       1.4   1.5e+02      18      29 ..     103     114 ..      99     118 .. 0.85
   2 !   13.0  11.2    0.0001     0.011       7      58 ..     221     270 ..     217     276 .. 0.89

  Alignments for each domain:
  == domain 1  score: -0.4 bits;  conditional E-value: 1.4
  aprb_Neukirchen_a  18 aCveiCPgdLmk 29 
                         C  +CP +L++
         TAA75459.1 103 YCAWVCPINLLT 114
                        69*******985 PP

  == domain 2  score: 13.0 bits;  conditional E-value: 0.0001
  aprb_Neukirchen_a   7 dkekCdgCkgtaCveiCPgdLmkldkekkkayirepedCWeCysCvkeCpqq 58 
                        ++e+C+ C  t C  +CP   +   + k  + +    +C +C  C+  Cpq+
         TAA75459.1 221 RRERCTDC--TDCFAVCPEPQVIRPALKGSSDVILSHNCLNCGRCIDVCPQE 270
                        579*****..5*******988877777789999999**************97 PP

>> TAA74610.1  MAG: glycolate oxidase iron-sulfur subunit [Candidatus Electronema aureum]
   #    score  bias  c-Evalue  i-Evalue hmmfrom  hmm to    alifrom  ali to    envfrom  env to     acc
 ---   ------ ----- --------- --------- ------- -------    ------- -------    ------- -------    ----
   1 ?    6.7   2.5    0.0091         1       8      24 ..       9      23 ..       5      27 .. 0.82
   2 ?    9.4   0.6    0.0013      0.15       9      27 ..      60      76 ..      58      86 .. 0.88

  Alignments for each domain:
  == domain 1  score: 6.7 bits;  conditional E-value: 0.0091
  aprb_Neukirchen_a  8 kekCdgCkgtaCveiCP 24
                       ++ C +C+  aC+ +CP
         TAA74610.1  9 ETGCAKCG--ACMTVCP 23
                       56688886..9999999 PP

  == domain 2  score: 9.4 bits;  conditional E-value: 0.0013
  aprb_Neukirchen_a  9 ekCdgCkgtaCveiCPgdL 27
                       ++C  C+  aC+++CP +L
         TAA74610.1 60 SRCLLCG--ACEQVCPRNL 76
                       58999*7..********98 PP

>> TAA73858.1  MAG: pyruvate-ferredoxin/flavodoxin oxidoreductase [Candidatus Electronema aureum]
   #    score  bias  c-Evalue  i-Evalue hmmfrom  hmm to    alifrom  ali to    envfrom  env to     acc
 ---   ------ ----- --------- --------- ------- -------    ------- -------    ------- -------    ----
   1 ?    4.1   2.3     0.058       6.4       8      26 ..     690     706 ..     686     721 .. 0.79
   2 ?   10.4   1.0   0.00063     0.069       3      25 ..     743     763 ..     741     776 .. 0.87

  Alignments for each domain:
  == domain 1  score: 4.1 bits;  conditional E-value: 0.058
  aprb_Neukirchen_a   8 kekCdgCkgtaCveiCPgd 26 
                           C+ C+  +C  +CP+ 
         TAA73858.1 690 AATCIQCG--RCSLVCPHG 706
                        56899997..999999985 PP

  == domain 2  score: 10.4 bits;  conditional E-value: 0.00063
  aprb_Neukirchen_a   3 pifvdkekCdgCkgtaCveiCPg 25 
                        +i + ++ C gC  t C  +CP 
         TAA73858.1 743 TIQISTSDCVGC--TLCSTVCPA 763
                        58899*******..5*******6 PP

>> TAA75460.1  MAG: ferredoxin-type protein NapG [Candidatus Electronema aureum]
   #    score  bias  c-Evalue  i-Evalue hmmfrom  hmm to    alifrom  ali to    envfrom  env to     acc
 ---   ------ ----- --------- --------- ------- -------    ------- -------    ------- -------    ----
   1 ?    6.2   0.6     0.013       1.4      10      27 ..      66      81 ..      63      91 .. 0.72
   2 ?    4.3   2.3     0.048       5.3       4      24 ..     178     201 ..     175     217 .. 0.81
   3 ?    8.7   1.5    0.0022      0.24       5      23 ..     226     242 ..     223     250 .. 0.88

  Alignments for each domain:
  == domain 1  score: 6.2 bits;  conditional E-value: 0.013
  aprb_Neukirchen_a 10 kCdgCkgtaCveiCPgdL 27
                        C  C+  +Cv++C  +L
         TAA75460.1 66 ACLRCG--QCVRACAENL 81
                       577786..7888887777 PP

  == domain 2  score: 4.3 bits;  conditional E-value: 0.048
  aprb_Neukirchen_a   4 ifvdkekCdgCkg...taCveiCP 24 
                        + vd+e+C  C g     C + CP
         TAA75460.1 178 VLVDQENCLNCLGlrcDVCYRNCP 201
                        789********9977777777777 PP

  == domain 3  score: 8.7 bits;  conditional E-value: 0.0022
  aprb_Neukirchen_a   5 fvdkekCdgCkgtaCveiC 23 
                         v+++ C+gC+  +C++ C
         TAA75460.1 226 TVHSKHCTGCG--KCERSC 242
                        7999******7..9***99 PP

>> TAA76005.1  MAG: putative adenylylsulfate reductase-associated electron transfer protein QmoC [Candidatus Electronema
   #    score  bias  c-Evalue  i-Evalue hmmfrom  hmm to    alifrom  ali to    envfrom  env to     acc
 ---   ------ ----- --------- --------- ------- -------    ------- -------    ------- -------    ----
   1 ?    5.8   0.7     0.017       1.9      42      56 ..      23      37 ..       9      42 .. 0.72
   2 ?    4.3   0.8      0.05       5.5      45      59 ..      70      84 ..      66      93 .. 0.69

  Alignments for each domain:
  == domain 1  score: 5.8 bits;  conditional E-value: 0.017
  aprb_Neukirchen_a 42 pedCWeCysCvkeCp 56
                        ++C++C+ C   Cp
         TAA76005.1 23 LKKCFQCATCSVVCP 37
                       567777777777777 PP

  == domain 2  score: 4.3 bits;  conditional E-value: 0.05
  aprb_Neukirchen_a 45 CWeCysCvkeCpqqA 59
                       C +C  C+  Cp++A
         TAA76005.1 70 CHQCGDCTAYCPRGA 84
                       555555555555555 PP


Internal pipeline statistics summary:
-------------------------------------
Query model(s):                            1  (157 nodes)
Target sequences:                       2649  (807568 residues searched)
Passed MSV filter:                       148  (0.0558701); expected 53.0 (0.02)
Passed bias filter:                       90  (0.0339751); expected 53.0 (0.02)
Passed Vit filter:                        33  (0.0124575); expected 2.6 (0.001)
Passed Fwd filter:                        25  (0.00943752); expected 0.0 (1e-05)
Initial search space (Z):               2649  [actual number of targets]
Domain search space  (domZ):              24  [number of targets reported over threshold]
# CPU time: 0.03u 0.00s 00:00:00.03 Elapsed: 00:00:00.01
# Mc/sec: 7378.05
//
[ok]
