# Supplementary material for: Sulfur disproportionation occurs globally across anoxic habitats and has multiple mechanisms of independent evolutionary origin
Source: ISME J. 2026 Mar 2;20(1):wrag042. doi: 10.1093/ismejo/wrag042 (PMC12998232; doi:10.1093/ismejo/wrag042)
Supplement: Sup_File_1_HMM_wrag042 [file sup_file_1_hmm_wrag042.zip › SupFile1_HMM/SupFile1c_results/aprb_Neukirchen_a-hmm-019_Desulfogranum_mediterraneum_86FS1_GCF_000429965.txt]

# hmmsearch :: search profile(s) against a sequence database
# HMMER 3.4 (Aug 2023); http://hmmer.org/
# Copyright (C) 2023 Howard Hughes Medical Institute.
# Freely distributed under the BSD open source license.
# - - - - - - - - - - - - - - - - - - - - - - - - - - - - - - - - - - - -
# query HMM file:                  /Users/lukas/OneDrive/2023_Sulfur/20250723_HMM/profiles_all/aprb_Neukirchen_a.hmm
# target sequence database:        /Users/lukas/OneDrive/2023_Sulfur/20250626_HMM/db_new/019_Desulfogranum_mediterraneum_86FS1_GCF_000429965.fas
# - - - - - - - - - - - - - - - - - - - - - - - - - - - - - - - - - - - -

Query:       aprb_Neukirchen_a  [M=157]
Scores for complete sequences (score includes all domains):
   --- full sequence ---   --- best 1 domain ---    -#dom-
    E-value  score  bias    E-value  score  bias    exp  N  Sequence       Description
    ------- ------ -----    ------- ------ -----   ---- --  --------       -----------
    3.7e-57  190.6   0.8    4.3e-57  190.4   0.8    1.0  1  WP_028585205.1  adenylyl-sulfate reductase subunit beta [Desu
    1.3e-13   49.1   6.5    1.6e-13   48.8   6.5    1.1  1  WP_028584583.1  mercury methylation ferredoxin HgcB [Desulfog
    3.8e-12   44.3   7.2    3.9e-12   44.3   7.2    1.0  1  WP_028585539.1  4Fe-4S dicluster domain-containing protein [D
    1.9e-11   42.1   5.1    2.3e-11   41.8   5.1    1.1  1  WP_028583052.1  ferredoxin family protein [Desulfogranum medi
    2.5e-11   41.6  24.0    1.2e-09   36.2   5.3    3.7  4  WP_028583864.1  CoB--CoM heterodisulfide reductase iron-sulfu
      3e-11   41.4   8.6    3.9e-11   41.0   8.6    1.1  1  WP_051305593.1  ferredoxin family protein [Desulfogranum medi
    2.4e-10   38.5   3.5    3.8e-10   37.8   3.5    1.2  1  WP_028583974.1  nitroreductase family protein [Desulfogranum 
    1.5e-09   35.8  22.7    1.2e-08   32.9   4.8    4.0  3  WP_028583056.1  FAD-dependent oxidoreductase [Desulfogranum m
    2.2e-09   35.4  30.2    1.1e-07   29.9  11.0    3.5  3  WP_035247587.1  4Fe-4S dicluster domain-containing protein [D
    4.3e-09   34.4  11.5    4.3e-09   34.4  11.5    3.7  3  WP_084456254.1  CoB-CoM heterodisulfide reductase HdrA2 [Desu
    2.3e-08   32.0   9.5    3.8e-08   31.3   9.5    1.3  1  WP_028584882.1  NIL domain-containing protein [Desulfogranum 
    2.6e-08   31.9  22.7     0.0002   19.2  11.2    3.2  3  WP_035247752.1  4Fe-4S dicluster domain-containing protein [D
    2.6e-08   31.8  25.3    5.9e-07   27.4   3.2    4.0  3  WP_028585547.1  CoB--CoM heterodisulfide reductase iron-sulfu
      3e-08   31.7   6.1      3e-08   31.7   6.1    1.7  1  WP_051305251.1  ATP-binding protein [Desulfogranum mediterran
      5e-08   30.9   7.6    7.5e-08   30.4   7.6    1.2  1  WP_028585618.1  NADH-quinone oxidoreductase subunit I [Desulf
    5.9e-08   30.7   5.3    6.6e-08   30.5   5.3    1.1  1  WP_028583825.1  ferredoxin [Desulfogranum mediterraneum]
      1e-07   29.9  28.6    7.8e-07   27.1  11.6    3.2  3  WP_028585459.1  4Fe-4S dicluster domain-containing protein [D
    2.6e-07   28.6  11.1    0.00033   18.5   1.1    1.9  2  WP_028585886.1  glycyl-radical enzyme activating protein [Des
    5.4e-07   27.6   1.4    8.9e-07   26.9   1.4    1.4  1  WP_028583258.1  ATP-binding protein [Desulfogranum mediterran
    9.2e-07   26.8   5.2    1.8e-06   25.9   5.2    1.4  1  WP_028584722.1  ATP-binding protein [Desulfogranum mediterran
    2.2e-06   25.6   5.2    9.6e-06   23.5   3.8    2.4  2  WP_028585202.1  hydrogenase iron-sulfur subunit [Desulfogranu
    4.9e-06   24.5  27.9     0.0026   15.6   1.0    3.5  3  WP_028582913.1  4Fe-4S dicluster domain-containing protein [D
    5.7e-06   24.2   7.3    1.4e-05   22.9   7.3    1.5  1  WP_161630022.1  EFR1 family ferrodoxin [Desulfogranum mediter
      2e-05   22.5  22.5     0.0008   17.3   9.3    3.5  4  WP_035245169.1  hydrogenase 2 operon protein HybA [Desulfogra
    4.4e-05   21.4   6.0    4.4e-05   21.4   6.0    2.4  2  WP_028584128.1  sulfate reduction electron transfer complex D
    5.4e-05   21.1  11.0     0.0077   14.1   0.1    2.9  3  WP_028585594.1  glutamate synthase-related protein [Desulfogr
    0.00015   19.7   2.9    0.00018   19.4   2.9    1.3  1  WP_028585913.1  ferredoxin [Desulfogranum mediterraneum]
    0.00017   19.4   8.8    0.00036   18.4   8.8    1.5  1  WP_028584721.1  ATP-binding protein [Desulfogranum mediterran
     0.0003   18.6   9.1      0.038   11.8   2.5    2.3  2  WP_051305899.1  bidirectional hydrogenase complex protein Hox
    0.00044   18.1   4.3      0.021   12.6   0.5    2.3  2  WP_028582867.1  succinate dehydrogenase/fumarate reductase ir
    0.00054   17.8  10.4    0.00054   17.8  10.4    1.9  2  WP_028584432.1  4Fe-4S binding protein [Desulfogranum mediter
     0.0008   17.3   8.8     0.0008   17.3   8.8    1.9  1  WP_028585728.1  4Fe-4S binding protein [Desulfogranum mediter
     0.0014   16.4  12.8     0.0056   14.5  12.8    1.8  1  WP_028584898.1  NADH-quinone oxidoreductase subunit I [Desulf
     0.0062   14.4  14.9      0.013   13.3  14.9    1.5  1  WP_028584284.1  FAD-binding protein [Desulfogranum mediterran
  ------ inclusion threshold ------
      0.011   13.6  11.5        0.2    9.5   1.5    2.6  2  WP_028582985.1  pyruvate:ferredoxin (flavodoxin) oxidoreducta
      0.017   13.0  15.9      0.072   10.9   3.0    2.1  2  WP_028584539.1  flavodoxin domain-containing protein [Desulfo
      0.045   11.6   6.9      0.019   12.8   0.9    2.1  2  WP_028584611.1  4Fe-4S binding protein [Desulfogranum mediter
      0.054   11.3  10.8       0.14   10.0   1.9    2.6  2  WP_028583920.1  indolepyruvate ferredoxin oxidoreductase subu
      0.066   11.0  18.6      0.034   12.0  12.8    2.6  1  WP_028583507.1  FAD-dependent oxidoreductase [Desulfogranum m
      0.071   10.9   5.3        1.3    6.8   0.3    2.4  2  WP_028583261.1  (Fe-S)-binding protein [Desulfogranum mediter
       0.32    8.8   7.4        1.2    7.0   7.4    1.8  1  WP_167331668.1  hydrogenase iron-sulfur subunit [Desulfogranu
       0.34    8.7  13.9        5.3    4.9  13.9    2.2  1  WP_028583039.1  4Fe-4S dicluster domain-containing protein [D
       0.71    7.7  23.7        1.7    6.5   0.3    3.6  3  WP_051305748.1  4Fe-4S dicluster domain-containing protein [D
       0.71    7.7   8.8        1.4    6.7   0.9    2.2  2  WP_028585201.1  quinone-interacting membrane-bound oxidoreduc
       0.87    7.4   8.4        2.2    6.1   8.4    1.7  1  WP_028583037.1  2Fe-2S iron-sulfur cluster binding domain-con
       0.96    7.3   9.0        0.5    8.2   0.8    2.4  2  WP_028585546.1  4Fe-4S dicluster domain-containing protein [D
        3.8    5.3  15.8        2.1    6.1   3.9    2.3  2  WP_028583863.1  4Fe-4S dicluster domain-containing protein [D


Domain annotation for each sequence (and alignments):
>> WP_028585205.1  adenylyl-sulfate reductase subunit beta [Desulfogranum mediterraneum]
   #    score  bias  c-Evalue  i-Evalue hmmfrom  hmm to    alifrom  ali to    envfrom  env to     acc
 ---   ------ ----- --------- --------- ------- -------    ------- -------    ------- -------    ----
   1 !  190.4   0.8   5.2e-59   4.3e-57       2     119 ..       1     131 [.       1     140 [. 0.90

  Alignments for each domain:
  == domain 1  score: 190.4 bits;  conditional E-value: 5.2e-59
  aprb_Neukirchen_a   2 MpifvdkekCdgCkg...taCveiCPgdLmkldkekkkayirepedCWeCysCvkeCpqqAievrlyadiaplggsvsplrgeedimWtikf 90 
                        Mp++vd++kCdgCkg   taC++iCP+dLm+l+ e++kay++ep+ CWeCysCvk+Cpq+Ai vr+y d++plgg+v+p+r++++imWt+kf
     WP_028585205.1   1 MPSYVDPSKCDGCKGgdkTACMYICPNDLMVLNIEEMKAYNQEPDACWECYSCVKICPQGAIFVRGYDDFVPLGGQVHPMRSSDSIMWTVKF 92 
                        ******************************************************************************************** PP

  aprb_Neukirchen_a  91 rdgkvkrfkipirttpeg.......s...nlksellfte 119
                        r+g++krfk+pirtt+eg       +   nl++e+l+ e
     WP_028585205.1  93 RNGNIKRFKFPIRTTAEGaaneypgEtgaNLDDECLLLE 131
                        ******************755444304446666666555 PP

>> WP_028584583.1  mercury methylation ferredoxin HgcB [Desulfogranum mediterraneum]
   #    score  bias  c-Evalue  i-Evalue hmmfrom  hmm to    alifrom  ali to    envfrom  env to     acc
 ---   ------ ----- --------- --------- ------- -------    ------- -------    ------- -------    ----
   1 !   48.8   6.5     2e-15   1.6e-13       5      65 ..      14      70 ..      11      80 .. 0.90

  Alignments for each domain:
  == domain 1  score: 48.8 bits;  conditional E-value: 2e-15
  aprb_Neukirchen_a  5 fvdkekCdgCkgtaCveiCPgdLmkldkekkkayirepedCWeCysCvkeCpqqAievrly 65
                       + d++ C+gC+  +C  +CP+ ++ l+ +  +a+i + + C eC +C   Cp++Ai v  +
     WP_028584583.1 14 RLDRQDCIGCG--RCSLVCPHRILRLEGN--RAVIVDRDRCMECGACQTNCPTRAITVSPG 70
                       57899*****7..*************855..8************************99765 PP

>> WP_028585539.1  4Fe-4S dicluster domain-containing protein [Desulfogranum mediterraneum]
   #    score  bias  c-Evalue  i-Evalue hmmfrom  hmm to    alifrom  ali to    envfrom  env to     acc
 ---   ------ ----- --------- --------- ------- -------    ------- -------    ------- -------    ----
   1 !   44.3   7.2   4.7e-14   3.9e-12       4      62 ..       4      58 ..       1      61 [] 0.92

  Alignments for each domain:
  == domain 1  score: 44.3 bits;  conditional E-value: 4.7e-14
  aprb_Neukirchen_a  4 ifvdkekCdgCkgtaCveiCPgdLmkldkekkkayirepedCWeCysCvkeCpqqAiev 62
                       i+vdk+kC+g +  +Cv +CP +++++ +   ka   e ++C +C  Cv  Cp++Ai v
     WP_028585539.1  4 IVVDKDKCTGDE--ECVAACPAQVFEMVDG--KAEPVEADECLGCETCVEVCPEEAITV 58
                       89********97..9************854..9************************98 PP

>> WP_028583052.1  ferredoxin family protein [Desulfogranum mediterraneum]
   #    score  bias  c-Evalue  i-Evalue hmmfrom  hmm to    alifrom  ali to    envfrom  env to     acc
 ---   ------ ----- --------- --------- ------- -------    ------- -------    ------- -------    ----
   1 !   41.8   5.1   2.7e-13   2.3e-11       4      69 ..      20      88 ..      19      93 .] 0.83

  Alignments for each domain:
  == domain 1  score: 41.8 bits;  conditional E-value: 2.7e-13
  aprb_Neukirchen_a  4 ifvdkekCdgCkgtaCveiCPgdLmkldke.....kkkayirepedCWeCysCvkeCpqqAievrlyadia 69
                       + + +++C+gC+   C+e CP+d++ + ++      +     +p+dC +C+ C  +Cp+ Ai      dia
     WP_028583052.1 20 VHIIQDRCKGCG--YCIEFCPKDILAFSDSfnkkgYHPPLAARPDDCVNCHYCEIICPEFAIYSTEDPDIA 88
                       5799*******7..9***********98765433444556899*******************988888885 PP

>> WP_028583864.1  CoB--CoM heterodisulfide reductase iron-sulfur subunit A family protein [Desulfogranum mediterraneum]
   #    score  bias  c-Evalue  i-Evalue hmmfrom  hmm to    alifrom  ali to    envfrom  env to     acc
 ---   ------ ----- --------- --------- ------- -------    ------- -------    ------- -------    ----
   1 !   10.3   2.0    0.0014      0.12       5      25 ..     238     256 ..     236     261 .. 0.90
   2 ?    4.5   2.2     0.083       6.9       5      29 ..     285     327 ..     283     330 .. 0.90
   3 ?    4.6   0.1     0.078       6.4      50      74 ..     316     337 ..     314     344 .. 0.80
   4 !   36.2   5.3   1.4e-11   1.2e-09       5      67 ..     596     657 ..     593     669 .. 0.86

  Alignments for each domain:
  == domain 1  score: 10.3 bits;  conditional E-value: 0.0014
  aprb_Neukirchen_a   5 fvdkekCdgCkgtaCveiCPg 25 
                        +vd +kC+gC+   C   CP 
     WP_028583864.1 238 YVDWDKCTGCG--DCAAKCPA 256
                        899*******7..9******7 PP

  == domain 2  score: 4.5 bits;  conditional E-value: 0.083
  aprb_Neukirchen_a   5 fvdkekCdgCkg..................taCveiCPgdLmk 29 
                        ++d++ C+ C+g                  + C+++CP d + 
     WP_028583864.1 285 VIDMDACINCGGreigsepklnkktgapilAPCEKACPADAIN 327
                        79999*****9999999999999999999999******99875 PP

  == domain 3  score: 4.6 bits;  conditional E-value: 0.078
  aprb_Neukirchen_a  50 sCvkeCpqqAievrlyadiaplggs 74 
                         C k+Cp +Ai+  l+ d    gg+
     WP_028583864.1 316 PCEKACPADAINRSLPLDP---GGR 337
                        599********99998887...555 PP

  == domain 4  score: 36.2 bits;  conditional E-value: 1.4e-11
  aprb_Neukirchen_a   5 fvdkekCdgCkgtaCveiCPgdLmkldke.kkkayirepedCWeCysCvkeCpqqAievrlyad 67 
                         + +e+C gC+   Cv  CP d + + +  ++     e + C +C  C+ +Cp +Ai + +y++
     WP_028583864.1 596 EIIPENCSGCG--ICVPLCPYDAIAMSEWaGTARAAIEMSACKGCGVCTSACPSGAIVLHGYEE 657
                        5899******7..9************99623445677999*****************9998865 PP

>> WP_051305593.1  ferredoxin family protein [Desulfogranum mediterraneum]
   #    score  bias  c-Evalue  i-Evalue hmmfrom  hmm to    alifrom  ali to    envfrom  env to     acc
 ---   ------ ----- --------- --------- ------- -------    ------- -------    ------- -------    ----
   1 !   41.0   8.6   4.7e-13   3.9e-11       5      63 ..      30      85 ..      27      89 .. 0.92

  Alignments for each domain:
  == domain 1  score: 41.0 bits;  conditional E-value: 4.7e-13
  aprb_Neukirchen_a  5 fvdkekCdgCkgtaCveiCPgdLmkldkekkkayirepedCWeCysCvkeCpqqAievr 63
                         +++ C+ C+   C+  CP++++  dk + k +i+epe+C +C  C  +Cp  Ai v 
     WP_051305593.1 30 AFYRDWCKACG--ICMAFCPKQIISADKAG-KPVIKEPEKCIGCRFCEIHCPDFAITVS 85
                       668899****7..9*************997.*************************875 PP

>> WP_028583974.1  nitroreductase family protein [Desulfogranum mediterraneum]
   #    score  bias  c-Evalue  i-Evalue hmmfrom  hmm to    alifrom  ali to    envfrom  env to     acc
 ---   ------ ----- --------- --------- ------- -------    ------- -------    ------- -------    ----
   1 !   37.8   3.5   4.6e-12   3.8e-10       5      63 ..      11      67 ..       8      80 .. 0.90

  Alignments for each domain:
  == domain 1  score: 37.8 bits;  conditional E-value: 4.6e-12
  aprb_Neukirchen_a  5 fvdkekCdgCkgtaCveiCPgdLmkldkekkkayirepedCWeCysCvkeCpqqAievr 63
                        +d++ C+ C+  aCv+ CP  +++l ++    +  + e+C eC  C+  Cp++A+++ 
     WP_028583974.1 11 EIDQDSCIQCR--ACVQDCPYAILELAPDYPAVIPDRAEQCIECQHCLAVCPTGALSIL 67
                       69********8..****************9666778899****************9875 PP

>> WP_028583056.1  FAD-dependent oxidoreductase [Desulfogranum mediterraneum]
   #    score  bias  c-Evalue  i-Evalue hmmfrom  hmm to    alifrom  ali to    envfrom  env to     acc
 ---   ------ ----- --------- --------- ------- -------    ------- -------    ------- -------    ----
   1 !    8.7   2.8    0.0041      0.34       4      24 ..     104     122 ..     103     125 .. 0.92
   2 ?    2.8   1.0      0.27        22      41      63 ..     626     649 ..     612     676 .. 0.71
   3 !   32.9   4.8   1.5e-10   1.2e-08       4      61 ..    1054    1111 ..    1052    1127 .. 0.87

  Alignments for each domain:
  == domain 1  score: 8.7 bits;  conditional E-value: 0.0041
  aprb_Neukirchen_a   4 ifvdkekCdgCkgtaCveiCP 24 
                        +f+d+e+C+ C+  +Cv  CP
     WP_028583056.1 104 TFIDPERCTLCG--KCVANCP 122
                        89*********7..9*****9 PP

  == domain 2  score: 2.8 bits;  conditional E-value: 0.27
  aprb_Neukirchen_a  41 epedCWeCysCvkeCpq.qAievr 63 
                        +   C eC  C+  C   +Ai+  
     WP_028583056.1 626 QCGSCSECLECIASCGAlGAIDHL 649
                        556899999999999643788644 PP

  == domain 3  score: 32.9 bits;  conditional E-value: 1.5e-10
  aprb_Neukirchen_a    4 ifvdkekCdgCkgtaCveiCPgdLmkldke..kkkayirepedCWeCysCvkeCpqqAie 61  
                         +++d++kC gC+  +C+ +CP   + ++++  +      +++ C +C +C+  Cp++A +
     WP_028583056.1 1054 VVIDQKKCRGCG--RCTTVCPYHAVSFRQNqiDGWQATVDEAICKGCGNCISVCPTGAAD 1111
                         78*********7..***********998874445667778889**************975 PP

>> WP_035247587.1  4Fe-4S dicluster domain-containing protein [Desulfogranum mediterraneum]
   #    score  bias  c-Evalue  i-Evalue hmmfrom  hmm to    alifrom  ali to    envfrom  env to     acc
 ---   ------ ----- --------- --------- ------- -------    ------- -------    ------- -------    ----
   1 ?    2.2   2.3      0.42        34       6      23 ..       8      23 ..       2      27 .. 0.63
   2 !   29.9  11.0   1.3e-09   1.1e-07       6      56 ..      54     102 ..      51     104 .. 0.91
   3 !   17.9  11.2   6.2e-06   0.00052       4      62 ..      84     144 ..      83     149 .. 0.75

  Alignments for each domain:
  == domain 1  score: 2.2 bits;  conditional E-value: 0.42
  aprb_Neukirchen_a  6 vdkekCdgCkgtaCveiC 23
                        ++ +C+ C+   C+  C
     WP_035247587.1  8 LNSRRCIACH--GCEVHC 23
                       5667777776..466655 PP

  == domain 2  score: 29.9 bits;  conditional E-value: 1.3e-09
  aprb_Neukirchen_a   6 vdkekCdgCkgtaCveiCPgdLmkldkekkkayirepedCWeCysCvkeCp 56 
                        +  + C  C+++ Cv +CP d m  ++++   +  ++e+C +C++C+ +Cp
     WP_035247587.1  54 ITFSACRHCEDPLCVPVCPTDAMLQRRDG--IVYIDQEKCIGCMACTSACP 102
                        66789****99**************9997..888999*************9 PP

  == domain 3  score: 17.9 bits;  conditional E-value: 6.2e-06
  aprb_Neukirchen_a   4 ifvdkekCdgCkgtaCveiCPgdLmkldkekkkayirepedCWeCy......sCvkeCpqqAiev 62 
                        +++d+ekC+gC   aC+++CP ++ + ++++ ka+    + C +        +Cv +C ++A+++
     WP_035247587.1  84 VYIDQEKCIGCM--ACTSACPWEIPVQNPDTGKAVKC--DLCMDRLdaglkpACVAKCTTHALKL 144
                        68*********6..****************9999732..23333222333338999999888876 PP

>> WP_084456254.1  CoB-CoM heterodisulfide reductase HdrA2 [Desulfogranum mediterraneum]
   #    score  bias  c-Evalue  i-Evalue hmmfrom  hmm to    alifrom  ali to    envfrom  env to     acc
 ---   ------ ----- --------- --------- ------- -------    ------- -------    ------- -------    ----
   1 ?    6.8   2.3     0.016       1.3       5      24 ..     253     270 ..     251     275 .. 0.92
   2 ?    1.2   1.5      0.88        73      48      63 ..     314     329 ..     298     344 .. 0.64
   3 !   34.4  11.5   5.2e-11   4.3e-09       6      80 ..     595     666 ..     591     681 .. 0.86

  Alignments for each domain:
  == domain 1  score: 6.8 bits;  conditional E-value: 0.016
  aprb_Neukirchen_a   5 fvdkekCdgCkgtaCveiCP 24 
                        +vd+++C+ C+   C  +CP
     WP_084456254.1 253 YVDETECTACG--DCAAACP 270
                        89********7..9*****9 PP

  == domain 2  score: 1.2 bits;  conditional E-value: 0.88
  aprb_Neukirchen_a  48 CysCvkeCpqqAievr 63 
                        C  Cv  C+++ i++ 
     WP_084456254.1 314 CSKCVDVCEKKCINFH 329
                        5555555555555554 PP

  == domain 3  score: 34.4 bits;  conditional E-value: 5.2e-11
  aprb_Neukirchen_a   6 vdkekCdgCkgtaCveiCPgdLmkldkekkkayirepedCWeCysCvkeCpqqAievrlyadiaplggsvsplrg 80 
                        v  e+C+ C+   C ++CP + + ++ +k++  + +++ C +C  C  eC+++Ai++ +  d  +l g+v  + +
     WP_084456254.1 595 VIAENCTSCG--ICAKVCPYNAISVEVKKRQPAVVNQAACAGCGTCAAECRTDAISMNHFTDQ-QLVGQVDAMLN 666
                        8899*****7..9**********************************************9999.55556555544 PP

>> WP_028584882.1  NIL domain-containing protein [Desulfogranum mediterraneum]
   #    score  bias  c-Evalue  i-Evalue hmmfrom  hmm to    alifrom  ali to    envfrom  env to     acc
 ---   ------ ----- --------- --------- ------- -------    ------- -------    ------- -------    ----
   1 !   31.3   9.5   4.6e-10   3.8e-08       7      58 ..      81     130 ..      76     133 .. 0.94

  Alignments for each domain:
  == domain 1  score: 31.3 bits;  conditional E-value: 4.6e-10
  aprb_Neukirchen_a   7 dkekCdgCkgtaCveiCPgdLmkldkekkkayirepedCWeCysCvkeCpqq 58 
                        d+e+C+ C+  +C   CP   ++l +++++ +   +e+C eC sC+  Cp++
     WP_028584882.1  81 DSERCTHCG--NCLTHCPTGALHLADQATRTVAFTEEKCIECLSCITNCPFG 130
                        789*****7..9*************9999*********************85 PP

>> WP_035247752.1  4Fe-4S dicluster domain-containing protein [Desulfogranum mediterraneum]
   #    score  bias  c-Evalue  i-Evalue hmmfrom  hmm to    alifrom  ali to    envfrom  env to     acc
 ---   ------ ----- --------- --------- ------- -------    ------- -------    ------- -------    ----
   1 !   11.1   1.1   0.00079     0.065       2      24 ..      44      64 ..      43      67 .. 0.90
   2 !   19.2  11.2   2.5e-06    0.0002       7      59 ..     115     165 ..     111     188 .. 0.86
   3 !    7.9   0.1    0.0074      0.61      50      74 ..     196     220 ..     193     233 .. 0.82

  Alignments for each domain:
  == domain 1  score: 11.1 bits;  conditional E-value: 0.00079
  aprb_Neukirchen_a  2 MpifvdkekCdgCkgtaCveiCP 24
                       M + vd ++C gC+   C+ +C 
     WP_035247752.1 44 MGVLVDLSRCVGCR--SCEAACN 64
                       999**********8..9*****6 PP

  == domain 2  score: 19.2 bits;  conditional E-value: 2.5e-06
  aprb_Neukirchen_a   7 dkekCdgCkgtaCveiCPgdLmkldkekkkayirepedCWeCysCvkeCpqqA 59 
                        +k +C+ C+++aC   C  +  ++++e+  a+i +p+ C +C  C+ +Cp+  
     WP_035247752.1 115 HKVQCNHCQEPACLTSCFVNAYTKTPEG--AVIYDPKVCVGCRTCMVACPFYI 165
                        6789*********************997..********************865 PP

  == domain 3  score: 7.9 bits;  conditional E-value: 0.0074
  aprb_Neukirchen_a  50 sCvkeCpqqAievrlyadiaplggs 74 
                        +Cv +Cpq+A+ +   +++  +g +
     WP_035247752.1 196 ACVEACPQEALTFGRRQEMIRVGRQ 220
                        7*********999888888777665 PP

>> WP_028585547.1  CoB--CoM heterodisulfide reductase iron-sulfur subunit A family protein [Desulfogranum mediterraneum]
   #    score  bias  c-Evalue  i-Evalue hmmfrom  hmm to    alifrom  ali to    envfrom  env to     acc
 ---   ------ ----- --------- --------- ------- -------    ------- -------    ------- -------    ----
   1 !   13.3   0.5   0.00016     0.013       3      27 ..     107     129 ..     106     150 .. 0.72
   2 ?    7.2   0.3     0.012      0.98      13      40 ..     170     195 ..     155     198 .. 0.82
   3 !   27.4   3.2   7.2e-09   5.9e-07       5      62 ..     945    1006 ..     941    1017 .. 0.83

  Alignments for each domain:
  == domain 1  score: 13.3 bits;  conditional E-value: 0.00016
  aprb_Neukirchen_a   3 pifvdkekCdgCkgtaCveiCPgdL 27 
                        p +vd++kC+ C+  +C + CP+ +
     WP_028585547.1 107 PRWVDPDKCIACG--QCADQCPQAV 129
                        5689********7..9******866 PP

  == domain 2  score: 7.2 bits;  conditional E-value: 0.012
  aprb_Neukirchen_a  13 gCkgtaCveiCPgdLmkldkekkkayir 40 
                         C+   C +iCP d + + + ++k  i+
     WP_028585547.1 170 QCG--LCARICPADAVNFADREQKQTIQ 195
                        475..99*******99998888888776 PP

  == domain 3  score: 27.4 bits;  conditional E-value: 7.2e-09
  aprb_Neukirchen_a    5 fvdkekCdgCkgtaCveiCPgdLmkldke......kkkayirepedCWeCysCvkeCpqqAiev 62  
                          vd+e CdgC+   C e+CP + ++l ++      ++k +  +p+ C +C  C  +Cp++ + +
     WP_028585547.1  945 HVDPEFCDGCG--ICLEVCPYQAITLLATideqgeEHKIIEIDPALCKGCGICQGACPKRGVYI 1006
                         79********7..9******9988875544444657799999****************987755 PP

>> WP_051305251.1  ATP-binding protein [Desulfogranum mediterraneum]
   #    score  bias  c-Evalue  i-Evalue hmmfrom  hmm to    alifrom  ali to    envfrom  env to     acc
 ---   ------ ----- --------- --------- ------- -------    ------- -------    ------- -------    ----
   1 !   31.7   6.1   3.6e-10     3e-08       5      65 ..     242     297 ..     240     305 .. 0.88

  Alignments for each domain:
  == domain 1  score: 31.7 bits;  conditional E-value: 3.6e-10
  aprb_Neukirchen_a   5 fvdkekCdgCkgtaCveiCPgdLmkldkekkkayirepedCWeCysCvkeCpqqAievrly 65 
                        +vd+e+C gC+   Cv +C  + ++ ++ek   +  +++ C +C  Cv +Cp+ Ai + l 
     WP_051305251.1 242 RVDEERCLGCG--SCVPCCQFEALTRTAEK---VEVDEQRCLGCGVCVDHCPTAAITLLLS 297
                        79********7..9*********9999775...6667789****************98765 PP

>> WP_028585618.1  NADH-quinone oxidoreductase subunit I [Desulfogranum mediterraneum]
   #    score  bias  c-Evalue  i-Evalue hmmfrom  hmm to    alifrom  ali to    envfrom  env to     acc
 ---   ------ ----- --------- --------- ------- -------    ------- -------    ------- -------    ----
   1 !   30.4   7.6     9e-10   7.5e-08      10      70 ..      62     128 ..      59     134 .. 0.84

  Alignments for each domain:
  == domain 1  score: 30.4 bits;  conditional E-value: 9e-10
  aprb_Neukirchen_a  10 kCdgCkgtaCveiCPgdLmkldke........kkkayirepedCWeCysCvkeCpqqAievrlyadiap 70 
                        +C+ C   aC+++CP+d + l+ +        +  +yi +  +C  C sCv  C+++A+++   +++a 
     WP_028585618.1  62 NCIACM--ACQRACPSDCISLKGSkkegdkkkSLDSYILDFTKCSLCGSCVESCNFNALRFSKEYNLAS 128
                        7****6..************98755566655444689***********************999998865 PP

>> WP_028583825.1  ferredoxin [Desulfogranum mediterraneum]
   #    score  bias  c-Evalue  i-Evalue hmmfrom  hmm to    alifrom  ali to    envfrom  env to     acc
 ---   ------ ----- --------- --------- ------- -------    ------- -------    ------- -------    ----
   1 !   30.5   5.3   7.9e-10   6.6e-08       4      44 ..       4      41 ..       1      61 [. 0.73

  Alignments for each domain:
  == domain 1  score: 30.5 bits;  conditional E-value: 7.9e-10
  aprb_Neukirchen_a  4 ifvdkekCdgCkgtaCveiCPgdLmkldkekkkayireped 44
                       i++d+e+C+gC+  aCveiCP d++ +d++++kay+ + +d
     WP_028583825.1  4 IRIDQEECIGCE--ACVEICP-DVFAFDDDETKAYVIDGAD 41
                       89*********7..*******.7889999999***987654 PP

>> WP_028585459.1  4Fe-4S dicluster domain-containing protein [Desulfogranum mediterraneum]
   #    score  bias  c-Evalue  i-Evalue hmmfrom  hmm to    alifrom  ali to    envfrom  env to     acc
 ---   ------ ----- --------- --------- ------- -------    ------- -------    ------- -------    ----
   1 ?    5.2   1.5     0.049         4       4      23 ..      71      88 ..      68      95 .. 0.79
   2 !   27.1  11.6   9.4e-09   7.8e-07      10      59 ..     123     171 ..     118     181 .. 0.92
   3 !    8.5   0.9    0.0047      0.39       9      28 ..     182     210 ..     177     217 .. 0.88

  Alignments for each domain:
  == domain 1  score: 5.2 bits;  conditional E-value: 0.049
  aprb_Neukirchen_a  4 ifvdkekCdgCkgtaCveiC 23
                       ++ +++ C  C+   C+e+C
     WP_028585459.1 71 MVMRQNLCVDCQ--LCMEAC 88
                       567788899996..899888 PP

  == domain 2  score: 27.1 bits;  conditional E-value: 9.4e-09
  aprb_Neukirchen_a  10 kCdgCkgtaCveiCPgdLmkldkekkkayirepedCWeCysCvkeCpqqA 59 
                         C+ C+++ Cv++CP    ++dk++   ++ + ++C +C  C+ +Cp +A
     WP_028585459.1 123 LCNHCNRPPCVRVCPTVATYKDKTT-GIVMMDSKKCIGCKTCMAACPYNA 171
                        6****99***************997.9*********************99 PP

  == domain 3  score: 8.5 bits;  conditional E-value: 0.0047
  aprb_Neukirchen_a   9 ekCdgCkg.........taCveiCPgdLm 28 
                        +kC+ C +         taCve+CP d+ 
     WP_028585459.1 182 DKCNFCYDtrlskgmkdTACVEACPADVR 210
                        79999988999999999*********985 PP

>> WP_028585886.1  glycyl-radical enzyme activating protein [Desulfogranum mediterraneum]
   #    score  bias  c-Evalue  i-Evalue hmmfrom  hmm to    alifrom  ali to    envfrom  env to     acc
 ---   ------ ----- --------- --------- ------- -------    ------- -------    ------- -------    ----
   1 !   18.5   1.1     4e-06   0.00033      43      64 ..      53      74 ..      49      77 .. 0.89
   2 !   15.1   2.6   4.7e-05    0.0038       7      26 ..      80      97 ..      75     116 .. 0.77

  Alignments for each domain:
  == domain 1  score: 18.5 bits;  conditional E-value: 4e-06
  aprb_Neukirchen_a 43 edCWeCysCvkeCpqqAievrl 64
                       + C +C+sC+++Cp+qA++++ 
     WP_028585886.1 53 DRCLGCHSCIRACPRQALQFQA 74
                       68****************9876 PP

  == domain 2  score: 15.1 bits;  conditional E-value: 4.7e-05
  aprb_Neukirchen_a  7 dkekCdgCkgtaCveiCPgd 26
                       d+++CdgC+  +C +iCP  
     WP_028585886.1 80 DPDQCDGCG--ECARICPAR 97
                       678888886..888888865 PP

>> WP_028583258.1  ATP-binding protein [Desulfogranum mediterraneum]
   #    score  bias  c-Evalue  i-Evalue hmmfrom  hmm to    alifrom  ali to    envfrom  env to     acc
 ---   ------ ----- --------- --------- ------- -------    ------- -------    ------- -------    ----
   1 !   26.9   1.4   1.1e-08   8.9e-07       4      62 ..       8      62 ..       7      89 .. 0.90

  Alignments for each domain:
  == domain 1  score: 26.9 bits;  conditional E-value: 1.1e-08
  aprb_Neukirchen_a  4 ifvdkekCdgCkgtaCveiCPgdLmkldkekkkayirepedCWeCysCvkeCpqqAiev 62
                       i++d+e CdgC+  +Cv  C    +++ +   ka +   + C +  +C+  Cp++A+++
     WP_028583258.1  8 IKIDEELCDGCG--QCVPDCAEGSLQIIDG--KAKLVADKLCDGLGACLGSCPTGALQI 62
                       78*********7..9*****9877777643..899*********************986 PP

>> WP_028584722.1  ATP-binding protein [Desulfogranum mediterraneum]
   #    score  bias  c-Evalue  i-Evalue hmmfrom  hmm to    alifrom  ali to    envfrom  env to     acc
 ---   ------ ----- --------- --------- ------- -------    ------- -------    ------- -------    ----
   1 !   25.9   5.2   2.2e-08   1.8e-06       5      60 ..      61     111 ..      59     130 .. 0.89

  Alignments for each domain:
  == domain 1  score: 25.9 bits;  conditional E-value: 2.2e-08
  aprb_Neukirchen_a   5 fvdkekCdgCkgtaCveiCPgdLmkldkekkkayirepedCWeCysCvkeCpqqAi 60 
                         ++ ekC+ C+  +C++iC  + + +  +    ++  pe C  C  C+  Cp++ i
     WP_028584722.1  61 EIQVEKCTQCR--KCMDICRFNAIAVVGQ---QVLVFPELCHSCGGCMLVCPEGII 111
                        5899******8..9************865...5999****************9877 PP

>> WP_028585202.1  hydrogenase iron-sulfur subunit [Desulfogranum mediterraneum]
   #    score  bias  c-Evalue  i-Evalue hmmfrom  hmm to    alifrom  ali to    envfrom  env to     acc
 ---   ------ ----- --------- --------- ------- -------    ------- -------    ------- -------    ----
   1 ?    0.0   0.0       1.9   1.6e+02      69      96 ..      76     105 ..      64     153 .. 0.63
   2 !   23.5   3.8   1.2e-07   9.6e-06       8      76 ..     545     608 ..     543     621 .. 0.82

  Alignments for each domain:
  == domain 1  score: 0.0 bits;  conditional E-value: 1.9
  aprb_Neukirchen_a  69 aplggsvsplrge.ed.imWtikfrdgkvk 96 
                          +g+s +++rg+ ++ + Wt+ ++   ++
     WP_028585202.1  76 FNFGESTITVRGNlREhVAWTVAEPAEGEE 105
                        36799999999998645****988754333 PP

  == domain 2  score: 23.5 bits;  conditional E-value: 1.2e-07
  aprb_Neukirchen_a   8 kekCdgCkgtaCveiCPgdLmkldkekkkayirepedCWeCysCvkeCpqqAievrlyadiaplggsvs 76 
                        +++C+ Ck  +C+e CP   +  d+++    + +p  C  C  C+ +Cp++ i++  y+ i ++g++v+
     WP_028585202.1 545 MSRCTQCK--RCTEECPFGALDDDEKG--TPLPNPTRCRRCGTCMGACPERIINFADYS-IDMIGSMVK 608
                        579****8..*******9988888775..899*******************99876553.434566555 PP

>> WP_028582913.1  4Fe-4S dicluster domain-containing protein [Desulfogranum mediterraneum]
   #    score  bias  c-Evalue  i-Evalue hmmfrom  hmm to    alifrom  ali to    envfrom  env to     acc
 ---   ------ ----- --------- --------- ------- -------    ------- -------    ------- -------    ----
   1 ?    6.4   2.5     0.022       1.8       5      23 ..       6      22 ..       2      26 .. 0.62
   2 !   15.6   1.0   3.1e-05    0.0026       5      34 ..      52      81 ..      48      97 .. 0.67
   3 !   13.0   9.7    0.0002     0.017       4      55 ..     104     163 ..     103     170 .. 0.70

  Alignments for each domain:
  == domain 1  score: 6.4 bits;  conditional E-value: 0.022
  aprb_Neukirchen_a  5 fvdkekCdgCkgtaCveiC 23
                       ++d ++C gC+  aC+ +C
     WP_028582913.1  6 IIDIDRCVGCH--ACTIAC 22
                       46666666664..666666 PP

  == domain 2  score: 15.6 bits;  conditional E-value: 3.1e-05
  aprb_Neukirchen_a  5 fvdkekCdgCkgtaCveiCPgdLmkldkek 34
                         ++  C+ C ++ Cv++CP d + ++ ++
     WP_028582913.1 52 TYYPGLCNHCDQPSCVDVCPADPVAMTMKD 81
                       556778****99*********976654432 PP

  == domain 3  score: 13.0 bits;  conditional E-value: 0.0002
  aprb_Neukirchen_a   4 ifvdkekCdgCkgtaCveiCPgdLmkldke.kkkayirepedCWeCy.........sCvkeC 55 
                        + +dke+C+gC+  aC ++CP    ++++  +      + ++C  C+         sCv+ C
     WP_028582913.1 104 VQIDKERCIGCG--ACADACPYGARYINEAlADDESDGKADKCTYCMprvaeglqpSCVQTC 163
                        679********7..********9999998743344455667777777444444444555555 PP

>> WP_161630022.1  EFR1 family ferrodoxin [Desulfogranum mediterraneum]
   #    score  bias  c-Evalue  i-Evalue hmmfrom  hmm to    alifrom  ali to    envfrom  env to     acc
 ---   ------ ----- --------- --------- ------- -------    ------- -------    ------- -------    ----
   1 !   22.9   7.3   1.7e-07   1.4e-05       7      60 ..     217     263 ..     213     274 .. 0.88

  Alignments for each domain:
  == domain 1  score: 22.9 bits;  conditional E-value: 1.7e-07
  aprb_Neukirchen_a   7 dkekCdgCkgtaCveiCPgdLmkldkekkkayirepedCWeCysCvkeCpqqAi 60 
                        d+  C gC+   C e+CP + ++l++       +   +C  C+ Cv+ Cp+qA 
     WP_161630022.1 217 DPALCSGCG--FCGEVCPVQAITLENGP-----QIGPECILCMQCVRYCPEQAF 263
                        5678****7..*************9775.....77889***************7 PP

>> WP_035245169.1  hydrogenase 2 operon protein HybA [Desulfogranum mediterraneum]
   #    score  bias  c-Evalue  i-Evalue hmmfrom  hmm to    alifrom  ali to    envfrom  env to     acc
 ---   ------ ----- --------- --------- ------- -------    ------- -------    ------- -------    ----
   1 !    8.5   0.4     0.005      0.41       7      25 ..      44      60 ..      39      81 .. 0.72
   2 !   11.7   1.0    0.0005     0.041       8      33 ..     111     136 ..      96     143 .. 0.60
   3 !   17.3   9.3   9.6e-06    0.0008       7      57 ..     110     159 ..     106     164 .. 0.92
   4 !   10.3   7.8    0.0013      0.11       7     102 ..     143     243 ..     140     258 .. 0.76

  Alignments for each domain:
  == domain 1  score: 8.5 bits;  conditional E-value: 0.005
  aprb_Neukirchen_a  7 dkekCdgCkgtaCveiCPg 25
                       d++ C gC+  aC+ +C  
     WP_035245169.1 44 DSTLCVGCN--ACMAACKE 60
                       677899996..89999954 PP

  == domain 2  score: 11.7 bits;  conditional E-value: 0.0005
  aprb_Neukirchen_a   8 kekCdgCkgtaCveiCPgdLmkldke 33 
                        k +C  C ++ Cv +CP + +++dke
     WP_035245169.1 111 KRQCLHCVDPSCVTACPVSALTKDKE 136
                        44555555555555555555555554 PP

  == domain 3  score: 17.3 bits;  conditional E-value: 9.6e-06
  aprb_Neukirchen_a   7 dkekCdgCkgtaCveiCPgdLmkldkekkkayirepedCWeCysCvkeCpq 57 
                         k +C  C ++ Cv +CP + +++dke+   +  + + C +C  C  +Cp 
     WP_035245169.1 110 IKRQCLHCVDPSCVTACPVSALTKDKET-GIVGYNRDACIGCRYCQVACPY 159
                        5789****99***************998.88999999************96 PP

  == domain 4  score: 10.3 bits;  conditional E-value: 0.0013
  aprb_Neukirchen_a   7 dkekCdgCkgtaCveiCPgdLmkldkekkkayirepedCWeCy......sCvkeCpqqAievrlyadiaplggsvsplrge..edimWtikf 90 
                        +++ C+gC+   C+ +CP ++ k++ ++    i + + C + +      +C   Cp++A  +   a++  l+++ + l+ +  ++  + + +
     WP_035245169.1 143 NRDACIGCR--YCQVACPYNIPKFEWDDPYPEIVKCQLCSHLVakggisACCSVCPTGASLFGPVAEL--LEETRRRLQMKpgRQYDFPVSS 230
                        6789****8..9*************9998999999999987652222227*********988888888..5555555555532468888877 PP

  aprb_Neukirchen_a  91 rd.gkvkrfkipi 102
                         d gk +rfk p+
     WP_035245169.1 231 IDsGKSHRFKAPR 243
                        6546777888776 PP

>> WP_028584128.1  sulfate reduction electron transfer complex DsrMKJOP subunit DsrO [Desulfogranum mediterraneum]
   #    score  bias  c-Evalue  i-Evalue hmmfrom  hmm to    alifrom  ali to    envfrom  env to     acc
 ---   ------ ----- --------- --------- ------- -------    ------- -------    ------- -------    ----
   1 !   21.4   6.0   5.3e-07   4.4e-05      10      57 ..     137     182 ..     135     195 .. 0.94
   2 ?    3.8   0.6      0.13        11       9      25 ..     212     235 ..     207     245 .. 0.90

  Alignments for each domain:
  == domain 1  score: 21.4 bits;  conditional E-value: 5.3e-07
  aprb_Neukirchen_a  10 kCdgCkgtaCveiCPgdLmkldkekkkayirepedCWeCysCvkeCpq 57 
                         C+ C ++ Cv++CP +   ++k++   +i +   C +C  C+ +Cp 
     WP_028584128.1 137 LCNHCDNPPCVRACPTKATFKNKDG--LVIMDFHRCIGCRFCMAACPY 182
                        5****99***************997..9*******************7 PP

  == domain 2  score: 3.8 bits;  conditional E-value: 0.13
  aprb_Neukirchen_a   9 ekCdgCkg.......taCveiCPg 25 
                        ekC+ C +       +aCve+C +
     WP_028584128.1 212 EKCNFCAErigvgemPACVEACGN 235
                        8*****999*************76 PP

>> WP_028585594.1  glutamate synthase-related protein [Desulfogranum mediterraneum]
   #    score  bias  c-Evalue  i-Evalue hmmfrom  hmm to    alifrom  ali to    envfrom  env to     acc
 ---   ------ ----- --------- --------- ------- -------    ------- -------    ------- -------    ----
   1 !   14.1   0.1   9.3e-05    0.0077       8      33 ..      27      50 ..      11      71 .. 0.69
   2 !   13.2   0.9   0.00018     0.015       9      33 ..      82     104 ..      80     115 .. 0.81
   3 ?   -1.8   0.8       7.2     6e+02      10      32 ..     464     482 ..     456     487 .. 0.80

  Alignments for each domain:
  == domain 1  score: 14.1 bits;  conditional E-value: 9.3e-05
  aprb_Neukirchen_a  8 kekCdgCkgtaCveiCPgdLmkldke 33
                       +++C+ C+  +C+ +CP + ++l+  
     WP_028585594.1 27 EDRCTLCG--QCTAVCPVNAIYLTYR 50
                       45666665..6777777666666543 PP

  == domain 2  score: 13.2 bits;  conditional E-value: 0.00018
  aprb_Neukirchen_a   9 ekCdgCkgtaCveiCPgdLmkldke 33 
                        ++C+gC+   C  +CP++ +  +++
     WP_028585594.1  82 HRCIGCG--MCSMVCPNEAIGPEPN 104
                        69****7..9*******99877665 PP

  == domain 3  score: -1.8 bits;  conditional E-value: 7.2
  aprb_Neukirchen_a  10 kCdgCkgtaCveiCPgdLmkldk 32 
                        +C+ C+    + iCP+ +   ++
     WP_028585594.1 464 RCNVCN----TGICPKGITSQNE 482
                        688887....7899998877765 PP

>> WP_028585913.1  ferredoxin [Desulfogranum mediterraneum]
   #    score  bias  c-Evalue  i-Evalue hmmfrom  hmm to    alifrom  ali to    envfrom  env to     acc
 ---   ------ ----- --------- --------- ------- -------    ------- -------    ------- -------    ----
   1 !   19.4   2.9   2.2e-06   0.00018       3      44 ..       3      41 ..       1      62 [. 0.84

  Alignments for each domain:
  == domain 1  score: 19.4 bits;  conditional E-value: 2.2e-06
  aprb_Neukirchen_a  3 pifvdkekCdgCkgtaCveiCPgdLmkldkekkkayireped 44
                       +i++d+  C+ C+  +C+e+CP d+++l + + ka + +p++
     WP_028585913.1  3 TIIIDSYLCNACQ--TCIEMCP-DVFELSELTGKAELIDPDQ 41
                       4678999*****7..9******.8999999999**9999986 PP

>> WP_028584721.1  ATP-binding protein [Desulfogranum mediterraneum]
   #    score  bias  c-Evalue  i-Evalue hmmfrom  hmm to    alifrom  ali to    envfrom  env to     acc
 ---   ------ ----- --------- --------- ------- -------    ------- -------    ------- -------    ----
   1 !   18.4   8.8   4.4e-06   0.00036       5      63 ..      62     112 ..      60     117 .. 0.86

  Alignments for each domain:
  == domain 1  score: 18.4 bits;  conditional E-value: 4.4e-06
  aprb_Neukirchen_a   5 fvdkekCdgCkgtaCveiCPgdLmkldkekkkayirepedCWeCysCvkeCpqqAievr 63 
                        ++++e C  C+  +C + C      +d++     + +p +C +C  Cv  Cp++Ai++ 
     WP_028584721.1  62 RIREESCSQCG--TCRDLCRF--AAIDEQ----LVINPLHCEGCGVCVDLCPEGAIDFP 112
                        799*******7..9**99965..455644....799********************985 PP

>> WP_051305899.1  bidirectional hydrogenase complex protein HoxU [Desulfogranum mediterraneum]
   #    score  bias  c-Evalue  i-Evalue hmmfrom  hmm to    alifrom  ali to    envfrom  env to     acc
 ---   ------ ----- --------- --------- ------- -------    ------- -------    ------- -------    ----
   1 !   10.6   0.6    0.0011     0.091      36      56 ..     155     175 ..     148     203 .. 0.84
   2 !   11.8   2.5   0.00046     0.038      43      62 ..     206     225 ..     197     239 .. 0.63

  Alignments for each domain:
  == domain 1  score: 10.6 bits;  conditional E-value: 0.0011
  aprb_Neukirchen_a  36 kayirepedCWeCysCvkeCp 56 
                          +ir+p+ C  C  Cv+ C 
     WP_051305899.1 155 ARFIRDPNRCVLCLRCVRVCA 175
                        6799****************7 PP

  == domain 2  score: 11.8 bits;  conditional E-value: 0.00046
  aprb_Neukirchen_a  43 edCWeCysCvkeCpqqAiev 62 
                        + C  C  Cv+ Cp++A++ 
     WP_051305899.1 206 QSCTACGKCVQVCPTGALSE 225
                        45666666666666666544 PP

>> WP_028582867.1  succinate dehydrogenase/fumarate reductase iron-sulfur subunit [Desulfogranum mediterraneum]
   #    score  bias  c-Evalue  i-Evalue hmmfrom  hmm to    alifrom  ali to    envfrom  env to     acc
 ---   ------ ----- --------- --------- ------- -------    ------- -------    ------- -------    ----
   1 !   12.6   0.5   0.00026     0.021       7      26 ..     160     177 ..     155     190 .. 0.82
   2 ?    6.8   0.3     0.016       1.3      10      28 ..     212     234 ..     204     252 .. 0.71

  Alignments for each domain:
  == domain 1  score: 12.6 bits;  conditional E-value: 0.00026
  aprb_Neukirchen_a   7 dkekCdgCkgtaCveiCPgd 26 
                        d   C+gC+  aC  +CP+ 
     WP_028582867.1 160 DAAACIGCG--ACAAACPNA 177
                        677899997..999999984 PP

  == domain 2  score: 6.8 bits;  conditional E-value: 0.016
  aprb_Neukirchen_a  10 kCdg...Ckg.taCveiCPgdLm 28 
                         C+g   C++  +C+++CP+ + 
     WP_028582867.1 212 DCEGfgnCGNeRECENVCPKGIS 234
                        566533477799*******8764 PP

>> WP_028584432.1  4Fe-4S binding protein [Desulfogranum mediterraneum]
   #    score  bias  c-Evalue  i-Evalue hmmfrom  hmm to    alifrom  ali to    envfrom  env to     acc
 ---   ------ ----- --------- --------- ------- -------    ------- -------    ------- -------    ----
   1 ?   -0.4   0.2       2.7   2.2e+02      19      41 ..     211     232 ..     207     236 .. 0.78
   2 !   17.8  10.4   6.5e-06   0.00054       9      60 ..     237     285 ..     233     286 .] 0.87

  Alignments for each domain:
  == domain 1  score: -0.4 bits;  conditional E-value: 2.7
  aprb_Neukirchen_a  19 CveiCPgdLmkldkekkkayire 41 
                        C   CP +L+++ +++  a++r+
     WP_028584432.1 211 CKILCPVSLVMKVPSQ-FACNRK 232
                        9999****99988775.676665 PP

  == domain 2  score: 17.8 bits;  conditional E-value: 6.5e-06
  aprb_Neukirchen_a   9 ekCdgCkgtaCveiCPgdLmkldkekkkayirepedCWeCysCvkeCpqqAi 60 
                         +C+ C+   C + CP d+ ++   ++k+ +    +C  C sC   Cp++Ai
     WP_028584432.1 237 VQCIECG--LCNDSCPMDVDVMSYITRKSPV-ADTECISCNSCKVLCPVSAI 285
                        58****7..**********999998866665.5678***************9 PP

>> WP_028585728.1  4Fe-4S binding protein [Desulfogranum mediterraneum]
   #    score  bias  c-Evalue  i-Evalue hmmfrom  hmm to    alifrom  ali to    envfrom  env to     acc
 ---   ------ ----- --------- --------- ------- -------    ------- -------    ------- -------    ----
   1 !   17.3   8.8   9.7e-06    0.0008       5      64 ..     228     279 ..     224     292 .. 0.83

  Alignments for each domain:
  == domain 1  score: 17.3 bits;  conditional E-value: 9.7e-06
  aprb_Neukirchen_a   5 fvdkekCdgCkgtaCveiCPgdLmkldkekkkayirepedCWeCysCvk.eCpqqAievrl 64 
                        + d++kC+ C+  aC  +CP ++   + +       +  +C +C  C+  +C ++Ai+v l
     WP_028585728.1 228 KLDPKKCTQCG--ACHAVCPVEIRFNE-T------PNSPECINCLKCMHeACSFNAISVDL 279
                        5789******7..********975544.4......36789*******9636******9976 PP

>> WP_028584898.1  NADH-quinone oxidoreductase subunit I [Desulfogranum mediterraneum]
   #    score  bias  c-Evalue  i-Evalue hmmfrom  hmm to    alifrom  ali to    envfrom  env to     acc
 ---   ------ ----- --------- --------- ------- -------    ------- -------    ------- -------    ----
   1 !   14.5  12.8   6.7e-05    0.0056       9      65 ..      75     138 ..      73     160 .. 0.76

  Alignments for each domain:
  == domain 1  score: 14.5 bits;  conditional E-value: 6.7e-05
  aprb_Neukirchen_a   9 ekCdgCkgtaCveiCPgdLmkldke......kkka...yirepedCWeCysCvkeCpqqAievrly 65 
                         kC  C    C+  CP + +++++       ++k    +  +  +C  C  Cv +Cp++Ai++  +
     WP_028584898.1  75 MKCVACF--MCQTNCPAKCIQIEAGertdgrTEKVpvkFDIDLLECIYCGYCVEACPKDAIRMDTG 138
                        59****6..*************98666777644541114456678999*************98765 PP

>> WP_028584284.1  FAD-binding protein [Desulfogranum mediterraneum]
   #    score  bias  c-Evalue  i-Evalue hmmfrom  hmm to    alifrom  ali to    envfrom  env to     acc
 ---   ------ ----- --------- --------- ------- -------    ------- -------    ------- -------    ----
   1 !   13.3  14.9   0.00016     0.013       5      66 ..       3      58 ..       1      73 [. 0.89

  Alignments for each domain:
  == domain 1  score: 13.3 bits;  conditional E-value: 0.00016
  aprb_Neukirchen_a  5 fvdkekCdgCkgtaCveiCPgdLmkldkekkkayirepedCWeCysCvkeCpqqAievrlya 66
                       ++d +kC+ C+   C++ CP   ++ +++    ++   e+C  C +Cv  C+++A+++ +++
     WP_028584284.1  3 KIDCDKCIVCG--ICESGCPFAALHCEDD----CVVVDENCTLCGACVESCEVGALSIEVGE 58
                       7999******7..9************977....5778899***************9998765 PP

>> WP_028582985.1  pyruvate:ferredoxin (flavodoxin) oxidoreductase [Desulfogranum mediterraneum]
   #    score  bias  c-Evalue  i-Evalue hmmfrom  hmm to    alifrom  ali to    envfrom  env to     acc
 ---   ------ ----- --------- --------- ------- -------    ------- -------    ------- -------    ----
   1 ?    9.5   1.5    0.0025       0.2       7      32 ..     689     712 ..     682     725 .. 0.71
   2 ?    8.4   2.9    0.0053      0.44       4      26 ..     744     764 ..     739     779 .. 0.78

  Alignments for each domain:
  == domain 1  score: 9.5 bits;  conditional E-value: 0.0025
  aprb_Neukirchen_a   7 dkekCdgCkgtaCveiCPgdLmkldk 32 
                        d+e C+ C+  +C  +CP+  + ++ 
     WP_028582985.1 689 DPEACIQCG--RCSLVCPHGCIRMKV 712
                        566777775..777777776666654 PP

  == domain 2  score: 8.4 bits;  conditional E-value: 0.0053
  aprb_Neukirchen_a   4 ifvdkekCdgCkgtaCveiCPgd 26 
                        + + +  C gC  t Cv++CP  
     WP_028582985.1 744 MQISTADCCGC--TLCVSVCPAR 764
                        56889999999..5999999975 PP

>> WP_028584539.1  flavodoxin domain-containing protein [Desulfogranum mediterraneum]
   #    score  bias  c-Evalue  i-Evalue hmmfrom  hmm to    alifrom  ali to    envfrom  env to     acc
 ---   ------ ----- --------- --------- ------- -------    ------- -------    ------- -------    ----
   1 ?    5.1   7.5     0.054       4.5      42      63 ..     196     217 ..     192     220 .. 0.84
   2 ?   10.9   3.0   0.00087     0.072       5      35 ..     220     248 ..     216     257 .. 0.82

  Alignments for each domain:
  == domain 1  score: 5.1 bits;  conditional E-value: 0.054
  aprb_Neukirchen_a  42 pedCWeCysCvkeCpqqAievr 63 
                         ++C +C  C k Cp++A+++ 
     WP_028584539.1 196 GAECCQCGMCEKLCPTGAMDCA 217
                        57999************99875 PP

  == domain 2  score: 10.9 bits;  conditional E-value: 0.00087
  aprb_Neukirchen_a   5 fvdkekCdgCkgtaCveiCPgdLmkldkekk 35 
                         vd++ C+ C    Cv +CP   +k++++++
     WP_028584539.1 220 TVDSSACIACL--GCVAVCPEGNLKINSTEQ 248
                        689999****7..7******99999998764 PP

>> WP_028584611.1  4Fe-4S binding protein [Desulfogranum mediterraneum]
   #    score  bias  c-Evalue  i-Evalue hmmfrom  hmm to    alifrom  ali to    envfrom  env to     acc
 ---   ------ ----- --------- --------- ------- -------    ------- -------    ------- -------    ----
   1 ?   12.8   0.9   0.00023     0.019      17      59 ..     323     366 ..     317     376 .. 0.84
   2 ?    2.0   0.7       0.5        41      11      25 ..     381     393 ..     378     405 .. 0.70

  Alignments for each domain:
  == domain 1  score: 12.8 bits;  conditional E-value: 0.00023
  aprb_Neukirchen_a  17 taCveiCPgdLmkl.dkekkkayirepedCWeCysCvkeCpqqA 59 
                        t+C++ CP  L+     + +   ir  + C +C sC+  C+ +A
     WP_028584611.1 323 THCTSYCPMGLLANiFGKINPWRIRMASGCTQCGSCTLVCRYDA 366
                        89******998865255667899*****************9988 PP

  == domain 2  score: 2.0 bits;  conditional E-value: 0.5
  aprb_Neukirchen_a  11 CdgCkgtaCveiCPg 25 
                        C+ C+   C++ CP+
     WP_028584611.1 381 CTLCG--DCISGCPH 393
                        66665..67777775 PP

>> WP_028583920.1  indolepyruvate ferredoxin oxidoreductase subunit alpha [Desulfogranum mediterraneum]
   #    score  bias  c-Evalue  i-Evalue hmmfrom  hmm to    alifrom  ali to    envfrom  env to     acc
 ---   ------ ----- --------- --------- ------- -------    ------- -------    ------- -------    ----
   1 ?    5.5   1.8     0.039       3.3      37      56 ..     530     550 ..     522     568 .. 0.73
   2 ?   10.0   1.9    0.0017      0.14       6      33 ..     577     602 ..     574     603 .] 0.81

  Alignments for each domain:
  == domain 1  score: 5.5 bits;  conditional E-value: 0.039
  aprb_Neukirchen_a  37 ayirepedCWeCysCvke.Cp 56 
                         y  + ++C +C++Cv++ Cp
     WP_028583920.1 530 TYYTNLDNCTGCTACVQMgCP 550
                        566666777777777764355 PP

  == domain 2  score: 10.0 bits;  conditional E-value: 0.0017
  aprb_Neukirchen_a   6 vdkekCdgCkgtaCveiCPgdLmkldke 33 
                        + + +C+gC+  +C  +C  d ++ ++e
     WP_028583920.1 577 ITEVQCNGCG--QCAAVCKFDAITRREE 602
                        6677999997..9999999999888765 PP

>> WP_028583507.1  FAD-dependent oxidoreductase [Desulfogranum mediterraneum]
   #    score  bias  c-Evalue  i-Evalue hmmfrom  hmm to    alifrom  ali to    envfrom  env to     acc
 ---   ------ ----- --------- --------- ------- -------    ------- -------    ------- -------    ----
   1 ?   12.0  12.8   0.00041     0.034       4      63 ..     496     581 ..     494     591 .. 0.93

  Alignments for each domain:
  == domain 1  score: 12.0 bits;  conditional E-value: 0.00041
  aprb_Neukirchen_a   4 ifvdkekCdgCkgtaCveiCPgdLmkldke............................kkkayirepedCWeCysCvkeCpqqAievr 63 
                        ++ + e+C+ C   aCv++CP   + ++++                            + + ++++++ C +C  C   Cp++A e++
     WP_028583507.1 496 TVFRVEECIECD--ACVDACPERCINFTANgteedlrrrllaparelsqalyvsaelpTGRVMVKDENLCLHCGICAERCPTSAWEMQ 581
                        567789*****7..*************9999999************************88************************9886 PP

>> WP_028583261.1  (Fe-S)-binding protein [Desulfogranum mediterraneum]
   #    score  bias  c-Evalue  i-Evalue hmmfrom  hmm to    alifrom  ali to    envfrom  env to     acc
 ---   ------ ----- --------- --------- ------- -------    ------- -------    ------- -------    ----
   1 ?    5.6   0.8     0.037         3       9      24 ..      12      25 ..       4      33 .. 0.71
   2 ?    6.8   0.3     0.016       1.3      41      58 ..      61      78 ..      45      83 .. 0.82

  Alignments for each domain:
  == domain 1  score: 5.6 bits;  conditional E-value: 0.037
  aprb_Neukirchen_a  9 ekCdgCkgtaCveiCP 24
                       ++C  C+  aC+  CP
     WP_028583261.1 12 DQCVRCG--ACQAHCP 25
                       4566664..6666666 PP

  == domain 2  score: 6.8 bits;  conditional E-value: 0.016
  aprb_Neukirchen_a 41 epedCWeCysCvkeCpqq 58
                       + + C  C sCv +Cp++
     WP_028583261.1 61 DLSLCLMCGSCVLKCPNK 78
                       5667999********975 PP

>> WP_167331668.1  hydrogenase iron-sulfur subunit [Desulfogranum mediterraneum]
   #    score  bias  c-Evalue  i-Evalue hmmfrom  hmm to    alifrom  ali to    envfrom  env to     acc
 ---   ------ ----- --------- --------- ------- -------    ------- -------    ------- -------    ----
   1 ?    7.0   7.4     0.014       1.2       9      57 ..     164     223 ..     160     230 .. 0.88

  Alignments for each domain:
  == domain 1  score: 7.0 bits;  conditional E-value: 0.014
  aprb_Neukirchen_a   9 ekCdgCkgtaCveiCPgdLmkldke.............kkkayirepedCWeCysCvkeCpq 57 
                        + C+ C+  +C ++CP  L+ +  +             +++++ ++   C  C  C+  Cp 
     WP_167331668.1 164 HACQDCG--KCSSACPLALIGKPFSargiatavingelHQESVRENVWSCLTCGLCYERCPS 223
                        57****7..***********9976667899999999997789999999************96 PP

>> WP_028583039.1  4Fe-4S dicluster domain-containing protein [Desulfogranum mediterraneum]
   #    score  bias  c-Evalue  i-Evalue hmmfrom  hmm to    alifrom  ali to    envfrom  env to     acc
 ---   ------ ----- --------- --------- ------- -------    ------- -------    ------- -------    ----
   1 ?    4.9  13.9     0.064       5.3      43      98 ..      27      83 ..      16     123 .. 0.57

  Alignments for each domain:
  == domain 1  score: 4.9 bits;  conditional E-value: 0.064
  aprb_Neukirchen_a 43 edCWeCysCvkeCpqqAievrlyadiaplggsvsplrgee.dimWtikfrdgkvkrf 98
                       + C +C+ C+ +Cp  A   + + +++ + + + + + ee ++ W++ + +  + + 
     WP_028583039.1 27 KLCMQCATCTGMCPMAAEMDYSPRKVMHMAQFGLQSKLEEiNTYWKCASCHACTVKC 83
                       446666666666666666666666665555555555444434666665554433322 PP

>> WP_051305748.1  4Fe-4S dicluster domain-containing protein [Desulfogranum mediterraneum]
   #    score  bias  c-Evalue  i-Evalue hmmfrom  hmm to    alifrom  ali to    envfrom  env to     acc
 ---   ------ ----- --------- --------- ------- -------    ------- -------    ------- -------    ----
   1 ?   -0.3   0.1       2.4     2e+02      14      24 ..     118     129 ..     111     144 .. 0.61
   2 ?    5.1  13.5     0.054       4.4       9      56 ..     176     221 ..     171     224 .. 0.93
   3 ?    6.5   0.3     0.021       1.7       8      25 ..     256     280 ..     252     299 .. 0.91

  Alignments for each domain:
  == domain 1  score: -0.3 bits;  conditional E-value: 2.4
  aprb_Neukirchen_a  14 Ckg.taCveiCP 24 
                        C+g  +Cv +C 
     WP_051305748.1 118 CEGfMECVTACV 129
                        333345555553 PP

  == domain 2  score: 5.1 bits;  conditional E-value: 0.054
  aprb_Neukirchen_a   9 ekCdgCkgtaCveiCPgdLmkldkekkkayirepedCWeCysCvkeCp 56 
                        ++C  C+++ C+++CP     +++++   ++ + + C +C  C  +Cp
     WP_051305748.1 176 TQCFHCENAPCTKACPTRATWKEPDG--IVVVDYDWCIGCRYCQAACP 221
                        68****99***************997..999999*************9 PP

  == domain 3  score: 6.5 bits;  conditional E-value: 0.021
  aprb_Neukirchen_a   8 kekCdgCkg.......taCveiCPg 25 
                        +ekC+ C +       +aCve+CP 
     WP_051305748.1 256 MEKCTFCIQrtrkgrlPACVEACPT 280
                        89*****9899999**********5 PP

>> WP_028585201.1  quinone-interacting membrane-bound oxidoreductase complex subunit QmoC [Desulfogranum mediterraneum]
   #    score  bias  c-Evalue  i-Evalue hmmfrom  hmm to    alifrom  ali to    envfrom  env to     acc
 ---   ------ ----- --------- --------- ------- -------    ------- -------    ------- -------    ----
   1 ?    6.7   0.9     0.017       1.4      42      56 ..      21      35 ..       8      38 .. 0.86
   2 ?    5.0   1.6     0.058       4.8      11      57 ..      68      80 ..      62      86 .. 0.68

  Alignments for each domain:
  == domain 1  score: 6.7 bits;  conditional E-value: 0.017
  aprb_Neukirchen_a 42 pedCWeCysCvkeCp 56
                        ++C++C+ C  +Cp
     WP_028585201.1 21 LKQCYQCATCSVACP 35
                       589***********9 PP

  == domain 2  score: 5.0 bits;  conditional E-value: 0.058
  aprb_Neukirchen_a 11 CdgCkgtaCveiCPgdLmkldkekkkayirepedCWeCysCvkeCpq 57
                       C+ C+   C+e+CP                                +
     WP_028585201.1 68 CHQCG--DCTEMCP--------------------------------R 80
                       66664..5666666................................4 PP

>> WP_028583037.1  2Fe-2S iron-sulfur cluster binding domain-containing protein [Desulfogranum mediterraneum]
   #    score  bias  c-Evalue  i-Evalue hmmfrom  hmm to    alifrom  ali to    envfrom  env to     acc
 ---   ------ ----- --------- --------- ------- -------    ------- -------    ------- -------    ----
   1 ?    6.1   8.4     0.026       2.2      10      56 ..     129     179 ..     126     205 .. 0.77

  Alignments for each domain:
  == domain 1  score: 6.1 bits;  conditional E-value: 0.026
  aprb_Neukirchen_a  10 kCdgCkgtaCveiCPgdLmkldke......kkkayirepedCWeCysCvkeCp 56 
                        +C  C+   C+++CP d+ +l         + +   r   dC +C  C   C 
     WP_028583037.1 129 RCVSCN--LCTKACPMDVDVLGYIsalkqgNIEKAARLSFDCIQCGLCASRCM 179
                        7****7..*******99765533222222256677788889******999995 PP

>> WP_028585546.1  4Fe-4S dicluster domain-containing protein [Desulfogranum mediterraneum]
   #    score  bias  c-Evalue  i-Evalue hmmfrom  hmm to    alifrom  ali to    envfrom  env to     acc
 ---   ------ ----- --------- --------- ------- -------    ------- -------    ------- -------    ----
   1 ?    2.7   1.8       0.3        25      44      60 ..     102     118 ..      99     131 .. 0.73
   2 ?    8.2   0.8     0.006       0.5      10      28 ..     146     162 ..     144     174 .. 0.86

  Alignments for each domain:
  == domain 1  score: 2.7 bits;  conditional E-value: 0.3
  aprb_Neukirchen_a  44 dCWeCysCvkeCpqqAi 60 
                         C  C sC  +Cp   +
     WP_028585546.1 102 CCVTCGSCAGACPIAGV 118
                        48888888888886655 PP

  == domain 2  score: 8.2 bits;  conditional E-value: 0.006
  aprb_Neukirchen_a  10 kCdgCkgtaCveiCPgdLm 28 
                        kC+ C+  +C+e CP ++ 
     WP_028585546.1 146 KCTLCG--RCEESCPANVK 162
                        9****7..*******9975 PP

>> WP_028583863.1  4Fe-4S dicluster domain-containing protein [Desulfogranum mediterraneum]
   #    score  bias  c-Evalue  i-Evalue hmmfrom  hmm to    alifrom  ali to    envfrom  env to     acc
 ---   ------ ----- --------- --------- ------- -------    ------- -------    ------- -------    ----
   1 ?    4.5   4.0     0.081       6.7      10      25 ..      25      38 ..      24      40 .. 0.89
   2 ?    6.1   3.9     0.026       2.1      11      25 ..      71      83 ..      59      89 .. 0.79

  Alignments for each domain:
  == domain 1  score: 4.5 bits;  conditional E-value: 0.081
  aprb_Neukirchen_a 10 kCdgCkgtaCveiCPg 25
                       +C  C+  aC  +CPg
     WP_028583863.1 25 NCVQCG--ACSAVCPG 38
                       599**7..9******8 PP

  == domain 2  score: 6.1 bits;  conditional E-value: 0.026
  aprb_Neukirchen_a 11 CdgCkgtaCveiCPg 25
                       C+ C  ++C+e+CP+
     WP_028583863.1 71 CQAC--NRCTEVCPQ 83
                       6666..59*****97 PP


Internal pipeline statistics summary:
-------------------------------------
Query model(s):                            1  (157 nodes)
Target sequences:                       3887  (1355011 residues searched)
Passed MSV filter:                       188  (0.0483663); expected 77.7 (0.02)
Passed bias filter:                      148  (0.0380756); expected 77.7 (0.02)
Passed Vit filter:                        64  (0.0164651); expected 3.9 (0.001)
Passed Fwd filter:                        50  (0.0128634); expected 0.0 (1e-05)
Initial search space (Z):               3887  [actual number of targets]
Domain search space  (domZ):              47  [number of targets reported over threshold]
# CPU time: 0.05u 0.00s 00:00:00.05 Elapsed: 00:00:00.02
# Mc/sec: 7191.57
//
[ok]
