# Supplementary material for: Sulfur disproportionation occurs globally across anoxic habitats and has multiple mechanisms of independent evolutionary origin
Source: ISME J. 2026 Mar 2;20(1):wrag042. doi: 10.1093/ismejo/wrag042 (PMC12998232; doi:10.1093/ismejo/wrag042)
Supplement: Sup_File_1_HMM_wrag042 [file sup_file_1_hmm_wrag042.zip › SupFile1_HMM/SupFile1c_results/aprb_Neukirchen_a-hmm-020_Desulfomarina_profundi_KT2_GCF_019703855.txt]

# hmmsearch :: search profile(s) against a sequence database
# HMMER 3.4 (Aug 2023); http://hmmer.org/
# Copyright (C) 2023 Howard Hughes Medical Institute.
# Freely distributed under the BSD open source license.
# - - - - - - - - - - - - - - - - - - - - - - - - - - - - - - - - - - - -
# query HMM file:                  /Users/lukas/OneDrive/2023_Sulfur/20250723_HMM/profiles_all/aprb_Neukirchen_a.hmm
# target sequence database:        /Users/lukas/OneDrive/2023_Sulfur/20250626_HMM/db_new/020_Desulfomarina_profundi_KT2_GCF_019703855.fas
# - - - - - - - - - - - - - - - - - - - - - - - - - - - - - - - - - - - -

Query:       aprb_Neukirchen_a  [M=157]
Scores for complete sequences (score includes all domains):
   --- full sequence ---   --- best 1 domain ---    -#dom-
    E-value  score  bias    E-value  score  bias    exp  N  Sequence       Description
    ------- ------ -----    ------- ------ -----   ---- --  --------       -----------
    3.2e-56  187.4   1.1    3.7e-56  187.2   1.1    1.0  1  WP_228855945.1  adenylyl-sulfate reductase subunit beta [Desu
    9.8e-16   55.9   7.2      1e-15   55.8   7.2    1.0  1  WP_228855560.1  ferredoxin family protein [Desulfomarina prof
    6.3e-13   46.8  11.7    7.6e-13   46.5  11.7    1.1  1  WP_228853893.1  mercury methylation ferredoxin HgcB [Desulfom
      3e-12   44.5   6.7    3.1e-12   44.5   6.7    1.0  1  WP_228856319.1  4Fe-4S dicluster domain-containing protein [D
    7.2e-12   43.3  59.3    1.4e-06   26.1   5.4    6.5  6  WP_228855456.1  4Fe-4S binding protein [Desulfomarina profund
    1.6e-11   42.2  10.3      2e-11   41.9  10.3    1.0  1  WP_228855073.1  ferredoxin family protein [Desulfomarina prof
    2.8e-10   38.2   3.7    4.6e-10   37.4   3.7    1.3  1  WP_228855596.1  NIL domain-containing protein [Desulfomarina 
    3.8e-10   37.7   8.4      6e-10   37.1   8.4    1.2  1  WP_228854351.1  nitroreductase family protein [Desulfomarina 
    1.2e-09   36.1  37.9    6.8e-05   20.6   6.3    3.8  3  WP_228855815.1  4Fe-4S dicluster domain-containing protein [D
    2.3e-09   35.2  32.9    1.3e-06   26.2  14.1    3.6  3  WP_228855299.1  RnfABCDGE type electron transport complex sub
    2.7e-09   35.0  24.5    1.8e-07   29.0   4.3    2.8  2  WP_228856370.1  FAD-dependent oxidoreductase [Desulfomarina p
      5e-09   34.1  31.5      2e-06   25.6  11.8    3.4  3  WP_228854859.1  4Fe-4S dicluster domain-containing protein [D
    8.9e-09   33.3   3.2    1.3e-08   32.8   3.2    1.2  1  WP_228854996.1  nitroreductase family protein [Desulfomarina 
    3.8e-08   31.2  27.0    1.2e-06   26.3   7.9    4.0  2  WP_329955747.1  FAD-dependent oxidoreductase [Desulfomarina p
    4.5e-08   31.0  29.8    1.1e-05   23.2  12.1    3.2  3  WP_329955602.1  4Fe-4S binding protein [Desulfomarina profund
    6.3e-08   30.5  26.0    2.2e-05   22.3   6.8    3.4  3  WP_228856026.1  4Fe-4S dicluster domain-containing protein [D
    7.1e-08   30.3   8.3    1.2e-07   29.5   8.3    1.3  1  WP_228854448.1  EFR1 family ferrodoxin [Desulfomarina profund
    7.9e-08   30.2   7.5    1.2e-07   29.6   7.5    1.2  1  WP_228857194.1  NADH-quinone oxidoreductase subunit I [Desulf
    8.3e-08   30.1  21.0      1e-05   23.3   4.8    3.2  3  WP_228853864.1  4Fe-4S dicluster domain-containing protein [D
      2e-07   28.9  27.2    0.00012   19.8   1.4    3.0  3  WP_228856069.1  4Fe-4S dicluster domain-containing protein [D
    2.5e-07   28.5  13.8    4.3e-07   27.8  13.8    1.3  1  WP_228855097.1  glycyl-radical enzyme activating protein [Des
    3.5e-07   28.1   3.3    3.5e-07   28.1   3.3    1.6  1  WP_228855360.1  ATP-binding protein [Desulfomarina profundi]
    4.1e-07   27.9   8.8    6.9e-07   27.1   8.8    1.3  1  WP_407929121.1  FAD-binding protein [Desulfomarina profundi]
    5.9e-07   27.4   4.4    1.2e-06   26.4   4.4    1.4  1  WP_228855283.1  CoB--CoM heterodisulfide reductase iron-sulfu
    6.8e-07   27.2   6.4      5e-06   24.3   6.4    2.3  1  WP_228855282.1  CoB--CoM heterodisulfide reductase iron-sulfu
    8.9e-07   26.8  27.3     0.0002   19.1  11.5    3.3  3  WP_228855501.1  4Fe-4S dicluster domain-containing protein [D
      1e-06   26.6  20.7    1.9e-06   25.7   9.9    2.5  2  WP_228855819.1  formate dehydrogenase FDH3 subunit beta [Desu
    1.9e-06   25.7  26.6    9.1e-06   23.5  11.3    3.5  3  WP_228856073.1  4Fe-4S dicluster domain-containing protein [D
    3.6e-06   24.8   6.0    3.6e-06   24.8   6.0    1.9  1  WP_228854231.1  sulfate reduction electron transfer complex D
    4.1e-06   24.6   5.9    4.1e-06   24.6   5.9    3.4  3  WP_228853879.1  4Fe-4S dicluster domain-containing protein [D
    5.5e-06   24.2   6.6    7.4e-06   23.8   6.6    1.3  1  WP_228856114.1  ferredoxin [Desulfomarina profundi]
    9.3e-06   23.5  15.9    8.3e-05   20.4   9.4    2.4  2  WP_407929065.1  4Fe-4S dicluster domain-containing protein [D
    1.1e-05   23.3   3.0    1.1e-05   23.3   3.0    2.1  1  WP_228855948.1  hydrogenase iron-sulfur subunit [Desulfomarin
    1.7e-05   22.6   6.9      3e-05   21.8   6.9    1.5  1  WP_228856306.1  ATP-binding protein [Desulfomarina profundi]
    2.1e-05   22.3   9.7      0.034   11.9   1.3    2.1  1  WP_228855762.1  ATP-binding protein [Desulfomarina profundi]
    6.6e-05   20.7  12.5    6.6e-05   20.7  12.5    1.9  1  WP_228855912.1  FAD-dependent oxidoreductase [Desulfomarina p
    0.00014   19.6   7.1    0.00024   18.9   7.1    1.3  1  WP_228854449.1  4Fe-4S binding protein [Desulfomarina profund
    0.00014   19.6   6.7    0.00014   19.6   6.7    1.8  1  WP_228854447.1  4Fe-4S binding protein [Desulfomarina profund
    0.00027   18.7  27.3      0.063   11.0  10.8    3.7  3  WP_228856812.1  4Fe-4S dicluster domain-containing protein [D
     0.0005   17.8  32.1     0.0014   16.4   0.5    4.6  4  WP_228857128.1  FAD-dependent oxidoreductase [Desulfomarina p
    0.00054   17.7  11.5     0.0027   15.5  11.6    1.9  1  WP_228854921.1  NADH-quinone oxidoreductase subunit I [Desulf
     0.0014   16.4   1.6     0.0014   16.4   1.6    1.9  2  WP_228854086.1  4Fe-4S binding protein [Desulfomarina profund
     0.0015   16.3   1.1     0.0015   16.3   1.1    2.2  2  WP_228856871.1  succinate dehydrogenase/fumarate reductase ir
     0.0015   16.3   8.5     0.0015   16.3   8.5    2.0  1  WP_228854364.1  (Fe-S)-binding protein [Desulfomarina profund
     0.0016   16.2  17.8       0.01   13.6   0.6    3.3  3  WP_228857265.1  glutamate synthase-related protein [Desulfoma
     0.0018   16.0   3.6      0.085   10.6   0.8    2.4  2  WP_329955748.1  4Fe-4S dicluster domain-containing protein [D
     0.0077   14.0   5.6      0.019   12.7   5.6    1.6  1  WP_228855294.1  electron transport complex subunit RsxC [Desu
  ------ inclusion threshold ------
      0.013   13.2   0.4      0.031   12.0   0.4    1.5  1  WP_228854291.1  sigma 54-interacting transcriptional regulato
      0.016   12.9   7.0       0.13   10.0   0.6    2.3  2  WP_228855377.1  heterodisulfide reductase-related iron-sulfur
      0.071   10.8  24.5       0.39    8.5   1.2    4.1  4  WP_228856362.1  4Fe-4S dicluster domain-containing protein [D
       0.16    9.7   7.1        1.4    6.7   0.4    2.2  2  WP_228855454.1  4Fe-4S dicluster domain-containing protein [D
       0.21    9.3  14.4       0.15    9.8   0.5    3.1  3  WP_228855473.1  4Fe-4S dicluster domain-containing protein [D
       0.34    8.6   4.9        1.7    6.4   0.8    2.2  2  WP_228854557.1  hydrogenase [Desulfomarina profundi]
       0.63    7.8  12.4       0.49    8.1   9.9    2.1  1  WP_228855351.1  indolepyruvate ferredoxin oxidoreductase subu
       0.82    7.4   8.9        2.8    5.7   0.9    2.2  2  WP_228855285.1  4Fe-4S dicluster domain-containing protein [D
       0.92    7.2  17.0        1.3    6.8   0.1    3.2  3  WP_228855486.1  4Fe-4S dicluster domain-containing protein [D
       0.97    7.2  15.3        1.7    6.3   2.3    2.5  2  WP_228856199.1  pyruvate:ferredoxin (flavodoxin) oxidoreducta
        1.4    6.6   7.5        4.6    5.0   0.5    2.1  2  WP_228855949.1  quinone-interacting membrane-bound oxidoreduc
        2.1    6.0  13.5        1.3    6.8   1.6    2.8  2  WP_228855222.1  L-lactate dehydrogenase (quinone) large subun
        3.4    5.4  10.0         29    2.4   9.9    2.4  1  WP_228857134.1  formate dehydrogenase subunit alpha [Desulfom
        3.4    5.4  12.9        3.4    5.4   3.5    2.6  2  WP_228856373.1  (Fe-S)-binding protein [Desulfomarina profund


Domain annotation for each sequence (and alignments):
>> WP_228855945.1  adenylyl-sulfate reductase subunit beta [Desulfomarina profundi]
   #    score  bias  c-Evalue  i-Evalue hmmfrom  hmm to    alifrom  ali to    envfrom  env to     acc
 ---   ------ ----- --------- --------- ------- -------    ------- -------    ------- -------    ----
   1 !  187.2   1.1   6.2e-58   3.7e-56       2     118 ..       1     130 [.       1     137 [. 0.90

  Alignments for each domain:
  == domain 1  score: 187.2 bits;  conditional E-value: 6.2e-58
  aprb_Neukirchen_a   2 MpifvdkekCdgCkg...taCveiCPgdLmkldkekkkayirepedCWeCysCvkeCpqqAievrlyadiaplggsvsplrgeedimWtikf 90 
                        Mp++vd++kCdgCkg   taC++iCP+dLm+l+ e++ ay++ep+ CWeCysCvk+Cpq+Ai vr+y d++p+gg+v+p+r++++imWt+kf
     WP_228855945.1   1 MPSYVDPSKCDGCKGgdkTACMYICPNDLMVLNVEEMLAYNQEPDACWECYSCVKICPQGAIFVRGYDDFVPMGGQVHPMRSSDSIMWTVKF 92 
                        ******************************************************************************************** PP

  aprb_Neukirchen_a  91 rdgkvkrfkipirttpeg.......s...nlksellft 118
                        r+g++krfk+pirtt+eg       +   nl++e+l+ 
     WP_228855945.1  93 RNGTMKRFKFPIRTTAEGaanayvgEkgaNLDDECLLL 130
                        ******************75544430444666665554 PP

>> WP_228855560.1  ferredoxin family protein [Desulfomarina profundi]
   #    score  bias  c-Evalue  i-Evalue hmmfrom  hmm to    alifrom  ali to    envfrom  env to     acc
 ---   ------ ----- --------- --------- ------- -------    ------- -------    ------- -------    ----
   1 !   55.8   7.2   1.7e-17     1e-15       3      66 ..       3      64 ..       1      79 [. 0.90

  Alignments for each domain:
  == domain 1  score: 55.8 bits;  conditional E-value: 1.7e-17
  aprb_Neukirchen_a  3 pifvdkekCdgCkgtaCveiCPgdLmkldkekkkayirepedCWeCysCvkeCpqqAievrlya 66
                        + ++++ C gC+   C e+CP d +++d+e++ka++ + + C eC sC  +Cp  Ai  r + 
     WP_228855560.1  3 EMTIHEKACRGCR--LCLEVCPTDCFEFDEESRKAVVARIASCIECLSCAYICPSLAITHRNHH 64
                       5789********7..*******************************************998765 PP

>> WP_228853893.1  mercury methylation ferredoxin HgcB [Desulfomarina profundi]
   #    score  bias  c-Evalue  i-Evalue hmmfrom  hmm to    alifrom  ali to    envfrom  env to     acc
 ---   ------ ----- --------- --------- ------- -------    ------- -------    ------- -------    ----
   1 !   46.5  11.7   1.3e-14   7.6e-13       7      66 ..      16      71 ..      11      79 .. 0.90

  Alignments for each domain:
  == domain 1  score: 46.5 bits;  conditional E-value: 1.3e-14
  aprb_Neukirchen_a  7 dkekCdgCkgtaCveiCPgdLmkldkekkkayirepedCWeCysCvkeCpqqAievrlya 66
                       + +kC+gC+   C+ +CP+ +++++   kka+i   + C eC +C++ Cp++Ai+v  ++
     WP_228853893.1 16 NIDKCIGCG--MCTLVCPHGVFTIKG--KKAVISARNYCMECGACMRNCPVSAISVEAGE 71
                       668*****7..*************84..49*************************98765 PP

>> WP_228856319.1  4Fe-4S dicluster domain-containing protein [Desulfomarina profundi]
   #    score  bias  c-Evalue  i-Evalue hmmfrom  hmm to    alifrom  ali to    envfrom  env to     acc
 ---   ------ ----- --------- --------- ------- -------    ------- -------    ------- -------    ----
   1 !   44.5   6.7   5.2e-14   3.1e-12       3      63 ..       3      59 ..       1      61 [] 0.92

  Alignments for each domain:
  == domain 1  score: 44.5 bits;  conditional E-value: 5.2e-14
  aprb_Neukirchen_a  3 pifvdkekCdgCkgtaCveiCPgdLmkldkekkkayirepedCWeCysCvkeCpqqAievr 63
                        ++vdk+kC g +  +Cv +CP +++++++   ka   e ++C +C  Cv  Cp++Ai v 
     WP_228856319.1  3 EVVVDKDKCSGDE--ECVAACPAQVFEMEDG--KAEPVEMDECLGCETCVEVCPEDAITVT 59
                       579********97..9************844..9************************985 PP

>> WP_228855456.1  4Fe-4S binding protein [Desulfomarina profundi]
   #    score  bias  c-Evalue  i-Evalue hmmfrom  hmm to    alifrom  ali to    envfrom  env to     acc
 ---   ------ ----- --------- --------- ------- -------    ------- -------    ------- -------    ----
   1 !   10.8   0.9    0.0012     0.072       5      25 ..     113     131 ..     111     142 .. 0.90
   2 !   22.9   7.3   2.4e-07   1.4e-05       5      73 ..     173     236 ..     170     258 .. 0.82
   3 ?   -0.3   2.5       3.2   1.9e+02      41      56 ..     257     272 ..     248     275 .. 0.77
   4 !   14.7   0.5   7.6e-05    0.0045       4      33 ..     287     314 ..     286     319 .. 0.87
   5 ?    1.5   0.4      0.87        52      14      33 ..     363     380 ..     348     388 .. 0.58
   6 !   26.1   5.4   2.4e-08   1.4e-06       4      62 ..    1135    1189 ..    1132    1202 .. 0.89

  Alignments for each domain:
  == domain 1  score: 10.8 bits;  conditional E-value: 0.0012
  aprb_Neukirchen_a   5 fvdkekCdgCkgtaCveiCPg 25 
                        +vd e C+gC+   C+ +CP 
     WP_228855456.1 113 YVDVEACTGCG--LCELVCPV 131
                        79********7..*******6 PP

  == domain 2  score: 22.9 bits;  conditional E-value: 2.4e-07
  aprb_Neukirchen_a   5 fvdkekCdgCkgtaCveiCPgdLmkldkekkkayirepedCWeCysCvkeCp..qqAievrlyadiaplgg 73 
                         vd++ C  C+   C ++C +  +  +k++ ka i + ++C +C +C  +Cp  +qAi v    ++   ++
     WP_228855456.1 173 TVDNDTCSACG--LCFRACLHGAIIWRKKE-KAEIIQ-DKCTGCGACFSACPdkFQAITVSNAPEL---EK 236
                        699*******7..********999999887.898875.78***********944589999888777...33 PP

  == domain 3  score: -0.3 bits;  conditional E-value: 3.2
  aprb_Neukirchen_a  41 epedCWeCysCvkeCp 56 
                        e+++C  C  Cv  C+
     WP_228855456.1 257 EKNHCIRCGLCVITCK 272
                        6778888888888886 PP

  == domain 4  score: 14.7 bits;  conditional E-value: 7.6e-05
  aprb_Neukirchen_a   4 ifvdkekCdgCkgtaCveiCPgdLmkldke 33 
                        i v+ + C+ C+  aCv++CP d +++d+ 
     WP_228855456.1 287 IEVRADLCQVCG--ACVSVCPVDFLEIDAV 314
                        568999*****7..************9975 PP

  == domain 5  score: 1.5 bits;  conditional E-value: 0.87
  aprb_Neukirchen_a  14 CkgtaCveiCPgdLmkldke 33 
                        C  ++C++iC    ++ d+ 
     WP_228855456.1 363 C--GTCQSICGVGAIHYDHV 380
                        3..35666665555555544 PP

  == domain 6  score: 26.1 bits;  conditional E-value: 2.4e-08
  aprb_Neukirchen_a    4 ifvdkekCdgCkgtaCveiCPgdLmkldkekkkayirepedCWeCysCvkeCpqqAiev 62  
                         ++vd+++C  C   +Cv++CP  +  +++e+  +   +p+ C +C  Cv eCp + i++
     WP_228855456.1 1135 SWVDPTNCAVCL--TCVRACPYGVPFINDEH--SAEINPALCQGCGICVAECPAKTISL 1189
                         579********6..9*************886..56668******************987 PP

>> WP_228855073.1  ferredoxin family protein [Desulfomarina profundi]
   #    score  bias  c-Evalue  i-Evalue hmmfrom  hmm to    alifrom  ali to    envfrom  env to     acc
 ---   ------ ----- --------- --------- ------- -------    ------- -------    ------- -------    ----
   1 !   41.9  10.3   3.3e-13     2e-11       4      63 ..       9      65 ..       7      69 .. 0.95

  Alignments for each domain:
  == domain 1  score: 41.9 bits;  conditional E-value: 3.3e-13
  aprb_Neukirchen_a  4 ifvdkekCdgCkgtaCveiCPgdLmkldkekkkayirepedCWeCysCvkeCpqqAievr 63
                       i+++++ C+gC+   Cv+ CP ++++ld+e+ k++  +pedC  C  C   Cp  Aiev 
     WP_228855073.1  9 IVINRDWCKGCG--ICVHFCPTKVLELDAED-KSVAVRPEDCICCKMCELRCPDLAIEVL 65
                       89*********7..9*************997.*************************985 PP

>> WP_228855596.1  NIL domain-containing protein [Desulfomarina profundi]
   #    score  bias  c-Evalue  i-Evalue hmmfrom  hmm to    alifrom  ali to    envfrom  env to     acc
 ---   ------ ----- --------- --------- ------- -------    ------- -------    ------- -------    ----
   1 !   37.4   3.7   7.7e-12   4.6e-10       8      70 ..      83     142 ..      77     146 .. 0.84

  Alignments for each domain:
  == domain 1  score: 37.4 bits;  conditional E-value: 7.7e-12
  aprb_Neukirchen_a   8 kekCdgCkgtaCveiCPgdLmkldkekkkayirepedCWeCysCvkeCpqqAievrlyadiap 70 
                          kC  C+  aC+ +C    +++++ +   +i + e+C +C  Cv  Cp++A+ev l++d + 
     WP_228855596.1  83 DGKCFQCG--ACTAVCTPGALYIKRPE-MEVIFDAEKCTGCSLCVSLCPVRAMEVSLGEDWVL 142
                        679****7..******55555555544.68999**************************9865 PP

>> WP_228854351.1  nitroreductase family protein [Desulfomarina profundi]
   #    score  bias  c-Evalue  i-Evalue hmmfrom  hmm to    alifrom  ali to    envfrom  env to     acc
 ---   ------ ----- --------- --------- ------- -------    ------- -------    ------- -------    ----
   1 !   37.1   8.4     1e-11     6e-10       5      63 ..       6      59 ..       3      79 .. 0.89

  Alignments for each domain:
  == domain 1  score: 37.1 bits;  conditional E-value: 1e-11
  aprb_Neukirchen_a  5 fvdkekCdgCkgtaCveiCPgdLmkldkekkkayirepedCWeCysCvkeCpqqAievr 63
                        ++k  C+ C+   C+++CP+d ++l +e+  a + + e C++C+ C+  Cp++A++v+
     WP_228854351.1  6 AINKVICTACG--CCISVCPHDAIELGEEN--A-VFQAESCFGCCHCMAVCPVDAVRVF 59
                       69999*****7..*************9986..5.556789****************986 PP

>> WP_228855815.1  4Fe-4S dicluster domain-containing protein [Desulfomarina profundi]
   #    score  bias  c-Evalue  i-Evalue hmmfrom  hmm to    alifrom  ali to    envfrom  env to     acc
 ---   ------ ----- --------- --------- ------- -------    ------- -------    ------- -------    ----
   1 !    8.2  13.2     0.008      0.48      10      63 ..     149     194 ..     145     201 .. 0.89
   2 !   19.2   1.3   3.2e-06   0.00019      12      61 ..     260     304 ..     255     314 .. 0.90
   3 !   20.6   6.3   1.1e-06   6.8e-05       7      62 ..     479     531 ..     475     544 .. 0.90

  Alignments for each domain:
  == domain 1  score: 8.2 bits;  conditional E-value: 0.008
  aprb_Neukirchen_a  10 kCdgCkgtaCveiCPgdLmkldkekkkayirepedCWeCysCvkeCpqqAievr 63 
                        +C+ C+  aC ++CP + +  +         + ++C  C  C k C ++Ai++ 
     WP_228855815.1 149 ECTYCG--ACGSVCPENCISPR------LFLNLQQCSLCGECEKVCATKAIDIN 194
                        7****7..**********9886......577899*****************975 PP

  == domain 2  score: 19.2 bits;  conditional E-value: 3.2e-06
  aprb_Neukirchen_a  12 dgCkgtaCveiCPgdLmkldkekkkayirepedCWeCysCvkeCpqqAie 61 
                         gC    C++ C    ++  +++   ++ +p  C eC +Cv +Cp++A++
     WP_228855815.1 260 AGCD--LCIRSCNYGAITRGSDG---IVINPFACEECGACVGACPTGALQ 304
                        5997..9************9887...999*******************86 PP

  == domain 3  score: 20.6 bits;  conditional E-value: 1.1e-06
  aprb_Neukirchen_a   7 dkekCdgCkgtaCveiCPgdLmkldkekkkayirepedCWeCysCvkeCpqqAiev 62 
                        d+e C+ C   aC + C    +  d+ek  + ++   +C +C  Cv++Cp++A+ +
     WP_228855815.1 479 DSESCTHCL--ACLNGCRIGALSADEEK-LSLNHVGVMCIGCGLCVQICPENALGL 531
                        7899****6..**************997.9***********************865 PP

>> WP_228855299.1  RnfABCDGE type electron transport complex subunit B [Desulfomarina profundi]
   #    score  bias  c-Evalue  i-Evalue hmmfrom  hmm to    alifrom  ali to    envfrom  env to     acc
 ---   ------ ----- --------- --------- ------- -------    ------- -------    ------- -------    ----
   1 !   22.3  10.8   3.6e-07   2.2e-05      13      64 ..     146     195 ..     140     217 .. 0.83
   2 !   26.2  14.1   2.2e-08   1.3e-06       4      62 ..     169     238 ..     168     241 .. 0.87
   3 !    8.7   1.4    0.0054      0.32       4      32 ..     243     274 ..     241     285 .. 0.71

  Alignments for each domain:
  == domain 1  score: 22.3 bits;  conditional E-value: 3.6e-07
  aprb_Neukirchen_a  13 gCkg.taCveiCPgdLmkldkekkkayirepedCWeCysCvkeCpqqAievrl 64 
                         C g ++C e+CP d +++ ++     + +p++C  C  Cvk Cp++ ie++ 
     WP_228855299.1 146 ACIGlGECAEACPFDAIEMVEN---FPVVNPDKCVSCGVCVKTCPKNIIELQT 195
                        455567*************976...57889*******************9876 PP

  == domain 2  score: 26.2 bits;  conditional E-value: 2.2e-08
  aprb_Neukirchen_a   4 ifvdkekCdgCkgtaCveiCPgdLmkldke.............kkkayirepedCWeCysCvkeCpqqAiev 62 
                        ++v+++kC  C+   Cv+ CP+++++l++              +k      +  C +C  Cvk+Cp +A+ +
     WP_228855299.1 169 PVVNPDKCVSCG--VCVKTCPKNIIELQTLkarvfvpcstrdlGKNVKQVCQVGCIGCKMCVKACPADAVTY 238
                        589********7..9************986788999999998855566666789***************976 PP

  == domain 3  score: 8.7 bits;  conditional E-value: 0.0054
  aprb_Neukirchen_a   4 ifvdkekCdgCkg...taCveiCPgdLmkldk 32 
                        i +d++ C+  ++   taCv  CP d++   +
     WP_228855299.1 243 ITIDHKACIEYGEsceTACVTKCPRDIFRHYE 274
                        57888888754434449*********998765 PP

>> WP_228856370.1  FAD-dependent oxidoreductase [Desulfomarina profundi]
   #    score  bias  c-Evalue  i-Evalue hmmfrom  hmm to    alifrom  ali to    envfrom  env to     acc
 ---   ------ ----- --------- --------- ------- -------    ------- -------    ------- -------    ----
   1 !   19.6   3.1   2.4e-06   0.00014       3      61 ..      22      91 ..      21     100 .. 0.89
   2 !   29.0   4.3   3.1e-09   1.8e-07       5      66 ..     857     914 ..     854     927 .. 0.89

  Alignments for each domain:
  == domain 1  score: 19.6 bits;  conditional E-value: 2.4e-06
  aprb_Neukirchen_a  3 pifvdkekCdgCkg.....taCveiCPg......dLmkldkekkkayirepedCWeCysCvkeCpqqAie 61
                       p ++++ekC+ C++     ++Cv+  Pg        m   + + +ay  + e+C +  + vk+Cp +Ai+
     WP_228856370.1 22 PRYINEEKCTACGAchehfPECVRFTPGldhrapTCMRYPQATPQAYSIDLEKCEDVEALVKICPAGAIN 91
                       679*********9999***********96555556888888899*************************5 PP

  == domain 2  score: 29.0 bits;  conditional E-value: 3.1e-09
  aprb_Neukirchen_a   5 fvdkekCdgCkgtaCveiCPgdLmkldkekkkayirepedCWeCysCvkeCpqqAievrlya 66 
                        +vd + C  C    Cv+ CP  +  +++++      +p++C +C  Cv eCp +Ai++   +
     WP_228856370.1 857 RVDGKLCAACL--ICVRECPFGIPFINADG--YSEIDPAKCHGCGMCVSECPAKAIQLMQFE 914
                        79999*****6..9*************997..67789*******************987655 PP

>> WP_228854859.1  4Fe-4S dicluster domain-containing protein [Desulfomarina profundi]
   #    score  bias  c-Evalue  i-Evalue hmmfrom  hmm to    alifrom  ali to    envfrom  env to     acc
 ---   ------ ----- --------- --------- ------- -------    ------- -------    ------- -------    ----
   1 ?    5.8   1.9     0.042       2.5       4      24 ..       6      24 ..       3      29 .. 0.79
   2 !   25.6  11.8   3.3e-08     2e-06      10      56 ..      58     102 ..      56     102 .. 0.94
   3 !   20.8  11.7     1e-06     6e-05       4      65 ..      84     147 ..      83     151 .] 0.76

  Alignments for each domain:
  == domain 1  score: 5.8 bits;  conditional E-value: 0.042
  aprb_Neukirchen_a  4 ifvdkekCdgCkgtaCveiCP 24
                       i+ + ++C+gC+   C+  C 
     WP_228854859.1  6 IYLNGKRCIGCH--GCEIHCK 24
                       7888999****8..6887774 PP

  == domain 2  score: 25.6 bits;  conditional E-value: 3.3e-08
  aprb_Neukirchen_a  10 kCdgCkgtaCveiCPgdLmkldkekkkayirepedCWeCysCvkeCp 56 
                         C  C+++ Cv iCP d m +++++   +  ++e+C +C++C  +Cp
     WP_228854859.1  58 SCYHCEEPFCVPICPTDAMIKREDG--IVYIDQEKCIGCMACAGACP 102
                        6****99***************997..888999*************8 PP

  == domain 3  score: 20.8 bits;  conditional E-value: 1e-06
  aprb_Neukirchen_a   4 ifvdkekCdgCkgtaCveiCPgdLmkldkekkka....yirepedCWeCysCvkeCpqqAievrly 65 
                        +++d+ekC+gC   aC  +CP  + ++++++kka    y+ +  d     +Cv +C ++A+++ + 
     WP_228854859.1  84 VYIDQEKCIGCM--ACAGACPWTIPQMNPDTKKAikcdYCMDRVDAGLKPACVTKCTTHALKFVIL 147
                        68*********6..****************977732223333333333459*********998765 PP

>> WP_228854996.1  nitroreductase family protein [Desulfomarina profundi]
   #    score  bias  c-Evalue  i-Evalue hmmfrom  hmm to    alifrom  ali to    envfrom  env to     acc
 ---   ------ ----- --------- --------- ------- -------    ------- -------    ------- -------    ----
   1 !   32.8   3.2   2.1e-10   1.3e-08       4      64 ..       4      62 ..       1      82 [. 0.86

  Alignments for each domain:
  == domain 1  score: 32.8 bits;  conditional E-value: 2.1e-10
  aprb_Neukirchen_a  4 ifvdkekCdgCkgtaCveiCPgdLmkldkekkkayirepedCWeCysCvkeCpqqAievrl 64
                        ++d++ C+gC+  +C + CP  ++ +d          ++ C +C  C  +C ++A+++ +
     WP_228854996.1  4 FKIDEDLCIGCG--QCASDCPATIIAMDGGLPIIPEDMEQYCIHCLHCFAICSEGALSLLG 62
                       589********7..9*************8865555566789***************98754 PP

>> WP_329955747.1  FAD-dependent oxidoreductase [Desulfomarina profundi]
   #    score  bias  c-Evalue  i-Evalue hmmfrom  hmm to    alifrom  ali to    envfrom  env to     acc
 ---   ------ ----- --------- --------- ------- -------    ------- -------    ------- -------    ----
   1 ?    6.1  11.1     0.035       2.1       3      64 ..     124     204 ..     123     215 .. 0.67
   2 !   26.3   7.9   2.1e-08   1.2e-06       5      64 ..     962    1026 ..     959    1036 .. 0.89

  Alignments for each domain:
  == domain 1  score: 6.1 bits;  conditional E-value: 0.035
  aprb_Neukirchen_a   3 pifvdkekCdgCkgtaCveiCPgdLmkl.dke..............kkkayirepedCWe......CysCvkeCpqqAievrl 64 
                        p +vd++kC+ C+  aC+e CP+++    d+e                  y  +p+ C        C  C k C  +Ai +  
     WP_329955747.1 124 PRYVDMDKCIACG--ACTEKCPKKVDSEyDAEtgkrkaiyvkyaqaVPLKYQIDPDSCIRlkkpgaCGFCEKVCDAGAITFDD 204
                        679*********7..********985441444666666666665552234666677776333333377777777777777655 PP

  == domain 2  score: 26.3 bits;  conditional E-value: 2.1e-08
  aprb_Neukirchen_a    5 fvdkekCdgCkgtaCveiCPgdLmkldke.......kkkayirepedCWeCysCvkeCpqqAievrl 64  
                          vd++ CdgC    Cv++CP + ++l +        ++k +  ++++C +C  C   Cp++ ++v +
     WP_329955747.1  962 TVDEDYCDGCA--LCVDVCPYNAITLVDRkveggsgESKIIRINKAQCKGCGLCQGTCPKRGVSVAG 1026
                         699*******6..***********9966558899988899999*****************9998865 PP

>> WP_329955602.1  4Fe-4S binding protein [Desulfomarina profundi]
   #    score  bias  c-Evalue  i-Evalue hmmfrom  hmm to    alifrom  ali to    envfrom  env to     acc
 ---   ------ ----- --------- --------- ------- -------    ------- -------    ------- -------    ----
   1 ?    5.5   3.6     0.053       3.2       8      25 ..       9      24 ..       2      35 .. 0.64
   2 !   20.0   9.7   1.8e-06   0.00011       8      61 ..      51     102 ..      45     109 .. 0.91
   3 !   23.2  12.1   1.8e-07   1.1e-05       6      68 ..      81     135 ..      78     139 .. 0.88

  Alignments for each domain:
  == domain 1  score: 5.5 bits;  conditional E-value: 0.053
  aprb_Neukirchen_a  8 kekCdgCkgtaCveiCPg 25
                       +++C+gC+   C  +C  
     WP_329955602.1  9 MDQCIGCQ--SCSLACAR 24
                       45555554..55555544 PP

  == domain 2  score: 20.0 bits;  conditional E-value: 1.8e-06
  aprb_Neukirchen_a   8 kekCdgCkgtaCveiCPgdLmkldkekkkayirepedCWeCysCvkeCpqqAie 61 
                         ++C  C  + C+e+CP   +  ++ +   +i +++ C  C +C  +Cp++A++
     WP_329955602.1  51 ADRCLACDPAPCTEVCPTAAFSGRRGG--GVIFKKKLCIRCGNCADACPVDAVS 102
                        689****88***********9999775..9999*******************96 PP

  == domain 3  score: 23.2 bits;  conditional E-value: 1.8e-07
  aprb_Neukirchen_a   6 vdkekCdgCkgtaCveiCPgdLmkldkekkkayirepedCWeCysCvkeCpqqAievrlyadi 68 
                         +k+ C+ C+  +C ++CP d +  d+e+      +   C +C  Cv  Cpq+ +e+r  a +
     WP_329955602.1  81 FKKKLCIRCG--NCADACPVDAVSRDREG------NVYVCIHCGVCVDFCPQNCLEMREVAAV 135
                        67899****7..9*************998......4556******************988765 PP

>> WP_228856026.1  4Fe-4S dicluster domain-containing protein [Desulfomarina profundi]
   #    score  bias  c-Evalue  i-Evalue hmmfrom  hmm to    alifrom  ali to    envfrom  env to     acc
 ---   ------ ----- --------- --------- ------- -------    ------- -------    ------- -------    ----
   1 ?    6.6   2.5     0.024       1.4       5      24 ..       2      19 ..       1      27 [. 0.85
   2 !   21.0  11.2   8.7e-07   5.2e-05      10      59 ..      52     100 ..      46     100 .. 0.93
   3 !   22.3   6.8   3.6e-07   2.2e-05       5      95 ..      80     172 ..      78     196 .. 0.77

  Alignments for each domain:
  == domain 1  score: 6.6 bits;  conditional E-value: 0.024
  aprb_Neukirchen_a  5 fvdkekCdgCkgtaCveiCP 24
                       +++++ C+ C+  +Cv++C 
     WP_228856026.1  2 VIRQSLCIDCE--KCVDACN 19
                       68899999997..9999995 PP

  == domain 2  score: 21.0 bits;  conditional E-value: 8.7e-07
  aprb_Neukirchen_a  10 kCdgCkgtaCveiCPgdLmkldkekkkayirepedCWeCysCvkeCpqqA 59 
                         C+ C+++ Cv++CP    ++d+ +   +  e ++C +C  C+ +Cp +A
     WP_228856026.1  52 LCNHCNAAPCVRACPTRATYKDPVT-GIVRMESKKCIGCKTCMLACPYDA 100
                        6****99****************98.899999***************987 PP

  == domain 3  score: 22.3 bits;  conditional E-value: 3.6e-07
  aprb_Neukirchen_a   5 fvdkekCdgCkgtaCveiCPgdLmkldkekkkayirepedCWe........CysCvkeCpqqAievrlyadiaplggsvsplrge.edimWt 87 
                        + +++kC+gCk  +C+ +CP d  ++ +e  +  i + + CWe         + C  +Cp++A  +    d     + v +l ++ e+  W 
     WP_228856026.1  80 RMESKKCIGCK--TCMLACPYDARYFSAE--RRAIDKCDFCWEerlskgktQTGCSAACPTGARTFGNLTDP---DNIVYKLVHQlEEKVWV 164
                        56789*****9..9************987..688999*****844444444588999999999988888887...66677777775667888 PP

  aprb_Neukirchen_a  88 ikfrdgkv 95 
                        i+ +d ++
     WP_228856026.1 165 IRPADDTK 172
                        87777666 PP

>> WP_228854448.1  EFR1 family ferrodoxin [Desulfomarina profundi]
   #    score  bias  c-Evalue  i-Evalue hmmfrom  hmm to    alifrom  ali to    envfrom  env to     acc
 ---   ------ ----- --------- --------- ------- -------    ------- -------    ------- -------    ----
   1 !   29.5   8.3   2.1e-09   1.2e-07       7      62 ..     200     249 ..     195     260 .. 0.88

  Alignments for each domain:
  == domain 1  score: 29.5 bits;  conditional E-value: 2.1e-09
  aprb_Neukirchen_a   7 dkekCdgCkgtaCveiCPgdLmkldkekkkayirepedCWeCysCvkeCpqqAiev 62 
                        d +kC+ C+   C e+CP + +  ++      + ++ +C  C++C+k Cp +A ++
     WP_228854448.1 200 DLDKCTQCG--LCAEVCPAEAIDSEDV----SVIDKWQCIICFACIKNCPSGAKQM 249
                        668*****7..*********9988754....699******************9765 PP

>> WP_228857194.1  NADH-quinone oxidoreductase subunit I [Desulfomarina profundi]
   #    score  bias  c-Evalue  i-Evalue hmmfrom  hmm to    alifrom  ali to    envfrom  env to     acc
 ---   ------ ----- --------- --------- ------- -------    ------- -------    ------- -------    ----
   1 !   29.6   7.5     2e-09   1.2e-07       9      69 ..      60     126 ..      58     132 .. 0.83

  Alignments for each domain:
  == domain 1  score: 29.6 bits;  conditional E-value: 2e-09
  aprb_Neukirchen_a   9 ekCdgCkgtaCveiCPgdLmkldke........kkkayirepedCWeCysCvkeCpqqAievrlyadia 69 
                         +C+ C+   C+++CP+  ++l+ +           +yi +   C  C sCv  C+++Aie+   +++a
     WP_228857194.1  60 ANCIVCG--MCQRACPSGCITLTGKkpegekkkVLTSYILDFTRCSLCGSCVESCNFNAIEYSKEYNLA 126
                        68****7..************987667776444234789999********************9999885 PP

>> WP_228853864.1  4Fe-4S dicluster domain-containing protein [Desulfomarina profundi]
   #    score  bias  c-Evalue  i-Evalue hmmfrom  hmm to    alifrom  ali to    envfrom  env to     acc
 ---   ------ ----- --------- --------- ------- -------    ------- -------    ------- -------    ----
   1 !   11.4   2.6    0.0008     0.048       4      23 ..      34      51 ..      31      55 .. 0.85
   2 !   23.3   4.8   1.8e-07     1e-05      10      66 ..      85     139 ..      81     167 .. 0.86
   3 ?    4.9   0.3     0.078       4.6       7      32 ..     175     207 ..     171     218 .. 0.81

  Alignments for each domain:
  == domain 1  score: 11.4 bits;  conditional E-value: 0.0008
  aprb_Neukirchen_a  4 ifvdkekCdgCkgtaCveiC 23
                       +++d+ekC gC  taC+  C
     WP_228853864.1 34 MVIDQEKCVGC--TACTTSC 51
                       5799*******..5999988 PP

  == domain 2  score: 23.3 bits;  conditional E-value: 1.8e-07
  aprb_Neukirchen_a  10 kCdgCkgtaCveiCPgdLmkldkekkkayirepedCWeCysCvkeCpqqAievrlya 66 
                         C  C ++ Cv++CP     ++ ++   +  + + C +C  C+ +Cp +A  + +++
     WP_228853864.1  85 PCMQCDDPPCVKVCPAHATWKRMDG--IIEINYKRCIGCRYCISACPYSARTFDMGY 139
                        6****99***********9999887..66666789**************98776655 PP

  == domain 3  score: 4.9 bits;  conditional E-value: 0.078
  aprb_Neukirchen_a   7 dkekCdgCkg.......taCveiCPgdLmkldk 32 
                        +  kC+ C +       +aCv+ C gd  ++ +
     WP_228853864.1 175 NARKCTYCIHkvekgmlPACVSTCIGDATYFGD 207
                        6789****8889999************988744 PP

>> WP_228856069.1  4Fe-4S dicluster domain-containing protein [Desulfomarina profundi]
   #    score  bias  c-Evalue  i-Evalue hmmfrom  hmm to    alifrom  ali to    envfrom  env to     acc
 ---   ------ ----- --------- --------- ------- -------    ------- -------    ------- -------    ----
   1 !   13.7  12.2   0.00015    0.0091       9      64 ..      22      81 ..      20     101 .. 0.84
   2 !   14.3   7.5    0.0001    0.0062       9      64 ..      60     122 ..      52     125 .. 0.84
   3 !   19.8   1.4     2e-06   0.00012       6      33 ..     129     154 ..     126     162 .. 0.89

  Alignments for each domain:
  == domain 1  score: 13.7 bits;  conditional E-value: 0.00015
  aprb_Neukirchen_a  9 ekCdgCkgtaCveiCPgdLmkldke......kkkayirepedCWeCysCvkeCpqqAievrl 64
                       ++C  C+  +C ++C  d +++++       ++  ++ + + C  C+ C  +Cp +A++   
     WP_228856069.1 22 SRCLQCG--QCAQVCIYDCIVMRTGfnpfvaGTPEINPRVAACHLCMRCSAICPSDALHDIP 81
                       58****7..9************9978888887799999*******************97554 PP

  == domain 2  score: 14.3 bits;  conditional E-value: 0.0001
  aprb_Neukirchen_a   9 ekCdgCkgtaCveiCPgdLmk...ldkekkkayirepedCWe......CysCvkeCpqqAievrl 64 
                          C+ C   +C  iCP+d ++   +++ ++   + + e+C++      C sC+  Cp++ ++++l
     WP_228856069.1  60 AACHLCM--RCSAICPSDALHdipIEEVRMGFAVIDREKCFQwagtllCRSCYERCPVKWVAMKL 122
                        5799**6..*********988444688899999*******87668888*********99777765 PP

  == domain 3  score: 19.8 bits;  conditional E-value: 2e-06
  aprb_Neukirchen_a   6 vdkekCdgCkgtaCveiCPgdLmkldke 33 
                        v +ekC gC+   C+++CP   ++++++
     WP_228856069.1 129 VITEKCAGCG--LCEHVCPAHAITITPT 154
                        789******7..*********9999765 PP

>> WP_228855097.1  glycyl-radical enzyme activating protein [Desulfomarina profundi]
   #    score  bias  c-Evalue  i-Evalue hmmfrom  hmm to    alifrom  ali to    envfrom  env to     acc
 ---   ------ ----- --------- --------- ------- -------    ------- -------    ------- -------    ----
   1 !   27.8  13.8   7.2e-09   4.3e-07       7      77 ..      65     127 ..      62     137 .. 0.87

  Alignments for each domain:
  == domain 1  score: 27.8 bits;  conditional E-value: 7.2e-09
  aprb_Neukirchen_a   7 dkekCdgCkgtaCveiCPgdLmkldkekkkayirepedCWeCysCvkeCpqqAievrlyadiaplggsvsp 77 
                        +++kC+gC+   C+++CP + +   +e+   +i + e C  C +C   Cp++Aie+ +        +++++
     WP_228855097.1  65 NRDKCIGCR--SCIDACPEKACFPGPEG---IITDRERCTCCGCCADVCPTKAIEMSGRTTT---VAELIT 127
                        689*****8..9*************997...*************************998877...455555 PP

>> WP_228855360.1  ATP-binding protein [Desulfomarina profundi]
   #    score  bias  c-Evalue  i-Evalue hmmfrom  hmm to    alifrom  ali to    envfrom  env to     acc
 ---   ------ ----- --------- --------- ------- -------    ------- -------    ------- -------    ----
   1 !   28.1   3.3   5.8e-09   3.5e-07       4      67 ..     287     354 ..     285     373 .. 0.84

  Alignments for each domain:
  == domain 1  score: 28.1 bits;  conditional E-value: 5.8e-09
  aprb_Neukirchen_a   4 ifvdkekCdgCkgtaCveiCPgdLmkldke......kkkayirepedCWeCysCvkeCpqqAievrlyad 67 
                         ++d++ C+gC+   C ++C    ++l ++       kk +  + ++C +C +C+  Cp++++ +   + 
     WP_228855360.1 287 LRIDESGCIGCG--LCKKACNITALELVESrddagkIKKRMTVNSDHCLGCGACIGVCPTGSLTLVRVER 354
                        589********7..********99999876667777568899999****************998765555 PP

>> WP_407929121.1  FAD-binding protein [Desulfomarina profundi]
   #    score  bias  c-Evalue  i-Evalue hmmfrom  hmm to    alifrom  ali to    envfrom  env to     acc
 ---   ------ ----- --------- --------- ------- -------    ------- -------    ------- -------    ----
   1 !   27.1   8.8   1.2e-08   6.9e-07       2      66 ..       1      59 [.       1      70 [. 0.88

  Alignments for each domain:
  == domain 1  score: 27.1 bits;  conditional E-value: 1.2e-08
  aprb_Neukirchen_a  2 MpifvdkekCdgCkgtaCveiCPgdLmkldkekkkayirepedCWeCysCvkeCpqqAievrlya 66
                       M+ +v++e C+gC+   C+e CP   +++++    a+i   e C  C sCv  C+++A+++ + +
     WP_407929121.1  1 MMLKVNEELCIGCG--ICEENCPFGAITIEDG--CAVIG--ESCTLCGSCVESCEVEALSLDVEK 59
                       899**********7..9************854..57775..68***************9987655 PP

>> WP_228855283.1  CoB--CoM heterodisulfide reductase iron-sulfur subunit A family protein [Desulfomarina profundi]
   #    score  bias  c-Evalue  i-Evalue hmmfrom  hmm to    alifrom  ali to    envfrom  env to     acc
 ---   ------ ----- --------- --------- ------- -------    ------- -------    ------- -------    ----
   1 !   26.4   4.4     2e-08   1.2e-06       5      64 ..     545     599 ..     540     609 .. 0.85

  Alignments for each domain:
  == domain 1  score: 26.4 bits;  conditional E-value: 2e-08
  aprb_Neukirchen_a   5 fvdkekCdgCkgtaCveiCPgdLmkldkekkkayirepedCWeCysCvkeCpqqAievrl 64 
                        +vd +kC+g +  +C + CP + ++l++   ka   +p+ C +C  Cv  Cp++ i+v++
     WP_228855283.1 545 KVDIDKCQGHG--NCARECPEKAITLENG--KAD-VNPALCTGCGMCVAVCPENGIDVQG 599
                        56777777775..9************865..555.479******************9976 PP

>> WP_228855282.1  CoB--CoM heterodisulfide reductase iron-sulfur subunit A family protein [Desulfomarina profundi]
   #    score  bias  c-Evalue  i-Evalue hmmfrom  hmm to    alifrom  ali to    envfrom  env to     acc
 ---   ------ ----- --------- --------- ------- -------    ------- -------    ------- -------    ----
   1 !   24.3   6.4   8.4e-08     5e-06       3      67 ..     104     181 ..     103     198 .. 0.86

  Alignments for each domain:
  == domain 1  score: 24.3 bits;  conditional E-value: 8.4e-08
  aprb_Neukirchen_a   3 pifvdkekCdgCkgtaCveiCPgdLmkldke...............kkkayirepedCWeCysCvkeCpqqAievrlyad 67 
                        p +vd++ C+gC+  +C++ CP  +   ++                  +  + + e+C  C  C + Cp++Ai+++++ +
     WP_228855282.1 104 PRYVDPDLCIGCR--KCEYGCPVYVSDPEQGgfnmrkavyipfsnaIPQIALLDAENCSLCGKCARVCPTGAIDYFMKPE 181
                        679*********8..9******99888887799999999999998855788999********************998765 PP

>> WP_228855501.1  4Fe-4S dicluster domain-containing protein [Desulfomarina profundi]
   #    score  bias  c-Evalue  i-Evalue hmmfrom  hmm to    alifrom  ali to    envfrom  env to     acc
 ---   ------ ----- --------- --------- ------- -------    ------- -------    ------- -------    ----
   1 ?    5.0   2.3     0.077       4.6      38      57 ..       4      23 ..       1      42 [. 0.70
   2 !   19.1  11.5   3.3e-06    0.0002      10      67 ..      66     121 ..      60     124 .. 0.91
   3 !   12.3   0.3   0.00042     0.025       8      35 ..     123     160 ..     121     170 .. 0.85

  Alignments for each domain:
  == domain 1  score: 5.0 bits;  conditional E-value: 0.077
  aprb_Neukirchen_a 38 yirepedCWeCysCvkeCpq 57
                       +  + + C +Cy+C  +C+ 
     WP_228855501.1  4 FTVDLSICNGCYCCQIACKD 23
                       55555667777777777765 PP

  == domain 2  score: 19.1 bits;  conditional E-value: 3.3e-06
  aprb_Neukirchen_a  10 kCdgCkgtaCveiCPgdLmkldkekkkayirepedCWeCysCvkeCpqqAievrlyad 67 
                         C+ C ++ C+  C  d +++++++   +i +p +C +C  C   Cp+++i +  + +
     WP_228855501.1  66 MCNHCDDAPCIADCKADAIYKRDDG--IVIIDPVKCIGCKICADTCPHNSIYFNEQLN 121
                        6****99**************9997..************************8876655 PP

  == domain 3  score: 12.3 bits;  conditional E-value: 0.00042
  aprb_Neukirchen_a   8 kekCdgCkg..........taCveiCPgdLmkldkekk 35 
                         +kC+gC +          ++Cv+ CP + + + +e++
     WP_228855501.1 123 AQKCTGCTHlldnddewtvPRCVDQCPTEALRFGEEEE 160
                        589****999******************9999988765 PP

>> WP_228855819.1  formate dehydrogenase FDH3 subunit beta [Desulfomarina profundi]
   #    score  bias  c-Evalue  i-Evalue hmmfrom  hmm to    alifrom  ali to    envfrom  env to     acc
 ---   ------ ----- --------- --------- ------- -------    ------- -------    ------- -------    ----
   1 ?    6.1   3.0     0.035       2.1      38      57 ..       6      25 ..       2      28 .. 0.78
   2 !   25.7   9.9   3.1e-08   1.9e-06      10      72 ..      54     111 ..      51     124 .. 0.88

  Alignments for each domain:
  == domain 1  score: 6.1 bits;  conditional E-value: 0.035
  aprb_Neukirchen_a 38 yirepedCWeCysCvkeCpq 57
                       ++ + e C +C  Cv +C++
     WP_228855819.1  6 FLCDVERCIDCSGCVVACKE 25
                       55677899999999999986 PP

  == domain 2  score: 25.7 bits;  conditional E-value: 3.1e-08
  aprb_Neukirchen_a  10 kCdgCkgtaCveiCPgdLmkldkekkkayirepedCWeCysCvkeCpqqAievrlyadiaplg 72 
                         C  C ++ C+ +CP d ++ ++++   ++ +++ C +C  C  +Cp++A ++  +  +   g
     WP_228855819.1  54 SCMHCSDAPCIAVCPVDAIYQRADG--IVLVNKKTCIGCGYCFMACPFGAPQFPKGNVF---G 111
                        6****99***************997..99999******************988877777...3 PP

>> WP_228856073.1  4Fe-4S dicluster domain-containing protein [Desulfomarina profundi]
   #    score  bias  c-Evalue  i-Evalue hmmfrom  hmm to    alifrom  ali to    envfrom  env to     acc
 ---   ------ ----- --------- --------- ------- -------    ------- -------    ------- -------    ----
   1 ?    2.7   1.8      0.38        23       5      19 ..      61      74 ..      54      77 .. 0.74
   2 !   23.5  11.3   1.5e-07   9.1e-06       5      57 ..     130     180 ..     128     182 .. 0.92
   3 !    7.9   0.4    0.0094      0.56       8      26 ..     192     217 ..     187     231 .. 0.87

  Alignments for each domain:
  == domain 1  score: 2.7 bits;  conditional E-value: 0.38
  aprb_Neukirchen_a  5 fvdkekCdgCkgtaC 19
                       +vd + C+gC+ + C
     WP_228856073.1 61 VVDITACIGCG-SCC 74
                       67888899997.455 PP

  == domain 2  score: 23.5 bits;  conditional E-value: 1.5e-07
  aprb_Neukirchen_a   5 fvdkekCdgCkgtaCveiCPgdLmkldkekkkayirepedCWeCysCvkeCpq 57 
                        f  ++ C+ Ck++ Cv++CP    + +k++   ++ ++  C +C  C+++Cp 
     WP_228856073.1 130 FFVPKLCNMCKKPSCVQVCPVGATYQTKDG--FVLIDKTRCVGCSYCIQACPY 180
                        566889*********************997..9999***************95 PP

  == domain 3  score: 7.9 bits;  conditional E-value: 0.0094
  aprb_Neukirchen_a   8 kekCdgCkg.......taCveiCPgd 26 
                         ekC+ C +       +aCve+CP  
     WP_228856073.1 192 AEKCTWCYHrvrkgllPACVEVCPVH 217
                        69*****9899999**********75 PP

>> WP_228854231.1  sulfate reduction electron transfer complex DsrMKJOP subunit DsrO [Desulfomarina profundi]
   #    score  bias  c-Evalue  i-Evalue hmmfrom  hmm to    alifrom  ali to    envfrom  env to     acc
 ---   ------ ----- --------- --------- ------- -------    ------- -------    ------- -------    ----
   1 !   24.8   6.0     6e-08   3.6e-06      11      61 ..     140     189 ..     138     197 .. 0.93

  Alignments for each domain:
  == domain 1  score: 24.8 bits;  conditional E-value: 6e-08
  aprb_Neukirchen_a  11 CdgCkgtaCveiCPgdLmkldkekkkayirepedCWeCysCvkeCpqqAie 61 
                        C+ C ++ Cv++CP +   ++ke+   +  +   C +C  C+  Cp +A +
     WP_228854231.1 140 CNHCDNPPCVRVCPTKATFVNKEN-GIVAMDFHRCIGCRFCMMGCPYGARS 189
                        ****99***************998.999999****************9965 PP

>> WP_228853879.1  4Fe-4S dicluster domain-containing protein [Desulfomarina profundi]
   #    score  bias  c-Evalue  i-Evalue hmmfrom  hmm to    alifrom  ali to    envfrom  env to     acc
 ---   ------ ----- --------- --------- ------- -------    ------- -------    ------- -------    ----
   1 ?    6.1   1.4     0.035       2.1       7      56 ..      51      66 ..      41      71 .. 0.63
   2 ?    4.4   1.8      0.12         7       8      25 ..      97     123 ..      94     125 .. 0.90
   3 !   24.6   5.9   6.9e-08   4.1e-06       4      56 ..     154     204 ..     153     210 .. 0.93

  Alignments for each domain:
  == domain 1  score: 6.1 bits;  conditional E-value: 0.035
  aprb_Neukirchen_a  7 dkekCdgCkgtaCveiCPgdLmkldkekkkayirepedCWeCysCvkeCp 56
                       d  +C+gC+  aC+ +C                                +
     WP_228853879.1 51 DLRRCTGCR--ACTVAC--------------------------------K 66
                       445566664..566655................................3 PP

  == domain 2  score: 4.4 bits;  conditional E-value: 0.12
  aprb_Neukirchen_a   8 kekCdgCkg.........taCveiCPg 25 
                        + +C+ C+g         + Cv++CP 
     WP_228853879.1  97 PRRCNHCEGtekvgritvPPCVKACPE 123
                        679****99999****999*******6 PP

  == domain 3  score: 24.6 bits;  conditional E-value: 6.9e-08
  aprb_Neukirchen_a   4 ifvdkekCdgCkgtaCveiCPgdLmkldkekkkayirepedCWeCysCvkeCp 56 
                        i +d++ C+gC+  +C+++CP    + +k k+    ++++   +C+sCv    
     WP_228853879.1 154 ILIDNDACTGCG--KCIDACPYGARTYNKRKMSGKDKSKNAIVKCTSCVHRLD 204
                        689********7..***********************************8765 PP

>> WP_228856114.1  ferredoxin [Desulfomarina profundi]
   #    score  bias  c-Evalue  i-Evalue hmmfrom  hmm to    alifrom  ali to    envfrom  env to     acc
 ---   ------ ----- --------- --------- ------- -------    ------- -------    ------- -------    ----
   1 !   23.8   6.6   1.2e-07   7.4e-06       4      60 ..       5      60 ..       1      64 [] 0.69

  Alignments for each domain:
  == domain 1  score: 23.8 bits;  conditional E-value: 1.2e-07
  aprb_Neukirchen_a  4 ifvdkekCdgCkgtaCveiCPgdLmkldkekkkayirepe.dCWeCys.CvkeCpqqAi 60
                       + +d+++C+gC+   CveiCP d++ +++++ ka + +++    eC+      Cp + i
     WP_228856114.1  5 VHIDEDECIGCE--SCVEICP-DVFRFNDDTDKAEVIDEDsGGEECVEeAAASCPAECI 60
                       579********7..9******.7888888888887776651344454213334555554 PP

>> WP_407929065.1  4Fe-4S dicluster domain-containing protein [Desulfomarina profundi]
   #    score  bias  c-Evalue  i-Evalue hmmfrom  hmm to    alifrom  ali to    envfrom  env to     acc
 ---   ------ ----- --------- --------- ------- -------    ------- -------    ------- -------    ----
   1 !   20.4   9.4   1.4e-06   8.3e-05       9      62 ..      49     100 ..      44     113 .. 0.90
   2 ?    6.7   0.4     0.022       1.3       8      25 ..     129     153 ..     125     162 .. 0.90

  Alignments for each domain:
  == domain 1  score: 20.4 bits;  conditional E-value: 1.4e-06
  aprb_Neukirchen_a   9 ekCdgCkgtaCveiCPgdLmkldkekkkayirepedCWeCysCvkeCpqqAiev 62 
                         +C+ C+++ Cv++CP +   ++k++   ++ + + C +C  C  +Cp +A ++
     WP_407929065.1  49 VQCQQCRNPPCVKVCPVKATWKEKDG--IIVIDYNWCIGCRYCEAACPYHARRF 100
                        58*******************99997..8999999***************9665 PP

  == domain 2  score: 6.7 bits;  conditional E-value: 0.022
  aprb_Neukirchen_a   8 kekCdgCkg.......taCveiCPg 25 
                        +ekC+ C +       +aC e+CP 
     WP_407929065.1 129 MEKCTFCLQrtrkglyPACLEVCPT 153
                        79*****9899999**********6 PP

>> WP_228855948.1  hydrogenase iron-sulfur subunit [Desulfomarina profundi]
   #    score  bias  c-Evalue  i-Evalue hmmfrom  hmm to    alifrom  ali to    envfrom  env to     acc
 ---   ------ ----- --------- --------- ------- -------    ------- -------    ------- -------    ----
   1 !   23.3   3.0   1.8e-07   1.1e-05       8      65 ..     544     597 ..     541     620 .. 0.84

  Alignments for each domain:
  == domain 1  score: 23.3 bits;  conditional E-value: 1.8e-07
  aprb_Neukirchen_a   8 kekCdgCkgtaCveiCPgdLmkldkekkkayirepedCWeCysCvkeCpqqAievrly 65 
                        +++C+ Ck  +C+e CP   +  d+++    + +p  C  C  C+ +Cp++ i ++ y
     WP_228855948.1 544 MQRCTQCK--RCTEECPFGALDDDEKG--TPLPNPTRCRRCGTCMGACPERIIGFKDY 597
                        689****8..*******9988888775..899******************99977655 PP

>> WP_228856306.1  ATP-binding protein [Desulfomarina profundi]
   #    score  bias  c-Evalue  i-Evalue hmmfrom  hmm to    alifrom  ali to    envfrom  env to     acc
 ---   ------ ----- --------- --------- ------- -------    ------- -------    ------- -------    ----
   1 !   21.8   6.9     5e-07     3e-05       4      62 ..       8      62 ..       6     112 .. 0.91

  Alignments for each domain:
  == domain 1  score: 21.8 bits;  conditional E-value: 5e-07
  aprb_Neukirchen_a  4 ifvdkekCdgCkgtaCveiCPgdLmkldkekkkayirepedCWeCysCvkeCpqqAiev 62
                       i +d+e CdgC+  +Cv  C    +k+ +   ka +  ++ C +  +C+  Cp++A+++
     WP_228856306.1  8 IEIDEELCDGCG--QCVPDCAEGSLKIVDG--KAKLVAENLCDGLGACLGSCPTGALKI 62
                       579********7..9******999999744..8***********************986 PP

>> WP_228855762.1  ATP-binding protein [Desulfomarina profundi]
   #    score  bias  c-Evalue  i-Evalue hmmfrom  hmm to    alifrom  ali to    envfrom  env to     acc
 ---   ------ ----- --------- --------- ------- -------    ------- -------    ------- -------    ----
   1 !   11.9   1.3   0.00058     0.034      40      61 ..      63      84 ..      56      87 .. 0.88

  Alignments for each domain:
  == domain 1  score: 11.9 bits;  conditional E-value: 0.00058
  aprb_Neukirchen_a 40 repedCWeCysCvkeCpqqAie 61
                        +++dC eC  C+  C+++Ai+
     WP_228855762.1 63 IRQDDCVECGKCLELCKFEAIS 84
                       5689****************96 PP

>> WP_228855912.1  FAD-dependent oxidoreductase [Desulfomarina profundi]
   #    score  bias  c-Evalue  i-Evalue hmmfrom  hmm to    alifrom  ali to    envfrom  env to     acc
 ---   ------ ----- --------- --------- ------- -------    ------- -------    ------- -------    ----
   1 !   20.7  12.5   1.1e-06   6.6e-05      10      62 ..     441     488 ..     432     491 .] 0.86

  Alignments for each domain:
  == domain 1  score: 20.7 bits;  conditional E-value: 1.1e-06
  aprb_Neukirchen_a  10 kCdgCkgtaCveiCPgdLmkldkekkkayirepedCWeCysCvkeCpqqAiev 62 
                        +C+ C   +C   CP  ++  d  +   y  ++e C +C  Cv eCp++A+e+
     WP_228855912.1 441 RCTSC--DTCLVYCPEGIIFRDGVG---YSIDQEYCKGCGICVAECPRRAMEM 488
                        56666..59************9776...***********************97 PP

>> WP_228854449.1  4Fe-4S binding protein [Desulfomarina profundi]
   #    score  bias  c-Evalue  i-Evalue hmmfrom  hmm to    alifrom  ali to    envfrom  env to     acc
 ---   ------ ----- --------- --------- ------- -------    ------- -------    ------- -------    ----
   1 !   18.9   7.1   4.1e-06   0.00024       7      62 ..     186     237 ..     182     253 .. 0.85

  Alignments for each domain:
  == domain 1  score: 18.9 bits;  conditional E-value: 4.1e-06
  aprb_Neukirchen_a   7 dkekCdgCkgtaCveiCPgdLmkldkekkkayirepedCWeCysCvkeCpqqAiev 62 
                        ++  C  C+   C++ CP +L + +  +      e+ +C  C +Cv  C+++Ai +
     WP_228854449.1 186 NSAVCVNCR--VCTRKCPMSLPVEEMVN--RSDMENVECILCGNCVDVCRENAIIF 237
                        5678****7..9*********9998775..44567889****************66 PP

>> WP_228854447.1  4Fe-4S binding protein [Desulfomarina profundi]
   #    score  bias  c-Evalue  i-Evalue hmmfrom  hmm to    alifrom  ali to    envfrom  env to     acc
 ---   ------ ----- --------- --------- ------- -------    ------- -------    ------- -------    ----
   1 !   19.6   6.7   2.4e-06   0.00014       8      64 ..     169     220 ..     164     223 .] 0.85

  Alignments for each domain:
  == domain 1  score: 19.6 bits;  conditional E-value: 2.4e-06
  aprb_Neukirchen_a   8 kekCdgCkgtaCveiCPgdLmkldkekkkayirepedCWeCysCvkeCpqqAievrl 64 
                         e C  C+  +Cve C  +    d++++k    + + C +C  Cv +Cp++A  + l
     WP_228854447.1 169 FEICVHCG--ECVERCFFKARIYDEKEMKY---NFQTCLGCGLCVEICPVGATTMVL 220
                        588****7..9*********9999888554...4578***************98766 PP

>> WP_228856812.1  4Fe-4S dicluster domain-containing protein [Desulfomarina profundi]
   #    score  bias  c-Evalue  i-Evalue hmmfrom  hmm to    alifrom  ali to    envfrom  env to     acc
 ---   ------ ----- --------- --------- ------- -------    ------- -------    ------- -------    ----
   1 ?    7.7   1.9     0.011      0.64       5      23 ..       6      22 ..       3      27 .. 0.72
   2 !    8.6   0.6    0.0057      0.34       2      31 ..      49      78 ..      44      97 .. 0.67
   3 !   11.0  10.8    0.0011     0.063       4      59 ..     104     168 ..     103     170 .. 0.75

  Alignments for each domain:
  == domain 1  score: 7.7 bits;  conditional E-value: 0.011
  aprb_Neukirchen_a  5 fvdkekCdgCkgtaCveiC 23
                       ++d e+C gC+  aC+ +C
     WP_228856812.1  6 IIDLERCVGCH--ACTIAC 22
                       67778888885..777777 PP

  == domain 2  score: 8.6 bits;  conditional E-value: 0.0057
  aprb_Neukirchen_a  2 MpifvdkekCdgCkgtaCveiCPgdLmkld 31
                       M +  ++  C+ C ++ Cv  CP d ++++
     WP_228856812.1 49 MASTYYPGLCNHCTDPVCVPECPADPVEVT 78
                       556666777888888888888888765553 PP

  == domain 3  score: 11.0 bits;  conditional E-value: 0.0011
  aprb_Neukirchen_a   4 ifvdkekCdgCkgtaCveiCPgdLmkldke...........kkkayirepedCWeCysCvkeCpqqA 59 
                        + +dk++C gC+  aC ++CP +  +++++           +k  y++   +  +  +Cv+ C  +A
     WP_228856812.1 104 VQIDKSRCLGCG--ACADACPYNARYVNPDlvddvsedgkaDKCTYCKPRVEAGGIPACVQTCIAGA 168
                        679********7..*************9997766666666544556666666666667777776655 PP

>> WP_228857128.1  FAD-dependent oxidoreductase [Desulfomarina profundi]
   #    score  bias  c-Evalue  i-Evalue hmmfrom  hmm to    alifrom  ali to    envfrom  env to     acc
 ---   ------ ----- --------- --------- ------- -------    ------- -------    ------- -------    ----
   1 !   16.4   0.5   2.3e-05    0.0014       5      30 ..     116     139 ..     114     150 .. 0.85
   2 ?    4.2   0.4      0.13         8      14      37 ..     177     197 ..     173     201 .. 0.79
   3 !    9.2   1.6    0.0038      0.23      42      59 ..     947     964 ..     941     970 .. 0.88
   4 ?    7.3   2.6     0.015      0.88       8      30 ..     977     997 ..     972    1006 .. 0.82

  Alignments for each domain:
  == domain 1  score: 16.4 bits;  conditional E-value: 2.3e-05
  aprb_Neukirchen_a   5 fvdkekCdgCkgtaCveiCPgdLmkl 30 
                        +vd +kC+gC+  aC+e CP +++ +
     WP_228857128.1 116 YVDGDKCTGCG--ACEEKCPTKVLDF 139
                        799*******7..*******998865 PP

  == domain 2  score: 4.2 bits;  conditional E-value: 0.13
  aprb_Neukirchen_a  14 CkgtaCveiCPgdLmkldkekkka 37 
                        C+  +C+++C  d + +d+++ k 
     WP_228857128.1 177 CR--KCEKVCDADAINFDDKD-KQ 197
                        75..89999999999998776.44 PP

  == domain 3  score: 9.2 bits;  conditional E-value: 0.0038
  aprb_Neukirchen_a  42 pedCWeCysCvkeCpqqA 59 
                         + C  C  Cvk+Cp++A
     WP_228857128.1 947 RDICMSCLMCVKKCPFGA 964
                        567*************98 PP

  == domain 4  score: 7.3 bits;  conditional E-value: 0.015
  aprb_Neukirchen_a   8 kekCdgCkgtaCveiCPgdLmkl 30 
                        + kC+gC+   C  +CP +  ++
     WP_228857128.1 977 EVKCTGCG--ICAGVCPAKAYQV 997
                        669****7..9*****9887665 PP

>> WP_228854921.1  NADH-quinone oxidoreductase subunit I [Desulfomarina profundi]
   #    score  bias  c-Evalue  i-Evalue hmmfrom  hmm to    alifrom  ali to    envfrom  env to     acc
 ---   ------ ----- --------- --------- ------- -------    ------- -------    ------- -------    ----
   1 !   15.5  11.6   4.5e-05    0.0027      10      63 ..      76     136 ..      73     143 .. 0.83

  Alignments for each domain:
  == domain 1  score: 15.5 bits;  conditional E-value: 4.5e-05
  aprb_Neukirchen_a  10 kCdgCkgtaCveiCPgdLmkldke.........kkkayirepedCWeCysCvkeCpqqAievr 63 
                        kC  C    C+  CP + + +++              +  +  +C  C  Cv +Cp +Ai++ 
     WP_228854921.1  76 KCVACF--MCQTNCPANCISIEAGerldgktekMPVKFTIDLLECIYCGYCVEACPLDAIRMD 136
                        9****6..*************98667777755333467889999****************986 PP

>> WP_228854086.1  4Fe-4S binding protein [Desulfomarina profundi]
   #    score  bias  c-Evalue  i-Evalue hmmfrom  hmm to    alifrom  ali to    envfrom  env to     acc
 ---   ------ ----- --------- --------- ------- -------    ------- -------    ------- -------    ----
   1 ?   -1.8   3.4       9.5   5.7e+02      47      59 ..      47      59 ..      34      65 .. 0.74
   2 !   16.4   1.6   2.3e-05    0.0014       3      33 ..      65      93 ..      63     100 .. 0.75

  Alignments for each domain:
  == domain 1  score: -1.8 bits;  conditional E-value: 9.5
  aprb_Neukirchen_a 47 eCysCvkeCpqqA 59
                        C++C   Cp  +
     WP_228854086.1 47 ACFNCWLYCPDCS 59
                       6888888888765 PP

  == domain 2  score: 16.4 bits;  conditional E-value: 2.3e-05
  aprb_Neukirchen_a  3 pifvdkekCdgCkgtaCveiCPgdLmkldke 33
                       p+++d e C+gC+   C e CP   +++ +e
     WP_228854086.1 65 PPVIDFEYCKGCG--ICAEECPAGAITMVDE 93
                       7888888888886..8888888877776544 PP

>> WP_228856871.1  succinate dehydrogenase/fumarate reductase iron-sulfur subunit [Desulfomarina profundi]
   #    score  bias  c-Evalue  i-Evalue hmmfrom  hmm to    alifrom  ali to    envfrom  env to     acc
 ---   ------ ----- --------- --------- ------- -------    ------- -------    ------- -------    ----
   1 !   16.3   1.1   2.5e-05    0.0015      39      70 ..     156     187 ..     144     213 .. 0.81
   2 ?    3.9   1.1      0.16       9.7      13      27 ..     216     231 ..     204     243 .. 0.77

  Alignments for each domain:
  == domain 1  score: 16.3 bits;  conditional E-value: 2.5e-05
  aprb_Neukirchen_a  39 irepedCWeCysCvkeCpqqAievrlyadiap 70 
                          + + C +C +C+  Cp++A  ++  a+i +
     WP_228856871.1 156 AMDAAACIGCGACIASCPNGAAMLFTSAKISQ 187
                        457789***************99999999854 PP

  == domain 2  score: 3.9 bits;  conditional E-value: 0.16
  aprb_Neukirchen_a  13 gCkg.taCveiCPgdL 27 
                         C + ++C+ +CP+ +
     WP_228856871.1 216 NCTNaKECEAVCPKGI 231
                        687788*******876 PP

>> WP_228854364.1  (Fe-S)-binding protein [Desulfomarina profundi]
   #    score  bias  c-Evalue  i-Evalue hmmfrom  hmm to    alifrom  ali to    envfrom  env to     acc
 ---   ------ ----- --------- --------- ------- -------    ------- -------    ------- -------    ----
   1 !   16.3   8.5   2.6e-05    0.0015       9      58 ..      15      81 ..      13      83 .. 0.94

  Alignments for each domain:
  == domain 1  score: 16.3 bits;  conditional E-value: 2.6e-05
  aprb_Neukirchen_a  9 ekCdgCkgtaCveiCPgdLmkldke...................kkkayirepedCWeCysCvkeCpqq 58
                        kC  C+  aC+  CP  L ++++                     +k   ++ ++C  C sCv +Cp+q
     WP_228854364.1 15 RKCVHCG--ACQAHCPAYLAEKREGsvargkialaaalldgrdnLEKRLQQDISMCLMCGSCVTKCPNQ 81
                       69****7..*************998999**************99669********************97 PP

>> WP_228857265.1  glutamate synthase-related protein [Desulfomarina profundi]
   #    score  bias  c-Evalue  i-Evalue hmmfrom  hmm to    alifrom  ali to    envfrom  env to     acc
 ---   ------ ----- --------- --------- ------- -------    ------- -------    ------- -------    ----
   1 !   13.6   0.6   0.00018      0.01      41      68 ..      26      53 ..       7      82 .. 0.69
   2 !   10.9   3.9    0.0012      0.07       9      29 ..      82     100 ..      76     112 .. 0.85
   3 ?   -0.0   0.5       2.6   1.5e+02       8      31 ..     462     481 ..     460     487 .. 0.81

  Alignments for each domain:
  == domain 1  score: 13.6 bits;  conditional E-value: 0.00018
  aprb_Neukirchen_a 41 epedCWeCysCvkeCpqqAievrlyadi 68
                       +++ C  C  C+  Cp++Ai++ +  + 
     WP_228857265.1 26 REDRCTLCGQCTAVCPKEAIRLSHMRQR 53
                       4566777777777777777777666655 PP

  == domain 2  score: 10.9 bits;  conditional E-value: 0.0012
  aprb_Neukirchen_a   9 ekCdgCkgtaCveiCPgdLmk 29 
                        + C+gC+   C  +CP+d ++
     WP_228857265.1  82 HACIGCG--MCSMVCPNDAIT 100
                        67****7..9********987 PP

  == domain 3  score: -0.0 bits;  conditional E-value: 2.6
  aprb_Neukirchen_a   8 kekCdgCkgtaCveiCPgdLmkld 31 
                        k++C+ C+    + iCP+ +   +
     WP_228857265.1 462 KNRCNVCN----IGICPKGITSQN 481
                        799****8....999*99887665 PP

>> WP_329955748.1  4Fe-4S dicluster domain-containing protein [Desulfomarina profundi]
   #    score  bias  c-Evalue  i-Evalue hmmfrom  hmm to    alifrom  ali to    envfrom  env to     acc
 ---   ------ ----- --------- --------- ------- -------    ------- -------    ------- -------    ----
   1 ?    5.6   0.1     0.051         3      43      61 ..      98     116 ..      84     134 .. 0.77
   2 !   10.6   0.8    0.0014     0.085      10      28 ..     143     159 ..     138     169 .. 0.87

  Alignments for each domain:
  == domain 1  score: 5.6 bits;  conditional E-value: 0.051
  aprb_Neukirchen_a  43 edCWeCysCvkeCpqqAie 61 
                        + C  C  C  +Cp   ++
     WP_329955748.1  98 DACLTCGTCASACPIAGVD 116
                        5788888888888876655 PP

  == domain 2  score: 10.6 bits;  conditional E-value: 0.0014
  aprb_Neukirchen_a  10 kCdgCkgtaCveiCPgdLm 28 
                        kC+ C   +C+e+CP+++ 
     WP_329955748.1 143 KCTMCA--KCEEACPSNIQ 159
                        9****6..********985 PP

>> WP_228855294.1  electron transport complex subunit RsxC [Desulfomarina profundi]
   #    score  bias  c-Evalue  i-Evalue hmmfrom  hmm to    alifrom  ali to    envfrom  env to     acc
 ---   ------ ----- --------- --------- ------- -------    ------- -------    ------- -------    ----
   1 !   12.7   5.6   0.00032     0.019       9      57 ..     366     419 ..     363     423 .. 0.78

  Alignments for each domain:
  == domain 1  score: 12.7 bits;  conditional E-value: 0.00032
  aprb_Neukirchen_a   9 ekCdgCkgtaCveiCPgdL....mkldkekkkayirepe...dCWeCysCvkeCpq 57 
                        ++C+ C+   C ++CP  L    + +  e+++a   ep    dC+eC sC   Cp 
     WP_228855294.1 366 SQCIRCG--WCLDACPMGLepkeIGIYVEANRAEDTEPFgvfDCFECGSCAYVCPA 419
                        68****7..*******999444434444567888888744449***********97 PP

>> WP_228854291.1  sigma 54-interacting transcriptional regulator [Desulfomarina profundi]
   #    score  bias  c-Evalue  i-Evalue hmmfrom  hmm to    alifrom  ali to    envfrom  env to     acc
 ---   ------ ----- --------- --------- ------- -------    ------- -------    ------- -------    ----
   1 ?   12.0   0.4   0.00052     0.031      40      63 ..     649     672 ..     641     681 .. 0.88

  Alignments for each domain:
  == domain 1  score: 12.0 bits;  conditional E-value: 0.00052
  aprb_Neukirchen_a  40 repedCWeCysCvkeCpqqAievr 63 
                         +++dC  C+ C+k C +++i++ 
     WP_228854291.1 649 DNNRDCIMCAKCIKNCDNSSIQLN 672
                        6789*****************976 PP

>> WP_228855377.1  heterodisulfide reductase-related iron-sulfur binding cluster [Desulfomarina profundi]
   #    score  bias  c-Evalue  i-Evalue hmmfrom  hmm to    alifrom  ali to    envfrom  env to     acc
 ---   ------ ----- --------- --------- ------- -------    ------- -------    ------- -------    ----
   1 ?    5.8   0.9     0.044       2.6       7      25 ..     288     304 ..     285     319 .. 0.88
   2 ?   10.0   0.6    0.0022      0.13      11      31 ..     344     362 ..     342     370 .. 0.87

  Alignments for each domain:
  == domain 1  score: 5.8 bits;  conditional E-value: 0.044
  aprb_Neukirchen_a   7 dkekCdgCkgtaCveiCPg 25 
                        d++ C+ Ck  +C++ CP 
     WP_228855377.1 288 DSDACTLCK--RCQDRCPA 304
                        7899****8..*******6 PP

  == domain 2  score: 10.0 bits;  conditional E-value: 0.0022
  aprb_Neukirchen_a  11 CdgCkgtaCveiCPgdLmkld 31 
                        C+ C+  aC+eiCP ++ ++ 
     WP_228855377.1 344 CTTCR--ACQEICPASIEHIS 362
                        ****7..*******9997775 PP

>> WP_228856362.1  4Fe-4S dicluster domain-containing protein [Desulfomarina profundi]
   #    score  bias  c-Evalue  i-Evalue hmmfrom  hmm to    alifrom  ali to    envfrom  env to     acc
 ---   ------ ----- --------- --------- ------- -------    ------- -------    ------- -------    ----
   1 ?    5.2   0.1     0.067         4      43      60 ..      36      53 ..      29      80 .. 0.74
   2 ?    6.6   2.1     0.025       1.5      11      26 ..      95     108 ..      92     113 .. 0.84
   3 ?    8.5   1.2    0.0065      0.39      41      56 ..     186     201 ..     175     203 .. 0.65
   4 ?    3.6   2.9       0.2        12      45      58 ..     241     254 ..     233     264 .. 0.70

  Alignments for each domain:
  == domain 1  score: 5.2 bits;  conditional E-value: 0.067
  aprb_Neukirchen_a 43 edCWeCysCvkeCpqqAi 60
                       + C +C sC  eC  +  
     WP_228856362.1 36 SACTHCGSCSLECSSNMF 53
                       579999999999987655 PP

  == domain 2  score: 6.6 bits;  conditional E-value: 0.025
  aprb_Neukirchen_a  11 CdgCkgtaCveiCPgd 26 
                        C+ C   +C+++CP+ 
     WP_228856362.1  95 CTSCD--RCTKVCPSG 108
                        99997..9*****985 PP

  == domain 3  score: 8.5 bits;  conditional E-value: 0.0065
  aprb_Neukirchen_a  41 epedCWeCysCvkeCp 56 
                        + + C+ C  C+ +Cp
     WP_228856362.1 186 SYKSCYSCQRCTNICP 201
                        5555666666666665 PP

  == domain 4  score: 3.6 bits;  conditional E-value: 0.2
  aprb_Neukirchen_a  45 CWeCysCvkeCpqq 58 
                        C  Cy C  +Cp+q
     WP_228856362.1 241 CSTCYLCQEHCPNQ 254
                        55555555555554 PP

>> WP_228855454.1  4Fe-4S dicluster domain-containing protein [Desulfomarina profundi]
   #    score  bias  c-Evalue  i-Evalue hmmfrom  hmm to    alifrom  ali to    envfrom  env to     acc
 ---   ------ ----- --------- --------- ------- -------    ------- -------    ------- -------    ----
   1 ?    6.7   0.4     0.023       1.4      40      57 ..      24      41 ..       5      52 .. 0.69
   2 ?    6.2   1.4     0.032       1.9      11      27 ..      73      87 ..      70      94 .. 0.90

  Alignments for each domain:
  == domain 1  score: 6.7 bits;  conditional E-value: 0.023
  aprb_Neukirchen_a 40 repedCWeCysCvkeCpq 57
                        + + C++C  C   Cp+
     WP_228855454.1 24 IDVQACFQCGRCSAGCPV 41
                       344556666666666664 PP

  == domain 2  score: 6.2 bits;  conditional E-value: 0.032
  aprb_Neukirchen_a 11 CdgCkgtaCveiCPgdL 27
                       C  C+  +C   CP+d+
     WP_228855454.1 73 CAACE--TCATRCPNDI 87
                       99997..9*******97 PP

>> WP_228855473.1  4Fe-4S dicluster domain-containing protein [Desulfomarina profundi]
   #    score  bias  c-Evalue  i-Evalue hmmfrom  hmm to    alifrom  ali to    envfrom  env to     acc
 ---   ------ ----- --------- --------- ------- -------    ------- -------    ------- -------    ----
   1 ?    9.8   0.5    0.0025      0.15       3      23 ..       5      23 ..       3      31 .. 0.81
   2 ?    3.7   3.5      0.18        11       8      26 ..     125     151 ..      93     153 .. 0.77
   3 ?    7.4   1.8     0.014      0.82       8      30 ..     125     155 ..     122     168 .. 0.86

  Alignments for each domain:
  == domain 1  score: 9.8 bits;  conditional E-value: 0.0025
  aprb_Neukirchen_a  3 pifvdkekCdgCkgtaCveiC 23
                       +i +d +kC+gC   +C  +C
     WP_228855473.1  5 SILIDVSKCNGCY--NCFLAC 23
                       6889999999996..888877 PP

  == domain 2  score: 3.7 bits;  conditional E-value: 0.18
  aprb_Neukirchen_a   8 kekCdgCkg........taCveiCPgd 26 
                        ++kC+ C +        ++Cve CP  
     WP_228855473.1 125 PQKCTMCAHrldegvkqPRCVESCPTG 151
                        567888877777888888888888864 PP

  == domain 3  score: 7.4 bits;  conditional E-value: 0.014
  aprb_Neukirchen_a   8 kekCdgCkg........taCveiCPgdLmkl 30 
                        ++kC+ C +        ++Cve CP   m++
     WP_228855473.1 125 PQKCTMCAHrldegvkqPRCVESCPTGAMVF 155
                        689****99999*************999987 PP

>> WP_228854557.1  hydrogenase [Desulfomarina profundi]
   #    score  bias  c-Evalue  i-Evalue hmmfrom  hmm to    alifrom  ali to    envfrom  env to     acc
 ---   ------ ----- --------- --------- ------- -------    ------- -------    ------- -------    ----
   1 ?    6.4   0.8     0.029       1.7      11      29 ..      39      57 ..      33      63 .. 0.70
   2 ?    4.1   0.2      0.14       8.3       5      30 ..      62      85 ..      60     101 .. 0.78

  Alignments for each domain:
  == domain 1  score: 6.4 bits;  conditional E-value: 0.029
  aprb_Neukirchen_a 11 CdgCkg...taCveiCPgdLmk 29
                       Cd       ++C eiCP+d + 
     WP_228854557.1 39 CD---PaivKQCAEICPQDAIL 57
                       43...33448999999999875 PP

  == domain 2  score: 4.1 bits;  conditional E-value: 0.14
  aprb_Neukirchen_a  5 fvdkekCdgCkgtaCveiCPgdLmkl 30
                       ++d  kC+ C+  +C+ei  g  +++
     WP_228854557.1 62 KIDLGKCTFCG--RCEEIADGAFVTF 85
                       68999*****7..****977766665 PP

>> WP_228855351.1  indolepyruvate ferredoxin oxidoreductase subunit alpha [Desulfomarina profundi]
   #    score  bias  c-Evalue  i-Evalue hmmfrom  hmm to    alifrom  ali to    envfrom  env to     acc
 ---   ------ ----- --------- --------- ------- -------    ------- -------    ------- -------    ----
   1 ?    8.1   9.9    0.0082      0.49       6      61 ..     537     599 ..     534     601 .] 0.74

  Alignments for each domain:
  == domain 1  score: 8.1 bits;  conditional E-value: 0.0082
  aprb_Neukirchen_a   6 vdkekCdgCkgtaCvei.CP....gdLmkldke....kkkayirepedCWeCysCvkeCpqqAie 61 
                        v+ ++C+gC+   C++  CP    gd ++  ++    + k  + +p  C +C  C + C+ +Ai+
     WP_228855351.1 537 VNGKNCIGCG--MCQKLgCPaislGDEITGGRKngktALKQSVIDPTLCTGCSLCEQVCKPGAIQ 599
                        88899****7..888866883333455554443444455777889******************97 PP

>> WP_228855285.1  4Fe-4S dicluster domain-containing protein [Desulfomarina profundi]
   #    score  bias  c-Evalue  i-Evalue hmmfrom  hmm to    alifrom  ali to    envfrom  env to     acc
 ---   ------ ----- --------- --------- ------- -------    ------- -------    ------- -------    ----
   1 ?    5.7   0.9     0.047       2.8      36      56 ..      15      35 ..       4      47 .. 0.80
   2 ?    0.3  10.1         2   1.2e+02       9      59 ..      22      82 ..      20      91 .. 0.68

  Alignments for each domain:
  == domain 1  score: 5.7 bits;  conditional E-value: 0.047
  aprb_Neukirchen_a 36 kayirepedCWeCysCvkeCp 56
                       k  +++   C++C +C+  C 
     WP_228855285.1 15 KYGVQDATTCFNCGNCTAVCS 35
                       445899999999999999996 PP

  == domain 2  score: 0.3 bits;  conditional E-value: 2
  aprb_Neukirchen_a  9 ekCdgCkgtaCveiC.........PgdLmkldke.......kkkayirepedCWeCysCvkeCpqqA 59
                       + C  C+  +C+ +C         P +++            +k  +  ep  C+ C  C   Cp++A
     WP_228855285.1 22 TTCFNCG--NCTAVCslstentpfPRKVI----RylqigaeEKLLHAPEPWLCYYCGDCSETCPRDA 82
                       6788886..89999944433333333443....0333343266677789999************998 PP

>> WP_228855486.1  4Fe-4S dicluster domain-containing protein [Desulfomarina profundi]
   #    score  bias  c-Evalue  i-Evalue hmmfrom  hmm to    alifrom  ali to    envfrom  env to     acc
 ---   ------ ----- --------- --------- ------- -------    ------- -------    ------- -------    ----
   1 ?    1.1   4.6       1.2        70      36      56 ..       4      24 ..       1      28 [. 0.75
   2 ?    5.9   0.8     0.039       2.3       9      68 ..      67     124 ..      63     137 .. 0.89
   3 ?    6.8   0.1     0.021       1.3      45      62 ..     138     155 ..     134     167 .. 0.80

  Alignments for each domain:
  == domain 1  score: 1.1 bits;  conditional E-value: 1.2
  aprb_Neukirchen_a 36 kayirepedCWeCysCvkeCp 56
                        a+i + ++C +C +C   C+
     WP_228855486.1  4 YAFIIDIAKCENCNNCFLSCK 24
                       578888888888888888887 PP

  == domain 2  score: 5.9 bits;  conditional E-value: 0.039
  aprb_Neukirchen_a   9 ekCdgCkgtaCveiCPgdLmkldkekkkayirepedCWeCysCvkeCpqqAievrlyadi 68 
                        + C  C ++ Cv++  +  ++ ++++   +i +pe+  +    v  Cp++Ai     a+i
     WP_228855486.1  67 QPCFHCDNAPCVRAAGNGAVYRREDG--IVIIDPEKAKGREEIVSSCPFGAIWWNEEAQI 124
                        56999*99******999999999987..9***********************99999998 PP

  == domain 3  score: 6.8 bits;  conditional E-value: 0.021
  aprb_Neukirchen_a  45 CWeCysCvkeCpqqAiev 62 
                         W+ + Cv++Cp++A++ 
     WP_228855486.1 138 GWKKTRCVQACPTSALSS 155
                        588889999999999865 PP

>> WP_228856199.1  pyruvate:ferredoxin (flavodoxin) oxidoreductase [Desulfomarina profundi]
   #    score  bias  c-Evalue  i-Evalue hmmfrom  hmm to    alifrom  ali to    envfrom  env to     acc
 ---   ------ ----- --------- --------- ------- -------    ------- -------    ------- -------    ----
   1 ?    6.3   2.3     0.029       1.7      42      65 ..     690     713 ..     687     729 .. 0.73
   2 ?    5.0   5.4     0.076       4.5       6      25 ..     742     759 ..     737     767 .. 0.73

  Alignments for each domain:
  == domain 1  score: 6.3 bits;  conditional E-value: 0.029
  aprb_Neukirchen_a  42 pedCWeCysCvkeCpqqAievrly 65 
                        p++C +C  C   Cp+ A ++++ 
     WP_228856199.1 690 PDNCIQCGQCALVCPHAANRIKIV 713
                        667777777777777777766655 PP

  == domain 2  score: 5.0 bits;  conditional E-value: 0.076
  aprb_Neukirchen_a   6 vdkekCdgCkgtaCveiCPg 25 
                        + +e C gC  t Cv++CP 
     WP_228856199.1 742 IFSEDCCGC--TLCVSVCPA 759
                        556778888..488888886 PP

>> WP_228855949.1  quinone-interacting membrane-bound oxidoreductase complex subunit QmoC [Desulfomarina profundi]
   #    score  bias  c-Evalue  i-Evalue hmmfrom  hmm to    alifrom  ali to    envfrom  env to     acc
 ---   ------ ----- --------- --------- ------- -------    ------- -------    ------- -------    ----
   1 ?    4.9   1.4      0.08       4.8      43      56 ..      22      35 ..      13      39 .. 0.78
   2 ?    5.0   0.5     0.078       4.6      45      59 ..      68      82 ..      46      88 .. 0.84

  Alignments for each domain:
  == domain 1  score: 4.9 bits;  conditional E-value: 0.08
  aprb_Neukirchen_a 43 edCWeCysCvkeCp 56
                       ++C++C+ C  +Cp
     WP_228855949.1 22 KKCYQCATCSVMCP 35
                       67888888888777 PP

  == domain 2  score: 5.0 bits;  conditional E-value: 0.078
  aprb_Neukirchen_a 45 CWeCysCvkeCpqqA 59
                       C +C  C+  Cp++A
     WP_228855949.1 68 CHQCGDCTANCPRGA 82
                       888888888888887 PP

>> WP_228855222.1  L-lactate dehydrogenase (quinone) large subunit LdhH [Desulfomarina profundi]
   #    score  bias  c-Evalue  i-Evalue hmmfrom  hmm to    alifrom  ali to    envfrom  env to     acc
 ---   ------ ----- --------- --------- ------- -------    ------- -------    ------- -------    ----
   1 ?    3.3   4.6      0.25        15      10      24 ..     306     318 ..     296     321 .. 0.75
   2 ?    6.8   1.6     0.021       1.3       9      25 ..     355     369 ..     353     374 .. 0.84

  Alignments for each domain:
  == domain 1  score: 3.3 bits;  conditional E-value: 0.25
  aprb_Neukirchen_a  10 kCdgCkgtaCveiCP 24 
                        +C+ C+  aC ++CP
     WP_228855222.1 306 RCIQCG--ACANVCP 318
                        688886..8888888 PP

  == domain 2  score: 6.8 bits;  conditional E-value: 0.021
  aprb_Neukirchen_a   9 ekCdgCkgtaCveiCPg 25 
                          C+gC+   C  +CP 
     WP_228855222.1 355 RACIGCR--SCSAVCPA 369
                        5799997..99999996 PP

>> WP_228857134.1  formate dehydrogenase subunit alpha [Desulfomarina profundi]
   #    score  bias  c-Evalue  i-Evalue hmmfrom  hmm to    alifrom  ali to    envfrom  env to     acc
 ---   ------ ----- --------- --------- ------- -------    ------- -------    ------- -------    ----
   1 ?    2.4   9.9      0.49        29       8      61 ..     143     202 ..     136     208 .. 0.77

  Alignments for each domain:
  == domain 1  score: 2.4 bits;  conditional E-value: 0.49
  aprb_Neukirchen_a   8 kekCdgCkgtaCveiCPg....dLmkldkekkkayirep....edCWeCysCvkeCpqqAie 61 
                        ++kC  C+   Cv++C        + + + + +a i  p     dC  C  Cv  Cp++A++
     WP_228857134.1 143 QDKCVMCG--LCVRVCEEvqgvGAIGFAERGFEATITPPfghdLDCEFCGQCVSVCPTGALS 202
                        689****7..99999975222256788888888888866333369**************986 PP

>> WP_228856373.1  (Fe-S)-binding protein [Desulfomarina profundi]
   #    score  bias  c-Evalue  i-Evalue hmmfrom  hmm to    alifrom  ali to    envfrom  env to     acc
 ---   ------ ----- --------- --------- ------- -------    ------- -------    ------- -------    ----
   1 ?    5.4   3.5     0.056       3.4      44      88 ..      32      77 ..      26      78 .. 0.87
   2 ?    3.4   4.6      0.23        14      11      26 ..      77      90 ..      74      95 .. 0.88

  Alignments for each domain:
  == domain 1  score: 5.4 bits;  conditional E-value: 0.056
  aprb_Neukirchen_a 44 dCWeCysCvkeCpqqAievrlyadiaplggsvsplrgeed.imWti 88
                        C  C +C   Cp   +e   + ++  + ++++   + ++   W +
     WP_228856373.1 32 LCLTCGACASGCPATGLENMDPRKFLRMCAMGMDEEAVKSpWVWMC 77
                       69***********************999999988888776688876 PP

  == domain 2  score: 3.4 bits;  conditional E-value: 0.23
  aprb_Neukirchen_a 11 CdgCkgtaCveiCPgd 26
                       C+ C+  +C+++CP +
     WP_228856373.1 77 CTMCQ--RCIYVCPMK 90
                       99**7..*******76 PP


Internal pipeline statistics summary:
-------------------------------------
Query model(s):                            1  (157 nodes)
Target sequences:                       3635  (1155134 residues searched)
Passed MSV filter:                       223  (0.061348); expected 72.7 (0.02)
Passed bias filter:                      165  (0.045392); expected 72.7 (0.02)
Passed Vit filter:                        77  (0.0211829); expected 3.6 (0.001)
Passed Fwd filter:                        63  (0.0173315); expected 0.0 (1e-05)
Initial search space (Z):               3635  [actual number of targets]
Domain search space  (domZ):              61  [number of targets reported over threshold]
# CPU time: 0.07u 0.00s 00:00:00.07 Elapsed: 00:00:00.04
# Mc/sec: 4082.19
//
[ok]
