# Supplementary material for: Sulfur disproportionation occurs globally across anoxic habitats and has multiple mechanisms of independent evolutionary origin
Source: ISME J. 2026 Mar 2;20(1):wrag042. doi: 10.1093/ismejo/wrag042 (PMC12998232; doi:10.1093/ismejo/wrag042)
Supplement: Sup_File_1_HMM_wrag042 [file sup_file_1_hmm_wrag042.zip › SupFile1_HMM/SupFile1c_results/aprb_Neukirchen_a-hmm-021_Desulfocapsa_sulfexigens_SB164P1_GCF_000341395.txt]

# hmmsearch :: search profile(s) against a sequence database
# HMMER 3.4 (Aug 2023); http://hmmer.org/
# Copyright (C) 2023 Howard Hughes Medical Institute.
# Freely distributed under the BSD open source license.
# - - - - - - - - - - - - - - - - - - - - - - - - - - - - - - - - - - - -
# query HMM file:                  /Users/lukas/OneDrive/2023_Sulfur/20250723_HMM/profiles_all/aprb_Neukirchen_a.hmm
# target sequence database:        /Users/lukas/OneDrive/2023_Sulfur/20250626_HMM/db_new/021_Desulfocapsa_sulfexigens_SB164P1_GCF_000341395.fas
# - - - - - - - - - - - - - - - - - - - - - - - - - - - - - - - - - - - -

Query:       aprb_Neukirchen_a  [M=157]
Scores for complete sequences (score includes all domains):
   --- full sequence ---   --- best 1 domain ---    -#dom-
    E-value  score  bias    E-value  score  bias    exp  N  Sequence       Description
    ------- ------ -----    ------- ------ -----   ---- --  --------       -----------
    6.6e-57  189.6   1.6    7.6e-57  189.4   1.6    1.0  1  WP_015404263.1  adenylyl-sulfate reductase subunit beta [Desu
    2.3e-13   48.1   7.7    2.6e-13   47.9   7.7    1.0  1  WP_015402888.1  ATP-binding protein [Desulfocapsa sulfexigens
    2.5e-13   48.0   8.0    2.6e-13   48.0   8.0    1.0  1  WP_015405411.1  ATP-binding protein [Desulfocapsa sulfexigens
    1.2e-12   45.8   7.2    1.4e-12   45.6   7.2    1.0  1  WP_015404875.1  4Fe-4S binding protein [Desulfocapsa sulfexig
    2.1e-12   45.0   1.3      3e-12   44.5   1.3    1.2  1  WP_015403232.1  nitroreductase family protein [Desulfocapsa s
    7.3e-12   43.2  40.8    1.4e-05   22.8   8.4    4.8  5  WP_015403539.1  4Fe-4S binding protein [Desulfocapsa sulfexig
    1.4e-10   39.1  25.3    3.9e-07   27.9   9.6    3.2  3  WP_015404004.1  4Fe-4S binding protein [Desulfocapsa sulfexig
    2.2e-10   38.5   6.7      9e-06   23.5   0.8    2.1  2  WP_015403899.1  NIL domain-containing protein [Desulfocapsa s
    1.2e-08   32.8  27.0    6.1e-07   27.3  10.5    3.2  3  WP_015405231.1  4Fe-4S dicluster domain-containing protein [D
    1.8e-08   32.2   5.4    3.6e-08   31.2   5.4    1.5  1  WP_015404326.1  nitroreductase family protein [Desulfocapsa s
    2.6e-08   31.7   5.7    2.6e-08   31.7   5.7    3.9  2  WP_015403311.1  FAD-dependent oxidoreductase [Desulfocapsa su
    3.9e-08   31.1  20.5    2.8e-06   25.1   7.4    2.4  2  WP_015404526.1  4Fe-4S dicluster domain-containing protein [D
    6.8e-08   30.4   4.0    1.1e-07   29.7   4.0    1.2  1  WP_015402660.1  4Fe-4S binding protein [Desulfocapsa sulfexig
    1.3e-07   29.4  30.4    1.9e-05   22.4  12.2    3.6  4  WP_015404437.1  4Fe-4S dicluster domain-containing protein [D
    2.2e-07   28.7  29.9    2.6e-05   22.0  11.1    3.4  3  WP_015404863.1  4Fe-4S dicluster domain-containing protein [D
    3.6e-07   28.0  10.8    4.8e-07   27.6   4.4    3.0  3  WP_015402648.1  4Fe-4S binding protein [Desulfocapsa sulfexig
    4.7e-07   27.6   5.7    4.7e-07   27.6   5.7    4.4  4  WP_083907319.1  FAD-dependent oxidoreductase [Desulfocapsa su
    4.9e-07   27.6  24.5      0.002   15.8  10.9    3.4  3  WP_015405251.1  4Fe-4S dicluster domain-containing protein [D
    5.8e-07   27.3   8.7      6e-07   27.3   8.7    1.0  1  WP_015403041.1  ferredoxin [Desulfocapsa sulfexigens]
    6.5e-07   27.2   7.1    7.2e-07   27.0   6.7    1.2  1  WP_153305005.1  4Fe-4S dicluster domain-containing protein [D
      7e-07   27.1  21.4    1.8e-06   25.8  12.2    2.4  2  WP_015403536.1  formate dehydrogenase FDH3 subunit beta [Desu
    1.4e-06   26.1  28.1    2.3e-05   22.2   7.5    3.1  3  WP_015402594.1  4Fe-4S dicluster domain-containing protein [D
    2.1e-06   25.5  27.4    5.6e-05   20.9  11.7    3.7  4  WP_015404518.1  4Fe-4S dicluster domain-containing protein [D
    2.1e-06   25.5  24.0       0.01   13.5   0.2    4.1  4  WP_015405007.1  4Fe-4S dicluster domain-containing protein [D
    2.3e-06   25.4   2.1    2.7e-06   25.2   2.1    1.3  1  WP_015403516.1  ferredoxin [Desulfocapsa sulfexigens]
    2.6e-06   25.2   3.2    4.2e-06   24.5   3.2    1.4  1  WP_015404831.1  ATP-binding protein [Desulfocapsa sulfexigens
    4.1e-06   24.6   9.4    7.3e-06   23.8   9.4    1.4  1  WP_015402661.1  ATP-binding protein [Desulfocapsa sulfexigens
      6e-06   24.0  26.2    0.00011   19.9  10.6    3.3  3  WP_015405244.1  4Fe-4S dicluster domain-containing protein [D
    9.2e-06   23.4  11.9    3.1e-05   21.7   5.7    2.3  2  WP_015402523.1  sulfate reduction electron transfer complex D
    1.1e-05   23.2   3.5    1.1e-05   23.2   3.5    2.2  1  WP_015404266.1  FAD-dependent oxidoreductase [Desulfocapsa su
    1.3e-05   23.0   2.5    1.3e-05   23.0   2.5    3.5  3  WP_015403468.1  4Fe-4S dicluster domain-containing protein [D
    2.6e-05   21.9   5.6    4.4e-05   21.2   5.6    1.4  1  WP_015404790.1  electron transfer flavoprotein subunit alpha 
    2.8e-05   21.8   4.5    2.8e-05   21.8   4.5    1.9  1  WP_322740798.1  formate dehydrogenase subunit alpha [Desulfoc
    3.9e-05   21.4   6.9    3.9e-05   21.4   6.9    1.9  1  WP_407637489.1  formate dehydrogenase subunit alpha [Desulfoc
    3.9e-05   21.4   2.1      4e-05   21.3   2.1    1.1  1  WP_265588646.1  4Fe-4S binding protein [Desulfocapsa sulfexig
    6.2e-05   20.7   7.8    6.2e-05   20.7   7.8    1.7  1  WP_015403279.1  4Fe-4S binding protein [Desulfocapsa sulfexig
    6.4e-05   20.7  13.6    0.00013   19.6  13.6    1.4  1  WP_015404536.1  4Fe-4S binding protein [Desulfocapsa sulfexig
    9.4e-05   20.1   6.2     0.0063   14.2   0.5    2.8  2  WP_015405271.1  pyruvate:ferredoxin (flavodoxin) oxidoreducta
    0.00033   18.4  28.5    0.00093   16.9   8.5    3.5  3  WP_015405204.1  4Fe-4S dicluster domain-containing protein [D
    0.00045   17.9   9.8     0.0012   16.5   9.8    1.6  1  WP_015405760.1  NADH-quinone oxidoreductase subunit I [Desulf
    0.00053   17.7   8.0    0.00055   17.6   1.2    2.2  2  WP_015405478.1  succinate dehydrogenase/fumarate reductase ir
    0.00071   17.3   6.3      0.034   11.8   2.0    2.3  1  WP_015402749.1  Coenzyme F420 hydrogenase/dehydrogenase, beta
    0.00077   17.2   9.7    0.00077   17.2   9.7    1.7  2  WP_015404527.1  4Fe-4S binding protein [Desulfocapsa sulfexig
     0.0014   16.3   5.3     0.0026   15.4   5.3    1.5  1  WP_015405272.1  indolepyruvate ferredoxin oxidoreductase subu
     0.0017   16.1  10.9      0.035   11.8   0.6    2.6  2  WP_015405669.1  pyruvate:ferredoxin (flavodoxin) oxidoreducta
     0.0047   14.6  17.6       0.03   12.0  11.9    3.1  3  WP_015402319.1  glutamate synthase-related protein [Desulfoca
  ------ inclusion threshold ------
      0.011   13.5   2.3      0.011   13.5   2.3    2.1  2  WP_015404388.1  4Fe-4S double cluster binding domain-containi
      0.051   11.3  12.0       0.57    7.9   2.2    2.5  2  WP_041916492.1  indolepyruvate ferredoxin oxidoreductase subu
       0.23    9.2  23.3        1.2    6.8  13.1    3.7  3  WP_015405496.1  4Fe-4S dicluster domain-containing protein [D
        0.3    8.7   7.3        1.3    6.7   1.7    2.4  2  WP_052326950.1  (Fe-S)-binding protein [Desulfocapsa sulfexig
        1.1    6.9   7.7          2    6.1   1.1    2.2  2  WP_015404267.1  quinone-interacting membrane-bound oxidoreduc
        1.6    6.4  43.1      0.033   11.9   5.4    4.9  4  WP_015403286.1  4Fe-4S binding protein [Desulfocapsa sulfexig
        6.7    4.4  15.3        1.5    6.5   2.7    2.3  2  WP_015402585.1  4Fe-4S dicluster domain-containing protein [D


Domain annotation for each sequence (and alignments):
>> WP_015404263.1  adenylyl-sulfate reductase subunit beta [Desulfocapsa sulfexigens]
   #    score  bias  c-Evalue  i-Evalue hmmfrom  hmm to    alifrom  ali to    envfrom  env to     acc
 ---   ------ ----- --------- --------- ------- -------    ------- -------    ------- -------    ----
   1 !  189.4   1.6   1.1e-58   7.6e-57       2     118 ..       1     130 [.       1     137 [. 0.91

  Alignments for each domain:
  == domain 1  score: 189.4 bits;  conditional E-value: 1.1e-58
  aprb_Neukirchen_a   2 MpifvdkekCdgCkg...taCveiCPgdLmkldkekkkayirepedCWeCysCvkeCpqqAievrlyadiaplggsvsplrgeedimWtikf 90 
                        Mp++vd++kCdgCkg   taC++iCP+dLm+l+ke+++ay++ep+ CWeCysCvk+Cpq+Ai vr+y d++p+gg+v+p+r+ ++imWt+kf
     WP_015404263.1   1 MPSYVDPSKCDGCKGgdkTACMYICPNDLMVLNKEEMRAYNQEPDACWECYSCVKICPQGAIFVRGYDDFVPMGGQVHPMRSADSIMWTVKF 92 
                        ******************************************************************************************** PP

  aprb_Neukirchen_a  91 rdgkvkrfkipirttpeg.......s...nlksellft 118
                        r+g++krfk+p rtt+eg       +   nl++e+l+ 
     WP_015404263.1  93 RNGNMKRFKFPVRTTAEGaanaypgEkgaNLDDECLLL 130
                        ******************75544440444666666555 PP

>> WP_015402888.1  ATP-binding protein [Desulfocapsa sulfexigens]
   #    score  bias  c-Evalue  i-Evalue hmmfrom  hmm to    alifrom  ali to    envfrom  env to     acc
 ---   ------ ----- --------- --------- ------- -------    ------- -------    ------- -------    ----
   1 !   47.9   7.7   3.9e-15   2.6e-13       4      62 ..       4      58 ..       1      60 [. 0.93

  Alignments for each domain:
  == domain 1  score: 47.9 bits;  conditional E-value: 3.9e-15
  aprb_Neukirchen_a  4 ifvdkekCdgCkgtaCveiCPgdLmkldkekkkayirepedCWeCysCvkeCpqqAiev 62
                       i +++ekC+gC+  +Cve CPg++ +l  +  ka + + e+C +C+ Cv  C ++Ai v
     WP_015402888.1  4 ISIEEEKCTGCN--ECVEGCPGEVYELIYD--KATVVNGEECHGCFTCVELCDEDAITV 58
                       789********7..9************976..8************************87 PP

>> WP_015405411.1  ATP-binding protein [Desulfocapsa sulfexigens]
   #    score  bias  c-Evalue  i-Evalue hmmfrom  hmm to    alifrom  ali to    envfrom  env to     acc
 ---   ------ ----- --------- --------- ------- -------    ------- -------    ------- -------    ----
   1 !   48.0   8.0   3.9e-15   2.6e-13       4      62 ..       4      58 ..       1      61 [] 0.91

  Alignments for each domain:
  == domain 1  score: 48.0 bits;  conditional E-value: 3.9e-15
  aprb_Neukirchen_a  4 ifvdkekCdgCkgtaCveiCPgdLmkldkekkkayirepedCWeCysCvkeCpqqAiev 62
                       + vdk+kC+gC+  +C++ CP ++++l +   k+   e ++C +C  Cv  Cp++Ai v
     WP_015405411.1  4 VDVDKDKCTGCE--ECINNCPASVLELVDG--KSEPVEMDECLGCETCVEVCPEGAITV 58
                       569********7..9************854..8999*********************98 PP

>> WP_015404875.1  4Fe-4S binding protein [Desulfocapsa sulfexigens]
   #    score  bias  c-Evalue  i-Evalue hmmfrom  hmm to    alifrom  ali to    envfrom  env to     acc
 ---   ------ ----- --------- --------- ------- -------    ------- -------    ------- -------    ----
   1 !   45.6   7.2   2.1e-14   1.4e-12       4      62 ..       5      59 ..       3      62 .] 0.92

  Alignments for each domain:
  == domain 1  score: 45.6 bits;  conditional E-value: 2.1e-14
  aprb_Neukirchen_a  4 ifvdkekCdgCkgtaCveiCPgdLmkldkekkkayirepedCWeCysCvkeCpqqAiev 62
                       ++vdk+kC g +  +Cv++CP ++ ++ +   ka + e+++C +C  Cv  Cp++Ai v
     WP_015404875.1  5 VVVDKDKCAGDE--ECVNACPAQVYEMVDG--KAEVVEEDECLGCETCVEVCPEGAITV 59
                       689*******97..9************854..9************************98 PP

>> WP_015403232.1  nitroreductase family protein [Desulfocapsa sulfexigens]
   #    score  bias  c-Evalue  i-Evalue hmmfrom  hmm to    alifrom  ali to    envfrom  env to     acc
 ---   ------ ----- --------- --------- ------- -------    ------- -------    ------- -------    ----
   1 !   44.5   1.3   4.5e-14     3e-12       4      64 ..       4      62 ..       1      77 [. 0.93

  Alignments for each domain:
  == domain 1  score: 44.5 bits;  conditional E-value: 4.5e-14
  aprb_Neukirchen_a  4 ifvdkekCdgCkgtaCveiCPgdLmkldkekkkayirepedCWeCysCvkeCpqqAievrl 64
                        ++d+e+C  C+  +Cv  CP d++ ld+     + +++e C  C  C   Cp++A+++++
     WP_015403232.1  4 LRIDEERCVQCG--ECVTDCPYDVLSLDDGYPTVVAEQEERCIACQHCFAVCPTGALSIFG 62
                       58*********7..9****************9************************99876 PP

>> WP_015403539.1  4Fe-4S binding protein [Desulfocapsa sulfexigens]
   #    score  bias  c-Evalue  i-Evalue hmmfrom  hmm to    alifrom  ali to    envfrom  env to     acc
 ---   ------ ----- --------- --------- ------- -------    ------- -------    ------- -------    ----
   1 !   14.6   7.0   7.3e-05    0.0048       6      64 ..     164     214 ..     161     221 .. 0.89
   2 !    8.0   0.4    0.0081      0.53      47      62 ..     280     295 ..     269     305 .. 0.88
   3 !   19.2   4.3   2.9e-06   0.00019      12      69 ..     279     331 ..     279     338 .. 0.90
   4 !   22.8   8.4   2.2e-07   1.4e-05       4      63 ..     491     547 ..     490     557 .. 0.90
   5 ?   -0.5   0.2       3.1   2.1e+02       8      16 ..     567     575 ..     562     581 .. 0.80

  Alignments for each domain:
  == domain 1  score: 14.6 bits;  conditional E-value: 7.3e-05
  aprb_Neukirchen_a   6 vdkekCdgCkgtaCveiCPgdLmkldkekkkayirepedCWeCysCvkeCpqqAievrl 64 
                        vd ++C+ C+  aC  +CP   +  +         + ++C  C  C+ +Cp++Ai+++ 
     WP_015403539.1 164 VDLSRCTYCG--ACGPACPEHCLSEQ------LFLDFSHCTFCKECLAACPHDAIDLYA 214
                        7889*****7..9*******988654......678999*****************9985 PP

  == domain 2  score: 8.0 bits;  conditional E-value: 0.0081
  aprb_Neukirchen_a  47 eCysCvkeCpqqAiev 62 
                        +C++C+ +C+++Ai+ 
     WP_015403539.1 280 GCTACLTACHHGAIKQ 295
                        7*************75 PP

  == domain 3  score: 19.2 bits;  conditional E-value: 2.9e-06
  aprb_Neukirchen_a  12 dgCkgtaCveiCPgdLmkldkekkkayirepedCWeCysCvkeCpqqAievrlyadia 69 
                        +gC  taC  +C +  +k  +++   +  +   C eC +C+  Cp++++++r   d+a
     WP_015403539.1 279 TGC--TACLTACHHGAIKQSSQG---VQIDHFACLECGACLASCPTGSLQYRRFDDVA 331
                        59*..5************99776...99999*********************999886 PP

  == domain 4  score: 22.8 bits;  conditional E-value: 2.2e-07
  aprb_Neukirchen_a   4 ifvdkekCdgCkgtaCveiCPgdLmkldkekkkayirepedCWeCysCvkeCpqqAievr 63 
                        i+ d+++C+ C   aCv+ C  + ++ d  +  +  + p +C +C  Cv  Cp+qA+ + 
     WP_015403539.1 491 IICDQDRCTQCI--ACVNECRMEALVADGAS-YSLKHTPVQCVQCGICVSVCPEQALTIS 547
                        56799******6..**************886.999*********************9876 PP

  == domain 5  score: -0.5 bits;  conditional E-value: 3.1
  aprb_Neukirchen_a   8 kekCdgCkg 16 
                        + kC+gC++
     WP_015403539.1 567 PAKCKGCGK 575
                        789****85 PP

>> WP_015404004.1  4Fe-4S binding protein [Desulfocapsa sulfexigens]
   #    score  bias  c-Evalue  i-Evalue hmmfrom  hmm to    alifrom  ali to    envfrom  env to     acc
 ---   ------ ----- --------- --------- ------- -------    ------- -------    ------- -------    ----
   1 !    9.7   2.0    0.0024      0.16      43      86 ..      26      71 ..      23      73 .. 0.75
   2 !   10.6   1.8    0.0012     0.081      11      28 ..      73      88 ..      69      98 .. 0.81
   3 !   27.9   9.6   5.8e-09   3.9e-07       5      67 ..     119     177 ..     115     185 .. 0.90

  Alignments for each domain:
  == domain 1  score: 9.7 bits;  conditional E-value: 0.0024
  aprb_Neukirchen_a 43 edCWeCysCvkeCpq.qAievrlyadiaplggsvsplrgee.dimW 86
                       + C+ C +C  +Cp+ qAi  + + +i  +  ++++ r  + d+ W
     WP_015404004.1 26 NSCFACGACSGICPVsQAIPEFDPRKIIHMIRMGMKERLLTsDMLW 71
                       6899999999999964899988888888887777776666424666 PP

  == domain 2  score: 10.6 bits;  conditional E-value: 0.0012
  aprb_Neukirchen_a 11 CdgCkgtaCveiCPgdLm 28
                       C gC+   Cv +CP+d+ 
     WP_015404004.1 73 CSGCR--SCVFVCPQDVS 88
                       99997..89999999875 PP

  == domain 3  score: 27.9 bits;  conditional E-value: 5.8e-09
  aprb_Neukirchen_a   5 fvdkekCdgCkgtaCveiCPgdLmkldkekkkayirepedCWeCysCvkeCpqqAievrlyad 67 
                        +v+++ C  C   +Cv+ CP ++ k+d  +      + e+C  C  Cv eCp +Ai +   +d
     WP_015404004.1 119 KVERDLCVACL--TCVRSCPWEIPKIDFLG--VATIDAEKCRACGICVEECPANAITLNESQD 177
                        7999******6..9*************886..7888999*****************9887666 PP

>> WP_015403899.1  NIL domain-containing protein [Desulfocapsa sulfexigens]
   #    score  bias  c-Evalue  i-Evalue hmmfrom  hmm to    alifrom  ali to    envfrom  env to     acc
 ---   ------ ----- --------- --------- ------- -------    ------- -------    ------- -------    ----
   1 !   17.9   0.6   6.9e-06   0.00046      36      63 ..      76     103 ..      69     106 .. 0.82
   2 !   23.5   0.8   1.4e-07     9e-06       2      41 ..     107     143 ..     106     147 .. 0.85

  Alignments for each domain:
  == domain 1  score: 17.9 bits;  conditional E-value: 6.9e-06
  aprb_Neukirchen_a  36 kayirepedCWeCysCvkeCpqqAievr 63 
                         a+ r+ ++C++C +C+ +Cp++A+ ++
     WP_015403899.1  76 AAIKRDDDKCFQCGACTGICPVGALYIK 103
                        467789999***************8765 PP

  == domain 2  score: 23.5 bits;  conditional E-value: 1.4e-07
  aprb_Neukirchen_a   2 MpifvdkekCdgCkgtaCveiCPgdLmkldkekkkayire 41 
                        M ++ d +kC+gC    Cv iCP   m++ + + +a+++ 
     WP_015403899.1 107 MEVIFDADKCTGCS--LCVPICPVRAMEVSPLS-EAFVEA 143
                        9999*********6..***********999875.676665 PP

>> WP_015405231.1  4Fe-4S dicluster domain-containing protein [Desulfocapsa sulfexigens]
   #    score  bias  c-Evalue  i-Evalue hmmfrom  hmm to    alifrom  ali to    envfrom  env to     acc
 ---   ------ ----- --------- --------- ------- -------    ------- -------    ------- -------    ----
   1 !   10.5   1.1    0.0013     0.089       6      25 ..      75      92 ..      72     108 .. 0.82
   2 !   27.3  10.5   9.2e-09   6.1e-07      10      60 ..     126     175 ..     122     184 .. 0.90
   3 ?    5.7   1.1      0.04       2.7       9      28 ..     185     213 ..     181     227 .. 0.84

  Alignments for each domain:
  == domain 1  score: 10.5 bits;  conditional E-value: 0.0013
  aprb_Neukirchen_a  6 vdkekCdgCkgtaCveiCPg 25
                        +++kC gC+  +C ++C  
     WP_015405231.1 75 MRQNKCVGCE--KCLDACRE 92
                       6799*****7..9***9965 PP

  == domain 2  score: 27.3 bits;  conditional E-value: 9.2e-09
  aprb_Neukirchen_a  10 kCdgCkgtaCveiCPgdLmkldkekkkayirepedCWeCysCvkeCpqqAi 60 
                         C+ C+++ Cv++CP    ++d+e+   ++ + ++C +C  C+ +Cp +A 
     WP_015405231.1 126 LCNHCNRPPCVRVCPTRATYKDPET-GIVVMDYKKCIGCKTCMAACPYNAR 175
                        6****99*****************8.888889999*************995 PP

  == domain 3  score: 5.7 bits;  conditional E-value: 0.04
  aprb_Neukirchen_a   9 ekCdgCkg.........taCveiCPgdLm 28 
                        +kC+ C +         taC  +CP d+ 
     WP_015405231.1 185 DKCNFCLDtrlaeghkeTACAAACPADVR 213
                        68999988889999999*********985 PP

>> WP_015404326.1  nitroreductase family protein [Desulfocapsa sulfexigens]
   #    score  bias  c-Evalue  i-Evalue hmmfrom  hmm to    alifrom  ali to    envfrom  env to     acc
 ---   ------ ----- --------- --------- ------- -------    ------- -------    ------- -------    ----
   1 !   31.2   5.4   5.5e-10   3.6e-08       3      63 ..       4      63 ..       2      85 .. 0.85

  Alignments for each domain:
  == domain 1  score: 31.2 bits;  conditional E-value: 5.5e-10
  aprb_Neukirchen_a  3 pifvdkekCdgCkgtaCveiCPgdLmkldkekkka.yirepedCWeCysCvkeCpqqAievr 63
                       +  +d+e C++C    C+  CP dL+  d+e+         + C  C  C+  C ++A+++ 
     WP_015404326.1  4 SLTIDQETCKKCY--SCIAECPFDLINQDQEGYPQlRKAAVKRCIRCGHCMAVCTVDALDIS 63
                       678*********6..9*************99643303445799***************9876 PP

>> WP_015403311.1  FAD-dependent oxidoreductase [Desulfocapsa sulfexigens]
   #    score  bias  c-Evalue  i-Evalue hmmfrom  hmm to    alifrom  ali to    envfrom  env to     acc
 ---   ------ ----- --------- --------- ------- -------    ------- -------    ------- -------    ----
   1 ?    2.5   9.7      0.39        26       3      68 ..     109     192 ..     109     201 .. 0.78
   2 !   31.7   5.7     4e-10   2.6e-08       5      62 ..     945    1001 ..     942    1014 .. 0.87

  Alignments for each domain:
  == domain 1  score: 2.5 bits;  conditional E-value: 0.39
  aprb_Neukirchen_a   3 pifvdkekCdgCkgtaCveiCPgdLmkldke...............kkkayirepedCW.....eCysCvkeCpqqAievrlyadi 68 
                        p ++d+e C+gC+  +C+  C +++    +e                  +y  + + C+      C  C  +C+ +Ai++  +++i
     WP_015403311.1 109 PRYIDEEICTGCG--QCTLYCLKQIDDDYNEnlgisnaahidyaqaVPTSYYIDAKACFmlnyqTCGLCAVACQAKAIRFDQKEEI 192
                        569*********7..9*****77765443336888888899888874468888999998555556999999999999999887776 PP

  == domain 2  score: 31.7 bits;  conditional E-value: 4e-10
  aprb_Neukirchen_a    5 fvdkekCdgCkgtaCveiCPgdLmkldke.kkkayirepedCWeCysCvkeCpqqAiev 62  
                          vd+  C+gC+  aC+  CP + ++++ke k +      + C +C  C   Cp+ Ai++
     WP_015403311.1  945 HVDPYLCIGCG--ACETFCPYKAITINKEvKPRKAQTLTASCKGCGVCAARCPTMAIDM 1001
                         69999*****7..**************98444556667899****************97 PP

>> WP_015404526.1  4Fe-4S dicluster domain-containing protein [Desulfocapsa sulfexigens]
   #    score  bias  c-Evalue  i-Evalue hmmfrom  hmm to    alifrom  ali to    envfrom  env to     acc
 ---   ------ ----- --------- --------- ------- -------    ------- -------    ------- -------    ----
   1 !   25.1   7.4   4.2e-08   2.8e-06       6      75 ..      49     121 ..      45     134 .. 0.75
   2 !   11.1   6.8   0.00087     0.058       5      61 ..     121     180 ..     116     196 .. 0.73

  Alignments for each domain:
  == domain 1  score: 25.1 bits;  conditional E-value: 4.2e-08
  aprb_Neukirchen_a   6 vdkekCdgCkgtaCveiCPgdLmkldke......kkkayirepedCWeCysCvkeCpqqAievrlyadiaplggsv 75 
                        +   kC+ C+  +Cve+CP   + l +       ++  +  e+  C+ C+ Cv  Cp++ + +++ +d + +g  v
     WP_015404526.1  49 IFAGKCIRCG--RCVEVCPYRSIALLDIrsgiyaGTPIIAAEKIPCYLCMKCVEVCPTGTL-LKVRQDETRMGMAV 121
                        55679****7..*******98777754335577666778889999*************998.66666665555544 PP

  == domain 2  score: 11.1 bits;  conditional E-value: 0.00087
  aprb_Neukirchen_a   5 fvdkekCdgCkg....taCveiCPgdLmkldkekkkayirepedCWeCysCvkeCpqqAie 61 
                        +v+k+ C   ++     +C ++CP +   +  ++ + ++  ++ C +C  C+ +Cp+ A +
     WP_015404526.1 121 VVNKHTCYSWQSlticRTCFDVCPYKEKAISLDQLRPVV-LEDFCVGCGICTHACPVTAED 180
                        567777766555555569******877766666645555.5689************99955 PP

>> WP_015402660.1  4Fe-4S binding protein [Desulfocapsa sulfexigens]
   #    score  bias  c-Evalue  i-Evalue hmmfrom  hmm to    alifrom  ali to    envfrom  env to     acc
 ---   ------ ----- --------- --------- ------- -------    ------- -------    ------- -------    ----
   1 !   29.7   4.0   1.6e-09   1.1e-07       5      60 ..      61     111 ..      58     124 .. 0.90

  Alignments for each domain:
  == domain 1  score: 29.7 bits;  conditional E-value: 1.6e-09
  aprb_Neukirchen_a   5 fvdkekCdgCkgtaCveiCPgdLmkldkekkkayirepedCWeCysCvkeCpqqAi 60 
                        + d+++C+ C+  +C +iC  + +       k ++  pe+C  C  C + C+++A+
     WP_015402660.1  61 RLDESRCTACG--KCRDICAFNAIAQF---GKTVMIFPEMCHSCLGCFRVCEEDAL 111
                        67899*****7..*********99986...378********************996 PP

>> WP_015404437.1  4Fe-4S dicluster domain-containing protein [Desulfocapsa sulfexigens]
   #    score  bias  c-Evalue  i-Evalue hmmfrom  hmm to    alifrom  ali to    envfrom  env to     acc
 ---   ------ ----- --------- --------- ------- -------    ------- -------    ------- -------    ----
   1 !   12.5   1.6   0.00032     0.021       4      25 ..      72      91 ..      70     102 .. 0.87
   2 !   22.4  12.2   2.8e-07   1.9e-05      10      59 ..     124     172 ..     119     177 .. 0.92
   3 !   17.2   6.8   1.1e-05   0.00074       6      50 ..     153     190 ..     148     194 .. 0.87
   4 ?    4.9   1.7     0.072       4.8       9      28 ..     183     212 ..     178     225 .. 0.87

  Alignments for each domain:
  == domain 1  score: 12.5 bits;  conditional E-value: 0.00032
  aprb_Neukirchen_a  4 ifvdkekCdgCkgtaCveiCPg 25
                       ++++++ C+gC+  +C+e+C +
     WP_015404437.1 72 MVIREKHCIGCE--KCMEACRS 91
                       68999******7..9*****65 PP

  == domain 2  score: 22.4 bits;  conditional E-value: 2.8e-07
  aprb_Neukirchen_a  10 kCdgCkgtaCveiCPgdLmkldkekkkayirepedCWeCysCvkeCpqqA 59 
                         C+ C+++ Cv++CP    ++d+ +   +  + ++C +C  C+ +Cp +A
     WP_015404437.1 124 LCNHCNNAPCVRVCPTRATYKDTVN-GIVQMNTDKCIGCKTCMTACPYNA 172
                        6****99***************987.8999999**************999 PP

  == domain 3  score: 17.2 bits;  conditional E-value: 1.1e-05
  aprb_Neukirchen_a   6 vdkekCdgCkgtaCveiCPgdLmkldkekkkayirepedCWeCys 50 
                         +++kC+gCk  +C+ +CP +  ++d+      ir  ++C  Cy+
     WP_015404437.1 153 MNTDKCIGCK--TCMTACPYNARYFDEA-----IRAVDKCNFCYN 190
                        689******8..9************976.....788888888875 PP

  == domain 4  score: 4.9 bits;  conditional E-value: 0.072
  aprb_Neukirchen_a   9 ekCdgCkg..........taCveiCPgdLm 28 
                        +kC+ C +          taC ++CP ++ 
     WP_015404437.1 183 DKCNFCYNsklkesngktTACASACPANVR 212
                        799999889999999999********9985 PP

>> WP_015404863.1  4Fe-4S dicluster domain-containing protein [Desulfocapsa sulfexigens]
   #    score  bias  c-Evalue  i-Evalue hmmfrom  hmm to    alifrom  ali to    envfrom  env to     acc
 ---   ------ ----- --------- --------- ------- -------    ------- -------    ------- -------    ----
   1 ?    6.1   2.4     0.029       1.9       4      24 ..       6      24 ..       3      27 .. 0.79
   2 !   22.0  11.1   3.9e-07   2.6e-05      10      56 ..      58     102 ..      52     103 .. 0.93
   3 !   19.1  10.8   2.9e-06   0.00019       4      65 ..      84     147 ..      83     150 .] 0.76

  Alignments for each domain:
  == domain 1  score: 6.1 bits;  conditional E-value: 0.029
  aprb_Neukirchen_a  4 ifvdkekCdgCkgtaCveiCP 24
                       i+ ++ +C+gC+   C+  C 
     WP_015404863.1  6 IYLNSRRCIGCH--GCEVHCK 24
                       7889999****8..6887775 PP

  == domain 2  score: 22.0 bits;  conditional E-value: 3.9e-07
  aprb_Neukirchen_a  10 kCdgCkgtaCveiCPgdLmkldkekkkayirepedCWeCysCvkeCp 56 
                         C  C ++ Cv iCP + m +++++   +  ++e C +C++C  +Cp
     WP_015404863.1  58 SCYHCDEPFCVPICPTKAMIKRPDG--IVFINEEACIGCMACAGACP 102
                        7****99****************98..8888999************9 PP

  == domain 3  score: 19.1 bits;  conditional E-value: 2.9e-06
  aprb_Neukirchen_a   4 ifvdkekCdgCkgtaCveiCPgdLmkldkekkka....yirepedCWeCysCvkeCpqqAievrly 65 
                        +f+++e C+gC   aC  +CP  + ++++e+kka    y+ +  d     +Cv +C ++A+++   
     WP_015404863.1  84 VFINEEACIGCM--ACAGACPWTIPQMNPETKKAvkcdYCMDRVDAGLKPACVTKCTTHALKFVTL 147
                        69*********6..****************988822223333334444459*********998765 PP

>> WP_015402648.1  4Fe-4S binding protein [Desulfocapsa sulfexigens]
   #    score  bias  c-Evalue  i-Evalue hmmfrom  hmm to    alifrom  ali to    envfrom  env to     acc
 ---   ------ ----- --------- --------- ------- -------    ------- -------    ------- -------    ----
   1 ?    3.0   0.1      0.27        18      43      61 ..      41      59 ..      31      74 .. 0.82
   2 ?   -1.8   0.0       7.9   5.3e+02      19      25 ..     154     160 ..     151     165 .. 0.83
   3 !   27.6   4.4   7.3e-09   4.8e-07       5      64 ..     228     278 ..     224     298 .. 0.86

  Alignments for each domain:
  == domain 1  score: 3.0 bits;  conditional E-value: 0.27
  aprb_Neukirchen_a 43 edCWeCysCvkeCpqqAie 61
                        +C+ C + +  Cp +A++
     WP_015402648.1 41 LNCYSCPAATSYCPLGALQ 59
                       579999999*******986 PP

  == domain 2  score: -1.8 bits;  conditional E-value: 7.9
  aprb_Neukirchen_a  19 CveiCPg 25 
                        C ++CP 
     WP_015402648.1 154 CKYVCPA 160
                        99***96 PP

  == domain 3  score: 27.6 bits;  conditional E-value: 7.3e-09
  aprb_Neukirchen_a   5 fvdkekCdgCkgtaCveiCPgdLmkldkekkkayirepedCWeCysCvkeCpqqAievrl 64 
                        + d+++C+ C+  aC  +CP  +   +++       +  +C  C +C k+C+++Ai++ +
     WP_015402648.1 228 RLDTDRCTNCE--ACHPVCPMGVHF-NES------PDDMECISCLACSKACKFNAISLEI 278
                        6799******7..*******88644.444......47899****************9875 PP

>> WP_083907319.1  FAD-dependent oxidoreductase [Desulfocapsa sulfexigens]
   #    score  bias  c-Evalue  i-Evalue hmmfrom  hmm to    alifrom  ali to    envfrom  env to     acc
 ---   ------ ----- --------- --------- ------- -------    ------- -------    ------- -------    ----
   1 !   10.2   7.0    0.0017      0.11       3      64 ..     104     183 ..     102     192 .. 0.86
   2 ?   -2.1   0.1       9.8   6.5e+02      51     102 ..     470     523 ..     463     581 .. 0.66
   3 ?   -1.0   1.4       4.5     3e+02       6      29 ..     746     772 ..     743     783 .. 0.80
   4 !   27.6   5.7     7e-09   4.7e-07       5      63 ..     939     996 ..     936    1009 .. 0.85

  Alignments for each domain:
  == domain 1  score: 10.2 bits;  conditional E-value: 0.0017
  aprb_Neukirchen_a   3 pifvdkekCdgCkgtaCveiCPgdLmkldke...............kkkayirepedCWe.....CysCvkeCpqqAievrl 64 
                        p ++d + C+ C+   C++ CP+      +e                   y  +p+ C +     C  Cv  C+ +Ai++  
     WP_083907319.1 104 PRYIDADACTACG--LCTQYCPKHHADAYNEglsitrpihidyaqaVPATYYIDPASCMHiqydtCQICVPVCQSHAINFSQ 183
                        679*********7..********999988778999999**9999884468999*****9666666*************9865 PP

  == domain 2  score: -2.1 bits;  conditional E-value: 9.8
  aprb_Neukirchen_a  51 CvkeCpqqAievrlyadiaplggsvsplrge.ed.imWtikfrdgkvkrfkipi 102
                         v +Cp  A +     ++a++ +++ + +++ ++ i+ tik+++ +   +   +
     WP_083907319.1 470 SVVDCPDVADNAGTMDNVAYYTENLYSCSQDaQEqIKKTIKDQKLNRVVIAACS 523
                        567788888888888888888888888887754348888888776665554444 PP

  == domain 3  score: -1.0 bits;  conditional E-value: 4.5
  aprb_Neukirchen_a   6 vdkekCdgCkg...taCveiCPgdLmk 29 
                        + + +C g +g   + C ++C +  mk
     WP_083907319.1 746 IVMIQCAGSRGedlNYCSKVCCNHAMK 772
                        556678888889999999999999887 PP

  == domain 4  score: 27.6 bits;  conditional E-value: 7e-09
  aprb_Neukirchen_a   5 fvdkekCdgCkgtaCveiCPgdLmkldkekkkayire.pedCWeCysCvkeCpqqAievr 63 
                         v++++C+gC+   C + CP   + ++k +kk   r   + C  C  C  +Cp+ Ai++ 
     WP_083907319.1 939 SVEQDNCIGCG--LCSSLCPYGAIIMEKVGKKRKARTiSASCKACGICASHCPTFAISMG 996
                        699*******7..*******999999987665555542679****************985 PP

>> WP_015405251.1  4Fe-4S dicluster domain-containing protein [Desulfocapsa sulfexigens]
   #    score  bias  c-Evalue  i-Evalue hmmfrom  hmm to    alifrom  ali to    envfrom  env to     acc
 ---   ------ ----- --------- --------- ------- -------    ------- -------    ------- -------    ----
   1 !   10.9   1.3     0.001     0.066       2      24 ..      42      62 ..      41      65 .. 0.90
   2 !   15.8  10.9     3e-05     0.002       7      58 ..     113     162 ..     109     188 .. 0.88
   3 !    8.7   0.2    0.0047      0.31      50      75 ..     194     219 ..     190     226 .. 0.86

  Alignments for each domain:
  == domain 1  score: 10.9 bits;  conditional E-value: 0.001
  aprb_Neukirchen_a  2 MpifvdkekCdgCkgtaCveiCP 24
                       M + vd ++C gC+   C+ +C 
     WP_015405251.1 42 MGVLVDLTRCVGCR--SCEAACN 62
                       999**********8..9*****6 PP

  == domain 2  score: 15.8 bits;  conditional E-value: 3e-05
  aprb_Neukirchen_a   7 dkekCdgCkgtaCveiCPgdLmkldkekkkayirepedCWeCysCvkeCpqq 58 
                        +k +C+ C+++aC   C  +  ++++e+  a+i + + C +C  C+ +Cp+ 
     WP_015405251.1 113 RKFQCNHCQEPACLTSCFVNAYTKTPEG--AVIYNSKVCVGCRTCMIACPFY 162
                        5678*********************997..********************75 PP

  == domain 3  score: 8.7 bits;  conditional E-value: 0.0047
  aprb_Neukirchen_a  50 sCvkeCpqqAievrlyadiaplggsv 75 
                        +Cv +Cpq+A+ +    d   +g + 
     WP_015405251.1 194 ACVEACPQEALTFGKRVDCIDMGRQR 219
                        8***********99999998888765 PP

>> WP_015403041.1  ferredoxin [Desulfocapsa sulfexigens]
   #    score  bias  c-Evalue  i-Evalue hmmfrom  hmm to    alifrom  ali to    envfrom  env to     acc
 ---   ------ ----- --------- --------- ------- -------    ------- -------    ------- -------    ----
   1 !   27.3   8.7   9.1e-09     6e-07       4      62 ..       4      59 ..       1      62 [] 0.81

  Alignments for each domain:
  == domain 1  score: 27.3 bits;  conditional E-value: 9.1e-09
  aprb_Neukirchen_a  4 ifvdkekCdgCkgtaCveiCPgdLmkldkekkkayirepedCWeCys..CvkeCpqqAiev 62
                       ++vd+e C+gC+   C e CP  ++++++e  k+++   ++C  C +   v  Cp++Aie+
     WP_015403041.1  4 PIVDHELCIGCE--ICAELCPE-VFEIRDE--KSWVIGSDKCSTCNCeeAVESCPVGAIEL 59
                       78*********7..9******7.5666544..689999999987754338*********97 PP

>> WP_153305005.1  4Fe-4S dicluster domain-containing protein [Desulfocapsa sulfexigens]
   #    score  bias  c-Evalue  i-Evalue hmmfrom  hmm to    alifrom  ali to    envfrom  env to     acc
 ---   ------ ----- --------- --------- ------- -------    ------- -------    ------- -------    ----
   1 !   27.0   6.7   1.1e-08   7.2e-07       9      64 ..      34      86 ..      27      90 .. 0.92

  Alignments for each domain:
  == domain 1  score: 27.0 bits;  conditional E-value: 1.1e-08
  aprb_Neukirchen_a  9 ekCdgCkgtaCveiCPgdLmkldkekkkayirepedCWeCysCvkeCpqqAievrl 64
                       + C+ C+   C   C ++++k d+ +   yi   + C +C  C  +Cp  Ai v +
     WP_153305005.1 34 NWCKSCG--LCSALCAKQIIKTDELG-LPYIDAMDSCIGCRFCEIHCPDFAITVTG 86
                       67****7..**************987.*************************9976 PP

>> WP_015403536.1  formate dehydrogenase FDH3 subunit beta [Desulfocapsa sulfexigens]
   #    score  bias  c-Evalue  i-Evalue hmmfrom  hmm to    alifrom  ali to    envfrom  env to     acc
 ---   ------ ----- --------- --------- ------- -------    ------- -------    ------- -------    ----
   1 ?    6.4   1.7     0.024       1.6      39      57 ..       7      25 ..       2      31 .. 0.74
   2 !   25.8  12.2   2.7e-08   1.8e-06      10      74 ..      54     113 ..      51     124 .. 0.89

  Alignments for each domain:
  == domain 1  score: 6.4 bits;  conditional E-value: 0.024
  aprb_Neukirchen_a 39 irepedCWeCysCvkeCpq 57
                       + + e C +C  Cv +C++
     WP_015403536.1  7 LCDIERCIDCGGCVVACKE 25
                       4566788888888888876 PP

  == domain 2  score: 25.8 bits;  conditional E-value: 2.7e-08
  aprb_Neukirchen_a  10 kCdgCkgtaCveiCPgdLmkldkekkkayirepedCWeCysCvkeCpqqAievrlyadiaplggs 74 
                         C  C ++ C+ +CP d ++ ++++   +++++e C +C  C  +Cp++A ++  ++ +   g++
     WP_015403536.1  54 ACMHCSDAPCIAVCPVDCIYQRDDG--IVLHDKETCIGCGYCFMACPFGAPQFPSGQVF---GAR 113
                        6****99**************9997..***********************998888877...443 PP

>> WP_015402594.1  4Fe-4S dicluster domain-containing protein [Desulfocapsa sulfexigens]
   #    score  bias  c-Evalue  i-Evalue hmmfrom  hmm to    alifrom  ali to    envfrom  env to     acc
 ---   ------ ----- --------- --------- ------- -------    ------- -------    ------- -------    ----
   1 ?    6.1   0.9     0.029       1.9      43      56 ..      10      23 ..       2      33 .. 0.68
   2 !   22.2   7.5   3.4e-07   2.3e-05       7      60 ..      50     101 ..      45     111 .. 0.88
   3 !    9.7   4.5    0.0023      0.15      10      32 ..     111     131 ..     108     133 .] 0.86

  Alignments for each domain:
  == domain 1  score: 6.1 bits;  conditional E-value: 0.029
  aprb_Neukirchen_a 43 edCWeCysCvkeCp 56
                       + C +C+sC  +C 
     WP_015402594.1 10 DRCIGCHSCSLACA 23
                       45555555555553 PP

  == domain 2  score: 22.2 bits;  conditional E-value: 3.4e-07
  aprb_Neukirchen_a   7 dkekCdgCkgtaCveiCPgdLmkldkekkkayirepedCWeCysCvkeCpqqAi 60 
                        + + C  C  + C ++CP   +  +k +   ++ +++ C +C  Cv +Cp++A+
     WP_015402594.1  50 KASHCLSCDPAPCADACPTGAFLQRKGG--GVLVKKKLCINCGECVSACPVDAV 101
                        5789****88*********999998775..89999******************8 PP

  == domain 3  score: 9.7 bits;  conditional E-value: 0.0023
  aprb_Neukirchen_a  10 kCdgCkgtaCveiCPgdLmkldk 32 
                         C+ C+  +Cve CP++ + +++
     WP_015402594.1 111 VCIHCG--RCVEFCPHNCLGMEE 131
                        5****7..*********998876 PP

>> WP_015404518.1  4Fe-4S dicluster domain-containing protein [Desulfocapsa sulfexigens]
   #    score  bias  c-Evalue  i-Evalue hmmfrom  hmm to    alifrom  ali to    envfrom  env to     acc
 ---   ------ ----- --------- --------- ------- -------    ------- -------    ------- -------    ----
   1 ?    4.0   1.3      0.13       8.7       5      19 ..      64      77 ..      56      80 .. 0.74
   2 !   20.9  11.7   8.4e-07   5.6e-05       5      57 ..     133     183 ..     131     185 .. 0.92
   3 !   17.9   7.7   7.2e-06   0.00048       4      59 ..     164     221 ..     163     224 .. 0.81
   4 !    7.8   0.5    0.0088      0.59       8      26 ..     195     220 ..     189     236 .. 0.84

  Alignments for each domain:
  == domain 1  score: 4.0 bits;  conditional E-value: 0.13
  aprb_Neukirchen_a  5 fvdkekCdgCkgtaC 19
                       +vd + C+gC+ + C
     WP_015404518.1 64 VVDVTACIGCG-SCC 77
                       68888888887.455 PP

  == domain 2  score: 20.9 bits;  conditional E-value: 8.4e-07
  aprb_Neukirchen_a   5 fvdkekCdgCkgtaCveiCPgdLmkldkekkkayirepedCWeCysCvkeCpq 57 
                        f  ++ C+ C+++ Cv++CP    ++++++   ++ +++ C +C  C+++Cp 
     WP_015404518.1 133 FFVPKLCNMCEKPSCVQVCPVGATYKTEDG--FILVDKNRCVGCGYCIQACPY 183
                        566789********************9997..9999***************95 PP

  == domain 3  score: 17.9 bits;  conditional E-value: 7.2e-06
  aprb_Neukirchen_a   4 ifvdkekCdgCkgtaCveiCPgdLmkldkekkkayirepedCWeCys.........CvkeCpqqA 59 
                        i vdk++C gC+   C+++CP ++  l++ +     +  e+C  Cys         Cv  Cp++A
     WP_015404518.1 164 ILVDKNRCVGCG--YCIQACPYSVRFLNPIS-----KTAEKCTWCYSrvrqgllpaCVNVCPVHA 221
                        689********7..9************9765.....78888999986555555555999999988 PP

  == domain 4  score: 7.8 bits;  conditional E-value: 0.0088
  aprb_Neukirchen_a   8 kekCdgCkg.......taCveiCPgd 26 
                         ekC+ C +       +aCv++CP  
     WP_015404518.1 195 AEKCTWCYSrvrqgllPACVNVCPVH 220
                        79*****9899999**********76 PP

>> WP_015405007.1  4Fe-4S dicluster domain-containing protein [Desulfocapsa sulfexigens]
   #    score  bias  c-Evalue  i-Evalue hmmfrom  hmm to    alifrom  ali to    envfrom  env to     acc
 ---   ------ ----- --------- --------- ------- -------    ------- -------    ------- -------    ----
   1 !    7.8   1.6    0.0089      0.59       5      23 ..       6      22 ..       3      26 .. 0.75
   2 !   13.5   0.2   0.00015      0.01       2      31 ..      49      78 ..      48      97 .. 0.81
   3 !    9.2   9.8    0.0034      0.23       3      34 ..     103     132 ..     103     167 .. 0.71
   4 ?    2.4   1.3      0.41        27       9      26 ..     142     166 ..     140     185 .. 0.88

  Alignments for each domain:
  == domain 1  score: 7.8 bits;  conditional E-value: 0.0089
  aprb_Neukirchen_a  5 fvdkekCdgCkgtaCveiC 23
                       ++d e+C gC+  aC+ +C
     WP_015405007.1  6 IIDLERCVGCH--ACTIAC 22
                       67888888886..888777 PP

  == domain 2  score: 13.5 bits;  conditional E-value: 0.00015
  aprb_Neukirchen_a  2 MpifvdkekCdgCkgtaCveiCPgdLmkld 31
                       M +  ++  C+ C ++ Cve CP d+++ +
     WP_015405007.1 49 MASTYYPGLCNHCDKPPCVEECPADVVERT 78
                       677778889****99**********98764 PP

  == domain 3  score: 9.2 bits;  conditional E-value: 0.0034
  aprb_Neukirchen_a   3 pifvdkekCdgCkgtaCveiCPgdLmkldkek 34 
                        ++ vdk++C gC+  aC ++CP    ++++ +
     WP_015405007.1 103 SVQVDKDRCLGCG--ACADACPYGARYVNPAQ 132
                        5789********7..*******9888888764 PP

  == domain 4  score: 2.4 bits;  conditional E-value: 0.41
  aprb_Neukirchen_a   9 ekCdgCkg.......taCveiCPgd 26 
                        +kC+ Ck        +aCv+ C  d
     WP_015405007.1 142 DKCTYCKPrvdqglvPACVQTCIAD 166
                        79****9899999*********776 PP

>> WP_015403516.1  ferredoxin [Desulfocapsa sulfexigens]
   #    score  bias  c-Evalue  i-Evalue hmmfrom  hmm to    alifrom  ali to    envfrom  env to     acc
 ---   ------ ----- --------- --------- ------- -------    ------- -------    ------- -------    ----
   1 !   25.2   2.1     4e-08   2.7e-06       3      43 ..       5      41 ..       3      60 .. 0.84

  Alignments for each domain:
  == domain 1  score: 25.2 bits;  conditional E-value: 4e-08
  aprb_Neukirchen_a  3 pifvdkekCdgCkgtaCveiCPgdLmkldkekkkayirepe 43
                       +i +d  +C+gC+  aCveiCP   + +d+ + ka + +p+
     WP_015403516.1  5 SILIDVYECNGCG--ACVEICPEVFI-MDEWE-KATLIDPD 41
                       789*********7..*******8655.55554.78877775 PP

>> WP_015404831.1  ATP-binding protein [Desulfocapsa sulfexigens]
   #    score  bias  c-Evalue  i-Evalue hmmfrom  hmm to    alifrom  ali to    envfrom  env to     acc
 ---   ------ ----- --------- --------- ------- -------    ------- -------    ------- -------    ----
   1 !   24.5   3.2   6.3e-08   4.2e-06       4      62 ..       8      62 ..       5      95 .. 0.87

  Alignments for each domain:
  == domain 1  score: 24.5 bits;  conditional E-value: 6.3e-08
  aprb_Neukirchen_a  4 ifvdkekCdgCkgtaCveiCP.gdLmkldkekkkayirepedCWeCysCvkeCpqqAiev 62
                       i +d+e C+gC+   Cv  C  g+L+ +d  + ka + + + C +  +C+  Cp++A+++
     WP_015404831.1  8 IEIDEELCNGCG--LCVPDCAeGSLVIID--G-KAKMVSDKLCDGLGACLGSCPTGALKI 62
                       679********7..******834555555..3.89**********************987 PP

>> WP_015402661.1  ATP-binding protein [Desulfocapsa sulfexigens]
   #    score  bias  c-Evalue  i-Evalue hmmfrom  hmm to    alifrom  ali to    envfrom  env to     acc
 ---   ------ ----- --------- --------- ------- -------    ------- -------    ------- -------    ----
   1 !   23.8   9.4   1.1e-07   7.3e-06       5      62 ..      66     117 ..      63     124 .. 0.91

  Alignments for each domain:
  == domain 1  score: 23.8 bits;  conditional E-value: 1.1e-07
  aprb_Neukirchen_a   5 fvdkekCdgCkgtaCveiCPgdLmkldkekkkayirepedCWeCysCvkeCpqqAiev 62 
                        +v+ +kC gC+   C e C  + +++ +++    + +p +C +C  C   Cp++Ai +
     WP_015402661.1  66 RVEADKCSGCG--MCAELCQFESITMGETA----VISPLNCEGCGVCAHFCPEEAIVL 117
                        799*******7..*************9765....899*******************65 PP

>> WP_015405244.1  4Fe-4S dicluster domain-containing protein [Desulfocapsa sulfexigens]
   #    score  bias  c-Evalue  i-Evalue hmmfrom  hmm to    alifrom  ali to    envfrom  env to     acc
 ---   ------ ----- --------- --------- ------- -------    ------- -------    ------- -------    ----
   1 ?    7.2   2.1     0.013      0.88       3      25 ..      72      92 ..      70      98 .. 0.84
   2 !   19.9  10.6   1.7e-06   0.00011      10      59 ..     124     172 ..     118     180 .. 0.91
   3 !   17.4   7.6   9.9e-06   0.00066       6      96 ..     153     245 ..     150     268 .. 0.74

  Alignments for each domain:
  == domain 1  score: 7.2 bits;  conditional E-value: 0.013
  aprb_Neukirchen_a  3 pifvdkekCdgCkgtaCveiCPg 25
                       +++++++ C+ C+  +Cve C +
     WP_015405244.1 72 SMVIRQSLCIDCE--KCVESCNK 92
                       6789999999997..99999965 PP

  == domain 2  score: 19.9 bits;  conditional E-value: 1.7e-06
  aprb_Neukirchen_a  10 kCdgCkgtaCveiCPgdLmkldkekkkayirepedCWeCysCvkeCpqqA 59 
                         C+ C+++ Cv++CP     +d+ +   +  e ++C +C  C+ +Cp +A
     WP_015405244.1 124 LCNHCNDAPCVRACPTRATFKDPIT-GIVRMESKKCIGCKTCILACPYDA 172
                        6****99***************997.899999***************998 PP

  == domain 3  score: 17.4 bits;  conditional E-value: 9.9e-06
  aprb_Neukirchen_a   6 vdkekCdgCkgtaCveiCPgdLmkldkekkkayirepedCWe........CysCvkeCpqqAievrlyadiaplggsvsplrge.edimWti 88 
                         +++kC+gCk  +C+ +CP d  ++ +e  +  + + + CWe         + C  +Cp++A  +    d    ++ v +l ++ e+  W +
     WP_015405244.1 153 MESKKCIGCK--TCILACPYDARYFSAE--RRAVDKCDFCWEerlskgetQTGCSSACPTGARTFGNLTDP---ENIVYKLVHQlEEQVWVL 237
                        6789*****8..9************987..5678899****844444444578999999999888777777...666666666655677777 PP

  aprb_Neukirchen_a  89 kfrdgkvk 96 
                        + +d ++ 
     WP_015405244.1 238 RPADDTKP 245
                        76666665 PP

>> WP_015402523.1  sulfate reduction electron transfer complex DsrMKJOP subunit DsrO [Desulfocapsa sulfexigens]
   #    score  bias  c-Evalue  i-Evalue hmmfrom  hmm to    alifrom  ali to    envfrom  env to     acc
 ---   ------ ----- --------- --------- ------- -------    ------- -------    ------- -------    ----
   1 !   21.7   5.7   4.7e-07   3.1e-05      10      62 ..     136     187 ..     133     197 .. 0.89
   2 ?    5.2   0.4     0.058       3.8       9      25 ..     212     235 ..     207     253 .. 0.89

  Alignments for each domain:
  == domain 1  score: 21.7 bits;  conditional E-value: 4.7e-07
  aprb_Neukirchen_a  10 kCdgCkgtaCveiCPgdLmkldkekkkayirepedCWeCysCvkeCpqqAiev 62 
                         C+ C ++ Cv++CP +     +++   +  +   C +C  C+ +Cp +A ++
     WP_015402523.1 136 LCNHCDDPPCVRACPTQATFRLEKN-GIVAMDFHRCIGCRFCMAACPYGARSF 187
                        6****99*********998877665.89999*****************99665 PP

  == domain 2  score: 5.2 bits;  conditional E-value: 0.058
  aprb_Neukirchen_a   9 ekCdgCkg.......taCveiCPg 25 
                        ekC+ C++       +aCve+C g
     WP_015402523.1 212 EKCNFCGErlalgqePACVEACKG 235
                        8*****99**************76 PP

>> WP_015404266.1  FAD-dependent oxidoreductase [Desulfocapsa sulfexigens]
   #    score  bias  c-Evalue  i-Evalue hmmfrom  hmm to    alifrom  ali to    envfrom  env to     acc
 ---   ------ ----- --------- --------- ------- -------    ------- -------    ------- -------    ----
   1 !   23.2   3.5   1.7e-07   1.1e-05       8      65 ..     541     594 ..     537     618 .. 0.84

  Alignments for each domain:
  == domain 1  score: 23.2 bits;  conditional E-value: 1.7e-07
  aprb_Neukirchen_a   8 kekCdgCkgtaCveiCPgdLmkldkekkkayirepedCWeCysCvkeCpqqAievrly 65 
                        +++C+ Ck  +C+e CP   +  d+++    + +p+ C  C  C+ +Cp++ i ++ y
     WP_015404266.1 541 MQRCTQCK--RCTEECPFGALDDDEKG--TPLPNPSRCRRCGTCMGACPERIIGFKDY 594
                        689****8..*******9988888775..899******************99977655 PP

>> WP_015403468.1  4Fe-4S dicluster domain-containing protein [Desulfocapsa sulfexigens]
   #    score  bias  c-Evalue  i-Evalue hmmfrom  hmm to    alifrom  ali to    envfrom  env to     acc
 ---   ------ ----- --------- --------- ------- -------    ------- -------    ------- -------    ----
   1 ?    5.6   1.8     0.043       2.9      39      56 ..      49      66 ..      40      69 .. 0.61
   2 ?    4.4   1.8       0.1       6.6       8      25 ..      97     123 ..      93     125 .. 0.90
   3 !   23.0   2.5   1.9e-07   1.3e-05       4      53 ..     154     201 ..     153     207 .. 0.93

  Alignments for each domain:
  == domain 1  score: 5.6 bits;  conditional E-value: 0.043
  aprb_Neukirchen_a 39 irepedCWeCysCvkeCp 56
                       i + + C +C +C+ +C+
     WP_015403468.1 49 IMDLRRCTGCRACTVACK 66
                       445555555555555555 PP

  == domain 2  score: 4.4 bits;  conditional E-value: 0.1
  aprb_Neukirchen_a   8 kekCdgCkg.........taCveiCPg 25 
                        + +C+ C+g         + Cv++CP 
     WP_015403468.1  97 PRRCNHCEGtekvgdmtvPPCVKACPE 123
                        679****99999****999*******6 PP

  == domain 3  score: 23.0 bits;  conditional E-value: 1.9e-07
  aprb_Neukirchen_a   4 ifvdkekCdgCkgtaCveiCPgdLmkldkekkkayirepedCWeCysCvk 53 
                        i +d++ C+gC+  +C+++CP    +++k k     ++++   +C sCv 
     WP_015403468.1 154 ILIDNDACTGCG--KCIDACPYGARTFNKRKLSGKDKSKNAIVKCSSCVH 201
                        689********7..****************999999************97 PP

>> WP_015404790.1  electron transfer flavoprotein subunit alpha [Desulfocapsa sulfexigens]
   #    score  bias  c-Evalue  i-Evalue hmmfrom  hmm to    alifrom  ali to    envfrom  env to     acc
 ---   ------ ----- --------- --------- ------- -------    ------- -------    ------- -------    ----
   1 !   21.2   5.6   6.7e-07   4.4e-05       5      70 ..       3      62 ..       1      82 [. 0.87

  Alignments for each domain:
  == domain 1  score: 21.2 bits;  conditional E-value: 6.7e-07
  aprb_Neukirchen_a  5 fvdkekCdgCkgtaCveiCPgdLmkldkekkkayirepedCWeCysCvkeCpqqAievrlyadiap 70
                       +vdke+C+gC+   C+  C    +++ +     +    + C  C +Cv  C+++A+ + + ++ ++
     WP_015404790.1  3 IVDKERCTGCG--VCEANCAFGAIEVVDG----IAVVGDACTLCGACVESCEFDALTIEGAEKSVQ 62
                       79********7..9**********99855....4556789****************9988877655 PP

>> WP_322740798.1  formate dehydrogenase subunit alpha [Desulfocapsa sulfexigens]
   #    score  bias  c-Evalue  i-Evalue hmmfrom  hmm to    alifrom  ali to    envfrom  env to     acc
 ---   ------ ----- --------- --------- ------- -------    ------- -------    ------- -------    ----
   1 !   21.8   4.5   4.3e-07   2.8e-05       5      67 ..     115     180 ..     112     195 .. 0.81

  Alignments for each domain:
  == domain 1  score: 21.8 bits;  conditional E-value: 4.3e-07
  aprb_Neukirchen_a   5 fvdkekCdgCkgtaCveiCPgdLmkldke.......kkkayirepedCWeCysCvkeCpqqAievrlyad 67 
                        ++d++kC+ C+  +C++ C  d ++l  e        +   i+ +++C  C +C+  C ++A++   +a+
     WP_322740798.1 115 IIDRDKCIYCR--RCERSCEYDALELGIEsmdgagqITGLTINFKDNCVSCGACIDSCSTGALN--KKAQ 180
                        79********8..************9888566666634678999******************95..3444 PP

>> WP_407637489.1  formate dehydrogenase subunit alpha [Desulfocapsa sulfexigens]
   #    score  bias  c-Evalue  i-Evalue hmmfrom  hmm to    alifrom  ali to    envfrom  env to     acc
 ---   ------ ----- --------- --------- ------- -------    ------- -------    ------- -------    ----
   1 !   21.4   6.9   5.8e-07   3.9e-05       4      61 ..     114     176 ..     112     197 .. 0.84

  Alignments for each domain:
  == domain 1  score: 21.4 bits;  conditional E-value: 5.8e-07
  aprb_Neukirchen_a   4 ifvdkekCdgCkgtaCveiCPgdLmkldke.......kkkayirepedCWeCysCvkeCpqqAie 61 
                        i vd++kC+ C+  +C++ C  d +++++e           +i  +e+C  C  Cv  C ++A++
     WP_407637489.1 114 ITVDPNKCIFCG--RCERSCEYDALEVRAEsvdekgrPVGLVIDFKENCVSCGKCVENCSTGALN 176
                        78*********7..*************9887777655334789********************85 PP

>> WP_265588646.1  4Fe-4S binding protein [Desulfocapsa sulfexigens]
   #    score  bias  c-Evalue  i-Evalue hmmfrom  hmm to    alifrom  ali to    envfrom  env to     acc
 ---   ------ ----- --------- --------- ------- -------    ------- -------    ------- -------    ----
   1 !   21.3   2.1   6.1e-07     4e-05      42      66 ..       4      28 ..       1      34 [. 0.86

  Alignments for each domain:
  == domain 1  score: 21.3 bits;  conditional E-value: 6.1e-07
  aprb_Neukirchen_a 42 pedCWeCysCvkeCpqqAievrlya 66
                        + C eC +C++ Cp++Ai+v  ++
     WP_265588646.1  4 RNVCMECGACMRNCPTGAIAVEAGE 28
                       678****************998765 PP

>> WP_015403279.1  4Fe-4S binding protein [Desulfocapsa sulfexigens]
   #    score  bias  c-Evalue  i-Evalue hmmfrom  hmm to    alifrom  ali to    envfrom  env to     acc
 ---   ------ ----- --------- --------- ------- -------    ------- -------    ------- -------    ----
   1 !   20.7   7.8   9.4e-07   6.2e-05       8      59 ..     241     287 ..     236     294 .. 0.92

  Alignments for each domain:
  == domain 1  score: 20.7 bits;  conditional E-value: 9.4e-07
  aprb_Neukirchen_a   8 kekCdgCkgtaCveiCPgdLmkldkekkkayirepedCWeCysCvkeCpqqA 59 
                        +  C+ C+   Cv  C  + +k+++++   +i +++ C +C  Cv +C+++A
     WP_015403279.1 241 HALCTACG--VCVVFCQFEALKMKEDT---IIIDEKRCLGCGVCVTKCKENA 287
                        678****7..9************9987...9*******************99 PP

>> WP_015404536.1  4Fe-4S binding protein [Desulfocapsa sulfexigens]
   #    score  bias  c-Evalue  i-Evalue hmmfrom  hmm to    alifrom  ali to    envfrom  env to     acc
 ---   ------ ----- --------- --------- ------- -------    ------- -------    ------- -------    ----
   1 !   19.6  13.6     2e-06   0.00013       8      58 ..     237     280 ..     232     286 .. 0.88

  Alignments for each domain:
  == domain 1  score: 19.6 bits;  conditional E-value: 2e-06
  aprb_Neukirchen_a   8 kekCdgCkgtaCveiCPgdLmkldkekkkayirepedCWeCysCvkeCpqq 58 
                        +e C+ Ck  +C+++CP+++   +k++      ++++C +C  Cv+ Cp q
     WP_015404536.1 237 PETCIDCK--KCEDACPSSIRITRKTT-----VRNAECIGCLECVQVCPAQ 280
                        689****8..9********98887665.....66789************87 PP

>> WP_015405271.1  pyruvate:ferredoxin (flavodoxin) oxidoreductase [Desulfocapsa sulfexigens]
   #    score  bias  c-Evalue  i-Evalue hmmfrom  hmm to    alifrom  ali to    envfrom  env to     acc
 ---   ------ ----- --------- --------- ------- -------    ------- -------    ------- -------    ----
   1 ?    7.6   0.7      0.01      0.69      10      38 ..     692     718 ..     686     726 .. 0.70
   2 !   14.2   0.5   9.5e-05    0.0063       5      25 ..     743     761 ..     740     776 .. 0.88

  Alignments for each domain:
  == domain 1  score: 7.6 bits;  conditional E-value: 0.01
  aprb_Neukirchen_a  10 kCdgCkgtaCveiCPgdLmkldkekkkay 38 
                         C+ C+  +C  +CP+  + ++  ++ + 
     WP_015405271.1 692 TCIQCG--QCSLVCPHASIRIKIVDQNSL 718
                        688886..888888887777765555555 PP

  == domain 2  score: 14.2 bits;  conditional E-value: 9.5e-05
  aprb_Neukirchen_a   5 fvdkekCdgCkgtaCveiCPg 25 
                         v +e C+gC   +Cv++CP 
     WP_015405271.1 743 AVSTEDCNGCS--HCVSVCPA 761
                        6899******6..*******6 PP

>> WP_015405204.1  4Fe-4S dicluster domain-containing protein [Desulfocapsa sulfexigens]
   #    score  bias  c-Evalue  i-Evalue hmmfrom  hmm to    alifrom  ali to    envfrom  env to     acc
 ---   ------ ----- --------- --------- ------- -------    ------- -------    ------- -------    ----
   1 ?    4.7   2.4     0.082       5.5      38      57 ..       6      25 ..       2      34 .. 0.86
   2 !   13.8  11.4   0.00013    0.0087       9      56 ..      73     118 ..      67     118 .. 0.92
   3 !   16.9   8.5   1.4e-05   0.00093       4      60 ..     100     158 ..      97     186 .. 0.72

  Alignments for each domain:
  == domain 1  score: 4.7 bits;  conditional E-value: 0.082
  aprb_Neukirchen_a 38 yirepedCWeCysCvkeCpq 57
                       ++ + + C  C+ Cv  C +
     WP_015405204.1  6 MCYDSQACVRCFTCVVSCSV 25
                       6778999***********86 PP

  == domain 2  score: 13.8 bits;  conditional E-value: 0.00013
  aprb_Neukirchen_a   9 ekCdgCkgtaCveiCPgdLmkldkekkkayirepedCWeCysCvkeCp 56 
                        + C  C+++ C   CP++ ++ ++ +   ++ +++ C +C  C  +Cp
     WP_015405204.1  73 HHCMHCENSPCATYCPSQAIERRPGG--QVVINQDLCVGCRTCQEACP 118
                        68****99***************997..7888899************9 PP

  == domain 3  score: 16.9 bits;  conditional E-value: 1.4e-05
  aprb_Neukirchen_a   4 ifvdkekCdgCkgtaCveiCPgdLmkldkekkkayirepedCWeCy.........sCvkeCpqqAi 60 
                        ++++++ C gC+  +C+e+CP d+ + dk +     +   +C  Cy         +Cv  C  +A+
     WP_015405204.1 100 VVINQDLCVGCR--TCQEACPFDVPVYDKAT-----NASYKCIMCYdrvesdlkpACVSSCIANAL 158
                        68*********8..9*************886.....233345555533344444567777777776 PP

>> WP_015405760.1  NADH-quinone oxidoreductase subunit I [Desulfocapsa sulfexigens]
   #    score  bias  c-Evalue  i-Evalue hmmfrom  hmm to    alifrom  ali to    envfrom  env to     acc
 ---   ------ ----- --------- --------- ------- -------    ------- -------    ------- -------    ----
   1 !   16.5   9.8   1.8e-05    0.0012      10      69 ..      61     136 ..      58     145 .. 0.86

  Alignments for each domain:
  == domain 1  score: 16.5 bits;  conditional E-value: 1.8e-05
  aprb_Neukirchen_a  10 kCdgCkgtaCveiCPgdLmkldke...............kkkayirep...edCWeCysCvkeCpqqAievrlyadia 69 
                        kC  C+   C++ CP+  + l +e               kkk   ++      C  C  Cv  C+++Ai++   +++a
     WP_015405760.1  61 KCVVCG--MCERGCPSGCISLASEsveyevevkgemktkKKKVLTKYDlnfTTCSLCGQCVESCNFGAIKFSKEYNLA 136
                        9****7..*************99999**********99765666666433378******************9999885 PP

>> WP_015405478.1  succinate dehydrogenase/fumarate reductase iron-sulfur subunit [Desulfocapsa sulfexigens]
   #    score  bias  c-Evalue  i-Evalue hmmfrom  hmm to    alifrom  ali to    envfrom  env to     acc
 ---   ------ ----- --------- --------- ------- -------    ------- -------    ------- -------    ----
   1 !   17.6   1.2   8.4e-06   0.00055      41      71 ..     160     190 ..     150     216 .. 0.81
   2 ?    4.1   0.8      0.12       8.2      13      31 ..     218     237 ..     206     248 .. 0.73

  Alignments for each domain:
  == domain 1  score: 17.6 bits;  conditional E-value: 8.4e-06
  aprb_Neukirchen_a  41 epedCWeCysCvkeCpqqAievrlyadiapl 71 
                        + + C +C +Cv  Cp++A  ++ +a+i +l
     WP_015405478.1 160 DAASCIGCGACVASCPNGAAMLFTGAKISQL 190
                        6789****************99999999654 PP

  == domain 2  score: 4.1 bits;  conditional E-value: 0.12
  aprb_Neukirchen_a  13 gCkg.taCveiCPgdLmkld 31 
                         C +  +C+ +CP+ +   +
     WP_015405478.1 218 NCTNeRECEAVCPKGISIRN 237
                        698899*******9876655 PP

>> WP_015402749.1  Coenzyme F420 hydrogenase/dehydrogenase, beta subunit C-terminal domain [Desulfocapsa sulfexigens]
   #    score  bias  c-Evalue  i-Evalue hmmfrom  hmm to    alifrom  ali to    envfrom  env to     acc
 ---   ------ ----- --------- --------- ------- -------    ------- -------    ------- -------    ----
   1 !   11.8   2.0   0.00052     0.034       5      31 ..      60      84 ..      58      96 .. 0.81

  Alignments for each domain:
  == domain 1  score: 11.8 bits;  conditional E-value: 0.00052
  aprb_Neukirchen_a  5 fvdkekCdgCkgtaCveiCPgdLmkld 31
                       + d++ C+ C+  +C e+CPg  + ++
     WP_015402749.1 60 VLDETTCTACG--KCREVCPGGQVNFE 84
                       57899*****7..*******9766655 PP

>> WP_015404527.1  4Fe-4S binding protein [Desulfocapsa sulfexigens]
   #    score  bias  c-Evalue  i-Evalue hmmfrom  hmm to    alifrom  ali to    envfrom  env to     acc
 ---   ------ ----- --------- --------- ------- -------    ------- -------    ------- -------    ----
   1 !    8.0   3.0    0.0079      0.52      38      56 ..     213     231 ..     191     238 .. 0.55
   2 !   17.2   9.7   1.2e-05   0.00077       8      68 ..     217     269 ..     211     276 .. 0.84

  Alignments for each domain:
  == domain 1  score: 8.0 bits;  conditional E-value: 0.0079
  aprb_Neukirchen_a  38 yirepedCWeCysCvkeCp 56 
                        ++++ + C  C  C ++Cp
     WP_015404527.1 213 VVQDLQACTACSRCDQICP 231
                        5555555555555555555 PP

  == domain 2  score: 17.2 bits;  conditional E-value: 1.2e-05
  aprb_Neukirchen_a   8 kekCdgCkgtaCveiCPgdLmkldkekkkayirepedCWeCysCvkeCpqqAievrlyadi 68 
                         + C+ C   +C +iCP  L           + e   CW+C  C+  C+ +A+ +  ++++
     WP_015404527.1 217 LQACTACS--RCDQICPLGLTPSL------GMAESIYCWNCGECTTVCQPGALMYHWGEKV 269
                        578****6..*******9987654......4789999***************988877766 PP

>> WP_015405272.1  indolepyruvate ferredoxin oxidoreductase subunit alpha [Desulfocapsa sulfexigens]
   #    score  bias  c-Evalue  i-Evalue hmmfrom  hmm to    alifrom  ali to    envfrom  env to     acc
 ---   ------ ----- --------- --------- ------- -------    ------- -------    ------- -------    ----
   1 !   15.4   5.3     4e-05    0.0026      11      61 ..     567     612 ..     557     619 .] 0.58

  Alignments for each domain:
  == domain 1  score: 15.4 bits;  conditional E-value: 4e-05
  aprb_Neukirchen_a  11 CdgCkgtaCvei..CPgdLmkldkekkkayirepedCWeCysCvkeCpqqAie 61 
                        C+  k   C++   CP   +k+       ++ +p+ C +C+ C + Cp++Ai+
     WP_015405272.1 567 CQNHK--DCIDQlgCPAFFVKKG-----RVNIDPDRCTGCALCAQVCPENAIR 612
                        44443..6665333665444433.....3577777777777777777777775 PP

>> WP_015405669.1  pyruvate:ferredoxin (flavodoxin) oxidoreductase [Desulfocapsa sulfexigens]
   #    score  bias  c-Evalue  i-Evalue hmmfrom  hmm to    alifrom  ali to    envfrom  env to     acc
 ---   ------ ----- --------- --------- ------- -------    ------- -------    ------- -------    ----
   1 !   11.8   0.6   0.00053     0.035      43      68 ..     691     716 ..     688     733 .. 0.77
   2 !    7.8   3.9     0.009       0.6       4      26 ..     739     759 ..     736     767 .. 0.88

  Alignments for each domain:
  == domain 1  score: 11.8 bits;  conditional E-value: 0.00053
  aprb_Neukirchen_a  43 edCWeCysCvkeCpqqAievrlyadi 68 
                        e+C +C  C   Cp+ Ai++++++ +
     WP_015405669.1 691 ENCIQCGQCSLVCPHAAIRMKIGKMV 716
                        67888888888888888888877665 PP

  == domain 2  score: 7.8 bits;  conditional E-value: 0.009
  aprb_Neukirchen_a   4 ifvdkekCdgCkgtaCveiCPgd 26 
                        i v ++ C  C  t+C+++CPg 
     WP_015405669.1 739 IQVFTQDCCSC--TQCMDVCPGT 759
                        6788999****..5*******95 PP

>> WP_015402319.1  glutamate synthase-related protein [Desulfocapsa sulfexigens]
   #    score  bias  c-Evalue  i-Evalue hmmfrom  hmm to    alifrom  ali to    envfrom  env to     acc
 ---   ------ ----- --------- --------- ------- -------    ------- -------    ------- -------    ----
   1 !   12.0  11.9   0.00046      0.03       8      61 ..      27     100 ..      18     103 .. 0.88
   2 !    9.6   3.5    0.0025      0.17       9      29 ..      82     100 ..      79     110 .. 0.72
   3 ?    0.7   0.3       1.4        94       8      32 ..     462     482 ..     461     488 .. 0.82

  Alignments for each domain:
  == domain 1  score: 12.0 bits;  conditional E-value: 0.00046
  aprb_Neukirchen_a   8 kekCdgCkgtaCveiCPgdLmkldke......................kkkayirepedCWeCysCvkeCpqqAie 61 
                        +++C+ C+  +C+ +CP++ ++l                         + +   +  + C +C  C   Cp++Ai+
     WP_015402319.1  27 EDRCTLCG--HCTAVCPKEAIYLAYRrqrmpkldvlkkkrgneyrtfvGIRQKKNMANACIGCSMCSMVCPNEAIQ 100
                        689****7..*************8877899************99888844566667889****************7 PP

  == domain 2  score: 9.6 bits;  conditional E-value: 0.0025
  aprb_Neukirchen_a   9 ekCdgCkgtaCveiCPgdLmk 29 
                        + C+gC    C  +CP++ ++
     WP_015402319.1  82 NACIGCS--MCSMVCPNEAIQ 100
                        6788885..888888887776 PP

  == domain 3  score: 0.7 bits;  conditional E-value: 1.4
  aprb_Neukirchen_a   8 kekCdgCkgtaCveiCPgdLmkldk 32 
                        +++C+ C+    v iCP+ +   ++
     WP_015402319.1 462 RNRCNVCN----VGICPKGITSQNP 482
                        689****9....99***98877665 PP

>> WP_015404388.1  4Fe-4S double cluster binding domain-containing protein [Desulfocapsa sulfexigens]
   #    score  bias  c-Evalue  i-Evalue hmmfrom  hmm to    alifrom  ali to    envfrom  env to     acc
 ---   ------ ----- --------- --------- ------- -------    ------- -------    ------- -------    ----
   1 ?   13.5   2.3   0.00016     0.011      42      61 ..     164     183 ..     162     189 .. 0.89
   2 ?    1.2   0.1      0.99        66       9      24 ..     214     227 ..     208     234 .. 0.81

  Alignments for each domain:
  == domain 1  score: 13.5 bits;  conditional E-value: 0.00016
  aprb_Neukirchen_a  42 pedCWeCysCvkeCpqqAie 61 
                        ++ C  C+sCv +Cp +A++
     WP_015404388.1 164 KNFCGSCMSCVEACPAKALK 183
                        67899************985 PP

  == domain 2  score: 1.2 bits;  conditional E-value: 0.99
  aprb_Neukirchen_a   9 ekCdgCkgtaCveiCP 24 
                        +k + C+   C  +CP
     WP_015404388.1 214 HKGHNCG--ICSAVCP 227
                        6777897..999***9 PP

>> WP_041916492.1  indolepyruvate ferredoxin oxidoreductase subunit alpha [Desulfocapsa sulfexigens]
   #    score  bias  c-Evalue  i-Evalue hmmfrom  hmm to    alifrom  ali to    envfrom  env to     acc
 ---   ------ ----- --------- --------- ------- -------    ------- -------    ------- -------    ----
   1 ?    7.9   2.2    0.0085      0.57      36      56 ..     520     541 ..     510     559 .. 0.81
   2 ?    4.9  12.1     0.068       4.5       7      62 ..     525     590 ..     521     593 .] 0.71

  Alignments for each domain:
  == domain 1  score: 7.9 bits;  conditional E-value: 0.0085
  aprb_Neukirchen_a  36 kayirepedCWeCysCvke.Cp 56 
                          y  + e+C +C++Cvk  Cp
     WP_041916492.1 520 NPYSTKTENCAGCMACVKLgCP 541
                        67888999*********95477 PP

  == domain 2  score: 4.9 bits;  conditional E-value: 0.068
  aprb_Neukirchen_a   7 dkekCdgCkgtaCvei.CPg....dLmkldke..........kkkayirepedCWeCysCvkeCpqqAiev 62 
                        ++e+C gC   aCv+  CP     ++     +          +k   + ++ +C +C  C   C+++Ai+ 
     WP_041916492.1 525 KTENCAGCM--ACVKLgCPAiswtNITS---QeavakgykekQKGFAVINEVQCNGCGQCAALCKFEAINR 590
                        6899****6..99997799732212222...2346777776433445678889****************75 PP

>> WP_015405496.1  4Fe-4S dicluster domain-containing protein [Desulfocapsa sulfexigens]
   #    score  bias  c-Evalue  i-Evalue hmmfrom  hmm to    alifrom  ali to    envfrom  env to     acc
 ---   ------ ----- --------- --------- ------- -------    ------- -------    ------- -------    ----
   1 ?    1.3   0.1      0.92        61      14      25 ..     115     127 ..     108     142 .. 0.63
   2 ?    6.8  13.1     0.019       1.2      10      56 ..     174     218 ..     169     221 .. 0.94
   3 ?    5.9   0.2     0.035       2.3       8      25 ..     253     277 ..     246     297 .. 0.89

  Alignments for each domain:
  == domain 1  score: 1.3 bits;  conditional E-value: 0.92
  aprb_Neukirchen_a  14 Ckg.taCveiCPg 25 
                        Ckg   Cve+C +
     WP_015405496.1 115 CKGyMDCVEACVQ 127
                        4444566666643 PP

  == domain 2  score: 6.8 bits;  conditional E-value: 0.019
  aprb_Neukirchen_a  10 kCdgCkgtaCveiCPgdLmkldkekkkayirepedCWeCysCvkeCp 56 
                        +C  C+++ C+++CP +    ++++   ++ + + C +C  C+ +Cp
     WP_015405496.1 174 QCYHCENAPCIKACPTKATWREPDG--IVVVDYDWCIGCRYCLAACP 218
                        7****99***************997..999999*************9 PP

  == domain 3  score: 5.9 bits;  conditional E-value: 0.035
  aprb_Neukirchen_a   8 kekCdgCkg.......taCveiCPg 25 
                        +ekC+ C +       +aC e+CP 
     WP_015405496.1 253 MEKCTFCVQrtrqgklPACAEACPT 277
                        89*****9999999**********5 PP

>> WP_052326950.1  (Fe-S)-binding protein [Desulfocapsa sulfexigens]
   #    score  bias  c-Evalue  i-Evalue hmmfrom  hmm to    alifrom  ali to    envfrom  env to     acc
 ---   ------ ----- --------- --------- ------- -------    ------- -------    ------- -------    ----
   1 ?    6.7   1.7     0.019       1.3      43      56 ..      13      26 ..       8      28 .. 0.90
   2 ?    4.7   0.4     0.082       5.5      10      27 ..      56      71 ..      47      81 .. 0.86

  Alignments for each domain:
  == domain 1  score: 6.7 bits;  conditional E-value: 0.019
  aprb_Neukirchen_a 43 edCWeCysCvkeCp 56
                       +dC +C  CvkeC 
     WP_052326950.1 13 KDCVNCGICVKECA 26
                       89***********6 PP

  == domain 2  score: 4.7 bits;  conditional E-value: 0.082
  aprb_Neukirchen_a 10 kCdgCkgtaCveiCPgdL 27
                       +C  C+   C  +CP++L
     WP_052326950.1 56 ECSLCG--LCHGVCPKEL 71
                       699997..*******987 PP

>> WP_015404267.1  quinone-interacting membrane-bound oxidoreductase complex subunit QmoC [Desulfocapsa sulfexigens]
   #    score  bias  c-Evalue  i-Evalue hmmfrom  hmm to    alifrom  ali to    envfrom  env to     acc
 ---   ------ ----- --------- --------- ------- -------    ------- -------    ------- -------    ----
   1 ?    6.1   1.1      0.03         2       9      24 ..      22      35 ..      16      48 .. 0.73
   2 ?    4.3   0.8      0.11       7.1      45      59 ..      68      82 ..      56      86 .. 0.74

  Alignments for each domain:
  == domain 1  score: 6.1 bits;  conditional E-value: 0.03
  aprb_Neukirchen_a  9 ekCdgCkgtaCveiCP 24
                       +kC  C   +C  +CP
     WP_015404267.1 22 KKCYQCA--TCSVVCP 35
                       5666664..5666666 PP

  == domain 2  score: 4.3 bits;  conditional E-value: 0.11
  aprb_Neukirchen_a 45 CWeCysCvkeCpqqA 59
                       C +C  C+  Cp++A
     WP_015404267.1 68 CHQCGDCTAYCPRGA 82
                       666666666666655 PP

>> WP_015403286.1  4Fe-4S binding protein [Desulfocapsa sulfexigens]
   #    score  bias  c-Evalue  i-Evalue hmmfrom  hmm to    alifrom  ali to    envfrom  env to     acc
 ---   ------ ----- --------- --------- ------- -------    ------- -------    ------- -------    ----
   1 ?   11.9   5.4    0.0005     0.033       8      64 ..     244     293 ..     239     307 .. 0.84
   2 ?    2.2  10.3      0.48        32      10      60 ..     351     407 ..     349     419 .. 0.73
   3 ?   -0.8   0.5       4.1   2.7e+02      48      65 ..     439     458 ..     433     473 .. 0.65
   4 ?    6.1   4.8      0.03         2       4      24 ..     473     491 ..     470     495 .. 0.91

  Alignments for each domain:
  == domain 1  score: 11.9 bits;  conditional E-value: 0.0005
  aprb_Neukirchen_a   8 kekCdgCkgtaCveiCPgdLmkldkekkkayirepedCWeCysCvkeCpqqAievrl 64 
                        k+ C+gC+   C   C  + +  d  +      + e+C  C+ Cv +C +q  ++r 
     WP_015403286.1 244 KQACKGCR--DCAPNCRMNAFDSDGRQ-----LRHEECTLCMDCVDDCVNQPSRFRF 293
                        789****8..9******9999998776.....67899***********998766665 PP

  == domain 2  score: 2.2 bits;  conditional E-value: 0.48
  aprb_Neukirchen_a  10 kCdgCkgtaCveiCPgdLmkl...dke....kkkayirepedC.WeCysCvkeCpqqAi 60 
                        +C  C+  +C+++C ++ ++    ++      +   i +   C ++C+ C + Cp++Ai
     WP_015403286.1 351 RCVRCG--ECMKVCIQNALQPcflESGyegmFTPRLIPRLGYCeFNCTLCGQVCPTGAI 407
                        899997..999999999887422133344442355677788887899999999999999 PP

  == domain 3  score: -0.8 bits;  conditional E-value: 4.1
  aprb_Neukirchen_a  48 CysCvkeCpq..qAievrly 65 
                        C+ C  +Cp+  +Ai+++  
     WP_015403286.1 439 CIVCEEHCPTydKAIKFQEV 458
                        77777777753356666555 PP

  == domain 4  score: 6.1 bits;  conditional E-value: 0.03
  aprb_Neukirchen_a   4 ifvdkekCdgCkgtaCveiCP 24 
                        +++ +e C+gC+   C++ CP
     WP_015403286.1 473 PYIIPELCIGCG--ICENKCP 491
                        799********7..9*****9 PP

>> WP_015402585.1  4Fe-4S dicluster domain-containing protein [Desulfocapsa sulfexigens]
   #    score  bias  c-Evalue  i-Evalue hmmfrom  hmm to    alifrom  ali to    envfrom  env to     acc
 ---   ------ ----- --------- --------- ------- -------    ------- -------    ------- -------    ----
   1 ?    3.1   4.9      0.25        17       9      25 ..     239     253 ..     233     269 .. 0.80
   2 ?    6.5   2.7     0.022       1.5       9      24 ..     318     331 ..     316     336 .. 0.85

  Alignments for each domain:
  == domain 1  score: 3.1 bits;  conditional E-value: 0.25
  aprb_Neukirchen_a   9 ekCdgCkgtaCveiCPg 25 
                        ++C  C+   C ++CP 
     WP_015402585.1 239 SRCYDCG--GCAYVCPT 253
                        5788886..68888885 PP

  == domain 2  score: 6.5 bits;  conditional E-value: 0.022
  aprb_Neukirchen_a   9 ekCdgCkgtaCveiCP 24 
                          C+gC+  +C++iC 
     WP_015402585.1 318 ASCTGCG--RCIDICF 331
                        68****7..******6 PP


Internal pipeline statistics summary:
-------------------------------------
Query model(s):                            1  (157 nodes)
Target sequences:                       3512  (1187316 residues searched)
Passed MSV filter:                       189  (0.0538155); expected 70.2 (0.02)
Passed bias filter:                      136  (0.0387244); expected 70.2 (0.02)
Passed Vit filter:                        66  (0.0187927); expected 3.5 (0.001)
Passed Fwd filter:                        56  (0.0159453); expected 0.0 (1e-05)
Initial search space (Z):               3512  [actual number of targets]
Domain search space  (domZ):              53  [number of targets reported over threshold]
# CPU time: 0.06u 0.00s 00:00:00.06 Elapsed: 00:00:00.03
# Mc/sec: 5223.83
//
[ok]
