# Supplementary material for: Sulfur disproportionation occurs globally across anoxic habitats and has multiple mechanisms of independent evolutionary origin
Source: ISME J. 2026 Mar 2;20(1):wrag042. doi: 10.1093/ismejo/wrag042 (PMC12998232; doi:10.1093/ismejo/wrag042)
Supplement: Sup_File_1_HMM_wrag042 [file sup_file_1_hmm_wrag042.zip › SupFile1_HMM/SupFile1c_results/aprb_Neukirchen_a-hmm-022_Desulfocapsa_thiozymogenes_2514885009.txt]

# hmmsearch :: search profile(s) against a sequence database
# HMMER 3.4 (Aug 2023); http://hmmer.org/
# Copyright (C) 2023 Howard Hughes Medical Institute.
# Freely distributed under the BSD open source license.
# - - - - - - - - - - - - - - - - - - - - - - - - - - - - - - - - - - - -
# query HMM file:                  /Users/lukas/OneDrive/2023_Sulfur/20250723_HMM/profiles_all/aprb_Neukirchen_a.hmm
# target sequence database:        /Users/lukas/OneDrive/2023_Sulfur/20250626_HMM/db_new/022_Desulfocapsa_thiozymogenes_2514885009.fas
# - - - - - - - - - - - - - - - - - - - - - - - - - - - - - - - - - - - -

Query:       aprb_Neukirchen_a  [M=157]
Scores for complete sequences (score includes all domains):
   --- full sequence ---   --- best 1 domain ---    -#dom-
    E-value  score  bias    E-value  score  bias    exp  N  Sequence   Description
    ------- ------ -----    ------- ------ -----   ---- --  --------   -----------
    5.3e-57  189.9   1.7      6e-57  189.7   1.7    1.0  1  2514921496  A316_01378 adenylylsulfate reductase subunit B [D
    1.8e-13   48.5   6.5      2e-13   48.3   6.5    1.0  1  2514922594  A316_02477 Indolepyruvate ferredoxin oxidoreducta
    2.7e-11   41.4  23.8      5e-09   34.0   6.7    3.5  2  2514920491  A316_00373 heterodisulfide reductase subunit A [D
    4.3e-11   40.7   4.2    7.1e-11   40.0   4.2    1.3  1  2514920574  A316_00456 4Fe-4S dicluster domain-containing pro
    1.1e-10   39.4  29.1    9.6e-09   33.1  11.4    3.1  3  2514921369  A316_01251 heterodisulfide reductase subunit C [D
    4.2e-10   37.5  10.6    4.8e-10   37.3  10.6    1.0  1  2514920627  A316_00509 Indolepyruvate ferredoxin oxidoreducta
    7.1e-10   36.7   4.2    1.2e-09   36.0   4.2    1.2  1  2514921238  A316_01120 MinD superfamily P-loop ATPase, contai
    1.5e-09   35.7   6.9    1.5e-09   35.7   6.9    3.9  2  2514921182  A316_01064 heterodisulfide reductase subunit A [D
    1.5e-09   35.7   4.8    2.2e-09   35.2   4.8    1.2  1  2514923492  A316_03376 Nitroreductase [Desulfocapsa thiozymog
    1.7e-09   35.5  28.5    3.6e-09   34.5   6.4    3.4  2  2514920906  A316_00788 heterodisulfide reductase subunit A [D
    4.8e-09   34.0   3.0    7.4e-09   33.4   3.0    1.3  1  2514922155  A316_02037 NADH-quinone oxidoreductase subunit I 
      2e-08   32.0  22.6    0.00047   17.8  11.1    3.2  3  2514921737  A316_01619 Fe-S-cluster-containing dehydrogenase 
    4.6e-08   30.9  24.1    1.1e-06   26.3   3.7    3.3  3  2514920265  A316_00147 protein NrfC [Desulfocapsa thiozymogen
    6.6e-08   30.4   9.4      1e-07   29.7   9.4    1.2  1  2514921239  A316_01121 MinD superfamily P-loop ATPase, contai
    7.5e-08   30.2   6.3    7.5e-08   30.2   6.3    4.1  3  2514921103  A316_00985 heterodisulfide reductase subunit A [D
    5.2e-07   27.4   4.2    5.2e-07   27.4   4.2    2.3  2  2514921099  A316_00981 formate dehydrogenase major subunit [D
    5.4e-07   27.4  28.2    8.2e-07   26.8  11.9    3.3  3  2514920240  A316_00122 protein NrfC [Desulfocapsa thiozymogen
    1.9e-06   25.6   1.4    3.2e-06   24.9   1.4    1.3  1  2514921984  A316_01866 hypothetical protein [Desulfocapsa thi
    2.8e-06   25.1   0.4    4.4e-06   24.4   0.4    1.2  1  2514922252  A316_02135 Ferredoxin [Desulfocapsa thiozymogenes
    6.4e-06   23.9   6.3    1.1e-05   23.2   6.3    1.3  1  2514921651  A316_01533 electron transfer flavoprotein alpha s
    7.4e-06   23.7  12.4    3.5e-05   21.5   6.5    2.3  2  2514921864  A316_01746 prokaryotic molybdopterin-containing o
      9e-06   23.4   9.7      9e-06   23.4   9.7    1.5  1  2514923414  A316_03298 4Fe-4S binding domain-containing prote
    1.2e-05   23.1   8.2    2.3e-05   22.1   8.2    1.4  1  2514920714  A316_00596 NADH-quinone oxidoreductase subunit I 
    1.2e-05   23.0   3.2    3.3e-05   21.6   3.2    1.7  1  2514921493  A316_01375 putative adenylylsulfate reductase-ass
    1.4e-05   22.8  10.3    1.4e-05   22.8  10.3    3.1  3  2514922249  A316_02132 Fe-S-cluster-containing dehydrogenase 
    1.9e-05   22.4  26.1      0.013   13.1   0.5    3.7  3  2514921183  A316_01065 Fe-S-cluster-containing dehydrogenase 
    2.9e-05   21.8  24.1    0.00064   17.4   7.7    3.5  3  2514920864  A316_00746 formate dehydrogenase (quinone-depende
    4.3e-05   21.2   1.8     0.0003   18.5   0.2    2.2  2  2514922692  A316_02575 succinate dehydrogenase subunit B [Des
    4.7e-05   21.1   3.7    4.7e-05   21.1   3.7    2.0  1  2514921180  A316_01062 formate dehydrogenase major subunit [D
    7.3e-05   20.5  10.8    7.3e-05   20.5  10.8    3.5  3  2514922161  A316_02043 Fe-S-cluster-containing dehydrogenase 
    0.00022   18.9  14.3     0.0026   15.4   9.3    2.7  3  2514921406  A316_01288 4Fe-4S binding domain-containing prote
     0.0049   14.5   5.3      0.059   11.0   0.7    2.5  2  2514920792  A316_00674 indolepyruvate ferredoxin oxidoreducta
     0.0086   13.7  19.0      0.015   12.9  12.1    3.1  2  2514922350  A316_02233 glutamate synthase (NADPH/NADH) large 
  ------ inclusion threshold ------
       0.14    9.8  14.9      0.087   10.5   1.3    2.5  2  2514921477  A316_01359 pyruvate-ferredoxin/flavodoxin oxidore
       0.49    8.0  14.7      0.021   12.5   1.1    2.5  2  2514920908  A316_00790 Coenzyme F420 hydrogenase/dehydrogenas
        2.1    6.0   8.7          2    6.0   1.3    2.2  2  2514921492  A316_01374 putative adenylylsulfate reductase-ass
        2.2    5.9  10.0        2.2    5.9   1.4    2.0  2  2514920904  A316_00786 heterodisulfide reductase subunit C [D
        2.8    5.6  15.3       0.19    9.4   0.8    2.5  2  2514920485  A316_00367 4Fe-4S dicluster domain-containing pro
        5.2    4.7  16.0        1.6    6.3   3.8    2.4  2  2514920486  A316_00368 4Fe-4S dicluster domain-containing pro
        7.6    4.2  17.1        2.5    5.7   2.8    2.2  2  2514920909  A316_00791 4Fe-4S dicluster domain-containing pro
        9.7    3.8  12.3       0.16    9.6   5.0    1.6  1  2514922076  A316_01958 Ni,Fe-hydrogenase III small subunit [D


Domain annotation for each sequence (and alignments):
>> 2514921496  A316_01378 adenylylsulfate reductase subunit B [Desulfocapsa thiozymogenes DSM 7269]
   #    score  bias  c-Evalue  i-Evalue hmmfrom  hmm to    alifrom  ali to    envfrom  env to     acc
 ---   ------ ----- --------- --------- ------- -------    ------- -------    ------- -------    ----
   1 !  189.7   1.7   7.3e-59     6e-57       2     119 ..       1     131 [.       1     138 [. 0.91

  Alignments for each domain:
  == domain 1  score: 189.7 bits;  conditional E-value: 7.3e-59
  aprb_Neukirchen_a   2 MpifvdkekCdgCkg...taCveiCPgdLmkldkekkkayirepedCWeCysCvkeCpqqAievrlyadiaplggsvsplrgeedimWtikf 90 
                        Mp++vd++kCdgCkg   taC++iCP+dLm+l+ke+++ay++ep+ CWeCysCvk+Cpq+Ai vr+y d++p+gg+v+p+r+  dimWt+kf
         2514921496   1 MPSYVDPSKCDGCKGgdkTACMYICPNDLMVLNKEEMRAYNQEPDACWECYSCVKICPQGAIFVRGYDDFVPMGGQVHPMRSAADIMWTVKF 92 
                        ******************************************************************************************** PP

  aprb_Neukirchen_a  91 rdgkvkrfkipirttpeg......s....nlksellfte 119
                        r+g++krfk+pirtt+eg           nl++e+l+ e
         2514921496  93 RNGNIKRFKFPIRTTSEGaanayvGtkgaNLDDECLALE 131
                        ******************755444044446666666555 PP

>> 2514922594  A316_02477 Indolepyruvate ferredoxin oxidoreductase, alpha and beta subunits [Desulfocapsa thiozymogenes 
   #    score  bias  c-Evalue  i-Evalue hmmfrom  hmm to    alifrom  ali to    envfrom  env to     acc
 ---   ------ ----- --------- --------- ------- -------    ------- -------    ------- -------    ----
   1 !   48.3   6.5   2.4e-15     2e-13       4      62 ..       5      59 ..       3      62 .] 0.91

  Alignments for each domain:
  == domain 1  score: 48.3 bits;  conditional E-value: 2.4e-15
  aprb_Neukirchen_a  4 ifvdkekCdgCkgtaCveiCPgdLmkldkekkkayirepedCWeCysCvkeCpqqAiev 62
                       i +d +kC g +  +Cv++CP ++ ++++   ka+  +p++C +C  Cv  Cp++Ai v
         2514922594  5 IQIDLDKCAGDE--ECVNACPAQVYEMKDG--KAFAANPDECLGCETCVEVCPEGAITV 59
                       679999999986..9************844..9************************98 PP

>> 2514920491  A316_00373 heterodisulfide reductase subunit A [Desulfocapsa thiozymogenes DSM 7269]
   #    score  bias  c-Evalue  i-Evalue hmmfrom  hmm to    alifrom  ali to    envfrom  env to     acc
 ---   ------ ----- --------- --------- ------- -------    ------- -------    ------- -------    ----
   1 !   10.0   9.0    0.0015      0.12       3      62 ..      98     175 ..      97     186 .. 0.84
   2 !   34.0   6.7   6.1e-11     5e-09       4      63 ..     934     989 ..     932     999 .. 0.91

  Alignments for each domain:
  == domain 1  score: 10.0 bits;  conditional E-value: 0.0015
  aprb_Neukirchen_a   3 pifvdkekCdgCkgtaCveiCPgdLmkldke...............kkkayirepedCW.....eCysCvkeCpqqAiev 62 
                        p +vd+ kC+ C+   C e CP+++    +e                   y  +p++C       C  C k Cp +Ai++
         2514920491  98 PRYVDPAKCIACG--MCAEKCPKKVSNDFNEgigvrkaaylsypqaVPLKYAIDPQHCIfintgRCGICAKVCPAGAINF 175
                        679*********7..*********98876556999888999988774467899999**7666668*************87 PP

  == domain 2  score: 34.0 bits;  conditional E-value: 6.1e-11
  aprb_Neukirchen_a   4 ifvdkekCdgCkgtaCveiCPgdLmkldkekkkayirepedCWeCysCvkeCpqqAievr 63 
                         +v++ kC+gC+   Cve+C    + ld++  +    + ++C +C +Cv  C+ +Ai ++
         2514920491 934 AVVNPAKCTGCG--LCVEVCAYHAVSLDAN--RISTVNTSMCKGCGACVAGCRSDAITLK 989
                        589********7..**************87..6888999******************986 PP

>> 2514920574  A316_00456 4Fe-4S dicluster domain-containing protein [Desulfocapsa thiozymogenes DSM 7269]
   #    score  bias  c-Evalue  i-Evalue hmmfrom  hmm to    alifrom  ali to    envfrom  env to     acc
 ---   ------ ----- --------- --------- ------- -------    ------- -------    ------- -------    ----
   1 !   40.0   4.2   8.5e-13   7.1e-11       5      67 ..      79     138 ..      75     146 .. 0.90

  Alignments for each domain:
  == domain 1  score: 40.0 bits;  conditional E-value: 8.5e-13
  aprb_Neukirchen_a   5 fvdkekCdgCkgtaCveiCPgdLmkldkekkkayirepedCWeCysCvkeCpqqAievrlyad 67 
                        + d ekC  C+   C+ +CP   + l++ +  a++ +p++C +C  Cv +Cp++A+e+ l+++
         2514920574  79 RRDDEKCFQCG--VCTGVCPVGALSLHRPD-MAVLFDPDKCTGCSLCVPICPVRAMEISLGQE 138
                        5589******7..9************9887.9**************************99876 PP

>> 2514921369  A316_01251 heterodisulfide reductase subunit C [Desulfocapsa thiozymogenes DSM 7269]
   #    score  bias  c-Evalue  i-Evalue hmmfrom  hmm to    alifrom  ali to    envfrom  env to     acc
 ---   ------ ----- --------- --------- ------- -------    ------- -------    ------- -------    ----
   1 !    9.6   0.9    0.0019      0.16      43      72 ..      26      56 ..      23      72 .. 0.72
   2 !    7.6   2.6     0.008      0.66      11      27 ..      73      87 ..      70      98 .. 0.70
   3 !   33.1  11.4   1.2e-10   9.6e-09       5      68 ..     119     178 ..     117     185 .. 0.90

  Alignments for each domain:
  == domain 1  score: 9.6 bits;  conditional E-value: 0.0019
  aprb_Neukirchen_a 43 edCWeCysCvkeCpq.qAievrlyadiaplg 72
                       + C+ C +C  +Cp+ qAi  + + +i  + 
         2514921369 26 NSCFSCGACSGICPVsQAIPEFDPRKIIHMI 56
                       6799999999999964788777666665555 PP

  == domain 2  score: 7.6 bits;  conditional E-value: 0.008
  aprb_Neukirchen_a 11 CdgCkgtaCveiCPgdL 27
                       C  C+   Cv +CP+d+
         2514921369 73 CSSCQ--SCVFVCPQDV 87
                       66665..6666666665 PP

  == domain 3  score: 33.1 bits;  conditional E-value: 1.2e-10
  aprb_Neukirchen_a   5 fvdkekCdgCkgtaCveiCPgdLmkldkekkkayirepedCWeCysCvkeCpqqAievrlyadi 68 
                         v+++ C  C   +Cv++CP ++ k+dk++      + + C  C  Cv eCp +Ai++   +d 
         2514921369 119 QVQRDLCVACL--TCVRVCPWSIPKIDKQG--VATIDAAACRACGICVEECPARAIKLNESEDA 178
                        58999*****6..9*************997..7788999******************9988776 PP

>> 2514920627  A316_00509 Indolepyruvate ferredoxin oxidoreductase, alpha and beta subunits [Desulfocapsa thiozymogenes 
   #    score  bias  c-Evalue  i-Evalue hmmfrom  hmm to    alifrom  ali to    envfrom  env to     acc
 ---   ------ ----- --------- --------- ------- -------    ------- -------    ------- -------    ----
   1 !   37.3  10.6   5.8e-12   4.8e-10       4      62 ..       4      58 ..       1      60 [. 0.91

  Alignments for each domain:
  == domain 1  score: 37.3 bits;  conditional E-value: 5.8e-12
  aprb_Neukirchen_a  4 ifvdkekCdgCkgtaCveiCPgdLmkldkekkkayirepedCWeCysCvkeCpqqAiev 62
                       ++vdk+kC+g +  +Cv++CP+++ ++ +   ka   + ++C +C  Cv  Cp++A  v
         2514920627  4 VVVDKDKCQGSE--ECVNACPSSVYEMVNG--KAEPVNASECIGCETCVEVCPNGACTV 58
                       78*********7..9************854..899999******************876 PP

>> 2514921238  A316_01120 MinD superfamily P-loop ATPase, contains an inserted ferredoxin domain [Desulfocapsa thiozymog
   #    score  bias  c-Evalue  i-Evalue hmmfrom  hmm to    alifrom  ali to    envfrom  env to     acc
 ---   ------ ----- --------- --------- ------- -------    ------- -------    ------- -------    ----
   1 !   36.0   4.2   1.4e-11   1.2e-09       6      70 ..      62     120 ..      58     128 .. 0.88

  Alignments for each domain:
  == domain 1  score: 36.0 bits;  conditional E-value: 1.4e-11
  aprb_Neukirchen_a   6 vdkekCdgCkgtaCveiCPgdLmkldkekkkayirepedCWeCysCvkeCpqqAievrlyadiap 70 
                        + ++kC+ C+  +C +iC  + ++l +++   ++  pe+C  C  C + Cp++Ai  r+  +i+ 
         2514921238  62 ILRDKCTYCG--KCRDICRYNAITLFANT---IMTFPEMCHSCLGCFRVCPEDAI-ARGEREIGV 120
                        7799*****7..*************9876...9**********************.777777755 PP

>> 2514921182  A316_01064 heterodisulfide reductase subunit A [Desulfocapsa thiozymogenes DSM 7269]
   #    score  bias  c-Evalue  i-Evalue hmmfrom  hmm to    alifrom  ali to    envfrom  env to     acc
 ---   ------ ----- --------- --------- ------- -------    ------- -------    ------- -------    ----
   1 ?    1.0   9.5      0.83        69       3      63 ..     111     189 ..     110     202 .. 0.63
   2 !   35.7   6.9   1.8e-11   1.5e-09       4      62 ..     944    1001 ..     942    1010 .. 0.90

  Alignments for each domain:
  == domain 1  score: 1.0 bits;  conditional E-value: 0.83
  aprb_Neukirchen_a   3 pifvdkekCdgCkgtaCveiCPgdLmkl.dke..............kkkayirepedCW.....eCysCvkeCpqqAievr 63 
                        p ++d+e C+gC+  +C+  C + +    +++                 +y  + + C       C  C  +C+ +Ai++ 
         2514921182 111 PRYIDEEVCTGCG--QCTLYCLKYIGNDfNENlekshaahidysqaVPTSYYIDAKACLrlnyeTCGLCAVACQAKAIRFD 189
                        679*********8..899888654433212224445666666666633456666666653333347777777777777765 PP

  == domain 2  score: 35.7 bits;  conditional E-value: 1.8e-11
  aprb_Neukirchen_a    4 ifvdkekCdgCkgtaCveiCPgdLmkl.dkekkkayirepedCWeCysCvkeCpqqAiev 62  
                         ++vd+e C+gC+  aC+  CP + +++ ++ek++  +   + C +C  C   Cp+ Ai++
         2514921182  944 SKVDPELCIGCG--ACEAFCPYKAIVIvKEEKTRKAMTLTASCKGCGVCAARCPTMAIDM 1001
                         689********7..*******999888355678999999*******************97 PP

>> 2514923492  A316_03376 Nitroreductase [Desulfocapsa thiozymogenes DSM 7269]
   #    score  bias  c-Evalue  i-Evalue hmmfrom  hmm to    alifrom  ali to    envfrom  env to     acc
 ---   ------ ----- --------- --------- ------- -------    ------- -------    ------- -------    ----
   1 !   35.2   4.8   2.6e-11   2.2e-09       5      63 ..       9      62 ..       5      76 .. 0.86

  Alignments for each domain:
  == domain 1  score: 35.2 bits;  conditional E-value: 2.6e-11
  aprb_Neukirchen_a  5 fvdkekCdgCkgtaCveiCPgdLmkldkekkkayirepedCWeCysCvkeCpqqAievr 63
                        vd+e+C+ C+  +C   CP  +++++  +     +e+  C++C  C+  Cp++A+++ 
         2514923492  9 CVDEERCIQCG--ECAADCPAGVITME--G-MPTFNEEGGCYGCQHCLAVCPTGAVSIL 62
                       79********7..9************7..4.456778899***************9975 PP

>> 2514920906  A316_00788 heterodisulfide reductase subunit A [Desulfocapsa thiozymogenes DSM 7269]
   #    score  bias  c-Evalue  i-Evalue hmmfrom  hmm to    alifrom  ali to    envfrom  env to     acc
 ---   ------ ----- --------- --------- ------- -------    ------- -------    ------- -------    ----
   1 ?    3.3  14.2      0.17        14       4      72 ..     235     322 ..     233     344 .. 0.73
   2 !   34.5   6.4   4.3e-11   3.6e-09       4      68 ..     577     640 ..     576     648 .. 0.86

  Alignments for each domain:
  == domain 1  score: 3.3 bits;  conditional E-value: 0.17
  aprb_Neukirchen_a   4 ifvdkekCdgCkgtaCveiCPgdLmkldke................kkkayirepedCW.....eCysCvkeCpqqAievrlyadiaplg 72 
                        +fv+ + C+gC+   C+  CP++  +   +                  k    +p+ C+     +C  C   Cp + i+++ +  +  ++
         2514920906 235 TFVNWDTCTGCG--ICMTKCPSKKAVDPFNeglgfttainipfpqaIPKKAKIDPNACFkiqkdKCGICADVCPAGCIDYKQQDTLITVK 322
                        79*********7..9******98765433346999999999999994567777999999444445999**********999888874443 PP

  == domain 2  score: 34.5 bits;  conditional E-value: 4.3e-11
  aprb_Neukirchen_a   4 ifvdkekCdgCkgtaCveiCP.gdLmkldkekkkayirepedCWeCysCvkeCpqqAievrlyadi 68 
                        ++vd ++C+gC+  +C++ CP g + ++d  ++k     +  C +C  C+  Cpq+A+++++  d 
         2514920906 577 SVVDIKRCIGCG--KCMQTCPfGAIKEIDFRGMKKAEVIETVCQGCGICTATCPQGAVQLQHFTDN 640
                        57999******7..*******44555679999999999999******************9988775 PP

>> 2514922155  A316_02037 NADH-quinone oxidoreductase subunit I [Desulfocapsa thiozymogenes DSM 7269]
   #    score  bias  c-Evalue  i-Evalue hmmfrom  hmm to    alifrom  ali to    envfrom  env to     acc
 ---   ------ ----- --------- --------- ------- -------    ------- -------    ------- -------    ----
   1 !   33.4   3.0   8.9e-11   7.4e-09       7      68 ..      64     130 ..      60     165 .. 0.83

  Alignments for each domain:
  == domain 1  score: 33.4 bits;  conditional E-value: 8.9e-11
  aprb_Neukirchen_a   7 dkekCdgCkgtaCveiCPgdLmkldke.......kkkayirepedCWeCysCvkeCpqqAievrlyadi 68 
                        +++kC  C   +C  +CP+  +k+  +          +y  e   C  C  Cv  Cp++Ai +    + 
         2514922155  64 NESKCVACM--RCATVCPSRCIKISYHedeshrrFVDSYTIEALRCVFCGFCVEVCPVGAITMTEVFEY 130
                        789*****6..************9655445555433589999*******************99876665 PP

>> 2514921737  A316_01619 Fe-S-cluster-containing dehydrogenase component [Desulfocapsa thiozymogenes DSM 7269]
   #    score  bias  c-Evalue  i-Evalue hmmfrom  hmm to    alifrom  ali to    envfrom  env to     acc
 ---   ------ ----- --------- --------- ------- -------    ------- -------    ------- -------    ----
   1 !   11.6   0.9   0.00046     0.039       2      25 ..      41      62 ..      40      71 .. 0.91
   2 !   17.8  11.1   5.6e-06   0.00047       7      57 ..     112     160 ..     108     178 .. 0.92
   3 !    9.2   0.0    0.0025      0.21      50      75 ..     193     218 ..     190     230 .. 0.86

  Alignments for each domain:
  == domain 1  score: 11.6 bits;  conditional E-value: 0.00046
  aprb_Neukirchen_a  2 MpifvdkekCdgCkgtaCveiCPg 25
                       M + vd ++C gC+   C+ +C +
         2514921737 41 MGVLVDLTRCVGCR--SCEAACNQ 62
                       999**********8..9*****75 PP

  == domain 2  score: 17.8 bits;  conditional E-value: 5.6e-06
  aprb_Neukirchen_a   7 dkekCdgCkgtaCveiCPgdLmkldkekkkayirepedCWeCysCvkeCpq 57 
                        +k +C+ C+++aC   C  +  ++++e+  a+i +p+ C +C  C+ +Cp+
         2514921737 112 RKIQCNHCQEPACLTSCFVNAYTKTPEG--AVIYNPKVCVGCRTCMIACPF 160
                        5679*********************997..********************7 PP

  == domain 3  score: 9.2 bits;  conditional E-value: 0.0025
  aprb_Neukirchen_a  50 sCvkeCpqqAievrlyadiaplggsv 75 
                        +Cv +Cpq+A+ +    d+ ++g++ 
         2514921737 193 ACVEACPQEALTFGKRNDLLKIGKQR 218
                        7************9999998888765 PP

>> 2514920265  A316_00147 protein NrfC [Desulfocapsa thiozymogenes DSM 7269]
   #    score  bias  c-Evalue  i-Evalue hmmfrom  hmm to    alifrom  ali to    envfrom  env to     acc
 ---   ------ ----- --------- --------- ------- -------    ------- -------    ------- -------    ----
   1 !    8.0   2.3    0.0062      0.51       3      24 ..      71      90 ..      69      95 .. 0.86
   2 !    8.2   2.6    0.0053      0.44      10      32 ..     123     145 ..     117     151 .. 0.85
   3 !   26.3   3.7   1.4e-08   1.1e-06       5      99 ..     151     247 ..     148     266 .. 0.83

  Alignments for each domain:
  == domain 1  score: 8.0 bits;  conditional E-value: 0.0062
  aprb_Neukirchen_a  3 pifvdkekCdgCkgtaCveiCP 24
                       +++++++ C+ C+  +Cv++C 
         2514920265 71 SMVIRQSLCIDCE--KCVDACN 90
                       67899999****7..9*99996 PP

  == domain 2  score: 8.2 bits;  conditional E-value: 0.0053
  aprb_Neukirchen_a  10 kCdgCkgtaCveiCPgdLmkldk 32 
                         C+ C+++ Cv++CP +  ++d+
         2514920265 123 LCNHCNDAPCVRACPTKATYKDA 145
                        6****99********99888775 PP

  == domain 3  score: 26.3 bits;  conditional E-value: 1.4e-08
  aprb_Neukirchen_a   5 fvdkekCdgCkgtaCveiCPgdLmkldkekkkayirepedCWe........CysCvkeCpqqAievrlyadiaplggsvsplrge.edimWt 87 
                        + +++kC+gCk  +C+ +CP d  ++ +e  +  i + + CWe         + C  +Cp++A  +   +d     + v +l ++ e+  W 
         2514920265 151 RMESNKCIGCK--TCMLACPYDARYFSAE--RHAIDKCDFCWEerlskgetQTGCSAACPTGARTFGNLSDP---DNIVFKLVHQlEESVWV 235
                        56789*****9..9************977..699********854444444589*********999999999...78888888887789999 PP

  aprb_Neukirchen_a  88 ikfrdgkvkrfk 99 
                        ++ +dg++ ++ 
         2514920265 236 LRPEDGTKPNIF 247
                        999999987664 PP

>> 2514921239  A316_01121 MinD superfamily P-loop ATPase, contains an inserted ferredoxin domain [Desulfocapsa thiozymog
   #    score  bias  c-Evalue  i-Evalue hmmfrom  hmm to    alifrom  ali to    envfrom  env to     acc
 ---   ------ ----- --------- --------- ------- -------    ------- -------    ------- -------    ----
   1 !   29.7   9.4   1.3e-09     1e-07       5      63 ..      62     115 ..      59     119 .. 0.91

  Alignments for each domain:
  == domain 1  score: 29.7 bits;  conditional E-value: 1.3e-09
  aprb_Neukirchen_a   5 fvdkekCdgCkgtaCveiCPgdLmkldkekkkayirepedCWeCysCvkeCpqqAievr 63 
                        +v++++C gC+  +Cv+ C  + + +d ++    + +   C +C  C   Cp+qAi++ 
         2514921239  62 RVNSDRCSGCG--QCVDLCQFEAIAMDGQT---AMIDSLGCEGCGVCAHFCPEQAIDLE 115
                        79********7..9************9664...888999*****************975 PP

>> 2514921103  A316_00985 heterodisulfide reductase subunit A [Desulfocapsa thiozymogenes DSM 7269]
   #    score  bias  c-Evalue  i-Evalue hmmfrom  hmm to    alifrom  ali to    envfrom  env to     acc
 ---   ------ ----- --------- --------- ------- -------    ------- -------    ------- -------    ----
   1 !   10.2   6.0    0.0013      0.11       3      64 ..      25     104 ..      23     117 .. 0.85
   2 ?   -1.9   0.7       6.9   5.7e+02       9      28 ..     670     692 ..     664     704 .. 0.74
   3 !   30.2   6.3     9e-10   7.5e-08       5      63 ..     860     917 ..     857     931 .. 0.83

  Alignments for each domain:
  == domain 1  score: 10.2 bits;  conditional E-value: 0.0013
  aprb_Neukirchen_a   3 pifvdkekCdgCkgtaCveiCPgdLmkldke...............kkkayirepedCW.....eCysCvkeCpqqAievrl 64 
                        p ++d + C+ C+   C++ CP   +   +e                   y  +p+ C       C  Cv  C+ +Ai++  
         2514921103  25 PRYIDADACTACG--LCTQYCPRHHVDPYNEglaitrpihidyaqaVPATYYIDPSSCLyvqhgTCQICVPVCQSHAINFNQ 104
                        679*********7..********998887778999999999998874468999*****8555557*************9875 PP

  == domain 2  score: -1.9 bits;  conditional E-value: 6.9
  aprb_Neukirchen_a   9 ekCdgCkg...taCveiCPgdLm 28 
                         +C g +g   + C ++C +  +
         2514921103 670 IQCAGSRGddlQYCSKVCCNHAL 692
                        56777777888888888887655 PP

  == domain 3  score: 30.2 bits;  conditional E-value: 9e-10
  aprb_Neukirchen_a   5 fvdkekCdgCkgtaCveiCPgdLmkldke.kkkayirepedCWeCysCvkeCpqqAievr 63 
                         v+++kC+gC+   Cv+ CP   + ++k  +k+      + C  C  C  +Cp+ Ai++ 
         2514921103 860 SVEQDKCIGCG--LCVSLCPYGAIAMQKVdGKRKAETISASCKACGICAAHCPTFAISMG 917
                        699*******7..********99999885244444555789****************985 PP

>> 2514921099  A316_00981 formate dehydrogenase major subunit [Desulfocapsa thiozymogenes DSM 7269]
   #    score  bias  c-Evalue  i-Evalue hmmfrom  hmm to    alifrom  ali to    envfrom  env to     acc
 ---   ------ ----- --------- --------- ------- -------    ------- -------    ------- -------    ----
   1 ?   -1.9   1.2       6.8   5.7e+02      14      27 ..     100     112 ..      98     116 .. 0.86
   2 !   27.4   4.2   6.2e-09   5.2e-07       4      62 ..     622     685 ..     621     702 .. 0.85

  Alignments for each domain:
  == domain 1  score: -1.9 bits;  conditional E-value: 6.8
  aprb_Neukirchen_a  14 CkgtaCveiCPgdL 27 
                        Ck + C   CPg++
         2514921099 100 CK-APCNLTCPGQI 112
                        98.8*******987 PP

  == domain 2  score: 27.4 bits;  conditional E-value: 6.2e-09
  aprb_Neukirchen_a   4 ifvdkekCdgCkgtaCveiCPgdLmkldke.......kkkayirepedCWeCysCvkeCpqqAiev 62 
                        i+vdk+kC+ C+  +C+++C  d ++l++e            +r +++C  C  Cv  C ++A++ 
         2514921099 622 IIVDKNKCIFCG--RCERVCEYDALELNAEsfddkgrPVGLSLRFNDNCVSCGKCVDNCSTGALNK 685
                        79*********7..**************9888876552346799*******************954 PP

>> 2514920240  A316_00122 protein NrfC [Desulfocapsa thiozymogenes DSM 7269]
   #    score  bias  c-Evalue  i-Evalue hmmfrom  hmm to    alifrom  ali to    envfrom  env to     acc
 ---   ------ ----- --------- --------- ------- -------    ------- -------    ------- -------    ----
   1 !    8.0   0.8    0.0059      0.49      40      57 ..      76      93 ..      70     111 .. 0.75
   2 !   26.8  11.9   9.9e-09   8.2e-07      10      59 ..     127     175 ..     122     184 .. 0.91
   3 ?    2.8   1.4      0.24        20       9      27 ..     186     213 ..     184     227 .. 0.83

  Alignments for each domain:
  == domain 1  score: 8.0 bits;  conditional E-value: 0.0059
  aprb_Neukirchen_a 40 repedCWeCysCvkeCpq 57
                        +++ C +C  Cv +C+q
         2514920240 76 MRQNRCVDCELCVEACRQ 93
                       455667777777777765 PP

  == domain 2  score: 26.8 bits;  conditional E-value: 9.9e-09
  aprb_Neukirchen_a  10 kCdgCkgtaCveiCPgdLmkldkekkkayirepedCWeCysCvkeCpqqA 59 
                         C+ C+++ Cv++CP +  ++d+e+   ++ + ++C +C  C+ +Cp +A
         2514920240 127 LCNQCNRPPCVRVCPTKATYKDPET-GIVVMDYKKCIGCKTCMAACPYNA 175
                        6****99*****************8.888889999*************99 PP

  == domain 3  score: 2.8 bits;  conditional E-value: 0.24
  aprb_Neukirchen_a   9 ekCdgCkg.........taCveiCPgdL 27 
                        +kC+ C +         taC  +CP  +
         2514920240 186 DKCNFCIDtrlaegkteTACAAACPARV 213
                        68999988888999999********876 PP

>> 2514921984  A316_01866 hypothetical protein [Desulfocapsa thiozymogenes DSM 7269]
   #    score  bias  c-Evalue  i-Evalue hmmfrom  hmm to    alifrom  ali to    envfrom  env to     acc
 ---   ------ ----- --------- --------- ------- -------    ------- -------    ------- -------    ----
   1 !   24.9   1.4   3.8e-08   3.2e-06       4      62 ..       8      62 ..       7      85 .. 0.87

  Alignments for each domain:
  == domain 1  score: 24.9 bits;  conditional E-value: 3.8e-08
  aprb_Neukirchen_a  4 ifvdkekCdgCkgtaCveiCPgdLmkldkekkkayirepedCWeCysCvkeCpqqAiev 62
                       i++d+e C+gC+   Cv  C    +++ +   ka +   + C +  +C+  Cp++A+++
         2514921984  8 IKIDEELCNGCG--LCVPDCAEGSLQIIDG--KAKLVADNLCDGLGACLGSCPTGALQI 62
                       78*********7..******9877777643..899*********************987 PP

>> 2514922252  A316_02135 Ferredoxin [Desulfocapsa thiozymogenes DSM 7269]
   #    score  bias  c-Evalue  i-Evalue hmmfrom  hmm to    alifrom  ali to    envfrom  env to     acc
 ---   ------ ----- --------- --------- ------- -------    ------- -------    ------- -------    ----
   1 !   24.4   0.4   5.3e-08   4.4e-06       3      43 ..      25      62 ..      25      66 .. 0.92

  Alignments for each domain:
  == domain 1  score: 24.4 bits;  conditional E-value: 5.3e-08
  aprb_Neukirchen_a  3 pifvdkekCdgCkgtaCveiCPgdLmkldkekkkayirepe 43
                       +i +d+ +C+gC+   Cv  CP d++++d+ ++ka +  p+
         2514922252 25 SISIDTYECNGCG--SCVALCP-DVFQMDAAGEKAEVIAPD 62
                       689*********7..9******.89**********998886 PP

>> 2514921651  A316_01533 electron transfer flavoprotein alpha subunit apoprotein [Desulfocapsa thiozymogenes DSM 7269]
   #    score  bias  c-Evalue  i-Evalue hmmfrom  hmm to    alifrom  ali to    envfrom  env to     acc
 ---   ------ ----- --------- --------- ------- -------    ------- -------    ------- -------    ----
   1 !   23.2   6.3   1.3e-07   1.1e-05       5      64 ..       3      56 ..       1      66 [. 0.86

  Alignments for each domain:
  == domain 1  score: 23.2 bits;  conditional E-value: 1.3e-07
  aprb_Neukirchen_a  5 fvdkekCdgCkgtaCveiCPgdLmkldkekkkayirepedCWeCysCvkeCpqqAievrl 64
                       ++d+e C+gC+   C++ CP   +++ +     +    + C  C sCv  C+++A+++ +
         2514921651  3 IIDTELCIGCG--VCESNCPFGAITVVDG----CAVVGDGCTLCGSCVESCEVGALKLEG 56
                       79********7..9******999999754....3455789***************99876 PP

>> 2514921864  A316_01746 prokaryotic molybdopterin-containing oxidoreductase family, iron-sulfur binding subunit [Desul
   #    score  bias  c-Evalue  i-Evalue hmmfrom  hmm to    alifrom  ali to    envfrom  env to     acc
 ---   ------ ----- --------- --------- ------- -------    ------- -------    ------- -------    ----
   1 !   21.5   6.5   4.3e-07   3.5e-05      11      61 ..     142     191 ..     139     200 .. 0.91
   2 ?    5.4   0.3     0.038       3.1       9      26 ..     217     241 ..     213     259 .. 0.86

  Alignments for each domain:
  == domain 1  score: 21.5 bits;  conditional E-value: 4.3e-07
  aprb_Neukirchen_a  11 CdgCkgtaCveiCPgdLmkldkekkkayirepedCWeCysCvkeCpqqAie 61 
                        C+ C ++ Cv++CP +   + ke+   +  +   C +C  C+ +Cp +A +
         2514921864 142 CNHCDDPPCVRACPTQATFKVKEN-GIVAMDFHRCIGCRFCMAACPYGARS 191
                        ****99**********99888886.89999*****************9965 PP

  == domain 2  score: 5.4 bits;  conditional E-value: 0.038
  aprb_Neukirchen_a   9 ekCdgCkg.......taCveiCPgd 26 
                        ekC+ C++       +aCve+C g 
         2514921864 217 EKCNFCGErlalgqePACVEACKGT 241
                        8*****99**************875 PP

>> 2514923414  A316_03298 4Fe-4S binding domain-containing protein [Desulfocapsa thiozymogenes DSM 7269]
   #    score  bias  c-Evalue  i-Evalue hmmfrom  hmm to    alifrom  ali to    envfrom  env to     acc
 ---   ------ ----- --------- --------- ------- -------    ------- -------    ------- -------    ----
   1 !   23.4   9.7   1.1e-07     9e-06       7      59 ..     270     315 ..     265     325 .. 0.86

  Alignments for each domain:
  == domain 1  score: 23.4 bits;  conditional E-value: 1.1e-07
  aprb_Neukirchen_a   7 dkekCdgCkgtaCveiCPgdLmkldkekkkayirepedCWeCysCvkeCpqqA 59 
                        d+  C+ C+  +C+ +CPg +    ke+++       +C +C  Cv  Cpqq 
         2514923414 270 DPRLCINCQ--KCEAVCPGAIRITGKETMR-----AGECVGCLECVAVCPQQG 315
                        6789****7..9*********999999854.....589************985 PP

>> 2514920714  A316_00596 NADH-quinone oxidoreductase subunit I [Desulfocapsa thiozymogenes DSM 7269]
   #    score  bias  c-Evalue  i-Evalue hmmfrom  hmm to    alifrom  ali to    envfrom  env to     acc
 ---   ------ ----- --------- --------- ------- -------    ------- -------    ------- -------    ----
   1 !   22.1   8.2   2.8e-07   2.3e-05       9      70 ..      60     133 ..      58     139 .. 0.84

  Alignments for each domain:
  == domain 1  score: 22.1 bits;  conditional E-value: 2.8e-07
  aprb_Neukirchen_a   9 ekCdgCkgtaCveiCPgdLmkldke...........kkkayirep...edCWeCysCvkeCpqqAievrlyadiap 70 
                         kC  C+   C+++CP+  ++l +            kkk   +++    +C  C  Cv  C+++Ai++   +++a 
         2514920714  60 PKCVVCG--MCERACPSGCITLGSVsveievdgkpkKKKVLSKYEldfTKCSLCGQCVENCNFGAIDFSKEYNLAS 133
                        69****7..*************9878889999999766666666533368******************99998854 PP

>> 2514921493  A316_01375 putative adenylylsulfate reductase-associated electron transfer protein QmoB [Desulfocapsa thi
   #    score  bias  c-Evalue  i-Evalue hmmfrom  hmm to    alifrom  ali to    envfrom  env to     acc
 ---   ------ ----- --------- --------- ------- -------    ------- -------    ------- -------    ----
   1 !   21.6   3.2     4e-07   3.3e-05       9      76 ..     546     608 ..     544     622 .. 0.81

  Alignments for each domain:
  == domain 1  score: 21.6 bits;  conditional E-value: 4e-07
  aprb_Neukirchen_a   9 ekCdgCkgtaCveiCPgdLmkldkekkkayirepedCWeCysCvkeCpqqAievrlyadiaplggsvs 76 
                        ++C+ Ck  +C+e CP   +  d++     + +p  C  C  C+ +Cp++ i ++ y  i  +g++v+
         2514921493 546 QRCTQCK--RCTEECPFGALDDDAK--GTPLPNPTRCRRCGTCMGACPERIIGFKDYN-IDLIGSMVK 608
                        68****8..*******998777766..5999******************999777553.334555555 PP

>> 2514922249  A316_02132 Fe-S-cluster-containing dehydrogenase component [Desulfocapsa thiozymogenes DSM 7269]
   #    score  bias  c-Evalue  i-Evalue hmmfrom  hmm to    alifrom  ali to    envfrom  env to     acc
 ---   ------ ----- --------- --------- ------- -------    ------- -------    ------- -------    ----
   1 !    7.8   2.3     0.007      0.58       4      24 ..       6      24 ..       3      27 .. 0.82
   2 !   22.8  10.3   1.7e-07   1.4e-05      10      56 ..      58     102 ..      52     105 .. 0.93
   3 ?    6.9  11.6     0.013       1.1       8      64 ..      88     146 ..      87     150 .] 0.77

  Alignments for each domain:
  == domain 1  score: 7.8 bits;  conditional E-value: 0.007
  aprb_Neukirchen_a  4 ifvdkekCdgCkgtaCveiCP 24
                       i+ ++ +C+gC+  aC+  C 
         2514922249  6 IYLNSRRCIGCH--ACEVHCK 24
                       788999999997..9999995 PP

  == domain 2  score: 22.8 bits;  conditional E-value: 1.7e-07
  aprb_Neukirchen_a  10 kCdgCkgtaCveiCPgdLmkldkekkkayirepedCWeCysCvkeCp 56 
                         C  C+++ C +iCP + + +++++   +  + ++C +C++C  +Cp
         2514922249  58 SCYQCEEPYCADICPVSALSKREDG--IVALDVDKCIGCMACAGACP 102
                        7****99**************9997..9999***************9 PP

  == domain 3  score: 6.9 bits;  conditional E-value: 0.013
  aprb_Neukirchen_a   8 kekCdgCkgtaCveiCPgdLmkldkekkkayirepedCWeCy......sCvkeCpqqAievrl 64 
                         +kC+gC   aC  +CP  + ++++ +    + + + C +        +Cv +C ++A+++  
         2514922249  88 VDKCIGCM--ACAGACPWGIPQFNPAT--GKMIKCDYCVDRLdqglkpACVTKCTTHALKFVS 146
                        68*****6..**************997..4455666777654444445899999999998865 PP

>> 2514921183  A316_01065 Fe-S-cluster-containing dehydrogenase component [Desulfocapsa thiozymogenes DSM 7269]
   #    score  bias  c-Evalue  i-Evalue hmmfrom  hmm to    alifrom  ali to    envfrom  env to     acc
 ---   ------ ----- --------- --------- ------- -------    ------- -------    ------- -------    ----
   1 !    7.6   2.0    0.0078      0.65       5      23 ..       6      22 ..       3      26 .. 0.71
   2 !   13.1   0.5   0.00016     0.013       9      42 ..      56      91 ..      50      96 .. 0.70
   3 !   10.6   9.8   0.00095     0.079       4      55 ..     103     163 ..     102     171 .. 0.69

  Alignments for each domain:
  == domain 1  score: 7.6 bits;  conditional E-value: 0.0078
  aprb_Neukirchen_a  5 fvdkekCdgCkgtaCveiC 23
                       ++d e+C gC+  aC+ +C
         2514921183  6 IIDLERCVGCH--ACTIAC 22
                       67778888885..777777 PP

  == domain 2  score: 13.1 bits;  conditional E-value: 0.00016
  aprb_Neukirchen_a  9 ekCdgCkgtaCveiCPgdLmkl..dkekkkayirep 42
                         C+ C ++ Cv++CP d +++  ++ k k + ++ 
         2514921183 56 GLCNHCAKPPCVDACPADPVEMtfTDAKGKTITKSV 91
                       57****99*********9766521444556665555 PP

  == domain 3  score: 10.6 bits;  conditional E-value: 0.00095
  aprb_Neukirchen_a   4 ifvdkekCdgCkgtaCveiCPgdLmkldke..kkkayirepedCWeCy.........sCvkeC 55 
                        + +dk++C gC+  aC ++CP +  ++++   +  +   + ++C  C+         +Cv+ C
         2514921183 103 VQIDKSRCLGCG--ACADACPYKARYINPAltDDVSTDGKADKCTYCMprveaglapACVQTC 163
                        679********7..**********999997333334444567788887444444444455555 PP

>> 2514920864  A316_00746 formate dehydrogenase (quinone-dependent) iron-sulfur subunit [Desulfocapsa thiozymogenes DSM 
   #    score  bias  c-Evalue  i-Evalue hmmfrom  hmm to    alifrom  ali to    envfrom  env to     acc
 ---   ------ ----- --------- --------- ------- -------    ------- -------    ------- -------    ----
   1 ?    2.1   0.6      0.39        32       6      23 ..       9      24 ..       5      35 .. 0.72
   2 !   11.9   1.7   0.00037     0.031      41      60 ..      72      93 ..      60     101 .. 0.64
   3 !   17.4   7.7   7.7e-06   0.00064       4      68 ..     101     167 ..      98     208 .. 0.75

  Alignments for each domain:
  == domain 1  score: 2.1 bits;  conditional E-value: 0.39
  aprb_Neukirchen_a  6 vdkekCdgCkgtaCveiC 23
                       +d + C+ C+   C+ +C
         2514920864  9 IDLSLCTACR--GCQVAC 24
                       6666777776..465555 PP

  == domain 2  score: 11.9 bits;  conditional E-value: 0.00037
  aprb_Neukirchen_a 41 epedCWeCy..sCvkeCpqqAi 60
                       +++ C +C+  sCvk Cp++A+
         2514920864 72 RKDGCMHCTdaSCVKVCPTEAL 93
                       4566666644467777777665 PP

  == domain 3  score: 17.4 bits;  conditional E-value: 7.7e-06
  aprb_Neukirchen_a   4 ifvdkekCdgCkgtaCveiCPgdLmkldkekkkayirepedCWeCy......sCvkeCpqqAievrlyadi 68 
                        +  +  kC+gCk  +C+ +CP  + k +ke++k +  + + C+         +Cv  Cp++A+++  ++ +
         2514920864 101 VALNAAKCIGCK--ECIPACPFGVPKYNKETNKIF--KCDLCYTRLqnnqppACVLSCPTGALQIGAKEAM 167
                        567899*****9..9***************87765..3445554323333339*********987666555 PP

>> 2514922692  A316_02575 succinate dehydrogenase subunit B [Desulfocapsa thiozymogenes DSM 7269]
   #    score  bias  c-Evalue  i-Evalue hmmfrom  hmm to    alifrom  ali to    envfrom  env to     acc
 ---   ------ ----- --------- --------- ------- -------    ------- -------    ------- -------    ----
   1 !   18.5   0.2   3.6e-06    0.0003      41      69 ..     162     190 ..     151     210 .. 0.82
   2 ?    1.9   0.1      0.44        37      14      27 ..     221     235 ..     218     248 .. 0.82

  Alignments for each domain:
  == domain 1  score: 18.5 bits;  conditional E-value: 3.6e-06
  aprb_Neukirchen_a  41 epedCWeCysCvkeCpqqAievrlyadia 69 
                        + ++C +C +Cv +Cp++A  +++ a++ 
         2514922692 162 DAAECIGCGACVAACPNGAAMLFVSAKVS 190
                        56899999999999999999999988875 PP

  == domain 2  score: 1.9 bits;  conditional E-value: 0.44
  aprb_Neukirchen_a  14 Ckg.taCveiCPgdL 27 
                        C +  +C+ +CP+ +
         2514922692 221 CSNeRECEAACPKRM 235
                        888899******875 PP

>> 2514921180  A316_01062 formate dehydrogenase major subunit [Desulfocapsa thiozymogenes DSM 7269]
   #    score  bias  c-Evalue  i-Evalue hmmfrom  hmm to    alifrom  ali to    envfrom  env to     acc
 ---   ------ ----- --------- --------- ------- -------    ------- -------    ------- -------    ----
   1 !   21.1   3.7   5.7e-07   4.7e-05       5      61 ..     617     677 ..     615     685 .. 0.79

  Alignments for each domain:
  == domain 1  score: 21.1 bits;  conditional E-value: 5.7e-07
  aprb_Neukirchen_a   5 fvdkekCdgCkgtaCveiCPgdLmkldke......kkkayirepedCWeCysCvkeCpqqAie 61 
                         vd+++C  C+  +C+++C    + ++ +          ++  ++ C  C +Cv +Cp +A+ 
         2514921180 617 HVDPNRCVLCQ--RCERVCEFAAISVTWQdddagnPAAIHLAINDGCVSCGACVDACPSGALT 677
                        599*******7..******999998855433454322344567899***************85 PP

>> 2514922161  A316_02043 Fe-S-cluster-containing dehydrogenase component [Desulfocapsa thiozymogenes DSM 7269]
   #    score  bias  c-Evalue  i-Evalue hmmfrom  hmm to    alifrom  ali to    envfrom  env to     acc
 ---   ------ ----- --------- --------- ------- -------    ------- -------    ------- -------    ----
   1 ?    6.7   3.1     0.015       1.3       8      23 ..      10      23 ..       3      29 .. 0.80
   2 !   20.5  10.8   8.8e-07   7.3e-05      10      56 ..      59     104 ..      55     107 .. 0.92
   3 !    9.6  12.5    0.0019      0.16       4      64 ..      86     148 ..      85     156 .. 0.64

  Alignments for each domain:
  == domain 1  score: 6.7 bits;  conditional E-value: 0.015
  aprb_Neukirchen_a  8 kekCdgCkgtaCveiC 23
                        ekC+gCk  aC+  C
         2514922161 10 IEKCIGCK--ACEVHC 23
                       58999998..898888 PP

  == domain 2  score: 20.5 bits;  conditional E-value: 8.8e-07
  aprb_Neukirchen_a  10 kCdgCkgtaCveiCPgdLmkldkekkkayirepedCWeCysCvkeCp 56 
                         C  C+++ Cv +CP   m+ ++++   +  +++ C +C +C+ +Cp
         2514922161  59 ACFHCEKPWCVPVCPTGAMQRREKD-GIVFVDQDLCVGCKACMTACP 104
                        699***9**************9887.89999***************9 PP

  == domain 3  score: 9.6 bits;  conditional E-value: 0.0019
  aprb_Neukirchen_a   4 ifvdkekCdgCkgtaCveiCPgdLmkldke.....kkkayirepedCWeCysCvkeCpqqAievrl 64 
                        +fvd++ C gCk  aC+ +CP  + + d++     k   ++ + ++  e  +Cv +C ++ + +  
         2514922161  86 VFVDQDLCVGCK--ACMTACPWGVPQWDADlgkvgKCNLCMDRIDQGLE-PACVTKCTTGCLTFVT 148
                        69*********8..*******9999988873332222222222233332.2666666666666655 PP

>> 2514921406  A316_01288 4Fe-4S binding domain-containing protein [Desulfocapsa thiozymogenes DSM 7269]
   #    score  bias  c-Evalue  i-Evalue hmmfrom  hmm to    alifrom  ali to    envfrom  env to     acc
 ---   ------ ----- --------- --------- ------- -------    ------- -------    ------- -------    ----
   1 ?    5.4   0.1     0.038       3.1      43      62 ..      41      60 ..      30      71 .. 0.84
   2 !   11.2   2.7   0.00063     0.052      19      57 ..     207     247 ..     205     252 .. 0.61
   3 !   15.4   9.3   3.1e-05    0.0026       6      64 ..     230     280 ..     225     293 .. 0.81

  Alignments for each domain:
  == domain 1  score: 5.4 bits;  conditional E-value: 0.038
  aprb_Neukirchen_a 43 edCWeCysCvkeCpqqAiev 62
                        +C+ C + +  Cp +Ai+ 
         2514921406 41 LNCYSCPASTTYCPIGAIQQ 60
                       579999999*********75 PP

  == domain 2  score: 11.2 bits;  conditional E-value: 0.00063
  aprb_Neukirchen_a  19 CveiCPgdLmkl..dkekkkayirepedCWeCysCvkeCpq 57 
                        C   CP   ++   +k++      ++++C +C +C+k Cp 
         2514921406 207 CKTTCPLGAFYGifNKKSILQLHLNKSNCTDCGACLKVCPM 247
                        66666655555312444444445567788888888888875 PP

  == domain 3  score: 15.4 bits;  conditional E-value: 3.1e-05
  aprb_Neukirchen_a   6 vdkekCdgCkgtaCveiCPgdLmkldkekkkayirepedCWeCysCvk.eCpqqAievrl 64 
                         +k++C+ C+  aC ++CP  + +++  k    + + ++C  C  C+  +C+++Ai+++l
         2514921406 230 LNKSNCTDCG--ACLKVCPMGI-QFN--K----NLHSSECIYCLRCMTeACKFDAISIQL 280
                        6899*****7..*******764.333..3....67999********8527******9987 PP

>> 2514920792  A316_00674 indolepyruvate ferredoxin oxidoreductase alpha subunit [Desulfocapsa thiozymogenes DSM 7269]
   #    score  bias  c-Evalue  i-Evalue hmmfrom  hmm to    alifrom  ali to    envfrom  env to     acc
 ---   ------ ----- --------- --------- ------- -------    ------- -------    ------- -------    ----
   1 ?    5.1   0.3     0.046       3.8      31      56 ..     524     550 ..     518     563 .. 0.76
   2 !   11.0   0.7   0.00072     0.059       5      31 ..     576     600 ..     574     602 .] 0.85

  Alignments for each domain:
  == domain 1  score: 5.1 bits;  conditional E-value: 0.046
  aprb_Neukirchen_a  31 dkekkkayirepedCWeCysCvke.Cp 56 
                        +k k+  y  + +dC +C++C+   Cp
         2514920792 524 KKAKHIPYRTKLADCTGCMACINLgCP 550
                        455556677788999999999963265 PP

  == domain 2  score: 11.0 bits;  conditional E-value: 0.00072
  aprb_Neukirchen_a   5 fvdkekCdgCkgtaCveiCPgdLmkld 31 
                         +++ +C+gC+  +C+  C  d ++ +
         2514920792 576 LINEVQCNGCG--QCQALCKFDAIVRQ 600
                        58999*****7..9*****99988876 PP

>> 2514922350  A316_02233 glutamate synthase (NADPH/NADH) large chain [Desulfocapsa thiozymogenes DSM 7269]
   #    score  bias  c-Evalue  i-Evalue hmmfrom  hmm to    alifrom  ali to    envfrom  env to     acc
 ---   ------ ----- --------- --------- ------- -------    ------- -------    ------- -------    ----
   1 !   12.9  12.1   0.00018     0.015       8      60 ..      27      99 ..      18     105 .. 0.90
   2 ?    1.0   0.6      0.89        74       8      31 ..     462     481 ..     460     487 .. 0.83

  Alignments for each domain:
  == domain 1  score: 12.9 bits;  conditional E-value: 0.00018
  aprb_Neukirchen_a  8 kekCdgCkgtaCveiCPgdLmkldke......................kkkayirepedCWeCysCvkeCpqqAi 60
                       +++C+ C+  +C+ +CP++ ++l                         + +   +  + C +C  C+  Cp++Ai
         2514922350 27 EDRCTLCG--RCTAVCPKEAIYLAYRrqrmpkldvlkksrgneyrtfvGIRQKTNMANACIGCSMCTMVCPNEAI 99
                       689****7..*************887789**************999996677888899****************9 PP

  == domain 2  score: 1.0 bits;  conditional E-value: 0.89
  aprb_Neukirchen_a   8 kekCdgCkgtaCveiCPgdLmkld 31 
                        k++C+ C+    v iCP+ +   +
         2514922350 462 KNRCNVCN----VGICPKGITSQN 481
                        799****9....9****9887766 PP

>> 2514921477  A316_01359 pyruvate-ferredoxin/flavodoxin oxidoreductase [Desulfocapsa thiozymogenes DSM 7269]
   #    score  bias  c-Evalue  i-Evalue hmmfrom  hmm to    alifrom  ali to    envfrom  env to     acc
 ---   ------ ----- --------- --------- ------- -------    ------- -------    ------- -------    ----
   1 ?   10.5   1.3     0.001     0.087      42      67 ..     690     715 ..     687     728 .. 0.74
   2 ?    3.3   6.5      0.17        14       6      26 ..     742     760 ..     737     778 .. 0.66

  Alignments for each domain:
  == domain 1  score: 10.5 bits;  conditional E-value: 0.001
  aprb_Neukirchen_a  42 pedCWeCysCvkeCpqqAievrlyad 67 
                        pe+C +C  C   Cp+ Ai++++  +
         2514921477 690 PENCIQCGRCSLVCPHAAIRLKVVPE 715
                        67788888888888888887776555 PP

  == domain 2  score: 3.3 bits;  conditional E-value: 0.17
  aprb_Neukirchen_a   6 vdkekCdgCkgtaCveiCPgd 26 
                        v +e C  C  t+Cv +CP +
         2514921477 742 VFTEDCCAC--TQCVAVCPAK 760
                        556677777..4777777765 PP

>> 2514920908  A316_00790 Coenzyme F420 hydrogenase/dehydrogenase, beta subunit C terminus [Desulfocapsa thiozymogenes D
   #    score  bias  c-Evalue  i-Evalue hmmfrom  hmm to    alifrom  ali to    envfrom  env to     acc
 ---   ------ ----- --------- --------- ------- -------    ------- -------    ------- -------    ----
   1 ?   -0.0   6.5       1.8   1.5e+02      39      56 ..     199     216 ..     193     228 .. 0.83
   2 ?   12.5   1.1   0.00026     0.021      10      38 ..     257     284 ..     252     290 .. 0.71

  Alignments for each domain:
  == domain 1  score: -0.0 bits;  conditional E-value: 1.8
  aprb_Neukirchen_a  39 irepedCWeCysCvkeCp 56 
                         re + C  C++C  +Cp
         2514920908 199 AREMDRCLLCFACRDACP 216
                        577888888888888888 PP

  == domain 2  score: 12.5 bits;  conditional E-value: 0.00026
  aprb_Neukirchen_a  10 kCdgCkgtaCveiCPgdLmkl.dkekkkay 38 
                        +C+ C+  +C+++CP d+  l  k+k+   
         2514920908 257 RCTECG--ECQRACPMDIPILlLKKKMNKE 284
                        8****7..9********9655133334444 PP

>> 2514921492  A316_01374 putative adenylylsulfate reductase-associated electron transfer protein QmoC [Desulfocapsa thi
   #    score  bias  c-Evalue  i-Evalue hmmfrom  hmm to    alifrom  ali to    envfrom  env to     acc
 ---   ------ ----- --------- --------- ------- -------    ------- -------    ------- -------    ----
   1 ?    6.0   1.3     0.024         2      43      56 ..      22      35 ..      15      40 .. 0.69
   2 ?    3.9   1.1      0.11       9.4      45      59 ..      68      82 ..      58      84 .. 0.72

  Alignments for each domain:
  == domain 1  score: 6.0 bits;  conditional E-value: 0.024
  aprb_Neukirchen_a 43 edCWeCysCvkeCp 56
                       ++C++C+ C  +Cp
         2514921492 22 KKCYQCATCSVICP 35
                       45666666666665 PP

  == domain 2  score: 3.9 bits;  conditional E-value: 0.11
  aprb_Neukirchen_a 45 CWeCysCvkeCpqqA 59
                       C +C  C+  Cp++A
         2514921492 68 CHQCGDCTAYCPRGA 82
                       666666666666655 PP

>> 2514920904  A316_00786 heterodisulfide reductase subunit C [Desulfocapsa thiozymogenes DSM 7269]
   #    score  bias  c-Evalue  i-Evalue hmmfrom  hmm to    alifrom  ali to    envfrom  env to     acc
 ---   ------ ----- --------- --------- ------- -------    ------- -------    ------- -------    ----
   1 ?    5.9   1.4     0.027       2.2      43      57 ..      27      41 ..       9      71 .. 0.73
   2 ?    3.4   9.9      0.15        13       9      67 ..      27      94 ..      25     116 .. 0.66

  Alignments for each domain:
  == domain 1  score: 5.9 bits;  conditional E-value: 0.027
  aprb_Neukirchen_a 43 edCWeCysCvkeCpq 57
                       + C++C  C+  Cp 
         2514920904 27 SLCYQCGKCTAGCPY 41
                       445555555555553 PP

  == domain 2  score: 3.4 bits;  conditional E-value: 0.15
  aprb_Neukirchen_a  9 ekCdgCkgtaCveiCPgdLmkldke.........kkkayireped...CWeCysCvkeCpqqAievrlyad 67
                       + C  C+  +C+  CP +L +  +          ++k  + + e    C  C sC   Cp++ i+v    d
         2514920904 27 SLCYQCG--KCTAGCPYSLEYDIPVsrimrlvqiGRKEQVLRSESlwlCATCESCSVRCPNE-IDVARIMD 94
                       5799**7..9******9875444334445555556666665555512266777888899976.55555555 PP

>> 2514920485  A316_00367 4Fe-4S dicluster domain-containing protein [Desulfocapsa thiozymogenes DSM 7269]
   #    score  bias  c-Evalue  i-Evalue hmmfrom  hmm to    alifrom  ali to    envfrom  env to     acc
 ---   ------ ----- --------- --------- ------- -------    ------- -------    ------- -------    ----
   1 ?    2.1   5.9      0.39        32       9      25 ..     239     253 ..     237     277 .. 0.84
   2 ?    9.4   0.8    0.0023      0.19      10      27 ..     318     333 ..     311     341 .. 0.77

  Alignments for each domain:
  == domain 1  score: 2.1 bits;  conditional E-value: 0.39
  aprb_Neukirchen_a   9 ekCdgCkgtaCveiCPg 25 
                        e C+ C+  aC+ iCP 
         2514920485 239 ESCINCG--ACTFICPT 253
                        6788886..88888885 PP

  == domain 2  score: 9.4 bits;  conditional E-value: 0.0023
  aprb_Neukirchen_a  10 kCdgCkgtaCveiCPgdL 27 
                         C gC+  +Cv+ CP ++
         2514920485 318 SCVGCG--RCVQDCPVNI 333
                        588886..8888888765 PP

>> 2514920486  A316_00368 4Fe-4S dicluster domain-containing protein [Desulfocapsa thiozymogenes DSM 7269]
   #    score  bias  c-Evalue  i-Evalue hmmfrom  hmm to    alifrom  ali to    envfrom  env to     acc
 ---   ------ ----- --------- --------- ------- -------    ------- -------    ------- -------    ----
   1 ?    3.5   4.4      0.14        12      40      56 ..     224     240 ..     213     242 .. 0.81
   2 ?    6.3   3.8     0.019       1.6      10      27 ..     280     295 ..     277     310 .. 0.78

  Alignments for each domain:
  == domain 1  score: 3.5 bits;  conditional E-value: 0.14
  aprb_Neukirchen_a  40 repedCWeCysCvkeCp 56 
                         e + C  Cy+C  +Cp
         2514920486 224 AEFSTCIRCYACRNACP 240
                        56678999999999998 PP

  == domain 2  score: 6.3 bits;  conditional E-value: 0.019
  aprb_Neukirchen_a  10 kCdgCkgtaCveiCPgdL 27 
                        +C+ C+  aC+++CP  +
         2514920486 280 RCTDCG--ACESVCPMGI 295
                        8****7..9******765 PP

>> 2514920909  A316_00791 4Fe-4S dicluster domain-containing protein [Desulfocapsa thiozymogenes DSM 7269]
   #    score  bias  c-Evalue  i-Evalue hmmfrom  hmm to    alifrom  ali to    envfrom  env to     acc
 ---   ------ ----- --------- --------- ------- -------    ------- -------    ------- -------    ----
   1 ?    3.8   6.5      0.12       9.7       9      29 ..     239     257 ..     237     280 .. 0.66
   2 ?    5.7   2.8      0.03       2.5      45      57 ..     320     332 ..     316     345 .. 0.71

  Alignments for each domain:
  == domain 1  score: 3.8 bits;  conditional E-value: 0.12
  aprb_Neukirchen_a   9 ekCdgCkgtaCveiCPgdLmk 29 
                         kC  C+  aC++ CP+  + 
         2514920909 239 AKCLSCG--ACTYLCPSCYCF 257
                        69****7..*******86543 PP

  == domain 2  score: 5.7 bits;  conditional E-value: 0.03
  aprb_Neukirchen_a  45 CWeCysCvkeCpq 57 
                        C +C  C+k Cp+
         2514920909 320 CCGCGRCIKSCPV 332
                        5566666666665 PP

>> 2514922076  A316_01958 Ni,Fe-hydrogenase III small subunit [Desulfocapsa thiozymogenes DSM 7269]
   #    score  bias  c-Evalue  i-Evalue hmmfrom  hmm to    alifrom  ali to    envfrom  env to     acc
 ---   ------ ----- --------- --------- ------- -------    ------- -------    ------- -------    ----
   1 ?    9.6   5.0     0.002      0.16      12      71 ..      41      94 ..      35     105 .. 0.82

  Alignments for each domain:
  == domain 1  score: 9.6 bits;  conditional E-value: 0.002
  aprb_Neukirchen_a 12 dgCkgtaCveiCPgdLmkldkekkkayirepedCWeCysCvkeCpqqAievrlyadiapl 71
                       +gC+   C+  CP   + +++ k   +  +   C  C+ C  +Cpq+ i++   + +a  
         2514922076 41 QGCR--VCETLCPFGACRVEDGK---MAIDLGRCLFCADCP-ACPQGHIAFSNDYRLAVR 94
                       6997..9************9765...667889999999995.89**99999988888654 PP


Internal pipeline statistics summary:
-------------------------------------
Query model(s):                            1  (157 nodes)
Target sequences:                       3404  (1122034 residues searched)
Passed MSV filter:                       160  (0.0470035); expected 68.1 (0.02)
Passed bias filter:                      111  (0.0326087); expected 68.1 (0.02)
Passed Vit filter:                        53  (0.0155699); expected 3.4 (0.001)
Passed Fwd filter:                        43  (0.0126322); expected 0.0 (1e-05)
Initial search space (Z):               3404  [actual number of targets]
Domain search space  (domZ):              41  [number of targets reported over threshold]
# CPU time: 0.05u 0.00s 00:00:00.05 Elapsed: 00:00:00.02
# Mc/sec: 6310.30
//
[ok]
