# Supplementary material for: Sulfur disproportionation occurs globally across anoxic habitats and has multiple mechanisms of independent evolutionary origin
Source: ISME J. 2026 Mar 2;20(1):wrag042. doi: 10.1093/ismejo/wrag042 (PMC12998232; doi:10.1093/ismejo/wrag042)
Supplement: Sup_File_1_HMM_wrag042 [file sup_file_1_hmm_wrag042.zip › SupFile1_HMM/SupFile1c_results/aprb_Neukirchen_a-hmm-023_Desulfofustis_glycolicus_PerGlyS_GCF_900130015.txt]

# hmmsearch :: search profile(s) against a sequence database
# HMMER 3.4 (Aug 2023); http://hmmer.org/
# Copyright (C) 2023 Howard Hughes Medical Institute.
# Freely distributed under the BSD open source license.
# - - - - - - - - - - - - - - - - - - - - - - - - - - - - - - - - - - - -
# query HMM file:                  /Users/lukas/OneDrive/2023_Sulfur/20250723_HMM/profiles_all/aprb_Neukirchen_a.hmm
# target sequence database:        /Users/lukas/OneDrive/2023_Sulfur/20250626_HMM/db_new/023_Desulfofustis_glycolicus_PerGlyS_GCF_900130015.fas
# - - - - - - - - - - - - - - - - - - - - - - - - - - - - - - - - - - - -

Query:       aprb_Neukirchen_a  [M=157]
Scores for complete sequences (score includes all domains):
   --- full sequence ---   --- best 1 domain ---    -#dom-
    E-value  score  bias    E-value  score  bias    exp  N  Sequence       Description
    ------- ------ -----    ------- ------ -----   ---- --  --------       -----------
    7.9e-57  189.7   0.9    9.1e-57  189.5   0.9    1.0  1  WP_073375788.1  adenylyl-sulfate reductase subunit beta [Desu
    2.8e-17   61.2   4.8    2.9e-17   61.1   4.8    1.0  1  WP_073374494.1  4Fe-4S dicluster domain-containing protein [D
    2.2e-14   51.8   8.8    2.8e-14   51.4   8.8    1.1  1  WP_073378894.1  mercury methylation ferredoxin HgcB [Desulfof
    2.4e-13   48.4  50.1    1.7e-07   29.4   3.5    6.0  5  WP_073373567.1  4Fe-4S binding protein [Desulfofustis glycoli
      3e-12   44.8   1.8    6.2e-12   43.8   1.9    1.4  1  WP_073374609.1  NIL domain-containing protein [Desulfofustis 
    3.3e-12   44.7  20.7    2.6e-07   28.8   4.4    3.2  2  WP_073373271.1  4Fe-4S binding protein [Desulfofustis glycoli
    4.6e-12   44.2   5.4    5.2e-12   44.1   5.4    1.0  1  WP_073375885.1  indolepyruvate ferredoxin oxidoreductase subu
    5.8e-12   43.9  21.6    2.3e-09   35.5   5.6    3.0  3  WP_073376876.1  4Fe-4S binding protein [Desulfofustis glycoli
    2.1e-11   42.1  24.2    2.1e-07   29.1   5.2    3.3  3  WP_084540531.1  4Fe-4S dicluster domain-containing protein [D
    1.9e-09   35.7  15.1    2.7e-08   32.0   0.4    2.7  2  WP_073373170.1  4Fe-4S binding protein [Desulfofustis glycoli
    9.3e-09   33.5  23.5    4.6e-07   28.0   5.0    2.8  2  WP_073373604.1  FAD-dependent oxidoreductase [Desulfofustis g
    1.6e-08   32.8   5.3    2.8e-08   31.9   5.3    1.3  1  WP_073374718.1  ATP-binding protein [Desulfofustis glycolicus
    3.8e-08   31.5   9.8    3.8e-08   31.5   9.8    1.7  2  WP_084540468.1  4Fe-4S dicluster domain-containing protein [D
    7.5e-08   30.5  25.6    9.1e-06   23.8   6.1    3.3  3  WP_073373453.1  4Fe-4S dicluster domain-containing protein [D
    1.3e-07   29.8   4.4    1.3e-07   29.8   4.4    1.6  1  WP_073376487.1  ATP-binding protein [Desulfofustis glycolicus
    1.4e-07   29.6  25.5    3.1e-05   22.0   7.0    3.5  3  WP_073375994.1  4Fe-4S dicluster domain-containing protein [D
    3.2e-07   28.5   5.2    3.9e-07   28.2   5.2    1.1  1  WP_073377025.1  ferredoxin [Desulfofustis glycolicus]
    4.9e-07   27.9  10.6    8.5e-07   27.1  10.6    1.3  1  WP_073376943.1  EFR1 family ferrodoxin [Desulfofustis glycoli
      7e-07   27.4   6.1    1.1e-06   26.8   6.1    1.2  1  WP_073375520.1  NuoI/complex I 23 kDa subunit family protein 
    7.9e-07   27.2  13.6    1.1e-06   26.8   7.2    2.3  2  WP_073374197.1  sulfate reduction electron transfer complex D
    8.6e-07   27.1  11.8    8.6e-07   27.1  11.8    2.9  3  WP_073373167.1  formate dehydrogenase FDH3 subunit beta [Desu
    1.3e-06   26.5   4.3    2.1e-06   25.8   4.3    1.3  1  WP_073375458.1  electron transfer flavoprotein subunit alpha 
    1.7e-06   26.1   8.5    3.4e-06   25.1   8.5    1.4  1  WP_073373459.1  nitroreductase family protein [Desulfofustis 
    3.1e-06   25.3   2.4    5.2e-06   24.6   2.4    1.3  1  WP_073375906.1  ATP-binding protein [Desulfofustis glycolicus
    3.3e-06   25.2  34.8    7.5e-06   24.0  15.4    3.9  3  WP_073375187.1  RnfABCDGE type electron transport complex sub
    3.6e-06   25.1   3.6    5.7e-06   24.4   3.6    1.3  1  WP_073373367.1  4Fe-4S binding protein [Desulfofustis glycoli
    6.3e-06   24.3   3.5    1.3e-05   23.3   3.5    1.5  1  WP_073373911.1  glycyl-radical enzyme activating protein [Des
    7.7e-06   24.0   7.6      2e-05   22.7   7.6    1.7  1  WP_073373512.1  NADH-quinone oxidoreductase subunit NuoF [Des
    9.2e-06   23.7  22.1    0.00076   17.5   8.0    3.2  3  WP_143166028.1  4Fe-4S dicluster domain-containing protein [D
    1.1e-05   23.4  24.3    0.00023   19.2   3.5    4.0  3  WP_073373516.1  FAD-dependent oxidoreductase [Desulfofustis g
    1.4e-05   23.2   2.6    1.7e-05   22.9   2.6    1.2  1  WP_073373349.1  hypothetical protein [Desulfofustis glycolicu
    1.6e-05   23.0  13.0    4.9e-05   21.4   1.1    2.4  2  WP_073373173.1  EFR1 family ferrodoxin [Desulfofustis glycoli
    2.6e-05   22.3  26.4     0.0046   15.0  13.0    3.5  4  WP_073373269.1  4Fe-4S dicluster domain-containing protein [D
    7.2e-05   20.8   4.6    0.00027   19.0   4.6    2.0  1  WP_073375793.1  FAD-dependent oxidoreductase [Desulfofustis g
      8e-05   20.7   8.4    0.00018   19.5   8.4    1.6  1  WP_073379379.1  thiamine pyrophosphate-dependent enzyme [Desu
    9.5e-05   20.5   8.6     0.0061   14.6   0.8    2.2  2  WP_073374717.1  ATP-binding protein [Desulfofustis glycolicus
    0.00014   19.9   5.4    0.00014   19.9   5.4    2.7  2  WP_084540775.1  FAD-dependent oxidoreductase [Desulfofustis g
    0.00032   18.8   1.4    0.00032   18.8   1.4    2.9  2  WP_073377934.1  FAD-dependent oxidoreductase [Desulfofustis g
    0.00045   18.3   0.8    0.00045   18.3   0.8    2.2  2  WP_073374005.1  succinate dehydrogenase/fumarate reductase ir
    0.00047   18.2   9.8    0.00047   18.2   9.8    2.1  2  WP_073379605.1  Coenzyme F420 hydrogenase/dehydrogenase, beta
    0.00058   17.9  11.2     0.0061   14.6  11.2    2.2  1  WP_073376134.1  FAD-dependent oxidoreductase [Desulfofustis g
    0.00099   17.2  11.4      0.042   11.8   0.8    3.0  3  WP_073373299.1  glutamate synthase-related protein [Desulfofu
      0.001   17.1   6.0      0.001   17.1   6.0    1.9  1  WP_143165977.1  formate dehydrogenase subunit alpha [Desulfof
     0.0014   16.7  12.0      0.005   14.9  12.0    1.7  1  WP_073378093.1  NuoI/complex I 23 kDa subunit family protein 
     0.0014   16.7   9.1      0.034   12.2   1.3    2.5  2  WP_073373342.1  pyruvate:ferredoxin (flavodoxin) oxidoreducta
     0.0022   16.0  36.3      0.032   12.2   1.0    4.8  4  WP_153307066.1  FAD-dependent oxidoreductase [Desulfofustis g
     0.0034   15.4   4.3        0.3    9.1   0.9    2.4  2  WP_279626260.1  (Fe-S)-binding protein [Desulfofustis glycoli
     0.0047   15.0   5.8       0.18    9.8   0.1    2.3  2  WP_073373376.1  LUD domain-containing protein [Desulfofustis 
     0.0088   14.1   2.5        1.3    7.0   0.8    2.2  2  WP_073373569.1  4Fe-4S dicluster domain-containing protein [D
     0.0091   14.0   5.0      0.049   11.7   5.1    2.0  2  WP_073375193.1  electron transport complex subunit RsxC [Desu
  ------ inclusion threshold ------
       0.01   13.9  10.6       0.18    9.8  10.7    2.3  1  WP_073377702.1  bidirectional hydrogenase complex protein Hox
      0.014   13.4   0.4      0.014   13.4   0.4    2.2  2  WP_073378949.1  epoxyqueuosine reductase [Desulfofustis glyco
      0.052   11.6   8.5       0.17    9.9   8.5    1.7  1  WP_161949887.1  4Fe-4S dicluster domain-containing protein [D
       0.13   10.3   7.5        0.8    7.7   1.2    2.3  2  WP_073378562.1  heterodisulfide reductase-related iron-sulfur
       0.21    9.6   7.2        1.4    7.0   0.4    2.9  2  WP_073377764.1  L-lactate dehydrogenase (quinone) large subun
       0.32    9.0  13.6        0.4    8.7   2.7    2.7  2  WP_073373018.1  (Fe-S)-binding protein [Desulfofustis glycoli
       0.35    8.8   6.6        1.1    7.3   0.4    2.3  2  WP_073373356.1  anaerobic glycerol-3-phosphate dehydrogenase 
       0.62    8.1  11.2         34    2.4   1.7    2.1  1  WP_161949875.1  4Fe-4S dicluster domain-containing protein [D
        0.7    7.9  42.1       0.19    9.7   7.5    5.5  5  WP_084540631.1  4Fe-4S binding protein [Desulfofustis glycoli
        1.2    7.1   8.8      0.049   11.6   1.5    2.3  2  WP_161949902.1  FAD-dependent oxidoreductase [Desulfofustis g
        1.2    7.1  10.2        0.4    8.7   0.4    2.5  2  WP_073378988.1  pyridine nucleotide-disulfide oxidoreductase/
          2    6.4  11.8        0.7    7.9   2.3    2.0  2  WP_208609670.1  4Fe-4S binding protein [Desulfofustis glycoli
          2    6.4  11.8        5.1    5.1   3.0    2.6  2  WP_084540442.1  (Fe-S)-binding protein [Desulfofustis glycoli
        5.3    5.0   9.8    1.2e+02    0.7   9.9    2.3  1  WP_073377343.1  indolepyruvate ferredoxin oxidoreductase subu


Domain annotation for each sequence (and alignments):
>> WP_073375788.1  adenylyl-sulfate reductase subunit beta [Desulfofustis glycolicus]
   #    score  bias  c-Evalue  i-Evalue hmmfrom  hmm to    alifrom  ali to    envfrom  env to     acc
 ---   ------ ----- --------- --------- ------- -------    ------- -------    ------- -------    ----
   1 !  189.5   0.9   1.3e-58   9.1e-57       2     119 ..       1     131 [.       1     136 [. 0.90

  Alignments for each domain:
  == domain 1  score: 189.5 bits;  conditional E-value: 1.3e-58
  aprb_Neukirchen_a   2 MpifvdkekCdgCkg...taCveiCPgdLmkldkekkkayirepedCWeCysCvkeCpqqAievrlyadiaplggsvsplrgeedimWtikf 90 
                        Mp++vd++kCdgCkg   taC++iCP+dLm+l+ e++kay++ep+ CWeCysCvk+Cpq+A+ vr+y d++p+gg+v+p+r++++imWt+kf
     WP_073375788.1   1 MPSYVDPSKCDGCKGgdkTACMYICPNDLMVLNVEEMKAYNQEPDACWECYSCVKICPQGAVFVRGYDDFVPMGGQVHPMRSSDSIMWTVKF 92 
                        ******************************************************************************************** PP

  aprb_Neukirchen_a  91 rdgkvkrfkipirttpeg.......s...nlksellfte 119
                        r+g+ krfk+pirtt+eg       +   nl++e l+ e
     WP_073375788.1  93 RNGNLKRFKFPIRTTAEGaanaytgEkgaNLDDEILTLE 131
                        ******************654433303335555555544 PP

>> WP_073374494.1  4Fe-4S dicluster domain-containing protein [Desulfofustis glycolicus]
   #    score  bias  c-Evalue  i-Evalue hmmfrom  hmm to    alifrom  ali to    envfrom  env to     acc
 ---   ------ ----- --------- --------- ------- -------    ------- -------    ------- -------    ----
   1 !   61.1   4.8   4.2e-19   2.9e-17       4      65 ..       4      63 ..       1      79 [. 0.91

  Alignments for each domain:
  == domain 1  score: 61.1 bits;  conditional E-value: 4.2e-19
  aprb_Neukirchen_a  4 ifvdkekCdgCkgtaCveiCPgdLmkldkekkkayirepedCWeCysCvkeCpqqAievrly 65
                       + ++++ C gCk   C+++CP d + +d+ ++ka+++  edC +C sC   Cp +Ai+  ++
     WP_073374494.1  4 MEIREKACRGCK--FCIDVCPTDALAFDEATQKAVVKTVEDCIGCLSCAYLCPSGAISHSGH 63
                       56999******8..9******************************************97765 PP

>> WP_073378894.1  mercury methylation ferredoxin HgcB [Desulfofustis glycolicus]
   #    score  bias  c-Evalue  i-Evalue hmmfrom  hmm to    alifrom  ali to    envfrom  env to     acc
 ---   ------ ----- --------- --------- ------- -------    ------- -------    ------- -------    ----
   1 !   51.4   8.8     4e-16   2.8e-14       5      65 ..      14      70 ..      12      77 .. 0.91

  Alignments for each domain:
  == domain 1  score: 51.4 bits;  conditional E-value: 4e-16
  aprb_Neukirchen_a  5 fvdkekCdgCkgtaCveiCPgdLmkldkekkkayirepedCWeCysCvkeCpqqAievrly 65
                       + d+e C+gC+   C+ +CP+ ++++ ++  ka i++ + C eC +C + Cp++Ai v  +
     WP_073378894.1 14 RLDTETCIGCG--LCQTVCPHRIFVVADK--KARIEDRDACMECGACARNCPVEAITVTPG 70
                       5799******7..*************855..9************************99765 PP

>> WP_073373567.1  4Fe-4S binding protein [Desulfofustis glycolicus]
   #    score  bias  c-Evalue  i-Evalue hmmfrom  hmm to    alifrom  ali to    envfrom  env to     acc
 ---   ------ ----- --------- --------- ------- -------    ------- -------    ------- -------    ----
   1 !   12.4   0.4    0.0004     0.028       5      25 ..     111     129 ..     109     137 .. 0.89
   2 !   26.2   7.4   2.3e-08   1.6e-06       5      69 ..     173     235 ..     169     253 .. 0.82
   3 ?    7.0   1.6     0.019       1.3       5      30 ..     288     311 ..     286     319 .. 0.83
   4 ?   -0.5   0.5       3.9   2.7e+02      48      62 ..     363     377 ..     352     387 .. 0.78
   5 !   29.4   3.5   2.5e-09   1.7e-07       4      62 ..    1136    1190 ..    1134    1207 .. 0.89

  Alignments for each domain:
  == domain 1  score: 12.4 bits;  conditional E-value: 0.0004
  aprb_Neukirchen_a   5 fvdkekCdgCkgtaCveiCPg 25 
                        +vd +kC+gC+   C+ +CP 
     WP_073373567.1 111 YVDADKCTGCG--LCELACPV 129
                        79********7..*******7 PP

  == domain 2  score: 26.2 bits;  conditional E-value: 2.3e-08
  aprb_Neukirchen_a   5 fvdkekCdgCkgtaCveiCPgdLmkldkekkkayirepedCWeCysCvkeCpq..qAievrlyadia 69 
                         vd e+C  C+  aC ++C +  +  +k++    + +++ C +C +C+ +Cp+  qAi v    d+ 
     WP_073373567.1 173 TVDAERCSRCG--ACFRACLHGAVSWQKKE--IAVINQDRCIGCGACYAACPEqfQAITVDQAPDLD 235
                        79********7..*************9875..7888899************9733699999888884 PP

  == domain 3  score: 7.0 bits;  conditional E-value: 0.019
  aprb_Neukirchen_a   5 fvdkekCdgCkgtaCveiCPgdLmkl 30 
                         v ++ C+ C+  aC ++CP + +++
     WP_073373567.1 288 EVGRDICQVCG--ACASVCPVEFLEV 311
                        577899****7..*******988776 PP

  == domain 4  score: -0.5 bits;  conditional E-value: 3.9
  aprb_Neukirchen_a  48 CysCvkeCpqqAiev 62 
                        C  C   C ++Ai++
     WP_073373567.1 363 CGTCQSVCGVGAIDY 377
                        777888888888876 PP

  == domain 5  score: 29.4 bits;  conditional E-value: 2.5e-09
  aprb_Neukirchen_a    4 ifvdkekCdgCkgtaCveiCPgdLmkldkekkkayirepedCWeCysCvkeCpqqAiev 62  
                         ++vd+  C  C   +Cv++CP  + ++++e+  ayi +p+ C +C  Cv eCp + i +
     WP_073373567.1 1136 SVVDPAHCAVCL--TCVRACPYGVPVITEEH-TAYI-NPALCQGCGICVAECPAKTITL 1190
                         589********6..9*************986.6665.79****************9976 PP

>> WP_073374609.1  NIL domain-containing protein [Desulfofustis glycolicus]
   #    score  bias  c-Evalue  i-Evalue hmmfrom  hmm to    alifrom  ali to    envfrom  env to     acc
 ---   ------ ----- --------- --------- ------- -------    ------- -------    ------- -------    ----
   1 !   43.8   1.9     9e-14   6.2e-12       7      70 ..      81     141 ..      74     151 .. 0.87

  Alignments for each domain:
  == domain 1  score: 43.8 bits;  conditional E-value: 9e-14
  aprb_Neukirchen_a   7 dkekCdgCkgtaCveiCPgdLmkldkekkkayirepedCWeCysCvkeCpqqAievrlyadiap 70 
                        d e+C  C+  aC+ +CP   + +++e+   ++ +p++C +C  Cv +Cp++A+e+ l+ +   
     WP_073374609.1  81 DDERCFQCG--ACTGVCPVASLSIRRED-MRVLFDPDKCTGCGQCVLICPVRAMEMSLGREWFD 141
                        679*****7..**************998.667789**********************9988755 PP

>> WP_073373271.1  4Fe-4S binding protein [Desulfofustis glycolicus]
   #    score  bias  c-Evalue  i-Evalue hmmfrom  hmm to    alifrom  ali to    envfrom  env to     acc
 ---   ------ ----- --------- --------- ------- -------    ------- -------    ------- -------    ----
   1 !   21.2   5.4   8.1e-07   5.5e-05      12      60 ..      35      78 ..      30      84 .. 0.88
   2 !   28.8   4.4   3.8e-09   2.6e-07      10      65 ..     262     316 ..     256     319 .. 0.89

  Alignments for each domain:
  == domain 1  score: 21.2 bits;  conditional E-value: 8.1e-07
  aprb_Neukirchen_a 12 dgCkgtaCveiCPgdLmkldkekkkayirepedCWeCysCvkeCpqqAi 60
                       + C+  +C e+CPg+ + l++   + ++ + e C +C  C   Cp +A 
     WP_073373271.1 35 NECR--RCLEVCPGSALRLEN---RRILLDAERCSGCGRCRAVCPSDAF 78
                       5796..99***********85...469999****************996 PP

  == domain 2  score: 28.8 bits;  conditional E-value: 3.8e-09
  aprb_Neukirchen_a  10 kCdgCkgtaCveiCPgdLmkldk.ekkkayirepedCWeCysCvkeCpqqAievrly 65 
                         C+ C   +C  iCP   +k ++ e+ k  + + + C +C  C+  Cp++Ai v  +
     WP_073373271.1 262 DCTRCP--RCAGICPTGALKRKTgESGKQLVFNASRCSNCRLCMEFCPESAITVSEP 316
                        6****5..*******998888663688*************************99765 PP

>> WP_073375885.1  indolepyruvate ferredoxin oxidoreductase subunit alpha [Desulfofustis glycolicus]
   #    score  bias  c-Evalue  i-Evalue hmmfrom  hmm to    alifrom  ali to    envfrom  env to     acc
 ---   ------ ----- --------- --------- ------- -------    ------- -------    ------- -------    ----
   1 !   44.1   5.4   7.5e-14   5.2e-12       3      62 ..       3      58 ..       1      60 [. 0.92

  Alignments for each domain:
  == domain 1  score: 44.1 bits;  conditional E-value: 7.5e-14
  aprb_Neukirchen_a  3 pifvdkekCdgCkgtaCveiCPgdLmkldkekkkayirepedCWeCysCvkeCpqqAiev 62
                        ++vdk+kC g +  +Cv +CP +++++ +   ka   + ++C +C  Cv  Cp++Ai v
     WP_073375885.1  3 EVVVDKDKCSGDE--ECVAACPAQVFEMVDG--KAEPVDADECLGCETCVEVCPEGAITV 58
                       579********97..9************854..9************************87 PP

>> WP_073376876.1  4Fe-4S binding protein [Desulfofustis glycolicus]
   #    score  bias  c-Evalue  i-Evalue hmmfrom  hmm to    alifrom  ali to    envfrom  env to     acc
 ---   ------ ----- --------- --------- ------- -------    ------- -------    ------- -------    ----
   1 ?    6.4   1.1     0.029         2       8      24 ..       9      23 ..       5      30 .. 0.69
   2 !   35.5   5.6   3.3e-11   2.3e-09      10      63 ..      53     104 ..      45     111 .. 0.87
   3 !   13.1   0.8   0.00026     0.018      45      68 ..     112     135 ..     107     141 .. 0.83

  Alignments for each domain:
  == domain 1  score: 6.4 bits;  conditional E-value: 0.029
  aprb_Neukirchen_a  8 kekCdgCkgtaCveiCP 24
                       +++C+gC+   C  +C 
     WP_073376876.1  9 MDRCIGCH--SCSLACA 23
                       56777775..6666664 PP

  == domain 2  score: 35.5 bits;  conditional E-value: 3.3e-11
  aprb_Neukirchen_a  10 kCdgCkgtaCveiCPgdLmkldkekkkayirepedCWeCysCvkeCpqqAievr 63 
                         C gC  + Cv++CP   +  +k +   ++ +++dC  C +Cv +Cp++Ai   
     WP_073376876.1  53 VCLGCDPAPCVQVCPTGAFRQRKGG--GVVVRKSDCISCGACVTACPVGAIYQD 104
                        7****88*************99876..8888999*****************655 PP

  == domain 3  score: 13.1 bits;  conditional E-value: 0.00026
  aprb_Neukirchen_a  45 CWeCysCvkeCpqqAievrlyadi 68 
                        C +C  Cv  Cp++ +e+   ad+
     WP_073376876.1 112 CLHCGRCVEFCPHGCLELTQRADL 135
                        999999999999999999998887 PP

>> WP_084540531.1  4Fe-4S dicluster domain-containing protein [Desulfofustis glycolicus]
   #    score  bias  c-Evalue  i-Evalue hmmfrom  hmm to    alifrom  ali to    envfrom  env to     acc
 ---   ------ ----- --------- --------- ------- -------    ------- -------    ------- -------    ----
   1 ?    1.8   1.4      0.77        53       7      23 ..      73      87 ..      68      94 .. 0.77
   2 !   26.1  11.0   2.5e-08   1.7e-06       9      59 ..     121     170 ..     115     179 .. 0.89
   3 !   29.1   5.2   3.1e-09   2.1e-07       5      95 ..     150     242 ..     147     249 .. 0.82

  Alignments for each domain:
  == domain 1  score: 1.8 bits;  conditional E-value: 0.77
  aprb_Neukirchen_a  7 dkekCdgCkgtaCveiC 23
                       +++ C+ C+   C e+C
     WP_084540531.1 73 REHLCIDCE--LCKEAC 87
                       667899996..888888 PP

  == domain 2  score: 26.1 bits;  conditional E-value: 2.5e-08
  aprb_Neukirchen_a   9 ekCdgCkgtaCveiCPgdLmkldkekkkayirepedCWeCysCvkeCpqqA 59 
                          C+ C+++ Cv++CP     +d+++   ++ +++ C +C  C+ +Cp +A
     WP_084540531.1 121 VLCNQCNRPPCVRVCPTTATWKDEKT-GIVVMKNSRCIGCKTCMAACPYNA 170
                        57****99***************997.88999999**************99 PP

  == domain 3  score: 29.1 bits;  conditional E-value: 3.1e-09
  aprb_Neukirchen_a   5 fvdkekCdgCkgtaCveiCPgdLmkldkekkkayirepedCWeCy........sCvkeCpqqAievrlyadiaplggsvsplrge.edimWt 87 
                        + ++++C+gCk  +C+ +CP +  ++++e+    + + + CWe          +Cv +Cp    +vr+  d+a ++++v +l ++  +i W 
     WP_084540531.1 150 VMKNSRCIGCK--TCMAACPYNARYFNEET--RAVDKCDFCWESRlskgettpACVEACPA---DVRVFGDLADHNSRVFQLLHTpGSIVWV 234
                        45789*****9..9*************997..5678899***964333444449******8...68999999999**********558***9 PP

  aprb_Neukirchen_a  88 ikfrdgkv 95 
                        ++ + g +
     WP_084540531.1 235 LRPETGAI 242
                        99888765 PP

>> WP_073373170.1  4Fe-4S binding protein [Desulfofustis glycolicus]
   #    score  bias  c-Evalue  i-Evalue hmmfrom  hmm to    alifrom  ali to    envfrom  env to     acc
 ---   ------ ----- --------- --------- ------- -------    ------- -------    ------- -------    ----
   1 !   32.0   0.4   3.9e-10   2.7e-08      13      80 ..     213     276 ..     207     290 .. 0.81
   2 ?    6.6   8.8     0.026       1.8       5      57 ..     422     471 ..     420     479 .. 0.87

  Alignments for each domain:
  == domain 1  score: 32.0 bits;  conditional E-value: 3.9e-10
  aprb_Neukirchen_a  13 gCkgtaCveiCPgdLmkldkekkkayirepedCWeCysCvkeCpqqAievrlyadiaplggsvsplrg 80 
                         C+   Cv+iCP++ +++ +++ +    ++ dC +C  C+ +Cp +A++  l +    lg+ vs  r+
     WP_073373170.1 213 ICG--LCVDICPSSAITKARDG-RYLRFSEIDCIHCGQCIGICPSGALDSTLLSVR-SLGKAVSLYRN 276
                        596..9*************998.77777888*****************98876544.56666666555 PP

  == domain 2  score: 6.6 bits;  conditional E-value: 0.026
  aprb_Neukirchen_a   5 fvdkekCdgCkgtaCveiCP.gdLmkldkekkkayirepedCWeCysCvkeCpq 57 
                         vd+  C+ C    C ++C  g L+ + +++      +p+ C +C  C k Cp+
     WP_073373170.1 422 TVDRAACTLCL--SCADACGvGALLPFVEDN--TLRFNPSLCTNCGYCQKTCPE 471
                        6999******6..9*****747788888775..77888**************96 PP

>> WP_073373604.1  FAD-dependent oxidoreductase [Desulfofustis glycolicus]
   #    score  bias  c-Evalue  i-Evalue hmmfrom  hmm to    alifrom  ali to    envfrom  env to     acc
 ---   ------ ----- --------- --------- ------- -------    ------- -------    ------- -------    ----
   1 !   18.4   2.2     6e-06   0.00041       3      68 ..     105     178 ..     103     187 .. 0.87
   2 !   28.0   5.0   6.7e-09   4.6e-07       5      65 ..     939     995 ..     936    1006 .. 0.90

  Alignments for each domain:
  == domain 1  score: 18.4 bits;  conditional E-value: 6e-06
  aprb_Neukirchen_a   3 pifvdkekCdgCkg.....taCveiCPg......dLmkldkekkkayirepedCWeCysCvkeCpqqAievrlyadi 68 
                        p +++ e+C+gC++     ++Cv+  Pg        m   + + +a+  + + C +  + vk Cp +Ai   ++ di
     WP_073373604.1 105 PRYINLERCTGCGEcfqafPECVRFTPGldhrapTCMRYPQATPQAFSIDLATCADIEALVKVCPAGAI---VPDDI 178
                        679*********99*************96555556888888899*************************...55565 PP

  == domain 2  score: 28.0 bits;  conditional E-value: 6.7e-09
  aprb_Neukirchen_a   5 fvdkekCdgCkgtaCveiCPgdLmkldkekkkayirepedCWeCysCvkeCpqqAievrly 65 
                        +vd++ C  C    Cv++CP  +  +++++      +p+ C +C  C  eCp +Ai++   
     WP_073373604.1 939 RVDSKLCAACL--ICVRACPFGVPFINADG--YSEIDPARCHGCGVCASECPAKAIQLMQF 995
                        79********6..9*************997..66789*******************98765 PP

>> WP_073374718.1  ATP-binding protein [Desulfofustis glycolicus]
   #    score  bias  c-Evalue  i-Evalue hmmfrom  hmm to    alifrom  ali to    envfrom  env to     acc
 ---   ------ ----- --------- --------- ------- -------    ------- -------    ------- -------    ----
   1 !   31.9   5.3   4.1e-10   2.8e-08       4      61 ..      60     112 ..      58     118 .. 0.91

  Alignments for each domain:
  == domain 1  score: 31.9 bits;  conditional E-value: 4.1e-10
  aprb_Neukirchen_a   4 ifvdkekCdgCkgtaCveiCPgdLmkldkekkkayirepedCWeCysCvkeCpqqAie 61 
                        +++d ++C+gC+  +C eiC  + + +     k ++  pe C  C  C  +Cp++A+e
     WP_073374718.1  60 PKIDADRCNGCG--KCAEICRFNALAVLG---KKVLVFPELCHSCEGCRDICPEDAVE 112
                        689********7..*******99999973...6799********************97 PP

>> WP_084540468.1  4Fe-4S dicluster domain-containing protein [Desulfofustis glycolicus]
   #    score  bias  c-Evalue  i-Evalue hmmfrom  hmm to    alifrom  ali to    envfrom  env to     acc
 ---   ------ ----- --------- --------- ------- -------    ------- -------    ------- -------    ----
   1 ?   -0.5   0.1       3.9   2.7e+02     111     116 ..      38      43 ..       5      70 .. 0.43
   2 !   31.5   9.8   5.5e-10   3.8e-08       9      64 ..      72     124 ..      66     129 .. 0.92

  Alignments for each domain:
  == domain 1  score: -0.5 bits;  conditional E-value: 3.9
  aprb_Neukirchen_a 111 lksell 116
                        +++++ 
     WP_084540468.1  38 VDQKQE 43 
                        111111 PP

  == domain 2  score: 31.5 bits;  conditional E-value: 5.5e-10
  aprb_Neukirchen_a   9 ekCdgCkgtaCveiCPgdLmkldkekkkayirepedCWeCysCvkeCpqqAievrl 64 
                        e C+ C+   C  +CP +++++d+ +   yi++ + C +C +C  +Cp  Ai v+ 
     WP_084540468.1  72 EWCKSCG--ICSAMCPVKIIMVDELG-HPYIEDMDACIGCRNCEIHCPDFAITVKK 124
                        67****7..9*************987.*************************9975 PP

>> WP_073373453.1  4Fe-4S dicluster domain-containing protein [Desulfofustis glycolicus]
   #    score  bias  c-Evalue  i-Evalue hmmfrom  hmm to    alifrom  ali to    envfrom  env to     acc
 ---   ------ ----- --------- --------- ------- -------    ------- -------    ------- -------    ----
   1 !   11.5   4.3   0.00077     0.053       2      24 ..       3      23 ..       2      28 .. 0.89
   2 !   23.8   6.1   1.3e-07   9.1e-06      10      58 ..      60     106 ..      55     117 .. 0.93
   3 ?    5.9   0.7     0.042       2.9       9      26 ..     154     178 ..     152     184 .. 0.92

  Alignments for each domain:
  == domain 1  score: 11.5 bits;  conditional E-value: 0.00077
  aprb_Neukirchen_a  2 MpifvdkekCdgCkgtaCveiCP 24
                       M +++d ekC+gC+   C+ +C 
     WP_073373453.1  3 MGMVIDLEKCIGCR--SCMVACK 23
                       999**********7..9**9995 PP

  == domain 2  score: 23.8 bits;  conditional E-value: 1.3e-07
  aprb_Neukirchen_a  10 kCdgCkgtaCveiCPgdLmkldkekkkayirepedCWeCysCvkeCpqq 58 
                         C+ C+++ C+++CP    +  +++  a++ + e C +C  C+ +Cp +
     WP_073373453.1  60 HCQHCENAPCEKVCPVGATYHAEDG--AVLIDFERCIGCRYCMSACPYG 106
                        7****99**************9997..********************75 PP

  == domain 3  score: 5.9 bits;  conditional E-value: 0.042
  aprb_Neukirchen_a   9 ekCdgCkg.......taCveiCPgd 26 
                        ekC+ C +       +aCv+ CPg+
     WP_073373453.1 154 EKCTFCAQyrdrgelPACVRGCPGK 178
                        89****9999*************96 PP

>> WP_073376487.1  ATP-binding protein [Desulfofustis glycolicus]
   #    score  bias  c-Evalue  i-Evalue hmmfrom  hmm to    alifrom  ali to    envfrom  env to     acc
 ---   ------ ----- --------- --------- ------- -------    ------- -------    ------- -------    ----
   1 !   29.8   4.4   1.8e-09   1.3e-07       4      62 ..     235     287 ..     233     296 .. 0.90

  Alignments for each domain:
  == domain 1  score: 29.8 bits;  conditional E-value: 1.8e-09
  aprb_Neukirchen_a   4 ifvdkekCdgCkgtaCveiCPgdLmkldkekkkayirepedCWeCysCvkeCpqqAiev 62 
                        ++  +++C+gC+  +C ++C    + +d++     + + e C +C  Cv +Cp++A+ +
     WP_073376487.1 235 VRFAETQCIGCG--QCGDVCQFAAIIFDEKP----LIDLERCMGCGVCVSACPEEALTL 287
                        567789*****7..9*************876....8999*****************976 PP

>> WP_073375994.1  4Fe-4S dicluster domain-containing protein [Desulfofustis glycolicus]
   #    score  bias  c-Evalue  i-Evalue hmmfrom  hmm to    alifrom  ali to    envfrom  env to     acc
 ---   ------ ----- --------- --------- ------- -------    ------- -------    ------- -------    ----
   1 !   10.7   0.6    0.0014     0.097      36      56 ..      10      30 ..       2      51 .. 0.63
   2 ?    6.9   3.5      0.02       1.4       9      25 ..      79      95 ..      75     107 .. 0.85
   3 !   22.0   7.0   4.5e-07   3.1e-05       5      64 ..     108     168 ..     104     180 .. 0.76

  Alignments for each domain:
  == domain 1  score: 10.7 bits;  conditional E-value: 0.0014
  aprb_Neukirchen_a 36 kayirepedCWeCysCvkeCp 56
                       ka++  pe C +C +C  +C+
     WP_073375994.1 10 KAILVTPELCIGCRACQVACK 30
                       555555555555555555554 PP

  == domain 2  score: 6.9 bits;  conditional E-value: 0.02
  aprb_Neukirchen_a  9 ekCdgCkgtaCveiCPg 25
                        +C  C+++ C+ iCP+
     WP_073375994.1 79 RRCMHCEDAGCMTICPS 95
                       69****99*******96 PP

  == domain 3  score: 22.0 bits;  conditional E-value: 4.5e-07
  aprb_Neukirchen_a   5 fvdkekCdgCkgtaCveiCPgdLmkldkekkkayirepedCWeCy......sCvkeCpqqAievrl 64 
                          d++kC+gCk   Cv++CP d+   d+e+    + +   C++ +      +C+k Cp++A+++  
     WP_073375994.1 108 AFDRDKCIGCK--LCVNACPFDVPRYDAED---KVTKCHLCFDRIgagmepACTKTCPTGALKFGD 168
                        5789******8..**************997...3344445555434445568*********98755 PP

>> WP_073377025.1  ferredoxin [Desulfofustis glycolicus]
   #    score  bias  c-Evalue  i-Evalue hmmfrom  hmm to    alifrom  ali to    envfrom  env to     acc
 ---   ------ ----- --------- --------- ------- -------    ------- -------    ------- -------    ----
   1 !   28.2   5.2   5.6e-09   3.9e-07       4      61 ..       5      61 ..       3      63 .] 0.75

  Alignments for each domain:
  == domain 1  score: 28.2 bits;  conditional E-value: 5.6e-09
  aprb_Neukirchen_a  4 ifvdkekCdgCkgtaCveiCPgdLmkldkekkkayireped.CWeCy.sCvkeCpqqAie 61
                       +++d+e+C+gC+  aCve CP+ ++ +d+++ kay+ e ++   +C+   v  Cp + i 
     WP_073377025.1  5 VVIDQEECIGCE--ACVETCPS-VFAFDDDAGKAYVIEGQEtGDDCVdEAVASCPAECIT 61
                       78*********7..*******7.6777778789998876541456763467778877775 PP

>> WP_073376943.1  EFR1 family ferrodoxin [Desulfofustis glycolicus]
   #    score  bias  c-Evalue  i-Evalue hmmfrom  hmm to    alifrom  ali to    envfrom  env to     acc
 ---   ------ ----- --------- --------- ------- -------    ------- -------    ------- -------    ----
   1 !   27.1  10.6   1.2e-08   8.5e-07       7      63 ..     200     250 ..     195     269 .. 0.86

  Alignments for each domain:
  == domain 1  score: 27.1 bits;  conditional E-value: 1.2e-08
  aprb_Neukirchen_a   7 dkekCdgCkgtaCveiCPgdLmkldkekkkayirepedCWeCysCvkeCpqqAievr 63 
                        d +kC+ C+  +C e+CP   +  ++        +  +C  C++Cvk+Cp++A ++ 
     WP_073376943.1 200 DASKCTLCG--QCAEVCPTGAISPEDV----TQTDRWQCLICFACVKICPEEARQMN 250
                        789*****7..9********9999865....48999*****************8775 PP

>> WP_073375520.1  NuoI/complex I 23 kDa subunit family protein [Desulfofustis glycolicus]
   #    score  bias  c-Evalue  i-Evalue hmmfrom  hmm to    alifrom  ali to    envfrom  env to     acc
 ---   ------ ----- --------- --------- ------- -------    ------- -------    ------- -------    ----
   1 !   26.8   6.1   1.5e-08   1.1e-06      10      70 ..      61     127 ..      59     133 .. 0.80

  Alignments for each domain:
  == domain 1  score: 26.8 bits;  conditional E-value: 1.5e-08
  aprb_Neukirchen_a  10 kCdgCkgtaCveiCPgdLmkldke.....kkka...yirepedCWeCysCvkeCpqqAievrlyadiap 70 
                        +C  C+   C+++CP++ + +++      kkk    y  +   C  C sCv  C+++A+++   +++a 
     WP_073375520.1  61 NCVVCG--MCERACPSNCISITSVkpegsKKKVltgYTLDFTTCSLCGSCVESCNFNAVRFSNEYNLAS 127
                        6****7..***********998755666544442225667789******************99998864 PP

>> WP_073374197.1  sulfate reduction electron transfer complex DsrMKJOP subunit DsrO [Desulfofustis glycolicus]
   #    score  bias  c-Evalue  i-Evalue hmmfrom  hmm to    alifrom  ali to    envfrom  env to     acc
 ---   ------ ----- --------- --------- ------- -------    ------- -------    ------- -------    ----
   1 !   26.8   7.2   1.6e-08   1.1e-06      10      61 ..     130     180 ..     128     186 .. 0.90
   2 ?    3.8   0.4      0.18        12       9      25 ..     206     229 ..     202     237 .. 0.91

  Alignments for each domain:
  == domain 1  score: 26.8 bits;  conditional E-value: 1.6e-08
  aprb_Neukirchen_a  10 kCdgCkgtaCveiCPgdLmkldkekkkayirepedCWeCysCvkeCpqqAie 61 
                         C+ C ++ Cv++CP +   +++++   +  +   C +C  C+ +Cp++A +
     WP_073374197.1 130 LCNHCDNPSCVKVCPTKATFVNEKN-GIVAMDYHRCIGCRFCMAACPFGARS 180
                        5****99***************987.888888899**************966 PP

  == domain 2  score: 3.8 bits;  conditional E-value: 0.18
  aprb_Neukirchen_a   9 ekCdgCkg.......taCveiCPg 25 
                        ekC+ C +       +aCve+C g
     WP_073374197.1 206 EKCNFCAErlalglePACVEACQG 229
                        8*****99**************76 PP

>> WP_073373167.1  formate dehydrogenase FDH3 subunit beta [Desulfofustis glycolicus]
   #    score  bias  c-Evalue  i-Evalue hmmfrom  hmm to    alifrom  ali to    envfrom  env to     acc
 ---   ------ ----- --------- --------- ------- -------    ------- -------    ------- -------    ----
   1 ?    6.1   2.6     0.036       2.5      35      56 ..       8      28 ..       1      34 [. 0.64
   2 !   27.1  11.8   1.2e-08   8.6e-07      10      62 ..      59     109 ..      56     126 .. 0.89
   3 ?   -1.6   0.0       8.5   5.8e+02      18      31 ..     155     168 ..     148     180 .. 0.65

  Alignments for each domain:
  == domain 1  score: 6.1 bits;  conditional E-value: 0.036
  aprb_Neukirchen_a 35 kkayirepedCWeCysCvkeCp 56
                       +k +  +   C eC++C  +C 
     WP_073373167.1  8 MK-FYCDTTRCIECFACSVACS 28
                       33.3345566777777777775 PP

  == domain 2  score: 27.1 bits;  conditional E-value: 1.2e-08
  aprb_Neukirchen_a  10 kCdgCkgtaCveiCPgdLmkldkekkkayirepedCWeCysCvkeCpqqAiev 62 
                         C  C ++ C+++CP d +++++++   +++++++C +C  C+ +Cp++A ++
     WP_073373167.1  59 ACMHCTDAPCEQVCPVDCFYIREDG--IVLHDKNKCIGCGYCLYACPFGAPQF 109
                        6****99***************997..**********************9766 PP

  == domain 3  score: -1.6 bits;  conditional E-value: 8.5
  aprb_Neukirchen_a  18 aCveiCPgdLmkld 31 
                         C  +C  + + + 
     WP_073373167.1 155 ICAAVCATNALLVG 168
                        58888877765554 PP

>> WP_073375458.1  electron transfer flavoprotein subunit alpha [Desulfofustis glycolicus]
   #    score  bias  c-Evalue  i-Evalue hmmfrom  hmm to    alifrom  ali to    envfrom  env to     acc
 ---   ------ ----- --------- --------- ------- -------    ------- -------    ------- -------    ----
   1 !   25.8   4.3   3.1e-08   2.1e-06       5      65 ..       3      57 ..       1      67 [. 0.86

  Alignments for each domain:
  == domain 1  score: 25.8 bits;  conditional E-value: 3.1e-08
  aprb_Neukirchen_a  5 fvdkekCdgCkgtaCveiCPgdLmkldkekkkayirepedCWeCysCvkeCpqqAievrly 65
                       ++d++ C+gC+   C++ CP   +++ +     +    + C  C +Cv eC+++A+++ ++
     WP_073375458.1  3 KIDETLCIGCG--ICEQQCPFGAIEVVDG----IAVVGDSCTLCGACVEECEVGALRIEGG 57
                       79********7..9***********9855....3555789***************998876 PP

>> WP_073373459.1  nitroreductase family protein [Desulfofustis glycolicus]
   #    score  bias  c-Evalue  i-Evalue hmmfrom  hmm to    alifrom  ali to    envfrom  env to     acc
 ---   ------ ----- --------- --------- ------- -------    ------- -------    ------- -------    ----
   1 !   25.1   8.5     5e-08   3.4e-06       5      62 ..       8      61 ..       6      73 .. 0.88

  Alignments for each domain:
  == domain 1  score: 25.1 bits;  conditional E-value: 5e-08
  aprb_Neukirchen_a  5 fvdkekCdgCkgtaCveiCPgdLmkldkekkkayirepedCWeCysCvkeCpqqAiev 62
                        +d++ C+gC+  aC+++CP  ++ +d+ + +    + e C  C  C   Cp+ Ai v
     WP_073373459.1  8 LIDRTCCTGCG--ACIDVCPDRILAFDSLG-RPK-IDGECCMLCGHCAALCPEVAIIV 61
                       799*******7..**************987.554.57899***************966 PP

>> WP_073375906.1  ATP-binding protein [Desulfofustis glycolicus]
   #    score  bias  c-Evalue  i-Evalue hmmfrom  hmm to    alifrom  ali to    envfrom  env to     acc
 ---   ------ ----- --------- --------- ------- -------    ------- -------    ------- -------    ----
   1 !   24.6   2.4   7.6e-08   5.2e-06       4      62 ..       8      62 ..       6      76 .. 0.89

  Alignments for each domain:
  == domain 1  score: 24.6 bits;  conditional E-value: 7.6e-08
  aprb_Neukirchen_a  4 ifvdkekCdgCkgtaCveiCPgdLmkldkekkkayirepedCWeCysCvkeCpqqAiev 62
                       i +d+e CdgC+  +Cv  C    +++ +   ka +   + C +  +C+  Cp++A+++
     WP_073375906.1  8 IEIDEELCDGCG--QCVPDCAEGSLQIIN--GKAKLVADKLCDGLGACLGSCPTGALKI 62
                       579********7..9*****988888864..389**********************986 PP

>> WP_073375187.1  RnfABCDGE type electron transport complex subunit B [Desulfofustis glycolicus]
   #    score  bias  c-Evalue  i-Evalue hmmfrom  hmm to    alifrom  ali to    envfrom  env to     acc
 ---   ------ ----- --------- --------- ------- -------    ------- -------    ------- -------    ----
   1 ?    7.0   0.4     0.019       1.3      44      62 ..     146     164 ..     141     168 .. 0.85
   2 !   24.0  15.4   1.1e-07   7.5e-06       6      62 ..     171     238 ..     168     242 .. 0.86
   3 ?    6.3   0.9     0.032       2.2       5      34 ..     244     276 ..     242     285 .. 0.68

  Alignments for each domain:
  == domain 1  score: 7.0 bits;  conditional E-value: 0.019
  aprb_Neukirchen_a  44 dCWeCysCvkeCpqqAiev 62 
                         C +   C  +Cp++Aie+
     WP_073375187.1 146 ACIGLGECAEACPFGAIEM 164
                        6999999**********98 PP

  == domain 2  score: 24.0 bits;  conditional E-value: 1.1e-07
  aprb_Neukirchen_a   6 vdkekCdgCkgtaCveiCPgdLmkldke.............kkkayirepedCWeCysCvkeCpqqAiev 62 
                        + ++kC  C+   Cv+ CP++++++++              +k      +  C +C  Cvk Cp qA+ +
     WP_073375187.1 171 ISPDKCVSCG--VCVKTCPKNIIEIQTLkarvwvpcsskdlGKAVTSVCQVGCIGCKMCVKVCPAQAVTY 238
                        899******7..9************986789999999999654445567889***************987 PP

  == domain 3  score: 6.3 bits;  conditional E-value: 0.032
  aprb_Neukirchen_a   5 fvdkekCd....gCkgtaCveiCPgdLmkldkek 34 
                         +d++ C+     C+ + Cv+ CP d++ + +++
     WP_073375187.1 244 HIDHKACIaygpSCE-EICVSKCPRDIFRIYDTH 276
                        677888872222476.799999999999986554 PP

>> WP_073373367.1  4Fe-4S binding protein [Desulfofustis glycolicus]
   #    score  bias  c-Evalue  i-Evalue hmmfrom  hmm to    alifrom  ali to    envfrom  env to     acc
 ---   ------ ----- --------- --------- ------- -------    ------- -------    ------- -------    ----
   1 !   24.4   3.6   8.3e-08   5.7e-06       6      54 ..       3      47 ..       1      61 [. 0.87

  Alignments for each domain:
  == domain 1  score: 24.4 bits;  conditional E-value: 8.3e-08
  aprb_Neukirchen_a  6 vdkekCdgCkgtaCveiCPgdLmkldkekkkayirepedCWeCysCvke 54
                       + kekC gC   +C+ iC    +++ +++  a   + e C eC++C++ 
     WP_073373367.1  3 ISKEKCVGCA--NCIPICSVGAIYIGEDG-LAE-INTETCVECHNCYRS 47
                       89*******6..9*************998.555.46789*******976 PP

>> WP_073373911.1  glycyl-radical enzyme activating protein [Desulfofustis glycolicus]
   #    score  bias  c-Evalue  i-Evalue hmmfrom  hmm to    alifrom  ali to    envfrom  env to     acc
 ---   ------ ----- --------- --------- ------- -------    ------- -------    ------- -------    ----
   1 !   23.3   3.5   1.9e-07   1.3e-05       6      62 ..      48      99 ..      43     110 .. 0.88

  Alignments for each domain:
  == domain 1  score: 23.3 bits;  conditional E-value: 1.9e-07
  aprb_Neukirchen_a  6 vdkekCdgCkgtaCveiCPgdLmkldkekkkayirepedCWeCysCvkeCpqqAiev 62
                         k+kC+gC+  +C  +CP   +k+ +++   ++r+   C +  +Cv  Cp  A e 
     WP_073373911.1 48 WIKDKCIGCG--ECLTACPTGSLKMVSTG---ILRDLTTCEQNRACVSVCPALAHEA 99
                       5789*****7..9********99999876...*******************988665 PP

>> WP_073373512.1  NADH-quinone oxidoreductase subunit NuoF [Desulfofustis glycolicus]
   #    score  bias  c-Evalue  i-Evalue hmmfrom  hmm to    alifrom  ali to    envfrom  env to     acc
 ---   ------ ----- --------- --------- ------- -------    ------- -------    ------- -------    ----
   1 !   22.7   7.6   2.9e-07     2e-05       3      60 ..     527     580 ..     525     582 .. 0.90

  Alignments for each domain:
  == domain 1  score: 22.7 bits;  conditional E-value: 2.9e-07
  aprb_Neukirchen_a   3 pifvdkekCdgCkgtaCveiCPgdLmkldkekkkayirepedCWeCysCvkeCpqqAi 60 
                        + +++++ C gC+  aC ++C  + +  + +  + +  +++ C +C sC  +C+++A+
     WP_073373512.1 527 TFYIRPDHCVGCG--ACKKACAVKAISGELK--QVHQVDQALCIKCGSCFDACKFNAV 580
                        579*********7..*********9998755..699999*****************97 PP

>> WP_143166028.1  4Fe-4S dicluster domain-containing protein [Desulfofustis glycolicus]
   #    score  bias  c-Evalue  i-Evalue hmmfrom  hmm to    alifrom  ali to    envfrom  env to     acc
 ---   ------ ----- --------- --------- ------- -------    ------- -------    ------- -------    ----
   1 !    7.9   1.8      0.01      0.69       5      24 ..      45      62 ..      43      65 .. 0.86
   2 !   17.5   8.0   1.1e-05   0.00076       7      58 ..     113     162 ..     109     175 .. 0.90
   3 ?    6.6   0.1     0.025       1.7      10      32 ..     178     208 ..     175     222 .. 0.71

  Alignments for each domain:
  == domain 1  score: 7.9 bits;  conditional E-value: 0.01
  aprb_Neukirchen_a  5 fvdkekCdgCkgtaCveiCP 24
                        vd ++C+gC+   C+ +C 
     WP_143166028.1 45 LVDLTRCIGCR--SCEAACN 62
                       6999******8..9****96 PP

  == domain 2  score: 17.5 bits;  conditional E-value: 1.1e-05
  aprb_Neukirchen_a   7 dkekCdgCkgtaCveiCPgdLmkldkekkkayirepedCWeCysCvkeCpqq 58 
                        +k +C+ C ++aC  +C  +  ++++e+  a+i + + C +C  C+ +Cp++
     WP_143166028.1 113 RKIQCNHCLEPACLTACFVNAYTKTPEG--AVIYDADVCVGCRTCMIACPFS 162
                        5679****99***************997..********************75 PP

  == domain 3  score: 6.6 bits;  conditional E-value: 0.025
  aprb_Neukirchen_a  10 kCdgCkg........taCveiCPgdLmkldk 32 
                        kC+ C +        +aCve+CP + +++ +
     WP_143166028.1 178 KCIFCYDtrlvnglpPACVEACPTEALTFGE 208
                        6777766777777777888888877766654 PP

>> WP_073373516.1  FAD-dependent oxidoreductase [Desulfofustis glycolicus]
   #    score  bias  c-Evalue  i-Evalue hmmfrom  hmm to    alifrom  ali to    envfrom  env to     acc
 ---   ------ ----- --------- --------- ------- -------    ------- -------    ------- -------    ----
   1 !   14.0   0.4   0.00014    0.0095       5      27 ..     111     131 ..     109     148 .. 0.88
   2 ?    4.6   0.4       0.1       7.2      48      65 ..     172     189 ..     156     201 .. 0.86
   3 !   19.2   3.5   3.3e-06   0.00023       7      65 ..     941     995 ..     937    1011 .] 0.83

  Alignments for each domain:
  == domain 1  score: 14.0 bits;  conditional E-value: 0.00014
  aprb_Neukirchen_a   5 fvdkekCdgCkgtaCveiCPgdL 27 
                        +vd+++C+gC+  aC+  CP ++
     WP_073373516.1 111 YVDPDRCTGCG--ACEPTCPVKI 131
                        89********7..*******875 PP

  == domain 2  score: 4.6 bits;  conditional E-value: 0.1
  aprb_Neukirchen_a  48 CysCvkeCpqqAievrly 65 
                        C  C k+C  qAi++  +
     WP_073373516.1 172 CRKCEKACDAQAINFADQ 189
                        999**********98655 PP

  == domain 3  score: 19.2 bits;  conditional E-value: 3.3e-06
  aprb_Neukirchen_a   7 dkekCdgCkgtaCveiCPgdLmkldkekkkayirepedCWeCysCvkeCpqqAievrly 65 
                        +++ C  C   aC ++CP     +d+++   + +++ +C +C  C  +Cp +A +v   
     WP_073373516.1 941 NRDICMSCL--ACFRACPFGSPFIDEDG--RVSHNEVKCTGCGICAGICPAKAFQVNFF 995
                        5788****6..**************998..67778899***************987654 PP

>> WP_073373349.1  hypothetical protein [Desulfofustis glycolicus]
   #    score  bias  c-Evalue  i-Evalue hmmfrom  hmm to    alifrom  ali to    envfrom  env to     acc
 ---   ------ ----- --------- --------- ------- -------    ------- -------    ------- -------    ----
   1 !   22.9   2.6   2.5e-07   1.7e-05       3      57 ..       9      69 ..       7      88 .. 0.76

  Alignments for each domain:
  == domain 1  score: 22.9 bits;  conditional E-value: 2.5e-07
  aprb_Neukirchen_a  3 pifvdkekCdgCkgtaCveiCPg...dLmkldkekkkayirepedC....WeCysCvkeCpq 57
                        i++d+ kC+gC  +aCve+C +    +++l+ ++k a++ +p++      eC +C  eC +
     WP_073373349.1  9 KIIIDEAKCEGCTTHACVEACKKysrGILVLK-DGKPAVVDSPDNLarkgTECLACEYECWF 69
                       589*********99*******75222577776.5569***999875222269*******965 PP

>> WP_073373173.1  EFR1 family ferrodoxin [Desulfofustis glycolicus]
   #    score  bias  c-Evalue  i-Evalue hmmfrom  hmm to    alifrom  ali to    envfrom  env to     acc
 ---   ------ ----- --------- --------- ------- -------    ------- -------    ------- -------    ----
   1 !   21.4   1.1   7.1e-07   4.9e-05      30      69 ..     194     233 ..     189     235 .. 0.88
   2 ?    7.4   4.2     0.015         1       9      31 ..     234     254 ..     232     268 .. 0.73

  Alignments for each domain:
  == domain 1  score: 21.4 bits;  conditional E-value: 7.1e-07
  aprb_Neukirchen_a  30 ldkekkkayirepedCWeCysCvkeCpqqAievrlyadia 69 
                        + k+++ a   ++e+C +C  C  eCp++Ai +  y ++a
     WP_073373173.1 194 KAKTNMPAKQVDEEQCTQCGVCAEECPVGAITLAPYPEFA 233
                        556788999999*********************9999885 PP

  == domain 2  score: 7.4 bits;  conditional E-value: 0.015
  aprb_Neukirchen_a   9 ekCdgCkgtaCveiCPgdLmkld 31 
                        ++C+ C   +C +iCP d ++ d
     WP_073373173.1 234 DNCICCF--KCLRICPEDAFTND 254
                        5788885..88888888877766 PP

>> WP_073373269.1  4Fe-4S dicluster domain-containing protein [Desulfofustis glycolicus]
   #    score  bias  c-Evalue  i-Evalue hmmfrom  hmm to    alifrom  ali to    envfrom  env to     acc
 ---   ------ ----- --------- --------- ------- -------    ------- -------    ------- -------    ----
   1 !    9.7   0.8    0.0027      0.19       4      24 ..       6      24 ..       3      39 .. 0.76
   2 !   15.0  13.0   6.7e-05    0.0046      10      57 ..      62     109 ..      59     116 .. 0.91
   3 !   14.0   2.7   0.00013     0.009       7      34 ..      93     118 ..      89     126 .. 0.82
   4 ?    5.4   0.4      0.06       4.1       9      26 ..     185     209 ..     183     219 .. 0.90

  Alignments for each domain:
  == domain 1  score: 9.7 bits;  conditional E-value: 0.0027
  aprb_Neukirchen_a  4 ifvdkekCdgCkgtaCveiCP 24
                       +++d  kC gC+  aC  +C 
     WP_073373269.1  6 MVIDLRKCVGCG--ACALACK 24
                       568888888886..8888885 PP

  == domain 2  score: 15.0 bits;  conditional E-value: 6.7e-05
  aprb_Neukirchen_a  10 kCdgCkgtaCveiCPgdLmkldkekkkayirepedCWeCysCvkeCpq 57 
                         C+ C ++ Cve+CP +   + k++    +++ e C +C +C  +Cp 
     WP_073373269.1  62 LCNHCSNAPCVEACPVEPKAMYKTADGITMHNDERCIGCRACQDACPY 109
                        5****99*********98888888888*******************96 PP

  == domain 3  score: 14.0 bits;  conditional E-value: 0.00013
  aprb_Neukirchen_a   7 dkekCdgCkgtaCveiCPgdLmkldkek 34 
                        + e+C+gC+  aC+++CP ++ +++k++
     WP_073373269.1  93 NDERCIGCR--ACQDACPYSMDEVTKDG 118
                        689*****8..*******9987777764 PP

  == domain 4  score: 5.4 bits;  conditional E-value: 0.06
  aprb_Neukirchen_a   9 ekCdgCkg.......taCveiCPgd 26 
                        ekC+ C +       + Cv++CP++
     WP_073373269.1 185 EKCIFCDHrikndelPYCVSACPSS 209
                        89****999999*999*******87 PP

>> WP_073375793.1  FAD-dependent oxidoreductase [Desulfofustis glycolicus]
   #    score  bias  c-Evalue  i-Evalue hmmfrom  hmm to    alifrom  ali to    envfrom  env to     acc
 ---   ------ ----- --------- --------- ------- -------    ------- -------    ------- -------    ----
   1 !   19.0   4.6     4e-06   0.00027       8      65 ..     545     598 ..     541     618 .. 0.82

  Alignments for each domain:
  == domain 1  score: 19.0 bits;  conditional E-value: 4e-06
  aprb_Neukirchen_a   8 kekCdgCkgtaCveiCPgdLmkldkekkkayirepedCWeCysCvkeCpqqAievrly 65 
                        +++C+ Ck  +C+e CP   +  d+++    + ++  C  C  C+ +Cp++ i ++ y
     WP_073375793.1 545 MQRCTQCK--RCTEECPFGALDDDAKG--TPLPNNTRCRRCGTCMGACPERIIGFKDY 598
                        689****8..*******9988777665..889999***************99977755 PP

>> WP_073379379.1  thiamine pyrophosphate-dependent enzyme [Desulfofustis glycolicus]
   #    score  bias  c-Evalue  i-Evalue hmmfrom  hmm to    alifrom  ali to    envfrom  env to     acc
 ---   ------ ----- --------- --------- ------- -------    ------- -------    ------- -------    ----
   1 !   19.5   8.4   2.6e-06   0.00018       4      63 ..     550     606 ..     548     608 .] 0.83

  Alignments for each domain:
  == domain 1  score: 19.5 bits;  conditional E-value: 2.6e-06
  aprb_Neukirchen_a   4 ifvdkekCdgCkgtaCvei..CPgdLmkldkekkkayirepedCWeCysCvkeCpqqAievr 63 
                        +++ +e+C gC+   Cv+   CP   + l++e     + +++ C +C  C+  Cp qAie++
     WP_073379379.1 550 TVIVNEECLGCG--ICVSEfeCPA--VSLNEEL-GVAVIDQDRCIGCGVCIDVCPAQAIEIK 606
                        678899*****7..9998533775..7888876.67778999*****************986 PP

>> WP_073374717.1  ATP-binding protein [Desulfofustis glycolicus]
   #    score  bias  c-Evalue  i-Evalue hmmfrom  hmm to    alifrom  ali to    envfrom  env to     acc
 ---   ------ ----- --------- --------- ------- -------    ------- -------    ------- -------    ----
   1 !   10.5   1.0    0.0016      0.11      40      61 ..      63      84 ..      57      91 .. 0.89
   2 !   14.6   0.8   8.9e-05    0.0061      42      62 ..      91     111 ..      84     115 .. 0.76

  Alignments for each domain:
  == domain 1  score: 10.5 bits;  conditional E-value: 0.0016
  aprb_Neukirchen_a 40 repedCWeCysCvkeCpqqAie 61
                        +p+dC  C  C+ +C+++Ai+
     WP_073374717.1 63 IRPADCTRCGICIEHCRFSAIS 84
                       5799*****************6 PP

  == domain 2  score: 14.6 bits;  conditional E-value: 8.9e-05
  aprb_Neukirchen_a  42 pedCWeCysCvkeCpqqAiev 62 
                          dC +C  Cv  Cp+qAi++
     WP_073374717.1  91 SIDCEGCGVCVTFCPEQAIDF 111
                        457888888888888888876 PP

>> WP_084540775.1  FAD-dependent oxidoreductase [Desulfofustis glycolicus]
   #    score  bias  c-Evalue  i-Evalue hmmfrom  hmm to    alifrom  ali to    envfrom  env to     acc
 ---   ------ ----- --------- --------- ------- -------    ------- -------    ------- -------    ----
   1 ?    7.7   0.1     0.012       0.8      38      63 ..     130     155 ..     125     161 .. 0.88
   2 !   19.9   5.4     2e-06   0.00014       5      58 ..     162     212 ..     159     236 .. 0.86

  Alignments for each domain:
  == domain 1  score: 7.7 bits;  conditional E-value: 0.012
  aprb_Neukirchen_a  38 yirepedCWeCysCvkeCpqqAievr 63 
                        +ir ++ C +  sC ++C+++Ai++ 
     WP_084540775.1 130 FIRCENGCLGLGSCERACRFSAIRMD 155
                        799999*****************875 PP

  == domain 2  score: 19.9 bits;  conditional E-value: 2e-06
  aprb_Neukirchen_a   5 fvdkekCdgCkgtaCveiCPgdLmkldkekkkayirepedCWeCys.CvkeCpqq 58 
                        + d+e+C gC+   C+e CP+ ++ l  e  k  i + ++  +C s C + Cp q
     WP_084540775.1 162 IFDPERCVGCG--SCIETCPKGIISLVGE--KTKILHWNQYTQCLSpCRQRCPAQ 212
                        5699******7..9************966..7888888899999887******87 PP

>> WP_073377934.1  FAD-dependent oxidoreductase [Desulfofustis glycolicus]
   #    score  bias  c-Evalue  i-Evalue hmmfrom  hmm to    alifrom  ali to    envfrom  env to     acc
 ---   ------ ----- --------- --------- ------- -------    ------- -------    ------- -------    ----
   1 ?    3.0   0.2      0.33        23      45      62 ..     137     154 ..     130     158 .. 0.79
   2 !   18.8   1.4   4.6e-06   0.00032       4      34 ..     160     188 ..     159     212 .. 0.85

  Alignments for each domain:
  == domain 1  score: 3.0 bits;  conditional E-value: 0.33
  aprb_Neukirchen_a  45 CWeCysCvkeCpqqAiev 62 
                        C +   C+++C+++Ai++
     WP_073377934.1 137 CLGFGDCIRACRFNAIKM 154
                        666778999999999987 PP

  == domain 2  score: 18.8 bits;  conditional E-value: 4.6e-06
  aprb_Neukirchen_a   4 ifvdkekCdgCkgtaCveiCPgdLmkldkek 34 
                        ++vd +kC gC+  aC+  CP+ ++++++ +
     WP_073377934.1 160 PVVDYDKCVGCG--ACEASCPKTILEVKTLS 188
                        589********7..***********998655 PP

>> WP_073374005.1  succinate dehydrogenase/fumarate reductase iron-sulfur subunit [Desulfofustis glycolicus]
   #    score  bias  c-Evalue  i-Evalue hmmfrom  hmm to    alifrom  ali to    envfrom  env to     acc
 ---   ------ ----- --------- --------- ------- -------    ------- -------    ------- -------    ----
   1 !   18.3   0.8   6.6e-06   0.00045      40      70 ..     157     187 ..     146     212 .. 0.83
   2 ?    2.7   0.7      0.41        28      13      27 ..     216     231 ..     204     243 .. 0.78

  Alignments for each domain:
  == domain 1  score: 18.3 bits;  conditional E-value: 6.6e-06
  aprb_Neukirchen_a  40 repedCWeCysCvkeCpqqAievrlyadiap 70 
                         + + C +C +Cv  Cp++A  ++ +a+i +
     WP_073374005.1 157 MDAAACIGCGACVASCPNGAAMLFTGAKISQ 187
                        57789******************99999954 PP

  == domain 2  score: 2.7 bits;  conditional E-value: 0.41
  aprb_Neukirchen_a  13 gCkg.taCveiCPgdL 27 
                         C +  +C+ +CP+ +
     WP_073374005.1 216 YCSNeRECEAVCPKGI 231
                        5888899******865 PP

>> WP_073379605.1  Coenzyme F420 hydrogenase/dehydrogenase, beta subunit C-terminal domain [Desulfofustis glycolicus]
   #    score  bias  c-Evalue  i-Evalue hmmfrom  hmm to    alifrom  ali to    envfrom  env to     acc
 ---   ------ ----- --------- --------- ------- -------    ------- -------    ------- -------    ----
   1 !   18.2   9.8   6.9e-06   0.00047       5      58 ..       8      61 ..       6      71 .. 0.80
   2 ?   -1.7   0.1       9.3   6.4e+02       9      20 ..     265     277 ..     261     295 .. 0.69

  Alignments for each domain:
  == domain 1  score: 18.2 bits;  conditional E-value: 6.9e-06
  aprb_Neukirchen_a  5 fvdkekCdgCkgtaCveiCPgdLmkldkekkkayi..repedCWeCysCvkeCpqq 58
                       f   + C gC+   C  +CP d ++l ++++       +   C +C  C+k Cp q
     WP_073379605.1  8 FLTDKDCCGCG--VCAAVCPIDCITLVANDEGFLYpdIDGTRCTDCGLCTKVCPLQ 61
                       566789****7..9************8776333332246689************76 PP

  == domain 2  score: -1.7 bits;  conditional E-value: 9.3
  aprb_Neukirchen_a   9 ekCdgCkg.taCv 20 
                        e C  Ck  t+C 
     WP_073379605.1 265 ESCYACKFtTTCR 277
                        6788887677776 PP

>> WP_073376134.1  FAD-dependent oxidoreductase [Desulfofustis glycolicus]
   #    score  bias  c-Evalue  i-Evalue hmmfrom  hmm to    alifrom  ali to    envfrom  env to     acc
 ---   ------ ----- --------- --------- ------- -------    ------- -------    ------- -------    ----
   1 !   14.6  11.2   8.9e-05    0.0061       4      62 ..     496     580 ..     494     591 .. 0.92

  Alignments for each domain:
  == domain 1  score: 14.6 bits;  conditional E-value: 8.9e-05
  aprb_Neukirchen_a   4 ifvdkekCdgCkgtaCveiCPgdLmkldke............................kkkayirepedCWeCysCvkeCpqqAiev 62 
                        ++ d + C+ C   aCv+iCP   + ++++                            + + ++++++ C +C  C   Cp+ A  +
     WP_073376134.1 496 TVFDYSLCIECD--ACVDICPTTCINFTDNgeedelrerllvparnktqdlyvsetlpTGRVMVKDEDVCLHCGMCAERCPTAAWTM 580
                        5678899****7..*************988899*************************88**********************99765 PP

>> WP_073373299.1  glutamate synthase-related protein [Desulfofustis glycolicus]
   #    score  bias  c-Evalue  i-Evalue hmmfrom  hmm to    alifrom  ali to    envfrom  env to     acc
 ---   ------ ----- --------- --------- ------- -------    ------- -------    ------- -------    ----
   1 !   11.1   0.2    0.0011     0.074       8      31 ..      27      48 ..      20      62 .. 0.84
   2 !   11.8   0.8   0.00062     0.042      10      29 ..      83     100 ..      76     111 .. 0.78
   3 ?   -0.4   0.4       3.5   2.4e+02       8      31 ..     462     481 ..     460     488 .. 0.81

  Alignments for each domain:
  == domain 1  score: 11.1 bits;  conditional E-value: 0.0011
  aprb_Neukirchen_a  8 kekCdgCkgtaCveiCPgdLmkld 31
                       +++C+ C+  +C+ +CP++ ++l 
     WP_073373299.1 27 EDRCTLCG--HCTTVCPKESLYLA 48
                       689****7..*******9988876 PP

  == domain 2  score: 11.8 bits;  conditional E-value: 0.00062
  aprb_Neukirchen_a  10 kCdgCkgtaCveiCPgdLmk 29 
                         C+gC+   C  +CP++ ++
     WP_073373299.1  83 ACIGCG--MCAMVCPNEAIT 100
                        688886..888888887664 PP

  == domain 3  score: -0.4 bits;  conditional E-value: 3.5
  aprb_Neukirchen_a   8 kekCdgCkgtaCveiCPgdLmkld 31 
                        +++C+ C+      iCP+ +   +
     WP_073373299.1 462 QNRCNVCN----LGICPKGITSQN 481
                        789****8....899999887766 PP

>> WP_143165977.1  formate dehydrogenase subunit alpha [Desulfofustis glycolicus]
   #    score  bias  c-Evalue  i-Evalue hmmfrom  hmm to    alifrom  ali to    envfrom  env to     acc
 ---   ------ ----- --------- --------- ------- -------    ------- -------    ------- -------    ----
   1 !   17.1   6.0   1.5e-05     0.001       5      61 ..     142     207 ..     140     221 .. 0.78

  Alignments for each domain:
  == domain 1  score: 17.1 bits;  conditional E-value: 1.5e-05
  aprb_Neukirchen_a   5 fvdkekCdgCkgtaCveiCPgdLmkldke...........kkkayirepedCWeCysCvkeCpqqAie 61 
                          d++kC  C+  +Cv+iC   +m  + +           +     r+ e+C  C  Cv  Cp++A+ 
     WP_143165977.1 142 TFDPNKCVVCG--RCVRICNEVVMAGTLTmtkrgfnampnTAYGKPRSLENCEFCGQCVSSCPTGALT 207
                        6799******7..********999866555455666664322333467789***************85 PP

>> WP_073378093.1  NuoI/complex I 23 kDa subunit family protein [Desulfofustis glycolicus]
   #    score  bias  c-Evalue  i-Evalue hmmfrom  hmm to    alifrom  ali to    envfrom  env to     acc
 ---   ------ ----- --------- --------- ------- -------    ------- -------    ------- -------    ----
   1 !   14.9  12.0   7.2e-05     0.005      10      64 ..      76     137 ..      73     150 .. 0.79

  Alignments for each domain:
  == domain 1  score: 14.9 bits;  conditional E-value: 7.2e-05
  aprb_Neukirchen_a  10 kCdgCkgtaCveiCPgdLmkldke......kkka...yirepedCWeCysCvkeCpqqAievrl 64 
                        kC  C    C+  CP++ + +++       ++k    +  +  +C  C  Cv +Cp +Ai++  
     WP_073378093.1  76 KCVACF--MCQTNCPSNCIIIEAGerfdgrSEKMplrFDIDLLECIYCGYCVEACPMDAIRMDT 137
                        9****6..*************9876777773344111445677899**************9865 PP

>> WP_073373342.1  pyruvate:ferredoxin (flavodoxin) oxidoreductase [Desulfofustis glycolicus]
   #    score  bias  c-Evalue  i-Evalue hmmfrom  hmm to    alifrom  ali to    envfrom  env to     acc
 ---   ------ ----- --------- --------- ------- -------    ------- -------    ------- -------    ----
   1 !    8.2   1.3    0.0083      0.57      42      61 ..     685     704 ..     683     717 .. 0.80
   2 !   12.2   1.3   0.00049     0.034       5      26 ..     738     757 ..     735     771 .. 0.86

  Alignments for each domain:
  == domain 1  score: 8.2 bits;  conditional E-value: 0.0083
  aprb_Neukirchen_a  42 pedCWeCysCvkeCpqqAie 61 
                        pe+C +C  C   Cp+ Ai 
     WP_073373342.1 685 PEECIQCNQCSFVCPHAAII 704
                        78899999999999999985 PP

  == domain 2  score: 12.2 bits;  conditional E-value: 0.00049
  aprb_Neukirchen_a   5 fvdkekCdgCkgtaCveiCPgd 26 
                         v++  C+gC+  +C +iCP +
     WP_073373342.1 738 QVNTLDCQGCG--NCADICPAK 757
                        689999****7..9******75 PP

>> WP_153307066.1  FAD-dependent oxidoreductase [Desulfofustis glycolicus]
   #    score  bias  c-Evalue  i-Evalue hmmfrom  hmm to    alifrom  ali to    envfrom  env to     acc
 ---   ------ ----- --------- --------- ------- -------    ------- -------    ------- -------    ----
   1 !   12.2   1.0   0.00047     0.032       3      27 ..     102     124 ..     101     144 .. 0.84
   2 ?    7.0   0.5      0.02       1.4      15      34 ..     161     184 ..     148     193 .. 0.57
   3 !   10.6  11.8    0.0015       0.1      10      61 ..     945    1001 ..     941    1004 .. 0.78
   4 !    9.8   3.0    0.0025      0.18       4      26 ..     978     998 ..     975    1013 .. 0.86

  Alignments for each domain:
  == domain 1  score: 12.2 bits;  conditional E-value: 0.00047
  aprb_Neukirchen_a   3 pifvdkekCdgCkgtaCveiCPgdL 27 
                        p +vd++kC+ C+  +C   CP+++
     WP_153307066.1 102 PRYVDMDKCIACG--ECAAKCPKKV 124
                        679*********7..9******975 PP

  == domain 2  score: 7.0 bits;  conditional E-value: 0.02
  aprb_Neukirchen_a  15 kg....taCveiCPgdLmkldkek 34 
                        k+    + C+++CP   + +d+++
     WP_153307066.1 161 KKagacGFCEKVCPAGAINFDDTE 184
                        444444466666666666666544 PP

  == domain 3  score: 10.6 bits;  conditional E-value: 0.0015
  aprb_Neukirchen_a   10 kCdgCkgtaCveiCPgdLmkldke......kkkayir.epedCWeCysCvkeCpqqAie 61  
                          CdgC    C+++CP   ++l +       +   yi+ ++++C +C  C   Cp++ + 
     WP_153307066.1  945 YCDGCA--LCIDVCPYHAIELVEVeadeagQPHRYIKvNKAQCKGCGLCQGTCPKRGVV 1001
                         6****6..********99999775556666444555527889************98765 PP

  == domain 4  score: 9.8 bits;  conditional E-value: 0.0025
  aprb_Neukirchen_a   4 ifvdkekCdgCkgtaCveiCPgd 26 
                        i+v+k +C+gC+   C+  CP+ 
     WP_153307066.1 978 IKVNKAQCKGCG--LCQGTCPKR 998
                        78*********7..*******86 PP

>> WP_279626260.1  (Fe-S)-binding protein [Desulfofustis glycolicus]
   #    score  bias  c-Evalue  i-Evalue hmmfrom  hmm to    alifrom  ali to    envfrom  env to     acc
 ---   ------ ----- --------- --------- ------- -------    ------- -------    ------- -------    ----
   1 ?    7.0   0.1     0.018       1.3      38      61 ..      95     118 ..      82     137 .. 0.76
   2 !    9.1   0.9    0.0044       0.3      10      26 ..     145     159 ..     141     169 .. 0.87

  Alignments for each domain:
  == domain 1  score: 7.0 bits;  conditional E-value: 0.018
  aprb_Neukirchen_a  38 yirepedCWeCysCvkeCpqqAie 61 
                          +  + C  C sC  +Cp   ++
     WP_279626260.1  95 DAQWADICLTCGSCASACPIAGVD 118
                        55667789**********977665 PP

  == domain 2  score: 9.1 bits;  conditional E-value: 0.0044
  aprb_Neukirchen_a  10 kCdgCkgtaCveiCPgd 26 
                        kC+ C+  +C+++CP  
     WP_279626260.1 145 KCTMCG--KCENVCPAG 159
                        9****7..9******75 PP

>> WP_073373376.1  LUD domain-containing protein [Desulfofustis glycolicus]
   #    score  bias  c-Evalue  i-Evalue hmmfrom  hmm to    alifrom  ali to    envfrom  env to     acc
 ---   ------ ----- --------- --------- ------- -------    ------- -------    ------- -------    ----
   1 !    9.8   0.1    0.0026      0.18      11      24 ..     314     325 ..     293     336 .. 0.73
   2 ?    6.8   1.6     0.022       1.5       9      27 ..     362     378 ..     361     392 .. 0.84

  Alignments for each domain:
  == domain 1  score: 9.8 bits;  conditional E-value: 0.0026
  aprb_Neukirchen_a  11 CdgCkgtaCveiCP 24 
                        C+ C+  aC++iCP
     WP_073373376.1 314 CIRCG--ACMNICP 325
                        66664..6666666 PP

  == domain 2  score: 6.8 bits;  conditional E-value: 0.022
  aprb_Neukirchen_a   9 ekCdgCkgtaCveiCPgdL 27 
                        + C+ C+   C eiCP ++
     WP_073373376.1 362 QLCISCG--LCKEICPAKI 378
                        57****7..*******876 PP

>> WP_073373569.1  4Fe-4S dicluster domain-containing protein [Desulfofustis glycolicus]
   #    score  bias  c-Evalue  i-Evalue hmmfrom  hmm to    alifrom  ali to    envfrom  env to     acc
 ---   ------ ----- --------- --------- ------- -------    ------- -------    ------- -------    ----
   1 ?    6.8   0.0     0.022       1.5       6      57 ..      24      41 ..      15      65 .. 0.68
   2 ?    7.0   0.8     0.019       1.3      11      27 ..      73      87 ..      66      95 .. 0.90

  Alignments for each domain:
  == domain 1  score: 6.8 bits;  conditional E-value: 0.022
  aprb_Neukirchen_a  6 vdkekCdgCkgtaCveiCPgdLmkldkekkkayirepedCWeCysCvkeCpq 57
                       +d +                                   C++C  C   Cp+
     WP_073373569.1 24 IDVHA----------------------------------CFQCGRCSAGCPV 41
                       44445..................................5555555555554 PP

  == domain 2  score: 7.0 bits;  conditional E-value: 0.019
  aprb_Neukirchen_a 11 CdgCkgtaCveiCPgdL 27
                       C  C+  +C   CP+d+
     WP_073373569.1 73 CAACE--TCATRCPNDI 87
                       99997..9*******97 PP

>> WP_073375193.1  electron transport complex subunit RsxC [Desulfofustis glycolicus]
   #    score  bias  c-Evalue  i-Evalue hmmfrom  hmm to    alifrom  ali to    envfrom  env to     acc
 ---   ------ ----- --------- --------- ------- -------    ------- -------    ------- -------    ----
   1 ?   -1.1   0.0       5.8     4e+02      60     103 ..     204     251 ..     197     294 .. 0.74
   2 !   11.7   5.1   0.00071     0.049      10      57 ..     370     422 ..     366     428 .. 0.78

  Alignments for each domain:
  == domain 1  score: -1.1 bits;  conditional E-value: 5.8
  aprb_Neukirchen_a  60 ievrlyadiaplggsvsplrgee.d...imWtikfrdgkvkrfkipir 103
                        ie   +  ia + + v+   g++ d   ++ ++k+++g++k++   i+
     WP_073375193.1 204 IENNKPDAIAAMTAAVRAAGGDDsDisvVTLQVKYPQGSEKQLIQAIT 251
                        666777778888888888888843334788999999999998866655 PP

  == domain 2  score: 11.7 bits;  conditional E-value: 0.00071
  aprb_Neukirchen_a  10 kCdgCkgtaCveiCPgdL....mkldkekkkayirep...edCWeCysCvkeCpq 57 
                         C+ C+   C ++CP  L    + l  e+++  + e+    +C+eC sC   Cp 
     WP_073375193.1 370 SCIRCG--WCLDACPMGLepkeIGLYVEANRPENTEQfgvFECFECGSCAYVCPA 422
                        7****7..*******998444444444577888888733359***********97 PP

>> WP_073377702.1  bidirectional hydrogenase complex protein HoxU [Desulfofustis glycolicus]
   #    score  bias  c-Evalue  i-Evalue hmmfrom  hmm to    alifrom  ali to    envfrom  env to     acc
 ---   ------ ----- --------- --------- ------- -------    ------- -------    ------- -------    ----
   1 ?    9.8  10.7    0.0026      0.18       6      89 ..     143     229 ..     140     236 .. 0.66

  Alignments for each domain:
  == domain 1  score: 9.8 bits;  conditional E-value: 0.0026
  aprb_Neukirchen_a   6 vdkekCdgCkgtaCveiCPg.......dLmkldke..kkkayir...epedCWeCysCvkeCpqqAievrlyadiaplggsvsplrgeed.i 84 
                         d+++C+ C   +Cv++C         d+m   ++     a +r   +   C +C  Cv+ Cp++A+ +         g+sv ++ +++  +
     WP_073377702.1 143 LDHNRCILCM--RCVRVCDEvegahtlDVMGRGTNsrIITALNRpwgDSISCTKCGKCVQVCPTGAL-F-------EKGSSVGEMEKRHAfL 224
                        5889*****6..******744434434777765553333566663334567***************9.2.......3355566666665446 PP

  aprb_Neukirchen_a  85 mWtik 89 
                        +W ++
     WP_073377702.1 225 SWILN 229
                        66665 PP

>> WP_073378949.1  epoxyqueuosine reductase [Desulfofustis glycolicus]
   #    score  bias  c-Evalue  i-Evalue hmmfrom  hmm to    alifrom  ali to    envfrom  env to     acc
 ---   ------ ----- --------- --------- ------- -------    ------- -------    ------- -------    ----
   1 ?   13.4   0.4    0.0002     0.014      42      67 ..     161     186 ..     148     209 .. 0.78
   2 ?   -0.1   1.6         3   2.1e+02      48      56 ..     219     227 ..     218     229 .. 0.81

  Alignments for each domain:
  == domain 1  score: 13.4 bits;  conditional E-value: 0.0002
  aprb_Neukirchen_a  42 pedCWeCysCvkeCpqqAievrlyad 67 
                        ++ C  C+ C  +Cp++Ai+  +++d
     WP_073378949.1 161 KNRCGACTKCKDACPVGAIKGVVTED 186
                        67888888888888888888766665 PP

  == domain 2  score: -0.1 bits;  conditional E-value: 3
  aprb_Neukirchen_a  48 CysCvkeCp 56 
                        C  C+k+Cp
     WP_073378949.1 219 CGICIKACP 227
                        888999998 PP

>> WP_161949887.1  4Fe-4S dicluster domain-containing protein [Desulfofustis glycolicus]
   #    score  bias  c-Evalue  i-Evalue hmmfrom  hmm to    alifrom  ali to    envfrom  env to     acc
 ---   ------ ----- --------- --------- ------- -------    ------- -------    ------- -------    ----
   1 ?    9.9   8.5    0.0025      0.17      11      57 ..     359     410 ..     356     412 .. 0.75

  Alignments for each domain:
  == domain 1  score: 9.9 bits;  conditional E-value: 0.0025
  aprb_Neukirchen_a  11 CdgCkgtaCveiCPgdLmkldke.......kkkayirepedCWeCysCvkeCpq 57 
                        C+ C+  +C+++CP  + +   +        +  +  +pe C eC  C   Cp 
     WP_161949887.1 359 CIFCG--RCTRVCPARIQVHLINrmiefdqIESTHHLHPEACHECGLCAYVCPA 410
                        999*7..*******87643322212334444589999***************97 PP

>> WP_073378562.1  heterodisulfide reductase-related iron-sulfur binding cluster [Desulfofustis glycolicus]
   #    score  bias  c-Evalue  i-Evalue hmmfrom  hmm to    alifrom  ali to    envfrom  env to     acc
 ---   ------ ----- --------- --------- ------- -------    ------- -------    ------- -------    ----
   1 ?    5.8   0.6     0.046       3.1       7      25 ..     288     304 ..     285     319 .. 0.88
   2 ?    7.7   1.2     0.012       0.8      11      27 ..     344     358 ..     342     369 .. 0.84

  Alignments for each domain:
  == domain 1  score: 5.8 bits;  conditional E-value: 0.046
  aprb_Neukirchen_a   7 dkekCdgCkgtaCveiCPg 25 
                        d + C+ Ck  +C++ CP 
     WP_073378562.1 288 DADACTLCK--RCQDRCPA 304
                        7899****8..*******6 PP

  == domain 2  score: 7.7 bits;  conditional E-value: 0.012
  aprb_Neukirchen_a  11 CdgCkgtaCveiCPgdL 27 
                        C+ C+  aC+eiCP  +
     WP_073378562.1 344 CTTCR--ACQEICPAAI 358
                        99**7..9******876 PP

>> WP_073377764.1  L-lactate dehydrogenase (quinone) large subunit LdhH [Desulfofustis glycolicus]
   #    score  bias  c-Evalue  i-Evalue hmmfrom  hmm to    alifrom  ali to    envfrom  env to     acc
 ---   ------ ----- --------- --------- ------- -------    ------- -------    ------- -------    ----
   1 ?    7.0   0.4      0.02       1.4      10      25 ..     312     325 ..     305     339 .. 0.85
   2 ?    5.4   0.8      0.06       4.1       9      25 ..     361     375 ..     359     394 .. 0.83

  Alignments for each domain:
  == domain 1  score: 7.0 bits;  conditional E-value: 0.02
  aprb_Neukirchen_a  10 kCdgCkgtaCveiCPg 25 
                        +C  C+  aC ++CP 
     WP_073377764.1 312 RCVRCG--ACANVCPV 325
                        89***7..9*****95 PP

  == domain 2  score: 5.4 bits;  conditional E-value: 0.06
  aprb_Neukirchen_a   9 ekCdgCkgtaCveiCPg 25 
                        ++C+ C+  aC +iC g
     WP_073377764.1 361 QNCINCE--ACKDICAG 375
                        68****7..9*****88 PP

>> WP_073373018.1  (Fe-S)-binding protein [Desulfofustis glycolicus]
   #    score  bias  c-Evalue  i-Evalue hmmfrom  hmm to    alifrom  ali to    envfrom  env to     acc
 ---   ------ ----- --------- --------- ------- -------    ------- -------    ------- -------    ----
   1 ?    8.7   2.7    0.0058       0.4       6      24 ..      12      28 ..       9      34 .. 0.87
   2 ?    7.0   0.9      0.02       1.3       9      27 ..      64      80 ..      62      90 .. 0.86

  Alignments for each domain:
  == domain 1  score: 8.7 bits;  conditional E-value: 0.0058
  aprb_Neukirchen_a  6 vdkekCdgCkgtaCveiCP 24
                        +++kC +C+  aC+ +CP
     WP_073373018.1 12 FKENKCAKCG--ACTAVCP 28
                       5789*****7..9*****9 PP

  == domain 2  score: 7.0 bits;  conditional E-value: 0.02
  aprb_Neukirchen_a  9 ekCdgCkgtaCveiCPgdL 27
                       +kC  C+  aC  +CP +L
     WP_073373018.1 64 SKCLLCG--ACSTVCPRKL 80
                       79****7..9******987 PP

>> WP_073373356.1  anaerobic glycerol-3-phosphate dehydrogenase subunit C [Desulfofustis glycolicus]
   #    score  bias  c-Evalue  i-Evalue hmmfrom  hmm to    alifrom  ali to    envfrom  env to     acc
 ---   ------ ----- --------- --------- ------- -------    ------- -------    ------- -------    ----
   1 ?    7.3   0.4     0.016       1.1       9      25 ..     550     564 ..     543     581 .. 0.81
   2 ?    4.2   1.0      0.14       9.3       9      25 ..     605     619 ..     596     628 .. 0.75

  Alignments for each domain:
  == domain 1  score: 7.3 bits;  conditional E-value: 0.016
  aprb_Neukirchen_a   9 ekCdgCkgtaCveiCPg 25 
                        e+C gC   +C + CP 
     WP_073373356.1 550 ENCSGCA--KCRSYCPI 564
                        6899996..99999995 PP

  == domain 2  score: 4.2 bits;  conditional E-value: 0.14
  aprb_Neukirchen_a   9 ekCdgCkgtaCveiCPg 25 
                        + C+ Ck  +C   CP+
     WP_073373356.1 605 DSCINCK--RCLTECPS 619
                        5566665..66666665 PP

>> WP_161949875.1  4Fe-4S dicluster domain-containing protein [Desulfofustis glycolicus]
   #    score  bias  c-Evalue  i-Evalue hmmfrom  hmm to    alifrom  ali to    envfrom  env to     acc
 ---   ------ ----- --------- --------- ------- -------    ------- -------    ------- -------    ----
   1 ?    2.4   1.7      0.49        34      10      29 ..     330     347 ..     324     356 .. 0.82

  Alignments for each domain:
  == domain 1  score: 2.4 bits;  conditional E-value: 0.49
  aprb_Neukirchen_a  10 kCdgCkgtaCveiCPgdLmk 29 
                         C+ C+   C ++C   + +
     WP_161949875.1 330 SCIDCG--LCSYVCEARIAV 347
                        69***7..9*****877655 PP

>> WP_084540631.1  4Fe-4S binding protein [Desulfofustis glycolicus]
   #    score  bias  c-Evalue  i-Evalue hmmfrom  hmm to    alifrom  ali to    envfrom  env to     acc
 ---   ------ ----- --------- --------- ------- -------    ------- -------    ------- -------    ----
   1 ?    6.3   1.6     0.032       2.2      41      63 ..     255     277 ..     229     281 .. 0.70
   2 ?    9.7   7.5    0.0028      0.19       9      63 ..     257     303 ..     255     307 .. 0.85
   3 ?    4.8   8.4     0.091       6.3       9      61 ..     362     420 ..     360     433 .. 0.76
   4 ?    1.7   0.2      0.79        54      48      78 ..     451     483 ..     446     486 .. 0.79
   5 ?    4.7   3.9     0.098       6.7       4      24 ..     486     504 ..     484     506 .. 0.91

  Alignments for each domain:
  == domain 1  score: 6.3 bits;  conditional E-value: 0.032
  aprb_Neukirchen_a  41 epedCWeCysCvkeCpqqAievr 63 
                          +dC  C  C ++C+ +Ai+ r
     WP_084540631.1 255 GDDDCGACRLCSRICRMGAIDER 277
                        5689****************976 PP

  == domain 2  score: 9.7 bits;  conditional E-value: 0.0028
  aprb_Neukirchen_a   9 ekCdgCkgtaCveiCPgdLmkldkekkkayirepedCWeCysCvkeCpqqAievr 63 
                        + C  C+   C +iC    +  ++        +p+ C  C+ C+  Cp+q i++r
     WP_084540631.1 257 DDCGACR--LCSRICRMGAIDERR------RIDPQRCSLCIDCLVRCPRQVISFR 303
                        5799997..******877766554......47********************998 PP

  == domain 3  score: 4.8 bits;  conditional E-value: 0.091
  aprb_Neukirchen_a   9 ekCdgCkgtaCveiCPgdLmkldke.......kkkayirepedC.WeCysCvkeCpqqAie 61 
                        ++C  C   +C+++C g+ ++            +   + +   C ++C+ C ++Cp++Ai+
     WP_084540631.1 362 QRCVRCA--ECIQVCIGNGLQPVLLeagiegiFSPHLVARTGYCeFNCTLCGQICPTGAIK 420
                        68****6..9******996653221234556634667788888979**************7 PP

  == domain 4  score: 1.7 bits;  conditional E-value: 0.79
  aprb_Neukirchen_a  48 CysCvkeCpq..qAievrlyadiaplggsvspl 78 
                        C+ C  +Cp+  +Ai++r    +  l g+ +++
     WP_084540631.1 451 CIVCEEHCPTpdKAIKFRTVVMVDDLTGQQQEI 483
                        999*****7544899999988887777776665 PP

  == domain 5  score: 4.7 bits;  conditional E-value: 0.098
  aprb_Neukirchen_a   4 ifvdkekCdgCkgtaCveiCP 24 
                        +f+  e C+gC+   C+  CP
     WP_084540631.1 486 PFIVDELCIGCG--ICETKCP 504
                        68999******7..9*****9 PP

>> WP_161949902.1  FAD-dependent oxidoreductase [Desulfofustis glycolicus]
   #    score  bias  c-Evalue  i-Evalue hmmfrom  hmm to    alifrom  ali to    envfrom  env to     acc
 ---   ------ ----- --------- --------- ------- -------    ------- -------    ------- -------    ----
   1 ?   -1.8   0.1       9.9   6.8e+02      51      58 ..       6      13 ..       3      31 .. 0.70
   2 ?   11.6   1.5   0.00071     0.049      43      66 ..     469     492 ..     465     494 .. 0.89

  Alignments for each domain:
  == domain 1  score: -1.8 bits;  conditional E-value: 9.9
  aprb_Neukirchen_a 51 CvkeCpqq 58
                       C+k+Cp +
     WP_161949902.1  6 CTKACPLG 13
                       88888865 PP

  == domain 2  score: 11.6 bits;  conditional E-value: 0.00071
  aprb_Neukirchen_a  43 edCWeCysCvkeCpqqAievrlya 66 
                        + CW C  C  eCp++A+ v++++
     WP_161949902.1 469 RTCWFCLPCEVECPTDALYVQIPY 492
                        68****************998876 PP

>> WP_073378988.1  pyridine nucleotide-disulfide oxidoreductase/dicluster-binding protein [Desulfofustis glycolicus]
   #    score  bias  c-Evalue  i-Evalue hmmfrom  hmm to    alifrom  ali to    envfrom  env to     acc
 ---   ------ ----- --------- --------- ------- -------    ------- -------    ------- -------    ----
   1 ?    1.2   4.1       1.2        81      10      24 ..     315     329 ..     310     332 .. 0.83
   2 ?    8.7   0.4    0.0058       0.4       9      28 ..     363     380 ..     359     392 .. 0.86

  Alignments for each domain:
  == domain 1  score: 1.2 bits;  conditional E-value: 1.2
  aprb_Neukirchen_a  10 kCdgCkgtaCveiCP 24 
                        +C  C   +Cv++CP
     WP_073378988.1 315 RCLQCDCMRCVDVCP 329
                        788887799999999 PP

  == domain 2  score: 8.7 bits;  conditional E-value: 0.0058
  aprb_Neukirchen_a   9 ekCdgCkgtaCveiCPgdLm 28 
                        + C  C+   C+++CP+d  
     WP_073378988.1 363 NSCSWCR--LCEYVCPHDFS 380
                        5799**7..********975 PP

>> WP_208609670.1  4Fe-4S binding protein [Desulfofustis glycolicus]
   #    score  bias  c-Evalue  i-Evalue hmmfrom  hmm to    alifrom  ali to    envfrom  env to     acc
 ---   ------ ----- --------- --------- ------- -------    ------- -------    ------- -------    ----
   1 ?    7.9   2.3      0.01       0.7      17      60 ..     346     390 ..     341     400 .. 0.79
   2 ?    2.9   2.2      0.34        24      11      29 ..     404     420 ..     400     425 .. 0.80

  Alignments for each domain:
  == domain 1  score: 7.9 bits;  conditional E-value: 0.01
  aprb_Neukirchen_a  17 taCveiCPgdLmk.ldkekkkayirepedCWeCysCvkeCpqqAi 60 
                        t+C   CP  L+  l    +   i+  + C +C  C + C+ +A+
     WP_208609670.1 346 THCLTYCPMGLLAdLFGRINPWRIKIHDGCNQCGRCSRVCRYNAL 390
                        799999998877624555668889999999999999999999998 PP

  == domain 2  score: 2.9 bits;  conditional E-value: 0.34
  aprb_Neukirchen_a  11 CdgCkgtaCveiCPgdLmk 29 
                        C  C+   C+++CP + ++
     WP_208609670.1 404 CSLCG--DCISACPDNHLH 420
                        88896..899999988665 PP

>> WP_084540442.1  (Fe-S)-binding protein [Desulfofustis glycolicus]
   #    score  bias  c-Evalue  i-Evalue hmmfrom  hmm to    alifrom  ali to    envfrom  env to     acc
 ---   ------ ----- --------- --------- ------- -------    ------- -------    ------- -------    ----
   1 ?    5.1   3.0     0.074       5.1      44      86 ..      32      75 ..      28      77 .. 0.82
   2 ?    3.5   4.6      0.23        16      11      26 ..      77      90 ..      75     102 .. 0.89

  Alignments for each domain:
  == domain 1  score: 5.1 bits;  conditional E-value: 0.074
  aprb_Neukirchen_a 44 dCWeCysCvkeCpqqAievrlyadiaplggsvsplrgeed.imW 86
                        C  C +C   Cp + +e   + ++  + +++    ++++   W
     WP_084540442.1 32 LCLTCGACASGCPASGLENMDPRKFLRMCAMGLDEEVTTTpWVW 75
                       6999**********999999999999999888877777544666 PP

  == domain 2  score: 3.5 bits;  conditional E-value: 0.23
  aprb_Neukirchen_a 11 CdgCkgtaCveiCPgd 26
                       C+ C+  +C+++CP +
     WP_084540442.1 77 CTMCQ--RCIYVCPMQ 90
                       999*7..*******76 PP

>> WP_073377343.1  indolepyruvate ferredoxin oxidoreductase subunit alpha [Desulfofustis glycolicus]
   #    score  bias  c-Evalue  i-Evalue hmmfrom  hmm to    alifrom  ali to    envfrom  env to     acc
 ---   ------ ----- --------- --------- ------- -------    ------- -------    ------- -------    ----
   1 ?    0.7   9.9       1.7   1.2e+02       9      61 ..     530     592 ..     524     596 .. 0.71

  Alignments for each domain:
  == domain 1  score: 0.7 bits;  conditional E-value: 1.7
  aprb_Neukirchen_a   9 ekCdgCkgtaCvei.CPgdLmkldke..........kkkayir.epedCWeCysCvkeCpqqAie 61 
                        ++C gC  t C++  CP    +  +e          ++k y + ++  C +C  C   C+++Ai 
     WP_073377343.1 530 DNCVGC--TSCIRLgCPAISWTPFAEgeaeargykkSQKGYSQiDEVLCNDCGQCASLCKFNAIT 592
                        678999..488886688766655444456677776655666652566799999999999999994 PP


Internal pipeline statistics summary:
-------------------------------------
Query model(s):                            1  (157 nodes)
Target sequences:                       4406  (1442683 residues searched)
Passed MSV filter:                       226  (0.0512937); expected 88.1 (0.02)
Passed bias filter:                      185  (0.0419882); expected 88.1 (0.02)
Passed Vit filter:                        89  (0.0201997); expected 4.4 (0.001)
Passed Fwd filter:                        66  (0.0149796); expected 0.0 (1e-05)
Initial search space (Z):               4406  [actual number of targets]
Domain search space  (domZ):              64  [number of targets reported over threshold]
# CPU time: 0.08u 0.00s 00:00:00.08 Elapsed: 00:00:00.04
# Mc/sec: 4970.50
//
[ok]
