# Supplementary material for: Sulfur disproportionation occurs globally across anoxic habitats and has multiple mechanisms of independent evolutionary origin
Source: ISME J. 2026 Mar 2;20(1):wrag042. doi: 10.1093/ismejo/wrag042 (PMC12998232; doi:10.1093/ismejo/wrag042)
Supplement: Sup_File_1_HMM_wrag042 [file sup_file_1_hmm_wrag042.zip › SupFile1_HMM/SupFile1c_results/aprb_Neukirchen_a-hmm-024_Desulforhopalus_singaporensis_Spore_T1_GCF_900104445.txt]

# hmmsearch :: search profile(s) against a sequence database
# HMMER 3.4 (Aug 2023); http://hmmer.org/
# Copyright (C) 2023 Howard Hughes Medical Institute.
# Freely distributed under the BSD open source license.
# - - - - - - - - - - - - - - - - - - - - - - - - - - - - - - - - - - - -
# query HMM file:                  /Users/lukas/OneDrive/2023_Sulfur/20250723_HMM/profiles_all/aprb_Neukirchen_a.hmm
# target sequence database:        /Users/lukas/OneDrive/2023_Sulfur/20250626_HMM/db_new/024_Desulforhopalus_singaporensis_Spore_T1_GCF_900104445.fas
# - - - - - - - - - - - - - - - - - - - - - - - - - - - - - - - - - - - -

Query:       aprb_Neukirchen_a  [M=157]
Scores for complete sequences (score includes all domains):
   --- full sequence ---   --- best 1 domain ---    -#dom-
    E-value  score  bias    E-value  score  bias    exp  N  Sequence       Description
    ------- ------ -----    ------- ------ -----   ---- --  --------       -----------
    2.8e-56  187.8   0.4      3e-56  187.7   0.4    1.0  1  WP_092222781.1  adenylyl-sulfate reductase subunit beta [Desu
    4.3e-14   50.8  26.1    1.1e-09   36.5   5.0    3.3  3  WP_092218556.1  4Fe-4S dicluster domain-containing protein [D
    1.4e-12   45.8  25.3    3.4e-12   44.6   6.7    3.1  3  WP_176761330.1  4Fe-4S dicluster domain-containing protein [D
    1.8e-12   45.5  12.6    2.4e-12   45.1  12.6    1.1  1  WP_092224830.1  mercury methylation ferredoxin HgcB [Desulfor
    2.6e-12   45.0  23.0      3e-07   28.5   8.0    3.5  3  WP_092223818.1  CoB--CoM heterodisulfide reductase iron-sulfu
    1.1e-11   42.9  10.9    1.3e-11   42.7  10.9    1.0  1  WP_092220076.1  ferredoxin family protein [Desulforhopalus si
    1.1e-11   42.9  28.6    2.7e-11   41.7   9.8    3.1  3  WP_092219411.1  4Fe-4S dicluster domain-containing protein [D
    1.2e-11   42.8   7.8    2.1e-11   42.0   7.8    1.4  1  WP_092219855.1  ferredoxin family protein [Desulforhopalus si
    1.6e-11   42.4  22.8    1.1e-07   29.9   6.3    3.1  3  WP_092220039.1  4Fe-4S dicluster domain-containing protein [D
    2.2e-11   41.9   6.1    2.3e-11   41.9   6.1    1.0  1  WP_092220683.1  4Fe-4S dicluster domain-containing protein [D
    2.4e-11   41.8   3.3    4.7e-11   40.9   3.3    1.4  1  WP_176761203.1  4Fe-4S dicluster domain-containing protein [D
    1.4e-10   39.3  28.3    2.1e-07   29.0   9.3    3.1  3  WP_176761042.1  4Fe-4S dicluster domain-containing protein [D
    1.7e-10   39.1  25.9    1.4e-08   32.8   5.6    3.2  2  WP_092220760.1  FAD-dependent oxidoreductase [Desulforhopalus
      1e-09   36.5   5.7    3.3e-06   25.1   0.8    2.1  2  WP_092219067.1  NIL domain-containing protein [Desulforhopalu
    1.5e-09   36.0  14.5      4e-09   34.6   7.4    2.8  3  WP_092218570.1  4Fe-4S dicluster domain-containing protein [D
    2.1e-09   35.6  10.1    3.8e-09   34.7  10.1    1.3  1  WP_092222277.1  glycyl-radical enzyme activating protein [Des
    2.2e-09   35.4   7.7    5.1e-09   34.3   7.7    1.5  1  WP_092223066.1  glycyl-radical enzyme activating protein [Des
      6e-09   34.0  26.2    1.3e-07   29.7  10.0    3.2  3  WP_092220875.1  4Fe-4S dicluster domain-containing protein [D
    9.4e-09   33.4   7.9    1.6e-08   32.7   7.9    1.2  1  WP_092225266.1  nitroreductase family protein [Desulforhopalu
    1.6e-08   32.7  31.8    1.7e-06   26.0  12.1    3.1  3  WP_176761045.1  4Fe-4S dicluster domain-containing protein [D
    1.7e-08   32.5   2.7    2.7e-08   31.9   2.7    1.2  1  WP_092220262.1  ATP-binding protein [Desulforhopalus singapor
    5.5e-08   30.9   8.2      1e-07   30.1   8.2    1.4  1  WP_092224790.1  4Fe-4S binding protein [Desulforhopalus singa
    5.8e-08   30.8   7.0    5.8e-08   30.8   7.0    1.8  1  WP_092224768.1  ATP-binding protein [Desulforhopalus singapor
    6.2e-08   30.7  25.6     0.0028   15.6   2.3    3.3  3  WP_092223250.1  4Fe-4S dicluster domain-containing protein [D
    1.5e-07   29.5  65.3    1.5e-07   29.5   5.4    7.0  5  WP_092219998.1  FAD-dependent oxidoreductase [Desulforhopalus
    4.2e-07   28.0  10.2    4.2e-07   28.0  10.2    1.7  1  WP_092220901.1  DUF362 domain-containing protein [Desulforhop
    6.2e-07   27.5   4.4      1e-06   26.8   4.4    1.3  1  WP_092220608.1  electron transfer flavoprotein subunit alpha 
    9.4e-07   26.9   8.5    9.4e-07   26.9   8.5    3.2  3  WP_092224239.1  NADH-quinone oxidoreductase subunit I [Desulf
      1e-06   26.8  24.7    9.8e-05   20.4   8.5    3.2  3  WP_092223376.1  4Fe-4S dicluster domain-containing protein [D
    1.1e-06   26.7  23.2    3.9e-05   21.7   7.6    3.0  3  WP_245695175.1  4Fe-4S dicluster domain-containing protein [D
    1.7e-06   26.1   8.3    1.7e-06   26.1   8.3    1.9  1  WP_092219787.1  4Fe-4S dicluster domain-containing protein [D
    1.8e-06   26.0  22.2    0.00071   17.6   9.1    3.3  3  WP_092224243.1  4Fe-4S dicluster domain-containing protein [D
      2e-06   25.8   9.5    0.00018   19.5   0.6    2.0  2  WP_245695130.1  4Fe-4S binding protein [Desulforhopalus singa
    2.2e-06   25.7   7.6    3.2e-06   25.2   7.6    1.3  1  WP_092224255.1  nitroreductase family protein [Desulforhopalu
    3.8e-06   24.9   8.3    5.7e-06   24.4   8.3    1.2  1  WP_092225788.1  4Fe-4S dicluster domain-containing protein [D
    4.2e-06   24.8  25.0    1.5e-05   23.0   9.8    3.4  3  WP_092224412.1  4Fe-4S dicluster domain-containing protein [D
    4.2e-06   24.8   6.6    5.1e-06   24.5   6.6    1.1  1  WP_092224717.1  ferredoxin [Desulforhopalus singaporensis]
    4.3e-06   24.8   3.3    4.8e-06   24.6   1.9    1.7  1  WP_092220660.1  ATP-binding protein [Desulforhopalus singapor
    7.3e-06   24.0   2.1    0.00052   18.0   0.2    2.2  2  WP_092222355.1  succinate dehydrogenase/fumarate reductase ir
    8.4e-06   23.8  11.2    8.4e-06   23.8  11.2    1.8  1  WP_092224162.1  NADH-quinone oxidoreductase subunit NuoF [Des
      1e-05   23.6   3.9    2.8e-05   22.1   3.9    1.7  1  WP_092222787.1  hydrogenase iron-sulfur subunit [Desulforhopa
    1.1e-05   23.4   5.0    1.1e-05   23.4   5.0    2.0  2  WP_092221050.1  sulfate reduction electron transfer complex D
    1.4e-05   23.1   4.5    1.4e-05   23.1   4.5    1.6  1  WP_092219434.1  glycyl-radical enzyme activating protein [Des
    3.7e-05   21.7   7.6    8.5e-05   20.6   7.6    1.6  1  WP_092224572.1  NADH-quinone oxidoreductase subunit NuoF [Des
    4.1e-05   21.6  12.0    4.1e-05   21.6  12.0    3.5  3  WP_092222258.1  4Fe-4S dicluster domain-containing protein [D
    7.4e-05   20.7   9.1    0.00016   19.7   9.1    1.5  1  WP_092223128.1  4Fe-4S dicluster-binding protein [Desulforhop
    9.7e-05   20.4   6.8    0.00014   19.9   6.8    1.2  1  WP_092219927.1  4Fe-4S binding protein [Desulforhopalus singa
    0.00011   20.2  12.8      0.089   10.7   3.1    1.8  1  WP_092220947.1  4Fe-4S binding protein [Desulforhopalus singa
    0.00014   19.8  26.2       0.02   12.8  10.5    3.8  3  WP_092221962.1  4Fe-4S dicluster domain-containing protein [D
    0.00017   19.6   4.8    0.00017   19.6   4.8    2.0  1  WP_245695145.1  formate dehydrogenase subunit alpha [Desulfor
    0.00018   19.5  11.2    0.00066   17.7  11.2    1.8  1  WP_092224643.1  NADH-quinone oxidoreductase subunit I [Desulf
    0.00028   18.9  11.8      0.088   10.8   2.2    2.0  1  WP_092220264.1  ATP-binding protein [Desulforhopalus singapor
    0.00038   18.4  11.1    0.00058   17.8   9.9    1.8  1  WP_245695174.1  4Fe-4S binding protein [Desulforhopalus singa
     0.0012   16.8   0.3     0.0027   15.7   0.3    1.5  1  WP_092220104.1  glycyl-radical enzyme activating protein [Des
     0.0013   16.8   3.8     0.0031   15.5   3.8    1.6  1  WP_176761047.1  glycyl-radical enzyme activating protein [Des
     0.0015   16.5   6.5     0.0044   15.0   6.5    1.7  1  WP_092224923.1  glycolate oxidase subunit GlcF [Desulforhopal
     0.0026   15.7   7.3     0.0026   15.7   7.3    2.1  1  WP_092224784.1  (Fe-S)-binding protein [Desulforhopalus singa
     0.0039   15.1   9.8     0.0039   15.1   9.8    3.1  2  WP_092218828.1  glutamate synthase-related protein [Desulforh
     0.0061   14.5   6.9       0.12   10.3   0.7    2.9  2  WP_092221425.1  (Fe-S)-binding protein [Desulforhopalus singa
     0.0083   14.1   0.8     0.0083   14.1   0.8    2.5  2  WP_092218584.1  4Fe-4S dicluster domain-containing protein [D
  ------ inclusion threshold ------
      0.016   13.2  35.6       0.24    9.3   1.7    4.3  3  WP_245695183.1  FAD-dependent oxidoreductase [Desulforhopalus
      0.021   12.8  17.5     0.0087   14.0  12.2    2.6  1  WP_092222148.1  FAD-dependent oxidoreductase [Desulforhopalus
       0.03   12.3  10.4       0.38    8.7   2.0    2.2  2  WP_092223814.1  4Fe-4S dicluster domain-containing protein [D
      0.057   11.4   7.6       0.36    8.8   0.2    2.6  2  WP_092218922.1  indolepyruvate ferredoxin oxidoreductase subu
      0.086   10.8   6.5        1.4    6.9   0.4    3.2  2  WP_092221824.1  L-lactate dehydrogenase (quinone) large subun
       0.12   10.3   3.2       0.97    7.4   0.3    2.3  2  WP_176761041.1  anaerobic glycerol-3-phosphate dehydrogenase 
       0.15   10.0   8.6        1.3    7.0   1.5    2.3  2  WP_143005533.1  (Fe-S)-binding protein [Desulforhopalus singa
        0.8    7.6   6.0        4.6    5.2   0.3    2.4  2  WP_092219348.1  (Fe-S)-binding protein [Desulforhopalus singa
        1.2    7.1  24.9       0.79    7.7   2.6    3.8  3  WP_218121810.1  4Fe-4S dicluster domain-containing protein [D
        2.1    6.3   6.1        4.2    5.3   1.0    2.4  2  WP_092225764.1  LUD domain-containing protein [Desulforhopalu
        3.4    5.6  15.6       0.44    8.5   0.4    3.2  2  WP_092218576.1  4Fe-4S dicluster domain-containing protein [D
          5    5.0  17.1        1.1    7.2   2.6    2.4  2  WP_092223824.1  4Fe-4S dicluster domain-containing protein [D
        8.9    4.2  18.5        4.1    5.4   5.3    2.4  1  WP_092225455.1  pyruvate:ferredoxin (flavodoxin) oxidoreducta


Domain annotation for each sequence (and alignments):
>> WP_092222781.1  adenylyl-sulfate reductase subunit beta [Desulforhopalus singaporensis]
   #    score  bias  c-Evalue  i-Evalue hmmfrom  hmm to    alifrom  ali to    envfrom  env to     acc
 ---   ------ ----- --------- --------- ------- -------    ------- -------    ------- -------    ----
   1 !  187.7   0.4   5.1e-58     3e-56       2     119 ..       1     131 [.       1     138 [] 0.90

  Alignments for each domain:
  == domain 1  score: 187.7 bits;  conditional E-value: 5.1e-58
  aprb_Neukirchen_a   2 MpifvdkekCdgCkg...taCveiCPgdLmkldkekkkayirepedCWeCysCvkeCpqqAievrlyadiaplggsvsplrgeedimWtikf 90 
                        Mp++vd+ kCdgCkg   taC++iCP+dLm+l+ e++ ay++ep+ CWeCysCvk+Cpq+Ai vr+y d++p+gg+v+p+r++++imWt+kf
     WP_092222781.1   1 MPSYVDPAKCDGCKGgdkTACMYICPNDLMVLNVEEMLAYNQEPDACWECYSCVKICPQGAIFVRGYDDFVPMGGQVHPMRSSDSIMWTVKF 92 
                        ******************************************************************************************** PP

  aprb_Neukirchen_a  91 rdgkvkrfkipirttpeg.......s...nlksellfte 119
                        r+g++krfk+pirtt+eg       +   +l+++ lf e
     WP_092222781.1  93 RNGNMKRFKFPIRTTAEGaanayvgEkgaSLDDQALFLE 131
                        ******************755444303334566666555 PP

>> WP_092218556.1  4Fe-4S dicluster domain-containing protein [Desulforhopalus singaporensis]
   #    score  bias  c-Evalue  i-Evalue hmmfrom  hmm to    alifrom  ali to    envfrom  env to     acc
 ---   ------ ----- --------- --------- ------- -------    ------- -------    ------- -------    ----
   1 ?    4.8   3.4       0.1       5.9      36      57 ..       2      23 ..       1      32 [. 0.76
   2 !   27.5  13.1   1.1e-08   6.2e-07       9      87 ..      65     141 ..      60     144 .. 0.93
   3 !   36.5   5.0   1.8e-11   1.1e-09       4      82 ..      92     176 ..      91     239 .. 0.83

  Alignments for each domain:
  == domain 1  score: 4.8 bits;  conditional E-value: 0.1
  aprb_Neukirchen_a 36 kayirepedCWeCysCvkeCpq 57
                       k ++ + + C +Cy+C  +C+ 
     WP_092218556.1  2 KVFVIDLSVCNGCYCCQIACKD 23
                       6677777778888888888875 PP

  == domain 2  score: 27.5 bits;  conditional E-value: 1.1e-08
  aprb_Neukirchen_a   9 ekCdgCkgtaCveiCPgdLmkldkekkkayirepedCWeCysCvkeCpqqAievrlyadiaplggsvsplrgeedimWt 87 
                        + C+ C ++ C+e C  + +++++++   +i +pe+C +C  C   Cp++Ai +  + ++a+    +s lr+++  +Wt
     WP_092218556.1  65 NLCHHCDDAPCMEECKAEAIYKRDDG--MVIIDPEKCIGCKLCADTCPHNAIFFNDQLNLAQKCTGCSHLRDSDPEEWT 141
                        78****99**************9997..9****************************9999999999999999877776 PP

  == domain 3  score: 36.5 bits;  conditional E-value: 1.8e-11
  aprb_Neukirchen_a   4 ifvdkekCdgCkgtaCveiCPgdLmkldke........kkkayire.pedCWeCysCvkeCpqqAievrlyadiaplggsvsplrgee 82 
                        +++d+ekC+gCk   C + CP++ + ++++        +  +++r+   + W    Cv +Cp++Ai++   +d+a + ++  p r+e 
     WP_092218556.1  92 VIIDPEKCIGCK--LCADTCPHNAIFFNDQlnlaqkctG-CSHLRDsDPEEWTEPRCVDQCPTEAIRFGEESDFADFIAEAEPYRTEA 176
                        68*********8..**************98788766632.334443134669999************************999999884 PP

>> WP_176761330.1  4Fe-4S dicluster domain-containing protein [Desulforhopalus singaporensis]
   #    score  bias  c-Evalue  i-Evalue hmmfrom  hmm to    alifrom  ali to    envfrom  env to     acc
 ---   ------ ----- --------- --------- ------- -------    ------- -------    ------- -------    ----
   1 ?    6.7   0.9     0.026       1.5       4      24 ..       5      23 ..       2      37 .. 0.87
   2 !   44.6   6.7   5.9e-14   3.4e-12       6      63 ..      48     104 ..      45     111 .. 0.89
   3 ?    6.3   2.8     0.037       2.1       9      26 ..     111     129 ..     109     153 .. 0.77

  Alignments for each domain:
  == domain 1  score: 6.7 bits;  conditional E-value: 0.026
  aprb_Neukirchen_a  4 ifvdkekCdgCkgtaCveiCP 24
                       i +++e+C+ C+   C+  C 
     WP_176761330.1  5 IEINPERCTACR--ICEFTCS 23
                       6799*******7..9999996 PP

  == domain 2  score: 44.6 bits;  conditional E-value: 5.9e-14
  aprb_Neukirchen_a   6 vdkekCdgCkgtaCveiCPgdLmkldkekkkayirepedCWeCysCvkeCpqqAievr 63 
                         ++  C+ C+++ Cve+CP+d +  ++++  a+  +++dC +C  Cvk+Cp++A+ + 
     WP_176761330.1  48 FYPVVCQQCGKAPCVEVCPKDALSRNETT-GAIELSEDDCIGCRLCVKACPFGAMGFS 104
                        56778*****9***************987.999999******************9776 PP

  == domain 3  score: 6.3 bits;  conditional E-value: 0.037
  aprb_Neukirchen_a   9 ekCdgCkg.taCveiCPgd 26 
                        +kCd C+g ++Cv+ C   
     WP_176761330.1 111 DKCDLCGGdPECVKHCFYG 129
                        79****9999***999655 PP

>> WP_092224830.1  mercury methylation ferredoxin HgcB [Desulforhopalus singaporensis]
   #    score  bias  c-Evalue  i-Evalue hmmfrom  hmm to    alifrom  ali to    envfrom  env to     acc
 ---   ------ ----- --------- --------- ------- -------    ------- -------    ------- -------    ----
   1 !   45.1  12.6   4.1e-14   2.4e-12       7      62 ..      16      67 ..      13      78 .. 0.91

  Alignments for each domain:
  == domain 1  score: 45.1 bits;  conditional E-value: 4.1e-14
  aprb_Neukirchen_a  7 dkekCdgCkgtaCveiCPgdLmkldkekkkayirepedCWeCysCvkeCpqqAiev 62
                        +e+C+gC+  +C+ +CP+ ++k+ ++  ka i +++ C eC +C + Cp++Ai v
     WP_092224830.1 16 TQEQCIGCG--NCEIVCPHRIFKVVEK--KARITDKNSCMECGACARNCPVGAIFV 67
                       689*****7..9************966..8************************66 PP

>> WP_092223818.1  CoB--CoM heterodisulfide reductase iron-sulfur subunit A family protein [Desulforhopalus singaporensi
   #    score  bias  c-Evalue  i-Evalue hmmfrom  hmm to    alifrom  ali to    envfrom  env to     acc
 ---   ------ ----- --------- --------- ------- -------    ------- -------    ------- -------    ----
   1 !   16.2   1.1   3.3e-05    0.0019       4      25 ..     235     254 ..     233     262 .. 0.92
   2 !    9.2   0.5    0.0046      0.27      47      65 ..     297     315 ..     281     329 .. 0.88
   3 !   28.5   8.0   5.2e-09     3e-07       5      68 ..     578     641 ..     576     653 .. 0.84

  Alignments for each domain:
  == domain 1  score: 16.2 bits;  conditional E-value: 3.3e-05
  aprb_Neukirchen_a   4 ifvdkekCdgCkgtaCveiCPg 25 
                        ++vd ekC+gC+   C+e CP+
     WP_092223818.1 235 TYVDWEKCTGCG--LCMEKCPS 254
                        89*********7..*******8 PP

  == domain 2  score: 9.2 bits;  conditional E-value: 0.0046
  aprb_Neukirchen_a  47 eCysCvkeCpqqAievrly 65 
                        +C  C k Cp++Ai++ ++
     WP_092223818.1 297 KCGVCAKVCPTGAISFEMT 315
                        699***********99765 PP

  == domain 3  score: 28.5 bits;  conditional E-value: 5.2e-09
  aprb_Neukirchen_a   5 fvdkekCdgCkgtaCveiCPgdLmkldke...kkkayirepedCWeCysCvkeCpqqAievrlyadi 68 
                         v+ ++C+gC   +Cve CP   +k +++   + ka + e   C +C  C+  Cpq+Ai++++  d 
     WP_092223818.1 578 LVNASRCIGCY--KCVETCPFGAVKEEQDrfnNPKARVIE-TICQGCGVCTVTCPQSAIQLQHFTDN 641
                        6999******6..***********9998766555666665.57******************998876 PP

>> WP_092220076.1  ferredoxin family protein [Desulforhopalus singaporensis]
   #    score  bias  c-Evalue  i-Evalue hmmfrom  hmm to    alifrom  ali to    envfrom  env to     acc
 ---   ------ ----- --------- --------- ------- -------    ------- -------    ------- -------    ----
   1 !   42.7  10.9   2.3e-13   1.3e-11       5      67 ..      10      69 ..       8      72 .. 0.94

  Alignments for each domain:
  == domain 1  score: 42.7 bits;  conditional E-value: 2.3e-13
  aprb_Neukirchen_a  5 fvdkekCdgCkgtaCveiCPgdLmkldkekkkayirepedCWeCysCvkeCpqqAievrlyad 67
                        ++++ C+gC+   Cv+ CP+++++ld+++ ka+  +pedC  C  C   Cp  Aiev + +d
     WP_092220076.1 10 AINRDWCKGCG--ICVSFCPKKVLELDSKD-KAVAVRPEDCICCKLCELRCPDLAIEVLIEQD 69
                       699*******7..9*************987.***************************98876 PP

>> WP_092219411.1  4Fe-4S dicluster domain-containing protein [Desulforhopalus singaporensis]
   #    score  bias  c-Evalue  i-Evalue hmmfrom  hmm to    alifrom  ali to    envfrom  env to     acc
 ---   ------ ----- --------- --------- ------- -------    ------- -------    ------- -------    ----
   1 ?    6.9   1.1     0.024       1.4       4      25 ..       5      24 ..       3      40 .. 0.82
   2 !   41.7   9.8   4.7e-13   2.7e-11       6      63 ..      48     104 ..      45     111 .. 0.89
   3 ?    6.3   2.7     0.036       2.1       9      25 ..     111     128 ..     108     150 .. 0.78

  Alignments for each domain:
  == domain 1  score: 6.9 bits;  conditional E-value: 0.024
  aprb_Neukirchen_a  4 ifvdkekCdgCkgtaCveiCPg 25
                       i +++e+C+ C+   C+  C  
     WP_092219411.1  5 IEINPERCTACR--ICEFTCST 24
                       679********7..9*999975 PP

  == domain 2  score: 41.7 bits;  conditional E-value: 4.7e-13
  aprb_Neukirchen_a   6 vdkekCdgCkgtaCveiCPgdLmkldkekkkayirepedCWeCysCvkeCpqqAievr 63 
                         ++  C+ C+++ Cve+CP+d ++ ++++  a+   ++dC +C  Cvk+Cp++A+ + 
     WP_092219411.1  48 FYPVLCQQCGKAPCVEVCPKDALYRNETT-GAIELCEDDCIGCRLCVKACPFGAMGFS 104
                        56778*****9***************987.999999******************9776 PP

  == domain 3  score: 6.3 bits;  conditional E-value: 0.036
  aprb_Neukirchen_a   9 ekCdgCkg.taCveiCPg 25 
                        +kCd C+g ++Cv+ C  
     WP_092219411.1 111 DKCDLCGGdPECVKHCFY 128
                        79****999*****9965 PP

>> WP_092219855.1  ferredoxin family protein [Desulforhopalus singaporensis]
   #    score  bias  c-Evalue  i-Evalue hmmfrom  hmm to    alifrom  ali to    envfrom  env to     acc
 ---   ------ ----- --------- --------- ------- -------    ------- -------    ------- -------    ----
   1 !   42.0   7.8   3.6e-13   2.1e-11       3      62 ..       7      70 ..       6      81 .. 0.90

  Alignments for each domain:
  == domain 1  score: 42.0 bits;  conditional E-value: 3.6e-13
  aprb_Neukirchen_a  3 pifvdkekCdgCkgtaCveiCPgdLmkldke......kkkayirepedCWeCysCvkeCpqqAiev 62
                       ++ +++++C+gC+   Cv +CP +L++ d++         a i++p++C +C  C  +Cp + i v
     WP_092219855.1  7 STQIETDRCKGCG--LCVAVCPLELLTQDETtvnikgYFPAKIKYPKKCKGCGFCALMCPDSVITV 70
                       689*********7..***************978777756799******************999976 PP

>> WP_092220039.1  4Fe-4S dicluster domain-containing protein [Desulforhopalus singaporensis]
   #    score  bias  c-Evalue  i-Evalue hmmfrom  hmm to    alifrom  ali to    envfrom  env to     acc
 ---   ------ ----- --------- --------- ------- -------    ------- -------    ------- -------    ----
   1 !   12.1   1.3   0.00058     0.033       7      24 ..       8      23 ..       4      26 .. 0.84
   2 !   11.3   0.9    0.0011     0.062       9      32 ..      51      74 ..      48      78 .. 0.88
   3 !   29.9   6.3   1.9e-09   1.1e-07       5      81 ..      78     150 ..      76     160 .. 0.88

  Alignments for each domain:
  == domain 1  score: 12.1 bits;  conditional E-value: 0.00058
  aprb_Neukirchen_a  7 dkekCdgCkgtaCveiCP 24
                        +++C+gC+  +C +iC 
     WP_092220039.1  8 IPDRCTGCN--RCAYICS 23
                       689*****7..******7 PP

  == domain 2  score: 11.3 bits;  conditional E-value: 0.0011
  aprb_Neukirchen_a  9 ekCdgCkgtaCveiCPgdLmkldk 32
                       + C  C ++ C e+CP + +++d+
     WP_092220039.1 51 SICFQCSKASCLEVCPESALYKDD 74
                       67****99**********999885 PP

  == domain 3  score: 29.9 bits;  conditional E-value: 1.9e-09
  aprb_Neukirchen_a   5 fvdkekCdgCkgtaCveiCPgdLmkldkekkkayirepedCWeCysCvkeCpqqAiev.rlyadiaplggsvsplrge 81 
                         v+++kC gC+  +Cv++CP  ++++d+++    +r+ + C +   Cv eC ++A+ +   +ad+a+l+g    lr++
     WP_092220039.1  78 LVQRDKCSGCG--ECVSACPYGMIEIDNTG---GVRKCDLCGGAPLCVEECFTKALVYcEPTADLAKLKGAQLRLRSQ 150
                        799*******7..9*************886...89********************85416679999999888887776 PP

>> WP_092220683.1  4Fe-4S dicluster domain-containing protein [Desulforhopalus singaporensis]
   #    score  bias  c-Evalue  i-Evalue hmmfrom  hmm to    alifrom  ali to    envfrom  env to     acc
 ---   ------ ----- --------- --------- ------- -------    ------- -------    ------- -------    ----
   1 !   41.9   6.1   3.9e-13   2.3e-11       4      62 ..       4      58 ..       1      61 [] 0.91

  Alignments for each domain:
  == domain 1  score: 41.9 bits;  conditional E-value: 3.9e-13
  aprb_Neukirchen_a  4 ifvdkekCdgCkgtaCveiCPgdLmkldkekkkayirepedCWeCysCvkeCpqqAiev 62
                       ++vdk+kC g +  +Cv +CP +++++ +   ka   e ++C +C  Cv  Cp++Ai v
     WP_092220683.1  4 VIVDKDKCSGDE--ECVAACPAQVFEMVDG--KADPVEADECLGCETCVEVCPEGAIVV 58
                       78********97..9************854..9************************76 PP

>> WP_176761203.1  4Fe-4S dicluster domain-containing protein [Desulforhopalus singaporensis]
   #    score  bias  c-Evalue  i-Evalue hmmfrom  hmm to    alifrom  ali to    envfrom  env to     acc
 ---   ------ ----- --------- --------- ------- -------    ------- -------    ------- -------    ----
   1 !   40.9   3.3   8.1e-13   4.7e-11       5      64 ..     158     209 ..     155     224 .. 0.91

  Alignments for each domain:
  == domain 1  score: 40.9 bits;  conditional E-value: 8.1e-13
  aprb_Neukirchen_a   5 fvdkekCdgCkgtaCveiCPgdLmkldkekkkayirepedCWeCysCvkeCpqqAievrl 64 
                         vd++ C+gC   +C + CP  L+  d+      +r   dC +C  C+ +Cp++A+++rl
     WP_176761203.1 158 EVDPTACNGCA--KCRRTCPAGLLAEDT------VRLAGDCLKCLQCIEICPNHAVHLRL 209
                        699*******6..***********9984......6899*******************998 PP

>> WP_176761042.1  4Fe-4S dicluster domain-containing protein [Desulforhopalus singaporensis]
   #    score  bias  c-Evalue  i-Evalue hmmfrom  hmm to    alifrom  ali to    envfrom  env to     acc
 ---   ------ ----- --------- --------- ------- -------    ------- -------    ------- -------    ----
   1 ?    7.0   2.5     0.022       1.3       4      24 ..       8      26 ..       6      36 .. 0.88
   2 !   29.0   9.3   3.7e-09   2.1e-07       8      68 ..      55     114 ..      51     117 .. 0.92
   3 !   15.5   1.3   5.2e-05     0.003      10      29 ..     117     137 ..     114     147 .. 0.91

  Alignments for each domain:
  == domain 1  score: 7.0 bits;  conditional E-value: 0.022
  aprb_Neukirchen_a  4 ifvdkekCdgCkgtaCveiCP 24
                       i +d ++C gC+   C+ +C 
     WP_176761042.1  8 ITIDYTRCSGCR--VCELACS 26
                       789********8..9**9996 PP

  == domain 2  score: 29.0 bits;  conditional E-value: 3.7e-09
  aprb_Neukirchen_a   8 kekCdgCkgtaCveiCPgdLmkldkekkkayirepedCWeCysCvkeCpqqAievrlyadi 68 
                        ++ C+ C ++ C++iCP      d+e+   +   +e C +C  Cv  Cp++A ++  y d 
     WP_176761042.1  55 PTLCQNCCDPPCEKICPTGATRRDPES-NLMTVAEELCIGCKGCVHGCPFGATAINPYRDA 114
                        578****99****************98.9999999******************99999886 PP

  == domain 3  score: 15.5 bits;  conditional E-value: 5.2e-05
  aprb_Neukirchen_a  10 kCdgCkg.taCveiCPgdLmk 29 
                        +Cd C+g + Cve+CP +++ 
     WP_176761042.1 117 RCDQCGGfPVCVEVCPENVLS 137
                        8****************9985 PP

>> WP_092220760.1  FAD-dependent oxidoreductase [Desulforhopalus singaporensis]
   #    score  bias  c-Evalue  i-Evalue hmmfrom  hmm to    alifrom  ali to    envfrom  env to     acc
 ---   ------ ----- --------- --------- ------- -------    ------- -------    ------- -------    ----
   1 !   18.0   4.3   8.9e-06   0.00052       3      61 ..     106     175 ..     104     187 .. 0.89
   2 !   32.8   5.6   2.4e-10   1.4e-08       5      66 ..     945    1002 ..     943    1014 .. 0.89

  Alignments for each domain:
  == domain 1  score: 18.0 bits;  conditional E-value: 8.9e-06
  aprb_Neukirchen_a   3 pifvdkekCdgCkg.....taCveiCPg......dLmkldkekkkayirepedCWeCysCvkeCpqqAie 61 
                        p +++ +kC+gC++     ++Cv+  Pg        m   + + +a+  + ++C +  + vk Cp +Ai+
     WP_092220760.1 106 PRYINLDKCTGCGEcysafPECVRFTPGldhrapTCMRYPQATPQAFSIDLKKCEDVQALVKVCPAGAIN 175
                        679*********99*************96555556888888899*************************5 PP

  == domain 2  score: 32.8 bits;  conditional E-value: 2.4e-10
  aprb_Neukirchen_a    5 fvdkekCdgCkgtaCveiCPgdLmkldkekkkayirepedCWeCysCvkeCpqqAievrlya 66  
                         +vd ++C  C    Cv++CP d+  +++e+      +p++C +C  C  eCp +Ai++   +
     WP_092220760.1  945 KVDGTRCAACL--VCVRACPFDIPFINAEG--YSEIDPAKCHGCGVCASECPAKAIQLMQFE 1002
                         6999******6..**************997..67789*******************987655 PP

>> WP_092219067.1  NIL domain-containing protein [Desulforhopalus singaporensis]
   #    score  bias  c-Evalue  i-Evalue hmmfrom  hmm to    alifrom  ali to    envfrom  env to     acc
 ---   ------ ----- --------- --------- ------- -------    ------- -------    ------- -------    ----
   1 !   14.3   0.4   0.00013    0.0073      35      64 ..      75     105 ..      67     109 .. 0.76
   2 !   25.1   0.8   5.7e-08   3.3e-06       2      38 ..     108     142 ..     107     146 .. 0.86

  Alignments for each domain:
  == domain 1  score: 14.3 bits;  conditional E-value: 0.00013
  aprb_Neukirchen_a  35 kkayi.repedCWeCysCvkeCpqqAievrl 64 
                        + a i r+ ++C++C +C+  C  +A+ v+ 
     WP_092219067.1  75 MAARIrRDDDNCFQCGACTGVCSSGALYVKR 105
                        55555156788***************98875 PP

  == domain 2  score: 25.1 bits;  conditional E-value: 5.7e-08
  aprb_Neukirchen_a   2 MpifvdkekCdgCkgtaCveiCPgdLmkldkekkkay 38 
                        M ++ d ekC+gC+   Cv iCP   m++  ++++ +
     WP_092219067.1 108 MAVVFDAEKCTGCG--LCVPICPVRAMEVSLNDERIF 142
                        999**********7..***********9987776665 PP

>> WP_092218570.1  4Fe-4S dicluster domain-containing protein [Desulforhopalus singaporensis]
   #    score  bias  c-Evalue  i-Evalue hmmfrom  hmm to    alifrom  ali to    envfrom  env to     acc
 ---   ------ ----- --------- --------- ------- -------    ------- -------    ------- -------    ----
   1 !   12.4   0.6   0.00048     0.028      40      58 ..       8      26 ..       3      39 .. 0.85
   2 !   34.6   7.4   6.9e-11     4e-09       8      63 ..      56     109 ..      52     116 .. 0.91
   3 ?   -0.9   2.0       6.1   3.5e+02       9      32 ..     116     147 ..     113     158 .. 0.73

  Alignments for each domain:
  == domain 1  score: 12.4 bits;  conditional E-value: 0.00048
  aprb_Neukirchen_a 40 repedCWeCysCvkeCpqq 58
                        + e CW+C  C  +C+q+
     WP_092218570.1  8 IDHEACWGCRTCEVACKQE 26
                       5778999999999999985 PP

  == domain 2  score: 34.6 bits;  conditional E-value: 6.9e-11
  aprb_Neukirchen_a   8 kekCdgCkgtaCveiCPgdLmkldkekkkayirepedCWeCysCvkeCpqqAievr 63 
                         + C  C ++ Cv+ CP + +  ++++   ++ ++e C +C sC+  Cp +Ai++ 
     WP_092218570.1  56 VNVCRHCDDPPCVDSCPESAISQRDDG--IVVLDEEACSGCRSCIDSCPYGAIAFD 109
                        578****99**************9987..999*********************875 PP

  == domain 3  score: -0.9 bits;  conditional E-value: 6.1
  aprb_Neukirchen_a   9 ekCdgCkg.......taCve.iCPgdLmkldk 32 
                         kC+ C++       +aC + +C    +++ +
     WP_092218570.1 116 RKCNLCHKrvdnglvPACADnVCLAHCIYFGD 147
                        69****99999999989974378777776654 PP

>> WP_092222277.1  glycyl-radical enzyme activating protein [Desulforhopalus singaporensis]
   #    score  bias  c-Evalue  i-Evalue hmmfrom  hmm to    alifrom  ali to    envfrom  env to     acc
 ---   ------ ----- --------- --------- ------- -------    ------- -------    ------- -------    ----
   1 !   34.7  10.1   6.5e-11   3.8e-09       7      64 ..      51     103 ..      47     117 .. 0.92

  Alignments for each domain:
  == domain 1  score: 34.7 bits;  conditional E-value: 6.5e-11
  aprb_Neukirchen_a   7 dkekCdgCkgtaCveiCPgdLmkldkekkkayirepedCWeCysCvkeCpqqAievrl 64 
                        +++kC+gC+   C+e CP d + l++++   ++ + + C +C  C k+Cp+qA e+ +
     WP_092222277.1  51 NPDKCIGCQ--YCIESCPEDACFLTPDG---IVTDRNLCTGCGECAKICPTQAAEMSG 103
                        789*****7..9**************98...9*********************99876 PP

>> WP_092223066.1  glycyl-radical enzyme activating protein [Desulforhopalus singaporensis]
   #    score  bias  c-Evalue  i-Evalue hmmfrom  hmm to    alifrom  ali to    envfrom  env to     acc
 ---   ------ ----- --------- --------- ------- -------    ------- -------    ------- -------    ----
   1 !   34.3   7.7   8.8e-11   5.1e-09       7      68 ..      47     103 ..      43     118 .. 0.89

  Alignments for each domain:
  == domain 1  score: 34.3 bits;  conditional E-value: 8.8e-11
  aprb_Neukirchen_a   7 dkekCdgCkgtaCveiCPgdLmkldkekkkayirepedCWeCysCvkeCpqqAievrlyadi 68 
                        +++kC gC+   Cv+ CP ++++ ++e+   ++ + + C +C  C  +Cp++A e+ + a  
     WP_092223066.1  47 NRDKCMGCG--GCVQFCPEQVCERTPEG---IVTRRDRCSGCGRCADICPTRATEMSGRAAT 103
                        789*****8..7*************997...9999*********************998876 PP

>> WP_092220875.1  4Fe-4S dicluster domain-containing protein [Desulforhopalus singaporensis]
   #    score  bias  c-Evalue  i-Evalue hmmfrom  hmm to    alifrom  ali to    envfrom  env to     acc
 ---   ------ ----- --------- --------- ------- -------    ------- -------    ------- -------    ----
   1 ?    4.8   2.3      0.11       6.1       3      23 ..      69      87 ..      67      92 .. 0.86
   2 !   29.7  10.0   2.2e-09   1.3e-07       9      60 ..     121     171 ..     115     180 .. 0.89
   3 !    9.5   0.3    0.0037      0.21       9      30 ..     181     211 ..     179     225 .. 0.85

  Alignments for each domain:
  == domain 1  score: 4.8 bits;  conditional E-value: 0.11
  aprb_Neukirchen_a  3 pifvdkekCdgCkgtaCveiC 23
                       ++++++  C+ C+  +C ++C
     WP_092220875.1 69 SMVIRERLCIDCE--RCKNAC 87
                       67899999****7..999999 PP

  == domain 2  score: 29.7 bits;  conditional E-value: 2.2e-09
  aprb_Neukirchen_a   9 ekCdgCkgtaCveiCPgdLmkldkekkkayirepedCWeCysCvkeCpqqAi 60 
                          C+ C+++ Cv++CP    ++d+++   ++ +p  C +C  C+ +Cp +A 
     WP_092220875.1 121 VLCNHCNRPPCVRVCPTTATYKDEKT-GIVVMNPPRCIGCKTCMTACPYNAR 171
                        57****99***************997.999999****************995 PP

  == domain 3  score: 9.5 bits;  conditional E-value: 0.0037
  aprb_Neukirchen_a   9 ekCdgCkg.........taCveiCPgdLmkl 30 
                        +kCd C +         taCve+CP d+ ++
     WP_092220875.1 181 DKCDFCFNsrlskgestTACVEACPADVRVF 211
                        79****88999999************98665 PP

>> WP_092225266.1  nitroreductase family protein [Desulforhopalus singaporensis]
   #    score  bias  c-Evalue  i-Evalue hmmfrom  hmm to    alifrom  ali to    envfrom  env to     acc
 ---   ------ ----- --------- --------- ------- -------    ------- -------    ------- -------    ----
   1 !   32.7   7.9   2.8e-10   1.6e-08       4      62 ..       8      61 ..       7      72 .. 0.92

  Alignments for each domain:
  == domain 1  score: 32.7 bits;  conditional E-value: 2.8e-10
  aprb_Neukirchen_a  4 ifvdkekCdgCkgtaCveiCPgdLmkldkekkkayirepedCWeCysCvkeCpqqAiev 62
                       i+vd++ C+ C+  +C+++CP++ + l +++   ++ + + C+ C  C   Cp +Ai +
     WP_092225266.1  8 IVVDQKACTRCR--ECIRVCPHNSLSLVENR---ICFDDSACFSCGHCRAVCPADAIGI 61
                       79*********8..9************9886...999********************65 PP

>> WP_176761045.1  4Fe-4S dicluster domain-containing protein [Desulforhopalus singaporensis]
   #    score  bias  c-Evalue  i-Evalue hmmfrom  hmm to    alifrom  ali to    envfrom  env to     acc
 ---   ------ ----- --------- --------- ------- -------    ------- -------    ------- -------    ----
   1 ?    7.2   2.4     0.019       1.1       4      28 ..       5      27 ..       3      44 .. 0.78
   2 !   26.0  12.1     3e-08   1.7e-06       9      60 ..      53     103 ..      50     110 .. 0.92
   3 !   11.3   1.8     0.001     0.058      10      29 ..     114     134 ..     107     149 .. 0.74

  Alignments for each domain:
  == domain 1  score: 7.2 bits;  conditional E-value: 0.019
  aprb_Neukirchen_a  4 ifvdkekCdgCkgtaCveiCPgdLm 28
                       i ++ ++C gC+   C+  C    m
     WP_176761045.1  5 ILIHADRCSGCQ--MCEVGCSLRNM 27
                       7899*******7..9**99976555 PP

  == domain 2  score: 26.0 bits;  conditional E-value: 3e-08
  aprb_Neukirchen_a   9 ekCdgCkgtaCveiCPgdLmkldkekkkayirepedCWeCysCvkeCpqqAi 60 
                        + C  C+ + C+ +CP++ +  + ++  a   ++++C +C sC  +Cp++A 
     WP_176761045.1  53 STCMQCETAMCELVCPNKAISRNLQT-GARQIDESKCIGCSSCSYACPFGAC 103
                        78****99***************997.99999******************97 PP

  == domain 3  score: 11.3 bits;  conditional E-value: 0.001
  aprb_Neukirchen_a  10 kCdgCkg.taCveiCPgdLmk 29 
                         C+ C g ++Cv++CP+  ++
     WP_176761045.1 114 VCTQCDGdPTCVKVCPSGALE 134
                        588888888999999976554 PP

>> WP_092220262.1  ATP-binding protein [Desulforhopalus singaporensis]
   #    score  bias  c-Evalue  i-Evalue hmmfrom  hmm to    alifrom  ali to    envfrom  env to     acc
 ---   ------ ----- --------- --------- ------- -------    ------- -------    ------- -------    ----
   1 !   31.9   2.7   4.6e-10   2.7e-08       5      62 ..      63     115 ..      60     132 .. 0.90

  Alignments for each domain:
  == domain 1  score: 31.9 bits;  conditional E-value: 4.6e-10
  aprb_Neukirchen_a   5 fvdkekCdgCkgtaCveiCPgdLmkldkekkkayirepedCWeCysCvkeCpqqAiev 62 
                         +++e+C  C+  +C +iC  + +       k  +  pe C +C  C+  Cp++Ai+ 
     WP_092220262.1  63 EINEERCSLCR--KCADICRFSALAAA---GKKLLVFPELCHGCEGCLEVCPENAISA 115
                        69********8..9******9999886...3789**********************75 PP

>> WP_092224790.1  4Fe-4S binding protein [Desulforhopalus singaporensis]
   #    score  bias  c-Evalue  i-Evalue hmmfrom  hmm to    alifrom  ali to    envfrom  env to     acc
 ---   ------ ----- --------- --------- ------- -------    ------- -------    ------- -------    ----
   1 !   30.1   8.2   1.7e-09     1e-07       7      64 ..     188     239 ..     184     249 .. 0.89

  Alignments for each domain:
  == domain 1  score: 30.1 bits;  conditional E-value: 1.7e-09
  aprb_Neukirchen_a   7 dkekCdgCkgtaCveiCPgdLmkldkekkkayirepedCWeCysCvkeCpqqAievrl 64 
                        + + C  C+   Cv+ CP   + +d +    +  ++e C  C+sCvk Cp++A++v  
     WP_092224790.1 188 NGQMCSECG--FCVDLCPAGAILFDGQ----VSVDEEACIFCCSCVKNCPEGAVAVTA 239
                        6789****7..*************965....68999******************9875 PP

>> WP_092224768.1  ATP-binding protein [Desulforhopalus singaporensis]
   #    score  bias  c-Evalue  i-Evalue hmmfrom  hmm to    alifrom  ali to    envfrom  env to     acc
 ---   ------ ----- --------- --------- ------- -------    ------- -------    ------- -------    ----
   1 !   30.8   7.0     1e-09   5.8e-08       5      67 ..     272     328 ..     270     340 .. 0.89

  Alignments for each domain:
  == domain 1  score: 30.8 bits;  conditional E-value: 1e-09
  aprb_Neukirchen_a   5 fvdkekCdgCkgtaCveiCPgdLmkldkekkkayirepedCWeCysCvkeCpqqAievrlyad 67 
                        +vd ++C  C+   C+e C  d + +d+++      + + C +C  Cv +Cp++Ai++r + +
     WP_092224768.1 272 VVDDDECVACG--DCEERCHMDAIIVDDHA----EINLDRCIGCGVCVPACPTSAIQLRAKPQ 328
                        799*******7..9************9764....567899******************98765 PP

>> WP_092223250.1  4Fe-4S dicluster domain-containing protein [Desulforhopalus singaporensis]
   #    score  bias  c-Evalue  i-Evalue hmmfrom  hmm to    alifrom  ali to    envfrom  env to     acc
 ---   ------ ----- --------- --------- ------- -------    ------- -------    ------- -------    ----
   1 !   10.8   3.3    0.0015     0.087      43      62 ..      51      70 ..      43      96 .. 0.75
   2 !   14.3   6.5   0.00012    0.0072      14      60 ..      92     147 ..      84     161 .. 0.72
   3 !   15.6   2.3   4.9e-05    0.0028       4      31 ..     177     202 ..     174     204 .] 0.89

  Alignments for each domain:
  == domain 1  score: 10.8 bits;  conditional E-value: 0.0015
  aprb_Neukirchen_a 43 edCWeCysCvkeCpqqAiev 62
                       + C  C +Cv  Cp +A+e 
     WP_092223250.1 51 ASCIRCGNCVEVCPARALEQ 70
                       56777777777777777764 PP

  == domain 2  score: 14.3 bits;  conditional E-value: 0.00012
  aprb_Neukirchen_a  14 Ckg.....taCveiCPgdLmkldke.....kkkayirepedCWeCysCvkeCpqqAi 60 
                        C +     ++C e+CP   + ++          a   ++e C +C+ C  +Cp+q  
     WP_092223250.1  92 CTAwkepcGKCAEVCPTGALDKKLPlesqvLGTAS-IREEGCVNCMLCFEKCPVQGA 147
                        544555667*******9887765433334433455.55689************9854 PP

  == domain 3  score: 15.6 bits;  conditional E-value: 4.9e-05
  aprb_Neukirchen_a   4 ifvdkekCdgCkgtaCveiCPgdLmkld 31 
                        ++++ ++C gC+   C + CP +++ ++
     WP_092223250.1 177 PYIKDDRCVGCG--LCAHYCPVKVIDVK 202
                        799********7..********999875 PP

>> WP_092219998.1  FAD-dependent oxidoreductase [Desulforhopalus singaporensis]
   #    score  bias  c-Evalue  i-Evalue hmmfrom  hmm to    alifrom  ali to    envfrom  env to     acc
 ---   ------ ----- --------- --------- ------- -------    ------- -------    ------- -------    ----
   1 !   11.4   0.6   0.00093     0.054       5      26 ..     113     132 ..     111     149 .. 0.88
   2 !   11.8  11.4    0.0007     0.041       5      57 ..     175     223 ..     171     236 .. 0.88
   3 !   11.0   0.7    0.0013     0.073       9      36 ..     294     319 ..     288     323 .. 0.87
   4 ?    0.2   0.9       2.8   1.6e+02      48      64 ..     365     381 ..     351     392 .. 0.79
   5 !   29.5   5.4   2.6e-09   1.5e-07       4      68 ..    1138    1198 ..    1135    1208 .. 0.90

  Alignments for each domain:
  == domain 1  score: 11.4 bits;  conditional E-value: 0.00093
  aprb_Neukirchen_a   5 fvdkekCdgCkgtaCveiCPgd 26 
                        +vd + C+gC+   C+ +CP  
     WP_092219998.1 113 YVDIDTCTGCG--LCEMVCPVT 132
                        7999******7..*******75 PP

  == domain 2  score: 11.8 bits;  conditional E-value: 0.0007
  aprb_Neukirchen_a   5 fvdkekCdgCkgtaCveiCPgdLmkldkekkkayirepedCWeCysCvkeCpq 57 
                         vd++ C +C+   C ++C +  +  +k++      +++ C +C +C+ +Cp 
     WP_092219998.1 175 SVDEQACGKCG--GCYKACLHGAVSWQKKE--TASIDQNRCTGCGACYVACPA 223
                        699*******8..7************9875..6777899*************6 PP

  == domain 3  score: 11.0 bits;  conditional E-value: 0.0013
  aprb_Neukirchen_a   9 ekCdgCkgtaCveiCPgdLmkldkekkk 36 
                        + C+ C+  aCv+ CP d + +dk ++k
     WP_092219998.1 294 DICQVCG--ACVSTCPVDYLSIDKVTNK 319
                        57****7..**************87755 PP

  == domain 4  score: 0.2 bits;  conditional E-value: 2.8
  aprb_Neukirchen_a  48 CysCvkeCpqqAievrl 64 
                        C  C   C ++Ai++ +
     WP_092219998.1 365 CGTCATVCGVGAIHYDH 381
                        88888888888887655 PP

  == domain 5  score: 29.5 bits;  conditional E-value: 2.6e-09
  aprb_Neukirchen_a    4 ifvdkekCdgCkgtaCveiCPgdLmkldkekkkayirepedCWeCysCvkeCpqqAievrlyadi 68  
                         ++vd+ +C  C   +Cv++CP  +  +++++  a   +p+ C +C  Cv eCp + i++  y d 
     WP_092219998.1 1138 SVVDPANCAVCL--TCVRACPYGVPFINEDH--AAEINPALCQGCGICVAECPAKTIHLGRYDDR 1198
                         689********6..9*************996..89999*******************99888775 PP

>> WP_092220901.1  DUF362 domain-containing protein [Desulforhopalus singaporensis]
   #    score  bias  c-Evalue  i-Evalue hmmfrom  hmm to    alifrom  ali to    envfrom  env to     acc
 ---   ------ ----- --------- --------- ------- -------    ------- -------    ------- -------    ----
   1 !   28.0  10.2   7.3e-09   4.2e-07       5      60 ..       2      52 ..       1      59 [. 0.88

  Alignments for each domain:
  == domain 1  score: 28.0 bits;  conditional E-value: 7.3e-09
  aprb_Neukirchen_a  5 fvdkekCdgCkgtaCveiCPgdLmkldkekkkayirepedCWeCysCvkeCpqqAi 60
                       +v++e C gC+   Cv  CP   + l+k+  ka + e  +C +C +C+++Cp++A+
     WP_092220901.1  2 KVNTEVCVGCG--FCVLDCPTGAVSLKKK--KA-VIESVKCTNCNACLRACPENAM 52
                       79********7..*************965..45.567789***************8 PP

>> WP_092220608.1  electron transfer flavoprotein subunit alpha [Desulforhopalus singaporensis]
   #    score  bias  c-Evalue  i-Evalue hmmfrom  hmm to    alifrom  ali to    envfrom  env to     acc
 ---   ------ ----- --------- --------- ------- -------    ------- -------    ------- -------    ----
   1 !   26.8   4.4   1.7e-08     1e-06       5      68 ..       3      60 ..       1      73 [. 0.86

  Alignments for each domain:
  == domain 1  score: 26.8 bits;  conditional E-value: 1.7e-08
  aprb_Neukirchen_a  5 fvdkekCdgCkgtaCveiCPgdLmkldkekkkayirepedCWeCysCvkeCpqqAievrlyadi 68
                       +v +e C+gC+   C++ CP   +++++          ++C  C +Cv  C+++A+++ + ++ 
     WP_092220608.1  3 KVSEELCIGCG--ICEDSCPFGAIEIEDG----LAVVGDNCTLCGACVESCEVGALSLEVMEKT 60
                       7999******7..9************854....4555789****************99887665 PP

>> WP_092224239.1  NADH-quinone oxidoreductase subunit I [Desulforhopalus singaporensis]
   #    score  bias  c-Evalue  i-Evalue hmmfrom  hmm to    alifrom  ali to    envfrom  env to     acc
 ---   ------ ----- --------- --------- ------- -------    ------- -------    ------- -------    ----
   1 ?    0.8   0.4       1.7     1e+02      47      63 ..      31      47 ..      21      51 .. 0.83
   2 ?    4.2   4.7      0.16       9.4      10      28 ..      57      73 ..      50      80 .. 0.80
   3 !   26.9   8.5   1.6e-08   9.4e-07       3      65 ..     251     311 ..     249     316 .. 0.82

  Alignments for each domain:
  == domain 1  score: 0.8 bits;  conditional E-value: 1.7
  aprb_Neukirchen_a 47 eCysCvkeCpqqAievr 63
                       +C  Cv  C ++A++v 
     WP_092224239.1 31 DCRLCVDGCLFRALSVV 47
                       8************9886 PP

  == domain 2  score: 4.2 bits;  conditional E-value: 0.16
  aprb_Neukirchen_a 10 kCdgCkgtaCveiCPgdLm 28
                       +C+ C+  +C  iCP  ++
     WP_092224239.1 57 ECTLCG--RCAAICPAGVF 73
                       688886..*******8776 PP

  == domain 3  score: 26.9 bits;  conditional E-value: 1.6e-08
  aprb_Neukirchen_a   3 pifvdkekCdgCkgtaCveiCPgdLmkl.dkekkkayirepedCWeCysCvkeCpqqAievrly 65 
                        p++  ++ C+ C   +C+ +CP   + l ++e+kk  + +p  C  C+ C k Cp++Ai +  +
     WP_092224239.1 251 PTITVEKWCTLCP--RCTGMCPTGAVRLvKDEHKKKLMVDPYLCTSCFLCEKFCPENAI-IITP 311
                        56666788****5..*******99988834457899***********************.4444 PP

>> WP_092223376.1  4Fe-4S dicluster domain-containing protein [Desulforhopalus singaporensis]
   #    score  bias  c-Evalue  i-Evalue hmmfrom  hmm to    alifrom  ali to    envfrom  env to     acc
 ---   ------ ----- --------- --------- ------- -------    ------- -------    ------- -------    ----
   1 !    9.7   2.0    0.0033      0.19       5      24 ..      44      61 ..      42      64 .. 0.88
   2 !   20.4   8.5   1.7e-06   9.8e-05       7      57 ..     112     160 ..     108     175 .. 0.91
   3 ?    6.6   0.5     0.029       1.7      10      33 ..     177     208 ..     174     218 .. 0.71

  Alignments for each domain:
  == domain 1  score: 9.7 bits;  conditional E-value: 0.0033
  aprb_Neukirchen_a  5 fvdkekCdgCkgtaCveiCP 24
                        vd+++C+gC+   C+ +C 
     WP_092223376.1 44 LVDMTRCIGCR--SCEAACN 61
                       79********8..9*****6 PP

  == domain 2  score: 20.4 bits;  conditional E-value: 1.7e-06
  aprb_Neukirchen_a   7 dkekCdgCkgtaCveiCPgdLmkldkekkkayirepedCWeCysCvkeCpq 57 
                        +k +C+ C+++aC + C  +  ++++e+  a+i +p+ C +C  C+ +Cp+
     WP_092223376.1 112 RKIQCNHCQEPACLSSCFVNAYTKTPEG--AVIYNPDVCVGCRTCMIACPF 160
                        5679*********************997..********************7 PP

  == domain 3  score: 6.6 bits;  conditional E-value: 0.029
  aprb_Neukirchen_a  10 kCdgCkg........taCveiCPgdLmkldke 33 
                        kC+ C +        +aCve+CP++ + + k 
     WP_092223376.1 177 KCQFCYEtrlknnllPACVEACPQEALLFGKR 208
                        67777767777777788888888877666554 PP

>> WP_245695175.1  4Fe-4S dicluster domain-containing protein [Desulforhopalus singaporensis]
   #    score  bias  c-Evalue  i-Evalue hmmfrom  hmm to    alifrom  ali to    envfrom  env to     acc
 ---   ------ ----- --------- --------- ------- -------    ------- -------    ------- -------    ----
   1 !   21.7   7.6   6.7e-07   3.9e-05       9      66 ..      54     115 ..      51     132 .. 0.76
   2 ?    6.8   8.0     0.025       1.5       6      60 ..      89     152 ..      84     160 .. 0.58
   3 !   14.7   1.4   9.5e-05    0.0055       4      29 ..     159     182 ..     156     192 .. 0.81

  Alignments for each domain:
  == domain 1  score: 21.7 bits;  conditional E-value: 6.7e-07
  aprb_Neukirchen_a   9 ekCdgCkgtaCveiCPgdLmkldke......kkkayirepedCWeCysCvkeCpqqAievrlya 66 
                        ++C+ C+  +Cve+CP   ++l +       ++  +  ++  C+ C+ Cv  Cp+++++   + 
     WP_245695175.1  54 SRCIRCG--RCVEVCPYRSIVLLDIragvyaGTPVVEVDKIPCYLCMKCVDVCPTGSLKRIEQH 115
                        79****7..*******98777755435566555666677789*************998655444 PP

  == domain 2  score: 6.8 bits;  conditional E-value: 0.025
  aprb_Neukirchen_a   6 vdkekCdgCkgtaCveiCPgdLmkl.dke..kkkayirepedC..We....CysCvkeCp..qqAi 60 
                        vdk  C  C   +Cv++CP   +k  +++  ++   + ++ dC  W     C  C+ +Cp  ++Ai
     WP_245695175.1  89 VDKIPCYLCM--KCVDVCPTGSLKRiEQHqtRMGLAVVNKFDCsaWAgtilCRTCYDKCPypEKAI 152
                        6777788896..899999965444414333333334444444523434444888888886224566 PP

  == domain 3  score: 14.7 bits;  conditional E-value: 9.5e-05
  aprb_Neukirchen_a   4 ifvdkekCdgCkgtaCveiCPgdLmk 29 
                        ++vd++ C+gC+   C+++CP  + k
     WP_245695175.1 159 PVVDEKWCTGCG--LCTHACPVTVKK 182
                        78*********7..*******87654 PP

>> WP_092219787.1  4Fe-4S dicluster domain-containing protein [Desulforhopalus singaporensis]
   #    score  bias  c-Evalue  i-Evalue hmmfrom  hmm to    alifrom  ali to    envfrom  env to     acc
 ---   ------ ----- --------- --------- ------- -------    ------- -------    ------- -------    ----
   1 !   26.1   8.3   2.9e-08   1.7e-06       5      70 ..     288     355 ..     284     365 .. 0.84

  Alignments for each domain:
  == domain 1  score: 26.1 bits;  conditional E-value: 2.9e-08
  aprb_Neukirchen_a   5 fvdkekCdgCkgtaCveiCPgdLmkldke....kkkayirepedCWeCysCvkeCpqqAievrlyadiap 70 
                         vd++ C gC  t C ++C    +++  +    +      +p+ C +C +C+  Cp++++ ++ y+ i p
     WP_092219787.1 288 AVDSQSCCGC--TLCAKACNVGALQMAGDrgkeSGAKAAADPARCLGCGACIAVCPTGSLVLQPYKRIDP 355
                        79********..5*******999999766344445667899*******************9999988865 PP

>> WP_092224243.1  4Fe-4S dicluster domain-containing protein [Desulforhopalus singaporensis]
   #    score  bias  c-Evalue  i-Evalue hmmfrom  hmm to    alifrom  ali to    envfrom  env to     acc
 ---   ------ ----- --------- --------- ------- -------    ------- -------    ------- -------    ----
   1 !    9.3   0.6    0.0041      0.24       5      24 ..       7      24 ..       4      39 .. 0.79
   2 !   17.6   9.1   1.2e-05   0.00071      10      57 ..      62     109 ..      58     117 .. 0.92
   3 ?    7.4   0.3     0.017      0.96       9      25 ..     185     208 ..     183     224 .. 0.90

  Alignments for each domain:
  == domain 1  score: 9.3 bits;  conditional E-value: 0.0041
  aprb_Neukirchen_a  5 fvdkekCdgCkgtaCveiCP 24
                       ++d  kC gC+  aC  +C 
     WP_092224243.1  7 IIDLRKCVGCG--ACALACK 24
                       68888888886..8888884 PP

  == domain 2  score: 17.6 bits;  conditional E-value: 1.2e-05
  aprb_Neukirchen_a  10 kCdgCkgtaCveiCPgdLmkldkekkkayirepedCWeCysCvkeCpq 57 
                         C+ C ++ Cv +CP +   + k++    +++ + C +C +C  +Cp 
     WP_092224243.1  62 LCNHCSNAPCVAACPVEPKAMYKTADGITMHNDDRCIGCRACQDACPY 109
                        5****99*********98888888888*******************96 PP

  == domain 3  score: 7.4 bits;  conditional E-value: 0.017
  aprb_Neukirchen_a   9 ekCdgCkg.......taCveiCPg 25 
                        ekC+ C +       +aCve+CP+
     WP_092224243.1 185 EKCILCDHrlkvgelPACVEACPS 208
                        89****99999************7 PP

>> WP_245695130.1  4Fe-4S binding protein [Desulforhopalus singaporensis]
   #    score  bias  c-Evalue  i-Evalue hmmfrom  hmm to    alifrom  ali to    envfrom  env to     acc
 ---   ------ ----- --------- --------- ------- -------    ------- -------    ------- -------    ----
   1 !   19.5   0.6   3.1e-06   0.00018      29      63 ..       2      36 ..       1      48 [. 0.83
   2 !   11.3   2.8    0.0011     0.062       5      30 ..      48      71 ..      46      75 .] 0.83

  Alignments for each domain:
  == domain 1  score: 19.5 bits;  conditional E-value: 3.1e-06
  aprb_Neukirchen_a 29 kldkekkkayirepedCWeCysCvkeCpqqAievr 63
                       ++ ++k+  ++++ e C +C  C+ eCp++A++v 
     WP_245695130.1  2 TKASKKRLHMVQHHERCKGCGFCILECPKEALSVS 36
                       555667788999*******************9875 PP

  == domain 2  score: 11.3 bits;  conditional E-value: 0.0011
  aprb_Neukirchen_a  5 fvdkekCdgCkgtaCveiCPgdLmkl 30
                       + d+ekC+ C    C  +CP  +++ 
     WP_245695130.1 48 KLDEEKCIVCA--ICHTVCPDYVFER 71
                       5799******6..9******987765 PP

>> WP_092224255.1  nitroreductase family protein [Desulforhopalus singaporensis]
   #    score  bias  c-Evalue  i-Evalue hmmfrom  hmm to    alifrom  ali to    envfrom  env to     acc
 ---   ------ ----- --------- --------- ------- -------    ------- -------    ------- -------    ----
   1 !   25.2   7.6   5.5e-08   3.2e-06       6      62 ..       4      60 ..       1      85 [. 0.87

  Alignments for each domain:
  == domain 1  score: 25.2 bits;  conditional E-value: 5.5e-08
  aprb_Neukirchen_a  6 vdkekCdgCkgtaCveiCPgdLmkldkekkkayireped..CWeCysCvkeCpqqAiev 62
                       +++e C++   + Cv+ CP +++++++++    i++++   C +C  Cv  Cp++A++ 
     WP_092224255.1  4 INPELCNKD--SLCVDECPASIITMTEDTGLPEIKDEARdcCIHCGHCVAVCPRGALDH 60
                       778888876..6****************999999986433499*************975 PP

>> WP_092225788.1  4Fe-4S dicluster domain-containing protein [Desulforhopalus singaporensis]
   #    score  bias  c-Evalue  i-Evalue hmmfrom  hmm to    alifrom  ali to    envfrom  env to     acc
 ---   ------ ----- --------- --------- ------- -------    ------- -------    ------- -------    ----
   1 !   24.4   8.3   9.8e-08   5.7e-06      10      70 ..      61     127 ..      58     133 .. 0.81

  Alignments for each domain:
  == domain 1  score: 24.4 bits;  conditional E-value: 9.8e-08
  aprb_Neukirchen_a  10 kCdgCkgtaCveiCPgdLmkldke........kkkayirepedCWeCysCvkeCpqqAievrlyadiap 70 
                        +C  C    C+++CP+d + +  +            y+ +  +C  C  Cv  C+++A+++   +++a 
     WP_092225788.1  61 NCVVCM--MCQRACPSDCISIAGKkeegskkkVLTKYMLDFTKCSLCGTCVESCNFNALDFSKEYNLAS 127
                        69***6..***********997655567643322357777899******************99998854 PP

>> WP_092224412.1  4Fe-4S dicluster domain-containing protein [Desulforhopalus singaporensis]
   #    score  bias  c-Evalue  i-Evalue hmmfrom  hmm to    alifrom  ali to    envfrom  env to     acc
 ---   ------ ----- --------- --------- ------- -------    ------- -------    ------- -------    ----
   1 ?    2.9   1.5      0.39        23       5      19 ..      61      74 ..      55      77 .. 0.76
   2 !   23.0   9.8   2.6e-07   1.5e-05       5      57 ..     130     180 ..     128     190 .. 0.92
   3 !    8.3   0.3    0.0085      0.49       8      26 ..     192     217 ..     185     232 .. 0.85

  Alignments for each domain:
  == domain 1  score: 2.9 bits;  conditional E-value: 0.39
  aprb_Neukirchen_a  5 fvdkekCdgCkgtaC 19
                       +vd + C+gC+ + C
     WP_092224412.1 61 VVDITACIGCG-SCC 74
                       68889999997.555 PP

  == domain 2  score: 23.0 bits;  conditional E-value: 2.6e-07
  aprb_Neukirchen_a   5 fvdkekCdgCkgtaCveiCPgdLmkldkekkkayirepedCWeCysCvkeCpq 57 
                        f  ++ C+ C+++ Cv++CP    + +k++   ++ ++  C +C  C+++Cp 
     WP_092224412.1 130 FFVPKLCNMCEKPSCVQVCPVGATYQTKDG--FVLVDKTRCVGCSYCIQACPY 180
                        566789*********************997..9999***************96 PP

  == domain 3  score: 8.3 bits;  conditional E-value: 0.0085
  aprb_Neukirchen_a   8 kekCdgCkg.......taCveiCPgd 26 
                         ekC+ C +       +aCve+CP  
     WP_092224412.1 192 AEKCTWCYHrvrkgllPACVEVCPVH 217
                        69*****9899999**********76 PP

>> WP_092224717.1  ferredoxin [Desulforhopalus singaporensis]
   #    score  bias  c-Evalue  i-Evalue hmmfrom  hmm to    alifrom  ali to    envfrom  env to     acc
 ---   ------ ----- --------- --------- ------- -------    ------- -------    ------- -------    ----
   1 !   24.5   6.6   8.9e-08   5.1e-06       4      58 ..       4      57 ..       1      61 [. 0.66

  Alignments for each domain:
  == domain 1  score: 24.5 bits;  conditional E-value: 8.9e-08
  aprb_Neukirchen_a  4 ifvdkekCdgCkgtaCveiCPgdLmkldkekkkayire....pedCWeCysCvkeCpqq 58
                       i++d+++C+gC+  aCve CP  ++++++e++kay+ e     edC +    +  Cp +
     WP_092224717.1  4 IIIDHDECIGCE--ACVETCPA-VFEFNDEEEKAYVIEgsdpDEDCVD--EAIASCPAE 57
                       89*********7..*******8.566666777***9982222234544..233334433 PP

>> WP_092220660.1  ATP-binding protein [Desulforhopalus singaporensis]
   #    score  bias  c-Evalue  i-Evalue hmmfrom  hmm to    alifrom  ali to    envfrom  env to     acc
 ---   ------ ----- --------- --------- ------- -------    ------- -------    ------- -------    ----
   1 !   24.6   1.9   8.2e-08   4.8e-06       4      62 ..       8      62 ..       7      70 .. 0.90

  Alignments for each domain:
  == domain 1  score: 24.6 bits;  conditional E-value: 8.2e-08
  aprb_Neukirchen_a  4 ifvdkekCdgCkgtaCveiCPgdLmkldkekkkayirepedCWeCysCvkeCpqqAiev 62
                       i++d+e CdgC+   Cv  C    +k+ +   ka +   + C +  +C+  Cp++A+++
     WP_092220660.1  8 IKIDEELCDGCG--LCVPDCAEGSLKIIDG--KAKLVADNLCDGLGACLGSCPTGALKI 62
                       78*********7..******9988888744..89**********************986 PP

>> WP_092222355.1  succinate dehydrogenase/fumarate reductase iron-sulfur subunit [Desulforhopalus singaporensis]
   #    score  bias  c-Evalue  i-Evalue hmmfrom  hmm to    alifrom  ali to    envfrom  env to     acc
 ---   ------ ----- --------- --------- ------- -------    ------- -------    ------- -------    ----
   1 !   18.0   0.2     9e-06   0.00052      39      70 ..     156     187 ..     144     201 .. 0.82
   2 ?    5.8   0.1     0.052         3      12      28 ..     215     232 ..     204     250 .. 0.69

  Alignments for each domain:
  == domain 1  score: 18.0 bits;  conditional E-value: 9e-06
  aprb_Neukirchen_a  39 irepedCWeCysCvkeCpqqAievrlyadiap 70 
                          + + C +C +Cv  Cp++A  ++  a+i +
     WP_092222355.1 156 AMDAAACIGCGACVASCPNGAAMLFTSAKISQ 187
                        557789999*********99999999998854 PP

  == domain 2  score: 5.8 bits;  conditional E-value: 0.052
  aprb_Neukirchen_a  12 dgCkg.taCveiCPgdLm 28 
                          C + ++C+ +CP+ + 
     WP_092222355.1 215 GNCTNaKECEAVCPKGIS 232
                        5688888*******8654 PP

>> WP_092224162.1  NADH-quinone oxidoreductase subunit NuoF [Desulforhopalus singaporensis]
   #    score  bias  c-Evalue  i-Evalue hmmfrom  hmm to    alifrom  ali to    envfrom  env to     acc
 ---   ------ ----- --------- --------- ------- -------    ------- -------    ------- -------    ----
   1 !   23.8  11.2   1.4e-07   8.4e-06       6      60 ..     573     623 ..     568     626 .] 0.91

  Alignments for each domain:
  == domain 1  score: 23.8 bits;  conditional E-value: 1.4e-07
  aprb_Neukirchen_a   6 vdkekCdgCkgtaCveiCPgdLmkldkekkkayirepedCWeCysCvkeCpqqAi 60 
                        +  ekC+gC  taC + CP   +    +  +a++ ++e C +C  C  +C++ Ai
     WP_092224162.1 573 IVAEKCKGC--TACSRLCPVGCISGAVK--EAHVIDQELCIKCGVCFDKCKFTAI 623
                        789******..5**********999866..6***********************9 PP

>> WP_092222787.1  hydrogenase iron-sulfur subunit [Desulforhopalus singaporensis]
   #    score  bias  c-Evalue  i-Evalue hmmfrom  hmm to    alifrom  ali to    envfrom  env to     acc
 ---   ------ ----- --------- --------- ------- -------    ------- -------    ------- -------    ----
   1 !   22.1   3.9   4.8e-07   2.8e-05       8      65 ..     544     597 ..     541     616 .. 0.85

  Alignments for each domain:
  == domain 1  score: 22.1 bits;  conditional E-value: 4.8e-07
  aprb_Neukirchen_a   8 kekCdgCkgtaCveiCPgdLmkldkekkkayirepedCWeCysCvkeCpqqAievrly 65 
                        +++C+ Ck  +C+e CP   +  d+++    + +p  C  C  C+ +Cp++ i ++ y
     WP_092222787.1 544 MQRCTQCK--RCTEECPFGALDDDEKG--TPLPNPTRCRRCGTCMGACPERIIGFKDY 597
                        689****8..*******9988888775..899******************99977655 PP

>> WP_092221050.1  sulfate reduction electron transfer complex DsrMKJOP subunit DsrO [Desulforhopalus singaporensis]
   #    score  bias  c-Evalue  i-Evalue hmmfrom  hmm to    alifrom  ali to    envfrom  env to     acc
 ---   ------ ----- --------- --------- ------- -------    ------- -------    ------- -------    ----
   1 !   23.4   5.0   1.9e-07   1.1e-05       9      61 ..     133     184 ..     131     190 .. 0.88
   2 ?   -1.3   0.3       7.9   4.6e+02       9      21 ..     210     229 ..     208     230 .. 0.82

  Alignments for each domain:
  == domain 1  score: 23.4 bits;  conditional E-value: 1.9e-07
  aprb_Neukirchen_a   9 ekCdgCkgtaCveiCPgdLmkldkekkkayirepedCWeCysCvkeCpqqAie 61 
                          C+ C ++ Cv++CP +   + +++   +  +   C +C  C+  Cp +A +
     WP_092221050.1 133 AVCNHCDEPPCVRVCPTKATFVLEKS-GIVAMDYHRCIGCRFCMMGCPYGARS 184
                        57****99*********999888776.788888999*************9965 PP

  == domain 2  score: -1.3 bits;  conditional E-value: 7.9
  aprb_Neukirchen_a   9 ekCdgCkg.......taCve 21 
                        ekC+ C++       +aCve
     WP_092221050.1 210 EKCNFCGErlakglePACVE 229
                        89****98888888888876 PP

>> WP_092219434.1  glycyl-radical enzyme activating protein [Desulforhopalus singaporensis]
   #    score  bias  c-Evalue  i-Evalue hmmfrom  hmm to    alifrom  ali to    envfrom  env to     acc
 ---   ------ ----- --------- --------- ------- -------    ------- -------    ------- -------    ----
   1 !   23.1   4.5   2.4e-07   1.4e-05       5      68 ..      56     113 ..      53     131 .. 0.81

  Alignments for each domain:
  == domain 1  score: 23.1 bits;  conditional E-value: 2.4e-07
  aprb_Neukirchen_a   5 fvdkekCdgCkgtaCveiCPgdLmkldkekkkayirepedCWeCysCvkeCpqqAievrlyadi 68 
                         + +++C  C+  aCv+ CP ++    +e+  a     ++C +C +C++ C+ +A +  + +  
     WP_092219434.1  56 AIFSTRCVRCG--ACVRECPENVAIPAAEG--A--FGTDNCTGCGNCIRSCHGGARSWMGEEMT 113
                        57789*****7..***********999887..4..56789************999877666555 PP

>> WP_092224572.1  NADH-quinone oxidoreductase subunit NuoF [Desulforhopalus singaporensis]
   #    score  bias  c-Evalue  i-Evalue hmmfrom  hmm to    alifrom  ali to    envfrom  env to     acc
 ---   ------ ----- --------- --------- ------- -------    ------- -------    ------- -------    ----
   1 !   20.6   7.6   1.5e-06   8.5e-05       3      60 ..     537     590 ..     535     592 .. 0.91

  Alignments for each domain:
  == domain 1  score: 20.6 bits;  conditional E-value: 1.5e-06
  aprb_Neukirchen_a   3 pifvdkekCdgCkgtaCveiCPgdLmkldkekkkayirepedCWeCysCvkeCpqqAi 60 
                        + f++++ C+gC+   C ++C  + +  + +  + +  +++ C +C +C  +C+++A+
     WP_092224572.1 537 TFFIREDMCIGCG--MCARACSVKAISGQVK--QPHKIDNSVCIKCGACFDACKFSAV 590
                        679*********7..*********9999865..69999*****************997 PP

>> WP_092222258.1  4Fe-4S dicluster domain-containing protein [Desulforhopalus singaporensis]
   #    score  bias  c-Evalue  i-Evalue hmmfrom  hmm to    alifrom  ali to    envfrom  env to     acc
 ---   ------ ----- --------- --------- ------- -------    ------- -------    ------- -------    ----
   1 ?    6.3   3.3     0.035         2       4      23 ..       6      23 ..       3      26 .. 0.82
   2 !   21.6  12.0     7e-07   4.1e-05       9      56 ..      57     102 ..      52     105 .. 0.92
   3 !   14.2  10.6   0.00013    0.0075       4      62 ..      84     144 ..      82     150 .] 0.74

  Alignments for each domain:
  == domain 1  score: 6.3 bits;  conditional E-value: 0.035
  aprb_Neukirchen_a  4 ifvdkekCdgCkgtaCveiC 23
                       i +++ +C+gC+   C+  C
     WP_092222258.1  6 IHINSRRCIGCH--GCEVHC 23
                       789********8..688877 PP

  == domain 2  score: 21.6 bits;  conditional E-value: 7e-07
  aprb_Neukirchen_a   9 ekCdgCkgtaCveiCPgdLmkldkekkkayirepedCWeCysCvkeCp 56 
                        + C+ C ++ Cv +CP   m +++++   +  + e C +C++C  +Cp
     WP_092222258.1  57 STCNHCDEPLCVPVCPTGAMLKREDS--IVYIDDELCIGCMACKTACP 102
                        58****99*************99885..8888999************9 PP

  == domain 3  score: 14.2 bits;  conditional E-value: 0.00013
  aprb_Neukirchen_a   4 ifvdkekCdgCkgtaCveiCPgdLmkldkekkkayirepedCWeCy......sCvkeCpqqAiev 62 
                        +++d e C+gC   aC  +CP d+ + ++ + ka+    + C +        +Cv +C ++A+++
     WP_092222258.1  84 VYIDDELCIGCM--ACKTACPWDIPEYNPVTDKAVKC--DLCMDRLdaglkpACVAKCMTHALKL 144
                        68*********6..**************999888632..22332223333338888888888876 PP

>> WP_092223128.1  4Fe-4S dicluster-binding protein [Desulforhopalus singaporensis]
   #    score  bias  c-Evalue  i-Evalue hmmfrom  hmm to    alifrom  ali to    envfrom  env to     acc
 ---   ------ ----- --------- --------- ------- -------    ------- -------    ------- -------    ----
   1 !   19.7   9.1   2.7e-06   0.00016       5      58 ..     341     389 ..     335     395 .. 0.88

  Alignments for each domain:
  == domain 1  score: 19.7 bits;  conditional E-value: 2.7e-06
  aprb_Neukirchen_a   5 fvdkekCdgCkgtaCveiCPgdLmkldkekkkayirepedCWeCysCvkeCpqq 58 
                         vd+e C+ C+   C ++C ++ m+  +e+   y+r +e+C +C  C+  Cp++
     WP_092223128.1 341 TVDSELCKNCG--MCLKACFSEAMQQGDET--VYVR-EENCVGCGGCYSVCPVK 389
                        69********7..*************9875..6665.578************75 PP

>> WP_092219927.1  4Fe-4S binding protein [Desulforhopalus singaporensis]
   #    score  bias  c-Evalue  i-Evalue hmmfrom  hmm to    alifrom  ali to    envfrom  env to     acc
 ---   ------ ----- --------- --------- ------- -------    ------- -------    ------- -------    ----
   1 !   19.9   6.8   2.4e-06   0.00014       4      68 ..      31      96 ..      28     100 .. 0.84

  Alignments for each domain:
  == domain 1  score: 19.9 bits;  conditional E-value: 2.4e-06
  aprb_Neukirchen_a  4 ifvdkekCdgCkg.....taCveiCPgdLmkldkekkkayirepedCWeCysCvkeCpqqAievrlyadi 68
                       +++d ekC+  k+      +C   CP +++ ++         + e C +C  C  eCp +Aie+   + +
     WP_092219927.1 31 PVIDLEKCIPAKKnkkacFTCWLYCPDSVVSKTVP----PSINLEYCKGCGICAEECPAGAIEMVDESSF 96
                       78999***9999898777788999****9988744....5778899*****************9877666 PP

>> WP_092220947.1  4Fe-4S binding protein [Desulforhopalus singaporensis]
   #    score  bias  c-Evalue  i-Evalue hmmfrom  hmm to    alifrom  ali to    envfrom  env to     acc
 ---   ------ ----- --------- --------- ------- -------    ------- -------    ------- -------    ----
   1 !   10.7   3.1    0.0015     0.089       7      31 ..      46      68 ..      41      70 .] 0.85

  Alignments for each domain:
  == domain 1  score: 10.7 bits;  conditional E-value: 0.0015
  aprb_Neukirchen_a  7 dkekCdgCkgtaCveiCPgdLmkld 31
                       d+e C +C+  +C  iCP  ++k+ 
     WP_092220947.1 46 DQELCVKCN--TCGTICPDVVLKVV 68
                       6899****7..9******9888875 PP

>> WP_092221962.1  4Fe-4S dicluster domain-containing protein [Desulforhopalus singaporensis]
   #    score  bias  c-Evalue  i-Evalue hmmfrom  hmm to    alifrom  ali to    envfrom  env to     acc
 ---   ------ ----- --------- --------- ------- -------    ------- -------    ------- -------    ----
   1 ?    7.6   2.0     0.014       0.8       5      23 ..       6      22 ..       3      26 .. 0.71
   2 ?    7.4   0.4     0.017      0.96      10      46 ..      57      96 ..      49      97 .. 0.70
   3 !   12.8  10.5   0.00035      0.02       4      49 ..     104     146 ..     103     169 .. 0.69

  Alignments for each domain:
  == domain 1  score: 7.6 bits;  conditional E-value: 0.014
  aprb_Neukirchen_a  5 fvdkekCdgCkgtaCveiC 23
                       ++d e+C gC+  aC+ +C
     WP_092221962.1  6 IIDLERCVGCH--ACTIAC 22
                       67778888885..777777 PP

  == domain 2  score: 7.4 bits;  conditional E-value: 0.017
  aprb_Neukirchen_a 10 kCdgCkgtaCveiCPgd...LmkldkekkkayirepedCW 46
                        C+ C ++ Cv  CP d   +   d+++ k +  e +  W
     WP_092221962.1 57 LCNHCTEPVCVPECPADtedVTFTDPKTGKTVTMEVAATW 96
                       6999*9999*****97611155556666666666666555 PP

  == domain 3  score: 12.8 bits;  conditional E-value: 0.00035
  aprb_Neukirchen_a   4 ifvdkekCdgCkgtaCveiCPgdLmkldkekkkayirepedCWeCy 49 
                        + vdk++C+gC+  aC ++CP +  +++++ +   + e  +  +C+
     WP_092221962.1 104 VQVDKNRCIGCG--ACADACPYNARYVNPDLT-DDVSEDGKVDKCT 146
                        579********7..**********99999853.3333333333333 PP

>> WP_245695145.1  formate dehydrogenase subunit alpha [Desulforhopalus singaporensis]
   #    score  bias  c-Evalue  i-Evalue hmmfrom  hmm to    alifrom  ali to    envfrom  env to     acc
 ---   ------ ----- --------- --------- ------- -------    ------- -------    ------- -------    ----
   1 !   19.6   4.8     3e-06   0.00017       6      68 ..     138     209 ..     134     227 .. 0.82

  Alignments for each domain:
  == domain 1  score: 19.6 bits;  conditional E-value: 3e-06
  aprb_Neukirchen_a   6 vdkekCdgCkgtaCveiCPgdLmkldke...........kkkayirepedCWeCysCvkeCpqqAievrlyadi 68 
                         +++kC  C+  +Cv+iC   +m  + +           +  +  r+ ++C  C  Cv +Cp++A++ r    +
     WP_245695145.1 138 FEPNKCVVCG--RCVRICNEVVMAGTIDltgrgftvmpdTAFSKPRSLQNCEFCGQCVSACPTGALSGRKSRGM 209
                        5789*****7..***********98877779999998765556667889****************988776655 PP

>> WP_092224643.1  NADH-quinone oxidoreductase subunit I [Desulforhopalus singaporensis]
   #    score  bias  c-Evalue  i-Evalue hmmfrom  hmm to    alifrom  ali to    envfrom  env to     acc
 ---   ------ ----- --------- --------- ------- -------    ------- -------    ------- -------    ----
   1 !   17.7  11.2   1.1e-05   0.00066      10      65 ..      76     138 ..      73     152 .. 0.85

  Alignments for each domain:
  == domain 1  score: 17.7 bits;  conditional E-value: 1.1e-05
  aprb_Neukirchen_a  10 kCdgCkgtaCveiCPgdLmkldke.........kkkayirepedCWeCysCvkeCpqqAievrly 65 
                        kC  C    C+  CP + +++++             +++ +  +C  C  Cv +Cp +Ai++  +
     WP_092224643.1  76 KCVACF--MCQTNCPAQCIQIQAGerldgkaekMPVSFNIDLLECIYCGYCVEACPLDAIRMDTG 138
                        9****6..*************98777777766433579**********************98654 PP

>> WP_092220264.1  ATP-binding protein [Desulforhopalus singaporensis]
   #    score  bias  c-Evalue  i-Evalue hmmfrom  hmm to    alifrom  ali to    envfrom  env to     acc
 ---   ------ ----- --------- --------- ------- -------    ------- -------    ------- -------    ----
   1 !   10.8   2.2    0.0015     0.088      38      61 ..      61      84 ..      56      92 .. 0.86

  Alignments for each domain:
  == domain 1  score: 10.8 bits;  conditional E-value: 0.0015
  aprb_Neukirchen_a 38 yirepedCWeCysCvkeCpqqAie 61
                        i +pe+C eC  C   C+++Ai+
     WP_092220264.1 61 AIIRPEMCCECGRCRELCRFDAIS 84
                       5789******************97 PP

>> WP_245695174.1  4Fe-4S binding protein [Desulforhopalus singaporensis]
   #    score  bias  c-Evalue  i-Evalue hmmfrom  hmm to    alifrom  ali to    envfrom  env to     acc
 ---   ------ ----- --------- --------- ------- -------    ------- -------    ------- -------    ----
   1 !   17.8   9.9     1e-05   0.00058       8      62 ..     230     276 ..     224     278 .. 0.86

  Alignments for each domain:
  == domain 1  score: 17.8 bits;  conditional E-value: 1e-05
  aprb_Neukirchen_a   8 kekCdgCkgtaCveiCPgdLmkldkekkkayirepedCWeCysCvkeCpqqAiev 62 
                         e C gC+  +C  +CP  L     e+      + + CW+C  Cv  C ++A+++
     WP_245695174.1 230 DESCSGCR--QCDFVCPMGLRPSVGES------RGAYCWNCGECVACCDNEALKF 276
                        689****8..9******9998887776......5677***************986 PP

>> WP_092220104.1  glycyl-radical enzyme activating protein [Desulforhopalus singaporensis]
   #    score  bias  c-Evalue  i-Evalue hmmfrom  hmm to    alifrom  ali to    envfrom  env to     acc
 ---   ------ ----- --------- --------- ------- -------    ------- -------    ------- -------    ----
   1 !   15.7   0.3   4.7e-05    0.0027       6      65 ..      57     116 ..      53     131 .. 0.85

  Alignments for each domain:
  == domain 1  score: 15.7 bits;  conditional E-value: 4.7e-05
  aprb_Neukirchen_a   6 vdkekCdgCkg.taCveiCPgdLmkldkekkkayirepedCWeCysCvkeCpqqAievrly 65 
                        v++++C+g  + ++C ++ P +   + +++ +    e e+  + + C   Cp++Ai+v ++
     WP_092220104.1  57 VYPDRCIGIDKcGQCRQAAPDQSALIVENN-RITRIESENQLDYTVCASVCPTNAIKVWGQ 116
                        89999*9866667*******9999998887.78888888889**************99775 PP

>> WP_176761047.1  glycyl-radical enzyme activating protein [Desulforhopalus singaporensis]
   #    score  bias  c-Evalue  i-Evalue hmmfrom  hmm to    alifrom  ali to    envfrom  env to     acc
 ---   ------ ----- --------- --------- ------- -------    ------- -------    ------- -------    ----
   1 !   15.5   3.8   5.3e-05    0.0031       6      60 ..      68     117 ..      64     141 .. 0.83

  Alignments for each domain:
  == domain 1  score: 15.5 bits;  conditional E-value: 5.3e-05
  aprb_Neukirchen_a   6 vdkekCdgCkgtaCveiCPgdLmkldkekkkayirepedCWeCysCvkeCpqqAi 60 
                        v + kC+ C   +C e+C + L        k     +  C  C  Cv +Cp +A 
     WP_176761047.1  68 VFTGKCIDCD--RCAEACDKGLALPAV---KGGFSGNGPCRACNRCVSACPSKAR 117
                        6678*****7..*********988864...56899999**************996 PP

>> WP_092224923.1  glycolate oxidase subunit GlcF [Desulforhopalus singaporensis]
   #    score  bias  c-Evalue  i-Evalue hmmfrom  hmm to    alifrom  ali to    envfrom  env to     acc
 ---   ------ ----- --------- --------- ------- -------    ------- -------    ------- -------    ----
   1 !   15.0   6.5   7.6e-05    0.0044      10      58 ..      24      89 ..      19     101 .. 0.92

  Alignments for each domain:
  == domain 1  score: 15.0 bits;  conditional E-value: 7.6e-05
  aprb_Neukirchen_a 10 kCdgCkgtaCveiCPgdLmkldke....................kkkayirepedCWeCysCvkeCpqq 58
                        C+ C+   C++ CP  L+  d++                    + +  + + e C  C+sC+  Cp +
     WP_092224923.1 24 HCTTCG--MCTSTCPTYLLSNDEHdsprgrnkimrqilesgqapT-EKQVYYLERCLSCFSCTTTCPSG 89
                       7****7..**************999**************999954.7788999**************75 PP

>> WP_092224784.1  (Fe-S)-binding protein [Desulforhopalus singaporensis]
   #    score  bias  c-Evalue  i-Evalue hmmfrom  hmm to    alifrom  ali to    envfrom  env to     acc
 ---   ------ ----- --------- --------- ------- -------    ------- -------    ------- -------    ----
   1 !   15.7   7.3   4.5e-05    0.0026       9      57 ..      15      80 ..      13      82 .. 0.94

  Alignments for each domain:
  == domain 1  score: 15.7 bits;  conditional E-value: 4.5e-05
  aprb_Neukirchen_a  9 ekCdgCkgtaCveiCPgdLmkldke...................kkkayirepedCWeCysCvkeCpq 57
                        kC +C+   C+  CP  L+k+++                     +k   ++ + C  C sCvk+Cp+
     WP_092224784.1 15 RKCVKCG--VCQAHCPPYLVKKREGavargkialaaavldgetgIEKRLQEDISLCLMCGSCVKKCPN 80
                       59****7..9************99899***************9966999999***************8 PP

>> WP_092218828.1  glutamate synthase-related protein [Desulforhopalus singaporensis]
   #    score  bias  c-Evalue  i-Evalue hmmfrom  hmm to    alifrom  ali to    envfrom  env to     acc
 ---   ------ ----- --------- --------- ------- -------    ------- -------    ------- -------    ----
   1 !   15.1   9.8   6.7e-05    0.0039       8      61 ..      27     100 ..      21     107 .. 0.91
   2 ?   -0.2   0.4       3.5     2e+02       8      31 ..     462     481 ..     460     488 .. 0.81

  Alignments for each domain:
  == domain 1  score: 15.1 bits;  conditional E-value: 6.7e-05
  aprb_Neukirchen_a   8 kekCdgCkgtaCveiCPgdLmkldke......................kkkayirepedCWeCysCvkeCpqqAie 61 
                        +++C+ C+  +C+ +CP+  + l+                        + + ++    +C +C+ C   Cp++Ai+
     WP_092218828.1  27 EDRCTLCG--QCTAVCPKGAIRLEYMrkrlpkldvfqkqrgseyktftGIRQVMDMDHMCIGCAMCSMVCPNEAIA 100
                        789****7..9*********9998767789***************9997799***********************7 PP

  == domain 2  score: -0.2 bits;  conditional E-value: 3.5
  aprb_Neukirchen_a   8 kekCdgCkgtaCveiCPgdLmkld 31 
                        k++C+ C+      iCP+ +   +
     WP_092218828.1 462 KNRCNVCN----LGICPKGITSQN 481
                        789****8....899999887666 PP

>> WP_092221425.1  (Fe-S)-binding protein [Desulforhopalus singaporensis]
   #    score  bias  c-Evalue  i-Evalue hmmfrom  hmm to    alifrom  ali to    envfrom  env to     acc
 ---   ------ ----- --------- --------- ------- -------    ------- -------    ------- -------    ----
   1 ?    4.5   2.2      0.13       7.6       7      25 ..     288     304 ..     285     310 .. 0.87
   2 !   10.3   0.7    0.0021      0.12      10      30 ..     343     361 ..     341     368 .. 0.86

  Alignments for each domain:
  == domain 1  score: 4.5 bits;  conditional E-value: 0.13
  aprb_Neukirchen_a   7 dkekCdgCkgtaCveiCPg 25 
                        d + C+ C+  +C++ CP 
     WP_092221425.1 288 DADACTTCE--RCQDRCPA 304
                        7899****7..*******6 PP

  == domain 2  score: 10.3 bits;  conditional E-value: 0.0021
  aprb_Neukirchen_a  10 kCdgCkgtaCveiCPgdLmkl 30 
                         C+ C+  aC+eiCP ++ ++
     WP_092221425.1 343 SCTTCG--ACQEICPASIEHV 361
                        5****7..*******998776 PP

>> WP_092218584.1  4Fe-4S dicluster domain-containing protein [Desulforhopalus singaporensis]
   #    score  bias  c-Evalue  i-Evalue hmmfrom  hmm to    alifrom  ali to    envfrom  env to     acc
 ---   ------ ----- --------- --------- ------- -------    ------- -------    ------- -------    ----
   1 ?    3.2   3.3      0.32        18      36      57 ..       4      25 ..       1      31 [. 0.75
   2 !   14.1   0.8   0.00014    0.0083      12      68 ..      99     160 ..      91     170 .. 0.73

  Alignments for each domain:
  == domain 1  score: 3.2 bits;  conditional E-value: 0.32
  aprb_Neukirchen_a 36 kayirepedCWeCysCvkeCpq 57
                        a+i +  +C +C +C  +C+ 
     WP_092218584.1  4 YAFIIDVGKCENCNNCFLACKD 25
                       5777888888888888888875 PP

  == domain 2  score: 14.1 bits;  conditional E-value: 0.00014
  aprb_Neukirchen_a  12 dgCkgtaCveiCPgdLmkldke.....kkkayirepedCWeCysCvkeCpqqAievrlyadi 68 
                        + C++   v++CP+  +  ++e     k   + +  +d W+   Cv++Cp++A++++ ++d 
     WP_092218584.1  99 KACGNRDLVSACPHGALWWNEEekmvqKCTFCAHLLDDGWQVPRCVQACPTGALSIFRGSDE 160
                        67877888999**99999998833332212223345788****************9988875 PP

>> WP_245695183.1  FAD-dependent oxidoreductase [Desulforhopalus singaporensis]
   #    score  bias  c-Evalue  i-Evalue hmmfrom  hmm to    alifrom  ali to    envfrom  env to     acc
 ---   ------ ----- --------- --------- ------- -------    ------- -------    ------- -------    ----
   1 ?    9.3  10.0    0.0044      0.25       5      62 ..     111     186 ..     109     192 .. 0.78
   2 ?    9.2   1.0    0.0045      0.26      42      59 ..     942     959 ..     934     967 .. 0.88
   3 ?    9.3   1.7    0.0042      0.24       8      31 ..     972     993 ..     967    1010 .. 0.76

  Alignments for each domain:
  == domain 1  score: 9.3 bits;  conditional E-value: 0.0044
  aprb_Neukirchen_a   5 fvdkekCdgCkgtaCveiCPgdLmkldke...............kkkayirepedCWe.....CysCvkeCpqqAiev 62 
                        +vd+e+C+gC+  aC+  CP +++   ++                      +p+ C       C  C k+C  +Ai++
     WP_245695183.1 111 YVDPERCTGCG--ACEPQCPTKVVNSFNQgldkrkaiyalfpqaVPNTRAIDPDYCLYltrnvCRKCEKACDAKAINF 186
                        89********7..*********99876655777788888887773355667899997444444999999999999987 PP

  == domain 2  score: 9.2 bits;  conditional E-value: 0.0045
  aprb_Neukirchen_a  42 pedCWeCysCvkeCpqqA 59 
                         + C  C +Cv++Cp++A
     WP_245695183.1 942 RDICMSCLACVRKCPFGA 959
                        567************998 PP

  == domain 3  score: 9.3 bits;  conditional E-value: 0.0042
  aprb_Neukirchen_a   8 kekCdgCkgtaCveiCPgdLmkld 31 
                        + kC+gC+   C  +CP +  +++
     WP_245695183.1 972 EVKCTGCG--ICAGVCPAKAYQIN 993
                        679****7..9******9887775 PP

>> WP_092222148.1  FAD-dependent oxidoreductase [Desulforhopalus singaporensis]
   #    score  bias  c-Evalue  i-Evalue hmmfrom  hmm to    alifrom  ali to    envfrom  env to     acc
 ---   ------ ----- --------- --------- ------- -------    ------- -------    ------- -------    ----
   1 ?   14.0  12.2   0.00015    0.0087       4      65 ..     495     582 ..     493     593 .. 0.92

  Alignments for each domain:
  == domain 1  score: 14.0 bits;  conditional E-value: 0.00015
  aprb_Neukirchen_a   4 ifvdkekCdgCkgtaCveiCPgdLmkldke............................kkkayirepedCWeCysCvkeCpqqAievrly 65 
                        ++ d++ C+ C   aCv+iCP + + + ++                            + + ++++++ C +C  C   Cp+ + e++ y
     WP_092222148.1 495 TVFDHSTCIECD--ACVDICPESCINFIENaseeelrqnltvaadnpaqalyvsdilpTGRVMVKDENVCLHCGLCAERCPTASWEMKKY 582
                        678999*****7..************98888899************************88**********************99999877 PP

>> WP_092223814.1  4Fe-4S dicluster domain-containing protein [Desulforhopalus singaporensis]
   #    score  bias  c-Evalue  i-Evalue hmmfrom  hmm to    alifrom  ali to    envfrom  env to     acc
 ---   ------ ----- --------- --------- ------- -------    ------- -------    ------- -------    ----
   1 ?    8.7   2.0    0.0066      0.38      36      58 ..      19      41 ..      10      67 .. 0.79
   2 ?    8.0   2.3      0.01       0.6      39      69 ..      66      95 ..      49     114 .. 0.68

  Alignments for each domain:
  == domain 1  score: 8.7 bits;  conditional E-value: 0.0066
  aprb_Neukirchen_a 36 kayirepedCWeCysCvkeCpqq 58
                       k   ++ + C++C +C+  Cp++
     WP_092223814.1 19 KRSGQDLNACYQCGNCTAGCPFS 41
                       666788999***********975 PP

  == domain 2  score: 8.0 bits;  conditional E-value: 0.01
  aprb_Neukirchen_a 39 irepedCWeCysCvkeCpqqAievrlyadia 69
                       +++   C  C sC+  Cp++ i+v +  d  
     WP_092223814.1 66 CHSIWLCASCQSCTTRCPNN-IDVAGVMDHI 95
                       55556688888888888875.7776666655 PP

>> WP_092218922.1  indolepyruvate ferredoxin oxidoreductase subunit alpha [Desulforhopalus singaporensis]
   #    score  bias  c-Evalue  i-Evalue hmmfrom  hmm to    alifrom  ali to    envfrom  env to     acc
 ---   ------ ----- --------- --------- ------- -------    ------- -------    ------- -------    ----
   1 ?    8.8   0.2    0.0062      0.36      31      56 ..     514     540 ..     508     552 .. 0.79
   2 ?    6.2   1.0     0.039       2.2       6      29 ..     567     588 ..     558     593 .] 0.62

  Alignments for each domain:
  == domain 1  score: 8.8 bits;  conditional E-value: 0.0062
  aprb_Neukirchen_a  31 dkekkkayirepedCWeCysCvke.Cp 56 
                        ++ +  +y  ++e+C +C+sC++  Cp
     WP_092218922.1 514 KERQPVSYFTNQENCVGCMSCIRLgCP 540
                        5555667999999********973366 PP

  == domain 2  score: 6.2 bits;  conditional E-value: 0.039
  aprb_Neukirchen_a   6 vdkekCdgCkgtaCveiCPgdLmk 29 
                        +d+  C+ C+  +C + C  + ++
     WP_092218922.1 567 IDEIICNDCG--QCASLCKFNAIT 588
                        5555566664..566666555554 PP

>> WP_092221824.1  L-lactate dehydrogenase (quinone) large subunit LdhH [Desulforhopalus singaporensis]
   #    score  bias  c-Evalue  i-Evalue hmmfrom  hmm to    alifrom  ali to    envfrom  env to     acc
 ---   ------ ----- --------- --------- ------- -------    ------- -------    ------- -------    ----
   1 ?    6.9   0.4     0.023       1.4      10      25 ..     312     325 ..     305     339 .. 0.84
   2 ?    5.1   1.0     0.086         5       9      25 ..     361     375 ..     359     393 .. 0.86

  Alignments for each domain:
  == domain 1  score: 6.9 bits;  conditional E-value: 0.023
  aprb_Neukirchen_a  10 kCdgCkgtaCveiCPg 25 
                        +C  C+  aC ++CP 
     WP_092221824.1 312 RCVRCG--ACANVCPV 325
                        8****7..9*****95 PP

  == domain 2  score: 5.1 bits;  conditional E-value: 0.086
  aprb_Neukirchen_a   9 ekCdgCkgtaCveiCPg 25 
                        ++C+ C+  aC +iC g
     WP_092221824.1 361 QNCINCE--ACKDICAG 375
                        68****7..9*****87 PP

>> WP_176761041.1  anaerobic glycerol-3-phosphate dehydrogenase subunit C [Desulforhopalus singaporensis]
   #    score  bias  c-Evalue  i-Evalue hmmfrom  hmm to    alifrom  ali to    envfrom  env to     acc
 ---   ------ ----- --------- --------- ------- -------    ------- -------    ------- -------    ----
   1 ?    7.4   0.3     0.017      0.97      40      57 ..     289     306 ..     273     309 .. 0.82
   2 ?    3.0   0.2      0.38        22      44      58 ..     335     349 ..     329     374 .. 0.61

  Alignments for each domain:
  == domain 1  score: 7.4 bits;  conditional E-value: 0.017
  aprb_Neukirchen_a  40 repedCWeCysCvkeCpq 57 
                        ++  +C  C sC++eCp+
     WP_176761041.1 289 QQVLHCISCRSCMRECPT 306
                        556689999999999996 PP

  == domain 2  score: 3.0 bits;  conditional E-value: 0.38
  aprb_Neukirchen_a  44 dCWeCysCvkeCpqq 58 
                         C  C +C  eCp++
     WP_176761041.1 335 LCSFCNNCSYECPVG 349
                        455566666666654 PP

>> WP_143005533.1  (Fe-S)-binding protein [Desulforhopalus singaporensis]
   #    score  bias  c-Evalue  i-Evalue hmmfrom  hmm to    alifrom  ali to    envfrom  env to     acc
 ---   ------ ----- --------- --------- ------- -------    ------- -------    ------- -------    ----
   1 ?    6.7   0.9     0.027       1.5      10      28 ..     296     312 ..     291     323 .. 0.83
   2 ?    7.0   1.5     0.022       1.3      42      57 ..     355     370 ..     347     371 .. 0.85

  Alignments for each domain:
  == domain 1  score: 6.7 bits;  conditional E-value: 0.027
  aprb_Neukirchen_a  10 kCdgCkgtaCveiCPgdLm 28 
                         C+ C+  +C+  CP ++ 
     WP_143005533.1 296 SCTECG--RCEMNCPANIS 312
                        7****7..*******9986 PP

  == domain 2  score: 7.0 bits;  conditional E-value: 0.022
  aprb_Neukirchen_a  42 pedCWeCysCvkeCpq 57 
                         + C  C++Cv  Cp 
     WP_143005533.1 355 VQFCTTCMACVESCPA 370
                        567999********95 PP

>> WP_092219348.1  (Fe-S)-binding protein [Desulforhopalus singaporensis]
   #    score  bias  c-Evalue  i-Evalue hmmfrom  hmm to    alifrom  ali to    envfrom  env to     acc
 ---   ------ ----- --------- --------- ------- -------    ------- -------    ------- -------    ----
   1 ?    5.2   0.3      0.08       4.6      10      26 ..     299     313 ..     291     329 .. 0.74
   2 ?    4.4   1.1      0.13       7.8      10      31 ..     360     379 ..     356     385 .. 0.78

  Alignments for each domain:
  == domain 1  score: 5.2 bits;  conditional E-value: 0.08
  aprb_Neukirchen_a  10 kCdgCkgtaCveiCPgd 26 
                         C  C+  +C + CP +
     WP_092219348.1 299 SCADCG--RCSDNCPAN 313
                        577775..777777765 PP

  == domain 2  score: 4.4 bits;  conditional E-value: 0.13
  aprb_Neukirchen_a  10 kCdgCkgtaCveiCPgdLmkld 31 
                         C+ C+  aC+e CP  + ++d
     WP_092219348.1 360 SCTTCG--ACEEECPIGIEYID 379
                        588886..89999987776666 PP

>> WP_218121810.1  4Fe-4S dicluster domain-containing protein [Desulforhopalus singaporensis]
   #    score  bias  c-Evalue  i-Evalue hmmfrom  hmm to    alifrom  ali to    envfrom  env to     acc
 ---   ------ ----- --------- --------- ------- -------    ------- -------    ------- -------    ----
   1 ?   -0.5   0.2       4.6   2.6e+02      14      25 ..     116     128 ..     112     143 .. 0.62
   2 ?    7.7   2.6     0.014      0.79       4      24 ..     201     219 ..     199     221 .. 0.91
   3 ?    6.6   0.3     0.028       1.6       8      25 ..     254     278 ..     250     299 .. 0.89

  Alignments for each domain:
  == domain 1  score: -0.5 bits;  conditional E-value: 4.6
  aprb_Neukirchen_a  14 Ckg.taCveiCPg 25 
                        C+g  +Cv +C +
     WP_218121810.1 116 CEGfMECVAACVK 128
                        4444566666643 PP

  == domain 2  score: 7.7 bits;  conditional E-value: 0.014
  aprb_Neukirchen_a   4 ifvdkekCdgCkgtaCveiCP 24 
                        ++vd + C+gC+   C+ +CP
     WP_218121810.1 201 VVVDYDWCIGCR--YCQAACP 219
                        57999******8..9*****9 PP

  == domain 3  score: 6.6 bits;  conditional E-value: 0.028
  aprb_Neukirchen_a   8 kekCdgCkg.......taCveiCPg 25 
                        +ekC+ C +       +aCve+CP 
     WP_218121810.1 254 MEKCTFCIQrtrkgrlPACVEACPT 278
                        799****8899999999******96 PP

>> WP_092225764.1  LUD domain-containing protein [Desulforhopalus singaporensis]
   #    score  bias  c-Evalue  i-Evalue hmmfrom  hmm to    alifrom  ali to    envfrom  env to     acc
 ---   ------ ----- --------- --------- ------- -------    ------- -------    ------- -------    ----
   1 ?    5.3   1.0     0.073       4.2      10      24 ..     310     322 ..     301     325 .. 0.75
   2 ?    3.0   0.3      0.36        21      13      25 ..     357     373 ..     351     389 .. 0.78

  Alignments for each domain:
  == domain 1  score: 5.3 bits;  conditional E-value: 0.073
  aprb_Neukirchen_a  10 kCdgCkgtaCveiCP 24 
                         C+ C+  aC ++CP
     WP_092225764.1 310 ACIRCG--ACLNVCP 322
                        577775..7888887 PP

  == domain 2  score: 3.0 bits;  conditional E-value: 0.36
  aprb_Neukirchen_a  13 gCkg....taCveiCPg 25 
                         Ckg    +aC ++CP 
     WP_092225764.1 357 LCKGetlcGACLDVCPV 373
                        4666666679*****95 PP

>> WP_092218576.1  4Fe-4S dicluster domain-containing protein [Desulforhopalus singaporensis]
   #    score  bias  c-Evalue  i-Evalue hmmfrom  hmm to    alifrom  ali to    envfrom  env to     acc
 ---   ------ ----- --------- --------- ------- -------    ------- -------    ------- -------    ----
   1 ?    8.5   0.4    0.0075      0.44       3      23 ..       5      23 ..       3      31 .. 0.81
   2 ?    3.8   3.6      0.21        12       8      59 ..     125     152 ..      93     155 .. 0.51

  Alignments for each domain:
  == domain 1  score: 8.5 bits;  conditional E-value: 0.0075
  aprb_Neukirchen_a  3 pifvdkekCdgCkgtaCveiC 23
                       +i vd  kC+gC   +C   C
     WP_092218576.1  5 SILVDVAKCNGCY--NCFLSC 23
                       7889999999996..787777 PP

  == domain 2  score: 3.8 bits;  conditional E-value: 0.21
  aprb_Neukirchen_a   8 kekCdgCkg........taCveiCPgdLmkldkekkkayirepedCWeCysCvkeCpqqA 59 
                         +kC+ C +        ++                                Cv  Cp++A
     WP_092218576.1 125 AQKCTMCAHrldegekmPR--------------------------------CVESCPTGA 152
                        2445555444444455555................................555555555 PP

>> WP_092223824.1  4Fe-4S dicluster domain-containing protein [Desulforhopalus singaporensis]
   #    score  bias  c-Evalue  i-Evalue hmmfrom  hmm to    alifrom  ali to    envfrom  env to     acc
 ---   ------ ----- --------- --------- ------- -------    ------- -------    ------- -------    ----
   1 ?    3.1   6.7      0.35        20       9      25 ..     244     258 ..     242     283 .. 0.85
   2 ?    7.2   2.6     0.019       1.1      44      59 ..     324     338 ..     316     351 .. 0.69

  Alignments for each domain:
  == domain 1  score: 3.1 bits;  conditional E-value: 0.35
  aprb_Neukirchen_a   9 ekCdgCkgtaCveiCPg 25 
                         kC+ C+  +C++ CP 
     WP_092223824.1 244 AKCISCG--TCTYLCPT 258
                        79****7..9******6 PP

  == domain 2  score: 7.2 bits;  conditional E-value: 0.019
  aprb_Neukirchen_a  44 dCWeCysCvkeCpqqA 59 
                         C +C  C+k Cp  A
     WP_092223824.1 324 ACCGCGRCIKSCPA-A 338
                        67777777777774.4 PP

>> WP_092225455.1  pyruvate:ferredoxin (flavodoxin) oxidoreductase [Desulforhopalus singaporensis]
   #    score  bias  c-Evalue  i-Evalue hmmfrom  hmm to    alifrom  ali to    envfrom  env to     acc
 ---   ------ ----- --------- --------- ------- -------    ------- -------    ------- -------    ----
   1 ?    5.4   5.3      0.07       4.1       6      26 ..     742     760 ..     737     777 .. 0.71

  Alignments for each domain:
  == domain 1  score: 5.4 bits;  conditional E-value: 0.07
  aprb_Neukirchen_a   6 vdkekCdgCkgtaCveiCPgd 26 
                        v ++ C gC  t Cv++CP +
     WP_092225455.1 742 VFTQDCCGC--TLCVSVCPAK 760
                        556778888..4888888875 PP


Internal pipeline statistics summary:
-------------------------------------
Query model(s):                            1  (157 nodes)
Target sequences:                       4229  (1412797 residues searched)
Passed MSV filter:                       249  (0.0588792); expected 84.6 (0.02)
Passed bias filter:                      181  (0.0427997); expected 84.6 (0.02)
Passed Vit filter:                        98  (0.0231733); expected 4.2 (0.001)
Passed Fwd filter:                        79  (0.0186805); expected 0.0 (1e-05)
Initial search space (Z):               4229  [actual number of targets]
Domain search space  (domZ):              73  [number of targets reported over threshold]
# CPU time: 0.09u 0.00s 00:00:00.09 Elapsed: 00:00:00.04
# Mc/sec: 4573.27
//
[ok]
