# Supplementary material for: Sulfur disproportionation occurs globally across anoxic habitats and has multiple mechanisms of independent evolutionary origin
Source: ISME J. 2026 Mar 2;20(1):wrag042. doi: 10.1093/ismejo/wrag042 (PMC12998232; doi:10.1093/ismejo/wrag042)
Supplement: Sup_File_1_HMM_wrag042 [file sup_file_1_hmm_wrag042.zip › SupFile1_HMM/SupFile1c_results/aprb_Neukirchen_a-hmm-025_Dissulfuricella_hydrothermale_M19_GCA_048820955.txt]

# hmmsearch :: search profile(s) against a sequence database
# HMMER 3.4 (Aug 2023); http://hmmer.org/
# Copyright (C) 2023 Howard Hughes Medical Institute.
# Freely distributed under the BSD open source license.
# - - - - - - - - - - - - - - - - - - - - - - - - - - - - - - - - - - - -
# query HMM file:                  /Users/lukas/OneDrive/2023_Sulfur/20250723_HMM/profiles_all/aprb_Neukirchen_a.hmm
# target sequence database:        /Users/lukas/OneDrive/2023_Sulfur/20250626_HMM/db_new/025_Dissulfuricella_hydrothermale_M19_GCA_048820955.fas
# - - - - - - - - - - - - - - - - - - - - - - - - - - - - - - - - - - - -

Query:       aprb_Neukirchen_a  [M=157]
Scores for complete sequences (score includes all domains):
   --- full sequence ---   --- best 1 domain ---    -#dom-
    E-value  score  bias    E-value  score  bias    exp  N  Sequence     Description
    ------- ------ -----    ------- ------ -----   ---- --  --------     -----------
    7.6e-59  195.5   0.7    8.1e-59  195.4   0.7    1.0  1  MFW8601868.1  adenylyl-sulfate reductase subunit beta [Desulf
    1.3e-14   51.9  24.1    1.6e-12   45.1   8.0    3.1  3  MFW8600905.1  4Fe-4S dicluster domain-containing protein [Des
    7.5e-13   46.1   8.5    7.6e-13   46.1   8.5    1.0  1  MFW8601062.1  4Fe-4S dicluster domain-containing protein [Des
    2.1e-10   38.2   6.3    3.3e-10   37.5   6.3    1.2  1  MFW8600147.1  nitroreductase family protein [Desulfobacterota
    8.6e-10   36.2   3.4    1.4e-09   35.5   3.4    1.2  1  MFW8601808.1  ATP-binding protein [Desulfobacterota bacterium
    2.2e-09   34.9   8.6      5e-06   23.9   2.0    2.0  2  MFW8602097.1  NIL domain-containing protein [Desulfobacterota
    9.5e-09   32.8  25.4    9.1e-07   26.3  11.8    3.1  4  MFW8600249.1  4Fe-4S dicluster domain-containing protein [Des
    1.5e-08   32.1  28.3      1e-05   22.9  11.7    3.5  3  MFW8600466.1  4Fe-4S dicluster domain-containing protein [Des
    2.1e-08   31.6  19.0    5.1e-07   27.2   8.0    3.9  3  MFW8601398.1  FAD-dependent oxidoreductase [Desulfobacterota 
    2.6e-08   31.3  22.2      6e-06   23.7   7.3    3.2  3  MFW8602261.1  4Fe-4S dicluster domain-containing protein [Des
      4e-08   30.7  19.2    2.9e-06   24.7   3.4    3.2  3  MFW8600477.1  4Fe-4S dicluster domain-containing protein [Des
    6.2e-08   30.1  16.6    0.00056   17.3   4.7    3.1  3  MFW8601851.1  4Fe-4S dicluster domain-containing protein [Des
      1e-07   29.4   2.3    1.7e-07   28.7   2.3    1.3  1  MFW8601627.1  ATP-binding protein [Desulfobacterota bacterium
      2e-07   28.5  22.2     0.0014   16.0   1.0    4.1  4  MFW8602012.1  4Fe-4S dicluster domain-containing protein [Des
    1.7e-06   25.5  28.5      8e-06   23.3   8.9    3.5  3  MFW8600914.1  4Fe-4S dicluster domain-containing protein [Des
    1.7e-06   25.4  11.6    1.7e-06   25.4  11.6    3.1  3  MFW8602162.1  4Fe-4S binding protein [Desulfobacterota bacter
    2.2e-06   25.1   8.6    2.8e-06   24.7   8.6    1.1  1  MFW8600799.1  ferredoxin [Desulfobacterota bacterium M19]
    5.8e-06   23.7   5.7      9e-06   23.1   5.7    1.2  1  MFW8599862.1  NuoI/complex I 23 kDa subunit family protein [D
    9.2e-06   23.1   8.5      2e-05   22.0   8.5    1.5  1  MFW8601809.1  4Fe-4S binding protein [Desulfobacterota bacter
    1.4e-05   22.4   4.3    4.1e-05   21.0   4.3    1.7  1  MFW8601871.1  FAD-dependent oxidoreductase [Desulfobacterota 
    1.5e-05   22.4   7.9    1.5e-05   22.4   7.9    2.3  2  MFW8602177.1  sulfate reduction electron transfer complex Dsr
    1.6e-05   22.3  24.5      0.022   12.1   8.4    3.9  4  MFW8600203.1  4Fe-4S dicluster domain-containing protein [Des
    1.8e-05   22.1   5.1    3.1e-05   21.4   5.1    1.3  1  MFW8601029.1  FAD-binding protein [Desulfobacterota bacterium
    3.1e-05   21.4   8.7      0.013   12.9   0.4    3.1  3  MFW8600742.1  glutamate synthase-related protein [Desulfobact
    9.5e-05   19.8   2.6     0.0014   15.9   0.4    2.2  2  MFW8602343.1  succinate dehydrogenase/fumarate reductase iron
    0.00012   19.4  13.5    0.00012   19.4  13.5    2.6  2  MFW8601870.1  FAD-dependent oxidoreductase [Desulfobacterota 
    0.00012   19.4  10.0    0.00028   18.2  10.0    1.5  1  MFW8601020.1  4Fe-4S binding protein [Desulfobacterota bacter
     0.0005   17.4   7.5     0.0016   15.8   7.0    2.0  2  MFW8600284.1  indolepyruvate ferredoxin oxidoreductase subuni
     0.0064   13.8  15.1        1.3    6.3   5.3    2.7  1  MFW8602318.1  pyruvate:ferredoxin (flavodoxin) oxidoreductase
     0.0067   13.8  21.4       0.02   12.2   3.5    4.0  3  MFW8600210.1  FAD-dependent oxidoreductase [Desulfobacterota 
  ------ inclusion threshold ------
      0.033   11.5  13.0      0.069   10.5   0.5    2.6  2  MFW8600209.1  glutamate synthase-related protein [Desulfobact
      0.034   11.5  12.8       0.21    8.9   2.8    2.5  2  MFW8600706.1  (Fe-S)-binding protein [Desulfobacterota bacter
      0.079   10.3  11.1      0.041   11.2   5.7    2.4  2  MFW8601397.1  formate dehydrogenase subunit alpha [Desulfobac


Domain annotation for each sequence (and alignments):
>> MFW8601868.1  adenylyl-sulfate reductase subunit beta [Desulfobacterota bacterium M19]
   #    score  bias  c-Evalue  i-Evalue hmmfrom  hmm to    alifrom  ali to    envfrom  env to     acc
 ---   ------ ----- --------- --------- ------- -------    ------- -------    ------- -------    ----
   1 !  195.4   0.7   9.8e-61   8.1e-59       2     123 ..       1     135 [.       1     144 [] 0.91

  Alignments for each domain:
  == domain 1  score: 195.4 bits;  conditional E-value: 9.8e-61
  aprb_Neukirchen_a   2 MpifvdkekCdgCkg...taCveiCPgdLmkldkekkkayirepedCWeCysCvkeCpqqAievrlyadiaplggsvsplrgeedimWtikf 90 
                        Mp++vd++kCdgCkg   taC++iCP+dLm+l++e+++ay++ep+ CWeCysCvk+Cpq+Ai+vr+y+d++plgg+v+p+r++++imWt+kf
       MFW8601868.1   1 MPSYVDPSKCDGCKGgdkTACMYICPNDLMVLNAEEMRAYNQEPDACWECYSCVKICPQGAIAVRGYSDFVPLGGQVHPMRSSDSIMWTVKF 92 
                        ******************************************************************************************** PP

  aprb_Neukirchen_a  91 rdgkvkrfkipirttpeg.....s.....nlksellfteeesl 123
                        r+g+vkrfk+pirtt+eg     +     +l++ellf+e++  
       MFW8601868.1  93 RNGNVKRFKFPIRTTAEGaanayEgstgaDLSNELLFNETALK 135
                        ******************7765514555578888888887643 PP

>> MFW8600905.1  4Fe-4S dicluster domain-containing protein [Desulfobacterota bacterium M19]
   #    score  bias  c-Evalue  i-Evalue hmmfrom  hmm to    alifrom  ali to    envfrom  env to     acc
 ---   ------ ----- --------- --------- ------- -------    ------- -------    ------- -------    ----
   1 !    9.2   0.7    0.0021      0.17      43      74 ..      26      58 ..      23      72 .. 0.66
   2 !    8.1   1.7    0.0046      0.38      11      27 ..      73      87 ..      71     101 .. 0.75
   3 !   45.1   8.0   1.9e-14   1.6e-12       5      74 ..     119     184 ..     117     186 .] 0.88

  Alignments for each domain:
  == domain 1  score: 9.2 bits;  conditional E-value: 0.0021
  aprb_Neukirchen_a 43 edCWeCysCvkeCpq.qAievrlyadiaplggs 74
                       + C+ C +C   Cp+ qAi  + + +i  +  +
       MFW8600905.1 26 NRCFSCGACSGVCPVsQAIPDFDPRKIIHMIRM 58
                       568888888888885467777766666665555 PP

  == domain 2  score: 8.1 bits;  conditional E-value: 0.0046
  aprb_Neukirchen_a 11 CdgCkgtaCveiCPgdL 27
                       C  C+   Cv +CP+d+
       MFW8600905.1 73 CSRCR--SCVFVCPQDV 87
                       67775..6777777776 PP

  == domain 3  score: 45.1 bits;  conditional E-value: 1.9e-14
  aprb_Neukirchen_a   5 fvdkekCdgCkgtaCveiCPgdLmkldkekkkayirepedCWeCysCvkeCpqqAievrlyadiaplggs 74 
                        +v+++kC  C   +Cv++CP ++  +d+++      +p++C  C  Cv eCp qAie+   +d   l++s
       MFW8600905.1 119 WVERDKCVSCL--TCVRVCPWSIPRIDSQG--VAYIDPKKCRACGICVSECPAQAIEMNESEDERLLQAS 184
                        6999******6..9*************987..55568*********************998887666655 PP

>> MFW8601062.1  4Fe-4S dicluster domain-containing protein [Desulfobacterota bacterium M19]
   #    score  bias  c-Evalue  i-Evalue hmmfrom  hmm to    alifrom  ali to    envfrom  env to     acc
 ---   ------ ----- --------- --------- ------- -------    ------- -------    ------- -------    ----
   1 !   46.1   8.5   9.3e-15   7.6e-13       4      62 ..       4      58 ..       1      61 [] 0.88

  Alignments for each domain:
  == domain 1  score: 46.1 bits;  conditional E-value: 9.3e-15
  aprb_Neukirchen_a  4 ifvdkekCdgCkgtaCveiCPgdLmkldkekkkayirepedCWeCysCvkeCpqqAiev 62
                       + vdk+kC+gC+  +C+++CP ++++l + +++ ++   ++C +C  Cv  Cp++Ai v
       MFW8601062.1  4 VEVDKDKCTGCE--ECINACPAQVLELVDGHSEPVN--IDECLGCETCVETCPEGAITV 58
                       579********7..9************988756665..579****************87 PP

>> MFW8600147.1  nitroreductase family protein [Desulfobacterota bacterium M19]
   #    score  bias  c-Evalue  i-Evalue hmmfrom  hmm to    alifrom  ali to    envfrom  env to     acc
 ---   ------ ----- --------- --------- ------- -------    ------- -------    ------- -------    ----
   1 !   37.5   6.3     4e-12   3.3e-10       5      66 ..       7      66 ..       4      81 .. 0.92

  Alignments for each domain:
  == domain 1  score: 37.5 bits;  conditional E-value: 4e-12
  aprb_Neukirchen_a  5 fvdkekCdgCkgtaCveiCPgdLmkldkekkkayirepedCWeCysCvkeCpqqAievrlya 66
                       +vd+e C+gC   +Cv+ CP  ++++  ++ +    + ++C +C  C+  Cp++Ai++ + a
       MFW8600147.1  7 KVDEELCIGCA--ECVSDCPLLVLTMVGDQPRVAATRGRMCINCQHCLTVCPVGAISISGAA 66
                       79********6..9******************************************998866 PP

>> MFW8601808.1  ATP-binding protein [Desulfobacterota bacterium M19]
   #    score  bias  c-Evalue  i-Evalue hmmfrom  hmm to    alifrom  ali to    envfrom  env to     acc
 ---   ------ ----- --------- --------- ------- -------    ------- -------    ------- -------    ----
   1 !   35.5   3.4   1.6e-11   1.4e-09       5      61 ..      60     111 ..      58     118 .. 0.92

  Alignments for each domain:
  == domain 1  score: 35.5 bits;  conditional E-value: 1.6e-11
  aprb_Neukirchen_a   5 fvdkekCdgCkgtaCveiCPgdLmkldkekkkayirepedCWeCysCvkeCpqqAie 61 
                         +d+e CdgC+  +Cv+iC    +++  +k   ++  pe+C  C  C+  Cp++A++
       MFW8601808.1  60 LIDEELCDGCR--KCVDICRFRALTMIGDK---ILTFPEMCHSCGGCLAVCPRGAVS 111
                        79********8..9*******999998776...99********************96 PP

>> MFW8602097.1  NIL domain-containing protein [Desulfobacterota bacterium M19]
   #    score  bias  c-Evalue  i-Evalue hmmfrom  hmm to    alifrom  ali to    envfrom  env to     acc
 ---   ------ ----- --------- --------- ------- -------    ------- -------    ------- -------    ----
   1 !   14.8   0.6     4e-05    0.0033      37      63 ..      77     103 ..      67     106 .. 0.78
   2 !   23.9   2.0   6.1e-08     5e-06       2      34 ..     107     137 ..     106     150 .. 0.81

  Alignments for each domain:
  == domain 1  score: 14.8 bits;  conditional E-value: 4e-05
  aprb_Neukirchen_a  37 ayirepedCWeCysCvkeCpqqAievr 63 
                         + r+ e+C++C +C+  C ++A++++
       MFW8602097.1  77 VIKRDDEKCFQCGACTGRCSTGALSIK 103
                        44578899***************9886 PP

  == domain 2  score: 23.9 bits;  conditional E-value: 6.1e-08
  aprb_Neukirchen_a   2 MpifvdkekCdgCkgtaCveiCPgdLmkldkek 34 
                        M ++ d+ekC+gC+   Cv +CP + m +  +k
       MFW8602097.1 107 MAVIFDPEKCTGCG--LCVPVCPVQAMNISLDK 137
                        99999********7..9********99998765 PP

>> MFW8600249.1  4Fe-4S dicluster domain-containing protein [Desulfobacterota bacterium M19]
   #    score  bias  c-Evalue  i-Evalue hmmfrom  hmm to    alifrom  ali to    envfrom  env to     acc
 ---   ------ ----- --------- --------- ------- -------    ------- -------    ------- -------    ----
   1 !   11.5   2.5   0.00042     0.034      37      57 ..       5      25 ..       1      28 [. 0.71
   2 !   26.3  11.8   1.1e-08   9.1e-07       6      61 ..      53     106 ..      49     116 .. 0.89
   3 !   19.1   5.7   1.9e-06   0.00015       4      34 ..      83     111 ..      82     125 .. 0.86
   4 ?   -0.2   0.8       1.6   1.3e+02       9      25 ..     115     138 ..     110     143 .. 0.87

  Alignments for each domain:
  == domain 1  score: 11.5 bits;  conditional E-value: 0.00042
  aprb_Neukirchen_a 37 ayirepedCWeCysCvkeCpq 57
                       a++ +++ C +C++C+ +C q
       MFW8600249.1  5 AMVIDQSRCVGCMACIAACVQ 25
                       666777777777777777766 PP

  == domain 2  score: 26.3 bits;  conditional E-value: 1.1e-08
  aprb_Neukirchen_a   6 vdkekCdgCkgtaCveiCPgdLmkldkekkkayirepedCWeCysCvkeCpqqAie 61 
                         ++e C+ C ++ Cv +CP    +++k++   ++ + ++C +C +C+ +Cp +A  
       MFW8600249.1  53 FRPELCNHCDNAPCVMACPTGASYKRKDG--IVMIDRDKCVGCKACIAACPYDARY 106
                        57899****99***************997..********************99965 PP

  == domain 3  score: 19.1 bits;  conditional E-value: 1.9e-06
  aprb_Neukirchen_a   4 ifvdkekCdgCkgtaCveiCPgdLmkldkek 34 
                        +++d++kC gCk  aC+ +CP d  ++++e 
       MFW8600249.1  83 VMIDRDKCVGCK--ACIAACPYDARYINEEY 111
                        589********8..*************9985 PP

  == domain 4  score: -0.2 bits;  conditional E-value: 1.6
  aprb_Neukirchen_a   9 ekCdgCkg.......taCveiCPg 25 
                        +kC+ C +       +aCv  C g
       MFW8600249.1 115 DKCTFCLHrlkkdlePACVATCIG 138
                        79999988888999999*999965 PP

>> MFW8600466.1  4Fe-4S dicluster domain-containing protein [Desulfobacterota bacterium M19]
   #    score  bias  c-Evalue  i-Evalue hmmfrom  hmm to    alifrom  ali to    envfrom  env to     acc
 ---   ------ ----- --------- --------- ------- -------    ------- -------    ------- -------    ----
   1 ?    4.2   2.2     0.071       5.8       3      23 ..      71      89 ..      69      94 .. 0.80
   2 !   22.9  11.7   1.3e-07     1e-05      10      59 ..     123     171 ..     119     174 .. 0.94
   3 !   22.4   8.6   1.8e-07   1.5e-05       4      95 ..     150     243 ..     147     256 .. 0.72

  Alignments for each domain:
  == domain 1  score: 4.2 bits;  conditional E-value: 0.071
  aprb_Neukirchen_a  3 pifvdkekCdgCkgtaCveiC 23
                       ++++++  C+ C+  +C+ +C
       MFW8600466.1 71 SMVIREGLCIDCQ--RCMVAC 89
                       5678888999997..999998 PP

  == domain 2  score: 22.9 bits;  conditional E-value: 1.3e-07
  aprb_Neukirchen_a  10 kCdgCkgtaCveiCPgdLmkldkekkkayirepedCWeCysCvkeCpqqA 59 
                         C+ C+++ Cv++CP    ++d+ +   +  e ++C +C +C+ +Cp +A
       MFW8600466.1 123 LCNQCNNPPCVRACPTRASYKDPRN-GIVRIESKKCIGCKACMLACPYDA 171
                        5****99***************997.99999****************988 PP

  == domain 3  score: 22.4 bits;  conditional E-value: 1.8e-07
  aprb_Neukirchen_a   4 ifvdkekCdgCkgtaCveiCPgdLmkldkekkkayirepedCWe........CysCvkeCpqqAievrlyadiaplggsvsplrge.edimW 86 
                        ++++++kC+gCk  aC+ +CP d  ++++e  k  + + + C+e         ++C   Cp++A       di   ++ v ++ ++ e+  W
       MFW8600466.1 150 VRIESKKCIGCK--ACMLACPYDARYFNEE--KHAVDKCDFCYEsrlskgekLTACAAVCPTGARI---FGDISDPNNVVYKMVHQiEREVW 234
                        5799*******8..**************87..68889999999744444444699*******9953...33443335555555555445667 PP

  aprb_Neukirchen_a  87 tikfrdgkv 95 
                         ++ + g++
       MFW8600466.1 235 VLRPAVGTK 243
                        666666665 PP

>> MFW8601398.1  FAD-dependent oxidoreductase [Desulfobacterota bacterium M19]
   #    score  bias  c-Evalue  i-Evalue hmmfrom  hmm to    alifrom  ali to    envfrom  env to     acc
 ---   ------ ----- --------- --------- ------- -------    ------- -------    ------- -------    ----
   1 !   19.4   3.2   1.5e-06   0.00012       3      68 ..     111     194 ..     109     203 .. 0.87
   2 ?   -1.6   0.7       4.4   3.7e+02       6      28 ..     757     782 ..     754     795 .. 0.71
   3 !   27.2   8.0   6.2e-09   5.1e-07       5      63 ..     950    1007 ..     947    1018 .. 0.81

  Alignments for each domain:
  == domain 1  score: 19.4 bits;  conditional E-value: 1.5e-06
  aprb_Neukirchen_a   3 pifvdkekCdgCkgtaCveiCPgdLmkldke...............kkkayirepedCWe.....CysCvkeCpqqAievrlyadi 68 
                        p f+d +kC+ C+   C+  CP  L    +e                   y  +p+ C +     C  Cv  C+ +Ai++  + ++
       MFW8601398.1 111 PRFIDADKCTACG--LCTTYCPRHLQDTFNEglnltrpihidypqaVPATYYIDPAACLHvtedtCQICVPVCRSHAIDFNQKPKV 194
                        779*********7..**********998777799********9998457899******9666666**************9877665 PP

  == domain 2  score: -1.6 bits;  conditional E-value: 4.4
  aprb_Neukirchen_a   6 vdkekCdgCkg...taCveiCPgdLm 28 
                        v + +C g +g   + C ++C +  +
       MFW8601398.1 757 VVMVQCAGSRGddlNYCSKVCCNHAV 782
                        55667777777777788888877654 PP

  == domain 3  score: 27.2 bits;  conditional E-value: 6.2e-09
  aprb_Neukirchen_a    5 fvdkekCdgCkgtaCveiCPgdLmkldk.ekkkayirepedCWeCysCvkeCpqqAievr 63  
                          vd+e C+gC+   C + CP + +++ k +kk+      + C  C  C  +Cp+ Ai++ 
       MFW8601398.1  950 HVDQEACIGCG--LCASLCPYQAIQIIKvDKKRKAETIVASCKACGICASHCPTFAISMG 1007
                         79********7..*******998877552344444556789****************985 PP

>> MFW8602261.1  4Fe-4S dicluster domain-containing protein [Desulfobacterota bacterium M19]
   #    score  bias  c-Evalue  i-Evalue hmmfrom  hmm to    alifrom  ali to    envfrom  env to     acc
 ---   ------ ----- --------- --------- ------- -------    ------- -------    ------- -------    ----
   1 !   12.9   0.2   0.00015     0.013      36      56 ..      45      65 ..      38      96 .. 0.77
   2 !   23.7   7.3   7.2e-08     6e-06       8      64 ..     126     180 ..     121     186 .. 0.86
   3 ?    4.0   2.1      0.08       6.6       9      24 ..     186     208 ..     180     216 .. 0.85

  Alignments for each domain:
  == domain 1  score: 12.9 bits;  conditional E-value: 0.00015
  aprb_Neukirchen_a 36 kayirepedCWeCysCvkeCp 56
                        a++ + ++C +C  Cvk+C+
       MFW8602261.1 45 WAFLVDVQKCVGCGFCVKACK 65
                       566777777777777777776 PP

  == domain 2  score: 23.7 bits;  conditional E-value: 7.2e-08
  aprb_Neukirchen_a   8 kekCdgCkgtaCveiCPgdLmkldkekkkayirepedCWeCysCvkeCpqqAievrl 64 
                        ++ C+ C+++ Cv++CP      ++++   ++ +   C +C  C+ +Cp +A  +  
       MFW8602261.1 126 PKLCNQCENPPCVQVCPVGASFQTNDG--VVLIDRTWCIGCGYCIMACPYGARFFHP 180
                        789*****9********9999988886..99*******************9966555 PP

  == domain 3  score: 4.0 bits;  conditional E-value: 0.08
  aprb_Neukirchen_a   9 ekCdgCkg.......taCveiCP 24 
                        +kC+ C +       taCv++CP
       MFW8602261.1 186 DKCTFCYHriskgmkTACVDACP 208
                        79999988888999999999999 PP

>> MFW8600477.1  4Fe-4S dicluster domain-containing protein [Desulfobacterota bacterium M19]
   #    score  bias  c-Evalue  i-Evalue hmmfrom  hmm to    alifrom  ali to    envfrom  env to     acc
 ---   ------ ----- --------- --------- ------- -------    ------- -------    ------- -------    ----
   1 !   11.9   1.9   0.00031     0.026       4      23 ..      34      51 ..      27      55 .. 0.72
   2 !   24.7   3.4   3.5e-08   2.9e-06      10      61 ..      85     134 ..      80     162 .. 0.89
   3 ?    3.8   0.4     0.096       7.9       7      30 ..     175     205 ..     171     213 .. 0.85

  Alignments for each domain:
  == domain 1  score: 11.9 bits;  conditional E-value: 0.00031
  aprb_Neukirchen_a  4 ifvdkekCdgCkgtaCveiC 23
                       +++d+ kC gC  taC+ +C
       MFW8600477.1 34 MVIDQAKCVGC--TACTTAC 51
                       46788888888..4777777 PP

  == domain 2  score: 24.7 bits;  conditional E-value: 3.5e-08
  aprb_Neukirchen_a  10 kCdgCkgtaCveiCPgdLmkldkekkkayirepedCWeCysCvkeCpqqAie 61 
                         C  C ++ Cv++CP     +++++   +  + + C +C  C+ +Cp +A  
       MFW8600477.1  85 PCMQCDEPPCVKVCPAHATWKRPDG--IVEIDYDRCIGCRYCISACPYSART 134
                        6****99***************997..88888899************99965 PP

  == domain 3  score: 3.8 bits;  conditional E-value: 0.096
  aprb_Neukirchen_a   7 dkekCdgCkg.......taCveiCPgdLmkl 30 
                        +  kC+ C +       +aCv  C gd  ++
       MFW8600477.1 175 NARKCTYCIHrvekgilPACVTTCIGDATYF 205
                        5789****8899999***********98776 PP

>> MFW8601851.1  4Fe-4S dicluster domain-containing protein [Desulfobacterota bacterium M19]
   #    score  bias  c-Evalue  i-Evalue hmmfrom  hmm to    alifrom  ali to    envfrom  env to     acc
 ---   ------ ----- --------- --------- ------- -------    ------- -------    ------- -------    ----
   1 !   14.0   0.2     7e-05    0.0058      37      62 ..      42      67 ..      33      83 .. 0.75
   2 !   17.3   4.7   6.8e-06   0.00056       9      59 ..      93     141 ..      87     148 .. 0.90
   3 ?    6.5   0.6     0.014       1.2       8      26 ..     152     177 ..     151     187 .. 0.89

  Alignments for each domain:
  == domain 1  score: 14.0 bits;  conditional E-value: 7e-05
  aprb_Neukirchen_a 37 ayirepedCWeCysCvkeCpqqAiev 62
                         i + + C +C sCv +C++q+  +
       MFW8601851.1 42 GLIIDLNRCTGCQSCVIACKNQSKTI 67
                       56778889999999999999887555 PP

  == domain 2  score: 17.3 bits;  conditional E-value: 6.8e-06
  aprb_Neukirchen_a   9 ekCdgCkgtaCveiCPgdLmkldkekkkayirepedCWeCysCvkeCpqqA 59 
                         +C+ C ++ Cv +CP     + +++   ++ + ++C    +Cv  Cp +A
       MFW8601851.1  93 VQCNQCDNPPCVAACPAHATFKLANG--IVVTDWDKCESNGACVESCPYGA 141
                        68****99*********998887775..9*******************998 PP

  == domain 3  score: 6.5 bits;  conditional E-value: 0.014
  aprb_Neukirchen_a   8 kekCdgCkg.......taCveiCPgd 26 
                         +kCd C +       +aCve CP++
       MFW8601851.1 152 ADKCDFCLDrlalglkPACVESCPSK 177
                        589****99999************86 PP

>> MFW8601627.1  ATP-binding protein [Desulfobacterota bacterium M19]
   #    score  bias  c-Evalue  i-Evalue hmmfrom  hmm to    alifrom  ali to    envfrom  env to     acc
 ---   ------ ----- --------- --------- ------- -------    ------- -------    ------- -------    ----
   1 !   28.7   2.3     2e-09   1.7e-07       4      63 ..       8      63 ..       7      84 .. 0.88

  Alignments for each domain:
  == domain 1  score: 28.7 bits;  conditional E-value: 2e-09
  aprb_Neukirchen_a  4 ifvdkekCdgCkgtaCveiCPgdLmkldkekkkayirepedCWeCysCvkeCpqqAievr 63
                       i +d++ C+gC+  +C+  C  + + + +   ka +  ++ C +  +C+  Cp++A+++ 
       MFW8601627.1  8 ITIDEDLCNGCG--QCIVDCAESALRIIDG--KARLIAEKYCDGLGACLAGCPTGALQIE 63
                       689********7..9************854..9***********************8764 PP

>> MFW8602012.1  4Fe-4S dicluster domain-containing protein [Desulfobacterota bacterium M19]
   #    score  bias  c-Evalue  i-Evalue hmmfrom  hmm to    alifrom  ali to    envfrom  env to     acc
 ---   ------ ----- --------- --------- ------- -------    ------- -------    ------- -------    ----
   1 !    8.1   1.7    0.0045      0.37      37      56 ..       6      25 ..       2      28 .. 0.57
   2 !   14.7   0.5   4.1e-05    0.0034       8      31 ..      59      82 ..      53     101 .. 0.80
   3 !   16.0   1.0   1.7e-05    0.0014       4      27 ..     108     129 ..     107     140 .. 0.81
   4 ?    3.1   0.4      0.15        13       9      26 ..     148     172 ..     146     184 .. 0.89

  Alignments for each domain:
  == domain 1  score: 8.1 bits;  conditional E-value: 0.0045
  aprb_Neukirchen_a 37 ayirepedCWeCysCvkeCp 56
                       a+i + + C +C++C  +C+
       MFW8602012.1  6 AMIIDLKRCVGCHACALACR 25
                       45555555555555555554 PP

  == domain 2  score: 14.7 bits;  conditional E-value: 4.1e-05
  aprb_Neukirchen_a  8 kekCdgCkgtaCveiCPgdLmkld 31
                       +  C+ C ++aCv +CP d +k++
       MFW8602012.1 59 PGLCNHCDKPACVPVCPADQIKKT 82
                       567****99**********99875 PP

  == domain 3  score: 16.0 bits;  conditional E-value: 1.7e-05
  aprb_Neukirchen_a   4 ifvdkekCdgCkgtaCveiCPgdL 27 
                        + +dk++C gC+  aC ++CP   
       MFW8602012.1 108 VQIDKTRCLGCG--ACADACPYGA 129
                        579********7..9******765 PP

  == domain 4  score: 3.1 bits;  conditional E-value: 0.15
  aprb_Neukirchen_a   9 ekCdgCkg.......taCveiCPgd 26 
                        +kC+ Ck        +aCv+ C  d
       MFW8602012.1 148 DKCTFCKPrveaglrPACVQTCIAD 172
                        89****9899999*********776 PP

>> MFW8600914.1  4Fe-4S dicluster domain-containing protein [Desulfobacterota bacterium M19]
   #    score  bias  c-Evalue  i-Evalue hmmfrom  hmm to    alifrom  ali to    envfrom  env to     acc
 ---   ------ ----- --------- --------- ------- -------    ------- -------    ------- -------    ----
   1 ?    6.3   2.8     0.016       1.3       4      23 ..       6      23 ..       4      27 .. 0.81
   2 !    7.1   1.6    0.0091      0.75      10      32 ..      58      80 ..      52      84 .. 0.82
   3 !   23.3   8.9   9.7e-08     8e-06       4      68 ..      84     150 .]      83     150 .] 0.81

  Alignments for each domain:
  == domain 1  score: 6.3 bits;  conditional E-value: 0.016
  aprb_Neukirchen_a  4 ifvdkekCdgCkgtaCveiC 23
                       i  ++++C+gC+  aC+  C
       MFW8600914.1  6 IHLNSKRCIGCH--ACEVHC 23
                       567889999997..999888 PP

  == domain 2  score: 7.1 bits;  conditional E-value: 0.0091
  aprb_Neukirchen_a 10 kCdgCkgtaCveiCPgdLmkldk 32
                        C  C ++ Cv +CP   m +++
       MFW8600914.1 58 SCYHCDDPFCVPVCPTGAMIKRA 80
                       69999989999999998887665 PP

  == domain 3  score: 23.3 bits;  conditional E-value: 9.7e-08
  aprb_Neukirchen_a   4 ifvdkekCdgCkgtaCveiCPgdLmkldkekkkayirepedCWeCy......sCvkeCpqqAievrlyadi 68 
                        ++vd+ekC+gC   aC  +CP  + +l+++++ka+  + + C e +      +Cv +C ++A+++ l a+i
       MFW8600914.1  84 VYVDQEKCIGCM--ACAGACPWTIPQLNPQTNKAI--KCDYCLERVdqglkpACVTKCTTHALKFLLLAEI 150
                        68*********6..****************98874..4456666544444449***********9998876 PP

>> MFW8602162.1  4Fe-4S binding protein [Desulfobacterota bacterium M19]
   #    score  bias  c-Evalue  i-Evalue hmmfrom  hmm to    alifrom  ali to    envfrom  env to     acc
 ---   ------ ----- --------- --------- ------- -------    ------- -------    ------- -------    ----
   1 ?    2.5   0.1      0.24        20      43      61 ..      41      59 ..      27      73 .. 0.80
   2 !   10.4   4.1   0.00088     0.073      19      57 ..     206     246 ..     202     248 .. 0.74
   3 !   25.4  11.6   2.1e-08   1.7e-06       6      63 ..     229     277 ..     224     285 .. 0.84

  Alignments for each domain:
  == domain 1  score: 2.5 bits;  conditional E-value: 0.24
  aprb_Neukirchen_a 43 edCWeCysCvkeCpqqAie 61
                        +C+ C + +  Cp +A +
       MFW8602162.1 41 LNCYSCPASTTYCPIGAFQ 59
                       589999999*****99975 PP

  == domain 2  score: 10.4 bits;  conditional E-value: 0.00088
  aprb_Neukirchen_a  19 CveiCPgdLmkl..dkekkkayirepedCWeCysCvkeCpq 57 
                        C   CP   ++    k k+     +pe C +C +C k Cp 
       MFW8602162.1 206 CRTTCPLGAFYAlfSKVKMIKLHLDPELCTNCQACHKVCPM 246
                        88888877666534566777788889999999999999986 PP

  == domain 3  score: 25.4 bits;  conditional E-value: 2.1e-08
  aprb_Neukirchen_a   6 vdkekCdgCkgtaCveiCPgdLmkldkekkkayirepedCWeCysCvkeCpqqAievr 63 
                         d+e C+ C+  aC ++CP  + k++++       +  +C  C++Cvk+C ++Ai++ 
       MFW8602162.1 229 LDPELCTNCQ--ACHKVCPMGV-KFNES------PDDTECISCMACVKACDFGAIQLE 277
                        6899*****7..*******875.44444......58999****************986 PP

>> MFW8600799.1  ferredoxin [Desulfobacterota bacterium M19]
   #    score  bias  c-Evalue  i-Evalue hmmfrom  hmm to    alifrom  ali to    envfrom  env to     acc
 ---   ------ ----- --------- --------- ------- -------    ------- -------    ------- -------    ----
   1 !   24.7   8.6   3.4e-08   2.8e-06       4      63 ..      28      84 ..      27      87 .] 0.82

  Alignments for each domain:
  == domain 1  score: 24.7 bits;  conditional E-value: 3.4e-08
  aprb_Neukirchen_a  4 ifvdkekCdgCkgtaCveiCPgdLmkldkekkkayirepedC..WeCysCvkeCpqqAievr 63
                       + vd+e C+gC+   C e CP  +++++++  k+++  p++C   +C   +  Cp++Aie+ 
       MFW8600799.1 28 PAVDHELCIGCG--VCAEFCPE-VFEIRDD--KSWVIGPDKCdtCDCEEAIVSCPVEAIEMV 84
                       579********7..9******7.6666655..78999999993346677999*******985 PP

>> MFW8599862.1  NuoI/complex I 23 kDa subunit family protein [Desulfobacterota bacterium M19]
   #    score  bias  c-Evalue  i-Evalue hmmfrom  hmm to    alifrom  ali to    envfrom  env to     acc
 ---   ------ ----- --------- --------- ------- -------    ------- -------    ------- -------    ----
   1 !   23.1   5.7   1.1e-07     9e-06       9      69 ..      60     126 ..      58     135 .. 0.81

  Alignments for each domain:
  == domain 1  score: 23.1 bits;  conditional E-value: 1.1e-07
  aprb_Neukirchen_a   9 ekCdgCkgtaCveiCPgdLmkldke.....kkkayirep...edCWeCysCvkeCpqqAievrlyadia 69 
                        ++C+ C+   C++ CP+  +++  e     k k   ++     +C  C  Cv  C+ +Ai +   +++a
       MFW8599862.1  60 TRCIVCG--MCQRSCPSGCITVAGEkregvKGKVLTKYHldfTKCSLCGMCVESCRPGAITFSKDYNLA 126
                        79****7..************98876777745655555422288*****************99988885 PP

>> MFW8601809.1  4Fe-4S binding protein [Desulfobacterota bacterium M19]
   #    score  bias  c-Evalue  i-Evalue hmmfrom  hmm to    alifrom  ali to    envfrom  env to     acc
 ---   ------ ----- --------- --------- ------- -------    ------- -------    ------- -------    ----
   1 !   22.0   8.5   2.4e-07     2e-05       6      62 ..      63     111 ..      61     118 .. 0.90

  Alignments for each domain:
  == domain 1  score: 22.0 bits;  conditional E-value: 2.4e-07
  aprb_Neukirchen_a   6 vdkekCdgCkgtaCveiCPgdLmkldkekkkayirepedCWeCysCvkeCpqqAiev 62 
                        ++ +kC gC+  +C e C    +  d      +i ++  C +C  Cv  Cp+qAi++
       MFW8601809.1  63 INLDKCVGCG--RCLELCRFGAISDD------FIIDQIACEGCGVCVDLCPEQAIDF 111
                        8899*****7..******98877655......9**********************97 PP

>> MFW8601871.1  FAD-dependent oxidoreductase [Desulfobacterota bacterium M19]
   #    score  bias  c-Evalue  i-Evalue hmmfrom  hmm to    alifrom  ali to    envfrom  env to     acc
 ---   ------ ----- --------- --------- ------- -------    ------- -------    ------- -------    ----
   1 !   21.0   4.3     5e-07   4.1e-05       9      66 ..     538     591 ..     536     609 .. 0.84

  Alignments for each domain:
  == domain 1  score: 21.0 bits;  conditional E-value: 5e-07
  aprb_Neukirchen_a   9 ekCdgCkgtaCveiCPgdLmkldkekkkayirepedCWeCysCvkeCpqqAievrlya 66 
                        ++C+ Ck  +C+e CP   +  d+++    + +p  C  C  C+ +Cp++ i ++ y 
       MFW8601871.1 538 QRCTQCK--RCTEECPFGALDDDEKG--TPLPNPTRCRRCGTCMGACPERIIGFKDYN 591
                        68****8..*******9988888775..899******************999877654 PP

>> MFW8602177.1  sulfate reduction electron transfer complex DsrMKJOP subunit DsrO [Desulfobacterota bacterium M19]
   #    score  bias  c-Evalue  i-Evalue hmmfrom  hmm to    alifrom  ali to    envfrom  env to     acc
 ---   ------ ----- --------- --------- ------- -------    ------- -------    ------- -------    ----
   1 !   22.4   7.9   1.8e-07   1.5e-05      11      61 ..     132     180 ..     130     185 .. 0.91
   2 ?    1.2   0.9      0.59        49       9      23 ..     215     236 ..     208     243 .. 0.87

  Alignments for each domain:
  == domain 1  score: 22.4 bits;  conditional E-value: 1.8e-07
  aprb_Neukirchen_a  11 CdgCkgtaCveiCPgdLmkldkekkkayirepedCWeCysCvkeCpqqAie 61 
                        C+ C ++ Cv++CP +   +++++   ++ +   C +C  C+ +Cp +A +
       MFW8602177.1 132 CNHCANPPCVRACPTKATFKNDKG--VVMMDYHRCIGCRFCMAACPYGARS 180
                        ****99***********9999876..999999***************9965 PP

  == domain 2  score: 1.2 bits;  conditional E-value: 0.59
  aprb_Neukirchen_a   9 ekCdgCkg.......taCveiC 23 
                        ekC+ C +       + Cv +C
       MFW8602177.1 215 EKCNFCAKrlsegklPSCVAAC 236
                        89****99999999999**999 PP

>> MFW8600203.1  4Fe-4S dicluster domain-containing protein [Desulfobacterota bacterium M19]
   #    score  bias  c-Evalue  i-Evalue hmmfrom  hmm to    alifrom  ali to    envfrom  env to     acc
 ---   ------ ----- --------- --------- ------- -------    ------- -------    ------- -------    ----
   1 !    7.6   3.0    0.0063      0.52      37      58 ..       5      26 ..       2      39 .. 0.84
   2 !    9.7   0.3    0.0015      0.12       7      26 ..      55      74 ..      50      94 .. 0.86
   3 !   12.1   8.4   0.00027     0.022       6      31 ..     105     128 ..     102     171 .. 0.69
   4 ?    1.2   0.3      0.58        48       9      31 ..     138     167 ..     135     182 .. 0.78

  Alignments for each domain:
  == domain 1  score: 7.6 bits;  conditional E-value: 0.0063
  aprb_Neukirchen_a 37 ayirepedCWeCysCvkeCpqq 58
                       a++ + ++C +C+sC  +C+ q
       MFW8600203.1  5 AMVIDLRKCLGCHSCALACKAQ 26
                       6777888999999999999875 PP

  == domain 2  score: 9.7 bits;  conditional E-value: 0.0015
  aprb_Neukirchen_a  7 dkekCdgCkgtaCveiCPgd 26
                       ++  C+ C ++ Cv +CP  
       MFW8600203.1 55 QPRMCNHCDNPPCVPVCPVT 74
                       6789****99********75 PP

  == domain 3  score: 12.1 bits;  conditional E-value: 0.00027
  aprb_Neukirchen_a   6 vdkekCdgCkgtaCveiCPgdLmkld 31 
                        vd+ +C+gC+  aCv++CP +  +l+
       MFW8600203.1 105 VDPARCTGCG--ACVKACPYEARYLK 128
                        5566666664..66666665555444 PP

  == domain 4  score: 1.2 bits;  conditional E-value: 0.58
  aprb_Neukirchen_a   9 ekCdgCkg.......taCveiCPgdLmkld 31 
                        +kCd C +       + Cv  C  d m + 
       MFW8600203.1 138 DKCDFCLKlletgkePVCVGNCLADAMFFG 167
                        799999999999988999999999988764 PP

>> MFW8601029.1  FAD-binding protein [Desulfobacterota bacterium M19]
   #    score  bias  c-Evalue  i-Evalue hmmfrom  hmm to    alifrom  ali to    envfrom  env to     acc
 ---   ------ ----- --------- --------- ------- -------    ------- -------    ------- -------    ----
   1 !   21.4   5.1   3.7e-07   3.1e-05       5      61 ..       3      53 ..       1      65 [. 0.89

  Alignments for each domain:
  == domain 1  score: 21.4 bits;  conditional E-value: 3.7e-07
  aprb_Neukirchen_a  5 fvdkekCdgCkgtaCveiCPgdLmkldkekkkayirepedCWeCysCvkeCpqqAie 61
                       ++d++ C gC+   C++ C    +++      a  r +++C  C +Cv  C+++A+ 
       MFW8601029.1  3 KIDEKLCVGCG--VCEDNCAFGAITVV----DALARVNDKCTLCGNCVDSCEVGALF 53
                       79********7..9******9999986....4789********************85 PP

>> MFW8600742.1  glutamate synthase-related protein [Desulfobacterota bacterium M19]
   #    score  bias  c-Evalue  i-Evalue hmmfrom  hmm to    alifrom  ali to    envfrom  env to     acc
 ---   ------ ----- --------- --------- ------- -------    ------- -------    ------- -------    ----
   1 !   12.1   0.1   0.00026     0.021       8      30 ..      27      47 ..      19      72 .. 0.73
   2 !   12.9   0.4   0.00015     0.013       9      28 ..      82      99 ..      80     121 .. 0.83
   3 ?   -0.3   0.4       1.7   1.4e+02       8      31 ..     461     480 ..     460     487 .. 0.81

  Alignments for each domain:
  == domain 1  score: 12.1 bits;  conditional E-value: 0.00026
  aprb_Neukirchen_a  8 kekCdgCkgtaCveiCPgdLmkl 30
                       +++C+ C+  +C++iCP + ++l
       MFW8600742.1 27 EDRCTLCG--RCTSICPTQSLHL 47
                       56788886..8888888776665 PP

  == domain 2  score: 12.9 bits;  conditional E-value: 0.00015
  aprb_Neukirchen_a  9 ekCdgCkgtaCveiCPgdLm 28
                       ++C+gC+   C  +CP++ +
       MFW8600742.1 82 HRCTGCG--MCSMVCPNEAI 99
                       69****7..9******9877 PP

  == domain 3  score: -0.3 bits;  conditional E-value: 1.7
  aprb_Neukirchen_a   8 kekCdgCkgtaCveiCPgdLmkld 31 
                        k++C+ C+      iCP+ +   +
       MFW8600742.1 461 KNRCNVCN----LGICPKGITSQN 480
                        789****8....899999887766 PP

>> MFW8602343.1  succinate dehydrogenase/fumarate reductase iron-sulfur subunit [Desulfobacterota bacterium M19]
   #    score  bias  c-Evalue  i-Evalue hmmfrom  hmm to    alifrom  ali to    envfrom  env to     acc
 ---   ------ ----- --------- --------- ------- -------    ------- -------    ------- -------    ----
   1 !   15.9   0.4   1.8e-05    0.0014      41      68 ..     158     185 ..     147     193 .. 0.79
   2 ?    3.7   0.1     0.099       8.1      13      29 ..     216     233 ..     204     247 .. 0.79

  Alignments for each domain:
  == domain 1  score: 15.9 bits;  conditional E-value: 1.8e-05
  aprb_Neukirchen_a  41 epedCWeCysCvkeCpqqAievrlyadi 68 
                        + + C +C +Cv  Cp+ A  ++ +a++
       MFW8602343.1 158 DAAACIGCGACVASCPNAAAMLFTGAKV 185
                        4567888888888888888888888776 PP

  == domain 2  score: 3.7 bits;  conditional E-value: 0.099
  aprb_Neukirchen_a  13 gCkg.taCveiCPgdLmk 29 
                         C +  +C+  CP+++  
       MFW8602343.1 216 NCSNeRECEASCPKNISI 233
                        588889********9854 PP

>> MFW8601870.1  FAD-dependent oxidoreductase [Desulfobacterota bacterium M19]
   #    score  bias  c-Evalue  i-Evalue hmmfrom  hmm to    alifrom  ali to    envfrom  env to     acc
 ---   ------ ----- --------- --------- ------- -------    ------- -------    ------- -------    ----
   1 !   19.4  13.5   1.4e-06   0.00012       7      68 ..     108     182 ..     104     213 .. 0.78
   2 ?   -1.9   0.6       5.3   4.4e+02      11      29 ..     252     274 ..     250     283 .. 0.73

  Alignments for each domain:
  == domain 1  score: 19.4 bits;  conditional E-value: 1.4e-06
  aprb_Neukirchen_a   7 dkekCdgCkgtaCveiCPgd...L..mkldke..........kkkayirepedCWeCysCvkeCpqqAievrlyadi 68 
                         +++C+ C+   Cv +CP +      + +dk+              y+ +pe C +C  Cv +C+ qAie+ +   i
       MFW8601870.1 108 VNNNCTACN--DCVAVCPEErdnAfnFGMDKTkaiykphemaMPMKYVIDPEACTKCGKCVEACKYQAIELDMAPRI 182
                        5689****7..9******8522332233444478999988874467999*********************9887776 PP

  == domain 2  score: -1.9 bits;  conditional E-value: 5.3
  aprb_Neukirchen_a  11 CdgCkg....taCveiCPgdLmk 29 
                        C g ++    + C +iC    mk
       MFW8601870.1 252 CAGSRDenhlEYCSYICCMATMK 274
                        555554777788*****887776 PP

>> MFW8601020.1  4Fe-4S binding protein [Desulfobacterota bacterium M19]
   #    score  bias  c-Evalue  i-Evalue hmmfrom  hmm to    alifrom  ali to    envfrom  env to     acc
 ---   ------ ----- --------- --------- ------- -------    ------- -------    ------- -------    ----
   1 !   18.2  10.0   3.4e-06   0.00028       7      57 ..     224     267 ..     220     269 .. 0.85

  Alignments for each domain:
  == domain 1  score: 18.2 bits;  conditional E-value: 3.4e-06
  aprb_Neukirchen_a   7 dkekCdgCkgtaCveiCPgdLmkldkekkkayirepedCWeCysCvkeCpq 57 
                        d+e C+ C+  +C++ CPg +   +    k+ i++p +C +C  C+  Cp+
       MFW8601020.1 224 DTEACINCH--KCEKFCPGAIKITT----KSAIKSP-ECVGCLECLAVCPV 267
                        689*****7..********976655....5567777.6***********96 PP

>> MFW8600284.1  indolepyruvate ferredoxin oxidoreductase subunit alpha [Desulfobacterota bacterium M19]
   #    score  bias  c-Evalue  i-Evalue hmmfrom  hmm to    alifrom  ali to    envfrom  env to     acc
 ---   ------ ----- --------- --------- ------- -------    ------- -------    ------- -------    ----
   1 !    9.1   0.6    0.0022      0.18      37      61 ..     529     554 ..     515     567 .. 0.69
   2 !   15.8   7.0   1.9e-05    0.0016       3      60 ..     529     595 ..     527     602 .] 0.83

  Alignments for each domain:
  == domain 1  score: 9.1 bits;  conditional E-value: 0.0022
  aprb_Neukirchen_a  37 ayirepedCWeCysCvk.eCpqqAie 61 
                         +  ep++C +C+sC++  Cp  + +
       MFW8600284.1 529 PFTIEPAKCTGCMSCLRlGCPAMSWQ 554
                        57788999999999987347766555 PP

  == domain 2  score: 15.8 bits;  conditional E-value: 1.9e-05
  aprb_Neukirchen_a   3 pifvdkekCdgCkgtaCvei.CPgdLmkldke..........kkkayirepedCWeCysCvkeCpqqAi 60 
                        p  +++ kC+gC    C +  CP    +  +           k+k y    e+C +C  C + C+++Ai
       MFW8600284.1 529 PFTIEPAKCTGCM--SCLRLgCPAMSWQTVSPeegaalgfkkKQKGYAGISEMCNGCGLCAQTCKFNAI 595
                        789*********7..9*997799876655332367888888888************************* PP

>> MFW8602318.1  pyruvate:ferredoxin (flavodoxin) oxidoreductase [Desulfobacterota bacterium M19]
   #    score  bias  c-Evalue  i-Evalue hmmfrom  hmm to    alifrom  ali to    envfrom  env to     acc
 ---   ------ ----- --------- --------- ------- -------    ------- -------    ------- -------    ----
   1 ?    6.3   5.3     0.016       1.3       4      27 ..     742     763 ..     738     780 .. 0.72

  Alignments for each domain:
  == domain 1  score: 6.3 bits;  conditional E-value: 0.016
  aprb_Neukirchen_a   4 ifvdkekCdgCkgtaCveiCPgdL 27 
                        i v +e C gC  t Cv+ CP + 
       MFW8602318.1 742 IQVFTEDCCGC--TLCVDTCPAKT 763
                        66778888888..58888888764 PP

>> MFW8600210.1  FAD-dependent oxidoreductase [Desulfobacterota bacterium M19]
   #    score  bias  c-Evalue  i-Evalue hmmfrom  hmm to    alifrom  ali to    envfrom  env to     acc
 ---   ------ ----- --------- --------- ------- -------    ------- -------    ------- -------    ----
   1 ?    3.4   0.4      0.13        11      52     108 ..     379     435 ..     352     480 .. 0.70
   2 ?    6.9   3.6     0.011      0.88      45      64 ..     608     626 ..     598     633 .. 0.79
   3 !   12.2   3.5   0.00024      0.02       3      32 ..     634     661 ..     632     663 .] 0.86

  Alignments for each domain:
  == domain 1  score: 3.4 bits;  conditional E-value: 0.13
  aprb_Neukirchen_a  52 vkeCpqqAievrlyadiaplggsvsplrge.e..dimWtikfrdgkvkrfkipirttpeg 108
                        +k C +qAi+   +      g++++++ +     +  W+++ +  kv+ f+  +r    g
       MFW8600210.1 379 IKSCGKQAIQAAAPPAAPANGHKIAVIGAGiAglSAAWHLRLQGHKVDLFEATSRL---G 435
                        799999***99999999777777777777765445999999999999999988887...3 PP

  == domain 2  score: 6.9 bits;  conditional E-value: 0.011
  aprb_Neukirchen_a  45 CWeCysCvkeCpqqAievrl 64 
                        C +C  C   CpqqAi +r 
       MFW8600210.1 608 CRDCGLCAASCPQQAI-YRQ 626
                        8999999999999999.444 PP

  == domain 3  score: 12.2 bits;  conditional E-value: 0.00024
  aprb_Neukirchen_a   3 pifvdkekCdgCkgtaCveiCPgdLmkldk 32 
                        +  vd+++C+gC+   C  iCP  + ++++
       MFW8600210.1 634 SYQVDHNRCIGCG--FCAGICPCGIWEMRE 661
                        5679********7..*******98887765 PP

>> MFW8600209.1  glutamate synthase-related protein [Desulfobacterota bacterium M19]
   #    score  bias  c-Evalue  i-Evalue hmmfrom  hmm to    alifrom  ali to    envfrom  env to     acc
 ---   ------ ----- --------- --------- ------- -------    ------- -------    ------- -------    ----
   1 ?   10.5   0.5   0.00084     0.069       9      60 ..      26      43 ..      19      56 .. 0.66
   2 ?   10.1   0.4    0.0011     0.092      10      29 ..      81      98 ..      74     111 .. 0.80

  Alignments for each domain:
  == domain 1  score: 10.5 bits;  conditional E-value: 0.00084
  aprb_Neukirchen_a  9 ekCdgCkgtaCveiCPgdLmkldkekkkayirepedCWeCysCvkeCpqqAi 60
                       ++C+ C+  +C+ +CP +                                Ai
       MFW8600209.1 26 DRCTRCG--RCTAACPTK--------------------------------AI 43
                       5566664..566666654................................44 PP

  == domain 2  score: 10.1 bits;  conditional E-value: 0.0011
  aprb_Neukirchen_a 10 kCdgCkgtaCveiCPgdLmk 29
                        C+gC+  +C+ +CP+  ++
       MFW8600209.1 81 YCTGCG--TCTLVCPNMAIV 98
                       699997..899999987665 PP

>> MFW8600706.1  (Fe-S)-binding protein [Desulfobacterota bacterium M19]
   #    score  bias  c-Evalue  i-Evalue hmmfrom  hmm to    alifrom  ali to    envfrom  env to     acc
 ---   ------ ----- --------- --------- ------- -------    ------- -------    ------- -------    ----
   1 ?    8.9   2.8    0.0026      0.21      34      57 ..      21      44 ..      15      54 .. 0.79
   2 ?    6.4  12.0     0.015       1.3       9      58 ..      30      94 ..      28     106 .. 0.89

  Alignments for each domain:
  == domain 1  score: 8.9 bits;  conditional E-value: 0.0026
  aprb_Neukirchen_a 34 kkkayirepedCWeCysCvkeCpq 57
                       k++a  r p+ C +C +C+  Cp+
       MFW8600706.1 21 KTEAAERTPRRCAKCGACTAVCPV 44
                       457888899999999999999997 PP

  == domain 2  score: 6.4 bits;  conditional E-value: 0.015
  aprb_Neukirchen_a  9 ekCdgCkgtaCveiCPgdLmkldke.................kkkayirepedCWeCysCvkeCpqq 58
                        +C +C+  aC+ +CP   +  +++                 +++a+ +  ++C  C +Cv++Cp++
       MFW8600706.1 30 RRCAKCG--ACTAVCPVYQVSGRESltargrlhllgkltrplSSRACREIFSKCLLCGACVQACPRG 94
                       79****7..*******99999888899999***********9889999999**************85 PP

>> MFW8601397.1  formate dehydrogenase subunit alpha [Desulfobacterota bacterium M19]
   #    score  bias  c-Evalue  i-Evalue hmmfrom  hmm to    alifrom  ali to    envfrom  env to     acc
 ---   ------ ----- --------- --------- ------- -------    ------- -------    ------- -------    ----
   1 ?    1.7   0.2      0.43        36      36      83 ..     389     437 ..     380     444 .. 0.81
   2 ?   11.2   5.7   0.00049     0.041       5      61 ..     444     505 ..     441     524 .. 0.84

  Alignments for each domain:
  == domain 1  score: 1.7 bits;  conditional E-value: 0.43
  aprb_Neukirchen_a  36 kayirepedCWeC.ysCvkeCpqqAievrlyadiaplggsvsplrgeed 83 
                        +  ++e + C  C +s    C  +A+++ ++ ++ + g   +pl+++++
       MFW8601397.1 389 EMALKEANRCLSCgCSAFERCDLKALAIEHKINLNKTGMGKIPLYARDT 437
                        5678999******4467889**********9999999988888888764 PP

  == domain 2  score: 11.2 bits;  conditional E-value: 0.00049
  aprb_Neukirchen_a   5 fvdkekCdgCkgtaCveiCPgdLmkldke.......kkkayirepedCWeCysCvkeCpqqAie 61 
                         vd +kC+ C+  +C++ C  + ++l++        ++   +  +++C  C  C   C ++A++
       MFW8601397.1 444 SVDLNKCIYCQ--RCQNSCEYKALELTAAgfdeagrAQGIKLTFNDNCVACGRCAEFCSTGALS 505
                        5999******7..*************9877777766556678889*****************95 PP


Internal pipeline statistics summary:
-------------------------------------
Query model(s):                            1  (157 nodes)
Target sequences:                       2722  (916535 residues searched)
Passed MSV filter:                       141  (0.0518001); expected 54.4 (0.02)
Passed bias filter:                      105  (0.0385746); expected 54.4 (0.02)
Passed Vit filter:                        46  (0.0168993); expected 2.7 (0.001)
Passed Fwd filter:                        35  (0.0128582); expected 0.0 (1e-05)
Initial search space (Z):               2722  [actual number of targets]
Domain search space  (domZ):              33  [number of targets reported over threshold]
# CPU time: 0.04u 0.00s 00:00:00.04 Elapsed: 00:00:00.02
# Mc/sec: 5586.96
//
[ok]
