# Supplementary material for: Sulfur disproportionation occurs globally across anoxic habitats and has multiple mechanisms of independent evolutionary origin
Source: ISME J. 2026 Mar 2;20(1):wrag042. doi: 10.1093/ismejo/wrag042 (PMC12998232; doi:10.1093/ismejo/wrag042)
Supplement: Sup_File_1_HMM_wrag042 [file sup_file_1_hmm_wrag042.zip › SupFile1_HMM/SupFile1c_results/aprb_Neukirchen_a-hmm-026_Desulforhopalus_vacuolatus_ltk_10_GCF_016918505.txt]

# hmmsearch :: search profile(s) against a sequence database
# HMMER 3.4 (Aug 2023); http://hmmer.org/
# Copyright (C) 2023 Howard Hughes Medical Institute.
# Freely distributed under the BSD open source license.
# - - - - - - - - - - - - - - - - - - - - - - - - - - - - - - - - - - - -
# query HMM file:                  /Users/lukas/OneDrive/2023_Sulfur/20250723_HMM/profiles_all/aprb_Neukirchen_a.hmm
# target sequence database:        /Users/lukas/OneDrive/2023_Sulfur/20250626_HMM/db_new/026_Desulforhopalus_vacuolatus_ltk_10_GCF_016918505.fas
# - - - - - - - - - - - - - - - - - - - - - - - - - - - - - - - - - - - -

Query:       aprb_Neukirchen_a  [M=157]
Scores for complete sequences (score includes all domains):
   --- full sequence ---   --- best 1 domain ---    -#dom-
    E-value  score  bias    E-value  score  bias    exp  N  Sequence       Description
    ------- ------ -----    ------- ------ -----   ---- --  --------       -----------
    2.3e-57  190.9   0.2    2.6e-57  190.7   0.2    1.0  1  WP_205217960.1  adenylyl-sulfate reductase subunit beta [Desu
    8.8e-15   52.6   8.4    9.8e-15   52.4   8.4    1.0  1  WP_205219939.1  ferredoxin family protein [Desulforhopalus va
    4.4e-12   43.8   6.9    5.4e-12   43.5   6.9    1.0  1  WP_205218326.1  ferredoxin family protein [Desulforhopalus va
    4.5e-10   37.3  10.8    5.2e-10   37.1  10.8    1.0  1  WP_205218314.1  ferredoxin family protein [Desulforhopalus va
    1.6e-08   32.2  38.3    4.9e-06   24.2  17.3    3.4  3  WP_205217884.1  4Fe-4S dicluster domain-containing protein [D
    1.9e-08   32.0   2.3    3.2e-08   31.3   2.3    1.2  1  WP_205218412.1  ATP-binding protein [Desulforhopalus vacuolat
    5.1e-08   30.6   9.4    8.8e-08   29.8   9.4    1.3  1  WP_205219944.1  4Fe-4S binding protein [Desulforhopalus vacuo
    1.7e-07   28.9  13.2      3e-07   28.1  13.2    1.6  1  WP_205220037.1  DUF362 domain-containing protein [Desulforhop
    2.4e-07   28.4  10.9    4.7e-07   27.5  10.9    1.4  1  WP_205219945.1  glycyl-radical enzyme activating protein [Des
    3.5e-07   27.9   5.0    3.9e-07   27.7   5.0    1.1  1  WP_205219316.1  ferredoxin [Desulforhopalus vacuolatus]
    1.3e-06   26.0   1.4    2.8e-06   25.0   1.4    1.5  1  WP_205220079.1  ATP-binding protein [Desulforhopalus vacuolat
      3e-06   24.9  14.2    0.00014   19.4  14.5    2.1  1  WP_205217762.1  NADH-quinone oxidoreductase subunit I [Desulf
    4.6e-06   24.3   3.4    1.2e-05   22.9   3.4    1.7  1  WP_205217957.1  FAD-dependent oxidoreductase [Desulforhopalus
    7.6e-06   23.5   2.2    1.2e-05   22.9   2.2    1.4  1  WP_205218287.1  nitroreductase family protein [Desulforhopalu
    9.2e-06   23.3   6.7    9.2e-06   23.3   6.7    1.7  2  WP_205219047.1  sulfate reduction electron transfer complex D
    9.9e-06   23.2  25.6    1.2e-05   22.9   9.2    3.1  3  WP_205219024.1  hydrogenase 2 operon protein HybA [Desulforho
    2.2e-05   22.0  11.7    5.5e-05   20.7  11.8    1.6  1  WP_205218580.1  NADH-quinone oxidoreductase subunit I [Desulf
    2.6e-05   21.8  11.1    5.1e-05   20.9  11.1    1.4  1  WP_205218495.1  ATP-binding protein [Desulforhopalus vacuolat
    4.5e-05   21.0   4.7      7e-05   20.4   4.7    1.3  1  WP_369130558.1  FAD-binding protein [Desulforhopalus vacuolat
    5.4e-05   20.8   9.0    0.00012   19.7   9.0    1.5  1  WP_205219589.1  coenzyme F420 hydrogenase/dehydrogenase beta 
    0.00012   19.7   7.7    0.00021   18.9   7.7    1.3  1  WP_205220095.1  glycyl-radical enzyme activating protein [Des
    0.00069   17.2   1.5    0.00069   17.2   1.5    2.3  2  WP_205219202.1  succinate dehydrogenase/fumarate reductase ir
     0.0015   16.1  16.1     0.0032   15.0   1.7    2.8  3  WP_205220291.1  4Fe-4S binding protein [Desulforhopalus vacuo
  ------ inclusion threshold ------
      0.015   12.8  14.0      0.068   10.7   1.5    2.4  2  WP_205217643.1  pyruvate:ferredoxin (flavodoxin) oxidoreducta
      0.056   11.0   8.3       0.36    8.4   1.7    2.5  2  WP_205219846.1  indolepyruvate ferredoxin oxidoreductase subu
       0.74    7.3   6.5        3.5    5.1   0.3    2.2  2  WP_205217956.1  quinone-interacting membrane-bound oxidoreduc
        1.8    6.1  13.9       0.66    7.5   1.7    2.6  2  WP_205218367.1  L-lactate dehydrogenase (quinone) large subun
        2.3    5.7   7.7        2.7    5.5   1.1    2.4  2  WP_205219125.1  LutB/LldF family L-lactate oxidation iron-sul
        6.6    4.2  14.4        1.4    6.5   2.8    2.7  2  WP_205220106.1  (Fe-S)-binding protein [Desulforhopalus vacuo


Domain annotation for each sequence (and alignments):
>> WP_205217960.1  adenylyl-sulfate reductase subunit beta [Desulforhopalus vacuolatus]
   #    score  bias  c-Evalue  i-Evalue hmmfrom  hmm to    alifrom  ali to    envfrom  env to     acc
 ---   ------ ----- --------- --------- ------- -------    ------- -------    ------- -------    ----
   1 !  190.7   0.2   2.4e-59   2.6e-57       2     119 ..       1     131 [.       1     137 [. 0.91

  Alignments for each domain:
  == domain 1  score: 190.7 bits;  conditional E-value: 2.4e-59
  aprb_Neukirchen_a   2 MpifvdkekCdgCkg...taCveiCPgdLmkldkekkkayirepedCWeCysCvkeCpqqAievrlyadiaplggsvsplrgeedimWtikf 90 
                        Mp++vd++kCdgCkg   taC+++CP+dLm+l+ e++kay++ep+ CWeCysCvk+Cpq+Ai vr+y d++p+gg+v+plr++++imWt+kf
     WP_205217960.1   1 MPSYVDPSKCDGCKGgdkTACMYVCPNDLMVLNVEEMKAYNQEPDACWECYSCVKICPQGAIFVRGYDDFVPMGGQVHPLRSSDSIMWTVKF 92 
                        ******************************************************************************************** PP

  aprb_Neukirchen_a  91 rdgkvkrfkipirttpeg.......s...nlksellfte 119
                        r+g++krfk+pirtt+eg       +   +l+se lf e
     WP_205217960.1  93 RNGNQKRFKFPIRTTAEGaanayvgQngaDLDSESLFLE 131
                        ******************765444414446777777665 PP

>> WP_205219939.1  ferredoxin family protein [Desulforhopalus vacuolatus]
   #    score  bias  c-Evalue  i-Evalue hmmfrom  hmm to    alifrom  ali to    envfrom  env to     acc
 ---   ------ ----- --------- --------- ------- -------    ------- -------    ------- -------    ----
   1 !   52.4   8.4   9.1e-17   9.8e-15      10      68 ..       8      64 ..       2      69 .. 0.92

  Alignments for each domain:
  == domain 1  score: 52.4 bits;  conditional E-value: 9.1e-17
  aprb_Neukirchen_a 10 kCdgCkgtaCveiCPgdLmkldkekkkayirepedCWeCysCvkeCpqqAievrlyadi 68
                        C+gC+   Cve CP d++  d+++kka+i +p+dC  C+ C   Cp++Ai +   + i
     WP_205219939.1  8 GCIGCG--ICVETCPTDVIRQDPKTKKAFIAYPADCQICHLCKMYCPVDAITISPEKSI 64
                       6****7..9******************************************98877665 PP

>> WP_205218326.1  ferredoxin family protein [Desulforhopalus vacuolatus]
   #    score  bias  c-Evalue  i-Evalue hmmfrom  hmm to    alifrom  ali to    envfrom  env to     acc
 ---   ------ ----- --------- --------- ------- -------    ------- -------    ------- -------    ----
   1 !   43.5   6.9     5e-14   5.4e-12       4      63 ..       9      65 ..       7      70 .. 0.93

  Alignments for each domain:
  == domain 1  score: 43.5 bits;  conditional E-value: 5e-14
  aprb_Neukirchen_a  4 ifvdkekCdgCkgtaCveiCPgdLmkldkekkkayirepedCWeCysCvkeCpqqAievr 63
                       i ++++ C+gC+   Cv  CP+++++ld+ +  + + +pedC  C  C   Cp  Ai+v 
     WP_205218326.1  9 IAINQNWCKGCG--ICVAFCPKNVLELDEGG-HSTVVRPEDCILCRLCEMRCPDLAIRVI 65
                       78*********7..9*************987.999999*******************985 PP

>> WP_205218314.1  ferredoxin family protein [Desulforhopalus vacuolatus]
   #    score  bias  c-Evalue  i-Evalue hmmfrom  hmm to    alifrom  ali to    envfrom  env to     acc
 ---   ------ ----- --------- --------- ------- -------    ------- -------    ------- -------    ----
   1 !   37.1  10.8   4.8e-12   5.2e-10      10      67 ..       8      62 ..       2      67 .. 0.90

  Alignments for each domain:
  == domain 1  score: 37.1 bits;  conditional E-value: 4.8e-12
  aprb_Neukirchen_a 10 kCdgCkgtaCveiCPgdLmkldkekkkayirepedCWeCysCvkeCpqqAievrlyad 67
                        C+gC   +Cv  CP d++ + +++ ka i  pe+C  C+ C   Cp++Ai +   + 
     WP_205218314.1  8 GCIGCS--ECVLSCPMDVLRIGDNG-KAEICWPEECQICHLCRMYCPVDAITIDPEKS 62
                       5****6..9************9887.*************************9876665 PP

>> WP_205217884.1  4Fe-4S dicluster domain-containing protein [Desulforhopalus vacuolatus]
   #    score  bias  c-Evalue  i-Evalue hmmfrom  hmm to    alifrom  ali to    envfrom  env to     acc
 ---   ------ ----- --------- --------- ------- -------    ------- -------    ------- -------    ----
   1 ?    6.6   0.6     0.011       1.2       6      24 ..      75      91 ..      71     108 .. 0.83
   2 !   24.2  17.3   4.5e-08   4.9e-06       8      64 ..     123     178 ..     117     182 .. 0.87
   3 !   21.2  13.0   3.8e-07   4.1e-05       4      88 ..     152     240 ..     150     251 .. 0.74

  Alignments for each domain:
  == domain 1  score: 6.6 bits;  conditional E-value: 0.011
  aprb_Neukirchen_a  6 vdkekCdgCkgtaCveiCP 24
                        +++ C+ C+  +C+e+C 
     WP_205217884.1 75 LREHLCIDCG--RCMEACV 91
                       5678899997..9999995 PP

  == domain 2  score: 24.2 bits;  conditional E-value: 4.5e-08
  aprb_Neukirchen_a   8 kekCdgCkgtaCveiCPgdLmkldkekkkayirepedCWeCysCvkeCpqqAievrl 64 
                        +  C+ C+++ Cv++CP + + +d+++   +  +++ C +C +C+ +Cp +A  +  
     WP_205217884.1 123 PVLCNQCNNPPCVRVCPTSAICKDEKT-GIVRIKKDLCIGCKACMTACPYDACYFNE 178
                        567****99***************997.88888999***************987765 PP

  == domain 3  score: 21.2 bits;  conditional E-value: 3.8e-07
  aprb_Neukirchen_a   4 ifvdkekCdgCkgtaCveiCPgdLmkldkekkkayirepedCWe........CysCvkeCpqqAievrlyadiaplggsvsplrge.edimW 86 
                        ++++k+ C+gCk  aC+ +CP d +++++e     + + + CWe         ++C  +Cp++     +  d+a  +++v  l ++  ++ W
     WP_205217884.1 152 VRIKKDLCIGCK--ACMTACPYDACYFNEEPDVRAVDKCDFCWEsrlskgetTTACAEACPTGCR---VFGDLADKKSEVYILLHTpGTTIW 238
                        589********8..****************99999********9444444434899999999753...344444446666666666334666 PP

  aprb_Neukirchen_a  87 ti 88 
                         +
     WP_205217884.1 239 VL 240
                        55 PP

>> WP_205218412.1  ATP-binding protein [Desulforhopalus vacuolatus]
   #    score  bias  c-Evalue  i-Evalue hmmfrom  hmm to    alifrom  ali to    envfrom  env to     acc
 ---   ------ ----- --------- --------- ------- -------    ------- -------    ------- -------    ----
   1 !   31.3   2.3   2.9e-10   3.2e-08       4      60 ..      65     116 ..      63     126 .. 0.93

  Alignments for each domain:
  == domain 1  score: 31.3 bits;  conditional E-value: 2.9e-10
  aprb_Neukirchen_a   4 ifvdkekCdgCkgtaCveiCPgdLmkldkekkkayirepedCWeCysCvkeCpqqAi 60 
                        ++vd+ekC+gC+  +Cv+iC    + + ke+   ++  p+ C  C  C   C+++Ai
     WP_205218412.1  65 PVVDQEKCTGCR--KCVDICRFAALAFVKET---VLVFPALCHSCGGCELVCEFGAI 116
                        68*********8..9************9886...999*******************9 PP

>> WP_205219944.1  4Fe-4S binding protein [Desulforhopalus vacuolatus]
   #    score  bias  c-Evalue  i-Evalue hmmfrom  hmm to    alifrom  ali to    envfrom  env to     acc
 ---   ------ ----- --------- --------- ------- -------    ------- -------    ------- -------    ----
   1 !   29.8   9.4   8.1e-10   8.8e-08       9      63 ..     193     241 ..     188     253 .. 0.88

  Alignments for each domain:
  == domain 1  score: 29.8 bits;  conditional E-value: 8.1e-10
  aprb_Neukirchen_a   9 ekCdgCkgtaCveiCPgdLmkldkekkkayirepedCWeCysCvkeCpqqAievr 63 
                        + C+ C+  +Cv +CP d +  d+     +i   ++C  C++C+k+Cp++A +++
     WP_205219944.1 193 DACNSCG--TCVTVCPVDAVDADN----GFIPIVDKCILCCACIKACPENARSIK 241
                        78****7..9********999984....59********************97765 PP

>> WP_205220037.1  DUF362 domain-containing protein [Desulforhopalus vacuolatus]
   #    score  bias  c-Evalue  i-Evalue hmmfrom  hmm to    alifrom  ali to    envfrom  env to     acc
 ---   ------ ----- --------- --------- ------- -------    ------- -------    ------- -------    ----
   1 !   28.1  13.2   2.8e-09     3e-07       4      64 ..       2      57 ..       1     121 [. 0.79

  Alignments for each domain:
  == domain 1  score: 28.1 bits;  conditional E-value: 2.8e-09
  aprb_Neukirchen_a  4 ifvdkekCdgCkgtaCveiCPgdLmkldkekkkayirepedCWeCysCvkeCpqqAievrl 64
                       ++++ke C+gC+   Cv+ C    + ++k++  a+i+e ++C  C  C   Cp++A++  +
     WP_205220037.1  2 PWINKELCTGCQ--ICVDNCSVGAISMEKDS--AFIKE-DECIRCGVCHDVCPEEAVRHDG 57
                       58*********7..9************9985..77775.79***************97644 PP

>> WP_205219945.1  glycyl-radical enzyme activating protein [Desulforhopalus vacuolatus]
   #    score  bias  c-Evalue  i-Evalue hmmfrom  hmm to    alifrom  ali to    envfrom  env to     acc
 ---   ------ ----- --------- --------- ------- -------    ------- -------    ------- -------    ----
   1 !   27.5  10.9   4.3e-09   4.7e-07       7      64 ..      51     103 ..      47     114 .. 0.93

  Alignments for each domain:
  == domain 1  score: 27.5 bits;  conditional E-value: 4.3e-09
  aprb_Neukirchen_a   7 dkekCdgCkgtaCveiCPgdLmkldkekkkayirepedCWeCysCvkeCpqqAievrl 64 
                        +++kC+gCk  +Cv++CP + + l++ +   ++ + ++C  C  C   Cp+ A e+ +
     WP_205219945.1  51 NEKKCIGCK--ECVKACPEEACILTPAG---IVTDVDMCTSCGKCADVCPTLATEMSG 103
                        789*****9..9*************987...9*********************99876 PP

>> WP_205219316.1  ferredoxin [Desulforhopalus vacuolatus]
   #    score  bias  c-Evalue  i-Evalue hmmfrom  hmm to    alifrom  ali to    envfrom  env to     acc
 ---   ------ ----- --------- --------- ------- -------    ------- -------    ------- -------    ----
   1 !   27.7   5.0   3.6e-09   3.9e-07       2      53 ..       1      49 [.       1      62 [. 0.80

  Alignments for each domain:
  == domain 1  score: 27.7 bits;  conditional E-value: 3.6e-09
  aprb_Neukirchen_a  2 MpifvdkekCdgCkgtaCveiCPgdLmkldkekkkayirepedCWeCysCvk 53
                       M +++d+e+C gC+   CveiCP  ++ ++++++ka++ e +d    + C+ 
     WP_205219316.1  1 MAVKIDEEECMGCE--SCVEICPA-VFGFNEDETKAFVIEGADLEANADCIE 49
                       99***********7..9******7.778888888****99888766666665 PP

>> WP_205220079.1  ATP-binding protein [Desulforhopalus vacuolatus]
   #    score  bias  c-Evalue  i-Evalue hmmfrom  hmm to    alifrom  ali to    envfrom  env to     acc
 ---   ------ ----- --------- --------- ------- -------    ------- -------    ------- -------    ----
   1 !   25.0   1.4   2.6e-08   2.8e-06       4      62 ..       8      62 ..       7      77 .. 0.89

  Alignments for each domain:
  == domain 1  score: 25.0 bits;  conditional E-value: 2.6e-08
  aprb_Neukirchen_a  4 ifvdkekCdgCkgtaCveiCPgdLmkldkekkkayirepedCWeCysCvkeCpqqAiev 62
                       i++d+e CdgC+   Cv  C    + + +   ka +   + C +  +C+  Cp++A+ +
     WP_205220079.1  8 IKIDEELCDGCG--LCVPDCAEGSLRIIN--GKAKLMADKLCDGLGACLGSCPTGALTI 62
                       78*********7..******988888764..38***********************876 PP

>> WP_205217762.1  NADH-quinone oxidoreductase subunit I [Desulforhopalus vacuolatus]
   #    score  bias  c-Evalue  i-Evalue hmmfrom  hmm to    alifrom  ali to    envfrom  env to     acc
 ---   ------ ----- --------- --------- ------- -------    ------- -------    ------- -------    ----
   1 !   19.4  14.5   1.3e-06   0.00014      11      69 ..      62     126 ..      61     134 .. 0.84

  Alignments for each domain:
  == domain 1  score: 19.4 bits;  conditional E-value: 1.3e-06
  aprb_Neukirchen_a  11 CdgCkgtaCveiCPgdLmkldke........kkkayirepedCWeCysCvkeCpqqAievrlyadia 69 
                        C  C    Cv++CP+  + l+ e           +y+ +  +C  C +Cv +C+++Aie    +++a
     WP_205217762.1  62 CVCCM--SCVRACPSGCISLTGEkpeggkkkVLTSYNLDFTKCSLCSACVEACNFNAIEHSKEYNLA 126
                        999*6..9************887788875442346888999******************99888875 PP

>> WP_205217957.1  FAD-dependent oxidoreductase [Desulforhopalus vacuolatus]
   #    score  bias  c-Evalue  i-Evalue hmmfrom  hmm to    alifrom  ali to    envfrom  env to     acc
 ---   ------ ----- --------- --------- ------- -------    ------- -------    ------- -------    ----
   1 !   22.9   3.4   1.1e-07   1.2e-05       8      76 ..     544     607 ..     540     618 .. 0.82

  Alignments for each domain:
  == domain 1  score: 22.9 bits;  conditional E-value: 1.1e-07
  aprb_Neukirchen_a   8 kekCdgCkgtaCveiCPgdLmkldkekkkayirepedCWeCysCvkeCpqqAievrlyadiaplggsvs 76 
                        +++C+ Ck  +C+e CP   +  d+      + +p  C  C  C+ +Cp++ i +r y  i ++g++v+
     WP_205217957.1 544 MQRCTQCK--RCTEECPFGALDDDER--GTPLPNPTRCRRCGICMGACPERIIGFRDYN-IDMIGSMVK 607
                        689****8..*******998777765..5999*********************999774.334566555 PP

>> WP_205218287.1  nitroreductase family protein [Desulforhopalus vacuolatus]
   #    score  bias  c-Evalue  i-Evalue hmmfrom  hmm to    alifrom  ali to    envfrom  env to     acc
 ---   ------ ----- --------- --------- ------- -------    ------- -------    ------- -------    ----
   1 !   22.9   2.2   1.1e-07   1.2e-05       2     104 ..       1     101 [.       1     148 [. 0.73

  Alignments for each domain:
  == domain 1  score: 22.9 bits;  conditional E-value: 1.1e-07
  aprb_Neukirchen_a   2 MpifvdkekCdgCkgtaCveiCPgdLmkldkekkkayir..epedCWeCysCvkeCpqqAievrlyadiaplggsvsplrgeedimWtikfr 91 
                        M i +d+ kC   +   Cv  CP + ++  k++   y+   +++ C  C  Cv  Cp  A+ + +      l++ v+   +e ++m  + ++
     WP_205218287.1   1 MLIEIDSFKCRRDQ--LCVIECPFNCLVEGKNG-VPYLDaeREQYCMRCGHCVAVCPSAAVTLDGVDPS-TLEAAVRYPVVEPQMMKALLDN 88 
                        67788888888875..*************9997.77765115667****************87765544.7777777777776666666666 PP

  aprb_Neukirchen_a  92 dgkvkrfkipirt 104
                          +v  f  +  +
     WP_205218287.1  89 RRSVRVFHSKAID 101
                        6666666666555 PP

>> WP_205219047.1  sulfate reduction electron transfer complex DsrMKJOP subunit DsrO [Desulforhopalus vacuolatus]
   #    score  bias  c-Evalue  i-Evalue hmmfrom  hmm to    alifrom  ali to    envfrom  env to     acc
 ---   ------ ----- --------- --------- ------- -------    ------- -------    ------- -------    ----
   1 !   23.3   6.7   8.5e-08   9.2e-06      11      61 ..     124     173 ..     121     179 .. 0.88
   2 ?   -2.7   0.5       8.3   8.9e+02       9      20 ..     200     218 ..     198     220 .. 0.75

  Alignments for each domain:
  == domain 1  score: 23.3 bits;  conditional E-value: 8.5e-08
  aprb_Neukirchen_a  11 CdgCkgtaCveiCPgdLmkldkekkkayirepedCWeCysCvkeCpqqAie 61 
                        C+ C ++ Cv++CP +   + +++   +  +   C +C  C+ +Cp +A +
     WP_205219047.1 124 CNHCDNPPCVRVCPTKATFKMEHN-GIVAMDYHRCIGCRFCMMACPYGARS 173
                        ****99*********998887765.788889999*************9965 PP

  == domain 2  score: -2.7 bits;  conditional E-value: 8.3
  aprb_Neukirchen_a   9 ekCdgCkg.......taCv 20 
                        ekC+ C +       +aC+
     WP_205219047.1 200 EKCNFCAErlargekPACQ 218
                        8999998777777777776 PP

>> WP_205219024.1  hydrogenase 2 operon protein HybA [Desulforhopalus vacuolatus]
   #    score  bias  c-Evalue  i-Evalue hmmfrom  hmm to    alifrom  ali to    envfrom  env to     acc
 ---   ------ ----- --------- --------- ------- -------    ------- -------    ------- -------    ----
   1 !    7.2   0.4    0.0075      0.81      43      56 ..      45      58 ..      39      76 .. 0.73
   2 !   22.9   9.2   1.1e-07   1.2e-05       8      58 ..     108     157 ..     105     170 .. 0.93
   3 ?    3.4   2.0      0.11        12       9      27 ..     171     200 ..     165     215 .. 0.81

  Alignments for each domain:
  == domain 1  score: 7.2 bits;  conditional E-value: 0.0075
  aprb_Neukirchen_a 43 edCWeCysCvkeCp 56
                         C +C sCv +C+
     WP_205219024.1 45 TLCIGCQSCVAKCQ 58
                       45777777777775 PP

  == domain 2  score: 22.9 bits;  conditional E-value: 1.1e-07
  aprb_Neukirchen_a   8 kekCdgCkgtaCveiCPgdLmkldkekkkayirepedCWeCysCvkeCpqq 58 
                        k +C  C +++Cv++CP + m++d+ +   +  +p+ C +C  C+ +Cp++
     WP_205219024.1 108 KRQCMHCVDPNCVSACPVSAMQKDPVT-GIVTTDPSLCTGCRYCMIACPFN 157
                        679****99****************98.9********************86 PP

  == domain 3  score: 3.4 bits;  conditional E-value: 0.11
  aprb_Neukirchen_a   9 ekCdgCkg...........taCveiCPgdL 27 
                        +kC  C++           +aC e+CP   
     WP_205219024.1 171 QKCSLCNQkgveridkggiPACAEVCPTGA 200
                        799999888999999999999*****9765 PP

>> WP_205218580.1  NADH-quinone oxidoreductase subunit I [Desulforhopalus vacuolatus]
   #    score  bias  c-Evalue  i-Evalue hmmfrom  hmm to    alifrom  ali to    envfrom  env to     acc
 ---   ------ ----- --------- --------- ------- -------    ------- -------    ------- -------    ----
   1 !   20.7  11.8   5.1e-07   5.5e-05      10      64 ..      76     137 ..      73     152 .. 0.85

  Alignments for each domain:
  == domain 1  score: 20.7 bits;  conditional E-value: 5.1e-07
  aprb_Neukirchen_a  10 kCdgCkgtaCveiCPgdLmkldke.........kkkayirepedCWeCysCvkeCpqqAievrl 64 
                        kC  C    C+  CP d +++++             ++  + ++C  C  Cv +Cp++Ai++  
     WP_205218580.1  76 KCVACF--MCQTNCPADCIMIKAGtridgvtekMPVSFTIDLAECIYCGYCVEACPEDAIRMDT 137
                        9****6..*************9977888886643457999********************9865 PP

>> WP_205218495.1  ATP-binding protein [Desulforhopalus vacuolatus]
   #    score  bias  c-Evalue  i-Evalue hmmfrom  hmm to    alifrom  ali to    envfrom  env to     acc
 ---   ------ ----- --------- --------- ------- -------    ------- -------    ------- -------    ----
   1 !   20.9  11.1   4.7e-07   5.1e-05       6      62 ..      63     111 ..      60     120 .. 0.91

  Alignments for each domain:
  == domain 1  score: 20.9 bits;  conditional E-value: 4.7e-07
  aprb_Neukirchen_a   6 vdkekCdgCkgtaCveiCPgdLmkldkekkkayirepedCWeCysCvkeCpqqAiev 62 
                        +++e C  C+   C ++C  d +  d      y  +p  C +C  Cv +Cpq+Ai++
     WP_205218495.1  63 IRNEDCVACG--VCLDVCKFDAISED------YHVDPIACEGCGVCVDMCPQEAIDF 111
                        899******7..9********99988......668********************97 PP

>> WP_369130558.1  FAD-binding protein [Desulforhopalus vacuolatus]
   #    score  bias  c-Evalue  i-Evalue hmmfrom  hmm to    alifrom  ali to    envfrom  env to     acc
 ---   ------ ----- --------- --------- ------- -------    ------- -------    ------- -------    ----
   1 !   20.4   4.7   6.5e-07     7e-05       2      64 ..       1      57 [.       1      66 [. 0.88

  Alignments for each domain:
  == domain 1  score: 20.4 bits;  conditional E-value: 6.5e-07
  aprb_Neukirchen_a  2 MpifvdkekCdgCkgtaCveiCPgdLmkldkekkkayirepedCWeCysCvkeCpqqAievrl 64
                       M+ + dk+ C+ C+   C+e CP   +++++     y    + C  C  Cv  C  +A+++ +
     WP_369130558.1  1 MMLILDKDLCISCG--VCEESCPFGAVTMQDG----YPVIGDTCTLCGTCVENCSAGALSLSV 57
                       88899********7..9************854....5666789***************98765 PP

>> WP_205219589.1  coenzyme F420 hydrogenase/dehydrogenase beta subunit N-terminal domain-containing protein [Desulforho
   #    score  bias  c-Evalue  i-Evalue hmmfrom  hmm to    alifrom  ali to    envfrom  env to     acc
 ---   ------ ----- --------- --------- ------- -------    ------- -------    ------- -------    ----
   1 !   19.7   9.0   1.1e-06   0.00012      10      57 ..      14      60 ..      11      63 .. 0.86

  Alignments for each domain:
  == domain 1  score: 19.7 bits;  conditional E-value: 1.1e-06
  aprb_Neukirchen_a 10 kCdgCkgtaCveiCPgdLmkldke.kkkayirepedCWeCysCvkeCpq 57
                        C+gC+   C  +CP+  +k+ ++ +   +++e e C +C  Cvk Cp+
     WP_205219589.1 14 PCIGCG--VCAGVCPKGCLKMVPSiEGGYVVEEGEGCINCGLCVKVCPF 60
                       5****7..9************998344566788899************7 PP

>> WP_205220095.1  glycyl-radical enzyme activating protein [Desulforhopalus vacuolatus]
   #    score  bias  c-Evalue  i-Evalue hmmfrom  hmm to    alifrom  ali to    envfrom  env to     acc
 ---   ------ ----- --------- --------- ------- -------    ------- -------    ------- -------    ----
   1 !   18.9   7.7   1.9e-06   0.00021       9      65 ..      60     115 ..      57     127 .. 0.84

  Alignments for each domain:
  == domain 1  score: 18.9 bits;  conditional E-value: 1.9e-06
  aprb_Neukirchen_a   9 ekCd...gCkgtaCveiCPgdLmkldkekkkayirepedCWeCysCvkeCpqqAievrly 65 
                        +kC+    C  ++C e+C    ++  +++   ++ + + C +C +C+  Cp +A++ ++ 
     WP_205220095.1  60 TKCItlsEC--SHCAEVCTAGAITRGEDD--KINIDWQLCNQCLACTEVCPSSALSPYGE 115
                        566511146..59************9985..899********************987765 PP

>> WP_205219202.1  succinate dehydrogenase/fumarate reductase iron-sulfur subunit [Desulforhopalus vacuolatus]
   #    score  bias  c-Evalue  i-Evalue hmmfrom  hmm to    alifrom  ali to    envfrom  env to     acc
 ---   ------ ----- --------- --------- ------- -------    ------- -------    ------- -------    ----
   1 !   17.2   1.5   6.4e-06   0.00069      40      71 ..     157     188 ..     146     214 .. 0.74
   2 ?    2.0   2.3      0.31        33      13      27 ..     216     231 ..     204     241 .. 0.80

  Alignments for each domain:
  == domain 1  score: 17.2 bits;  conditional E-value: 6.4e-06
  aprb_Neukirchen_a  40 repedCWeCysCvkeCpqqAievrlyadiapl 71 
                         + + C +C +Cv  Cp++A  ++  a+i +l
     WP_205219202.1 157 MDAAACIGCGACVASCPNGAAMLFTSAKISQL 188
                        56789***************999999999654 PP

  == domain 2  score: 2.0 bits;  conditional E-value: 0.31
  aprb_Neukirchen_a  13 gCkg.taCveiCPgdL 27 
                         C + ++C+ +CP+ +
     WP_205219202.1 216 HCTNtKECEAVCPKGI 231
                        5777789******865 PP

>> WP_205220291.1  4Fe-4S binding protein [Desulforhopalus vacuolatus]
   #    score  bias  c-Evalue  i-Evalue hmmfrom  hmm to    alifrom  ali to    envfrom  env to     acc
 ---   ------ ----- --------- --------- ------- -------    ------- -------    ------- -------    ----
   1 ?   -0.3   0.0       1.5   1.6e+02      18      28 ..     102     112 ..      99     114 .. 0.83
   2 !   15.0   1.7   2.9e-05    0.0032      19      58 ..     207     248 ..     204     257 .. 0.78
   3 !    7.4   4.2    0.0064      0.69       5      25 ..     256     274 ..     252     280 .. 0.84

  Alignments for each domain:
  == domain 1  score: -0.3 bits;  conditional E-value: 1.5
  aprb_Neukirchen_a  18 aCveiCPgdLm 28 
                         C +iCP  L+
     WP_205220291.1 102 FCGYICPVGLI 112
                        599****9887 PP

  == domain 2  score: 15.0 bits;  conditional E-value: 2.9e-05
  aprb_Neukirchen_a  19 CveiCP.gdLmkldke.kkkayirepedCWeCysCvkeCpqq 58 
                        C + CP g L+ l ++ +   ++re+e+C +C  C ++Cp +
     WP_205220291.1 207 CRYLCPyGALLGLFSKfSPIYINREEENCIHCGKCRQACPAG 248
                        9999996678888666244456799999***********975 PP

  == domain 3  score: 7.4 bits;  conditional E-value: 0.0064
  aprb_Neukirchen_a   5 fvdkekCdgCkgtaCveiCPg 25 
                        ++ +++C gC   +C  +CP+
     WP_205220291.1 256 KIISTECLGCM--RCRAVCPQ 274
                        57889999996..99999997 PP

>> WP_205217643.1  pyruvate:ferredoxin (flavodoxin) oxidoreductase [Desulforhopalus vacuolatus]
   #    score  bias  c-Evalue  i-Evalue hmmfrom  hmm to    alifrom  ali to    envfrom  env to     acc
 ---   ------ ----- --------- --------- ------- -------    ------- -------    ------- -------    ----
   1 ?   10.7   1.5   0.00062     0.068      43      73 ..     690     720 ..     686     733 .. 0.80
   2 ?    6.2   5.2     0.015       1.6       4      26 ..     739     759 ..     736     769 .. 0.73

  Alignments for each domain:
  == domain 1  score: 10.7 bits;  conditional E-value: 0.00062
  aprb_Neukirchen_a  43 edCWeCysCvkeCpqqAievrlyadiaplgg 73 
                        ++C +C  C   Cp+ Ai++++  d     +
     WP_205217643.1 690 DNCIQCGQCALVCPHAAIRLKVIDDASDAPA 720
                        6899999999999999999998888765555 PP

  == domain 2  score: 6.2 bits;  conditional E-value: 0.015
  aprb_Neukirchen_a   4 ifvdkekCdgCkgtaCveiCPgd 26 
                        i + +e C gC  t Cv++CP +
     WP_205217643.1 739 IQIFTEDCCGC--TLCVDACPAK 759
                        56777788888..4888888864 PP

>> WP_205219846.1  indolepyruvate ferredoxin oxidoreductase subunit alpha [Desulforhopalus vacuolatus]
   #    score  bias  c-Evalue  i-Evalue hmmfrom  hmm to    alifrom  ali to    envfrom  env to     acc
 ---   ------ ----- --------- --------- ------- -------    ------- -------    ------- -------    ----
   1 ?    5.9   0.7     0.019       2.1      35      56 ..     530     552 ..     519     568 .. 0.73
   2 ?    8.4   1.7    0.0033      0.36       5      31 ..     578     602 ..     576     604 .] 0.85

  Alignments for each domain:
  == domain 1  score: 5.9 bits;  conditional E-value: 0.019
  aprb_Neukirchen_a  35 kkayirepedCWeCysCvke.Cp 56 
                          +y  ++e+C +C sC++  Cp
     WP_205219846.1 530 PVSYYTRQENCVGCGSCIRLgCP 552
                        45677777788888888763255 PP

  == domain 2  score: 8.4 bits;  conditional E-value: 0.0033
  aprb_Neukirchen_a   5 fvdkekCdgCkgtaCveiCPgdLmkld 31 
                        ++d++ C+ C+  +C + C  d ++ +
     WP_205219846.1 578 KIDENICNSCG--QCASLCKFDAITRK 602
                        799*******7..9*****99988876 PP

>> WP_205217956.1  quinone-interacting membrane-bound oxidoreductase complex subunit QmoC [Desulforhopalus vacuolatus]
   #    score  bias  c-Evalue  i-Evalue hmmfrom  hmm to    alifrom  ali to    envfrom  env to     acc
 ---   ------ ----- --------- --------- ------- -------    ------- -------    ------- -------    ----
   1 ?    4.7   1.3     0.043       4.7      43      56 ..      22      35 ..      14      38 .. 0.83
   2 ?    5.1   0.3     0.032       3.5      45      59 ..      68      82 ..      54      92 .. 0.82

  Alignments for each domain:
  == domain 1  score: 4.7 bits;  conditional E-value: 0.043
  aprb_Neukirchen_a 43 edCWeCysCvkeCp 56
                       ++C++C  C   Cp
     WP_205217956.1 22 KMCYQCSTCAVVCP 35
                       68999999998888 PP

  == domain 2  score: 5.1 bits;  conditional E-value: 0.032
  aprb_Neukirchen_a 45 CWeCysCvkeCpqqA 59
                       C +C  C+  Cp++A
     WP_205217956.1 68 CHQCGDCTASCPRGA 82
                       777777777777776 PP

>> WP_205218367.1  L-lactate dehydrogenase (quinone) large subunit LdhH [Desulforhopalus vacuolatus]
   #    score  bias  c-Evalue  i-Evalue hmmfrom  hmm to    alifrom  ali to    envfrom  env to     acc
 ---   ------ ----- --------- --------- ------- -------    ------- -------    ------- -------    ----
   1 ?    2.9   4.8      0.15        17      10      24 ..     305     317 ..     297     320 .. 0.79
   2 ?    7.5   1.7    0.0061      0.66      10      27 ..     355     370 ..     353     375 .. 0.87

  Alignments for each domain:
  == domain 1  score: 2.9 bits;  conditional E-value: 0.15
  aprb_Neukirchen_a  10 kCdgCkgtaCveiCP 24 
                        +C+ C+  aC ++CP
     WP_205218367.1 305 RCIQCG--ACANVCP 317
                        788886..8888888 PP

  == domain 2  score: 7.5 bits;  conditional E-value: 0.0061
  aprb_Neukirchen_a  10 kCdgCkgtaCveiCPgdL 27 
                         C+gC+   C  +CP ++
     WP_205218367.1 355 ACIGCR--SCSAVCPVNI 370
                        6****7..9******886 PP

>> WP_205219125.1  LutB/LldF family L-lactate oxidation iron-sulfur protein [Desulforhopalus vacuolatus]
   #    score  bias  c-Evalue  i-Evalue hmmfrom  hmm to    alifrom  ali to    envfrom  env to     acc
 ---   ------ ----- --------- --------- ------- -------    ------- -------    ------- -------    ----
   1 ?    5.5   1.1     0.025       2.7      10      24 ..     308     320 ..     301     323 .. 0.82
   2 ?    3.4   0.8      0.11        12      16      25 ..     359     372 ..     350     382 .. 0.66

  Alignments for each domain:
  == domain 1  score: 5.5 bits;  conditional E-value: 0.025
  aprb_Neukirchen_a  10 kCdgCkgtaCveiCP 24 
                         C+ C+  aC ++CP
     WP_205219125.1 308 SCIRCG--ACLNVCP 320
                        588996..8999998 PP

  == domain 2  score: 3.4 bits;  conditional E-value: 0.11
  aprb_Neukirchen_a  16 g....taCveiCPg 25 
                        g    +aC ++CP 
     WP_205219125.1 359 GetlcGACLKVCPV 372
                        33334466666663 PP

>> WP_205220106.1  (Fe-S)-binding protein [Desulforhopalus vacuolatus]
   #    score  bias  c-Evalue  i-Evalue hmmfrom  hmm to    alifrom  ali to    envfrom  env to     acc
 ---   ------ ----- --------- --------- ------- -------    ------- -------    ------- -------    ----
   1 ?    6.5   2.8     0.013       1.4       9      24 ..      23      36 ..      20      41 .. 0.91
   2 ?    5.3   0.8     0.028         3      40      57 ..      71      88 ..      56      91 .. 0.77

  Alignments for each domain:
  == domain 1  score: 6.5 bits;  conditional E-value: 0.013
  aprb_Neukirchen_a  9 ekCdgCkgtaCveiCP 24
                       +kC +C+  +C ++CP
     WP_205220106.1 23 DKCMKCG--KCRNVCP 36
                       79****7..9*****9 PP

  == domain 2  score: 5.3 bits;  conditional E-value: 0.028
  aprb_Neukirchen_a 40 repedCWeCysCvkeCpq 57
                       +  ++C +C  C   Cp 
     WP_205220106.1 71 QAINECLNCKTCAANCPA 88
                       566788888888888886 PP


Internal pipeline statistics summary:
-------------------------------------
Query model(s):                            1  (157 nodes)
Target sequences:                       3138  (1042477 residues searched)
Passed MSV filter:                       129  (0.041109); expected 62.8 (0.02)
Passed bias filter:                      101  (0.0321861); expected 62.8 (0.02)
Passed Vit filter:                        52  (0.0165711); expected 3.1 (0.001)
Passed Fwd filter:                        30  (0.00956023); expected 0.0 (1e-05)
Initial search space (Z):               3138  [actual number of targets]
Domain search space  (domZ):              29  [number of targets reported over threshold]
# CPU time: 0.03u 0.00s 00:00:00.03 Elapsed: 00:00:00.01
# Mc/sec: 9018.94
//
[ok]
