# Supplementary material for: Sulfur disproportionation occurs globally across anoxic habitats and has multiple mechanisms of independent evolutionary origin
Source: ISME J. 2026 Mar 2;20(1):wrag042. doi: 10.1093/ismejo/wrag042 (PMC12998232; doi:10.1093/ismejo/wrag042)
Supplement: Sup_File_1_HMM_wrag042 [file sup_file_1_hmm_wrag042.zip › SupFile1_HMM/SupFile1c_results/aprb_Neukirchen_a-hmm-027_Desulfotalea_psychrophila_LSv54_GCF_000025945.txt]

# hmmsearch :: search profile(s) against a sequence database
# HMMER 3.4 (Aug 2023); http://hmmer.org/
# Copyright (C) 2023 Howard Hughes Medical Institute.
# Freely distributed under the BSD open source license.
# - - - - - - - - - - - - - - - - - - - - - - - - - - - - - - - - - - - -
# query HMM file:                  /Users/lukas/OneDrive/2023_Sulfur/20250723_HMM/profiles_all/aprb_Neukirchen_a.hmm
# target sequence database:        /Users/lukas/OneDrive/2023_Sulfur/20250626_HMM/db_new/027_Desulfotalea_psychrophila_LSv54_GCF_000025945.fas
# - - - - - - - - - - - - - - - - - - - - - - - - - - - - - - - - - - - -

Query:       aprb_Neukirchen_a  [M=157]
Scores for complete sequences (score includes all domains):
   --- full sequence ---   --- best 1 domain ---    -#dom-
    E-value  score  bias    E-value  score  bias    exp  N  Sequence       Description
    ------- ------ -----    ------- ------ -----   ---- --  --------       -----------
    2.8e-56  187.4   0.2    3.1e-56  187.3   0.2    1.0  1  WP_011188347.1  adenylyl-sulfate reductase subunit beta [Desu
    1.5e-13   48.5   5.4    1.5e-13   48.5   5.4    1.0  1  WP_041278827.1  ferredoxin family protein [Desulfotalea psych
    4.3e-12   43.8  17.3    1.2e-07   29.4   3.9    3.1  3  WP_011187723.1  4Fe-4S dicluster domain-containing protein [D
    2.6e-10   38.0   9.4    3.8e-10   37.5   9.4    1.2  1  WP_011187494.1  4Fe-4S binding protein [Desulfotalea psychrop
    3.6e-10   37.6   1.8    5.3e-10   37.0   1.8    1.2  1  WP_011188167.1  nitroreductase family protein [Desulfotalea p
    4.2e-10   37.4   5.0    1.2e-09   35.9   4.6    1.8  2  WP_011189065.1  choline TMA-lyase-activating enzyme [Desulfot
    5.3e-10   37.0  11.6    7.1e-10   36.6  11.6    1.3  1  WP_011188597.1  nitroreductase family protein [Desulfotalea p
    6.9e-10   36.7   5.1    1.2e-09   35.9   5.1    1.4  1  WP_011190292.1  FAD-binding protein [Desulfotalea psychrophil
    9.9e-10   36.1   8.9      1e-09   36.1   8.2    1.4  1  WP_156792284.1  ferredoxin family protein [Desulfotalea psych
    1.4e-09   35.7  46.0     0.0021   15.6   5.4    4.6  4  WP_041277831.1  4Fe-4S binding protein [Desulfotalea psychrop
    2.2e-09   35.0   5.6    1.1e-08   32.8   5.4    2.0  2  WP_041277807.1  DUF362 domain-containing protein [Desulfotale
    5.1e-09   33.8   6.7    7.9e-09   33.2   6.7    1.2  1  WP_011187584.1  ATP-binding protein [Desulfotalea psychrophil
    3.7e-08   31.0   4.4    7.4e-08   30.0   4.4    1.4  1  WP_156792187.1  [FeFe] hydrogenase, group A [Desulfotalea psy
    8.7e-08   29.8   8.0    1.4e-07   29.2   8.0    1.2  1  WP_049785015.1  2-oxoacid:acceptor oxidoreductase family prot
    1.7e-07   28.9   6.6    2.6e-07   28.3   6.6    1.2  1  WP_011188557.1  NADH-quinone oxidoreductase subunit I [Desulf
      2e-07   28.7  10.6    5.2e-07   27.3  10.6    1.7  1  WP_083818927.1  NADH-ubiquinone oxidoreductase-F iron-sulfur 
    2.8e-07   28.2  10.8    2.8e-07   28.2  10.8    2.4  2  WP_011189009.1  formate dehydrogenase FDH3 subunit beta [Desu
      3e-07   28.1  28.7    4.5e-07   27.5  11.8    3.3  3  WP_011189620.1  4Fe-4S dicluster domain-containing protein [D
    9.4e-07   26.5  12.2    9.4e-07   26.5  12.2    2.9  3  WP_011190228.1  formate dehydrogenase FDH3 subunit beta [Desu
    1.2e-06   26.2  26.1    0.00012   19.7  10.8    3.7  3  WP_011187725.1  4Fe-4S dicluster domain-containing protein [D
    1.3e-06   26.0   2.9    2.5e-06   25.1   2.6    1.6  1  WP_011190069.1  ATP-binding protein [Desulfotalea psychrophil
      3e-06   24.8   6.1    3.3e-06   24.7   6.1    1.1  1  WP_011189106.1  ferredoxin [Desulfotalea psychrophila]
    3.1e-06   24.8  14.4    3.1e-06   24.8  14.4    4.0  4  WP_011188020.1  RnfABCDGE type electron transport complex sub
    9.6e-06   23.2   3.5    2.4e-05   21.9   3.5    1.6  1  WP_011188350.1  hydrogenase iron-sulfur subunit [Desulfotalea
      2e-05   22.1   8.7      2e-05   22.1   8.7    1.5  1  WP_011188116.1  4Fe-4S binding protein [Desulfotalea psychrop
    2.2e-05   22.0   3.4    2.2e-05   22.0   3.4    1.7  1  WP_011190223.1  ferredoxin [Desulfotalea psychrophila]
    2.5e-05   21.9   9.8     0.0091   13.5   0.1    3.3  3  WP_011189864.1  glutamate synthase-related protein [Desulfota
    6.9e-05   20.4   5.1      0.013   13.0   0.6    2.5  2  WP_049785086.1  bidirectional hydrogenase complex protein Hox
     0.0001   19.8   9.1    0.00022   18.8   9.1    1.5  1  WP_011187585.1  ATP-binding protein [Desulfotalea psychrophil
    0.00067   17.2   3.4    0.00091   16.8   0.6    2.1  2  WP_011189378.1  succinate dehydrogenase/fumarate reductase ir
     0.0017   15.9   6.5      0.021   12.3   0.9    2.5  2  WP_011190293.1  (Fe-S)-binding protein [Desulfotalea psychrop
  ------ inclusion threshold ------
      0.053   11.0  14.7      0.095   10.2   1.5    2.6  2  WP_011190127.1  pyruvate:ferredoxin (flavodoxin) oxidoreducta
      0.061   10.8   3.9       0.14    9.7   3.9    1.5  1  WP_011188526.1  sigma 54-interacting transcriptional regulato
      0.099   10.2  18.8       0.27    8.7   8.0    2.4  2  WP_162096686.1  Coenzyme F420 hydrogenase/dehydrogenase, beta
       0.12    9.9   9.0       0.78    7.2   0.7    2.6  2  WP_041278434.1  indolepyruvate ferredoxin oxidoreductase subu
        1.1    6.8  19.1       0.76    7.3  13.7    2.6  1  WP_011188136.1  FAD-dependent oxidoreductase [Desulfotalea ps
        1.1    6.7   9.8        8.9    3.8  10.0    2.3  2  WP_198408696.1  electron transport complex subunit RsxC [Desu
        1.6    6.2  12.7         13    3.3  12.7    2.3  1  WP_011188264.1  (Fe-S)-binding protein [Desulfotalea psychrop
        2.9    5.4  13.6        2.1    5.9   5.0    2.5  2  WP_011188252.1  4Fe-4S dicluster domain-containing protein [D
        4.3    4.8  11.9        1.8    6.1   2.5    2.5  2  WP_049785042.1  VTT domain-containing protein [Desulfotalea p
        6.3    4.3  13.5       0.92    7.0   0.5    2.9  2  WP_011189049.1  (Fe-S)-binding protein [Desulfotalea psychrop


Domain annotation for each sequence (and alignments):
>> WP_011188347.1  adenylyl-sulfate reductase subunit beta [Desulfotalea psychrophila]
   #    score  bias  c-Evalue  i-Evalue hmmfrom  hmm to    alifrom  ali to    envfrom  env to     acc
 ---   ------ ----- --------- --------- ------- -------    ------- -------    ------- -------    ----
   1 !  187.3   0.2   4.1e-58   3.1e-56       2     109 ..       1     116 [.       1     137 [. 0.90

  Alignments for each domain:
  == domain 1  score: 187.3 bits;  conditional E-value: 4.1e-58
  aprb_Neukirchen_a   2 MpifvdkekCdgCkg...taCveiCPgdLmkldkekkkayirepedCWeCysCvkeCpqqAievrlyadiaplggsvsplrgeedimWtikf 90 
                        Mp++vd+ kCdgCkg   taC++iCP+dLm+ldk ++kay++ep+ CWeCysCvk+Cpq+Ai vr+y d++p+gg+v+p+r+ ++imWt+kf
     WP_011188347.1   1 MPSYVDPAKCDGCKGgdkTACMYICPNDLMVLDKVSMKAYNQEPDGCWECYSCVKICPQGAIFVRGYDDFVPMGGQVHPMRSADSIMWTVKF 92 
                        ******************************************************************************************** PP

  aprb_Neukirchen_a  91 rdgkvkrfkipirttpeg.....s 109
                        r+g  krfk+pirtt+eg      
     WP_011188347.1  93 RNGALKRFKFPIRTTAEGaanayV 116
                        ******************644330 PP

>> WP_041278827.1  ferredoxin family protein [Desulfotalea psychrophila]
   #    score  bias  c-Evalue  i-Evalue hmmfrom  hmm to    alifrom  ali to    envfrom  env to     acc
 ---   ------ ----- --------- --------- ------- -------    ------- -------    ------- -------    ----
   1 !   48.5   5.4     2e-15   1.5e-13       4      63 ..       4      59 ..       1      61 [] 0.91

  Alignments for each domain:
  == domain 1  score: 48.5 bits;  conditional E-value: 2e-15
  aprb_Neukirchen_a  4 ifvdkekCdgCkgtaCveiCPgdLmkldkekkkayirepedCWeCysCvkeCpqqAievr 63
                       ++vd +kC g +  +Cv +CP +++++ +   ka + ep++C +C  Cv  Cp++Ai v 
     WP_041278827.1  4 VIVDVDKCSGDE--ECVAACPAQVFEMVDG--KASVAEPDECLGCETCVEVCPEGAITVT 59
                       789999999996..9************854..9************************985 PP

>> WP_011187723.1  4Fe-4S dicluster domain-containing protein [Desulfotalea psychrophila]
   #    score  bias  c-Evalue  i-Evalue hmmfrom  hmm to    alifrom  ali to    envfrom  env to     acc
 ---   ------ ----- --------- --------- ------- -------    ------- -------    ------- -------    ----
   1 !    7.6   1.4    0.0081      0.61       2      24 ..       2      24 ..       1      28 [. 0.73
   2 !   29.4   3.9   1.6e-09   1.2e-07      10      63 ..      59     109 ..      54     130 .. 0.86
   3 !   15.3   0.1   3.4e-05    0.0025       7      30 ..     138     164 ..     134     179 .. 0.86

  Alignments for each domain:
  == domain 1  score: 7.6 bits;  conditional E-value: 0.0081
  aprb_Neukirchen_a  2 Mpifv..dkekCdgCkgtaCveiCP 24
                       M +fv  d   C+gC+  aC+ +C 
     WP_011187723.1  2 MNSFVlgDARLCIGCQ--ACMVACA 24
                       6666644567899997..9999995 PP

  == domain 2  score: 29.4 bits;  conditional E-value: 1.6e-09
  aprb_Neukirchen_a  10 kCdgCkgtaCveiCPgdLmkldkekkkayirepedCWeCysCvkeCpqqAievr 63 
                        +C  C+++ C ++CP   ++ ++++   +i   e C +C sC+ +Cp++Ai++ 
     WP_011187723.1  59 QCRQCEDSPCANACPVGAIVQRESH-IDVI--AELCVGCKSCLLACPFGAIQIV 109
                        7****99*************99876.4444..578****************986 PP

  == domain 3  score: 15.3 bits;  conditional E-value: 3.4e-05
  aprb_Neukirchen_a   7 dkekCdgCkg...taCveiCPgdLmkl 30 
                          +kCd C g   +aCv iCP + + l
     WP_011187723.1 138 VVSKCDLCAGhdqPACVAICPAEALSL 164
                        568*****99***********988776 PP

>> WP_011187494.1  4Fe-4S binding protein [Desulfotalea psychrophila]
   #    score  bias  c-Evalue  i-Evalue hmmfrom  hmm to    alifrom  ali to    envfrom  env to     acc
 ---   ------ ----- --------- --------- ------- -------    ------- -------    ------- -------    ----
   1 !   37.5   9.4   5.1e-12   3.8e-10       4      66 ..     182     239 ..     180     256 .. 0.90

  Alignments for each domain:
  == domain 1  score: 37.5 bits;  conditional E-value: 5.1e-12
  aprb_Neukirchen_a   4 ifvdkekCdgCkgtaCveiCPgdLmkldkekkkayirepedCWeCysCvkeCpqqAievrlya 66 
                        + vd++ C+ C+  +C+++CP  ++   + k   ++ e  dC  C++C+k Cp++Ai++ ++a
     WP_011187494.1 182 PQVDSTLCNFCE--TCTSVCPAGIISAVEGK---ILFEAGDCIRCCACIKSCPTSAISFAVPA 239
                        679********7..9************9775...8999********************99887 PP

>> WP_011188167.1  nitroreductase family protein [Desulfotalea psychrophila]
   #    score  bias  c-Evalue  i-Evalue hmmfrom  hmm to    alifrom  ali to    envfrom  env to     acc
 ---   ------ ----- --------- --------- ------- -------    ------- -------    ------- -------    ----
   1 !   37.0   1.8     7e-12   5.3e-10       5      65 ..       5      63 ..       1      76 [. 0.90

  Alignments for each domain:
  == domain 1  score: 37.0 bits;  conditional E-value: 7e-12
  aprb_Neukirchen_a  5 fvdkekCdgCkgtaCveiCPgdLmkldkekkkayirepedCWeCysCvkeCpqqAievrly 65
                        vd+ kC+gC+  +Cv  CP +L+++++       r+++ C +C  C   C + A+++ ++
     WP_011188167.1  5 TVDEGKCIGCG--QCVADCPLSLLEMRDGIPLLARRKQQFCIGCLHCFAVCDEAALSILGH 63
                       699*******7..9*************99989999999*****************988765 PP

>> WP_011189065.1  choline TMA-lyase-activating enzyme [Desulfotalea psychrophila]
   #    score  bias  c-Evalue  i-Evalue hmmfrom  hmm to    alifrom  ali to    envfrom  env to     acc
 ---   ------ ----- --------- --------- ------- -------    ------- -------    ------- -------    ----
   1 !   35.9   4.6   1.6e-11   1.2e-09       6      68 ..      52     112 ..      49     124 .. 0.91
   2 ?   -1.2   0.0       3.9     3e+02      49      68 ..     153     172 ..     142     210 .. 0.68

  Alignments for each domain:
  == domain 1  score: 35.9 bits;  conditional E-value: 1.6e-11
  aprb_Neukirchen_a   6 vdkekCdgCkgtaCveiCPgdLmkldkekkkayirepedCWeCysCvkeCpqqAievrlyadi 68 
                         ++++C+ C+   Cv +CP  +  l + +kk  i+++ +C +C  C  +C+q+A+++ ++ + 
     WP_011189065.1  52 LKQDRCIDCG--DCVPVCPVGIHRLLPGSKKHEINQKIECIGCGKCEAACKQGALAITGGLQT 112
                        6799*****7..9*******************************************9998876 PP

  == domain 2  score: -1.2 bits;  conditional E-value: 3.9
  aprb_Neukirchen_a  49 ysCvkeCpqqAievrlyadi 68 
                        +sC +   + Aie+ +ya  
     WP_011189065.1 153 MSCKQRGINTAIETCGYARP 172
                        67777777778888777765 PP

>> WP_011188597.1  nitroreductase family protein [Desulfotalea psychrophila]
   #    score  bias  c-Evalue  i-Evalue hmmfrom  hmm to    alifrom  ali to    envfrom  env to     acc
 ---   ------ ----- --------- --------- ------- -------    ------- -------    ------- -------    ----
   1 !   36.6  11.6   9.4e-12   7.1e-10       5      62 ..       5      60 ..       1     152 [. 0.85

  Alignments for each domain:
  == domain 1  score: 36.6 bits;  conditional E-value: 9.4e-12
  aprb_Neukirchen_a  5 fvdkekCdgCkgtaCveiCPgdLmkldkekkkayirepedCWeCysCvkeCpqqAiev 62
                         d+e+C++C+  aC   CP ++++++++  + +  ++e C++C  C+ +Cp+ Ai++
     WP_011188597.1  5 CLDQERCNKCG--ACAMDCPASIIEIQADFPRVFPYNEESCYQCEHCLAICPTAAISI 60
                       5799******7..*******************************************75 PP

>> WP_011190292.1  FAD-binding protein [Desulfotalea psychrophila]
   #    score  bias  c-Evalue  i-Evalue hmmfrom  hmm to    alifrom  ali to    envfrom  env to     acc
 ---   ------ ----- --------- --------- ------- -------    ------- -------    ------- -------    ----
   1 !   35.9   5.1   1.6e-11   1.2e-09       9      65 ..      17      70 ..      13     121 .. 0.84

  Alignments for each domain:
  == domain 1  score: 35.9 bits;  conditional E-value: 1.6e-11
  aprb_Neukirchen_a  9 ekCdgCkgtaCveiCPgdLmkldkekkkayirepedCWeCysCvkeCpqqAievrly 65
                        kC+ C+ ++C++ CP   +++ + + +    + ++C +C  Cvk+Cp +A+e++ +
     WP_011190292.1 17 GKCISCG-GRCESSCPVACITMSDAG-E-PQINTAKCIGCKKCVKACPGEALEIFFT 70
                       59****8.8*************9887.3.3445789****************98754 PP

>> WP_156792284.1  ferredoxin family protein [Desulfotalea psychrophila]
   #    score  bias  c-Evalue  i-Evalue hmmfrom  hmm to    alifrom  ali to    envfrom  env to     acc
 ---   ------ ----- --------- --------- ------- -------    ------- -------    ------- -------    ----
   1 !   36.1   8.2   1.3e-11     1e-09       8      68 ..      49     106 ..      42     112 .. 0.91

  Alignments for each domain:
  == domain 1  score: 36.1 bits;  conditional E-value: 1.3e-11
  aprb_Neukirchen_a   8 kekCdgCkgtaCveiCPgdLmkldkekkkayirepedCWeCysCvkeCpqqAievrlyadi 68 
                         e C+ C+   C   CP++++  d+++ k  +++p+ C +C  C  +Cp  Ai v+  +d 
     WP_156792284.1  49 YEWCKSCG--LCSALCPKQVISTDETG-KPRVENPDACIGCRICEIHCPDFAITVKKRKDT 106
                        578****7..**************987.***************************988876 PP

>> WP_041277831.1  4Fe-4S binding protein [Desulfotalea psychrophila]
   #    score  bias  c-Evalue  i-Evalue hmmfrom  hmm to    alifrom  ali to    envfrom  env to     acc
 ---   ------ ----- --------- --------- ------- -------    ------- -------    ------- -------    ----
   1 !   10.2  12.3    0.0013     0.096       7      65 ..     165     215 ..     162     224 .. 0.89
   2 !   15.6   5.4   2.8e-05    0.0021      12      66 ..     279     327 ..     273     346 .. 0.87
   3 !   12.8   2.9    0.0002     0.015      41      73 ..     493     525 ..     488     527 .. 0.84
   4 !   14.5   1.1   5.9e-05    0.0045       9      33 ..     526     548 ..     519     573 .. 0.77

  Alignments for each domain:
  == domain 1  score: 10.2 bits;  conditional E-value: 0.0013
  aprb_Neukirchen_a   7 dkekCdgCkgtaCveiCPgdLmkldkekkkayirepedCWeCysCvkeCpqqAievrly 65 
                        d+++C+ C+  +C   CP + +    +       + + C  C  C  +Cpq+Aie+++ 
     WP_041277831.1 165 DSSRCTYCG--QCGITCPEKCISHSLQ------FDFSACTFCKKCEEICPQGAIEIYGM 215
                        6899****7..9*********998755......5899******************9975 PP

  == domain 2  score: 15.6 bits;  conditional E-value: 2.8e-05
  aprb_Neukirchen_a  12 dgCkgtaCveiCPgdLmkldkekkkayirepedCWeCysCvkeCpqqAievrlya 66 
                         gC+   C ++C  + + l+      +  +p  C eC  Cv +Cp++A+++    
     WP_041277831.1 279 RGCR--LCADACQYEAIDLKG----GVSINPLRCEECGDCVAACPTGALQYERLT 327
                        59*7..9************84....47999*******************986555 PP

  == domain 3  score: 12.8 bits;  conditional E-value: 0.0002
  aprb_Neukirchen_a  41 epedCWeCysCvkeCpqqAievrlyadiaplgg 73 
                        ++e C +C+sC+  C+ +A+++  ++ i  ++g
     WP_041277831.1 493 DNESCTQCMSCINVCQIGAMKTEATEMILSHNG 525
                        5789*****************999988855544 PP

  == domain 4  score: 14.5 bits;  conditional E-value: 5.9e-05
  aprb_Neukirchen_a   9 ekCdgCkgtaCveiCPgdLmkldke 33 
                        + C gC+   Cv+iCP + +++ + 
     WP_041277831.1 526 SICVGCG--LCVSICPENALQMSRA 548
                        5799997..9999999999888754 PP

>> WP_041277807.1  DUF362 domain-containing protein [Desulfotalea psychrophila]
   #    score  bias  c-Evalue  i-Evalue hmmfrom  hmm to    alifrom  ali to    envfrom  env to     acc
 ---   ------ ----- --------- --------- ------- -------    ------- -------    ------- -------    ----
   1 !   32.8   5.4   1.4e-10   1.1e-08       8      68 ..     195     251 ..     192     271 .. 0.86
   2 ?   -0.7   0.0       2.9   2.2e+02      53      69 ..     339     355 ..     338     368 .. 0.85

  Alignments for each domain:
  == domain 1  score: 32.8 bits;  conditional E-value: 1.4e-10
  aprb_Neukirchen_a   8 kekCdgCkgtaCveiCPgdLmkldkekkkayirepedCWeCysCvkeCpqqAievrlyadi 68 
                         +kC gC+   C+e C +  + ld++  k +  + + C +C +C+ +C+++A++v     i
     WP_041277807.1 195 VHKCVGCG--LCMELCQHGALSLDSN--KKIQVDDQLCVGCGACLLACKTGALQVNWETGI 251
                        57*****7..**************77..677888999*****************9887766 PP

  == domain 2  score: -0.7 bits;  conditional E-value: 2.9
  aprb_Neukirchen_a  53 keCpqqAievrlyadia 69 
                         eC++ Ai+ ++++d++
     WP_041277807.1 339 GECKFTAIHDKVPKDMG 355
                        59***********9994 PP

>> WP_011187584.1  ATP-binding protein [Desulfotalea psychrophila]
   #    score  bias  c-Evalue  i-Evalue hmmfrom  hmm to    alifrom  ali to    envfrom  env to     acc
 ---   ------ ----- --------- --------- ------- -------    ------- -------    ------- -------    ----
   1 !   33.2   6.7     1e-10   7.9e-09       4      62 ..      60     113 ..      57     119 .. 0.91

  Alignments for each domain:
  == domain 1  score: 33.2 bits;  conditional E-value: 1e-10
  aprb_Neukirchen_a   4 ifvdkekCdgCkgtaCveiCPgdLmkldkekkkayirepedCWeCysCvkeCpqqAiev 62 
                        +++d++ C+gCk  +C +iC  + + +     k ++  pe C  C  C+  Cp+qAi+ 
     WP_011187584.1  60 PVIDESLCNGCK--KCADICRFNALAVIG---KKVLCFPELCHSCEGCLLVCPEQAISA 113
                        68*********8..9******99999973...67999********************75 PP

>> WP_156792187.1  [FeFe] hydrogenase, group A [Desulfotalea psychrophila]
   #    score  bias  c-Evalue  i-Evalue hmmfrom  hmm to    alifrom  ali to    envfrom  env to     acc
 ---   ------ ----- --------- --------- ------- -------    ------- -------    ------- -------    ----
   1 !   30.0   4.4   9.9e-10   7.4e-08       4      56 ..       6      54 ..       4      72 .. 0.91

  Alignments for each domain:
  == domain 1  score: 30.0 bits;  conditional E-value: 9.9e-10
  aprb_Neukirchen_a  4 ifvdkekCdgCkgtaCveiCPgdLmkldkekkkayirepedCWeCysCvkeCp 56
                       i +d+e C+gC+  +C e+CP   +  + +  +a+  + + C  C  Cv++C 
     WP_156792187.1  6 ISIDQELCTGCG--RCKEVCPVGAISGRLN--RAHQIDTDACIFCGQCVQICS 54
                       679********7..*********9999865..8*******************7 PP

>> WP_049785015.1  2-oxoacid:acceptor oxidoreductase family protein [Desulfotalea psychrophila]
   #    score  bias  c-Evalue  i-Evalue hmmfrom  hmm to    alifrom  ali to    envfrom  env to     acc
 ---   ------ ----- --------- --------- ------- -------    ------- -------    ------- -------    ----
   1 !   29.2   8.0   1.8e-09   1.4e-07       4      63 ..     233     288 ..     230     294 .. 0.90

  Alignments for each domain:
  == domain 1  score: 29.2 bits;  conditional E-value: 1.8e-09
  aprb_Neukirchen_a   4 ifvdkekCdgCkgtaCveiCPgdLmkldkekkkayirepedCWeCysCvkeCpqqAievr 63 
                        +++d ++C+gC    C   CP   + ++    k    + ++C +C+ Cv +Cp++Aie  
     WP_049785015.1 233 PVIDYQRCKGCW-WICSTFCPDGAIPVRG---KIPEIDYDHCKGCMICVAQCPTHAIEAV 288
                        78*********8.8***********9973...67888889*****************975 PP

>> WP_011188557.1  NADH-quinone oxidoreductase subunit I [Desulfotalea psychrophila]
   #    score  bias  c-Evalue  i-Evalue hmmfrom  hmm to    alifrom  ali to    envfrom  env to     acc
 ---   ------ ----- --------- --------- ------- -------    ------- -------    ------- -------    ----
   1 !   28.3   6.6   3.4e-09   2.6e-07       9      68 ..      60     125 ..      58     136 .. 0.79

  Alignments for each domain:
  == domain 1  score: 28.3 bits;  conditional E-value: 3.4e-09
  aprb_Neukirchen_a   9 ekCdgCkgtaCveiCPgdLmkldke........kkkayirepedCWeCysCvkeCpqqAievrlyadi 68 
                        ++C  C+   Cv++CP+  +k+  e            y  +  +C  C sC+  C+++Ai++   ++ 
     WP_011188557.1  60 TRCVACG--MCVRACPSGCIKVSGEklegskkkIATVYELDFTKCSLCGSCIESCNFGAIQFSRVYNH 125
                        79****7..*************9877887753322344556689*****************9765554 PP

>> WP_083818927.1  NADH-ubiquinone oxidoreductase-F iron-sulfur binding region domain-containing protein [Desulfotalea p
   #    score  bias  c-Evalue  i-Evalue hmmfrom  hmm to    alifrom  ali to    envfrom  env to     acc
 ---   ------ ----- --------- --------- ------- -------    ------- -------    ------- -------    ----
   1 !   27.3  10.6     7e-09   5.2e-07       3      58 ..     562     613 ..     560     622 .. 0.89

  Alignments for each domain:
  == domain 1  score: 27.3 bits;  conditional E-value: 7e-09
  aprb_Neukirchen_a   3 pifvdkekCdgCkgtaCveiCPgdLmkldkekkkayirepedCWeCysCvkeCpqq 58 
                        +  +d+ekC+gC  taC ++CP + +  +k   + +  +++ C  C  C+ +Cp++
     WP_083818927.1 562 SFHIDPEKCTGC--TACARACPVSAISGEKR--QVHQIDQALCIRCGVCLEKCPKK 613
                        678*********..5*********9999765..7999*****************86 PP

>> WP_011189009.1  formate dehydrogenase FDH3 subunit beta [Desulfotalea psychrophila]
   #    score  bias  c-Evalue  i-Evalue hmmfrom  hmm to    alifrom  ali to    envfrom  env to     acc
 ---   ------ ----- --------- --------- ------- -------    ------- -------    ------- -------    ----
   1 ?    4.9   2.9     0.053         4      38      57 ..       6      25 ..       2      28 .. 0.76
   2 !   28.2  10.8   3.8e-09   2.8e-07      10      75 ..      54     114 ..      51     124 .. 0.90

  Alignments for each domain:
  == domain 1  score: 4.9 bits;  conditional E-value: 0.053
  aprb_Neukirchen_a 38 yirepedCWeCysCvkeCpq 57
                       ++ + e C +C  C+ +C++
     WP_011189009.1  6 FLCDVERCIDCSGCIVACKE 25
                       55677889999999999986 PP

  == domain 2  score: 28.2 bits;  conditional E-value: 3.8e-09
  aprb_Neukirchen_a  10 kCdgCkgtaCveiCPgdLmkldkekkkayirepedCWeCysCvkeCpqqAievrlyadiaplggsv 75 
                         C  C ++ C+ +CP d ++ ++++   ++ ++++C +C  C  +Cp++A ++  +a +   g+++
     WP_011189009.1  54 SCMHCADAPCIAVCPVDAIYQRDDG--IVLADKKKCIGCGYCFMACPFGAPQFPKGAVF---GARG 114
                        69***99**************9997..***********************999999999...4444 PP

>> WP_011189620.1  4Fe-4S dicluster domain-containing protein [Desulfotalea psychrophila]
   #    score  bias  c-Evalue  i-Evalue hmmfrom  hmm to    alifrom  ali to    envfrom  env to     acc
 ---   ------ ----- --------- --------- ------- -------    ------- -------    ------- -------    ----
   1 !   27.5  11.8     6e-09   4.5e-07       8      60 ..     116     165 ..     115     170 .. 0.89
   2 !    9.9   3.0    0.0016      0.12      19      60 ..     172     211 ..     169     232 .. 0.81
   3 ?   -0.9   0.3       3.3   2.5e+02      13      36 ..     448     469 ..     446     474 .. 0.84

  Alignments for each domain:
  == domain 1  score: 27.5 bits;  conditional E-value: 6e-09
  aprb_Neukirchen_a   8 kekCdgCkgtaCveiCPgdLmkldkekkkayirepedCWeCysCvkeCpqqAi 60 
                        ++ C+gC ++aC++ CP+d +++ + k      + + C +C  C+k Cp +Ai
     WP_011189620.1 116 TNACQGCLAQACIQSCPKDAITMVQGK---SHIDSNLCINCGKCLKVCPYHAI 165
                        579****99**************9764...556889****************9 PP

  == domain 2  score: 9.9 bits;  conditional E-value: 0.0016
  aprb_Neukirchen_a  19 CveiCPgdLmkldkekkkayirepedCWeCysCvkeCpqqAi 60 
                        C+ +CP   + +d ++ + +  + + C  C  C+ +Cp+ A+
     WP_011189620.1 172 CEVACPIGAISKDVSG-RQV-IDYDLCIFCGKCMAQCPFAAV 211
                        9999999999999887.555.56689************9998 PP

  == domain 3  score: -0.9 bits;  conditional E-value: 3.3
  aprb_Neukirchen_a  13 gCkgtaCveiCPgdLmkldkekkk 36 
                        gC+ + Cv + P +L+ l+k +kk
     WP_011189620.1 448 GCE-GGCV-AGPANLISLKKATKK 469
                        898.7999.78*******999865 PP

>> WP_011190228.1  formate dehydrogenase FDH3 subunit beta [Desulfotalea psychrophila]
   #    score  bias  c-Evalue  i-Evalue hmmfrom  hmm to    alifrom  ali to    envfrom  env to     acc
 ---   ------ ----- --------- --------- ------- -------    ------- -------    ------- -------    ----
   1 ?    5.0   2.8     0.051       3.8       2      56 ..       8      28 ..       1      33 [. 0.57
   2 !   26.5  12.2   1.2e-08   9.4e-07      10      62 ..      59     109 ..      54     126 .. 0.88
   3 ?   -0.7   0.6       2.9   2.2e+02      17      28 ..     154     165 ..     116     180 .. 0.58

  Alignments for each domain:
  == domain 1  score: 5.0 bits;  conditional E-value: 0.051
  aprb_Neukirchen_a  2 MpifvdkekCdgCkgtaCveiCPgdLmkldkekkkayirepedCWeCysCvkeCp 56
                       M +f d+                                  + C eC+ C  +C 
     WP_011190228.1  8 MKSFCDS----------------------------------DRCIECFGCSVACA 28
                       4444444..................................55666666666664 PP

  == domain 2  score: 26.5 bits;  conditional E-value: 1.2e-08
  aprb_Neukirchen_a  10 kCdgCkgtaCveiCPgdLmkldkekkkayirepedCWeCysCvkeCpqqAiev 62 
                         C  C ++ C+++CP d +++++++   +++++e+C +C  C+ +Cp++A ++
     WP_011190228.1  59 ACMHCADAPCQKVCPVDCFYIREDG--IVLHDKEKCIGCGYCLYACPFGAPQF 109
                        6****99***************997..**********************9766 PP

  == domain 3  score: -0.7 bits;  conditional E-value: 2.9
  aprb_Neukirchen_a  17 taCveiCPgdLm 28 
                        + C  +C  + +
     WP_011190228.1 154 PICAAVCATNAL 165
                        446666655544 PP

>> WP_011187725.1  4Fe-4S dicluster domain-containing protein [Desulfotalea psychrophila]
   #    score  bias  c-Evalue  i-Evalue hmmfrom  hmm to    alifrom  ali to    envfrom  env to     acc
 ---   ------ ----- --------- --------- ------- -------    ------- -------    ------- -------    ----
   1 ?    5.4   1.0     0.037       2.8       7      24 ..      14      29 ..       7      34 .. 0.82
   2 !   19.7  10.8   1.5e-06   0.00012      10      63 ..      65     115 ..      59     132 .. 0.87
   3 !    9.9   0.4    0.0016      0.12       9      30 ..     151     175 ..     144     190 .. 0.73

  Alignments for each domain:
  == domain 1  score: 5.4 bits;  conditional E-value: 0.037
  aprb_Neukirchen_a  7 dkekCdgCkgtaCveiCP 24
                       d+++C+gC+   C+ +C 
     WP_011187725.1 14 DSTRCIGCR--ICEIACS 29
                       7899****7..8998885 PP

  == domain 2  score: 19.7 bits;  conditional E-value: 1.5e-06
  aprb_Neukirchen_a  10 kCdgCkgtaCveiCPgdLmkldkekkkayirepedCWeCysCvkeCpqqAievr 63 
                        +C  C+++ C ++C  + +  ++     +  ++e+C +C  C+ +Cp++A+e+ 
     WP_011187725.1  65 QCRHCEDAPCANVCQVEAISQRDG---VIFVDEEKCMGCKTCMLACPFGAMELV 115
                        7****99**********9999754...6889999*****************986 PP

  == domain 3  score: 9.9 bits;  conditional E-value: 0.0016
  aprb_Neukirchen_a   9 ekCdgCkg...taCveiCPgdLmkl 30 
                        +kCd C g   +aCv  CP++ ++l
     WP_011187725.1 151 NKCDLCIGeeqPACVLNCPQQALQL 175
                        7888887777888888888877665 PP

>> WP_011190069.1  ATP-binding protein [Desulfotalea psychrophila]
   #    score  bias  c-Evalue  i-Evalue hmmfrom  hmm to    alifrom  ali to    envfrom  env to     acc
 ---   ------ ----- --------- --------- ------- -------    ------- -------    ------- -------    ----
   1 !   25.1   2.6   3.3e-08   2.5e-06       4      62 ..       8      62 ..       7      82 .. 0.89

  Alignments for each domain:
  == domain 1  score: 25.1 bits;  conditional E-value: 3.3e-08
  aprb_Neukirchen_a  4 ifvdkekCdgCkgtaCveiCPgdLmkldkekkkayirepedCWeCysCvkeCpqqAiev 62
                       i++d+e C+gC+  +Cv  C    +++ +   ka +   + C +  +C+  Cp++A+++
     WP_011190069.1  8 IKIDEELCNGCG--QCVPDCAEGSLQIIDG--KAKLVADKLCDGLGACLGSCPTGALQI 62
                       78*********7..9*****9877777643..899*********************986 PP

>> WP_011189106.1  ferredoxin [Desulfotalea psychrophila]
   #    score  bias  c-Evalue  i-Evalue hmmfrom  hmm to    alifrom  ali to    envfrom  env to     acc
 ---   ------ ----- --------- --------- ------- -------    ------- -------    ------- -------    ----
   1 !   24.7   6.1   4.4e-08   3.3e-06       4      59 ..       5      59 ..       1      62 [. 0.68

  Alignments for each domain:
  == domain 1  score: 24.7 bits;  conditional E-value: 4.4e-08
  aprb_Neukirchen_a  4 ifvdkekCdgCkgtaCveiCPgdLmkldkekkkayir....epedCWeCysCvkeCpqqA 59
                       + +d+++C+gC+  aCve CP  ++ ++++++kay+     e++dC +    +  Cp++ 
     WP_011189106.1  5 VTIDEDECIGCE--ACVETCPE-VFAFNEDETKAYVIdganEESDCLD--EAIASCPVEC 59
                       679********7..*******7.6777788889997522225566665..2344444443 PP

>> WP_011188020.1  RnfABCDGE type electron transport complex subunit B [Desulfotalea psychrophila]
   #    score  bias  c-Evalue  i-Evalue hmmfrom  hmm to    alifrom  ali to    envfrom  env to     acc
 ---   ------ ----- --------- --------- ------- -------    ------- -------    ------- -------    ----
   1 ?   -2.3   0.6       8.7   6.6e+02       9      20 ..      52      63 ..      50      69 .. 0.81
   2 ?    6.4   1.2     0.018       1.4      10      31 ..     142     165 ..     139     168 .. 0.69
   3 !   24.8  14.4   4.1e-08   3.1e-06       4      62 ..     169     238 ..     166     242 .. 0.86
   4 ?    0.2   1.6       1.5   1.2e+02       5      23 ..     244     261 ..     241     275 .. 0.56

  Alignments for each domain:
  == domain 1  score: -2.3 bits;  conditional E-value: 8.7
  aprb_Neukirchen_a  9 ekCdgCkgtaCv 20
                        +C gC+ + C+
     WP_011188020.1 52 AQCGGCGYAGCE 63
                       68999*877776 PP

  == domain 2  score: 6.4 bits;  conditional E-value: 0.018
  aprb_Neukirchen_a  10 kCd.gCkg.taCveiCPgdLmkld 31 
                        kC+  C g ++C ++CP d +++ 
     WP_011188020.1 142 KCNyACIGlGECADACPFDAITMV 165
                        565356667788888888888765 PP

  == domain 3  score: 24.8 bits;  conditional E-value: 4.1e-08
  aprb_Neukirchen_a   4 ifvdkekCdgCkgtaCveiCPgdLmkldke.............kkkayirepedCWeCysCvkeCpqqAiev 62 
                        ++vd++kC  C+   Cv+ CP+++++l++              +k      +  C +C  Cvk Cp +A+++
     WP_011188020.1 169 PVVDSNKCVSCG--VCVRTCPKNIIELQTLkarvyvpcstkdlGKNVKAVCEVGCIGCKICVKVCPADAVSY 238
                        589********7..9************986788999999988844555556789***************986 PP

  == domain 4  score: 0.2 bits;  conditional E-value: 1.5
  aprb_Neukirchen_a   5 fvdkekCdgCkgtaCveiC 23 
                        ++d+  C+  + + C+eiC
     WP_011188020.1 244 VIDHVACIAYG-PSCEEIC 261
                        56666666544.4444444 PP

>> WP_011188350.1  hydrogenase iron-sulfur subunit [Desulfotalea psychrophila]
   #    score  bias  c-Evalue  i-Evalue hmmfrom  hmm to    alifrom  ali to    envfrom  env to     acc
 ---   ------ ----- --------- --------- ------- -------    ------- -------    ------- -------    ----
   1 !   21.9   3.5   3.2e-07   2.4e-05       8      66 ..     544     598 ..     540     620 .. 0.82

  Alignments for each domain:
  == domain 1  score: 21.9 bits;  conditional E-value: 3.2e-07
  aprb_Neukirchen_a   8 kekCdgCkgtaCveiCPgdLmkldkekkkayirepedCWeCysCvkeCpqqAievrlya 66 
                        +++C+ Ck  +C+e CP   +  d+++    + +p  C  C  C+ +Cp++ i ++ y 
     WP_011188350.1 544 MQRCTQCK--RCTEECPFGALDDDEKG--TPLPNPTRCRRCGICMGACPERIIGFKDYN 598
                        689****8..*******9988888775..899******************999777653 PP

>> WP_011188116.1  4Fe-4S binding protein [Desulfotalea psychrophila]
   #    score  bias  c-Evalue  i-Evalue hmmfrom  hmm to    alifrom  ali to    envfrom  env to     acc
 ---   ------ ----- --------- --------- ------- -------    ------- -------    ------- -------    ----
   1 !   22.1   8.7   2.7e-07     2e-05       8      54 ..     214     253 ..     207     261 .. 0.84

  Alignments for each domain:
  == domain 1  score: 22.1 bits;  conditional E-value: 2.7e-07
  aprb_Neukirchen_a   8 kekCdgCkgtaCveiCPgdLmkldkekkkayirepedCWeCysCvke 54 
                        +++C+gC+  aC  +CP+d+ + ++        +  +C +Cy Cvk+
     WP_011188116.1 214 PQNCTGCG--ACSAACPNDIEVEKRG-----TVYSPECMGCYECVKA 253
                        689****7..*********8766554.....478889*********7 PP

>> WP_011190223.1  ferredoxin [Desulfotalea psychrophila]
   #    score  bias  c-Evalue  i-Evalue hmmfrom  hmm to    alifrom  ali to    envfrom  env to     acc
 ---   ------ ----- --------- --------- ------- -------    ------- -------    ------- -------    ----
   1 !   22.0   3.4   2.9e-07   2.2e-05      13      63 ..     210     255 ..     204     265 .. 0.87

  Alignments for each domain:
  == domain 1  score: 22.0 bits;  conditional E-value: 2.9e-07
  aprb_Neukirchen_a  13 gCkgtaCveiCPgdLmkldkekkkayirepedCWeCysCvkeCpqqAievr 63 
                         C+  +C +iCP + ++ ++ +    + +  dC  C  C+ +Cp +A+++ 
     WP_011190223.1 210 SCH--KCADICPTNGIVHRNGD---LLFSAIDCQACGQCISICPSGALSYA 255
                        696..9********99998665...89999*****************9765 PP

>> WP_011189864.1  glutamate synthase-related protein [Desulfotalea psychrophila]
   #    score  bias  c-Evalue  i-Evalue hmmfrom  hmm to    alifrom  ali to    envfrom  env to     acc
 ---   ------ ----- --------- --------- ------- -------    ------- -------    ------- -------    ----
   1 !   13.5   0.1   0.00012    0.0091      42      67 ..      27      52 ..      15      76 .. 0.71
   2 !   12.1   0.9   0.00033     0.025       9      29 ..      82     100 ..      80     112 .. 0.78
   3 ?   -0.3   0.4       2.1   1.6e+02       8      31 ..     462     481 ..     460     488 .. 0.81

  Alignments for each domain:
  == domain 1  score: 13.5 bits;  conditional E-value: 0.00012
  aprb_Neukirchen_a 42 pedCWeCysCvkeCpqqAievrlyad 67
                       ++ C  C  C+ +Cp++Ai++    +
     WP_011189864.1 27 EDRCTLCGKCTTICPKGAISLSYRRQ 52
                       55677777777777777777665554 PP

  == domain 2  score: 12.1 bits;  conditional E-value: 0.00033
  aprb_Neukirchen_a   9 ekCdgCkgtaCveiCPgdLmk 29 
                        + C+gC+   C  +CP++ ++
     WP_011189864.1  82 HACIGCG--MCAMVCPNEAIT 100
                        5799997..999999998876 PP

  == domain 3  score: -0.3 bits;  conditional E-value: 2.1
  aprb_Neukirchen_a   8 kekCdgCkgtaCveiCPgdLmkld 31 
                        k++C+ C+      iCP+ +   +
     WP_011189864.1 462 KNRCNVCN----LGICPKGITSQN 481
                        789****8....899999887766 PP

>> WP_049785086.1  bidirectional hydrogenase complex protein HoxU [Desulfotalea psychrophila]
   #    score  bias  c-Evalue  i-Evalue hmmfrom  hmm to    alifrom  ali to    envfrom  env to     acc
 ---   ------ ----- --------- --------- ------- -------    ------- -------    ------- -------    ----
   1 !    8.9   0.3    0.0031      0.24      36      56 ..     157     177 ..     150     185 .. 0.81
   2 !   13.0   0.6   0.00017     0.013      43      60 ..     208     225 ..     203     239 .. 0.64

  Alignments for each domain:
  == domain 1  score: 8.9 bits;  conditional E-value: 0.0031
  aprb_Neukirchen_a  36 kayirepedCWeCysCvkeCp 56 
                          +i +p+ C  C  Cv+ C 
     WP_049785086.1 157 DRFIMDPNRCVLCLRCVRVCD 177
                        668899999999999999996 PP

  == domain 2  score: 13.0 bits;  conditional E-value: 0.00017
  aprb_Neukirchen_a  43 edCWeCysCvkeCpqqAi 60 
                        + C  C  Cv+ Cp++A+
     WP_049785086.1 208 QTCTSCGKCVQVCPTGAL 225
                        445555555555555554 PP

>> WP_011187585.1  ATP-binding protein [Desulfotalea psychrophila]
   #    score  bias  c-Evalue  i-Evalue hmmfrom  hmm to    alifrom  ali to    envfrom  env to     acc
 ---   ------ ----- --------- --------- ------- -------    ------- -------    ------- -------    ----
   1 !   18.8   9.1   2.9e-06   0.00022       6      62 ..      63     111 ..      60     117 .. 0.88

  Alignments for each domain:
  == domain 1  score: 18.8 bits;  conditional E-value: 2.9e-06
  aprb_Neukirchen_a   6 vdkekCdgCkgtaCveiCPgdLmkldkekkkayirepedCWeCysCvkeCpqqAiev 62 
                        ++++kC+ C+  +C + C    +  d      ++ +p  C +C  Cv  Cp+qAie+
     WP_011187585.1  63 IRQDKCISCG--TCRDLCKFGAISED------FVVDPIGCEGCGICVDFCPEQAIEF 111
                        899******7..9**99987777665......899********************98 PP

>> WP_011189378.1  succinate dehydrogenase/fumarate reductase iron-sulfur subunit [Desulfotalea psychrophila]
   #    score  bias  c-Evalue  i-Evalue hmmfrom  hmm to    alifrom  ali to    envfrom  env to     acc
 ---   ------ ----- --------- --------- ------- -------    ------- -------    ------- -------    ----
   1 !   16.8   0.6   1.2e-05   0.00091      40      68 ..     156     184 ..     142     201 .. 0.81
   2 ?    0.9   0.1       0.9        68      13      26 ..     215     229 ..     203     245 .. 0.77

  Alignments for each domain:
  == domain 1  score: 16.8 bits;  conditional E-value: 1.2e-05
  aprb_Neukirchen_a  40 repedCWeCysCvkeCpqqAievrlyadi 68 
                         + + C +C +Cv  Cp++A  ++  a++
     WP_011189378.1 156 MDAAACIGCGACVASCPNGAAMLFTSAKV 184
                        56778999999999999999988888877 PP

  == domain 2  score: 0.9 bits;  conditional E-value: 0.9
  aprb_Neukirchen_a  13 gCkg.taCveiCPgd 26 
                         C +  +C+  CP+ 
     WP_011189378.1 215 NCTNaRECEMQCPKG 229
                        577778999999975 PP

>> WP_011190293.1  (Fe-S)-binding protein [Desulfotalea psychrophila]
   #    score  bias  c-Evalue  i-Evalue hmmfrom  hmm to    alifrom  ali to    envfrom  env to     acc
 ---   ------ ----- --------- --------- ------- -------    ------- -------    ------- -------    ----
   1 !   12.3   0.9   0.00028     0.021       5      29 ..     264     286 ..     262     297 .. 0.87
   2 ?    6.0   0.5     0.024       1.8      44      57 ..     334     347 ..     319     360 .. 0.79

  Alignments for each domain:
  == domain 1  score: 12.3 bits;  conditional E-value: 0.00028
  aprb_Neukirchen_a   5 fvdkekCdgCkgtaCveiCPgdLmk 29 
                        ++d+  C+ C+  +C+++CP  L  
     WP_011190293.1 264 IIDSFTCTECG--RCQKVCPATLTD 286
                        588889****7..*******99975 PP

  == domain 2  score: 6.0 bits;  conditional E-value: 0.024
  aprb_Neukirchen_a  44 dCWeCysCvkeCpq 57 
                         C  C +C+++Cp+
     WP_011190293.1 334 SCLTCGACMQQCPV 347
                        67777788888875 PP

>> WP_011190127.1  pyruvate:ferredoxin (flavodoxin) oxidoreductase [Desulfotalea psychrophila]
   #    score  bias  c-Evalue  i-Evalue hmmfrom  hmm to    alifrom  ali to    envfrom  env to     acc
 ---   ------ ----- --------- --------- ------- -------    ------- -------    ------- -------    ----
   1 ?   10.2   1.5    0.0013     0.095      43      69 ..     691     717 ..     689     734 .. 0.74
   2 ?    5.2   5.8     0.045       3.4       6      26 ..     742     760 ..     737     780 .. 0.68

  Alignments for each domain:
  == domain 1  score: 10.2 bits;  conditional E-value: 0.0013
  aprb_Neukirchen_a  43 edCWeCysCvkeCpqqAievrlyadia 69 
                        e+C +C  C   Cp+ Ai++++ +++ 
     WP_011190127.1 691 ENCIQCGQCSLVCPHAAIRIKVAQNLD 717
                        678888888888888888888777665 PP

  == domain 2  score: 5.2 bits;  conditional E-value: 0.045
  aprb_Neukirchen_a   6 vdkekCdgCkgtaCveiCPgd 26 
                        v +e C gC  t Cv++CP +
     WP_011190127.1 742 VFTEDCCGC--TLCVDACPAK 760
                        556777777..4777777765 PP

>> WP_011188526.1  sigma 54-interacting transcriptional regulator [Desulfotalea psychrophila]
   #    score  bias  c-Evalue  i-Evalue hmmfrom  hmm to    alifrom  ali to    envfrom  env to     acc
 ---   ------ ----- --------- --------- ------- -------    ------- -------    ------- -------    ----
   1 ?    9.7   3.9    0.0018      0.14      39      64 ..     650     675 ..     621     682 .. 0.90

  Alignments for each domain:
  == domain 1  score: 9.7 bits;  conditional E-value: 0.0018
  aprb_Neukirchen_a  39 irepedCWeCysCvkeCpqqAievrl 64 
                        + +++dC  C  Cvk C+++A+++ l
     WP_011188526.1 650 VDNNRDCIICGECVKNCNNSAVQLNL 675
                        56789*****************9876 PP

>> WP_162096686.1  Coenzyme F420 hydrogenase/dehydrogenase, beta subunit C-terminal domain [Desulfotalea psychrophila]
   #    score  bias  c-Evalue  i-Evalue hmmfrom  hmm to    alifrom  ali to    envfrom  env to     acc
 ---   ------ ----- --------- --------- ------- -------    ------- -------    ------- -------    ----
   1 ?    8.7   8.0    0.0036      0.27      41      62 ..      37      58 ..      31      67 .. 0.64
   2 ?    6.9   2.7     0.013      0.96       4      24 ..      68      86 ..      65      89 .. 0.91

  Alignments for each domain:
  == domain 1  score: 8.7 bits;  conditional E-value: 0.0036
  aprb_Neukirchen_a 41 epedCWeCysCvkeCpqqAiev 62
                        +edC +C++C+ +Cp + i++
     WP_162096686.1 37 TKEDCCGCHACLSICPAKCIQM 58
                       5566666666666666666655 PP

  == domain 2  score: 6.9 bits;  conditional E-value: 0.013
  aprb_Neukirchen_a  4 ifvdkekCdgCkgtaCveiCP 24
                       ++vd++ C  C+   C+++CP
     WP_162096686.1 68 PMVDESLCPECG--LCESVCP 86
                       689********7..******* PP

>> WP_041278434.1  indolepyruvate ferredoxin oxidoreductase subunit alpha [Desulfotalea psychrophila]
   #    score  bias  c-Evalue  i-Evalue hmmfrom  hmm to    alifrom  ali to    envfrom  env to     acc
 ---   ------ ----- --------- --------- ------- -------    ------- -------    ------- -------    ----
   1 ?    7.2   0.7      0.01      0.78      32      56 ..     518     543 ..     510     565 .. 0.80
   2 ?    3.6   8.8      0.14        11       5      61 ..     525     591 ..     523     595 .] 0.74

  Alignments for each domain:
  == domain 1  score: 7.2 bits;  conditional E-value: 0.01
  aprb_Neukirchen_a  32 kekkkayirepedCWeCysCvke.Cp 56 
                        + k+ +y  + ++C +C++Cv+  Cp
     WP_041278434.1 518 SRKTVSYFTNLDNCVGCMACVRLgCP 543
                        4455788899999*******974366 PP

  == domain 2  score: 3.6 bits;  conditional E-value: 0.14
  aprb_Neukirchen_a   5 fvdkekCdgCkgtaCvei.CPgdLmkldke..........kkkayi.repedCWeCysCvkeCpqqAie 61 
                        f + ++C gC   aCv+  CP    +  +e          k+k +    + +C +C  C   C+++Ai 
     WP_041278434.1 525 FTNLDNCVGCM--ACVRLgCPAISWEPFAEgeaeergypaKQKGIArIAEVQCNDCGQCASLCKFDAIT 591
                        55778999996..999977998777765555677888888444444046679***************94 PP

>> WP_011188136.1  FAD-dependent oxidoreductase [Desulfotalea psychrophila]
   #    score  bias  c-Evalue  i-Evalue hmmfrom  hmm to    alifrom  ali to    envfrom  env to     acc
 ---   ------ ----- --------- --------- ------- -------    ------- -------    ------- -------    ----
   1 ?    7.3  13.7      0.01      0.76       5      60 ..     494     574 ..     491     582 .. 0.89

  Alignments for each domain:
  == domain 1  score: 7.3 bits;  conditional E-value: 0.01
  aprb_Neukirchen_a   5 fvdkekCdgCkgtaCveiCPgdLmkldke...........................kkkayirepedCWeCysCvkeCpqqAi 60 
                        + +   C+ C   aCv+iCP + + + ++                               ++++++ C +C+ C   Cp+++ 
     WP_011188136.1 494 VFEAATCIECD--ACVDICPVSCINFMDStenelrtslripaenlsqalyvseptpIGHIMVKDENVCLHCALCANRCPTSSW 574
                        667889****7..********999986656889*********************996699*******************9865 PP

>> WP_198408696.1  electron transport complex subunit RsxC [Desulfotalea psychrophila]
   #    score  bias  c-Evalue  i-Evalue hmmfrom  hmm to    alifrom  ali to    envfrom  env to     acc
 ---   ------ ----- --------- --------- ------- -------    ------- -------    ------- -------    ----
   1 ?    2.9   2.3      0.23        17      41      56 ..     356     371 ..     344     374 .. 0.61
   2 ?    3.8  10.0      0.12       8.9      11      57 ..     360     411 ..     356     413 .. 0.71

  Alignments for each domain:
  == domain 1  score: 2.9 bits;  conditional E-value: 0.23
  aprb_Neukirchen_a  41 epedCWeCysCvkeCp 56 
                        ep  C  C  C+ +Cp
     WP_198408696.1 356 EPGPCIRCGWCLDACP 371
                        4555555555555555 PP

  == domain 2  score: 3.8 bits;  conditional E-value: 0.12
  aprb_Neukirchen_a  11 CdgCkgtaCveiCPgdLmkldke.......kkkayirepedCWeCysCvkeCpq 57 
                        C+ C+   C ++CP  L  ++         ++        dC+eC sC   Cp 
     WP_198408696.1 360 CIRCG--WCLDACPMGLEPKEIGvfveagrAEDTAQFGVFDCFECGSCAFVCPM 411
                        ****7..9******888555443444443333444445679***********96 PP

>> WP_011188264.1  (Fe-S)-binding protein [Desulfotalea psychrophila]
   #    score  bias  c-Evalue  i-Evalue hmmfrom  hmm to    alifrom  ali to    envfrom  env to     acc
 ---   ------ ----- --------- --------- ------- -------    ------- -------    ------- -------    ----
   1 ?    3.3  12.7      0.17        13       8      58 ..      18      85 ..      11     101 .. 0.88

  Alignments for each domain:
  == domain 1  score: 3.3 bits;  conditional E-value: 0.17
  aprb_Neukirchen_a  8 kekCdgCkgtaCveiCPgdLmkldke...................kkkayirepedCWeCysCvkeCpqq 58
                       +  C +C+   C+ +CP    ++++                    ++  ++++  +C  C sC  +Cp +
     WP_011188264.1 18 MASCMKCG--MCQAVCPVFAETMHEGdvtrgkialleqlaremikDSDQVNEKLTKCLLCGSCAAACPSG 85
                       678****7..9******877777766679999*********99997799*******************75 PP

>> WP_011188252.1  4Fe-4S dicluster domain-containing protein [Desulfotalea psychrophila]
   #    score  bias  c-Evalue  i-Evalue hmmfrom  hmm to    alifrom  ali to    envfrom  env to     acc
 ---   ------ ----- --------- --------- ------- -------    ------- -------    ------- -------    ----
   1 ?    4.2   1.3     0.091       6.8      43      62 ..     101     120 ..      84     145 .. 0.74
   2 ?    5.9   5.0     0.028       2.1      10      27 ..     146     161 ..     139     169 .. 0.89

  Alignments for each domain:
  == domain 1  score: 4.2 bits;  conditional E-value: 0.091
  aprb_Neukirchen_a  43 edCWeCysCvkeCpqqAiev 62 
                        + C  C  C  +Cp   ++ 
     WP_011188252.1 101 SSCLTCGTCAAACPIAGVDG 120
                        57888888888888776665 PP

  == domain 2  score: 5.9 bits;  conditional E-value: 0.028
  aprb_Neukirchen_a  10 kCdgCkgtaCveiCPgdL 27 
                        kC+ C+  +C+e CP d+
     WP_011188252.1 146 KCTMCG--KCEESCPADI 161
                        9****7..9*******98 PP

>> WP_049785042.1  VTT domain-containing protein [Desulfotalea psychrophila]
   #    score  bias  c-Evalue  i-Evalue hmmfrom  hmm to    alifrom  ali to    envfrom  env to     acc
 ---   ------ ----- --------- --------- ------- -------    ------- -------    ------- -------    ----
   1 ?    3.4   2.1      0.16        12      42      55 ..       8      21 ..       1      23 [. 0.83
   2 ?    6.1   2.5     0.024       1.8       6      27 ..      45      64 ..      44      77 .. 0.89

  Alignments for each domain:
  == domain 1  score: 3.4 bits;  conditional E-value: 0.16
  aprb_Neukirchen_a 42 pedCWeCysCvkeC 55
                        ++C eC  C+keC
     WP_049785042.1  8 ANHCIECKICLKEC 21
                       689*********** PP

  == domain 2  score: 6.1 bits;  conditional E-value: 0.024
  aprb_Neukirchen_a  6 vdkekCdgCkgtaCveiCPgdL 27
                       vd+  C+ C+   C+ +CP +L
     WP_049785042.1 45 VDPFLCNMCG--LCQAVCPCSL 64
                       67778****7..*******987 PP

>> WP_011189049.1  (Fe-S)-binding protein [Desulfotalea psychrophila]
   #    score  bias  c-Evalue  i-Evalue hmmfrom  hmm to    alifrom  ali to    envfrom  env to     acc
 ---   ------ ----- --------- --------- ------- -------    ------- -------    ------- -------    ----
   1 ?    3.8   2.8      0.11       8.6       9      24 ..      12      25 ..       8      30 .. 0.74
   2 ?    7.0   0.5     0.012      0.92       9      27 ..      61      77 ..      59      88 .. 0.81

  Alignments for each domain:
  == domain 1  score: 3.8 bits;  conditional E-value: 0.11
  aprb_Neukirchen_a  9 ekCdgCkgtaCveiCP 24
                       ++C  C+  aC+ +CP
     WP_011189049.1 12 KECARCG--ACTVVCP 25
                       5677775..7777777 PP

  == domain 2  score: 7.0 bits;  conditional E-value: 0.012
  aprb_Neukirchen_a  9 ekCdgCkgtaCveiCPgdL 27
                       +kC  C+  aC ++CP  +
     WP_011189049.1 61 SKCLLCG--ACSQVCPRGI 77
                       5899997..9999999755 PP


Internal pipeline statistics summary:
-------------------------------------
Query model(s):                            1  (157 nodes)
Target sequences:                       3090  (1001508 residues searched)
Passed MSV filter:                       178  (0.0576052); expected 61.8 (0.02)
Passed bias filter:                      139  (0.0449838); expected 61.8 (0.02)
Passed Vit filter:                        61  (0.0197411); expected 3.1 (0.001)
Passed Fwd filter:                        43  (0.0139159); expected 0.0 (1e-05)
Initial search space (Z):               3090  [actual number of targets]
Domain search space  (domZ):              41  [number of targets reported over threshold]
# CPU time: 0.04u 0.00s 00:00:00.04 Elapsed: 00:00:00.02
# Mc/sec: 5356.97
//
[ok]
