# Supplementary material for: Sulfur disproportionation occurs globally across anoxic habitats and has multiple mechanisms of independent evolutionary origin
Source: ISME J. 2026 Mar 2;20(1):wrag042. doi: 10.1093/ismejo/wrag042 (PMC12998232; doi:10.1093/ismejo/wrag042)
Supplement: Sup_File_1_HMM_wrag042 [file sup_file_1_hmm_wrag042.zip › SupFile1_HMM/SupFile1c_results/aprb_Neukirchen_a-hmm-028_Thiovibrio_frasassiensis_RS19-109_GCF_029607905.txt]

# hmmsearch :: search profile(s) against a sequence database
# HMMER 3.4 (Aug 2023); http://hmmer.org/
# Copyright (C) 2023 Howard Hughes Medical Institute.
# Freely distributed under the BSD open source license.
# - - - - - - - - - - - - - - - - - - - - - - - - - - - - - - - - - - - -
# query HMM file:                  /Users/lukas/OneDrive/2023_Sulfur/20250723_HMM/profiles_all/aprb_Neukirchen_a.hmm
# target sequence database:        /Users/lukas/OneDrive/2023_Sulfur/20250626_HMM/db_new/028_Thiovibrio_frasassiensis_RS19-109_GCF_029607905.fas
# - - - - - - - - - - - - - - - - - - - - - - - - - - - - - - - - - - - -

Query:       aprb_Neukirchen_a  [M=157]
Scores for complete sequences (score includes all domains):
   --- full sequence ---   --- best 1 domain ---    -#dom-
    E-value  score  bias    E-value  score  bias    exp  N  Sequence       Description
    ------- ------ -----    ------- ------ -----   ---- --  --------       -----------
    1.8e-58  194.2   3.5    2.1e-58  194.0   3.5    1.0  1  WP_307632900.1  adenylyl-sulfate reductase subunit beta [Thio
    6.4e-12   43.0  26.2    5.9e-10   36.6   9.6    3.1  3  WP_307632066.1  4Fe-4S dicluster domain-containing protein [T
    1.7e-11   41.6   8.1    1.7e-11   41.6   8.1    1.0  1  WP_307631742.1  ATP-binding protein [Thiovibrio frasassiensis
    2.7e-11   41.0   2.3    4.4e-11   40.3   2.3    1.2  1  WP_307631977.1  nitroreductase family protein [Thiovibrio fra
    6.6e-10   36.5  19.1    4.3e-06   24.1   2.7    3.1  3  WP_307632178.1  4Fe-4S binding protein [Thiovibrio frasassien
    9.5e-10   35.9   6.2    1.4e-09   35.4   6.2    1.2  1  WP_307632445.1  nitroreductase family protein [Thiovibrio fra
    1.4e-09   35.4   6.8    2.6e-09   34.5   6.6    1.6  1  WP_307632655.1  NIL domain-containing protein [Thiovibrio fra
    3.9e-09   34.0   6.6    3.9e-09   34.0   6.6    3.6  3  WP_307634040.1  FAD-dependent oxidoreductase [Thiovibrio fras
    4.2e-09   33.8   9.0    8.2e-09   32.9   9.0    1.4  1  WP_307632159.1  ATP-binding protein [Thiovibrio frasassiensis
    6.8e-09   33.2  23.2    2.8e-08   31.2   8.4    3.8  3  WP_307633778.1  FAD-dependent oxidoreductase [Thiovibrio fras
    8.4e-09   32.9   7.7    1.3e-08   32.3   7.7    1.2  1  WP_307633144.1  2-oxoacid:acceptor oxidoreductase family prot
      1e-08   32.6  24.9    0.00081   16.7   9.9    3.2  3  WP_307633065.1  4Fe-4S dicluster domain-containing protein [T
      1e-08   32.6  21.9    2.8e-06   24.7   8.4    3.3  3  WP_307632180.1  4Fe-4S dicluster domain-containing protein [T
      2e-08   31.7   0.7      3e-08   31.1   0.7    1.2  1  WP_307632042.1  nitroreductase family protein [Thiovibrio fra
    3.4e-08   30.9  26.9    2.8e-07   27.9  11.8    3.3  3  WP_307633192.1  4Fe-4S dicluster domain-containing protein [T
    4.2e-08   30.6   7.7    4.5e-08   30.5   7.7    1.0  1  WP_307631624.1  ferredoxin [Thiovibrio frasassiensis]
    8.5e-08   29.6  24.1     0.0032   14.7   0.5    3.6  3  WP_307633794.1  4Fe-4S dicluster domain-containing protein [T
    8.8e-08   29.6  30.8    1.5e-05   22.3  14.6    3.8  3  WP_307631942.1  RnfABCDGE type electron transport complex sub
    1.8e-07   28.5   2.0    2.9e-07   27.9   2.0    1.2  1  WP_307632799.1  ATP-binding protein [Thiovibrio frasassiensis
    1.9e-07   28.4   2.9    3.1e-07   27.8   2.9    1.2  1  WP_307631957.1  ATP-binding protein [Thiovibrio frasassiensis
    2.1e-07   28.3   6.7    3.1e-07   27.8   6.7    1.2  1  WP_307631873.1  NADH-quinone oxidoreductase subunit I [Thiovi
    1.9e-06   25.2  23.2    0.00068   16.9   8.3    2.6  2  WP_307632616.1  ferredoxin-type protein NapF [Thiovibrio fras
    2.6e-06   24.8   3.4    6.8e-06   23.4   3.4    1.7  1  WP_307632903.1  hydrogenase iron-sulfur subunit [Thiovibrio f
    4.2e-06   24.1  10.8    4.2e-06   24.1  10.8    3.3  3  WP_307632754.1  4Fe-4S dicluster domain-containing protein [T
    1.9e-05   22.0   4.9    3.1e-05   21.3   4.9    1.3  1  WP_307633283.1  4Fe-4S binding protein [Thiovibrio frasassien
    3.1e-05   21.3   8.5    3.1e-05   21.3   8.5    1.8  2  WP_307632582.1  sulfate reduction electron transfer complex D
    3.4e-05   21.1   7.4    7.5e-05   20.0   7.4    1.5  1  WP_307631956.1  ATP-binding protein [Thiovibrio frasassiensis
    4.6e-05   20.7   5.2    8.2e-05   19.9   5.2    1.4  1  WP_307633363.1  electron transfer flavoprotein subunit alpha 
    4.8e-05   20.7   6.3    4.8e-05   20.7   6.3    2.2  2  WP_307634077.1  formate dehydrogenase subunit alpha [Thiovibr
    7.5e-05   20.0  10.5     0.0019   15.5   1.8    2.0  2  WP_307634092.1  ATP-binding protein [Thiovibrio frasassiensis
    0.00014   19.1  10.7    0.00014   19.1  10.7    3.3  3  WP_307633110.1  hydrogenase 2 operon protein HybA [Thiovibrio
    0.00021   18.6  16.0     0.0025   15.1  12.2    2.8  2  WP_307632787.1  4Fe-4S binding protein [Thiovibrio frasassien
    0.00021   18.5  10.8     0.0011   16.3  10.8    2.0  1  WP_307632100.1  4Fe-4S binding protein [Thiovibrio frasassien
    0.00023   18.5  10.8    0.00044   17.6   8.7    2.0  1  WP_307634093.1  ATP-binding protein [Thiovibrio frasassiensis
    0.00036   17.8  11.7     0.0016   15.7   0.5    2.8  3  WP_307631960.1  glutamate synthase-related protein [Thiovibri
    0.00055   17.2   9.5      0.025   11.8   0.7    2.7  2  WP_307634086.1  pyruvate:ferredoxin (flavodoxin) oxidoreducta
     0.0017   15.7   9.3      0.002   15.4   9.3    1.1  1  WP_307631600.1  ferredoxin [Thiovibrio frasassiensis]
  ------ inclusion threshold ------
      0.026   11.8  22.3       0.12    9.6   8.0    3.3  3  WP_307632613.1  ferredoxin-type protein NapG [Thiovibrio fras
        4.4    4.5  28.1      0.017   12.4  17.0    2.5  2  WP_307631961.1  FAD-dependent oxidoreductase [Thiovibrio fras


Domain annotation for each sequence (and alignments):
>> WP_307632900.1  adenylyl-sulfate reductase subunit beta [Thiovibrio frasassiensis]
   #    score  bias  c-Evalue  i-Evalue hmmfrom  hmm to    alifrom  ali to    envfrom  env to     acc
 ---   ------ ----- --------- --------- ------- -------    ------- -------    ------- -------    ----
   1 !  194.0   3.5   3.2e-60   2.1e-58       2     121 ..       1     133 [.       1     141 [. 0.92

  Alignments for each domain:
  == domain 1  score: 194.0 bits;  conditional E-value: 3.2e-60
  aprb_Neukirchen_a   2 MpifvdkekCdgCkg...taCveiCPgdLmkldkekkkayirepedCWeCysCvkeCpqqAievrlyadiaplggsvsplrgeedimWtikf 90 
                        Mp++vd++kCdgCkg   taC++iCP+dLm+l+ke++kay++ep+ CWeCysCvk+Cpq+Ai+vr+y d++p+gg+v+p+r++++imWt+kf
     WP_307632900.1   1 MPSYVDPSKCDGCKGgdkTACMYICPNDLMVLNKEEMKAYNQEPDACWECYSCVKICPQGAIAVRGYNDFVPMGGQVHPMRSSDSIMWTVKF 92 
                        ******************************************************************************************** PP

  aprb_Neukirchen_a  91 rdgkvkrfkipirttpeg...s.......nlksellfteee 121
                        r+g++krfk+p rtt+eg   +       nl++ell+te++
     WP_307632900.1  93 RNGNMKRFKFPVRTTAEGaanAypalkctNLDDELLSTEKQ 133
                        ******************76514555566788888888765 PP

>> WP_307632066.1  4Fe-4S dicluster domain-containing protein [Thiovibrio frasassiensis]
   #    score  bias  c-Evalue  i-Evalue hmmfrom  hmm to    alifrom  ali to    envfrom  env to     acc
 ---   ------ ----- --------- --------- ------- -------    ------- -------    ------- -------    ----
   1 !    8.7   2.0    0.0036      0.24      43      73 ..      26      57 ..      24      73 .. 0.66
   2 !    7.2   1.7    0.0098      0.65      11      26 ..      73      86 ..      72      96 .. 0.69
   3 !   36.6   9.6     9e-12   5.9e-10       4      67 ..     118     177 ..     117     186 .. 0.88

  Alignments for each domain:
  == domain 1  score: 8.7 bits;  conditional E-value: 0.0036
  aprb_Neukirchen_a 43 edCWeCysCvkeCpq.qAievrlyadiaplgg 73
                       + C+ C +C  +Cp+ qAi  + + +i  +  
     WP_307632066.1 26 NRCFSCGACSGICPVsQAIPDFDPRKIIHMIR 57
                       56888888888888546777777766655554 PP

  == domain 2  score: 7.2 bits;  conditional E-value: 0.0098
  aprb_Neukirchen_a 11 CdgCkgtaCveiCPgd 26
                       C  C+   Cv +CP+d
     WP_307632066.1 73 CSRCR--SCVFVCPQD 86
                       66664..666666666 PP

  == domain 3  score: 36.6 bits;  conditional E-value: 9e-12
  aprb_Neukirchen_a   4 ifvdkekCdgCkgtaCveiCPgdLmkldkekkkayirepedCWeCysCvkeCpqqAievrlyad 67 
                         +v+++ C  C   +Cv++CP  + k+d+++ ka i +p++C +C  C  eCp qAi++   +d
     WP_307632066.1 118 AWVERDLCVSCL--TCVRVCPWRIPKIDDQG-KAAI-DPQECRGCGICPSECPAQAIRLNESED 177
                        57999******6..9*************887.7765.8*******************9887666 PP

>> WP_307631742.1  ATP-binding protein [Thiovibrio frasassiensis]
   #    score  bias  c-Evalue  i-Evalue hmmfrom  hmm to    alifrom  ali to    envfrom  env to     acc
 ---   ------ ----- --------- --------- ------- -------    ------- -------    ------- -------    ----
   1 !   41.6   8.1   2.6e-13   1.7e-11       4      62 ..       4      58 ..       1      61 [] 0.90

  Alignments for each domain:
  == domain 1  score: 41.6 bits;  conditional E-value: 2.6e-13
  aprb_Neukirchen_a  4 ifvdkekCdgCkgtaCveiCPgdLmkldkekkkayirepedCWeCysCvkeCpqqAiev 62
                       i +dk+kC g    +Cv++CP ++ ++ +   ka   + ++C +C  Cv  Cp++Ai v
     WP_307631742.1  4 IDIDKDKCAGDA--ECVNACPAQVYEMVDG--KAEAVNADECLGCETCVEVCPEGAITV 58
                       6799*****995..*************854..8999999******************98 PP

>> WP_307631977.1  nitroreductase family protein [Thiovibrio frasassiensis]
   #    score  bias  c-Evalue  i-Evalue hmmfrom  hmm to    alifrom  ali to    envfrom  env to     acc
 ---   ------ ----- --------- --------- ------- -------    ------- -------    ------- -------    ----
   1 !   40.3   2.3   6.6e-13   4.4e-11       4      62 ..      13      66 ..      12      76 .. 0.92

  Alignments for each domain:
  == domain 1  score: 40.3 bits;  conditional E-value: 6.6e-13
  aprb_Neukirchen_a  4 ifvdkekCdgCkgtaCveiCPgdLmkldkekkkayirepedCWeCysCvkeCpqqAiev 62
                       +++d+ekC gC+   C  +CP + + l + k   +i + e C  C  C+  Cp+qAi+v
     WP_307631977.1 13 PIIDPEKCSGCG--LCLPVCPDQTLSLLHGK---VIVSGERCLACGHCLAVCPTQAISV 66
                       589********7..*************9775...9999*******************97 PP

>> WP_307632178.1  4Fe-4S binding protein [Thiovibrio frasassiensis]
   #    score  bias  c-Evalue  i-Evalue hmmfrom  hmm to    alifrom  ali to    envfrom  env to     acc
 ---   ------ ----- --------- --------- ------- -------    ------- -------    ------- -------    ----
   1 !    8.3   0.3    0.0045       0.3      47      64 ..      35      52 ..      24      57 .. 0.85
   2 !   14.8   8.8   4.7e-05    0.0031      14      61 ..      36      78 ..      34      93 .. 0.87
   3 !   24.1   2.7   6.5e-08   4.3e-06       8      67 ..     261     319 ..     256     333 .. 0.84

  Alignments for each domain:
  == domain 1  score: 8.3 bits;  conditional E-value: 0.0045
  aprb_Neukirchen_a 47 eCysCvkeCpqqAievrl 64
                        C+ Cv eC ++Ai++  
     WP_307632178.1 35 ACARCVSECSVGAIRLEP 52
                       6*************9865 PP

  == domain 2  score: 14.8 bits;  conditional E-value: 4.7e-05
  aprb_Neukirchen_a 14 CkgtaCveiCPgdLmkldkekkkayirepedCWeCysCvkeCpqqAie 61
                       C   +Cv+ C    + l++ +   ++ +p+ C +C +C+  Cp +A+ 
     WP_307632178.1 36 CA--RCVSECSVGAIRLEPGT---VMLDPKRCVGCLACTAVCPAEALT 78
                       85..9************9987...**********************84 PP

  == domain 3  score: 24.1 bits;  conditional E-value: 6.5e-08
  aprb_Neukirchen_a   8 kekCdgCkgtaCveiCP.gdLmkldkekkkayirepedCWeCysCvkeCpqqAievrlyad 67 
                        +++C+ C+   C  +CP g L  +++e+ k      + C +C  C+  Cp +A+++ ++  
     WP_307632178.1 261 NTECNFCG--GCAGMCPtGALKNIREEEGKQLQFTWARCSGCGLCLEFCPPKALSLSGGRS 319
                        578****8..7******445666799999*************************9988765 PP

>> WP_307632445.1  nitroreductase family protein [Thiovibrio frasassiensis]
   #    score  bias  c-Evalue  i-Evalue hmmfrom  hmm to    alifrom  ali to    envfrom  env to     acc
 ---   ------ ----- --------- --------- ------- -------    ------- -------    ------- -------    ----
   1 !   35.4   6.2   2.1e-11   1.4e-09       3      64 ..       3      59 ..       1      70 [. 0.90

  Alignments for each domain:
  == domain 1  score: 35.4 bits;  conditional E-value: 2.1e-11
  aprb_Neukirchen_a  3 pifvdkekCdgCkgtaCveiCPgdLmkldkekkkayirepedCWeCysCvkeCpqqAievrl 64
                         ++d+e+C+ C+  +C   CP  ++++d++     i +++ C++C  C+  Cp+ A+++ +
     WP_307632445.1  3 QFRIDEERCIQCG--ECALECPAGVIVMDPQP---KITNEAGCFQCQHCLAVCPTAAVSILG 59
                       578*********7..9*************975...789999*****************8765 PP

>> WP_307632655.1  NIL domain-containing protein [Thiovibrio frasassiensis]
   #    score  bias  c-Evalue  i-Evalue hmmfrom  hmm to    alifrom  ali to    envfrom  env to     acc
 ---   ------ ----- --------- --------- ------- -------    ------- -------    ------- -------    ----
   1 !   34.5   6.6   3.9e-11   2.6e-09       7      65 ..      81     136 ..      73     142 .. 0.91

  Alignments for each domain:
  == domain 1  score: 34.5 bits;  conditional E-value: 3.9e-11
  aprb_Neukirchen_a   7 dkekCdgCkgtaCveiCPgdLmkldkekkkayirepedCWeCysCvkeCpqqAievrly 65 
                        d ekC  C+  aC+ iCP   + l++ +  a++ ++++C  C  Cv  Cp +A+ev l 
     WP_307632655.1  81 DDEKCYQCG--ACTGICPTGALSLHRPD-MAVLFDEAKCTACGLCVPVCPARAMEVSLN 136
                        679*****7..*************9887.999***********************9886 PP

>> WP_307634040.1  FAD-dependent oxidoreductase [Thiovibrio frasassiensis]
   #    score  bias  c-Evalue  i-Evalue hmmfrom  hmm to    alifrom  ali to    envfrom  env to     acc
 ---   ------ ----- --------- --------- ------- -------    ------- -------    ------- -------    ----
   1 ?    6.5   6.7     0.016       1.1       3      67 ..     109     191 ..     108     199 .. 0.80
   2 ?   -1.7   0.5       5.3   3.5e+02       6      29 ..     749     775 ..     747     782 .. 0.83
   3 !   34.0   6.6   5.9e-11   3.9e-09       4      62 ..     944    1001 ..     942    1012 .. 0.87

  Alignments for each domain:
  == domain 1  score: 6.5 bits;  conditional E-value: 0.016
  aprb_Neukirchen_a   3 pifvdkekCdgCkgtaCveiCPgdLmkldke...............kkkayirepedCWe.....CysCvkeCpqqAievrlyad 67 
                        p ++d+e C+gC+  +C+  C +++    +e                  +y  +p+ C +     C  C   C+ +Ai++   ++
     WP_307634040.1 109 PRYIDEEICTGCG--QCTLYCLKQIGDEYNEnlastnaahidyaqaVPTSYHIDPKSCLKlnyetCGLCASVCQAGAIRFDQREE 191
                        679*********7..9*****9988876555588888889998887447899999999844444599999999999999876655 PP

  == domain 2  score: -1.7 bits;  conditional E-value: 5.3
  aprb_Neukirchen_a   6 vdkekCdgCkg...taCveiCPgdLmk 29 
                        v + +C g +g   + C ++C g+ +k
     WP_307634040.1 749 VAMIQCVGSRGedlAYCSRVCCGQALK 775
                        5667899999899999*****998765 PP

  == domain 3  score: 34.0 bits;  conditional E-value: 5.9e-11
  aprb_Neukirchen_a    4 ifvdkekCdgCkgtaCveiCPgdLmkldke.kkkayirepedCWeCysCvkeCpqqAiev 62  
                         + vd++ C+gC+  aC+  CP + +k+dke k +      + C +C  C   Cp+ Ai++
     WP_307634040.1  944 SQVDPDLCIGCG--ACETFCPYKAIKIDKEvKPRKAQILTASCKGCGVCAARCPTMAIDM 1001
                         579********7..**************98533445556789****************97 PP

>> WP_307632159.1  ATP-binding protein [Thiovibrio frasassiensis]
   #    score  bias  c-Evalue  i-Evalue hmmfrom  hmm to    alifrom  ali to    envfrom  env to     acc
 ---   ------ ----- --------- --------- ------- -------    ------- -------    ------- -------    ----
   1 !   32.9   9.0   1.2e-10   8.2e-09       5      67 ..     204     263 ..     202     270 .. 0.89

  Alignments for each domain:
  == domain 1  score: 32.9 bits;  conditional E-value: 1.2e-10
  aprb_Neukirchen_a   5 fvdkekCdgCkgtaCveiCPgdLmkldkekkkayirepedCWeCysCvkeCpqqAievrlyad 67 
                         +d+++C+gC+   C + C  d + +++++ + ++ + + C++C  C  +C+++Ai++   a 
     WP_307632159.1 204 AIDPHRCTGCN--LCRKRCFFDAIGVNRDN-QKCVIDAAACYGCGVCRPACQHNAIRLIDRAA 263
                        69********7..***************98.77777899*****************9876665 PP

>> WP_307633778.1  FAD-dependent oxidoreductase [Thiovibrio frasassiensis]
   #    score  bias  c-Evalue  i-Evalue hmmfrom  hmm to    alifrom  ali to    envfrom  env to     acc
 ---   ------ ----- --------- --------- ------- -------    ------- -------    ------- -------    ----
   1 !   17.1   6.8     9e-06    0.0006       3      64 ..     104     183 ..     102     191 .. 0.88
   2 ?   -1.2   0.4         4   2.6e+02       8      28 ..     751     774 ..     746     793 .. 0.69
   3 !   31.2   8.4   4.2e-10   2.8e-08       5      68 ..     942    1005 ..     940    1014 .. 0.84

  Alignments for each domain:
  == domain 1  score: 17.1 bits;  conditional E-value: 9e-06
  aprb_Neukirchen_a   3 pifvdkekCdgCkgtaCveiCPgdLmkldke...............kkkayirepedCW.....eCysCvkeCpqqAievrl 64 
                        p ++d +kC+ C+   C++ CP+ L+   +e                   y  +pe C       C  Cv  C+ +Ai++  
     WP_307633778.1 104 PRYIDADKCTACG--LCTKYCPKHLVDGYNEglavtrpihidyaqaVPATYFIDPEACLylkhgTCQICVCTCQSKAIDFSQ 183
                        679*********7..***********99888899********998844789*******8566557*************9865 PP

  == domain 2  score: -1.2 bits;  conditional E-value: 4
  aprb_Neukirchen_a   8 kekCdgCkg...taCveiCPgdLm 28 
                        + +C g +g   + C ++C +  +
     WP_307633778.1 751 MVQCAGSRGddlNYCSKVCCNHAV 774
                        556666666777777777766544 PP

  == domain 3  score: 31.2 bits;  conditional E-value: 4.2e-10
  aprb_Neukirchen_a    5 fvdkekCdgCkgtaCveiCPgdLmkldke..kkkayirepedCWeCysCvkeCpqqAievrlyadi 68  
                          vdk+ C+gC+   C++ CP + + + k+  +k+      + C +C  C  +Cp+ Ai++ +y d 
     WP_307633778.1  942 CVDKDACIGCG--LCESLCPYQSIRIGKDenGKRKAETITASCKGCGICASHCPVFAISMGGYTDE 1005
                         79********7..**********9996654455666667899*******************99985 PP

>> WP_307633144.1  2-oxoacid:acceptor oxidoreductase family protein [Thiovibrio frasassiensis]
   #    score  bias  c-Evalue  i-Evalue hmmfrom  hmm to    alifrom  ali to    envfrom  env to     acc
 ---   ------ ----- --------- --------- ------- -------    ------- -------    ------- -------    ----
   1 !   32.3   7.7   1.9e-10   1.3e-08       4      69 ..     237     299 ..     236     304 .. 0.85

  Alignments for each domain:
  == domain 1  score: 32.3 bits;  conditional E-value: 1.9e-10
  aprb_Neukirchen_a   4 ifvdkekCdgCkgtaCveiCPgdLmkldkekkkayirepedCWeCysCvkeCpqqAievrlyadia 69 
                        + +d+++C+ C    C   CP   +++d+ + + +i + ++C +C+ C+ +Cp++Ai     ++ a
     WP_307633144.1 237 PLIDTSRCNRCW-WICSTFCPEGAIQVDAAR-RPHIDY-AHCKGCMVCLAQCPTHAITAIPEEEAA 299
                        579********8.8**************875.777766.68****************887766664 PP

>> WP_307633065.1  4Fe-4S dicluster domain-containing protein [Thiovibrio frasassiensis]
   #    score  bias  c-Evalue  i-Evalue hmmfrom  hmm to    alifrom  ali to    envfrom  env to     acc
 ---   ------ ----- --------- --------- ------- -------    ------- -------    ------- -------    ----
   1 !   13.0   1.1   0.00016     0.011       2      25 ..      43      64 ..      42      71 .. 0.91
   2 !   16.7   9.9   1.2e-05   0.00081       7      57 ..     115     163 ..     111     174 .. 0.93
   3 !   12.8   0.5   0.00019     0.013       9      34 ..     179     212 ..     169     221 .. 0.87

  Alignments for each domain:
  == domain 1  score: 13.0 bits;  conditional E-value: 0.00016
  aprb_Neukirchen_a  2 MpifvdkekCdgCkgtaCveiCPg 25
                       M + vd +kC gC+  +C+ +C +
     WP_307633065.1 43 MGVLVDLTKCVGCR--TCEAACNK 64
                       999**********8..9*****75 PP

  == domain 2  score: 16.7 bits;  conditional E-value: 1.2e-05
  aprb_Neukirchen_a   7 dkekCdgCkgtaCveiCPgdLmkldkekkkayirepedCWeCysCvkeCpq 57 
                        +k +C+ C+++aC   C  +  k+++e+  a+i ++  C +C  C+ +Cp+
     WP_307633065.1 115 RKVQCNHCNEPACLTSCFVNAYKKTPEG--AVIYDKTVCVGCRTCMIACPF 163
                        6779****99***************997..*******************96 PP

  == domain 3  score: 12.8 bits;  conditional E-value: 0.00019
  aprb_Neukirchen_a   9 ekCdgCkg........taCveiCPgdLmkldkek 34 
                        +kC+ C +        +aCve+CP+++m++ k k
     WP_307633065.1 179 KKCIMCYDtrlkfgrpPACVEACPQEVMTFGKRK 212
                        79****9999******************998764 PP

>> WP_307632180.1  4Fe-4S dicluster domain-containing protein [Thiovibrio frasassiensis]
   #    score  bias  c-Evalue  i-Evalue hmmfrom  hmm to    alifrom  ali to    envfrom  env to     acc
 ---   ------ ----- --------- --------- ------- -------    ------- -------    ------- -------    ----
   1 !   10.7   0.5   0.00083     0.055       4      24 ..       6      24 ..       3      40 .. 0.82
   2 !   24.7   8.4   4.2e-08   2.8e-06      10      67 ..      62     119 ..      55     131 .. 0.87
   3 ?    5.7   0.5     0.028       1.9       8      26 ..     179     204 ..     177     221 .. 0.86

  Alignments for each domain:
  == domain 1  score: 10.7 bits;  conditional E-value: 0.00083
  aprb_Neukirchen_a  4 ifvdkekCdgCkgtaCveiCP 24
                       +++d +kC gC+  aC  +C 
     WP_307632180.1  6 MVIDLQKCVGCG--ACALACK 24
                       578999999997..8998885 PP

  == domain 2  score: 24.7 bits;  conditional E-value: 4.2e-08
  aprb_Neukirchen_a  10 kCdgCkgtaCveiCPgdLmkldkekkkayirepedCWeCysCvkeCpqqAievrlyad 67 
                         C+ C ++ Cv++CP     + k+k    +++ e C +C +C  +Cp + +ev++++ 
     WP_307632180.1  62 LCNHCANAPCVKACPVTPKAMYKTKDGITMHNDERCIGCRACQEACPYSKMEVKGGET 119
                        6****99********987777777778**********************999998865 PP

  == domain 3  score: 5.7 bits;  conditional E-value: 0.028
  aprb_Neukirchen_a   8 kekCdgCkg.......taCveiCPgd 26 
                        +ekC+ C++       ++Cv +CP +
     WP_307632180.1 179 TEKCIFCEHrvkkgelPNCVVACPAK 204
                        79*****9999999999*******86 PP

>> WP_307632042.1  nitroreductase family protein [Thiovibrio frasassiensis]
   #    score  bias  c-Evalue  i-Evalue hmmfrom  hmm to    alifrom  ali to    envfrom  env to     acc
 ---   ------ ----- --------- --------- ------- -------    ------- -------    ------- -------    ----
   1 !   31.1   0.7   4.5e-10     3e-08       4      72 ..       4      74 ..       1      84 [. 0.81

  Alignments for each domain:
  == domain 1  score: 31.1 bits;  conditional E-value: 4.5e-10
  aprb_Neukirchen_a  4 ifvdkekCdgCkgtaCveiCPgdLmkldkekkkayir..epedCWeCysCvkeCpqqAievr..lyadiaplg 72
                       i +d++kC++   + Cv  CP +L+ l+ e+    ir    + C +C  Cv  Cp++A+++   ++ d+ p+g
     WP_307632042.1  4 ISIDRTKCKKD--GICVAECPFSLIALTGEEGFPEIRpaAARLCIQCGHCVAVCPHDALSLTsmHQDDFLPMG 74
                       56888888877..5**************999999998324678***************998622456676665 PP

>> WP_307633192.1  4Fe-4S dicluster domain-containing protein [Thiovibrio frasassiensis]
   #    score  bias  c-Evalue  i-Evalue hmmfrom  hmm to    alifrom  ali to    envfrom  env to     acc
 ---   ------ ----- --------- --------- ------- -------    ------- -------    ------- -------    ----
   1 !    9.1   0.8    0.0027      0.18       5      24 ..      72      89 ..      69     108 .. 0.84
   2 !   27.9  11.8   4.2e-09   2.8e-07      10      60 ..     123     172 ..     118     181 .. 0.90
   3 ?    3.6   0.8      0.13       8.7       9      26 ..     182     208 ..     180     236 .. 0.76

  Alignments for each domain:
  == domain 1  score: 9.1 bits;  conditional E-value: 0.0027
  aprb_Neukirchen_a  5 fvdkekCdgCkgtaCveiCP 24
                       + ++++C+ C+  +C+e+C 
     WP_307633192.1 72 VMRQNRCIDCE--RCMEACV 89
                       56789999997..9999995 PP

  == domain 2  score: 27.9 bits;  conditional E-value: 4.2e-09
  aprb_Neukirchen_a  10 kCdgCkgtaCveiCPgdLmkldkekkkayirepedCWeCysCvkeCpqqAi 60 
                         C+ C+++ Cv++CP    ++dk++   ++ + + C +C  C+ +Cp +A 
     WP_307633192.1 123 LCNHCNRPPCVRVCPTTATYKDKKN-GIVMMDYKRCIGCKTCMAACPYNAR 172
                        6****99***************997.9999999***************995 PP

  == domain 3  score: 3.6 bits;  conditional E-value: 0.13
  aprb_Neukirchen_a   9 ekCdgCkg.........taCveiCPgd 26 
                        +kC+ C +         taC  +CP  
     WP_307633192.1 182 DKCNFCFDtrlskgeskTACAAACPAG 208
                        68999988888889999********64 PP

>> WP_307631624.1  ferredoxin [Thiovibrio frasassiensis]
   #    score  bias  c-Evalue  i-Evalue hmmfrom  hmm to    alifrom  ali to    envfrom  env to     acc
 ---   ------ ----- --------- --------- ------- -------    ------- -------    ------- -------    ----
   1 !   30.5   7.7   6.8e-10   4.5e-08       4      63 ..       4      60 .]       1      60 [] 0.84

  Alignments for each domain:
  == domain 1  score: 30.5 bits;  conditional E-value: 6.8e-10
  aprb_Neukirchen_a  4 ifvdkekCdgCkgtaCveiCPgdLmkldkekkkayirepedCWeC..ysCvkeCpqqAievr 63
                       + vd++ C+gC+   C e CP  +++l+++  k+++  p++C  C     v  Cp++Aie+r
     WP_307631624.1  4 PTVDQDLCIGCG--VCAELCPA-VFELRDD--KSWVIGPDQCHTCdcEEAVVSCPVSAIEIR 60
                       68*********7..9******7.6677655..79********96611569*********987 PP

>> WP_307633794.1  4Fe-4S dicluster domain-containing protein [Thiovibrio frasassiensis]
   #    score  bias  c-Evalue  i-Evalue hmmfrom  hmm to    alifrom  ali to    envfrom  env to     acc
 ---   ------ ----- --------- --------- ------- -------    ------- -------    ------- -------    ----
   1 !    9.1   1.4    0.0026      0.18       5      23 ..       7      23 ..       3      30 .. 0.83
   2 !   14.7   0.5   4.9e-05    0.0032       9      31 ..      64      86 ..      58     104 .. 0.81
   3 !   14.5   8.9   5.6e-05    0.0037       4      48 ..     112     154 ..     111     173 .. 0.73

  Alignments for each domain:
  == domain 1  score: 9.1 bits;  conditional E-value: 0.0026
  aprb_Neukirchen_a  5 fvdkekCdgCkgtaCveiC 23
                       ++d ekC gC+  aC  +C
     WP_307633794.1  7 IIDLEKCVGCH--ACAIAC 23
                       78999999996..898888 PP

  == domain 2  score: 14.7 bits;  conditional E-value: 4.9e-05
  aprb_Neukirchen_a  9 ekCdgCkgtaCveiCPgdLmkld 31
                         C+ C ++aCv++CP d ++++
     WP_307633794.1 64 GLCNHCDKPACVDVCPADKVEVT 86
                       57****99*********977664 PP

  == domain 3  score: 14.5 bits;  conditional E-value: 5.6e-05
  aprb_Neukirchen_a   4 ifvdkekCdgCkgtaCveiCPgdLmkldkekkkayirepedCWeC 48 
                        + +dke+C gC+  aC ++CP +  ++++e++     +   C e 
     WP_307633794.1 112 VQIDKERCLGCG--ACADACPYSARYVNEEESDPKADKCTFCVER 154
                        679********7..**************99866666655555554 PP

>> WP_307631942.1  RnfABCDGE type electron transport complex subunit B [Thiovibrio frasassiensis]
   #    score  bias  c-Evalue  i-Evalue hmmfrom  hmm to    alifrom  ali to    envfrom  env to     acc
 ---   ------ ----- --------- --------- ------- -------    ------- -------    ------- -------    ----
   1 !   20.6   8.2   7.5e-07     5e-05      13      65 ..     146     196 ..     140     216 .. 0.81
   2 !   22.3  14.6   2.3e-07   1.5e-05       4      62 ..     169     238 ..     167     241 .. 0.82
   3 !   11.3   1.8   0.00055     0.036       4      43 ..     243     284 ..     242     286 .. 0.76

  Alignments for each domain:
  == domain 1  score: 20.6 bits;  conditional E-value: 7.5e-07
  aprb_Neukirchen_a  13 gCkg.taCveiCPgdLmkldkekkkayirepedCWeCysCvkeCpqqAievrly 65 
                         C g ++C   CP d +++ ++     + +p++C  C  Cv++Cp++ ie+   
     WP_307631942.1 146 SCIGlGECAASCPFDAITMVDS---FPVVNPDKCVACGTCVRACPKRVIELMSL 196
                        465567*************865...57889*******************98654 PP

  == domain 2  score: 22.3 bits;  conditional E-value: 2.3e-07
  aprb_Neukirchen_a   4 ifvdkekCdgCkgtaCveiCPgdLmkldke.............kkkayirepedCWeCysCvkeCpqqAiev 62 
                        ++v+++kC  C+  +Cv++CP+ +++l +              +k      +  C  C  Cvk+Cp +A+++
     WP_307631942.1 169 PVVNPDKCVACG--TCVRACPKRVIELMSLkarvyvpcstkdlGKNVRKVCEVGCISCQMCVKKCPAEAVAY 238
                        589********7..9*******98887665556889998877654555666788***************976 PP

  == domain 3  score: 11.3 bits;  conditional E-value: 0.00055
  aprb_Neukirchen_a   4 ifvdkekCdg....CkgtaCveiCPgdLmkldkekkkayirepe 43 
                        i+vd+ kC+     C+ + Cve CP ++m + +  + a+ r+pe
     WP_307631942.1 243 IVVDHPKCIAygaeCQ-EICVEKCPRNIMRKYEG-RAAIARQPE 284
                        6789999985222265.89***********9866.488877775 PP

>> WP_307632799.1  ATP-binding protein [Thiovibrio frasassiensis]
   #    score  bias  c-Evalue  i-Evalue hmmfrom  hmm to    alifrom  ali to    envfrom  env to     acc
 ---   ------ ----- --------- --------- ------- -------    ------- -------    ------- -------    ----
   1 !   27.9   2.0   4.4e-09   2.9e-07       4      62 ..       8      62 ..       5      80 .. 0.91

  Alignments for each domain:
  == domain 1  score: 27.9 bits;  conditional E-value: 4.4e-09
  aprb_Neukirchen_a  4 ifvdkekCdgCkgtaCveiCPgdLmkldkekkkayirepedCWeCysCvkeCpqqAiev 62
                       i +d++ C+gC+  +C+  C    +++ +   ka +  ++ C +  +C+ +Cp++A+++
     WP_307632799.1  8 IEIDESLCNGCG--QCIISCAEGALQIVDG--KAKMLAEKYCDGLGACLGDCPTGALRI 62
                       579********7..9***********9854..9***********************976 PP

>> WP_307631957.1  ATP-binding protein [Thiovibrio frasassiensis]
   #    score  bias  c-Evalue  i-Evalue hmmfrom  hmm to    alifrom  ali to    envfrom  env to     acc
 ---   ------ ----- --------- --------- ------- -------    ------- -------    ------- -------    ----
   1 !   27.8   2.9   4.7e-09   3.1e-07       5      63 ..      61     113 ..      59     126 .. 0.87

  Alignments for each domain:
  == domain 1  score: 27.8 bits;  conditional E-value: 4.7e-09
  aprb_Neukirchen_a   5 fvdkekCdgCkgtaCveiCPgdLmkldkekkkayirepedCWeCysCvkeCpqqAievr 63 
                         + +ekC+gC+  +C +iC  + +++        +  +e C  C  C   Cp+ A+ vr
     WP_307631957.1  61 EIIEEKCTGCG--ECRDICRFNAITVFGVM---AMAFNELCHACGGCFLVCPEAAL-VR 113
                        5899******7..9************8664...6777899*************998.55 PP

>> WP_307631873.1  NADH-quinone oxidoreductase subunit I [Thiovibrio frasassiensis]
   #    score  bias  c-Evalue  i-Evalue hmmfrom  hmm to    alifrom  ali to    envfrom  env to     acc
 ---   ------ ----- --------- --------- ------- -------    ------- -------    ------- -------    ----
   1 !   27.8   6.7   4.7e-09   3.1e-07       8      70 ..      60     128 ..      58     141 .. 0.82

  Alignments for each domain:
  == domain 1  score: 27.8 bits;  conditional E-value: 4.7e-09
  aprb_Neukirchen_a   8 kekCdgCkgtaCveiCPgdLmkldke........kkkayirepedCWeCysCvkeCpqqAievrlyadiap 70 
                        ++kC+ C+   C+++CP++ ++++ e            y  +  +C  C  Cv  C  +Ai +   +++a 
     WP_307631873.1  60 ETKCIVCG--MCQKACPSNCITVNGEkregvkgkVLTEYTLDFTKCSLCGLCVESCTPKAITFSKDYNLAG 128
                        58*****7..*************9987777743322345666789*****************999888865 PP

>> WP_307632616.1  ferredoxin-type protein NapF [Thiovibrio frasassiensis]
   #    score  bias  c-Evalue  i-Evalue hmmfrom  hmm to    alifrom  ali to    envfrom  env to     acc
 ---   ------ ----- --------- --------- ------- -------    ------- -------    ------- -------    ----
   1 !   16.9   8.3     1e-05   0.00068       9      63 ..      32      84 ..      30      96 .. 0.92
   2 !   13.5   6.9   0.00012    0.0079      14      62 ..     108     156 ..      97     158 .] 0.73

  Alignments for each domain:
  == domain 1  score: 16.9 bits;  conditional E-value: 1e-05
  aprb_Neukirchen_a  9 ekCdgCkgtaCveiCPgdLmkldkekkkayirepedCWeCysCvkeCpqqAievr 63
                       ++C+ C+   C + CP+ ++  d  +   ++ ++  C  C +C ++C  qA+ + 
     WP_307632616.1 32 KRCNRCR--DCCSHCPQGILAPDLLGFPRVNFSKGPCTFCGACAQHCTPQALVMD 84
                       69****8..9****************9************************8665 PP

  == domain 2  score: 13.5 bits;  conditional E-value: 0.00012
  aprb_Neukirchen_a  14 CkgtaCveiCPgdLmkldke..kkkayirepedCWeCysCvkeCpqqAiev 62 
                        C+  +C e C ++ + + ++  ++       +dC +C +C+  Cp+qAi++
     WP_307632616.1 108 CR--TCGEQCDSNAIIFPPSpgGRILPQLVTADCTGCGACYAVCPVQAIDL 156
                        54..77888888888876653232333345789****************86 PP

>> WP_307632903.1  hydrogenase iron-sulfur subunit [Thiovibrio frasassiensis]
   #    score  bias  c-Evalue  i-Evalue hmmfrom  hmm to    alifrom  ali to    envfrom  env to     acc
 ---   ------ ----- --------- --------- ------- -------    ------- -------    ------- -------    ----
   1 !   23.4   3.4     1e-07   6.8e-06       8      78 ..     543     608 ..     539     624 .. 0.82

  Alignments for each domain:
  == domain 1  score: 23.4 bits;  conditional E-value: 1e-07
  aprb_Neukirchen_a   8 kekCdgCkgtaCveiCPgdLmkldkekkkayirepedCWeCysCvkeCpqqAievrlyadiaplggsvspl 78 
                        +++C+ Ck  +C+e CP   +  d+++      +p  C  C  C+ +Cp++ i ++ y +i ++g++v+++
     WP_307632903.1 543 MQRCTQCK--RCTEECPFGALDDDEKG--TPKPNPTRCRRCGTCMGACPERIIGFKNY-NIDQVGSMVKSI 608
                        689****8..*******9998888776..77889*****************9988776.454566666655 PP

>> WP_307632754.1  4Fe-4S dicluster domain-containing protein [Thiovibrio frasassiensis]
   #    score  bias  c-Evalue  i-Evalue hmmfrom  hmm to    alifrom  ali to    envfrom  env to     acc
 ---   ------ ----- --------- --------- ------- -------    ------- -------    ------- -------    ----
   1 !    7.4   1.5    0.0087      0.58       7      56 ..       9      24 ..       3      27 .. 0.56
   2 !   24.1  10.8   6.4e-08   4.2e-06      10      56 ..      58     102 ..      52     106 .. 0.89
   3 !   13.2  10.8   0.00015    0.0097       4      66 ..      84     148 ..      83     150 .] 0.75

  Alignments for each domain:
  == domain 1  score: 7.4 bits;  conditional E-value: 0.0087
  aprb_Neukirchen_a  7 dkekCdgCkgtaCveiCPgdLmkldkekkkayirepedCWeCysCvkeCp 56
                       ++++C+gC                                  + Cv +C+
     WP_307632754.1  9 NSKRCIGC----------------------------------HGCVVHCK 24
                       55555555..................................55544444 PP

  == domain 2  score: 24.1 bits;  conditional E-value: 6.4e-08
  aprb_Neukirchen_a  10 kCdgCkgtaCveiCPgdLmkldkekkkayirepedCWeCysCvkeCp 56 
                         C  C+++ Cv iCP + mk+++++   +  +  +C +C++C  +Cp
     WP_307632754.1  58 SCYHCEDPFCVTICPTEAMKKREDG--IVYVDVPKCIGCMACAGACP 102
                        7****99***************997..66666778***********9 PP

  == domain 3  score: 13.2 bits;  conditional E-value: 0.00015
  aprb_Neukirchen_a   4 ifvdkekCdgCkgtaCveiCPgdLmkldkekkka....yirepedCWeCysCvkeCpqqAievrlya 66 
                        ++vd  kC+gC   aC  +CP  + + ++e++ka    y+ +  d     +Cv +C ++A+++   +
     WP_307632754.1  84 VYVDVPKCIGCM--ACAGACPWGIPQHNPETNKAvkcdYCMDRLDAGLQPACVTKCTTHALKLVAMK 148
                        58999******6..****************988822222333333333459*********9987665 PP

>> WP_307633283.1  4Fe-4S binding protein [Thiovibrio frasassiensis]
   #    score  bias  c-Evalue  i-Evalue hmmfrom  hmm to    alifrom  ali to    envfrom  env to     acc
 ---   ------ ----- --------- --------- ------- -------    ------- -------    ------- -------    ----
   1 !   21.3   4.9   4.7e-07   3.1e-05      10      62 ..     164     212 ..     161     227 .. 0.80

  Alignments for each domain:
  == domain 1  score: 21.3 bits;  conditional E-value: 4.7e-07
  aprb_Neukirchen_a  10 kCdgCkgtaCveiCPgdLmkldkekk.kayirepedCWeCysCvkeCpqqAiev 62 
                         C  C+   C+++CP +    ++ ++ +  i + +dC  C +Cv  Cp + +++
     WP_307633283.1 164 GCRECG--LCEKVCPIE---TNPGSMrELGIIKSADCLRCGNCVVNCPAKVLSF 212
                        588886..*******65...555444056799****************987765 PP

>> WP_307632582.1  sulfate reduction electron transfer complex DsrMKJOP subunit DsrO [Thiovibrio frasassiensis]
   #    score  bias  c-Evalue  i-Evalue hmmfrom  hmm to    alifrom  ali to    envfrom  env to     acc
 ---   ------ ----- --------- --------- ------- -------    ------- -------    ------- -------    ----
   1 !   21.3   8.5   4.6e-07   3.1e-05       9      62 ..     128     179 ..     123     199 .. 0.90
   2 ?   -1.5   0.2       4.9   3.2e+02       9      21 ..     211     230 ..     203     237 .. 0.84

  Alignments for each domain:
  == domain 1  score: 21.3 bits;  conditional E-value: 4.6e-07
  aprb_Neukirchen_a   9 ekCdgCkgtaCveiCPgdLmkldkekkkayirepedCWeCysCvkeCpqqAiev 62 
                        + C+ C ++ Cv++CP +   ++k++   +  +   C +C  C+ +Cp +A ++
     WP_307632582.1 128 TLCNHCDNPPCVRACPTQATFKTKDG--IVAMDYHRCIGCRFCMAACPYGARSF 179
                        57****99**************9997..88889999*************99665 PP

  == domain 2  score: -1.5 bits;  conditional E-value: 4.9
  aprb_Neukirchen_a   9 ekCdgCkg.......taCve 21 
                        ekC+ C +       +aCve
     WP_307632582.1 211 EKCNFCTErlaigqiPACVE 230
                        89999998888888888876 PP

>> WP_307631956.1  ATP-binding protein [Thiovibrio frasassiensis]
   #    score  bias  c-Evalue  i-Evalue hmmfrom  hmm to    alifrom  ali to    envfrom  env to     acc
 ---   ------ ----- --------- --------- ------- -------    ------- -------    ------- -------    ----
   1 !   20.0   7.4   1.1e-06   7.5e-05       5      63 ..      62     114 ..      59     121 .. 0.86

  Alignments for each domain:
  == domain 1  score: 20.0 bits;  conditional E-value: 1.1e-06
  aprb_Neukirchen_a   5 fvdkekCdgCkgtaCveiCPgdLmkldkekkkayirepedCWeCysCvkeCpqqAievr 63 
                        ++d+  C gC+   C + C    + ++++   a ++    C +C  C + Cp++Ai+++
     WP_307631956.1  62 VIDPILCAGCG--LCADLCEFHAIRMEEK---AELK-LFSCEGCGVCARFCPEHAIRLQ 114
                        799999****7..*************864...5554.568****************876 PP

>> WP_307633363.1  electron transfer flavoprotein subunit alpha [Thiovibrio frasassiensis]
   #    score  bias  c-Evalue  i-Evalue hmmfrom  hmm to    alifrom  ali to    envfrom  env to     acc
 ---   ------ ----- --------- --------- ------- -------    ------- -------    ------- -------    ----
   1 !   19.9   5.2   1.2e-06   8.2e-05       5      65 ..       3      57 ..       1      67 [. 0.84

  Alignments for each domain:
  == domain 1  score: 19.9 bits;  conditional E-value: 1.2e-06
  aprb_Neukirchen_a  5 fvdkekCdgCkgtaCveiCPgdLmkldkekkkayirepedCWeCysCvkeCpqqAievrly 65
                        +d e C+gC+   C++ C    +k++     a+    e C  C sCv  C+++A+++   
     WP_307633363.1  3 QIDIEACIGCG--VCESTCTFGAIKVEGG--VAV--VGETCTLCGSCVDVCEVGALSIERE 57
                       6899******7..9************844..455..5678***************988655 PP

>> WP_307634077.1  formate dehydrogenase subunit alpha [Thiovibrio frasassiensis]
   #    score  bias  c-Evalue  i-Evalue hmmfrom  hmm to    alifrom  ali to    envfrom  env to     acc
 ---   ------ ----- --------- --------- ------- -------    ------- -------    ------- -------    ----
   1 ?   -1.8   0.4         6     4e+02      14      27 ..      97     109 ..      94     116 .. 0.87
   2 !   20.7   6.3   7.2e-07   4.8e-05       4      61 ..     616     678 ..     615     686 .. 0.88

  Alignments for each domain:
  == domain 1  score: -1.8 bits;  conditional E-value: 6
  aprb_Neukirchen_a  14 CkgtaCveiCPgdL 27 
                        Ck + C   CPg++
     WP_307634077.1  97 CK-APCNLTCPGQI 109
                        98.8********87 PP

  == domain 2  score: 20.7 bits;  conditional E-value: 7.2e-07
  aprb_Neukirchen_a   4 ifvdkekCdgCkgtaCveiCPgdLmkldke.......kkkayirepedCWeCysCvkeCpqqAie 61 
                        i vd +kC+ Ck  +C++ C  + +++ ++        k    + +e+C +C +Cv  C ++A++
     WP_307634077.1 616 ILVDLNKCIYCK--RCENSCEYNALEISADdvddkgrPKGLRFKFKENCVNCGACVDNCSTGALN 678
                        789********8..*************988788877634567899*****************985 PP

>> WP_307634092.1  ATP-binding protein [Thiovibrio frasassiensis]
   #    score  bias  c-Evalue  i-Evalue hmmfrom  hmm to    alifrom  ali to    envfrom  env to     acc
 ---   ------ ----- --------- --------- ------- -------    ------- -------    ------- -------    ----
   1 !    9.2   1.6    0.0025      0.16      36      60 ..      63      86 ..      56      92 .. 0.69
   2 !   15.5   1.8   2.8e-05    0.0019       4      33 ..      92     119 ..      89     128 .. 0.84

  Alignments for each domain:
  == domain 1  score: 9.2 bits;  conditional E-value: 0.0025
  aprb_Neukirchen_a 36 kayirepedCWeCysCvkeCpqqAi 60
                       ka i + e+C  C  C   C+++Ai
     WP_307634092.1 63 KALIDY-EKCLRCLQCQEVCRFSAI 86
                       444444.568888888888887777 PP

  == domain 2  score: 15.5 bits;  conditional E-value: 2.8e-05
  aprb_Neukirchen_a   4 ifvdkekCdgCkgtaCveiCPgdLmkldke 33 
                        + v +  C+gC+  aC  iCP + + +dk 
     WP_307634092.1  92 PLVVPYSCEGCG--ACAIICPAQAIIIDKV 119
                        5677889****7..9******999999974 PP

>> WP_307633110.1  hydrogenase 2 operon protein HybA [Thiovibrio frasassiensis]
   #    score  bias  c-Evalue  i-Evalue hmmfrom  hmm to    alifrom  ali to    envfrom  env to     acc
 ---   ------ ----- --------- --------- ------- -------    ------- -------    ------- -------    ----
   1 !    8.8   0.6    0.0033      0.22       7      25 ..      45      61 ..      40      82 .. 0.71
   2 !   19.1  10.7   2.2e-06   0.00014       7      57 ..     109     158 ..     106     169 .. 0.93
   3 ?   -0.5   3.2       2.3   1.5e+02      10      25 ..     174     196 ..     167     215 .. 0.83

  Alignments for each domain:
  == domain 1  score: 8.8 bits;  conditional E-value: 0.0033
  aprb_Neukirchen_a  7 dkekCdgCkgtaCveiCPg 25
                       d++ C+gCk   C+++C +
     WP_307633110.1 45 DSTLCIGCK--VCEYACKQ 61
                       6789****8..9*****64 PP

  == domain 2  score: 19.1 bits;  conditional E-value: 2.2e-06
  aprb_Neukirchen_a   7 dkekCdgCkgtaCveiCPgdLmkldkekkkayirepedCWeCysCvkeCpq 57 
                         k  C  C ++aCv++CP + +++++e+   +  +++ C +C  C  +Cp 
     WP_307633110.1 109 IKRHCMHCLDPACVSACPASALVKNPEN-GVVTYNKKACIGCRYCQVACPY 158
                        5789****99****************98.999999**************97 PP

  == domain 3  score: -0.5 bits;  conditional E-value: 2.3
  aprb_Neukirchen_a  10 kCdgCkg.......taCveiCPg 25 
                        kC+ C +       +aC  +CP 
     WP_307633110.1 174 KCQLCAHllvkggiSACCAACPT 196
                        78888878888888899999985 PP

>> WP_307632787.1  4Fe-4S binding protein [Thiovibrio frasassiensis]
   #    score  bias  c-Evalue  i-Evalue hmmfrom  hmm to    alifrom  ali to    envfrom  env to     acc
 ---   ------ ----- --------- --------- ------- -------    ------- -------    ------- -------    ----
   1 ?    3.9   0.1      0.11       7.1      43      63 ..      41      61 ..      30      72 .. 0.83
   2 !   15.1  12.2   3.7e-05    0.0025       6      64 ..     229     279 ..     225     283 .. 0.83

  Alignments for each domain:
  == domain 1  score: 3.9 bits;  conditional E-value: 0.11
  aprb_Neukirchen_a 43 edCWeCysCvkeCpqqAievr 63
                        +C+ C + +  Cp ++i+  
     WP_307632787.1 41 LNCYSCPAATSYCPMGSIQQL 61
                       579999999********9865 PP

  == domain 2  score: 15.1 bits;  conditional E-value: 3.7e-05
  aprb_Neukirchen_a   6 vdkekCdgCkgtaCveiCPgdLmkldkekkkayirepedCWeCysCv.keCpqqAievrl 64 
                         dk kC+ Ck  aC ++CP  + k++++       +  +C  C +C+ k+C+++Ai++ +
     WP_307632787.1 229 LDKAKCTNCK--ACHHVCPMGV-KFNES------PDDPECITCLACMnKACQFDAISLEI 279
                        5899*****8..*******775.44433......46779*******8799******9865 PP

>> WP_307632100.1  4Fe-4S binding protein [Thiovibrio frasassiensis]
   #    score  bias  c-Evalue  i-Evalue hmmfrom  hmm to    alifrom  ali to    envfrom  env to     acc
 ---   ------ ----- --------- --------- ------- -------    ------- -------    ------- -------    ----
   1 !   16.3  10.8   1.6e-05    0.0011       7      62 ..     143     195 ..     140     212 .. 0.84

  Alignments for each domain:
  == domain 1  score: 16.3 bits;  conditional E-value: 1.6e-05
  aprb_Neukirchen_a   7 dkekCdgCkgtaCveiCPgdLmkldkekkkayirepedCWeCysCvkeCpqqAiev 62 
                         ++ C gC+   C ++C  + ++l   +  a   + + C  C  C ++Cp+  i+ 
     WP_307632100.1 143 TETACSGCG--SCLNACREEAITLAGPE-AAPQFNWQRCLACGQCARACPTATIAQ 195
                        5789****7..9************9775.88888999**************99964 PP

>> WP_307634093.1  ATP-binding protein [Thiovibrio frasassiensis]
   #    score  bias  c-Evalue  i-Evalue hmmfrom  hmm to    alifrom  ali to    envfrom  env to     acc
 ---   ------ ----- --------- --------- ------- -------    ------- -------    ------- -------    ----
   1 !   17.6   8.7   6.6e-06   0.00044       5      60 ..      86     136 ..      83     147 .. 0.86

  Alignments for each domain:
  == domain 1  score: 17.6 bits;  conditional E-value: 6.6e-06
  aprb_Neukirchen_a   5 fvdkekCdgCkgtaCveiCPgdLmkldkekkkayirepedCWeCysCvkeCpqqAi 60 
                         v++e+C+gC+   C+e+C  + + l k +         +C +C +C   Cp++A 
     WP_307634093.1  86 EVNTERCTGCG--ICIEACRLNALFLPKGG---TPLLLGQCNGCEACFLVCPEDAF 136
                        69********7..9************9887...3444689**************97 PP

>> WP_307631960.1  glutamate synthase-related protein [Thiovibrio frasassiensis]
   #    score  bias  c-Evalue  i-Evalue hmmfrom  hmm to    alifrom  ali to    envfrom  env to     acc
 ---   ------ ----- --------- --------- ------- -------    ------- -------    ------- -------    ----
   1 !    9.3   0.5    0.0022      0.15       8      31 ..      27      48 ..      20      57 .. 0.81
   2 !   15.7   0.5   2.4e-05    0.0016       9      33 ..      82     104 ..      77     113 .. 0.79
   3 ?   -2.5   0.4        10   6.6e+02       8      28 ..     462     478 ..     459     485 .. 0.73

  Alignments for each domain:
  == domain 1  score: 9.3 bits;  conditional E-value: 0.0022
  aprb_Neukirchen_a  8 kekCdgCkgtaCveiCPgdLmkld 31
                       +++C+ C+  +C  +CP   +kl 
     WP_307631960.1 27 EDRCTLCG--KCAAVCPVGTLKLA 48
                       689****7..9******8777765 PP

  == domain 2  score: 15.7 bits;  conditional E-value: 2.4e-05
  aprb_Neukirchen_a   9 ekCdgCkgtaCveiCPgdLmkldke 33 
                        ++C+gC+  +C  +CP++ ++  ++
     WP_307631960.1  82 KRCIGCG--TCAMVCPNEAIHPVQN 104
                        6899997..9999999999886555 PP

  == domain 3  score: -2.5 bits;  conditional E-value: 10
  aprb_Neukirchen_a   8 kekCdgCkgtaCveiCPgdLm 28 
                        +++C+ C+    +  CP+ + 
     WP_307631960.1 462 SNRCNVCN----IGLCPKGIT 478
                        68999998....677776665 PP

>> WP_307634086.1  pyruvate:ferredoxin (flavodoxin) oxidoreductase [Thiovibrio frasassiensis]
   #    score  bias  c-Evalue  i-Evalue hmmfrom  hmm to    alifrom  ali to    envfrom  env to     acc
 ---   ------ ----- --------- --------- ------- -------    ------- -------    ------- -------    ----
   1 !   11.8   0.7   0.00038     0.025      42      65 ..     690     713 ..     686     731 .. 0.83
   2 !    8.6   2.6    0.0038      0.25       5      26 ..     743     762 ..     736     780 .. 0.71

  Alignments for each domain:
  == domain 1  score: 11.8 bits;  conditional E-value: 0.00038
  aprb_Neukirchen_a  42 pedCWeCysCvkeCpqqAievrly 65 
                        p++C +C  C  +Cp+ Ai++++ 
     WP_307634086.1 690 PKNCIQCGRCSLACPHAAIRMKIV 713
                        899****************99875 PP

  == domain 2  score: 8.6 bits;  conditional E-value: 0.0038
  aprb_Neukirchen_a   5 fvdkekCdgCkgtaCveiCPgd 26 
                         v +e C gC  t Cv++CP +
     WP_307634086.1 743 QVFTEDCCGC--TLCVDACPAK 762
                        5667788888..4888888854 PP

>> WP_307631600.1  ferredoxin [Thiovibrio frasassiensis]
   #    score  bias  c-Evalue  i-Evalue hmmfrom  hmm to    alifrom  ali to    envfrom  env to     acc
 ---   ------ ----- --------- --------- ------- -------    ------- -------    ------- -------    ----
   1 !   15.4   9.3     3e-05     0.002       5      62 ..       6      62 ..       2      65 .] 0.79

  Alignments for each domain:
  == domain 1  score: 15.4 bits;  conditional E-value: 3e-05
  aprb_Neukirchen_a  5 fvdkekCdgCkgtaCveiCPgdLmkldke.kkkayirepedCWeCys.CvkeCpqqAiev 62
                        +d+ +C+ C+  +Cv iCP  ++ +++  +k   i +  +C e     v +Cp++ ie+
     WP_307631600.1  6 NIDTYRCNSCE--TCVVICPE-VFRMNTVlEKAESISDTVECSELLErAVAMCPEKCIEI 62
                       699*******7..9******7.555555514455789999****8753899*****9997 PP

>> WP_307632613.1  ferredoxin-type protein NapG [Thiovibrio frasassiensis]
   #    score  bias  c-Evalue  i-Evalue hmmfrom  hmm to    alifrom  ali to    envfrom  env to     acc
 ---   ------ ----- --------- --------- ------- -------    ------- -------    ------- -------    ----
   1 ?    9.6   8.0    0.0018      0.12      10      62 ..      65     123 ..      62     133 .. 0.76
   2 ?    2.9   5.4      0.21        14      11      56 ..     104     160 ..      99     173 .. 0.65
   3 ?    8.4   1.6    0.0044      0.29       5      23 ..     185     201 ..     182     209 .. 0.88

  Alignments for each domain:
  == domain 1  score: 9.6 bits;  conditional E-value: 0.0018
  aprb_Neukirchen_a  10 kCdgCkgtaCveiCPgdLmkldke......kkkayirepedCWeCy..sCvkeCpqqAiev 62 
                         C+ C+  +Cv++CP + + l k       ++  +  ++  C  C    C+++Cp++A++ 
     WP_307632613.1  65 ACIRCG--QCVRACPYKTLRLAKPeeevatGTPYFSARQIPCELCEkrPCIRACPTGALDP 123
                        6****7..9********99998754556644445556667788886226*********975 PP

  == domain 2  score: 2.9 bits;  conditional E-value: 0.21
  aprb_Neukirchen_a  11 CdgCkgtaCveiCPgdLmkl.dke.....kkkayirepedCWe.....CysCvkeCp 56 
                        C+ C++  C+++CP   +    ++        a++ + e+C +     C  C++ Cp
     WP_307632613.1 104 CELCEKRPCIRACPTGALDPlLTDiykarMGLAVLIDRENCLNflglrCDVCYRNCP 160
                        999*999*******8644321111222224478888888886333333888888888 PP

  == domain 3  score: 8.4 bits;  conditional E-value: 0.0044
  aprb_Neukirchen_a   5 fvdkekCdgCkgtaCveiC 23 
                         v+++ C+gC+  +C++ C
     WP_307632613.1 185 EVHSKHCTGCG--KCEKSC 201
                        58999*****7..9**999 PP

>> WP_307631961.1  FAD-dependent oxidoreductase [Thiovibrio frasassiensis]
   #    score  bias  c-Evalue  i-Evalue hmmfrom  hmm to    alifrom  ali to    envfrom  env to     acc
 ---   ------ ----- --------- --------- ------- -------    ------- -------    ------- -------    ----
   1 ?   -1.3   0.0       4.1   2.7e+02      17      31 ..     315     329 ..     312     338 .. 0.83
   2 ?   12.4  17.0   0.00026     0.017       9      57 ..     716     770 ..     711     775 .. 0.84

  Alignments for each domain:
  == domain 1  score: -1.3 bits;  conditional E-value: 4.1
  aprb_Neukirchen_a  17 taCveiCPgdLmkld 31 
                        + C + CP  + ++d
     WP_307631961.1 315 APCAYYCPVHIPTID 329
                        57******9998877 PP

  == domain 2  score: 12.4 bits;  conditional E-value: 0.00026
  aprb_Neukirchen_a   9 ekCdgCkg....taCveiCPgdLmkldke..kkkayirepedCWeCysCvkeCpq 57 
                        e+C  C+     + C+ iCP + +  +k   k+  y+ +p++C  C  C   Cp 
     WP_307631961.1 716 ERCMSCGTcrdcHLCETICPTQAISRQKLdgKNYQYVSDPDKCIACGFCSDTCPC 770
                        6777777677788***********9998523556899****************96 PP


Internal pipeline statistics summary:
-------------------------------------
Query model(s):                            1  (157 nodes)
Target sequences:                       2587  (841526 residues searched)
Passed MSV filter:                       151  (0.0583688); expected 51.7 (0.02)
Passed bias filter:                      105  (0.0405876); expected 51.7 (0.02)
Passed Vit filter:                        54  (0.0208736); expected 2.6 (0.001)
Passed Fwd filter:                        45  (0.0173947); expected 0.0 (1e-05)
Initial search space (Z):               2587  [actual number of targets]
Domain search space  (domZ):              39  [number of targets reported over threshold]
# CPU time: 0.05u 0.00s 00:00:00.05 Elapsed: 00:00:00.02
# Mc/sec: 4460.50
//
[ok]
