# Supplementary material for: Sulfur disproportionation occurs globally across anoxic habitats and has multiple mechanisms of independent evolutionary origin
Source: ISME J. 2026 Mar 2;20(1):wrag042. doi: 10.1093/ismejo/wrag042 (PMC12998232; doi:10.1093/ismejo/wrag042)
Supplement: Sup_File_1_HMM_wrag042 [file sup_file_1_hmm_wrag042.zip › SupFile1_HMM/SupFile1c_results/aprb_Neukirchen_a-hmm-029_Desulfovibrio_aminophilus_ALA-3_GCF_000422565.txt]

# hmmsearch :: search profile(s) against a sequence database
# HMMER 3.4 (Aug 2023); http://hmmer.org/
# Copyright (C) 2023 Howard Hughes Medical Institute.
# Freely distributed under the BSD open source license.
# - - - - - - - - - - - - - - - - - - - - - - - - - - - - - - - - - - - -
# query HMM file:                  /Users/lukas/OneDrive/2023_Sulfur/20250723_HMM/profiles_all/aprb_Neukirchen_a.hmm
# target sequence database:        /Users/lukas/OneDrive/2023_Sulfur/20250626_HMM/db_new/029_Desulfovibrio_aminophilus_ALA-3_GCF_000422565.fas
# - - - - - - - - - - - - - - - - - - - - - - - - - - - - - - - - - - - -

Query:       aprb_Neukirchen_a  [M=157]
Scores for complete sequences (score includes all domains):
   --- full sequence ---   --- best 1 domain ---    -#dom-
    E-value  score  bias    E-value  score  bias    exp  N  Sequence       Description
    ------- ------ -----    ------- ------ -----   ---- --  --------       -----------
    2.2e-59  197.5   2.2    2.7e-59  197.2   2.2    1.1  1  WP_027175792.1  MULTISPECIES: adenylyl-sulfate reductase subu
      2e-17   61.2  18.8      8e-11   39.8   4.9    3.5  2  WP_027174780.1  CoB--CoM heterodisulfide reductase iron-sulfu
    1.5e-16   58.4   9.3    1.7e-16   58.2   9.3    1.0  1  WP_027176285.1  MULTISPECIES: ferredoxin [Desulfovibrio]
    9.7e-14   49.2  17.1    3.8e-07   27.8   2.8    2.8  2  WP_027174783.1  4Fe-4S binding protein [Desulfovibrio aminoph
    8.4e-13   46.2   6.2    9.4e-13   46.0   6.2    1.0  1  WP_027175524.1  MULTISPECIES: ferredoxin [Desulfovibrio]
    6.6e-11   40.0   6.5    7.1e-11   39.9   6.5    1.0  1  WP_245560846.1  MULTISPECIES: 4Fe-4S dicluster domain-contain
    2.4e-10   38.2   4.5    4.4e-10   37.3   4.5    1.4  1  WP_027175161.1  MULTISPECIES: glycyl-radical enzyme activatin
    4.3e-10   37.4  22.7    5.5e-07   27.3   5.7    3.1  3  WP_034609445.1  4Fe-4S dicluster domain-containing protein [D
    1.5e-09   35.6   4.4    2.5e-09   34.9   4.4    1.2  1  WP_027177069.1  DUF362 domain-containing protein [Desulfovibr
    1.6e-09   35.5   6.5    2.4e-09   34.9   6.5    1.2  1  WP_034608469.1  MULTISPECIES: NIL domain-containing protein [
    1.6e-09   35.5  13.2     0.0001   19.9   6.6    3.4  3  WP_027175888.1  MULTISPECIES: menaquinone reductase iron-sulf
    1.7e-09   35.5  43.0    2.4e-07   28.5   7.6    5.7  5  WP_051202532.1  4Fe-4S binding protein [Desulfovibrio aminoph
    2.5e-09   34.9   5.5    3.4e-09   34.5   5.5    1.2  1  WP_027177021.1  MULTISPECIES: 4Fe-4S binding protein [Desulfo
    3.7e-09   34.3   4.2    5.5e-09   33.8   4.2    1.2  1  WP_051202992.1  ARMT1-like domain-containing protein [Desulfo
      1e-08   32.9  28.4    7.2e-05   20.4  12.3    3.8  3  WP_027175376.1  MULTISPECIES: DMSO/selenate family reductase 
    1.1e-08   32.8  30.0    1.6e-06   25.8  12.1    3.1  3  WP_027175373.1  MULTISPECIES: 4Fe-4S dicluster domain-contain
    1.2e-08   32.7   6.4    2.1e-08   31.9   6.4    1.3  1  WP_156904556.1  [FeFe] hydrogenase, group A [Desulfovibrio am
    1.3e-08   32.6   5.5    1.5e-08   32.4   5.5    1.0  1  WP_027176437.1  4Fe-4S binding protein [Desulfovibrio aminoph
    1.8e-08   32.1  27.0    1.4e-06   25.9  10.3    3.1  3  WP_027175039.1  MULTISPECIES: 4Fe-4S dicluster domain-contain
    2.1e-08   31.9   0.6    3.2e-08   31.3   0.6    1.2  1  WP_027176986.1  ATP-binding protein [Desulfovibrio aminophilu
    1.1e-07   29.5  23.0    0.00045   17.8   0.4    3.9  3  WP_027175430.1  MULTISPECIES: 4Fe-4S dicluster domain-contain
    1.5e-07   29.1  13.2    1.5e-07   29.1  13.2    3.8  3  WP_051202441.1  RnfABCDGE type electron transport complex sub
    1.9e-07   28.8  10.2    2.2e-07   28.6  10.2    1.1  1  WP_027174691.1  MULTISPECIES: pyruvate synthase subunit PorD 
    2.8e-07   28.3   0.9    4.3e-07   27.6   0.9    1.2  1  WP_027174546.1  nitroreductase family protein [Desulfovibrio 
    4.5e-07   27.6   6.9    7.2e-07   26.9   6.9    1.3  1  WP_051202777.1  glycyl-radical enzyme activating protein [Des
      3e-06   24.9  26.9    9.8e-06   23.2   7.7    3.1  3  WP_027176088.1  4Fe-4S dicluster domain-containing protein [D
    4.1e-06   24.5   6.6    4.1e-06   24.5   6.6    1.6  1  WP_027176183.1  sulfate reduction electron transfer complex D
    4.1e-06   24.4   4.5    7.5e-06   23.6   4.5    1.4  1  WP_027176500.1  4Fe-4S binding protein [Desulfovibrio aminoph
    5.2e-06   24.1   3.8    7.6e-06   23.6   3.8    1.4  1  WP_027176958.1  MULTISPECIES: ferredoxin [Desulfovibrio]
    5.7e-06   24.0  10.3    1.8e-05   22.4  10.3    1.7  1  WP_027176164.1  4Fe-4S dicluster domain-containing protein [D
    1.2e-05   23.0   4.2    2.8e-05   21.8   4.2    1.6  1  WP_027175789.1  hydrogenase iron-sulfur subunit [Desulfovibri
    2.1e-05   22.1   9.8     0.0099   13.5   0.9    2.1  2  WP_051202990.1  ATP-binding protein [Desulfovibrio aminophilu
    3.4e-05   21.5  33.1    0.00044   17.9  10.7    3.0  2  WP_027175378.1  4Fe-4S binding protein [Desulfovibrio aminoph
    0.00012   19.7  31.9     0.0013   16.4   9.0    3.6  3  WP_027175538.1  4Fe-4S dicluster domain-containing protein [D
    0.00044   17.9  11.4     0.0013   16.4  11.5    1.6  1  WP_027177001.1  4Fe-4S binding protein [Desulfovibrio aminoph
    0.00064   17.3   5.1    0.00064   17.3   5.1    3.1  2  WP_027174521.1  MULTISPECIES: RnfABCDGE type electron transpo
    0.00074   17.1  12.5    0.00074   17.1  12.5    1.8  1  WP_051202487.1  4Fe-4S binding protein [Desulfovibrio aminoph
    0.00093   16.8   5.7     0.0017   15.9   5.7    1.4  1  WP_027175266.1  electron transport complex subunit RsxC [Desu
     0.0014   16.2   7.8       0.11   10.0   1.3    2.4  2  WP_027176600.1  pyruvate:ferredoxin (flavodoxin) oxidoreducta
     0.0015   16.1   3.6       0.15    9.6   0.6    2.3  2  WP_027176360.1  fumarate reductase iron-sulfur subunit [Desul
     0.0015   16.1   8.7     0.0015   16.1   8.7    3.8  4  WP_027175769.1  sulfate respiration complex iron-sulfur prote
     0.0018   15.9   6.9      0.064   10.8   2.2    2.3  2  WP_027176383.1  MULTISPECIES: 4Fe-4S dicluster domain-contain
     0.0019   15.8  12.8     0.0019   15.8  12.8    1.7  1  WP_027175040.1  glutamate synthase-related protein [Desulfovi
  ------ inclusion threshold ------
      0.012   13.2   1.8       0.71    7.4   0.3    2.4  2  WP_027174791.1  MULTISPECIES: 2Fe-2S iron-sulfur cluster bind
      0.018   12.6   7.4     0.0091   13.6   5.2    1.5  1  WP_027176953.1  P-loop NTPase [Desulfovibrio aminophilus]
       0.02   12.5   9.2      0.038   11.6   0.6    2.3  2  WP_027174782.1  4Fe-4S binding protein [Desulfovibrio aminoph
      0.059   10.9  22.7       0.13    9.9   0.6    4.0  4  WP_027175520.1  4Fe-4S dicluster domain-containing protein [D
       0.19    9.3   9.3       0.85    7.2   1.4    2.4  2  WP_027175210.1  MULTISPECIES: FAD-binding and (Fe-S)-binding 
        0.4    8.3  14.0      0.037   11.6   1.2    2.8  2  WP_027175416.1  4Fe-4S dicluster domain-containing protein [D
        1.3    6.6   8.5       0.96    7.0   0.3    3.1  3  WP_027176593.1  L-lactate dehydrogenase (quinone) large subun
        1.7    6.2   8.3        3.9    5.0   1.3    2.2  2  WP_027175788.1  MULTISPECIES: quinone-interacting membrane-bo
        1.9    6.0  11.7         22    2.6  11.7    2.2  1  WP_051202528.1  (Fe-S)-binding protein [Desulfovibrio aminoph
        2.4    5.7  14.1       0.81    7.3   1.8    2.8  3  WP_027176332.1  4Fe-4S dicluster domain-containing protein [D
        6.7    4.3  12.7         11    3.6   3.5    2.1  2  WP_027174784.1  4Fe-4S dicluster domain-containing protein [D
        9.5    3.8   9.8        3.4    5.2   2.0    2.4  2  WP_027174788.1  (Fe-S)-binding protein [Desulfovibrio aminoph


Domain annotation for each sequence (and alignments):
>> WP_027175792.1  MULTISPECIES: adenylyl-sulfate reductase subunit beta [Desulfovibrio]
   #    score  bias  c-Evalue  i-Evalue hmmfrom  hmm to    alifrom  ali to    envfrom  env to     acc
 ---   ------ ----- --------- --------- ------- -------    ------- -------    ------- -------    ----
   1 !  197.2   2.2   4.6e-61   2.7e-59       2     131 ..       1     144 [.       1     164 [. 0.86

  Alignments for each domain:
  == domain 1  score: 197.2 bits;  conditional E-value: 4.6e-61
  aprb_Neukirchen_a   2 MpifvdkekCdgCkg...taCveiCPgdLmkldkekkkayirepedCWeCysCvkeCpqqAievrlyadiaplggsvsplrgeedimWtikf 90 
                        Mp+fv++ekCdgCkg   taC++iCP+dLm ld+ ++kay++epe CWeCysCvk+Cpq+Aie r yad+aplgg+ +p+r+ edimWtikf
     WP_027175792.1   1 MPTFVNPEKCDGCKGgekTACMYICPNDLMILDPAEMKAYNQEPEACWECYSCVKICPQGAIEARPYADFAPLGGTSIPMRSAEDIMWTIKF 92 
                        ******************************************************************************************** PP

  aprb_Neukirchen_a  91 rdgkvkrfkipirttpeg.....s......nlksellfteeeslgvkelptl 131
                        r+g+vkrfk+pirttpeg            ++++ellfte++    k++  +
     WP_027175792.1  93 RNGSVKRFKFPIRTTPEGsikpfDgkpepgDINNELLFTETALKAPKAVLMK 144
                        ******************7665515566768999999999876543333222 PP

>> WP_027174780.1  CoB--CoM heterodisulfide reductase iron-sulfur subunit A family protein [Desulfovibrio aminophilus]
   #    score  bias  c-Evalue  i-Evalue hmmfrom  hmm to    alifrom  ali to    envfrom  env to     acc
 ---   ------ ----- --------- --------- ------- -------    ------- -------    ------- -------    ----
   1 !   23.1   6.0   1.8e-07   1.1e-05       3      71 ..     236     322 ..     234     332 .. 0.82
   2 !   39.8   4.9   1.4e-12     8e-11       5      64 ..     583     639 ..     581     656 .. 0.90

  Alignments for each domain:
  == domain 1  score: 23.1 bits;  conditional E-value: 1.8e-07
  aprb_Neukirchen_a   3 pifvdkekCdgCkgtaCveiCPgdLmkldke...............kkkayirepedCWe.....CysCvkeCpqqAievrlyadiapl 71 
                        p +v+++ C+gC+   C+e CP+++    +e                    + +p+ C +     C +C k+Cp +Ai+++ ++ +  l
     WP_027174780.1 236 PRYVNQDLCTGCG--LCMEKCPKSVTSEFEEgigkrkaihrnspqsVPNTPVIDPAVCIHfvkgkCGACEKHCPSGAIDFQQTESFLDL 322
                        679*********7..***********998888998888888887773356677899998555555***************999988554 PP

  == domain 2  score: 39.8 bits;  conditional E-value: 1.4e-12
  aprb_Neukirchen_a   5 fvdkekCdgCkgtaCveiCPgdLmkldkekkkayirepedCWeCysCvkeCpqqAievrl 64 
                        +++++ C gCk   C++ C  + +++d+ + k  + ++++C +C sC  +Cp +A ++r+
     WP_027174780.1 583 WINPDICVGCK--MCIDLCAYSAIEFDERR-KVSVINEAMCKGCGSCAGHCPSGAAQIRH 639
                        79********8..9*************885.************************99986 PP

>> WP_027176285.1  MULTISPECIES: ferredoxin [Desulfovibrio]
   #    score  bias  c-Evalue  i-Evalue hmmfrom  hmm to    alifrom  ali to    envfrom  env to     acc
 ---   ------ ----- --------- --------- ------- -------    ------- -------    ------- -------    ----
   1 !   58.2   9.3   2.9e-18   1.7e-16       4      62 ..       5      59 ..       3      62 .] 0.94

  Alignments for each domain:
  == domain 1  score: 58.2 bits;  conditional E-value: 2.9e-18
  aprb_Neukirchen_a  4 ifvdkekCdgCkgtaCveiCPgdLmkldkekkkayirepedCWeCysCvkeCpqqAiev 62
                       i vd++kC+gC+   Cv+iCP+++ +l++e  ka + + e+C +C sCv  C+q+Ai v
     WP_027176285.1  5 ITVDEDKCIGCG--SCVDICPSEVYELQNE--KAAVVNLEECVGCESCVESCEQGAITV 59
                       78*********7..9************976..8************************98 PP

>> WP_027174783.1  4Fe-4S binding protein [Desulfovibrio aminophilus]
   #    score  bias  c-Evalue  i-Evalue hmmfrom  hmm to    alifrom  ali to    envfrom  env to     acc
 ---   ------ ----- --------- --------- ------- -------    ------- -------    ------- -------    ----
   1 !   25.7   6.6   2.9e-08   1.7e-06       3      68 ..     109     187 ..     108     208 .. 0.85
   2 !   27.8   2.8   6.5e-09   3.8e-07       6      67 ..    1073    1131 ..    1070    1144 .. 0.91

  Alignments for each domain:
  == domain 1  score: 25.7 bits;  conditional E-value: 2.9e-08
  aprb_Neukirchen_a   3 pifvdkekCdgCkgtaCveiCPgdLmkldke...............kkkayirepedCWeCysCvkeCpqqAievrlyadi 68 
                        ++fvd+e+C  C+   C e+CP  +    +                    y+ + + C  C  C  +Cp++Ai++r  +  
     WP_027174783.1 109 STFVDPERCVSCG--MCAEVCPVRVPNEFNAglneraavylpvphnIPNHYVVDLDSCQRCWRCHEACPTGAIDFRSAQRA 187
                        79**********7..*******9997765445777899999999985589*************************987765 PP

  == domain 2  score: 27.8 bits;  conditional E-value: 6.5e-09
  aprb_Neukirchen_a    6 vdkekCdgCkgtaCveiCPgdLmkldkekkkayirepedCWeCysCvkeCpqqAievrlyad 67  
                         v+++ C  C+  +C+ +CP     ld e+  a++ +   C +C sC+  Cp++A  +r+  d
     WP_027174783.1 1073 VRNTLCSRCG--RCIPVCPYGARSLDLEH-DAIVVDDLLCQGCGSCMAVCPNSATVLRGFRD 1131
                         78999****7..**************997.************************99998776 PP

>> WP_027175524.1  MULTISPECIES: ferredoxin [Desulfovibrio]
   #    score  bias  c-Evalue  i-Evalue hmmfrom  hmm to    alifrom  ali to    envfrom  env to     acc
 ---   ------ ----- --------- --------- ------- -------    ------- -------    ------- -------    ----
   1 !   46.0   6.2   1.6e-14   9.4e-13       4      62 ..       5      59 ..       3      62 .] 0.93

  Alignments for each domain:
  == domain 1  score: 46.0 bits;  conditional E-value: 1.6e-14
  aprb_Neukirchen_a  4 ifvdkekCdgCkgtaCveiCPgdLmkldkekkkayirepedCWeCysCvkeCpqqAiev 62
                       i vd +kC+g +  +Cv++CP ++ +l++   ka+  + e+C +C sCv  C+q+Ai v
     WP_027175524.1  5 ITVDVDKCIGDG--ECVDVCPVEVYELQDG--KAVPVNMEECLGCESCVEVCEQDAITV 59
                       789*******97..9************854..9************************98 PP

>> WP_245560846.1  MULTISPECIES: 4Fe-4S dicluster domain-containing protein [Desulfovibrio]
   #    score  bias  c-Evalue  i-Evalue hmmfrom  hmm to    alifrom  ali to    envfrom  env to     acc
 ---   ------ ----- --------- --------- ------- -------    ------- -------    ------- -------    ----
   1 !   39.9   6.5   1.2e-12   7.1e-11       4      62 ..       4      59 ..       1      66 [. 0.92

  Alignments for each domain:
  == domain 1  score: 39.9 bits;  conditional E-value: 1.2e-12
  aprb_Neukirchen_a  4 ifvdkekCdgCkgtaCveiCPgdLmkldkekkkayirepedCWeCysCvkeCpqqAiev 62
                       + ++++ C+gC+   C   CP  ++++d ++ ka + +++dC +C  C  +Cp  A+ v
     WP_245560846.1  4 VTIYPDWCKGCG--ICAAFCPAGVIEMDGQG-KARVAREQDCIHCGFCELHCPDFAVVV 59
                       679********7..9*************987.**********************99866 PP

>> WP_027175161.1  MULTISPECIES: glycyl-radical enzyme activating protein [Desulfovibrio]
   #    score  bias  c-Evalue  i-Evalue hmmfrom  hmm to    alifrom  ali to    envfrom  env to     acc
 ---   ------ ----- --------- --------- ------- -------    ------- -------    ------- -------    ----
   1 !   37.3   4.5   7.5e-12   4.4e-10       9      64 ..      53     104 ..      48     123 .. 0.86

  Alignments for each domain:
  == domain 1  score: 37.3 bits;  conditional E-value: 7.5e-12
  aprb_Neukirchen_a   9 ekCdgCkgtaCveiCPgdLmkldkekkkayirepedCWeCysCvkeCpqqAievrl 64 
                        + C+gC+  aC ++CP+  ++l +++   + r+pe+C +C  C+  Cp+qA  + +
     WP_027175161.1  53 NLCTGCG--ACANACPNGAVVLLENG--KFGRDPEKCTDCGVCTEVCPRQARVMSG 104
                        78****7..*************9886..8**********************75555 PP

>> WP_034609445.1  4Fe-4S dicluster domain-containing protein [Desulfovibrio aminophilus]
   #    score  bias  c-Evalue  i-Evalue hmmfrom  hmm to    alifrom  ali to    envfrom  env to     acc
 ---   ------ ----- --------- --------- ------- -------    ------- -------    ------- -------    ----
   1 !    7.8   0.6    0.0094      0.55       7      24 ..       8      23 ..       3      31 .. 0.78
   2 !   27.3   5.7   9.3e-09   5.5e-07       9      61 ..      52     102 ..      45     107 .. 0.89
   3 !   13.0   2.4   0.00023     0.014      10      32 ..     111     131 ..     108     141 .. 0.80

  Alignments for each domain:
  == domain 1  score: 7.8 bits;  conditional E-value: 0.0094
  aprb_Neukirchen_a  7 dkekCdgCkgtaCveiCP 24
                       ++e+C+gC+   C  +C 
     WP_034609445.1  8 RMERCIGCN--SCSLACA 23
                       578899996..7888885 PP

  == domain 2  score: 27.3 bits;  conditional E-value: 9.3e-09
  aprb_Neukirchen_a   9 ekCdgCkgtaCveiCPgdLmkldkekkkayirepedCWeCysCvkeCpqqAie 61 
                          C  C  + C  +CP      +k +   ++ +++ C  C +Cvk+Cp++Ai+
     WP_034609445.1  52 LTCLACDPPPCAAACPTGAYSPRKGG--GVVVKKDLCIRCGACVKACPVDAIA 102
                        579***88***********9999876..899999*****************95 PP

  == domain 3  score: 13.0 bits;  conditional E-value: 0.00023
  aprb_Neukirchen_a  10 kCdgCkgtaCveiCPgdLmkldk 32 
                         C+ C+  +Cve CP+d +++ +
     WP_034609445.1 111 VCIHCG--RCVEFCPHDCLEMVD 131
                        69***7..9********998854 PP

>> WP_027177069.1  DUF362 domain-containing protein [Desulfovibrio aminophilus]
   #    score  bias  c-Evalue  i-Evalue hmmfrom  hmm to    alifrom  ali to    envfrom  env to     acc
 ---   ------ ----- --------- --------- ------- -------    ------- -------    ------- -------    ----
   1 !   34.9   4.4   4.2e-11   2.5e-09       5      77 ..     190     255 ..     188     265 .. 0.85

  Alignments for each domain:
  == domain 1  score: 34.9 bits;  conditional E-value: 4.2e-11
  aprb_Neukirchen_a   5 fvdkekCdgCkgtaCveiCPgdLmkldkekkkayirepedCWeCysCvkeCpqqAievrlyadiaplggsvsp 77 
                        + d+ekC gC+   C  +C    ++l + + ka++ + e+C +C  C  +C+++A+++  + di      +  
     WP_027177069.1 190 VLDPEKCVGCG--SCALVCAAGALVLGEAG-KAVL-DMEKCVGCGMCFTACKTGALAIDWKTDIQA---FLER 255
                        6799******7..9*************987.8876.6789*********************99944...3433 PP

>> WP_034608469.1  MULTISPECIES: NIL domain-containing protein [Desulfovibrio]
   #    score  bias  c-Evalue  i-Evalue hmmfrom  hmm to    alifrom  ali to    envfrom  env to     acc
 ---   ------ ----- --------- --------- ------- -------    ------- -------    ------- -------    ----
   1 !   34.9   6.5   4.1e-11   2.4e-09       6      64 ..      91     146 ..      88     150 .. 0.91

  Alignments for each domain:
  == domain 1  score: 34.9 bits;  conditional E-value: 4.1e-11
  aprb_Neukirchen_a   6 vdkekCdgCkgtaCveiCPgdLmkldkekkkayirepedCWeCysCvkeCpqqAievrl 64 
                         d++ C+ C+   C+ +CP   + +dk + + +i e ++C  C  C++ Cp++A++v l
     WP_034608469.1  91 RDEDSCIHCG--VCTAMCPTGALAVDKAT-RKVIFEVDKCSACGLCTRVCPVRAMAVDL 146
                        58899****7..9*************998.9999*********************9876 PP

>> WP_027175888.1  MULTISPECIES: menaquinone reductase iron-sulfur cluster-binding subunit QrcC [Desulfovibrio]
   #    score  bias  c-Evalue  i-Evalue hmmfrom  hmm to    alifrom  ali to    envfrom  env to     acc
 ---   ------ ----- --------- --------- ------- -------    ------- -------    ------- -------    ----
   1 !   13.6   0.2   0.00015    0.0088       5      23 ..      13      29 ..      10      71 .. 0.91
   2 !   19.9   6.6   1.7e-06    0.0001      10      59 ..      84     132 ..      80     147 .. 0.90
   3 ?    4.5   0.0     0.096       5.7      49      61 ..     196     208 ..     190     229 .. 0.72

  Alignments for each domain:
  == domain 1  score: 13.6 bits;  conditional E-value: 0.00015
  aprb_Neukirchen_a  5 fvdkekCdgCkgtaCveiC 23
                       ++d +kC+gC+  aC+ +C
     WP_027175888.1 13 VIDVDKCTGCG--ACMVAC 29
                       7999******7..9**999 PP

  == domain 2  score: 19.9 bits;  conditional E-value: 1.7e-06
  aprb_Neukirchen_a  10 kCdgCkgtaCveiCPgdLmkldkekkkayirepedCWeCysCvkeCpqqA 59 
                         C  C ++aCv +CP     +++e+   + +    C +C  C+ +Cp +A
     WP_027175888.1  84 PCMQCSSPACVPVCPVVATDKNEEG-GIVSQVYPRCIGCRYCMAACPYHA 132
                        6****99**************9998.888888889*************99 PP

  == domain 3  score: 4.5 bits;  conditional E-value: 0.096
  aprb_Neukirchen_a  49 ysCvkeCpqqAie 61 
                        ++C   Cp++Ai 
     WP_027175888.1 196 TACAEVCPTGAIV 208
                        5777777777773 PP

>> WP_051202532.1  4Fe-4S binding protein [Desulfovibrio aminophilus]
   #    score  bias  c-Evalue  i-Evalue hmmfrom  hmm to    alifrom  ali to    envfrom  env to     acc
 ---   ------ ----- --------- --------- ------- -------    ------- -------    ------- -------    ----
   1 !   18.8   1.0   3.8e-06   0.00022      19      60 ..     210     252 ..     207     258 .. 0.80
   2 !   28.5   7.6   4.1e-09   2.4e-07       9      68 ..     235     287 ..     233     297 .. 0.88
   3 ?    1.4  12.4      0.87        51      10      63 ..     351     410 ..     349     437 .. 0.63
   4 ?    6.1   0.3     0.032       1.9      48      64 ..     439     455 ..     435     463 .. 0.87
   5 !    9.4   2.2     0.003      0.18       4      25 ..     464     483 ..     461     487 .. 0.87

  Alignments for each domain:
  == domain 1  score: 18.8 bits;  conditional E-value: 3.8e-06
  aprb_Neukirchen_a  19 CveiCP.gdLmkldkekkkayire.pedCWeCysCvkeCpqqAi 60 
                        C + CP g L+ l +  + a+ r+  e+C +C +C+++Cp +Ai
     WP_051202532.1 210 CRYLCPaGALLALFSG-RPAWRRSvSENCTGCGACIRACPMGAI 252
                        9*****4456666655.57776652689***************9 PP

  == domain 2  score: 28.5 bits;  conditional E-value: 4.1e-09
  aprb_Neukirchen_a   9 ekCdgCkgtaCveiCPgdLmkldkekkkayirepedCWeCysCvkeCpqqAievrlyadi 68 
                        e+C+gC+  aC+++CP   +  ++ +      + ++C  C  Cv+ Cp+ Ai++rl  + 
     WP_051202532.1 235 ENCTGCG--ACIRACPMGAIPEEPGR-----TRFRECIACLRCVRVCPEAAIHFRLFPQS 287
                        89****7..*********99999886.....67799*******************98876 PP

  == domain 3  score: 1.4 bits;  conditional E-value: 0.87
  aprb_Neukirchen_a  10 kCdgCkgtaCveiCPgdLmkldke........kkkayirepedC.WeCysCvkeCpqqAievr 63 
                        +C  C+  +C+ +CP + ++            +  a  r    C  +C+ C + Cp++A++  
     WP_051202532.1 351 RCLRCG--ECMAACPTNTLQPAWLqagvwgmfSPVAEAR-RGACdPDCAECGRVCPTGAVRPL 410
                        8****7..9********9987543456775543233333.3456369************9743 PP

  == domain 4  score: 6.1 bits;  conditional E-value: 0.032
  aprb_Neukirchen_a  48 CysCvkeCpqqAievrl 64 
                        C  C   Cp +Aie+r 
     WP_051202532.1 439 CLVCKEVCPYGAIEMRR 455
                        99************996 PP

  == domain 5  score: 9.4 bits;  conditional E-value: 0.003
  aprb_Neukirchen_a   4 ifvdkekCdgCkgtaCveiCPg 25 
                        +fv  ++C+gC+  aC++ CP 
     WP_051202532.1 464 PFVLGSRCTGCG--ACESRCPV 483
                        688899*****7..9*****96 PP

>> WP_027177021.1  MULTISPECIES: 4Fe-4S binding protein [Desulfovibrio]
   #    score  bias  c-Evalue  i-Evalue hmmfrom  hmm to    alifrom  ali to    envfrom  env to     acc
 ---   ------ ----- --------- --------- ------- -------    ------- -------    ------- -------    ----
   1 !   34.5   5.5   5.7e-11   3.4e-09       4      63 ..       4      68 ..       1      78 [. 0.79

  Alignments for each domain:
  == domain 1  score: 34.5 bits;  conditional E-value: 5.7e-11
  aprb_Neukirchen_a  4 ifvdkekCdgCkgtaCveiCPgdLmkldke.....kkkayi..repedCWeCysCvkeCpqqAievr 63
                       i vd+  C+gC    C+ +CP  +++  +       k a +   +  +C +C+sC  +Cp  Ai v 
     WP_027177021.1  4 IEVDEALCKGCL--LCTTVCPVGIIVQSSRfnqqgYKVAEVpeADRGKCTGCASCATICPDLAITVW 68
                       679********6..************9886666553344441145568****************875 PP

>> WP_051202992.1  ARMT1-like domain-containing protein [Desulfovibrio aminophilus]
   #    score  bias  c-Evalue  i-Evalue hmmfrom  hmm to    alifrom  ali to    envfrom  env to     acc
 ---   ------ ----- --------- --------- ------- -------    ------- -------    ------- -------    ----
   1 !   33.8   4.2   9.3e-11   5.5e-09       5      62 ..     379     431 ..     377     433 .] 0.90

  Alignments for each domain:
  == domain 1  score: 33.8 bits;  conditional E-value: 9.3e-11
  aprb_Neukirchen_a   5 fvdkekCdgCkgtaCveiCPgdLmkldkekkkayirepedCWeCysCvkeCpqqAiev 62 
                         vd+  CdgC+  +Cv+ CP   + l+  +    + ++  C +C  C  +Cp++Ai++
     WP_051202992.1 379 LVDPAACDGCG--TCVDLCPLGAISLRGGT---AVVDEGICVGCGVCAAKCPHGAISL 431
                        699*******7..9************9664...6678899****************87 PP

>> WP_027175376.1  MULTISPECIES: DMSO/selenate family reductase complex B subunit [Desulfovibrio]
   #    score  bias  c-Evalue  i-Evalue hmmfrom  hmm to    alifrom  ali to    envfrom  env to     acc
 ---   ------ ----- --------- --------- ------- -------    ------- -------    ------- -------    ----
   1 !   10.5   2.1    0.0014     0.081       5      23 ..       7      23 ..       4      32 .. 0.87
   2 !   20.4  12.3   1.2e-06   7.2e-05      10      59 ..      66     113 ..      60     121 .. 0.90
   3 !   10.0   0.4     0.002      0.12       8      30 ..     123     152 ..     120     166 .. 0.85

  Alignments for each domain:
  == domain 1  score: 10.5 bits;  conditional E-value: 0.0014
  aprb_Neukirchen_a  5 fvdkekCdgCkgtaCveiC 23
                        vd +kC+gCk  +C+ +C
     WP_027175376.1  7 HVDLNKCTGCK--TCMIAC 23
                       6999******9..999999 PP

  == domain 2  score: 20.4 bits;  conditional E-value: 1.2e-06
  aprb_Neukirchen_a  10 kCdgCkgtaCveiCPgdLmkldkekkkayirepedCWeCysCvkeCpqqA 59 
                         C+ C+++ Cv+ CP   m++d+++   +  + e+C +C  C   Cp +A
     WP_027175376.1  66 ACNHCEDPICVKSCPTTAMHKDENG--IVSVDHEKCVGCRYCELVCPYSA 113
                        7****99***************997..9999****************999 PP

  == domain 3  score: 10.0 bits;  conditional E-value: 0.002
  aprb_Neukirchen_a   8 kekCdgCkg.......taCveiCPgdLmkl 30 
                        ++kCd C++       +aCv +CP   +++
     WP_027175376.1 123 MTKCDFCRDyleqgrpPACVAACPTRALTF 152
                        789****9999999999*******987765 PP

>> WP_027175373.1  MULTISPECIES: 4Fe-4S dicluster domain-containing protein [Desulfovibrio]
   #    score  bias  c-Evalue  i-Evalue hmmfrom  hmm to    alifrom  ali to    envfrom  env to     acc
 ---   ------ ----- --------- --------- ------- -------    ------- -------    ------- -------    ----
   1 !   10.7   1.7    0.0012     0.071       4      56 ..       7      25 ..       2      28 .. 0.58
   2 !   25.8  12.1   2.8e-08   1.6e-06      10      61 ..      58     107 ..      53     115 .. 0.91
   3 ?    7.1   1.5     0.015       0.9       9      28 ..     116     142 ..     113     149 .. 0.73

  Alignments for each domain:
  == domain 1  score: 10.7 bits;  conditional E-value: 0.0012
  aprb_Neukirchen_a  4 ifvdkekCdgCkgtaCveiCPgdLmkldkekkkayirepedCWeCysCvkeCp 56
                        +vd++kC+gC    C  +C                                +
     WP_027175373.1  7 FYVDSQKCIGCF--SCAMAC--------------------------------K 25
                       456666666664..565555................................3 PP

  == domain 2  score: 25.8 bits;  conditional E-value: 2.8e-08
  aprb_Neukirchen_a  10 kCdgCkgtaCveiCPgdLmkldkekkkayirepedCWeCysCvkeCpqqAie 61 
                         C+ C++++C e+CP    ++++++   +++++++C +C +Cv+ Cp +A +
     WP_027175373.1  58 ACNHCEHPTCLECCPVGAYTKREDG--IVVHDQDKCIGCGNCVRSCPYGAPQ 107
                        7****99**************9997..*********************9965 PP

  == domain 3  score: 7.1 bits;  conditional E-value: 0.015
  aprb_Neukirchen_a   9 ekCdgCkg.......taCveiCPgdLm 28 
                        ekC  C +       +aCv++CP + +
     WP_027175373.1 116 EKCSMCWEridaklePACVQACPVKAL 142
                        788888777788888888888886655 PP

>> WP_156904556.1  [FeFe] hydrogenase, group A [Desulfovibrio aminophilus]
   #    score  bias  c-Evalue  i-Evalue hmmfrom  hmm to    alifrom  ali to    envfrom  env to     acc
 ---   ------ ----- --------- --------- ------- -------    ------- -------    ------- -------    ----
   1 !   31.9   6.4   3.6e-10   2.1e-08       4      60 ..      25      79 ..      23      92 .. 0.90

  Alignments for each domain:
  == domain 1  score: 31.9 bits;  conditional E-value: 3.6e-10
  aprb_Neukirchen_a  4 ifvdkekCdgCkgtaCveiCPgdLmkldkekkkayirepedCWeCysCvkeCpqqAi 60
                       + vd  kC+ C+  +C e+CP   ++    ++k  + +p+ C +C  C+  Cp +Ai
     WP_156904556.1 25 VQVDAAKCQACG--TCDEVCPTGAIQAFGPDEKRKVLDPAVCINCGQCLVNCPYGAI 79
                       579********7..9******999998776679***********************9 PP

>> WP_027176437.1  4Fe-4S binding protein [Desulfovibrio aminophilus]
   #    score  bias  c-Evalue  i-Evalue hmmfrom  hmm to    alifrom  ali to    envfrom  env to     acc
 ---   ------ ----- --------- --------- ------- -------    ------- -------    ------- -------    ----
   1 !   32.4   5.5   2.5e-10   1.5e-08       5      63 ..       7      68 ..       5      71 .] 0.89

  Alignments for each domain:
  == domain 1  score: 32.4 bits;  conditional E-value: 2.5e-10
  aprb_Neukirchen_a  5 fvdkekCdgCkgtaCveiCPgdLmkldke.....kkkayirepedCWeCysCvkeCpqqAievr 63
                       ++d+ +C+ C+   Cv+ CP++++ l +       +  + ++pe+C  C  C   Cp  Ai v 
     WP_027176437.1  7 IIDTRRCKACG--LCVDNCPKEVLSLGSAingqgYNYVFQEHPEKCILCDICGTVCPDMAIGVV 68
                       79********7..*************9877666666788899*******************875 PP

>> WP_027175039.1  MULTISPECIES: 4Fe-4S dicluster domain-containing protein [Desulfovibrio]
   #    score  bias  c-Evalue  i-Evalue hmmfrom  hmm to    alifrom  ali to    envfrom  env to     acc
 ---   ------ ----- --------- --------- ------- -------    ------- -------    ------- -------    ----
   1 ?    5.6   0.7     0.044       2.6       7      23 ..       7      21 ..       2      39 .. 0.82
   2 !   25.9  10.3   2.4e-08   1.4e-06      10      61 ..      61     111 ..      55     116 .. 0.93
   3 !   11.6   1.8   0.00063     0.037      10      30 ..     121     145 ..     114     148 .] 0.86

  Alignments for each domain:
  == domain 1  score: 5.6 bits;  conditional E-value: 0.044
  aprb_Neukirchen_a  7 dkekCdgCkgtaCveiC 23
                       +ke C+gC+   C+ +C
     WP_027175039.1  7 NKEFCIGCH--LCELAC 21
                       6888****7..999998 PP

  == domain 2  score: 25.9 bits;  conditional E-value: 2.4e-08
  aprb_Neukirchen_a  10 kCdgCkgtaCveiCPgdLmkldkekkkayirepedCWeCysCvkeCpqqAie 61 
                         C  C ++ Cv +C +  +++d+e+      + ++C +C sC+ +Cp +Ai+
     WP_027175039.1  61 SCRHCDDPSCVAACISGALQKDPET-GTTTYDMDKCVGCWSCLMACPYGAIQ 111
                        6****99*****************8.899999*******************7 PP

  == domain 3  score: 11.6 bits;  conditional E-value: 0.00063
  aprb_Neukirchen_a  10 kCdgCkg....taCveiCPgdLmkl 30 
                        kCd Ck+    +aCv +CP+  + +
     WP_027175039.1 121 KCDLCKDreggPACVAACPNRALIF 145
                        9*****99***********987765 PP

>> WP_027176986.1  ATP-binding protein [Desulfovibrio aminophilus]
   #    score  bias  c-Evalue  i-Evalue hmmfrom  hmm to    alifrom  ali to    envfrom  env to     acc
 ---   ------ ----- --------- --------- ------- -------    ------- -------    ------- -------    ----
   1 !   31.3   0.6   5.4e-10   3.2e-08       4      63 ..       8      63 ..       7      76 .. 0.91

  Alignments for each domain:
  == domain 1  score: 31.3 bits;  conditional E-value: 5.4e-10
  aprb_Neukirchen_a  4 ifvdkekCdgCkgtaCveiCPgdLmkldkekkkayirepedCWeCysCvkeCpqqAievr 63
                       i++d++ C+gC+  +Cv  C    + + +   ka +  ++ C +  +C+ eCp++A++v 
     WP_027176986.1  8 IRIDEDLCNGCG--QCVPSCAEGALRIIDG--KARLVAERFCDGLGACLGECPTGALRVV 63
                       78*********7..9******999999744..9***********************9885 PP

>> WP_027175430.1  MULTISPECIES: 4Fe-4S dicluster domain-containing protein [Desulfovibrio]
   #    score  bias  c-Evalue  i-Evalue hmmfrom  hmm to    alifrom  ali to    envfrom  env to     acc
 ---   ------ ----- --------- --------- ------- -------    ------- -------    ------- -------    ----
   1 !   14.3   0.7   9.1e-05    0.0054       2      31 ..       4      31 ..       3      44 .. 0.83
   2 !   17.8   0.4   7.7e-06   0.00045       5      34 ..      93     120 ..      91     124 .. 0.88
   3 ?    5.0   0.3     0.067         4       9      32 ..     124     154 ..     122     174 .. 0.85

  Alignments for each domain:
  == domain 1  score: 14.3 bits;  conditional E-value: 9.1e-05
  aprb_Neukirchen_a  2 MpifvdkekCdgCkgtaCveiCPgdLmkld 31
                       ++i+vd ++C+gCk  +C+ +C +    +d
     WP_027175430.1  4 LSIMVDLDRCIGCK--TCIVACRNHHGLVD 31
                       689**********9..9*****88655555 PP

  == domain 2  score: 17.8 bits;  conditional E-value: 7.7e-06
  aprb_Neukirchen_a   5 fvdkekCdgCkgtaCveiCPgdLmkldkek 34 
                         +d++kC+g +  +C+e CP d++++d+ +
     WP_027175430.1  93 LIDRDKCTGAG--KCIEKCPYDVIQFDAAG 120
                        79********7..*************9876 PP

  == domain 3  score: 5.0 bits;  conditional E-value: 0.067
  aprb_Neukirchen_a   9 ekCdgCkg.......taCveiCPgdLmkldk 32 
                        +kCd C +       + Cve+C  d + + +
     WP_027175430.1 124 HKCDLCLKrvihgqePVCVEVCLADALSFGE 154
                        69****9999999999******999887765 PP

>> WP_051202441.1  RnfABCDGE type electron transport complex subunit B [Desulfovibrio aminophilus]
   #    score  bias  c-Evalue  i-Evalue hmmfrom  hmm to    alifrom  ali to    envfrom  env to     acc
 ---   ------ ----- --------- --------- ------- -------    ------- -------    ------- -------    ----
   1 ?    3.4   0.1      0.21        12      45      62 ..     145     162 ..     140     166 .. 0.73
   2 !   29.1  13.2   2.6e-09   1.5e-07       4      63 ..     167     237 ..     166     250 .. 0.81
   3 ?    0.7   0.7       1.4        84       5      28 ..     242     268 ..     238     279 .. 0.74

  Alignments for each domain:
  == domain 1  score: 3.4 bits;  conditional E-value: 0.21
  aprb_Neukirchen_a  45 CWeCysCvkeCpqqAiev 62 
                        C +   C+ +Cp++A+++
     WP_051202441.1 145 CIGLGDCLAACPFGAMRL 162
                        677777888888888765 PP

  == domain 2  score: 29.1 bits;  conditional E-value: 2.6e-09
  aprb_Neukirchen_a   4 ifvdkekCdgCkgtaCveiCPgdLmkldke.............kkkayirepedCWeCysCvkeCpqqAievr 63 
                        ++vd e C+gC+  +Cv++CP+++++l++              +++      + C  C  Cvk+Cp qA+++ 
     WP_051202441.1 167 VRVDAELCTGCG--NCVRVCPKSILELTPRnsrvqvfcssrdkGSEVRDVCGAGCISCGMCVKKCPAQAVSLD 237
                        589********7..9************998788888887764322333334578****************875 PP

  == domain 3  score: 0.7 bits;  conditional E-value: 1.4
  aprb_Neukirchen_a   5 fvdkekCd....gCkgtaCveiCPgdLm 28 
                         vd++ C      C+  aC   CP  ++
     WP_051202441.1 242 SVDHKACVaygpSCG-LACAGFCPRGIL 268
                        577777762222486.89******8776 PP

>> WP_027174691.1  MULTISPECIES: pyruvate synthase subunit PorD [Desulfovibrio]
   #    score  bias  c-Evalue  i-Evalue hmmfrom  hmm to    alifrom  ali to    envfrom  env to     acc
 ---   ------ ----- --------- --------- ------- -------    ------- -------    ------- -------    ----
   1 !   28.6  10.2   3.7e-09   2.2e-07       4      64 ..      37      93 ..      34      96 .] 0.90

  Alignments for each domain:
  == domain 1  score: 28.6 bits;  conditional E-value: 3.7e-09
  aprb_Neukirchen_a  4 ifvdkekCdgCkgtaCveiCPgdLmkldkekkkayirepedCWeCysCvkeCpqqAievrl 64
                       ++ d+ekC++C+   C+  CP   +  ++++   +  + + C +C  C  eCp++Ai++ +
     WP_027174691.1 37 PRLDEEKCIKCG--MCELYCPEFCISERDDG--FFRPDYDYCKGCGICANECPKEAIAMVM 93
                       57899******7..********999999886..899999******************9876 PP

>> WP_027174546.1  nitroreductase family protein [Desulfovibrio aminophilus]
   #    score  bias  c-Evalue  i-Evalue hmmfrom  hmm to    alifrom  ali to    envfrom  env to     acc
 ---   ------ ----- --------- --------- ------- -------    ------- -------    ------- -------    ----
   1 !   27.6   0.9   7.4e-09   4.3e-07      14      64 ..      14      66 ..       9      79 .. 0.85

  Alignments for each domain:
  == domain 1  score: 27.6 bits;  conditional E-value: 7.4e-09
  aprb_Neukirchen_a 14 Ckg.taCveiCPgdLmkldkekkkayir.epedCWeCysCvkeCpqqAievrl 64
                       C + + C + CP  L+++d+e+  +  r  +++C +C  Cv +Cp+ A+++ +
     WP_027174546.1 14 CARdGLCARECPFGLIEVDAEGLPSLRRaAEKMCIGCGHCVAICPRAALSLNG 66
                       766789***************866655525789***************99876 PP

>> WP_051202777.1  glycyl-radical enzyme activating protein [Desulfovibrio aminophilus]
   #    score  bias  c-Evalue  i-Evalue hmmfrom  hmm to    alifrom  ali to    envfrom  env to     acc
 ---   ------ ----- --------- --------- ------- -------    ------- -------    ------- -------    ----
   1 !   26.9   6.9   1.2e-08   7.2e-07       6      64 ..      53     106 ..      50     128 .. 0.86

  Alignments for each domain:
  == domain 1  score: 26.9 bits;  conditional E-value: 1.2e-08
  aprb_Neukirchen_a   6 vdkekCdgCkgtaCveiCPgdLmkldkekkkayirepedCWeCysCvkeCpqqAievrl 64 
                         +k+ C+gC+  aC  +CP++ ++l  ++   +  + + C  C  Cv  C q+A ++ +
     WP_051202777.1  53 FYKNLCIGCG--ACAAACPSQAIVLSGDG---VHMRRDLCQACGRCVSVCLQNARALSG 106
                        6899*****7..*************9887...778899***************976655 PP

>> WP_027176088.1  4Fe-4S dicluster domain-containing protein [Desulfovibrio aminophilus]
   #    score  bias  c-Evalue  i-Evalue hmmfrom  hmm to    alifrom  ali to    envfrom  env to     acc
 ---   ------ ----- --------- --------- ------- -------    ------- -------    ------- -------    ----
   1 ?    6.2   2.5     0.028       1.7       4      23 ..       7      24 ..       4      28 .. 0.82
   2 !   23.2   7.7   1.7e-07   9.8e-06      10      59 ..      60     108 ..      54     115 .. 0.91
   3 ?    6.8   1.5     0.018       1.1       9      26 ..     119     143 ..     115     149 .. 0.91

  Alignments for each domain:
  == domain 1  score: 6.2 bits;  conditional E-value: 0.028
  aprb_Neukirchen_a  4 ifvdkekCdgCkgtaCveiC 23
                       ++vd+++C+ Ck   C+  C
     WP_027176088.1  7 MVVDSSRCIDCK--GCMASC 24
                       679999999998..698888 PP

  == domain 2  score: 23.2 bits;  conditional E-value: 1.7e-07
  aprb_Neukirchen_a  10 kCdgCkgtaCveiCPgdLmkldkekkkayirepedCWeCysCvkeCpqqA 59 
                         C  C +++Cv +CP     +dk +   +i + + C +C +C+ +Cp +A
     WP_027176088.1  60 GCMHCDNPTCVAACPTGATFKDKAT-GEVIIDRSLCIGCGNCIPACPYGA 108
                        6999*99***************997.89999****************999 PP

  == domain 3  score: 6.8 bits;  conditional E-value: 0.018
  aprb_Neukirchen_a   9 ekCdgCkg.......taCveiCPgd 26 
                        +kCd C++       +aCv+ CP +
     WP_027176088.1 119 DKCDFCRErrehglePACVDTCPTK 143
                        89****999**************75 PP

>> WP_027176183.1  sulfate reduction electron transfer complex DsrMKJOP subunit DsrO [Desulfovibrio aminophilus]
   #    score  bias  c-Evalue  i-Evalue hmmfrom  hmm to    alifrom  ali to    envfrom  env to     acc
 ---   ------ ----- --------- --------- ------- -------    ------- -------    ------- -------    ----
   1 !   24.5   6.6   6.9e-08   4.1e-06      10      62 ..     117     167 ..     114     177 .. 0.91

  Alignments for each domain:
  == domain 1  score: 24.5 bits;  conditional E-value: 6.9e-08
  aprb_Neukirchen_a  10 kCdgCkgtaCveiCPgdLmkldkekkkayirepedCWeCysCvkeCpqqAiev 62 
                         C+ C+++ Cv++CP +  ++++++   +  +   C +C  C+  Cp++A ++
     WP_027176183.1 117 LCNHCENPPCVRVCPTQATYKRPDG--IVTMDYHRCIGCRYCMAGCPFGARSF 167
                        5****99****************97..89999999**************9776 PP

>> WP_027176500.1  4Fe-4S binding protein [Desulfovibrio aminophilus]
   #    score  bias  c-Evalue  i-Evalue hmmfrom  hmm to    alifrom  ali to    envfrom  env to     acc
 ---   ------ ----- --------- --------- ------- -------    ------- -------    ------- -------    ----
   1 !   23.6   4.5   1.3e-07   7.5e-06       7      63 ..     224     274 ..     218     278 .. 0.83

  Alignments for each domain:
  == domain 1  score: 23.6 bits;  conditional E-value: 1.3e-07
  aprb_Neukirchen_a   7 dkekCdgCkgtaCveiCPgdLmkldkekkkayirepedCWeCysCvkeCpq.qAievr 63 
                        d++ C gC+  +C++ CP  +    k++      + ++C +C  Cv  Cp  +A++vr
     WP_027176500.1 224 DPSLCVGCG--TCERNCPAAIPIRSKTA-----MRGSECLGCGQCVANCPArGALNVR 274
                        5789****7..9********99998775.....56789************62566665 PP

>> WP_027176958.1  MULTISPECIES: ferredoxin [Desulfovibrio]
   #    score  bias  c-Evalue  i-Evalue hmmfrom  hmm to    alifrom  ali to    envfrom  env to     acc
 ---   ------ ----- --------- --------- ------- -------    ------- -------    ------- -------    ----
   1 !   23.6   3.8   1.3e-07   7.6e-06       4      43 ..       5      41 ..       3      62 .. 0.84

  Alignments for each domain:
  == domain 1  score: 23.6 bits;  conditional E-value: 1.3e-07
  aprb_Neukirchen_a  4 ifvdkekCdgCkgtaCveiCPgdLmkldkekkkayirepe 43
                       +++d+++C+gC+   Cv iCP d++ +d+++ ka + +p+
     WP_027176958.1  5 VYIDQDECIGCE--SCVGICP-DVFAMDDSAGKARVVNPD 41
                       69*********7..9******.788888888899988876 PP

>> WP_027176164.1  4Fe-4S dicluster domain-containing protein [Desulfovibrio aminophilus]
   #    score  bias  c-Evalue  i-Evalue hmmfrom  hmm to    alifrom  ali to    envfrom  env to     acc
 ---   ------ ----- --------- --------- ------- -------    ------- -------    ------- -------    ----
   1 !   22.4  10.3     3e-07   1.8e-05       8      59 ..     186     230 ..     180     238 .. 0.90

  Alignments for each domain:
  == domain 1  score: 22.4 bits;  conditional E-value: 3e-07
  aprb_Neukirchen_a   8 kekCdgCkgtaCveiCPgdLmkldkekkkayirepedCWeCysCvkeCpqqA 59 
                        ++ C+ C   +C e CP  ++ +d+ +     +  + C  C++Cvk+Cp +A
     WP_027176164.1 186 TDDCTECM--TCAEGCPAGVISFDNPR-----EAGDGCLRCMACVKHCPAGA 230
                        57899996..9*************886.....78899*************99 PP

>> WP_027175789.1  hydrogenase iron-sulfur subunit [Desulfovibrio aminophilus]
   #    score  bias  c-Evalue  i-Evalue hmmfrom  hmm to    alifrom  ali to    envfrom  env to     acc
 ---   ------ ----- --------- --------- ------- -------    ------- -------    ------- -------    ----
   1 !   21.8   4.2   4.7e-07   2.8e-05       9      66 ..     549     602 ..     544     620 .. 0.80

  Alignments for each domain:
  == domain 1  score: 21.8 bits;  conditional E-value: 4.7e-07
  aprb_Neukirchen_a   9 ekCdgCkgtaCveiCPgdLmkldkekkkayirepedCWeCysCvkeCpqqAievrlya 66 
                         +C+ Ck  +C+e CP   +  d+++      +p  C  C  C+ +Cp++ i++  y 
     WP_027175789.1 549 VRCTQCK--RCTEECPFGALDDDEKG--TPKPNPTRCRRCGTCMGACPERVIKFDSYN 602
                        58****8..*******9998888776..77789*******************998764 PP

>> WP_051202990.1  ATP-binding protein [Desulfovibrio aminophilus]
   #    score  bias  c-Evalue  i-Evalue hmmfrom  hmm to    alifrom  ali to    envfrom  env to     acc
 ---   ------ ----- --------- --------- ------- -------    ------- -------    ------- -------    ----
   1 !   13.5   0.9   0.00017    0.0099      41      61 ..      64      84 ..      56      89 .. 0.82
   2 !   13.3   2.1   0.00018     0.011       5      26 ..      89     108 ..      87     118 .. 0.83

  Alignments for each domain:
  == domain 1  score: 13.5 bits;  conditional E-value: 0.00017
  aprb_Neukirchen_a 41 epedCWeCysCvkeCpqqAie 61
                       +p+ C +C +Cv++C+ +A++
     WP_051202990.1 64 DPDLCTGCGACVQACRYGAVD 84
                       688899999999999999886 PP

  == domain 2  score: 13.3 bits;  conditional E-value: 0.00018
  aprb_Neukirchen_a   5 fvdkekCdgCkgtaCveiCPgd 26 
                         +++e C+gC+  aC+ +CP  
     WP_051202990.1  89 AIRPEHCEGCG--ACEFVCPAG 108
                        6999******7..9******75 PP

>> WP_027175378.1  4Fe-4S binding protein [Desulfovibrio aminophilus]
   #    score  bias  c-Evalue  i-Evalue hmmfrom  hmm to    alifrom  ali to    envfrom  env to     acc
 ---   ------ ----- --------- --------- ------- -------    ------- -------    ------- -------    ----
   1 !   15.0   7.4   5.9e-05    0.0035       4      81 ..       4      77 ..       1      90 [. 0.79
   2 !   17.9  10.7   7.4e-06   0.00044       8      63 ..     241     295 ..     237     306 .. 0.86

  Alignments for each domain:
  == domain 1  score: 15.0 bits;  conditional E-value: 5.9e-05
  aprb_Neukirchen_a  4 ifvdkekCdgCkg...taCveiCPgdLmkldkekkkayirepedCWeCysCvkeCpqqAievrlyadiaplggsvsplrge 81
                       ++v+  +C   ++   ++C +iC +  + l          +   C +C +C  +Cp++A++ +    +    g+v+ l ++
     WP_027175378.1  4 VIVNAARCVNARKtvcSRCADICHSHSIRLGGM----PSIDRLSCNDCGACAAICPTDALAAFDSGRF---LGRVRRLPKS 77
                       56889999988888889*************854....4678899***************988877777...6666666555 PP

  == domain 2  score: 17.9 bits;  conditional E-value: 7.4e-06
  aprb_Neukirchen_a   8 kekCdgCkgtaCveiCPgdLmkldkekkka.yirepedCWeCysCvkeCpqqAievr 63 
                         + C+ C+  aC  +CP   ++  + + +  + + p++C  C+ Cv  C ++ i + 
     WP_027175378.1 241 ADTCNACG--ACGAVCPTGALQCSAGGDRFrVDHTPSKCLRCTLCVSVCGKKCITFN 295
                        578****7..************99986655155789****************99875 PP

>> WP_027175538.1  4Fe-4S dicluster domain-containing protein [Desulfovibrio aminophilus]
   #    score  bias  c-Evalue  i-Evalue hmmfrom  hmm to    alifrom  ali to    envfrom  env to     acc
 ---   ------ ----- --------- --------- ------- -------    ------- -------    ------- -------    ----
   1 ?    4.5   4.1     0.097       5.7       4      23 ..       6      23 ..       3      27 .. 0.85
   2 !   11.8   2.5   0.00055     0.032       9      36 ..      58      85 ..      51      89 .. 0.81
   3 !   16.4   9.0   2.1e-05    0.0013       4      62 ..      86     146 ..      85     149 .] 0.73

  Alignments for each domain:
  == domain 1  score: 4.5 bits;  conditional E-value: 0.097
  aprb_Neukirchen_a  4 ifvdkekCdgCkgtaCveiC 23
                       i+ dk++C+ Ck  aC+  C
     WP_027175538.1  6 IKLDKKRCIACK--ACEVHC 23
                       6789999****8..999888 PP

  == domain 2  score: 11.8 bits;  conditional E-value: 0.00055
  aprb_Neukirchen_a  9 ekCdgCkgtaCveiCPgdLmkldkekkk 36
                       + C  Ck+++Cv +CP   m++++++  
     WP_027175538.1 58 QPCLMCKEPKCVPACPTGAMTMRESDGL 85
                       6799*****************9987655 PP

  == domain 3  score: 16.4 bits;  conditional E-value: 2.1e-05
  aprb_Neukirchen_a   4 ifvdkekCdgCkgtaCveiCPgdLmkldkekkkayirepedCWeCy......sCvkeCpqqAiev 62 
                        ++v++e CdgCk  aC+e+CP ++ ++++ +    i + + C + +      +Cv  C  +A+++
     WP_027175538.1  86 VYVRTELCDGCK--ACIEACPWSVPVFNELTG--KIMKCDYCMDRIeqgldpACVTGCTAKALSF 146
                        689********8..*************98763..4445555555433334447888888888766 PP

>> WP_027177001.1  4Fe-4S binding protein [Desulfovibrio aminophilus]
   #    score  bias  c-Evalue  i-Evalue hmmfrom  hmm to    alifrom  ali to    envfrom  env to     acc
 ---   ------ ----- --------- --------- ------- -------    ------- -------    ------- -------    ----
   1 !   16.4  11.5   2.1e-05    0.0013       8      61 ..     173     220 ..     170     223 .. 0.91

  Alignments for each domain:
  == domain 1  score: 16.4 bits;  conditional E-value: 2.1e-05
  aprb_Neukirchen_a   8 kekCdgCkgtaCveiCPgdLmkldkekkkayirepedCWeCysCvkeCpqqAie 61 
                        ++ C  C+  aC e+C  + ++      + y  + + C eC sC+ +Cp++Aie
     WP_027177001.1 173 TDACVACG--ACAEVCTFKAVVPG----EPYRIDGSRCDECGSCILACPEDAIE 220
                        689****7..*******9999886....4699*********************8 PP

>> WP_027174521.1  MULTISPECIES: RnfABCDGE type electron transport complex subunit B [Desulfovibrio]
   #    score  bias  c-Evalue  i-Evalue hmmfrom  hmm to    alifrom  ali to    envfrom  env to     acc
 ---   ------ ----- --------- --------- ------- -------    ------- -------    ------- -------    ----
   1 ?    7.4   0.1     0.012      0.72      45      62 ..     138     155 ..     133     162 .. 0.84
   2 !   17.3   5.1   1.1e-05   0.00064       4      58 ..     161     212 ..     159     231 .. 0.87

  Alignments for each domain:
  == domain 1  score: 7.4 bits;  conditional E-value: 0.012
  aprb_Neukirchen_a  45 CWeCysCvkeCpqqAiev 62 
                        C +  sCv++Cp++A+++
     WP_027174521.1 138 CIGMGSCVRACPFGAVRL 155
                        88889**********954 PP

  == domain 2  score: 17.3 bits;  conditional E-value: 1.1e-05
  aprb_Neukirchen_a   4 ifvdkekCdgCkgtaCveiCPgdLmkldkekkkayirepedCWeCys.CvkeCpqq 58 
                        ++v+k  C  C+  +C e+CP   + +++    a + + ++  +C + C+++Cp+q
     WP_027174521.1 161 PIVNKALCRSCG--KCAEVCPTGAIRITSF--SASLLHVNKLDDCLApCMQKCPVQ 212
                        579********7..*************976..5888899999999766******98 PP

>> WP_051202487.1  4Fe-4S binding protein [Desulfovibrio aminophilus]
   #    score  bias  c-Evalue  i-Evalue hmmfrom  hmm to    alifrom  ali to    envfrom  env to     acc
 ---   ------ ----- --------- --------- ------- -------    ------- -------    ------- -------    ----
   1 !   17.1  12.5   1.3e-05   0.00074       5      63 ..     243     296 ..     240     309 .. 0.87

  Alignments for each domain:
  == domain 1  score: 17.1 bits;  conditional E-value: 1.3e-05
  aprb_Neukirchen_a   5 fvdkekCdgCkgtaCveiCPgdLmkldkekkkayirepedCWeCysCvkeCpqqAievr 63 
                        +vd + C gC+  +C + C  + m +++     +  + + C +C  Cv +C ++A+++ 
     WP_051202487.1 243 RVDADACVGCG--QCLKSCQFKAMRVRDG---VCKVNVKRCMGCGVCVGHCAKSALSLE 296
                        799*******7..9************965...46667899***************9875 PP

>> WP_027175266.1  electron transport complex subunit RsxC [Desulfovibrio aminophilus]
   #    score  bias  c-Evalue  i-Evalue hmmfrom  hmm to    alifrom  ali to    envfrom  env to     acc
 ---   ------ ----- --------- --------- ------- -------    ------- -------    ------- -------    ----
   1 !   15.9   5.7     3e-05    0.0017      10      57 ..     371     423 ..     364     425 .. 0.81

  Alignments for each domain:
  == domain 1  score: 15.9 bits;  conditional E-value: 3e-05
  aprb_Neukirchen_a  10 kCdgCkgtaCveiCPgdLmkldke...kkkayirepe....dCWeCysCvkeCpq 57 
                         C+ C+  +C ++CP  Lm  + +   +++ y   p+    +C+eC sC   Cp 
     WP_027175266.1 371 PCIRCG--RCLDACPMGLMPNEMSiyaERRKYDGMPRfglwECFECGSCSYVCPA 423
                        6****7..**********998876555667777777655558***********97 PP

>> WP_027176600.1  pyruvate:ferredoxin (flavodoxin) oxidoreductase [Desulfovibrio aminophilus]
   #    score  bias  c-Evalue  i-Evalue hmmfrom  hmm to    alifrom  ali to    envfrom  env to     acc
 ---   ------ ----- --------- --------- ------- -------    ------- -------    ------- -------    ----
   1 !    9.4   0.7    0.0031      0.18      43      68 ..     686     711 ..     682     729 .. 0.83
   2 !   10.0   1.3    0.0019      0.11       5      25 ..     738     756 ..     734     767 .. 0.87

  Alignments for each domain:
  == domain 1  score: 9.4 bits;  conditional E-value: 0.0031
  aprb_Neukirchen_a  43 edCWeCysCvkeCpqqAievrlyadi 68 
                        ++C +C  C   Cp+ Ai+  l  d 
     WP_027176600.1 686 DNCIQCNQCSFVCPHAAIRPVLVTDA 711
                        68999999999999999998887776 PP

  == domain 2  score: 10.0 bits;  conditional E-value: 0.0019
  aprb_Neukirchen_a   5 fvdkekCdgCkgtaCveiCPg 25 
                         v+   C gC+  +C +iCP 
     WP_027176600.1 738 QVNALDCMGCG--NCADICPA 756
                        688899****7..9******6 PP

>> WP_027176360.1  fumarate reductase iron-sulfur subunit [Desulfovibrio aminophilus]
   #    score  bias  c-Evalue  i-Evalue hmmfrom  hmm to    alifrom  ali to    envfrom  env to     acc
 ---   ------ ----- --------- --------- ------- -------    ------- -------    ------- -------    ----
   1 !    9.6   0.6    0.0026      0.15      36      57 ..     141     162 ..     129     173 .. 0.79
   2 ?    7.1   0.1     0.015      0.89      13      28 ..     206     222 ..     205     233 .. 0.87

  Alignments for each domain:
  == domain 1  score: 9.6 bits;  conditional E-value: 0.0026
  aprb_Neukirchen_a  36 kayirepedCWeCysCvkeCpq 57 
                           i e + C eC +Cv +C +
     WP_027176360.1 141 AEGIYELDRCVECGCCVSACGT 162
                        556778899***********65 PP

  == domain 2  score: 7.1 bits;  conditional E-value: 0.015
  aprb_Neukirchen_a  13 gCkg.taCveiCPgdLm 28 
                        gC g  aC+++CP+ L 
     WP_027176360.1 206 GCMGlLACEDVCPKHLP 222
                        899999*******9985 PP

>> WP_027175769.1  sulfate respiration complex iron-sulfur protein HmcB [Desulfovibrio aminophilus]
   #    score  bias  c-Evalue  i-Evalue hmmfrom  hmm to    alifrom  ali to    envfrom  env to     acc
 ---   ------ ----- --------- --------- ------- -------    ------- -------    ------- -------    ----
   1 !    8.3   2.2    0.0067      0.39       6      24 ..      43      59 ..      40      62 .. 0.86
   2 !   16.1   8.7   2.6e-05    0.0015       7      58 ..     105     154 ..     101     168 .. 0.91
   3 ?    3.0   0.1      0.27        16      51      70 ..     188     207 ..     183     215 .. 0.81
   4 ?   -1.4   0.6       6.3   3.7e+02     108     123 ..     307     325 ..     281     350 .. 0.33

  Alignments for each domain:
  == domain 1  score: 8.3 bits;  conditional E-value: 0.0067
  aprb_Neukirchen_a  6 vdkekCdgCkgtaCveiCP 24
                        d ++C+gC+  +C+e+C 
     WP_027175769.1 43 FDATRCIGCR--KCEEACN 59
                       6899*****8..9*****6 PP

  == domain 2  score: 16.1 bits;  conditional E-value: 2.6e-05
  aprb_Neukirchen_a   7 dkekCdgCkgtaCveiCPgdLmkldkekkkayirepedCWeCysCvkeCpqq 58 
                        +k +C+ C+++aC ++C    +k+++++  ++  + + C +C  C+ +Cp++
     WP_027175769.1 105 RKIQCNHCQEPACASACFVRAFKKNPDG--SVTYDASVCVGCRYCIMACPFN 154
                        6779**********************98..9999****************86 PP

  == domain 3  score: 3.0 bits;  conditional E-value: 0.27
  aprb_Neukirchen_a  51 CvkeCpqqAievrlyadiap 70 
                        Cv +Cp++A+++   +d+ +
     WP_027175769.1 188 CVGACPKEALAYGKRSDLLK 207
                        9********99988888755 PP

  == domain 4  score: -1.4 bits;  conditional E-value: 6.3
  aprb_Neukirchen_a 108 g...snlksellfteeesl 123
                        g   +n  +  +f+e+++ 
     WP_027175769.1 307 GnqaANDAKLAKFKEQAEK 325
                        1211111112222222221 PP

>> WP_027176383.1  MULTISPECIES: 4Fe-4S dicluster domain-containing protein [Desulfovibrio]
   #    score  bias  c-Evalue  i-Evalue hmmfrom  hmm to    alifrom  ali to    envfrom  env to     acc
 ---   ------ ----- --------- --------- ------- -------    ------- -------    ------- -------    ----
   1 !   10.8   2.2    0.0011     0.064      44      63 ..      67      86 ..      61     106 .. 0.75
   2 ?    7.6   0.2     0.011      0.64      44      65 ..     129     150 ..     117     162 .. 0.79

  Alignments for each domain:
  == domain 1  score: 10.8 bits;  conditional E-value: 0.0011
  aprb_Neukirchen_a 44 dCWeCysCvkeCpqqAievr 63
                       +C  C  Cv +Cp + i v 
     WP_027176383.1 67 KCISCLMCVSACPSGCITVV 86
                       57777777777777777654 PP

  == domain 2  score: 7.6 bits;  conditional E-value: 0.011
  aprb_Neukirchen_a  44 dCWeCysCvkeCpqqAievrly 65 
                         C  C  C+ +C +++i++ + 
     WP_027176383.1 129 LCSLCGTCIEACAVDSIRFSHE 150
                        5888889999998888887665 PP

>> WP_027175040.1  glutamate synthase-related protein [Desulfovibrio aminophilus]
   #    score  bias  c-Evalue  i-Evalue hmmfrom  hmm to    alifrom  ali to    envfrom  env to     acc
 ---   ------ ----- --------- --------- ------- -------    ------- -------    ------- -------    ----
   1 !   15.8  12.8   3.2e-05    0.0019       7      66 ..      18      74 ..      14      84 .. 0.91

  Alignments for each domain:
  == domain 1  score: 15.8 bits;  conditional E-value: 3.2e-05
  aprb_Neukirchen_a  7 dkekCdgCkgtaCveiCPgdLmkldkekkkayirepedCWeCysCvkeCpqqAievrlya 66
                       d++ C+ Ck   C++ C  +  + d+ + + + +++ +C +C+ C   Cp++A+ +rl +
     WP_027175040.1 18 DRDLCINCK--VCIRQCAYEAHYWDEAR-QMVRHDNTKCVGCHRCEALCPTGALCIRLNQ 74
                       6789****8..9*************875.9999*********************999865 PP

>> WP_027174791.1  MULTISPECIES: 2Fe-2S iron-sulfur cluster binding domain-containing protein [Desulfovibrio]
   #    score  bias  c-Evalue  i-Evalue hmmfrom  hmm to    alifrom  ali to    envfrom  env to     acc
 ---   ------ ----- --------- --------- ------- -------    ------- -------    ------- -------    ----
   1 ?    4.5   0.1     0.097       5.7      36      56 ..     143     163 ..     132     177 .. 0.78
   2 ?    7.4   0.3     0.012      0.71      11      34 ..     195     216 ..     182     225 .. 0.70

  Alignments for each domain:
  == domain 1  score: 4.5 bits;  conditional E-value: 0.097
  aprb_Neukirchen_a  36 kayirepedCWeCysCvkeCp 56 
                         a+ r+  +C  C  C+  C+
     WP_027174791.1 143 TAVTRDMGKCVRCLRCLAVCR 163
                        566777777777777777775 PP

  == domain 2  score: 7.4 bits;  conditional E-value: 0.012
  aprb_Neukirchen_a  11 CdgCkgtaCveiCPgdLmkldkek 34 
                        C  C+  +C+ +CP   +  ++++
     WP_027174791.1 195 CVSCG--QCTLVCPVGALAAKDDT 216
                        66775..77777776555555554 PP

>> WP_027176953.1  P-loop NTPase [Desulfovibrio aminophilus]
   #    score  bias  c-Evalue  i-Evalue hmmfrom  hmm to    alifrom  ali to    envfrom  env to     acc
 ---   ------ ----- --------- --------- ------- -------    ------- -------    ------- -------    ----
   1 ?   13.6   5.2   0.00015    0.0091       5      61 ..      64     117 ..      62     127 .. 0.88

  Alignments for each domain:
  == domain 1  score: 13.6 bits;  conditional E-value: 0.00015
  aprb_Neukirchen_a   5 fvdkekCdg..CkgtaCveiCPgdLmkldkekkkayirepedCWeCysCvkeCpqqAie 61 
                         +d++kC g  C+  aCv+ C  + +   + +   ++  pe C +C  C  +Cp +A++
     WP_027176953.1  64 EIDPKKCLGesCR--ACVDLCRFKCLIWMAGE---VLVFPELCHGCGLCGLACPAGAVR 117
                        699****875586..*******9988887665...999*******************85 PP

>> WP_027174782.1  4Fe-4S binding protein [Desulfovibrio aminophilus]
   #    score  bias  c-Evalue  i-Evalue hmmfrom  hmm to    alifrom  ali to    envfrom  env to     acc
 ---   ------ ----- --------- --------- ------- -------    ------- -------    ------- -------    ----
   1 ?    4.7   2.5     0.084         5      43      57 ..     254     268 ..     242     270 .. 0.87
   2 ?   11.6   0.6   0.00065     0.038       9      27 ..     317     333 ..     314     348 .. 0.84

  Alignments for each domain:
  == domain 1  score: 4.7 bits;  conditional E-value: 0.084
  aprb_Neukirchen_a  43 edCWeCysCvkeCpq 57 
                        + C +Cy+C  +Cp+
     WP_027174782.1 254 AACVNCYNCRMACPV 268
                        5799*********96 PP

  == domain 2  score: 11.6 bits;  conditional E-value: 0.00065
  aprb_Neukirchen_a   9 ekCdgCkgtaCveiCPgdL 27 
                        + C gC+  +C ++CP+ +
     WP_027174782.1 317 TACVGCG--QCSNACPNGV 333
                        68****7..9******976 PP

>> WP_027175520.1  4Fe-4S dicluster domain-containing protein [Desulfovibrio aminophilus]
   #    score  bias  c-Evalue  i-Evalue hmmfrom  hmm to    alifrom  ali to    envfrom  env to     acc
 ---   ------ ----- --------- --------- ------- -------    ------- -------    ------- -------    ----
   1 ?    9.9   0.6    0.0022      0.13       5      23 ..      45      61 ..      41      70 .. 0.77
   2 ?   -0.8   9.5         4   2.4e+02       8      56 ..     124     170 ..     118     172 .. 0.83
   3 ?    4.9   0.5     0.071       4.2       5      26 ..     153     172 ..     151     179 .. 0.82
   4 ?    7.1   0.4     0.015       0.9       9      28 ..     197     223 ..     195     238 .. 0.83

  Alignments for each domain:
  == domain 1  score: 9.9 bits;  conditional E-value: 0.0022
  aprb_Neukirchen_a  5 fvdkekCdgCkgtaCveiC 23
                       + d +kC gC+  aCv +C
     WP_027175520.1 45 VLDLSKCVGCG--ACVAAC 61
                       56778888886..888888 PP

  == domain 2  score: -0.8 bits;  conditional E-value: 4
  aprb_Neukirchen_a   8 kekCdgCkgtaCveiCPgdLmkldkekkkayirepedCWeCysCvkeCp 56 
                        + +C  C ++ C + CP     +++++   +  +   C + + C   Cp
     WP_027175520.1 124 PRRCLHCVNPPCANLCPWGAAGKQADG--IVRINDTVCLGGAKCRDVCP 170
                        578999999999999999998888886..77777888999999999998 PP

  == domain 3  score: 4.9 bits;  conditional E-value: 0.071
  aprb_Neukirchen_a   5 fvdkekCdgCkgtaCveiCPgd 26 
                        +++ + C g    +C ++CP  
     WP_027175520.1 153 RINDTVCLGGA--KCRDVCPWR 172
                        78999999985..*******76 PP

  == domain 4  score: 7.1 bits;  conditional E-value: 0.015
  aprb_Neukirchen_a   9 ekCdgCkg.......taCveiCPgdLm 28 
                         kCd C++       ++C+ +CP  + 
     WP_027175520.1 197 YKCDRCHElvargenPRCIAACPYGVQ 223
                        69****99***************7665 PP

>> WP_027175210.1  MULTISPECIES: FAD-binding and (Fe-S)-binding domain-containing protein [Desulfovibrio]
   #    score  bias  c-Evalue  i-Evalue hmmfrom  hmm to    alifrom  ali to    envfrom  env to     acc
 ---   ------ ----- --------- --------- ------- -------    ------- -------    ------- -------    ----
   1 ?    6.0   1.3     0.034         2       9      24 ..     727     740 ..     719     742 .. 0.88
   2 ?    7.2   1.4     0.014      0.85       8      26 ..     788     804 ..     785     813 .. 0.88

  Alignments for each domain:
  == domain 1  score: 6.0 bits;  conditional E-value: 0.034
  aprb_Neukirchen_a   9 ekCdgCkgtaCveiCP 24 
                        + C+ C+  +C ++CP
     WP_027175210.1 727 QTCTRCG--KCKQVCP 740
                        68****7..9*****9 PP

  == domain 2  score: 7.2 bits;  conditional E-value: 0.014
  aprb_Neukirchen_a   8 kekCdgCkgtaCveiCPgd 26 
                        +e C+ C+  +C+ +CP +
     WP_027175210.1 788 MEHCTACG--KCTAVCPIK 804
                        799****7..9******65 PP

>> WP_027175416.1  4Fe-4S dicluster domain-containing protein [Desulfovibrio aminophilus]
   #    score  bias  c-Evalue  i-Evalue hmmfrom  hmm to    alifrom  ali to    envfrom  env to     acc
 ---   ------ ----- --------- --------- ------- -------    ------- -------    ------- -------    ----
   1 ?    4.8   1.4     0.077       4.5       4      23 ..       6      23 ..       4      26 .. 0.81
   2 ?   11.6   1.2   0.00062     0.037       8      32 ..     133     164 ..     118     178 .. 0.78

  Alignments for each domain:
  == domain 1  score: 4.8 bits;  conditional E-value: 0.077
  aprb_Neukirchen_a  4 ifvdkekCdgCkgtaCveiC 23
                        fvd +kC+ C+   C+  C
     WP_027175416.1  6 FFVDLSKCTACR--GCQVSC 23
                       69999******8..687777 PP

  == domain 2  score: 11.6 bits;  conditional E-value: 0.00062
  aprb_Neukirchen_a   8 kekCdgCkg.......taCveiCPgdLmkldk 32 
                        ++kCd C +       +aCv+ CP   m + +
     WP_027175416.1 133 MSKCDMCTDrvragmlPACVKTCPTGAMNFGD 164
                        57899998888888888999999988887743 PP

>> WP_027176593.1  L-lactate dehydrogenase (quinone) large subunit LdhH [Desulfovibrio aminophilus]
   #    score  bias  c-Evalue  i-Evalue hmmfrom  hmm to    alifrom  ali to    envfrom  env to     acc
 ---   ------ ----- --------- --------- ------- -------    ------- -------    ------- -------    ----
   1 ?   -1.3   0.0       5.7   3.4e+02      80     108 ..     100     129 ..      72     188 .. 0.61
   2 ?    7.0   0.3     0.016      0.96      10      25 ..     312     325 ..     305     338 .. 0.86
   3 ?    2.8   0.9      0.32        19       9      24 ..     361     374 ..     357     390 .. 0.85

  Alignments for each domain:
  == domain 1  score: -1.3 bits;  conditional E-value: 5.7
  aprb_Neukirchen_a  80 geed.imWtikfrdgkvkrfkipirttpeg 108
                        ++e+ +++ +k++  + +++ ++ + ++eg
     WP_027176593.1 100 AKENgVKYVVKSKSMTAEEIHLNDHLEAEG 129
                        233225555555555555555555554444 PP

  == domain 2  score: 7.0 bits;  conditional E-value: 0.016
  aprb_Neukirchen_a  10 kCdgCkgtaCveiCPg 25 
                        +C  C+  aC ++CP 
     WP_027176593.1 312 RCVRCG--ACANVCPV 325
                        89***7..9*****95 PP

  == domain 3  score: 2.8 bits;  conditional E-value: 0.32
  aprb_Neukirchen_a   9 ekCdgCkgtaCveiCP 24 
                        ++C+ C+  aC  +C 
     WP_027176593.1 361 QNCINCG--ACKAVCA 374
                        5799997..9999996 PP

>> WP_027175788.1  MULTISPECIES: quinone-interacting membrane-bound oxidoreductase complex subunit QmoC [Desulfovibrio]
   #    score  bias  c-Evalue  i-Evalue hmmfrom  hmm to    alifrom  ali to    envfrom  env to     acc
 ---   ------ ----- --------- --------- ------- -------    ------- -------    ------- -------    ----
   1 ?    5.0   1.3     0.066       3.9      43      56 ..      26      39 ..      18      44 .. 0.70
   2 ?    4.9   0.9     0.075       4.4      10      25 ..      71      84 ..      66      94 .. 0.76

  Alignments for each domain:
  == domain 1  score: 5.0 bits;  conditional E-value: 0.066
  aprb_Neukirchen_a 43 edCWeCysCvkeCp 56
                       ++C++C+ C   Cp
     WP_027175788.1 26 KKCYQCATCSVVCP 39
                       45666666666665 PP

  == domain 2  score: 4.9 bits;  conditional E-value: 0.075
  aprb_Neukirchen_a 10 kCdgCkgtaCveiCPg 25
                        C+ C+  +C + CP 
     WP_027175788.1 71 LCHNCG--TCSDLCPR 84
                       588886..78888874 PP

>> WP_051202528.1  (Fe-S)-binding protein [Desulfovibrio aminophilus]
   #    score  bias  c-Evalue  i-Evalue hmmfrom  hmm to    alifrom  ali to    envfrom  env to     acc
 ---   ------ ----- --------- --------- ------- -------    ------- -------    ------- -------    ----
   1 ?    2.6  11.7      0.37        22      11      58 ..      15      73 ..      12      74 .. 0.79

  Alignments for each domain:
  == domain 1  score: 2.6 bits;  conditional E-value: 0.37
  aprb_Neukirchen_a 11 CdgCkgtaCveiCPgdLmkldke.............kkkayirepedCWeCysCvkeCpqq 58
                       C  C+  +C e+CP    + ++e             +++      + C +C  Cv+ Cpq+
     WP_051202528.1 15 CVLCG--KCLEACPLLAATGREElsprakavltahgDSRTAEDLARLCLGCGRCVRVCPQG 73
                       88886..999999988888888788888888887765566667778899999999999985 PP

>> WP_027176332.1  4Fe-4S dicluster domain-containing protein [Desulfovibrio aminophilus]
   #    score  bias  c-Evalue  i-Evalue hmmfrom  hmm to    alifrom  ali to    envfrom  env to     acc
 ---   ------ ----- --------- --------- ------- -------    ------- -------    ------- -------    ----
   1 ?    7.3   1.8     0.014      0.81       4      23 ..       5      22 ..       1      25 [. 0.81
   2 ?   -2.0   0.2       9.7   5.7e+02       8      20 ..      71      83 ..      59      86 .. 0.69
   3 ?    6.7   0.9      0.02       1.2      22      73 ..     118     173 ..     116     187 .. 0.66

  Alignments for each domain:
  == domain 1  score: 7.3 bits;  conditional E-value: 0.014
  aprb_Neukirchen_a  4 ifvdkekCdgCkgtaCveiC 23
                        f+d++kC+ C+   C+ +C
     WP_027176332.1  5 FFIDTTKCTACR--GCQVAC 22
                       589********8..687777 PP

  == domain 2  score: -2.0 bits;  conditional E-value: 9.7
  aprb_Neukirchen_a  8 kekCdgCkgtaCv 20
                       +++C  C ++ C 
     WP_027176332.1 71 PDQCRHCLEAPCK 83
                       5667777666665 PP

  == domain 3  score: 6.7 bits;  conditional E-value: 0.02
  aprb_Neukirchen_a  22 iCPgdLmkldkekkkayirepedCWeCy......sCvkeCpqqAievrlyadiaplgg 73 
                        +CP d+  ld+ +    i + ++C + +       Cvk C  +A+++   a + ++ g
     WP_027176332.1 118 ACPYDIPRLDPAT--RRIVKCDMCIDRVqanllpMCVKSCAMGAMNFGERAAMLKMAG 173
                        5888888888776..33445555655432222226*********99988888866655 PP

>> WP_027174784.1  4Fe-4S dicluster domain-containing protein [Desulfovibrio aminophilus]
   #    score  bias  c-Evalue  i-Evalue hmmfrom  hmm to    alifrom  ali to    envfrom  env to     acc
 ---   ------ ----- --------- --------- ------- -------    ------- -------    ------- -------    ----
   1 ?    3.6   3.5      0.18        11      43      57 ..      31      45 ..      17      60 .. 0.72
   2 ?    0.2  12.8         2   1.2e+02      10      57 ..      32      89 ..      29      98 .. 0.82

  Alignments for each domain:
  == domain 1  score: 3.6 bits;  conditional E-value: 0.18
  aprb_Neukirchen_a 43 edCWeCysCvkeCpq 57
                       + C +C  C   Cp+
     WP_027174784.1 31 RACMQCGTCSASCPN 45
                       455555555555554 PP

  == domain 2  score: 0.2 bits;  conditional E-value: 2
  aprb_Neukirchen_a 10 kCdgCkgtaCveiCPgd.Lmkldke...........kkkayirepedCWeCysCvkeCpq 57
                        C  C+  +C   CP+   m  ++            ++    r    C  CysC+  Cp+
     WP_027174784.1 32 ACMQCG--TCSASCPNApAMDRTPRslwrmlllglvDEVLESRTFWLCSACYSCTLRCPR 89
                       699997..9******86345555558999999988866788888899***********97 PP

>> WP_027174788.1  (Fe-S)-binding protein [Desulfovibrio aminophilus]
   #    score  bias  c-Evalue  i-Evalue hmmfrom  hmm to    alifrom  ali to    envfrom  env to     acc
 ---   ------ ----- --------- --------- ------- -------    ------- -------    ------- -------    ----
   1 ?    2.5   1.1      0.41        24      10      25 ..      24      37 ..      18      40 .. 0.61
   2 ?    5.2   2.0     0.058       3.4      11      26 ..      72      85 ..      69      91 .. 0.87

  Alignments for each domain:
  == domain 1  score: 2.5 bits;  conditional E-value: 0.41
  aprb_Neukirchen_a 10 kCdgCkgtaCveiCPg 25
                        C  C+  aC + CP+
     WP_027174788.1 24 ACLACG--ACSSGCPS 37
                       455554..55555554 PP

  == domain 2  score: 5.2 bits;  conditional E-value: 0.058
  aprb_Neukirchen_a 11 CdgCkgtaCveiCPgd 26
                       C+gC+  +C  +CP  
     WP_027174788.1 72 CTGCG--RCALACPMG 85
                       ****7..*******75 PP


Internal pipeline statistics summary:
-------------------------------------
Query model(s):                            1  (157 nodes)
Target sequences:                       3246  (1032113 residues searched)
Passed MSV filter:                       154  (0.047443); expected 64.9 (0.02)
Passed bias filter:                      122  (0.0375847); expected 64.9 (0.02)
Passed Vit filter:                        68  (0.0209489); expected 3.2 (0.001)
Passed Fwd filter:                        59  (0.0181762); expected 0.0 (1e-05)
Initial search space (Z):               3246  [actual number of targets]
Domain search space  (domZ):              55  [number of targets reported over threshold]
# CPU time: 0.06u 0.00s 00:00:00.06 Elapsed: 00:00:00.03
# Mc/sec: 4592.65
//
[ok]
