# Supplementary material for: Sulfur disproportionation occurs globally across anoxic habitats and has multiple mechanisms of independent evolutionary origin
Source: ISME J. 2026 Mar 2;20(1):wrag042. doi: 10.1093/ismejo/wrag042 (PMC12998232; doi:10.1093/ismejo/wrag042)
Supplement: Sup_File_1_HMM_wrag042 [file sup_file_1_hmm_wrag042.zip › SupFile1_HMM/SupFile1c_results/aprb_Neukirchen_a-hmm-030_Humidesulfovibrio_mexicanus_Lup_1_GCF_900188225.txt]

# hmmsearch :: search profile(s) against a sequence database
# HMMER 3.4 (Aug 2023); http://hmmer.org/
# Copyright (C) 2023 Howard Hughes Medical Institute.
# Freely distributed under the BSD open source license.
# - - - - - - - - - - - - - - - - - - - - - - - - - - - - - - - - - - - -
# query HMM file:                  /Users/lukas/OneDrive/2023_Sulfur/20250723_HMM/profiles_all/aprb_Neukirchen_a.hmm
# target sequence database:        /Users/lukas/OneDrive/2023_Sulfur/20250626_HMM/db_new/030_Humidesulfovibrio_mexicanus_Lup_1_GCF_900188225.fas
# - - - - - - - - - - - - - - - - - - - - - - - - - - - - - - - - - - - -

Query:       aprb_Neukirchen_a  [M=157]
Scores for complete sequences (score includes all domains):
   --- full sequence ---   --- best 1 domain ---    -#dom-
    E-value  score  bias    E-value  score  bias    exp  N  Sequence       Description
    ------- ------ -----    ------- ------ -----   ---- --  --------       -----------
      2e-59  197.7   1.1    2.3e-59  197.4   1.1    1.1  1  WP_089274161.1  adenylyl-sulfate reductase subunit beta [Humi
      1e-13   49.2  30.5    1.8e-10   38.6   3.8    4.0  2  WP_089274872.1  CoB--CoM heterodisulfide reductase iron-sulfu
    1.2e-12   45.7   6.3    1.3e-12   45.6   6.3    1.0  1  WP_089274361.1  ferredoxin [Humidesulfovibrio mexicanus]
    3.2e-12   44.3  21.7    5.2e-08   30.6   5.8    3.3  3  WP_089275493.1  CoB--CoM heterodisulfide reductase iron-sulfu
    1.2e-11   42.4  23.4    1.1e-09   36.1   7.6    3.2  3  WP_089272831.1  4Fe-4S dicluster domain-containing protein [H
    2.8e-11   41.2   0.7    4.3e-11   40.6   0.7    1.2  1  WP_089274097.1  4Fe-4S dicluster domain-containing protein [H
    4.2e-11   40.7  19.0    9.4e-06   23.3   6.7    2.8  2  WP_089274875.1  FAD-dependent oxidoreductase [Humidesulfovibr
    5.7e-11   40.2   8.9    6.9e-11   40.0   8.9    1.1  1  WP_089273545.1  4Fe-4S binding protein [Humidesulfovibrio mex
    2.5e-09   34.9  26.3      1e-05   23.1   8.0    3.0  3  WP_089273776.1  4Fe-4S binding protein [Humidesulfovibrio mex
    2.7e-08   31.5   5.4    2.7e-08   31.5   5.4    1.8  1  WP_218819343.1  4Fe-4S binding protein [Humidesulfovibrio mex
    3.2e-08   31.3  23.2    0.00011   19.8   8.3    3.3  3  WP_089272709.1  menaquinone reductase iron-sulfur cluster-bin
    4.2e-08   30.9  27.2    1.8e-07   28.8   9.9    3.1  3  WP_089275539.1  4Fe-4S dicluster domain-containing protein [H
    8.7e-08   29.9   3.7    1.4e-07   29.2   3.7    1.2  1  WP_089275237.1  DUF362 domain-containing protein [Humidesulfo
    1.1e-07   29.6   2.7    1.6e-07   29.0   2.7    1.2  1  WP_089275376.1  4Fe-4S binding protein [Humidesulfovibrio mex
    1.5e-07   29.1   7.0    2.7e-07   28.3   7.0    1.3  1  WP_089274036.1  [FeFe] hydrogenase, group A [Desulfovibrio me
    1.7e-07   28.9   0.7    2.7e-07   28.3   0.7    1.2  1  WP_089275037.1  ATP-binding protein [Humidesulfovibrio mexica
    9.2e-07   26.6   5.2    9.2e-07   26.6   5.2    1.6  1  WP_089272170.1  4Fe-4S binding protein [Humidesulfovibrio mex
    9.7e-07   26.5   0.2    1.4e-06   25.9   0.2    1.2  1  WP_089274920.1  nitroreductase family protein [Humidesulfovib
    1.6e-06   25.8  29.5    0.00019   19.1   8.9    3.2  3  WP_089275260.1  4Fe-4S dicluster domain-containing protein [H
    1.8e-06   25.6  30.5    0.00014   19.4  13.6    3.1  3  WP_179216877.1  4Fe-4S dicluster domain-containing protein [H
    2.4e-06   25.2   3.8    6.3e-06   23.9   3.8    1.7  1  WP_089274158.1  hydrogenase iron-sulfur subunit [Humidesulfov
    2.6e-06   25.1   4.9    2.6e-06   25.1   4.9    2.2  2  WP_089275142.1  sulfate reduction electron transfer complex D
    3.5e-06   24.7   6.4    3.5e-06   24.7   6.4    2.9  3  WP_235641620.1  4Fe-4S dicluster domain-containing protein [H
    7.8e-06   23.6   8.1     0.0059   14.2   0.4    2.0  2  WP_089271289.1  NIL domain-containing protein [Humidesulfovib
    1.7e-05   22.5   8.5    1.7e-05   22.5   8.5    1.7  1  WP_089275538.1  glutamate synthase-related protein [Humidesul
    6.7e-05   20.5   7.1    0.00011   19.9   7.1    1.2  1  WP_089273934.1  4Fe-4S ferredoxin [Humidesulfovibrio mexicanu
    9.6e-05   20.0   9.0    0.00017   19.2   9.0    1.3  1  WP_089275377.1  ATP-binding protein [Humidesulfovibrio mexica
     0.0011   16.5   6.5      0.064   10.8   0.1    2.1  2  WP_089274782.1  4Fe-4S binding protein [Humidesulfovibrio mex
     0.0011   16.5   9.1     0.0043   14.6   0.7    2.3  2  WP_089274874.1  4Fe-4S binding protein [Humidesulfovibrio mex
     0.0013   16.4   8.3     0.0013   16.4   8.3    4.0  4  WP_089275132.1  sulfate respiration complex iron-sulfur prote
     0.0014   16.2   7.9      0.023   12.3   0.8    2.5  2  WP_089272807.1  pyruvate:ferredoxin (flavodoxin) oxidoreducta
     0.0016   16.0  31.6     0.0019   15.8  12.5    3.5  3  WP_089272570.1  4Fe-4S dicluster domain-containing protein [H
     0.0023   15.5   4.2       0.21    9.1   0.8    2.2  2  WP_089275489.1  fumarate reductase iron-sulfur subunit [Humid
     0.0031   15.1  13.6     0.0061   14.2  13.6    1.4  1  WP_089274554.1  4Fe-4S binding protein [Humidesulfovibrio mex
     0.0049   14.4  10.4      0.072   10.7   1.1    2.2  2  WP_089271720.1  4Fe-4S binding protein [Humidesulfovibrio mex
     0.0054   14.3  10.2     0.0054   14.3  10.2    3.2  3  WP_089274616.1  4Fe-4S dicluster domain-containing protein [H
  ------ inclusion threshold ------
      0.016   12.8   3.0      0.019   12.5   3.0    1.2  1  WP_089275149.1  ferredoxin [Humidesulfovibrio mexicanus]
      0.019   12.5  24.6      0.095   10.3   0.5    3.8  4  WP_089273347.1  4Fe-4S dicluster domain-containing protein [H
      0.022   12.3   6.0       0.19    9.3   0.7    2.2  2  WP_179217086.1  4Fe-4S dicluster domain-containing protein [H
       0.19    9.3   5.9        1.5    6.4   0.6    2.2  2  WP_089274157.1  quinone-interacting membrane-bound oxidoreduc
       0.22    9.1   6.8       0.94    7.0   0.7    2.7  2  WP_089272757.1  L-lactate dehydrogenase (quinone) large subun
        0.3    8.6  10.7        1.4    6.5   2.5    2.0  2  WP_235641615.1  4Fe-4S binding protein [Humidesulfovibrio mex
        1.1    6.8  14.3       0.13    9.8   0.9    3.1  3  WP_089273050.1  4Fe-4S dicluster domain-containing protein [H
        1.2    6.7  12.5       0.86    7.2   1.5    2.5  2  WP_089272735.1  FAD-binding and (Fe-S)-binding domain-contain
        1.2    6.7  13.5       0.46    8.0   0.3    2.5  2  WP_089275494.1  4Fe-4S dicluster domain-containing protein [H
        1.5    6.4   8.3        1.2    6.7   0.7    2.3  2  WP_235641552.1  LutB/LldF family L-lactate oxidation iron-sul
        1.6    6.2  15.9        0.4    8.3   2.4    3.3  3  WP_089272554.1  4Fe-4S dicluster domain-containing protein [H
        1.8    6.2   8.7        2.8    5.5   0.3    2.3  2  WP_089274304.1  (Fe-S)-binding protein [Humidesulfovibrio mex
        2.8    5.5  11.1         27    2.3  11.1    2.0  1  WP_089274876.1  4Fe-4S dicluster domain-containing protein [H
        5.1    4.7  16.2       0.41    8.2   1.0    2.7  2  WP_089272144.1  4Fe-4S dicluster domain-containing protein [H


Domain annotation for each sequence (and alignments):
>> WP_089274161.1  adenylyl-sulfate reductase subunit beta [Humidesulfovibrio mexicanus]
   #    score  bias  c-Evalue  i-Evalue hmmfrom  hmm to    alifrom  ali to    envfrom  env to     acc
 ---   ------ ----- --------- --------- ------- -------    ------- -------    ------- -------    ----
   1 !  197.4   1.1   3.6e-61   2.3e-59       2     132 ..       1     144 [.       1     162 [. 0.87

  Alignments for each domain:
  == domain 1  score: 197.4 bits;  conditional E-value: 3.6e-61
  aprb_Neukirchen_a   2 MpifvdkekCdgCkg...taCveiCPgdLmkldkekkkayirepedCWeCysCvkeCpqqAievrlyadiaplggsvsplrgeedimWtikf 90 
                        Mp+fv++ekCdgCkg   taC++iCP+dLm ld+e++kay++ep+ CWeCysCvk+Cpq+Aie r yad+ap+gg+ +p+r+ edimWt+kf
     WP_089274161.1   1 MPTFVNPEKCDGCKGgekTACMYICPNDLMILDPEAMKAYNQEPDACWECYSCVKICPQGAIEARPYADFAPMGGTSIPMRSAEDIMWTVKF 92 
                        ******************************************************************************************** PP

  aprb_Neukirchen_a  91 rdgkvkrfkipirttpeg......s.....nlksellfteeeslgvkelptlk 132
                        r+g+vkrfk+pirttpeg            +l++ellfte++ +   e p +k
     WP_089274161.1  93 RNGSVKRFKFPIRTTPEGsidpfgGkpeggSLDDELLFTETALAL-PESPIMK 144
                        ******************7766650566667999****9987653.3333333 PP

>> WP_089274872.1  CoB--CoM heterodisulfide reductase iron-sulfur subunit A family protein [Humidesulfovibrio mexicanus]
   #    score  bias  c-Evalue  i-Evalue hmmfrom  hmm to    alifrom  ali to    envfrom  env to     acc
 ---   ------ ----- --------- --------- ------- -------    ------- -------    ------- -------    ----
   1 !   22.5   7.2   2.6e-07   1.7e-05       3      78 ..     236     329 ..     234     336 .. 0.83
   2 !   38.6   3.8   2.7e-12   1.8e-10       5      66 ..     583     641 ..     581     652 .. 0.92

  Alignments for each domain:
  == domain 1  score: 22.5 bits;  conditional E-value: 2.6e-07
  aprb_Neukirchen_a   3 pifvdkekCdgCkgtaCveiCPgdLmkldke...............kkkayirepedCWe.....CysCvkeCpqqAievrlyadiaplggs 74 
                        p +v+++ C+gC+   C+e CP  +    +e                    + +p  C +     C +C k Cp qAi++  ++ +  +++ 
     WP_089274872.1 236 PRYVNQDLCTGCG--LCMEKCPRTVQSEFEEgigtrkaihrnspqsVPNTPVIDPTVCLHftkgkCGACQKNCPSQAIDYEQQESFLEVQAG 325
                        679*********7..**********99888889988888888877733567789999*9555555*******************99888776 PP

  aprb_Neukirchen_a  75 vspl 78 
                         ++l
     WP_089274872.1 326 TIVL 329
                        6665 PP

  == domain 2  score: 38.6 bits;  conditional E-value: 2.7e-12
  aprb_Neukirchen_a   5 fvdkekCdgCkgtaCveiCPgdLmkldkekkkayirepedCWeCysCvkeCpqqAievrlya 66 
                        +++++ C+gCk  aC+  C  + +++d+ +    + ++++C +C sC  +Cp +A +vr+  
     WP_089274872.1 583 WINPDICIGCK--ACIGLCAYSAIEFDERR-HVSVINEAMCKGCGSCAGHCPSGAAQVRHFT 641
                        79********8..**************886.9999999********************9865 PP

>> WP_089274361.1  ferredoxin [Humidesulfovibrio mexicanus]
   #    score  bias  c-Evalue  i-Evalue hmmfrom  hmm to    alifrom  ali to    envfrom  env to     acc
 ---   ------ ----- --------- --------- ------- -------    ------- -------    ------- -------    ----
   1 !   45.6   6.3     2e-14   1.3e-12       4      62 ..       5      59 ..       3      62 .] 0.92

  Alignments for each domain:
  == domain 1  score: 45.6 bits;  conditional E-value: 2e-14
  aprb_Neukirchen_a  4 ifvdkekCdgCkgtaCveiCPgdLmkldkekkkayirepedCWeCysCvkeCpqqAiev 62
                       + vd++kC+g +  +Cv++CP ++ +l++   ka+  + e+C +C sCv  C+q+Ai +
     WP_089274361.1  5 VTVDNDKCIGDG--ECVDVCPVEVYELQDG--KAVPVNMEECLGCESCVEVCEQDAITI 59
                       679*******97..9************854..9************************86 PP

>> WP_089275493.1  CoB--CoM heterodisulfide reductase iron-sulfur subunit A family protein [Humidesulfovibrio mexicanus]
   #    score  bias  c-Evalue  i-Evalue hmmfrom  hmm to    alifrom  ali to    envfrom  env to     acc
 ---   ------ ----- --------- --------- ------- -------    ------- -------    ------- -------    ----
   1 !   14.5   1.8   7.4e-05    0.0048       4      25 ..     235     254 ..     233     260 .. 0.92
   2 !    8.7   0.5    0.0046       0.3      47      69 ..     297     319 ..     283     329 .. 0.82
   3 !   30.6   5.8     8e-10   5.2e-08       6      74 ..     583     650 ..     580     662 .. 0.81

  Alignments for each domain:
  == domain 1  score: 14.5 bits;  conditional E-value: 7.4e-05
  aprb_Neukirchen_a   4 ifvdkekCdgCkgtaCveiCPg 25 
                        ++vd +kC+gC+  aC+e CP+
     WP_089275493.1 235 TYVDWTKCTGCG--ACQEKCPS 254
                        79*********7..*******8 PP

  == domain 2  score: 8.7 bits;  conditional E-value: 0.0046
  aprb_Neukirchen_a  47 eCysCvkeCpqqAievrlyadia 69 
                        +C +C + Cp++Ai++ ++ +++
     WP_089275493.1 297 KCGNCERVCPTGAIDFDMQDEVV 319
                        59999999999999998887774 PP

  == domain 3  score: 30.6 bits;  conditional E-value: 8e-10
  aprb_Neukirchen_a   6 vdkekCdgCkgtaCveiCPgdLmkldk..ekkkayirepedCWeCysCvkeCpqqAievrlyadiaplggs 74 
                        v+ ++C+gC+  +C++ CP   + +++  +++k     +  C +C  C   Cp++Ai++ +  d  +l ++
     WP_089275493.1 583 VRATRCIGCG--KCERTCPFGAIRMRElrDGSKRAEVVETVCQGCGICSVTCPVRAIQLAHFTDS-QLLAE 650
                        8999*****7..***********998744566777777889******************999998.44444 PP

>> WP_089272831.1  4Fe-4S dicluster domain-containing protein [Humidesulfovibrio mexicanus]
   #    score  bias  c-Evalue  i-Evalue hmmfrom  hmm to    alifrom  ali to    envfrom  env to     acc
 ---   ------ ----- --------- --------- ------- -------    ------- -------    ------- -------    ----
   1 !    7.8   0.6    0.0082      0.53       5      23 ..      65      81 ..      55      84 .. 0.84
   2 !    8.7   1.4    0.0044      0.28       8      34 ..     126     153 ..     123     157 .. 0.85
   3 !   36.1   7.6   1.7e-11   1.1e-09       5      68 ..     157     216 ..     155     229 .. 0.86

  Alignments for each domain:
  == domain 1  score: 7.8 bits;  conditional E-value: 0.0082
  aprb_Neukirchen_a  5 fvdkekCdgCkgtaCveiC 23
                         d+++C gC+  +C+ +C
     WP_089272831.1 65 LADPSRCVGCQ--RCELAC 81
                       55889999997..999999 PP

  == domain 2  score: 8.7 bits;  conditional E-value: 0.0044
  aprb_Neukirchen_a   8 kekCdgCkg.taCveiCPgdLmkldkek 34 
                        +  C  C +   C  +CP + ++ d+ +
     WP_089272831.1 126 QGVCRQCPHpVPCATACPENAIVSDPRT 153
                        668****9999**********9999865 PP

  == domain 3  score: 36.1 bits;  conditional E-value: 1.7e-11
  aprb_Neukirchen_a   5 fvdkekCdgCkgtaCveiCPgdLmkldkekkkayirepedCWeCy...sCvkeCpqqAievrlyadi 68 
                        +vd+e+C gC+   C+++CP d+m +++e+     ++ ++C+ C     Cv +Cp +A+++    di
     WP_089272831.1 157 VVDTERCVGCR--LCQQACPWDMMSFNEER-----QKASKCFLCNgkpKCVEACPSGALRFAPWRDI 216
                        79********7..**************998.....66678888873337***********9988888 PP

>> WP_089274097.1  4Fe-4S dicluster domain-containing protein [Humidesulfovibrio mexicanus]
   #    score  bias  c-Evalue  i-Evalue hmmfrom  hmm to    alifrom  ali to    envfrom  env to     acc
 ---   ------ ----- --------- --------- ------- -------    ------- -------    ------- -------    ----
   1 !   40.6   0.7   6.7e-13   4.3e-11       5      68 ..      34      98 ..      32     110 .. 0.91

  Alignments for each domain:
  == domain 1  score: 40.6 bits;  conditional E-value: 6.7e-13
  aprb_Neukirchen_a  5 fvdkekCdgCkg.taCveiCPgdLmkldkekkkayirepedCWeCysCvkeCpqqAievrlyadi 68
                        +d+  C+gC   +aC  +CP   + ld+  +     +   C  C+ C  +Cpq+Ai++ +   +
     WP_089274097.1 34 EIDPAACTGCPTpGACAAACPAGAIRLDDPVSGGLSLDLGRCLFCTDCAAACPQGAIRFTGDFRM 98
                       699*******99*****************9999************************99987776 PP

>> WP_089274875.1  FAD-dependent oxidoreductase [Humidesulfovibrio mexicanus]
   #    score  bias  c-Evalue  i-Evalue hmmfrom  hmm to    alifrom  ali to    envfrom  env to     acc
 ---   ------ ----- --------- --------- ------- -------    ------- -------    ------- -------    ----
   1 !   23.3   6.7   1.5e-07   9.4e-06       3      63 ..     109     182 ..     108     190 .. 0.90
   2 !   21.9   4.4   3.9e-07   2.5e-05       6      67 ..    1075    1133 ..    1072    1143 .. 0.87

  Alignments for each domain:
  == domain 1  score: 23.3 bits;  conditional E-value: 1.5e-07
  aprb_Neukirchen_a   3 pifvdkekCdgCkgtaCveiCPgdLmkldke...............kkkayirepedCWeCysCvkeCpqqAievr 63 
                        ++fvd+++C  C+  aC e+CP  +    +                    y+ + ++C  C  C  +Cp++Ai+++
     WP_089274875.1 109 STFVDPTRCVSCG--ACAEACPVRVPSEFNAglgtrtaaylpvphnIANHYVVDLDNCQRCWRCFEACPTKAIDFK 182
                        79**********7..*********987655569999999****999558999*********************997 PP

  == domain 2  score: 21.9 bits;  conditional E-value: 3.9e-07
  aprb_Neukirchen_a    6 vdkekCdgCkgtaCveiCPgdLmkldkekkkayirepedCWeCysCvkeCpqqAievrlyad 67  
                         v+++ C  C+  +C+ +C      ld  +   +  +++ C +C sCv  Cp++A  +r+  d
     WP_089274875.1 1075 VRHSLCSRCG--RCIGVCAYGARALDMVH-DRIEVDEQLCQGCGSCVAVCPNSATVLRGFRD 1133
                         78899****7..**************998.555567789***************99998766 PP

>> WP_089273545.1  4Fe-4S binding protein [Humidesulfovibrio mexicanus]
   #    score  bias  c-Evalue  i-Evalue hmmfrom  hmm to    alifrom  ali to    envfrom  env to     acc
 ---   ------ ----- --------- --------- ------- -------    ------- -------    ------- -------    ----
   1 !   40.0   8.9   1.1e-12   6.9e-11       4      63 ..       4      68 ..       1      75 [. 0.84

  Alignments for each domain:
  == domain 1  score: 40.0 bits;  conditional E-value: 1.1e-12
  aprb_Neukirchen_a  4 ifvdkekCdgCkgtaCveiCPgdLmkldke.......kkkayirepedCWeCysCvkeCpqqAievr 63
                       i v +e+C+gC    C+++CP +++   +          +   ++ ++C +C+sC  +Cp  Aiev 
     WP_089273545.1  4 ITVSEERCKGCL--LCTQVCPAEIIRQSERinqhgykVAEVPAEDMAKCTGCASCATICPDVAIEVW 68
                       789********6..************9997777765433455678889*****************96 PP

>> WP_089273776.1  4Fe-4S binding protein [Humidesulfovibrio mexicanus]
   #    score  bias  c-Evalue  i-Evalue hmmfrom  hmm to    alifrom  ali to    envfrom  env to     acc
 ---   ------ ----- --------- --------- ------- -------    ------- -------    ------- -------    ----
   1 !    8.2   1.1    0.0064      0.42       7      24 ..       8      23 ..       1      29 [. 0.74
   2 !   23.1   8.0   1.6e-07     1e-05       7      60 ..      50     102 ..      45     108 .. 0.87
   3 !   15.3   2.4   4.1e-05    0.0026       9      41 ..     111     141 ..     107     144 .] 0.83

  Alignments for each domain:
  == domain 1  score: 8.2 bits;  conditional E-value: 0.0064
  aprb_Neukirchen_a  7 dkekCdgCkgtaCveiCP 24
                       ++e+C+gC+   C  +C 
     WP_089273776.1  8 RMERCIGCQ--SCSLACA 23
                       678999997..8888885 PP

  == domain 2  score: 23.1 bits;  conditional E-value: 1.6e-07
  aprb_Neukirchen_a   7 dkekCdgCkgtaCveiCPgdLmkldkekkkayirepedCWeCysCvkeCpqqAi 60 
                        +   C  C  + C  +CP   ++ +k++   + ++++ C  C  Cv +Cp++Ai
     WP_089273776.1  50 EARVCLACDPPPCAAACPTGSLTPRKSD-GGVKQDKSLCIRCGKCVAACPVGAI 102
                        5678****88********8888887765.79**********************9 PP

  == domain 3  score: 15.3 bits;  conditional E-value: 4.1e-05
  aprb_Neukirchen_a   9 ekCdgCkgtaCveiCPgdLmkldkekkkayire 41 
                          C+ C+  +Cv  CP+d ++l ++++  +++e
     WP_089273776.1 111 YVCIHCG--RCVPFCPHDCLELAEKGQANIVQE 141
                        57****7..**************9986666555 PP

>> WP_218819343.1  4Fe-4S binding protein [Humidesulfovibrio mexicanus]
   #    score  bias  c-Evalue  i-Evalue hmmfrom  hmm to    alifrom  ali to    envfrom  env to     acc
 ---   ------ ----- --------- --------- ------- -------    ------- -------    ------- -------    ----
   1 !   31.5   5.4   4.2e-10   2.7e-08       5      63 ..     245     298 ..     242     305 .. 0.88

  Alignments for each domain:
  == domain 1  score: 31.5 bits;  conditional E-value: 4.2e-10
  aprb_Neukirchen_a   5 fvdkekCdgCkgtaCveiCPgdLmkldkekkkayirepedCWeCysCvkeCpqqAievr 63 
                         vd + C gC+  +Cv+ C    +k ++   +    + + C +C +Cv +Cp++A+++ 
     WP_218819343.1 245 HVDADACVGCG--NCVQYCQFGALKARD---RTLQIKTARCMGCGACVNKCPKGALSLI 298
                        699*******7..9*****999988875...46899999****************9875 PP

>> WP_089272709.1  menaquinone reductase iron-sulfur cluster-binding subunit QrcC [Humidesulfovibrio mexicanus]
   #    score  bias  c-Evalue  i-Evalue hmmfrom  hmm to    alifrom  ali to    envfrom  env to     acc
 ---   ------ ----- --------- --------- ------- -------    ------- -------    ------- -------    ----
   1 !   12.5   1.6   0.00029     0.019       5      23 ..      16      32 ..      14      41 .. 0.89
   2 !   19.8   8.3   1.7e-06   0.00011      10      62 ..      76     127 ..      71     143 .. 0.85
   3 !    7.7   0.3    0.0093       0.6      49      63 ..     188     202 ..     151     225 .. 0.63

  Alignments for each domain:
  == domain 1  score: 12.5 bits;  conditional E-value: 0.00029
  aprb_Neukirchen_a  5 fvdkekCdgCkgtaCveiC 23
                       ++d +kC+gC+  aC+ +C
     WP_089272709.1 16 VIDLDKCTGCG--ACMTAC 32
                       7999******7..9***99 PP

  == domain 2  score: 19.8 bits;  conditional E-value: 1.7e-06
  aprb_Neukirchen_a  10 kCdgCkgtaCveiCPgdLmkldkekkkayirepedCWeCysCvkeCpqqAiev 62 
                         C  C+++aCv +CP     +++e+   + +    C +C  C+ +Cp +A  +
     WP_089272709.1  76 PCMQCGNPACVPVCPVVATDKNEEG-GIVSQIYPRCIGCRYCMAACPYHARYF 127
                        5****99***************998.666666778*************99655 PP

  == domain 3  score: 7.7 bits;  conditional E-value: 0.0093
  aprb_Neukirchen_a  49 ysCvkeCpqqAievr 63 
                         +Cv  Cp++Ai + 
     WP_089272709.1 188 PACVEVCPTGAITFG 202
                        489********9764 PP

>> WP_089275539.1  4Fe-4S dicluster domain-containing protein [Humidesulfovibrio mexicanus]
   #    score  bias  c-Evalue  i-Evalue hmmfrom  hmm to    alifrom  ali to    envfrom  env to     acc
 ---   ------ ----- --------- --------- ------- -------    ------- -------    ------- -------    ----
   1 ?    4.4   0.9     0.096       6.2       7      23 ..       7      21 ..       1      31 [. 0.73
   2 !   28.8   9.9   2.9e-09   1.8e-07      10      61 ..      61     111 ..      55     120 .. 0.90
   3 !    9.5   1.7    0.0025      0.16      10      31 ..     121     146 ..     114     148 .] 0.87

  Alignments for each domain:
  == domain 1  score: 4.4 bits;  conditional E-value: 0.096
  aprb_Neukirchen_a  7 dkekCdgCkgtaCveiC 23
                       dk+ C+gC+   C+ +C
     WP_089275539.1  7 DKDYCIGCH--ICELAC 21
                       566677775..777766 PP

  == domain 2  score: 28.8 bits;  conditional E-value: 2.9e-09
  aprb_Neukirchen_a  10 kCdgCkgtaCveiCPgdLmkldkekkkayirepedCWeCysCvkeCpqqAie 61 
                         C  C ++aCv +C +  +++d+e+    i + ++C +C sC+ +Cp +Ai+
     WP_089275539.1  61 SCRHCDEPACVAACISGALQKDSES-GRTIYDRDKCVGCWSCLMACPYGAIA 111
                        6****99***************997.888999*******************5 PP

  == domain 3  score: 9.5 bits;  conditional E-value: 0.0025
  aprb_Neukirchen_a  10 kCdgCkg....taCveiCPgdLmkld 31 
                        kCd C +    +aCv +CP++ +k +
     WP_089275539.1 121 KCDLCFDrpggPACVAACPNKALKQE 146
                        9****989999*********998876 PP

>> WP_089275237.1  DUF362 domain-containing protein [Humidesulfovibrio mexicanus]
   #    score  bias  c-Evalue  i-Evalue hmmfrom  hmm to    alifrom  ali to    envfrom  env to     acc
 ---   ------ ----- --------- --------- ------- -------    ------- -------    ------- -------    ----
   1 !   29.2   3.7   2.2e-09   1.4e-07       6      74 ..     191     259 ..     188     266 .. 0.85

  Alignments for each domain:
  == domain 1  score: 29.2 bits;  conditional E-value: 2.2e-09
  aprb_Neukirchen_a   6 vdkekCdgCkgtaCveiCPgdLmkldk..ekkkayirepedCWeCysCvkeCpqqAievrlyadiaplggs 74 
                        v  ++C+gC+  aCv++C    + l +  ++ k +  + + C +C +C  +C+++ +e+  + d+a + ++
     WP_089275237.1 191 VVIDNCKGCG--ACVSMCAARALSLADapDGGKKIRLDAARCVGCGACFLACRHGGLEIDWKTDVAAFLER 259
                        55689****7..*********99996623688999************************999999765554 PP

>> WP_089275376.1  4Fe-4S binding protein [Humidesulfovibrio mexicanus]
   #    score  bias  c-Evalue  i-Evalue hmmfrom  hmm to    alifrom  ali to    envfrom  env to     acc
 ---   ------ ----- --------- --------- ------- -------    ------- -------    ------- -------    ----
   1 !   29.0   2.7   2.5e-09   1.6e-07       5      61 ..      61     112 ..      59     118 .. 0.90

  Alignments for each domain:
  == domain 1  score: 29.0 bits;  conditional E-value: 2.5e-09
  aprb_Neukirchen_a   5 fvdkekCdgCkgtaCveiCPgdLmkldkekkkayirepedCWeCysCvkeCpqqAie 61 
                         vd+e+C+ C+  +C e C  + + +     k  +  pe+C +C  C+  Cp++A++
     WP_089275376.1  61 EVDPERCTLCG--QCAEFCQFKALSVM---GKKLLIFPEMCHGCGGCLALCPEGALS 112
                        69********7..9******9999987...3779*********************86 PP

>> WP_089274036.1  [FeFe] hydrogenase, group A [Desulfovibrio mexicanus]
   #    score  bias  c-Evalue  i-Evalue hmmfrom  hmm to    alifrom  ali to    envfrom  env to     acc
 ---   ------ ----- --------- --------- ------- -------    ------- -------    ------- -------    ----
   1 !   28.3   7.0   4.1e-09   2.7e-07       5      60 ..      26      79 ..      24      95 .. 0.91

  Alignments for each domain:
  == domain 1  score: 28.3 bits;  conditional E-value: 4.1e-09
  aprb_Neukirchen_a  5 fvdkekCdgCkgtaCveiCPgdLmkldkekkkayirepedCWeCysCvkeCpqqAi 60
                        vd  kC+ C+  +C e+C    ++   +++k  + +p+ C +C  C+  Cp +Ai
     WP_089274036.1 26 QVDAAKCEACG--TCDEVCKTGAIQPVGKDEKRQVVDPAACINCGQCLVNCPYGAI 79
                       699*******7..9******99999988888************************9 PP

>> WP_089275037.1  ATP-binding protein [Humidesulfovibrio mexicanus]
   #    score  bias  c-Evalue  i-Evalue hmmfrom  hmm to    alifrom  ali to    envfrom  env to     acc
 ---   ------ ----- --------- --------- ------- -------    ------- -------    ------- -------    ----
   1 !   28.3   0.7   4.1e-09   2.7e-07       4      62 ..       8      62 ..       7      78 .. 0.89

  Alignments for each domain:
  == domain 1  score: 28.3 bits;  conditional E-value: 4.1e-09
  aprb_Neukirchen_a  4 ifvdkekCdgCkgtaCveiCPgdLmkldkekkkayirepedCWeCysCvkeCpqqAiev 62
                       i v+++ C+gC+  +Cv  C    + + +   ka + ++  C +  +C+ eCp++A+++
     WP_089275037.1  8 ITVNEDLCNGCG--NCVTGCAEGALAIIDG--KARLVNEVFCDGLGACLGECPTGALSI 62
                       689********7..9******998888743..8***********************986 PP

>> WP_089272170.1  4Fe-4S binding protein [Humidesulfovibrio mexicanus]
   #    score  bias  c-Evalue  i-Evalue hmmfrom  hmm to    alifrom  ali to    envfrom  env to     acc
 ---   ------ ----- --------- --------- ------- -------    ------- -------    ------- -------    ----
   1 !   26.6   5.2   1.4e-08   9.2e-07       7      75 ..      39     108 ..      36     117 .. 0.86

  Alignments for each domain:
  == domain 1  score: 26.6 bits;  conditional E-value: 1.4e-08
  aprb_Neukirchen_a   7 dkekCdgCkgtaCveiCPgdLmkldke...kkkayirepedCWeCysCvkeCpqqAievrlyadiaplggsv 75 
                        d+ekC+ C+   C+++C    ++l+++   +   y+   + C  C  C   Cp++A+ +    +++  g+++
     WP_089272170.1  39 DPEKCILCG--ICQHVCAAGAIQLRPSedgSGMQYLLWHNSCVFCGMCAHYCPTGALTMSNNWHLVHTGAEM 108
                        89******7..9************987444456677779*********************999998888765 PP

>> WP_089274920.1  nitroreductase family protein [Humidesulfovibrio mexicanus]
   #    score  bias  c-Evalue  i-Evalue hmmfrom  hmm to    alifrom  ali to    envfrom  env to     acc
 ---   ------ ----- --------- --------- ------- -------    ------- -------    ------- -------    ----
   1 !   25.9   0.2   2.2e-08   1.4e-06       4      72 ..       6      75 ..       5     101 .. 0.80

  Alignments for each domain:
  == domain 1  score: 25.9 bits;  conditional E-value: 2.2e-08
  aprb_Neukirchen_a  4 ifvdkekCdgCkgtaCveiCPgdLmkldkekkkayire.pedCWeCysCvkeCpqqAiev..rlyadiaplg 72
                       i++d + C+  +   C++ CP  L++  ++k   + ++  e C  C  Cv  Cp++A+ +  r+ ad++p+ 
     WP_089274920.1  6 IVIDLSLCNRDG--LCISECPAFLLTRGADKFPVVAQNaAERCIMCGHCVAVCPTGALTLagRGAADLTPID 75
                       567777777765..*************999877776652678***************987335667777665 PP

>> WP_089275260.1  4Fe-4S dicluster domain-containing protein [Humidesulfovibrio mexicanus]
   #    score  bias  c-Evalue  i-Evalue hmmfrom  hmm to    alifrom  ali to    envfrom  env to     acc
 ---   ------ ----- --------- --------- ------- -------    ------- -------    ------- -------    ----
   1 !   19.1   8.9   2.9e-06   0.00019       5      61 ..       9      67 ..       7      71 .. 0.80
   2 ?    6.2   2.6     0.026       1.7       5      24 ..      75      94 ..      72     105 .. 0.87
   3 !   12.0   2.5   0.00043     0.028       8      35 ..     108     142 ..     105     151 .. 0.81

  Alignments for each domain:
  == domain 1  score: 19.1 bits;  conditional E-value: 2.9e-06
  aprb_Neukirchen_a  5 fvdkekCdgCkgtaCveiCP..gdLmkldkekkkayirepedCWeC..ysCvkeCpqqAie 61
                       f+d ++C+gC+   C+ +C   +    ++ +++   i  p  C +C  ++Cvk Cp++A++
     WP_089275260.1  9 FIDYSRCIGCE--SCEAACRfvHGQPRINMTRTAGGIMAPVYCRHCesAACVKSCPRGALQ 67
                       89********7..99999952244455666666788**********5557*********86 PP

  == domain 2  score: 6.2 bits;  conditional E-value: 0.026
  aprb_Neukirchen_a  5 fvdkekCdgCkgtaCveiCP 24
                         ++  C gC+ ++C+ +CP
     WP_089275260.1 75 LLNPVLCAGCETKNCILACP 94
                       567788****99*******9 PP

  == domain 3  score: 12.0 bits;  conditional E-value: 0.00043
  aprb_Neukirchen_a   8 kekCdgCkg.......taCveiCPgdLmkldkekk 35 
                        ++kCd C+        +aCveiCP   +++ + ++
     WP_089275260.1 108 MSKCDLCRTrqamgmaPACVEICPCGAIHFVTRGE 142
                        68*****9999*************99998866543 PP

>> WP_179216877.1  4Fe-4S dicluster domain-containing protein [Humidesulfovibrio mexicanus]
   #    score  bias  c-Evalue  i-Evalue hmmfrom  hmm to    alifrom  ali to    envfrom  env to     acc
 ---   ------ ----- --------- --------- ------- -------    ------- -------    ------- -------    ----
   1 !    8.9   1.8     0.004      0.26       7      25 ..      13      29 ..       9      42 .. 0.79
   2 !   19.4  13.6   2.2e-06   0.00014       9      90 ..      62     142 ..      60     146 .. 0.85
   3 ?    6.2   5.3     0.025       1.6       8      30 ..     129     160 ..     125     174 .. 0.84

  Alignments for each domain:
  == domain 1  score: 8.9 bits;  conditional E-value: 0.004
  aprb_Neukirchen_a  7 dkekCdgCkgtaCveiCPg 25
                       ++++C+gC+  +C+ +C +
     WP_179216877.1 13 NPDRCIGCR--KCEMACVS 29
                       789*****7..9**99966 PP

  == domain 2  score: 19.4 bits;  conditional E-value: 2.2e-06
  aprb_Neukirchen_a   9 ekCdgCkgtaCveiCPgdLmkldkekkkayirepedCWeCysCvkeCpqqAievrlyadiaplggsvsplrge.ed.imWtikf 90 
                        ++C+ C ++ C ++C   L++  +     +  ++e C +C  C  +Cp++Aiev +  + + +g + +   ++ +   +W+ ++
     WP_179216877.1  62 TQCHHCDDAPCASACQFGLIHRVDG---VVRVNEELCVGCKMCAMACPFGAIEVGVEGETGFCGRKNQASAKKcDLcQEWRAEN 142
                        79****99*************9854...57778899*******************99999888888888887755357887765 PP

  == domain 3  score: 6.2 bits;  conditional E-value: 0.025
  aprb_Neukirchen_a   8 kekCdgCkg.........taCveiCPgdLmkl 30 
                         +kCd C++          aCve+CP++ +++
     WP_179216877.1 129 AKKCDLCQEwraennkdvCACVEACPKNALEI 160
                        57999999899999999999999999998876 PP

>> WP_089274158.1  hydrogenase iron-sulfur subunit [Humidesulfovibrio mexicanus]
   #    score  bias  c-Evalue  i-Evalue hmmfrom  hmm to    alifrom  ali to    envfrom  env to     acc
 ---   ------ ----- --------- --------- ------- -------    ------- -------    ------- -------    ----
   1 !   23.9   3.8   9.7e-08   6.3e-06       6      66 ..     545     601 ..     540     619 .. 0.81

  Alignments for each domain:
  == domain 1  score: 23.9 bits;  conditional E-value: 9.7e-08
  aprb_Neukirchen_a   6 vdkekCdgCkgtaCveiCPgdLmkldkekkkayirepedCWeCysCvkeCpqqAievrlya 66 
                         + ++C+ Ck  +C+e CP   +  d+++      +p  C  C  C+ +Cp++ i++  y 
     WP_089274158.1 545 FNFQRCTQCK--RCTEECPFGALDDDEKG--TPKPNPTRCRRCGTCMGACPERVISFDNYN 601
                        57799****8..*******9998888776..77889*******************987664 PP

>> WP_089275142.1  sulfate reduction electron transfer complex DsrMKJOP subunit DsrO [Humidesulfovibrio mexicanus]
   #    score  bias  c-Evalue  i-Evalue hmmfrom  hmm to    alifrom  ali to    envfrom  env to     acc
 ---   ------ ----- --------- --------- ------- -------    ------- -------    ------- -------    ----
   1 ?   -0.7   0.2       3.5   2.3e+02      52      91 ..      53      93 ..      41     103 .. 0.61
   2 !   25.1   4.9     4e-08   2.6e-06      11      62 ..     116     165 ..     113     181 .. 0.91

  Alignments for each domain:
  == domain 1  score: -0.7 bits;  conditional E-value: 3.5
  aprb_Neukirchen_a 52 vkeC.pqqAievrlyadiaplggsvsplrgee..dimWtikfr 91
                       +k+C  ++Aiev  +a  a   ++v  + g++  +  W   f+
     WP_089275142.1 53 TKKCgTKEAIEVLAKACHA--AHNVPNIPGKQevKWIWAAGFE 93
                       5667345788888887774..4444444444312566655555 PP

  == domain 2  score: 25.1 bits;  conditional E-value: 4e-08
  aprb_Neukirchen_a  11 CdgCkgtaCveiCPgdLmkldkekkkayirepedCWeCysCvkeCpqqAiev 62 
                        C+ C ++ Cv++CP +  ++++++   +  +   C +C  C+  Cp++A ++
     WP_089275142.1 116 CNHCTNAPCVRVCPTQATYKRPDG--IVAMDYHRCIGCRYCMAGCPFGARSF 165
                        ****99****************98..88889999**************9765 PP

>> WP_235641620.1  4Fe-4S dicluster domain-containing protein [Humidesulfovibrio mexicanus]
   #    score  bias  c-Evalue  i-Evalue hmmfrom  hmm to    alifrom  ali to    envfrom  env to     acc
 ---   ------ ----- --------- --------- ------- -------    ------- -------    ------- -------    ----
   1 ?    6.4   2.0     0.022       1.4       5      23 ..      81      97 ..      74     100 .. 0.73
   2 !   24.7   6.4   5.4e-08   3.5e-06      10      73 ..     131     192 ..     126     197 .. 0.88
   3 ?    0.1   0.3         2   1.3e+02       7      25 ..     233     258 ..     229     264 .. 0.87

  Alignments for each domain:
  == domain 1  score: 6.4 bits;  conditional E-value: 0.022
  aprb_Neukirchen_a  5 fvdkekCdgCkgtaCveiC 23
                       ++d+ kC gC+   C+  C
     WP_235641620.1 81 VIDTRKCVGCH--SCTVGC 97
                       67888888886..676555 PP

  == domain 2  score: 24.7 bits;  conditional E-value: 5.4e-08
  aprb_Neukirchen_a  10 kCdgCkgtaCveiCPgdLmkldkekkkayirepedCWeCysCvkeCpqqAievrlyadiaplgg 73 
                         C  C+++ Cv +CP +   +++++   ++ + + C +C  C+ +Cp qA  +  ++++ +  +
     WP_235641620.1 131 PCMQCENPPCVPVCPVKATWKRADG--IIVIDYDACIGCRYCITACPYQARTYDFGQNFSQNAA 192
                        6****99************999987..999999*****************99998888865555 PP

  == domain 3  score: 0.1 bits;  conditional E-value: 2
  aprb_Neukirchen_a   7 dkekCdgCkg.......taCveiCPg 25 
                        +  kC+ C +       + Cv+ C g
     WP_235641620.1 233 NARKCTFCAHrlehyqlPMCVSTCIG 258
                        6789****98999999999*999965 PP

>> WP_089271289.1  NIL domain-containing protein [Humidesulfovibrio mexicanus]
   #    score  bias  c-Evalue  i-Evalue hmmfrom  hmm to    alifrom  ali to    envfrom  env to     acc
 ---   ------ ----- --------- --------- ------- -------    ------- -------    ------- -------    ----
   1 !   14.2   0.4   9.2e-05    0.0059      36      65 ..      82     111 ..      72     116 .. 0.85
   2 !   12.8   2.1   0.00024     0.016       6      33 ..     117     142 ..     114     145 .. 0.83

  Alignments for each domain:
  == domain 1  score: 14.2 bits;  conditional E-value: 9.2e-05
  aprb_Neukirchen_a  36 kayirepedCWeCysCvkeCpqqAievrly 65 
                        + + r+++ C +C  C+  C+++A++v l+
     WP_089271289.1  82 QKVSRDEDACMHCGLCTSLCRTKALSVDLT 111
                        67899********************99876 PP

  == domain 2  score: 12.8 bits;  conditional E-value: 0.00024
  aprb_Neukirchen_a   6 vdkekCdgCkgtaCveiCPgdLmkldke 33 
                         d ++C  C+   C+++CP   m +d +
     WP_089271289.1 117 FDVDRCSACG--ICTRVCPVRAMIVDMN 142
                        57899****7..9******999999865 PP

>> WP_089275538.1  glutamate synthase-related protein [Humidesulfovibrio mexicanus]
   #    score  bias  c-Evalue  i-Evalue hmmfrom  hmm to    alifrom  ali to    envfrom  env to     acc
 ---   ------ ----- --------- --------- ------- -------    ------- -------    ------- -------    ----
   1 !   22.5   8.5   2.6e-07   1.7e-05       4      62 ..      15      70 ..      13      79 .. 0.89

  Alignments for each domain:
  == domain 1  score: 22.5 bits;  conditional E-value: 2.6e-07
  aprb_Neukirchen_a  4 ifvdkekCdgCkgtaCveiCPgdLmkldkekkkayirepedCWeCysCvkeCpqqAiev 62
                       i+ dk+ C+ Ck   Cv+ C  +    d+ + + +++++++C +C+ C  +Cp++A+ +
     WP_089275538.1 15 IVRDKDLCINCK--VCVRQCSYEAHFWDEAR-QKVMHDNAKCVGCHRCEAMCPTGALLI 70
                       5558999****8..9************9876.99**********************855 PP

>> WP_089273934.1  4Fe-4S ferredoxin [Humidesulfovibrio mexicanus]
   #    score  bias  c-Evalue  i-Evalue hmmfrom  hmm to    alifrom  ali to    envfrom  env to     acc
 ---   ------ ----- --------- --------- ------- -------    ------- -------    ------- -------    ----
   1 !   19.9   7.1   1.6e-06   0.00011       8      57 ..     555     603 ..     550     614 .. 0.93

  Alignments for each domain:
  == domain 1  score: 19.9 bits;  conditional E-value: 1.6e-06
  aprb_Neukirchen_a   8 kekCdgCkgtaCveiCPgdLmkldkekkkayirepedCWeCysCvkeCpq 57 
                        ++ C+ C ++ Cve+C g+ +  ++e+  a + + e+C +C +C+  C +
     WP_089273934.1 555 TQLCKTCDEKVCVEACSGQAISTNPEG-GAPLFDREKCVHCGACIWNCSK 603
                        688****99*****************8.99999***************75 PP

>> WP_089275377.1  ATP-binding protein [Humidesulfovibrio mexicanus]
   #    score  bias  c-Evalue  i-Evalue hmmfrom  hmm to    alifrom  ali to    envfrom  env to     acc
 ---   ------ ----- --------- --------- ------- -------    ------- -------    ------- -------    ----
   1 !   19.2   9.0   2.6e-06   0.00017       5      62 ..      65     117 ..      62     124 .. 0.92

  Alignments for each domain:
  == domain 1  score: 19.2 bits;  conditional E-value: 2.6e-06
  aprb_Neukirchen_a   5 fvdkekCdgCkgtaCveiCPgdLmkldkekkkayirepedCWeCysCvkeCpqqAiev 62 
                        ++d+e C  C+   C   C    ++  +   +a+  +p  C +C  Cv+ Cp +A+++
     WP_089275377.1  65 VIDPELCVNCG--LCAGLCRFGAIVQGP---RACSVDPMRCEGCKVCVQFCPAGAVRF 117
                        79********7..*******99999975...68**********************987 PP

>> WP_089274782.1  4Fe-4S binding protein [Humidesulfovibrio mexicanus]
   #    score  bias  c-Evalue  i-Evalue hmmfrom  hmm to    alifrom  ali to    envfrom  env to     acc
 ---   ------ ----- --------- --------- ------- -------    ------- -------    ------- -------    ----
   1 !    7.7   2.5    0.0089      0.58      10      33 ..      65      86 ..      62     104 .. 0.82
   2 !   10.8   0.1   0.00098     0.064      38      63 ..     120     145 ..     109     156 .. 0.72

  Alignments for each domain:
  == domain 1  score: 7.7 bits;  conditional E-value: 0.0089
  aprb_Neukirchen_a 10 kCdgCkgtaCveiCPgdLmkldke 33
                       +C+ C+   C   CP++ +++ k 
     WP_089274782.1 65 RCISCG--MCAISCPSNCLTVVKR 86
                       8****7..9********9988665 PP

  == domain 2  score: 10.8 bits;  conditional E-value: 0.00098
  aprb_Neukirchen_a  38 yirepedCWeCysCvkeCpqqAievr 63 
                        ++ +   C  C  C+  Cp +A+++ 
     WP_089274782.1 120 FLYDYTLCSLCGTCMENCPAGALRFS 145
                        55566678888888888888888665 PP

>> WP_089274874.1  4Fe-4S binding protein [Humidesulfovibrio mexicanus]
   #    score  bias  c-Evalue  i-Evalue hmmfrom  hmm to    alifrom  ali to    envfrom  env to     acc
 ---   ------ ----- --------- --------- ------- -------    ------- -------    ------- -------    ----
   1 ?    5.8   2.1     0.035       2.2      41      57 ..     252     268 ..     239     270 .. 0.82
   2 !   14.6   0.7   6.7e-05    0.0043       9      30 ..     317     336 ..     314     347 .. 0.87

  Alignments for each domain:
  == domain 1  score: 5.8 bits;  conditional E-value: 0.035
  aprb_Neukirchen_a  41 epedCWeCysCvkeCpq 57 
                          + C +Cy+C  +Cp+
     WP_089274874.1 252 FLSACVNCYNCRMACPV 268
                        5678***********96 PP

  == domain 2  score: 14.6 bits;  conditional E-value: 6.7e-05
  aprb_Neukirchen_a   9 ekCdgCkgtaCveiCPgdLmkl 30 
                        + C gC+  +C ++CP+d+ ++
     WP_089274874.1 317 TACVGCG--QCSNACPNDVPVM 336
                        78****7..9********8655 PP

>> WP_089275132.1  sulfate respiration complex iron-sulfur protein HmcB [Humidesulfovibrio mexicanus]
   #    score  bias  c-Evalue  i-Evalue hmmfrom  hmm to    alifrom  ali to    envfrom  env to     acc
 ---   ------ ----- --------- --------- ------- -------    ------- -------    ------- -------    ----
   1 ?    5.2   2.0     0.055       3.6       6      24 ..      42      58 ..      39      61 .. 0.85
   2 !   16.4   8.3     2e-05    0.0013       5      58 ..     100     151 ..      98     162 .. 0.92
   3 ?    4.1   1.5      0.12       7.7      10      31 ..     167     197 ..     160     209 .. 0.71
   4 ?   -1.1   0.9       4.8   3.1e+02     101     116 ..     295     318 ..     278     356 .. 0.35

  Alignments for each domain:
  == domain 1  score: 5.2 bits;  conditional E-value: 0.055
  aprb_Neukirchen_a  6 vdkekCdgCkgtaCveiCP 24
                        d ++C+gC+  +C+  C 
     WP_089275132.1 42 FDATRCIGCR--KCEAGCN 58
                       6889*****8..9*99995 PP

  == domain 2  score: 16.4 bits;  conditional E-value: 2e-05
  aprb_Neukirchen_a   5 fvdkekCdgCkgtaCveiCPgdLmkldkekkkayirepedCWeCysCvkeCpqq 58 
                        + +k++C+ C ++aC ++C    +++++++  ++  + + C +C  C+ +Cp++
     WP_089275132.1 100 VFRKTQCNHCMEPACASVCFVRAFTKNPDG--SVTYDASVCVGCRYCMVACPFN 151
                        56899*****99****************98..9999****************86 PP

  == domain 3  score: 4.1 bits;  conditional E-value: 0.12
  aprb_Neukirchen_a  10 kCdgCkg.........taCveiCPgdLmkld 31 
                        kC+ C++         + Cv++CP++ ++  
     WP_089275132.1 167 KCTMCHDqiakgeinaPGCVSACPKEALTYG 197
                        7777777777777777778888887766554 PP

  == domain 4  score: -1.1 bits;  conditional E-value: 4.8
  aprb_Neukirchen_a 101 pirttpeg........snlksell 116
                        +   t+++        ++l + ++
     WP_089275132.1 295 KAAVTAAKaatkaeaeAKLAKAMK 318
                        222222221111111111111111 PP

>> WP_089272807.1  pyruvate:ferredoxin (flavodoxin) oxidoreductase [Humidesulfovibrio mexicanus]
   #    score  bias  c-Evalue  i-Evalue hmmfrom  hmm to    alifrom  ali to    envfrom  env to     acc
 ---   ------ ----- --------- --------- ------- -------    ------- -------    ------- -------    ----
   1 ?    7.1   1.2     0.014      0.87       8      62 ..     686     706 ..     682     720 .. 0.58
   2 !   12.3   0.8   0.00036     0.023       5      26 ..     739     758 ..     736     777 .. 0.86

  Alignments for each domain:
  == domain 1  score: 7.1 bits;  conditional E-value: 0.014
  aprb_Neukirchen_a   8 kekCdgCkgtaCveiCPgdLmkldkekkkayirepedCWeCysCvkeCpqqAiev 62 
                        k++C+ C+  +C  +CP+                                  i+ 
     WP_089272807.1 686 KDNCIQCN--QCAFVCPHA--------------------------------TIRP 706
                        45566664..566666654................................4444 PP

  == domain 2  score: 12.3 bits;  conditional E-value: 0.00036
  aprb_Neukirchen_a   5 fvdkekCdgCkgtaCveiCPgd 26 
                         v++  C gC+  +C +iCP++
     WP_089272807.1 739 QVNTLDCMGCG--NCADICPSK 758
                        689999****7..9******85 PP

>> WP_089272570.1  4Fe-4S dicluster domain-containing protein [Humidesulfovibrio mexicanus]
   #    score  bias  c-Evalue  i-Evalue hmmfrom  hmm to    alifrom  ali to    envfrom  env to     acc
 ---   ------ ----- --------- --------- ------- -------    ------- -------    ------- -------    ----
   1 !    7.8   1.7    0.0084      0.54       6      23 ..       8      23 ..       4      27 .. 0.62
   2 !   15.8  12.5   2.9e-05    0.0019       9      56 ..      58     104 ..      53     107 .. 0.91
   3 ?    3.0   2.3      0.25        16       9      26 ..     118     142 ..     108     150 .. 0.86

  Alignments for each domain:
  == domain 1  score: 7.8 bits;  conditional E-value: 0.0084
  aprb_Neukirchen_a  6 vdkekCdgCkgtaCveiC 23
                        ++++C+gCk   C   C
     WP_089272570.1  8 LNPNRCIGCK--SCLVHC 23
                       5666666665..565555 PP

  == domain 2  score: 15.8 bits;  conditional E-value: 2.9e-05
  aprb_Neukirchen_a   9 ekCdgCkgtaCveiCPgdLmkldkekkkayirepedCWeCysCvkeCp 56 
                        ++C  C ++ Cv++CP   +++++e+   +  +++ C +C  C+ +Cp
     WP_089272570.1  58 QNCMQCDDPFCVKACPAGALTKRPED-GLVWLDEDACIGCKRCIDACP 104
                        68****99*********999999997.8899999*************9 PP

  == domain 3  score: 3.0 bits;  conditional E-value: 0.25
  aprb_Neukirchen_a   9 ekCdgCkg.......taCveiCPgd 26 
                        +kCd Ck+       +aCv  C  +
     WP_089272570.1 118 KKCDYCKDrvdqgldPACVTGCTAK 142
                        79****9999999999***999765 PP

>> WP_089275489.1  fumarate reductase iron-sulfur subunit [Humidesulfovibrio mexicanus]
   #    score  bias  c-Evalue  i-Evalue hmmfrom  hmm to    alifrom  ali to    envfrom  env to     acc
 ---   ------ ----- --------- --------- ------- -------    ------- -------    ------- -------    ----
   1 !    9.1   0.8    0.0033      0.21      31      57 ..     137     162 ..     132     173 .. 0.82
   2 ?    7.4   0.1     0.012      0.75      13      30 ..     206     224 ..     205     233 .. 0.86

  Alignments for each domain:
  == domain 1  score: 9.1 bits;  conditional E-value: 0.0033
  aprb_Neukirchen_a  31 dkekkkayirepedCWeCysCvkeCpq 57 
                        d+++    i e + C eC +C+ +C +
     WP_089275489.1 137 DNDT-AEAIYELDRCVECGCCIAACGT 162
                        4444.5678899*************65 PP

  == domain 2  score: 7.4 bits;  conditional E-value: 0.012
  aprb_Neukirchen_a  13 gCkg.taCveiCPgdLmkl 30 
                        gC g  aC+++CP+ L   
     WP_089275489.1 206 GCMGlLACEDVCPKHLPLQ 224
                        899999********99655 PP

>> WP_089274554.1  4Fe-4S binding protein [Humidesulfovibrio mexicanus]
   #    score  bias  c-Evalue  i-Evalue hmmfrom  hmm to    alifrom  ali to    envfrom  env to     acc
 ---   ------ ----- --------- --------- ------- -------    ------- -------    ------- -------    ----
   1 !   14.2  13.6   9.4e-05    0.0061       9      60 ..      40      90 ..      35     100 .. 0.87

  Alignments for each domain:
  == domain 1  score: 14.2 bits;  conditional E-value: 9.4e-05
  aprb_Neukirchen_a  9 ekCdgCkgtaCveiCPgdLmkldke.kkkayirepedCWeCysCvkeCpqqAi 60
                       ++C+ C+   C++ CP+  +++ ke ++  +  +   C +C  Cv  Cp++ +
     WP_089274554.1 40 DRCIFCG--MCQRKCPSLCITVSKEgTTGTWTLDSFSCIGCGICVDNCPVSCL 90
                       79****7..*************98834567888999*************9866 PP

>> WP_089271720.1  4Fe-4S binding protein [Humidesulfovibrio mexicanus]
   #    score  bias  c-Evalue  i-Evalue hmmfrom  hmm to    alifrom  ali to    envfrom  env to     acc
 ---   ------ ----- --------- --------- ------- -------    ------- -------    ------- -------    ----
   1 !   10.7   1.1    0.0011     0.072      19      57 ..     200     240 ..     198     243 .. 0.72
   2 !    8.2   2.5    0.0064      0.41       4      24 ..     248     266 ..     246     273 .. 0.84

  Alignments for each domain:
  == domain 1  score: 10.7 bits;  conditional E-value: 0.0011
  aprb_Neukirchen_a  19 CveiCP.gdLmkldk.ekkkayirepedCWeCysCvkeCpq 57 
                        C   CP g L+ l +  +  a+ r+   C  C  C k+Cp 
     WP_089271720.1 200 CRALCPyGALLGLFSwLSPTAVTRDAGACVACGRCAKACPA 240
                        67777744555554313557999999999999999999996 PP

  == domain 2  score: 8.2 bits;  conditional E-value: 0.0064
  aprb_Neukirchen_a   4 ifvdkekCdgCkgtaCveiCP 24 
                         +v + +C+gC   +C ++CP
     WP_089271720.1 248 LRVSSPECQGCA--ECLNACP 266
                        578888999996..9999999 PP

>> WP_089274616.1  4Fe-4S dicluster domain-containing protein [Humidesulfovibrio mexicanus]
   #    score  bias  c-Evalue  i-Evalue hmmfrom  hmm to    alifrom  ali to    envfrom  env to     acc
 ---   ------ ----- --------- --------- ------- -------    ------- -------    ------- -------    ----
   1 ?   -0.2   8.8       2.4   1.6e+02       5      24 ..      41      58 ..      39      62 .. 0.87
   2 !   14.3  10.2   8.3e-05    0.0054       8      58 ..     110     158 ..     104     164 .. 0.89
   3 ?    5.9   1.0     0.032       2.1       9      33 ..     173     204 ..     167     214 .. 0.80

  Alignments for each domain:
  == domain 1  score: -0.2 bits;  conditional E-value: 2.4
  aprb_Neukirchen_a  5 fvdkekCdgCkgtaCveiCP 24
                        vd ++C+gC+  +C+ +C 
     WP_089274616.1 41 LVDITRCIGCR--KCELACN 58
                       58999*****8..9999995 PP

  == domain 2  score: 14.3 bits;  conditional E-value: 8.3e-05
  aprb_Neukirchen_a   8 kekCdgCkgtaCveiCPgdLmkldkekkkayirepedCWeCysCvkeCpqq 58 
                        k +C  C+++aCv++C    +++++++  a+  +   C +C  C+ +Cp++
     WP_089274616.1 110 KVQCMHCQDAACVSACITGALTKKENG--AVHYDVTRCIGCRYCMVACPFE 158
                        458****99*********999999886..********************75 PP

  == domain 3  score: 5.9 bits;  conditional E-value: 0.032
  aprb_Neukirchen_a   9 ekCdgCkg.......taCveiCPgdLmkldke 33 
                         kC+ C +       + C +iCP + +++ k 
     WP_089274616.1 173 RKCTLCFDrlkegkkPGCASICPTEAITFGKR 204
                        68888877788888889999999999988765 PP

>> WP_089275149.1  ferredoxin [Humidesulfovibrio mexicanus]
   #    score  bias  c-Evalue  i-Evalue hmmfrom  hmm to    alifrom  ali to    envfrom  env to     acc
 ---   ------ ----- --------- --------- ------- -------    ------- -------    ------- -------    ----
   1 ?   12.5   3.0    0.0003     0.019       4      60 ..       5      60 ..       4      63 .] 0.68

  Alignments for each domain:
  == domain 1  score: 12.5 bits;  conditional E-value: 0.0003
  aprb_Neukirchen_a  4 ifvdkekCdgCkgtaCveiCPgdLmkldkekkkayirep..edCWeCysCvkeCpqqAi 60
                       + +++++C+gC+  +C e  P  ++++d+++ ka + +p  +   e  + + +Cp + i
     WP_089275149.1  5 VTINEDECIGCE--TCCELAPA-VFQFDADSGKAKVVNPtgAPADEIQAAIDACPAGCI 60
                       689********7..89999996.677777766666555511445566666777766666 PP

>> WP_089273347.1  4Fe-4S dicluster domain-containing protein [Humidesulfovibrio mexicanus]
   #    score  bias  c-Evalue  i-Evalue hmmfrom  hmm to    alifrom  ali to    envfrom  env to     acc
 ---   ------ ----- --------- --------- ------- -------    ------- -------    ------- -------    ----
   1 ?   10.3   0.5    0.0015     0.095       8      56 ..      45      59 ..      36      72 .. 0.65
   2 ?    2.3  10.4      0.42        27       8      56 ..     121     167 ..     118     169 .. 0.90
   3 ?    5.1   0.6     0.058       3.7       4      27 ..     149     170 ..     147     177 .. 0.84
   4 ?    7.0   0.7     0.015      0.98       9      28 ..     194     220 ..     192     233 .. 0.84

  Alignments for each domain:
  == domain 1  score: 10.3 bits;  conditional E-value: 0.0015
  aprb_Neukirchen_a  8 kekCdgCkgtaCveiCPgdLmkldkekkkayirepedCWeCysCvkeCp 56
                        +kC gC+  aCve+C                                +
     WP_089273347.1 45 LSKCVGCG--ACVEAC--------------------------------R 59
                       34566664..566666................................3 PP

  == domain 2  score: 2.3 bits;  conditional E-value: 0.42
  aprb_Neukirchen_a   8 kekCdgCkgtaCveiCPgdLmkldkekkkayirepedCWeCysCvkeCp 56 
                        + +C  C+++ C + CP      ++++   +  + e C + + C   Cp
     WP_089273347.1 121 PRRCMHCQNPPCANLCPWGAAARQNNG--IVRIDDEICLGGAKCKTVCP 167
                        579*****9*********999998776..89999999***********9 PP

  == domain 3  score: 5.1 bits;  conditional E-value: 0.058
  aprb_Neukirchen_a   4 ifvdkekCdgCkgtaCveiCPgdL 27 
                        +++d e C g    +C  +CP ++
     WP_089273347.1 149 VRIDDEICLGGA--KCKTVCPWEI 170
                        5799999*9995..*******876 PP

  == domain 4  score: 7.0 bits;  conditional E-value: 0.015
  aprb_Neukirchen_a   9 ekCdgCkg.......taCveiCPgdLm 28 
                         kCd C +       +aC+e+CP  + 
     WP_089273347.1 194 YKCDRCADrvakggqPACIEACPYGVQ 220
                        69****999999***********7665 PP

>> WP_179217086.1  4Fe-4S dicluster domain-containing protein [Humidesulfovibrio mexicanus]
   #    score  bias  c-Evalue  i-Evalue hmmfrom  hmm to    alifrom  ali to    envfrom  env to     acc
 ---   ------ ----- --------- --------- ------- -------    ------- -------    ------- -------    ----
   1 ?    5.8   0.5     0.035       2.2      38      56 ..      31      49 ..      19      52 .. 0.77
   2 ?    9.3   0.7    0.0029      0.19      36      62 ..      73      98 ..      61     115 .. 0.65

  Alignments for each domain:
  == domain 1  score: 5.8 bits;  conditional E-value: 0.035
  aprb_Neukirchen_a 38 yirepedCWeCysCvkeCp 56
                         ++ + C++C +C+  C 
     WP_179217086.1 31 SGQDLKSCYQCGNCTAGCA 49
                       5578899********9996 PP

  == domain 2  score: 9.3 bits;  conditional E-value: 0.0029
  aprb_Neukirchen_a 36 kayirepedCWeCysCvkeCpqqAiev 62
                          +r+   C  C +C+  Cp++ i+v
     WP_179217086.1 73 ALSCRSIWLCATCQACTTRCPNN-IDV 98
                       55666666777777777777765.555 PP

>> WP_089274157.1  quinone-interacting membrane-bound oxidoreductase complex subunit QmoC [Humidesulfovibrio mexicanus]
   #    score  bias  c-Evalue  i-Evalue hmmfrom  hmm to    alifrom  ali to    envfrom  env to     acc
 ---   ------ ----- --------- --------- ------- -------    ------- -------    ------- -------    ----
   1 ?    6.4   0.6     0.023       1.5      42      56 ..      25      39 ..      11      44 .. 0.84
   2 ?    5.4   0.5     0.047       3.1      10      25 ..      71      84 ..      66      99 .. 0.76

  Alignments for each domain:
  == domain 1  score: 6.4 bits;  conditional E-value: 0.023
  aprb_Neukirchen_a 42 pedCWeCysCvkeCp 56
                        ++C++C+ C  +Cp
     WP_089274157.1 25 LKKCYQCATCSVACP 39
                       578999999999998 PP

  == domain 2  score: 5.4 bits;  conditional E-value: 0.047
  aprb_Neukirchen_a 10 kCdgCkgtaCveiCPg 25
                        C+ C+  +C + CP 
     WP_089274157.1 71 LCHNCG--TCSDLCPR 84
                       577786..78888874 PP

>> WP_089272757.1  L-lactate dehydrogenase (quinone) large subunit LdhH [Humidesulfovibrio mexicanus]
   #    score  bias  c-Evalue  i-Evalue hmmfrom  hmm to    alifrom  ali to    envfrom  env to     acc
 ---   ------ ----- --------- --------- ------- -------    ------- -------    ------- -------    ----
   1 ?    7.0   0.7     0.015      0.94      10      24 ..     316     328 ..     309     337 .. 0.86
   2 ?    4.3   0.8       0.1       6.7       9      25 ..     365     379 ..     363     398 .. 0.78

  Alignments for each domain:
  == domain 1  score: 7.0 bits;  conditional E-value: 0.015
  aprb_Neukirchen_a  10 kCdgCkgtaCveiCP 24 
                        +C+ C+  aC ++CP
     WP_089272757.1 316 RCIRCG--ACANVCP 328
                        8****7..9*****9 PP

  == domain 2  score: 4.3 bits;  conditional E-value: 0.1
  aprb_Neukirchen_a   9 ekCdgCkgtaCveiCPg 25 
                        ++C+ C+  aC  +C g
     WP_089272757.1 365 QNCINCG--ACKAVCAG 379
                        68****7..9*****98 PP

>> WP_235641615.1  4Fe-4S binding protein [Humidesulfovibrio mexicanus]
   #    score  bias  c-Evalue  i-Evalue hmmfrom  hmm to    alifrom  ali to    envfrom  env to     acc
 ---   ------ ----- --------- --------- ------- -------    ------- -------    ------- -------    ----
   1 ?    6.3   1.4     0.024       1.6      18      61 ..     345     390 ..     340     399 .. 0.73
   2 ?    6.5   2.5     0.021       1.4      10      28 ..     402     418 ..     400     422 .. 0.84

  Alignments for each domain:
  == domain 1  score: 6.3 bits;  conditional E-value: 0.024
  aprb_Neukirchen_a  18 aCveiCPgdLmkl..dkekkkayirepedCWeCysCvkeCpqqAie 61 
                        +C+  CP  L+     + +   +  + + C  C +C  +C+ +A++
     WP_235641615.1 345 HCTAFCPIGLLGNllGRLTPWRMSIRLQTCTRCGACALACRYSALS 390
                        6888888766643113345566777788999999999999999974 PP

  == domain 2  score: 6.5 bits;  conditional E-value: 0.021
  aprb_Neukirchen_a  10 kCdgCkgtaCveiCPgdLm 28 
                         C+ C+   Cv +CP+d m
     WP_235641615.1 402 SCTLCG--DCVAACPHDSM 418
                        599997..99999999988 PP

>> WP_089273050.1  4Fe-4S dicluster domain-containing protein [Humidesulfovibrio mexicanus]
   #    score  bias  c-Evalue  i-Evalue hmmfrom  hmm to    alifrom  ali to    envfrom  env to     acc
 ---   ------ ----- --------- --------- ------- -------    ------- -------    ------- -------    ----
   1 ?    3.8   1.8      0.14         9       5      23 ..       7      23 ..       4      27 .. 0.77
   2 ?    0.0   0.2       2.1   1.3e+02       2      20 ..      65      83 ..      64      86 .. 0.82
   3 ?    9.8   0.9     0.002      0.13       9      66 ..     134     166 ..     116     195 .. 0.64

  Alignments for each domain:
  == domain 1  score: 3.8 bits;  conditional E-value: 0.14
  aprb_Neukirchen_a  5 fvdkekCdgCkgtaCveiC 23
                        vd +kC+ C+   C+ +C
     WP_089273050.1  7 LVDLTKCTACR--GCQIAC 23
                       68999999998..577777 PP

  == domain 2  score: 0.0 bits;  conditional E-value: 2.1
  aprb_Neukirchen_a  2 MpifvdkekCdgCkgtaCv 20
                       M  f  +++C  C ++ C 
     WP_089273050.1 65 MKWFFTPDQCRHCLEAPCK 83
                       8888999999999877785 PP

  == domain 3  score: 9.8 bits;  conditional E-value: 0.002
  aprb_Neukirchen_a   9 ekCdgCkg.......taCveiCPgdLmkldkekkkayirepedCWeCysCvkeCpqqAievrlya 66 
                         kCd C +       +aCv++CP   m +                                    
     WP_089273050.1 134 AKCDMCIDrvkagklPACVQACPTGTMNF--------------------------------GDRD 166
                        35666655555566666666666655554................................3333 PP

>> WP_089272735.1  FAD-binding and (Fe-S)-binding domain-containing protein [Humidesulfovibrio mexicanus]
   #    score  bias  c-Evalue  i-Evalue hmmfrom  hmm to    alifrom  ali to    envfrom  env to     acc
 ---   ------ ----- --------- --------- ------- -------    ------- -------    ------- -------    ----
   1 ?    3.8   3.8      0.14       9.1       8      24 ..     729     743 ..     726     745 .. 0.87
   2 ?    7.2   1.5     0.013      0.86       8      26 ..     791     807 ..     789     818 .. 0.88

  Alignments for each domain:
  == domain 1  score: 3.8 bits;  conditional E-value: 0.14
  aprb_Neukirchen_a   8 kekCdgCkgtaCveiCP 24 
                         + C+ C+  +C ++CP
     WP_089272735.1 729 VQTCTRCG--KCKQVCP 743
                        578****7..9****** PP

  == domain 2  score: 7.2 bits;  conditional E-value: 0.013
  aprb_Neukirchen_a   8 kekCdgCkgtaCveiCPgd 26 
                        +e C+ C+  +C  +CP +
     WP_089272735.1 791 MEHCTACG--KCKAVCPVK 807
                        799****7..9******76 PP

>> WP_089275494.1  4Fe-4S dicluster domain-containing protein [Humidesulfovibrio mexicanus]
   #    score  bias  c-Evalue  i-Evalue hmmfrom  hmm to    alifrom  ali to    envfrom  env to     acc
 ---   ------ ----- --------- --------- ------- -------    ------- -------    ------- -------    ----
   1 ?    1.9   7.3      0.56        37      41      56 ..     203     218 ..     194     230 .. 0.73
   2 ?    8.0   0.3    0.0072      0.46      10      27 ..     259     274 ..     250     292 .. 0.74

  Alignments for each domain:
  == domain 1  score: 1.9 bits;  conditional E-value: 0.56
  aprb_Neukirchen_a  41 epedCWeCysCvkeCp 56 
                        + + C  Cy+C  +Cp
     WP_089275494.1 203 QMSRCIRCYACRNACP 218
                        4556666666666666 PP

  == domain 2  score: 8.0 bits;  conditional E-value: 0.0072
  aprb_Neukirchen_a  10 kCdgCkgtaCveiCPgdL 27 
                        +C+ C+  +C++ CP  +
     WP_089275494.1 259 RCTECG--ECQRSCPMGI 274
                        899997..9*****9765 PP

>> WP_235641552.1  LutB/LldF family L-lactate oxidation iron-sulfur protein [Humidesulfovibrio mexicanus]
   #    score  bias  c-Evalue  i-Evalue hmmfrom  hmm to    alifrom  ali to    envfrom  env to     acc
 ---   ------ ----- --------- --------- ------- -------    ------- -------    ------- -------    ----
   1 ?    6.7   0.7     0.019       1.2      10      24 ..     310     322 ..     301     329 .. 0.72
   2 ?    3.2   1.5      0.22        14      11      27 ..     361     375 ..     358     382 .. 0.82

  Alignments for each domain:
  == domain 1  score: 6.7 bits;  conditional E-value: 0.019
  aprb_Neukirchen_a  10 kCdgCkgtaCveiCP 24 
                         C+ C+  aC ++CP
     WP_235641552.1 310 ACIRCG--ACLNVCP 322
                        477775..6777776 PP

  == domain 2  score: 3.2 bits;  conditional E-value: 0.22
  aprb_Neukirchen_a  11 CdgCkgtaCveiCPgdL 27 
                        C+ C+  aC + CP ++
     WP_235641552.1 361 CTLCG--ACARTCPLSI 375
                        88886..9999999876 PP

>> WP_089272554.1  4Fe-4S dicluster domain-containing protein [Humidesulfovibrio mexicanus]
   #    score  bias  c-Evalue  i-Evalue hmmfrom  hmm to    alifrom  ali to    envfrom  env to     acc
 ---   ------ ----- --------- --------- ------- -------    ------- -------    ------- -------    ----
   1 ?    4.2   1.5      0.11         7       4      23 ..       7      24 ..       4      27 .. 0.75
   2 ?    1.2   0.1       0.9        58       2      21 ..      66      85 ..      65     107 .. 0.86
   3 ?    8.3   2.4    0.0061       0.4       9      32 ..     135     165 ..     130     182 .. 0.85

  Alignments for each domain:
  == domain 1  score: 4.2 bits;  conditional E-value: 0.11
  aprb_Neukirchen_a  4 ifvdkekCdgCkgtaCveiC 23
                         vd +kC+ C+   C+ +C
     WP_089272554.1  7 FLVDLTKCTACR--GCQIAC 24
                       568889999997..577777 PP

  == domain 2  score: 1.2 bits;  conditional E-value: 0.9
  aprb_Neukirchen_a  2 MpifvdkekCdgCkgtaCve 21
                       M  f  +++C  C ++ C+ 
     WP_089272554.1 66 MKWFFTPDQCRHCLDAPCQT 85
                       888999999***99899975 PP

  == domain 3  score: 8.3 bits;  conditional E-value: 0.0061
  aprb_Neukirchen_a   9 ekCdgCkg.......taCveiCPgdLmkldk 32 
                         kCd C++       +aCv +CP   m + +
     WP_089272554.1 135 AKCDMCNDrvkagklPACVTACPTGTMNFGD 165
                        59****999**************99998754 PP

>> WP_089274304.1  (Fe-S)-binding protein [Humidesulfovibrio mexicanus]
   #    score  bias  c-Evalue  i-Evalue hmmfrom  hmm to    alifrom  ali to    envfrom  env to     acc
 ---   ------ ----- --------- --------- ------- -------    ------- -------    ------- -------    ----
   1 ?    5.5   0.3     0.044       2.8      34      59 ..      26      51 ..      18      59 .. 0.79
   2 ?    3.6   3.0      0.16        11      10      26 ..      91     105 ..      86     113 .. 0.74

  Alignments for each domain:
  == domain 1  score: 5.5 bits;  conditional E-value: 0.044
  aprb_Neukirchen_a 34 kkkayirepedCWeCysCvkeCpqqA 59
                       +  a+ +++  C  C +C+  Cp  A
     WP_089274304.1 26 AASAVPQRQPSCVLCGCCLEGCPLFA 51
                       44788999999***********9766 PP

  == domain 2  score: 3.6 bits;  conditional E-value: 0.16
  aprb_Neukirchen_a  10 kCdgCkgtaCveiCPgd 26 
                         C  C+  +C++ CP+ 
     WP_089274304.1  91 LCLACG--RCEKLCPQG 105
                        466665..888888864 PP

>> WP_089274876.1  4Fe-4S dicluster domain-containing protein [Humidesulfovibrio mexicanus]
   #    score  bias  c-Evalue  i-Evalue hmmfrom  hmm to    alifrom  ali to    envfrom  env to     acc
 ---   ------ ----- --------- --------- ------- -------    ------- -------    ------- -------    ----
   1 ?    2.3  11.1      0.41        27      10      58 ..      32      90 ..      29     107 .. 0.79

  Alignments for each domain:
  == domain 1  score: 2.3 bits;  conditional E-value: 0.41
  aprb_Neukirchen_a 10 kCdgCkgtaCveiCPg.dLmkldke...........kkkayirepedCWeCysCvkeCpqq 58
                        C  C+  +C+  CP+   m l++            ++    r+   C  Cy+C+  Cp++
     WP_089274876.1 32 ACMQCG--TCTGSCPNaHAMDLTPRrmwrmllfgqvREVLDSRSFWLCSACYACTLRCPRG 90
                       7999*7..9******845788988878888888744334444555679999*******975 PP

>> WP_089272144.1  4Fe-4S dicluster domain-containing protein [Humidesulfovibrio mexicanus]
   #    score  bias  c-Evalue  i-Evalue hmmfrom  hmm to    alifrom  ali to    envfrom  env to     acc
 ---   ------ ----- --------- --------- ------- -------    ------- -------    ------- -------    ----
   1 ?    6.5   2.3     0.021       1.4       4      23 ..       5      22 ..       1      25 [. 0.81
   2 ?    8.2   1.0    0.0063      0.41      23      75 ..     119     175 ..     116     187 .. 0.71

  Alignments for each domain:
  == domain 1  score: 6.5 bits;  conditional E-value: 0.021
  aprb_Neukirchen_a  4 ifvdkekCdgCkgtaCveiC 23
                       i +d++kC+ C+   C+ +C
     WP_089272144.1  5 ILIDTTKCTACR--GCQVAC 22
                       789********8..687777 PP

  == domain 2  score: 8.2 bits;  conditional E-value: 0.0063
  aprb_Neukirchen_a  23 CPgdLmkldkekkkayirepedCWeCys......CvkeCpqqAievrlyadiaplggsv 75 
                        CP d+  l++++    i + ++C + +       Cvk C  +A+++   adi  + ++ 
     WP_089272144.1 119 CPYDIPRLNPKT--KRIVKCDMCIDRIKknllpiCVKSCAMGAMHFGERADILAIAAKR 175
                        788888887775..44555677777543333333*****************98777665 PP


Internal pipeline statistics summary:
-------------------------------------
Query model(s):                            1  (157 nodes)
Target sequences:                       3236  (1065722 residues searched)
Passed MSV filter:                       164  (0.0506799); expected 64.7 (0.02)
Passed bias filter:                      133  (0.0411001); expected 64.7 (0.02)
Passed Vit filter:                        65  (0.0200865); expected 3.2 (0.001)
Passed Fwd filter:                        53  (0.0163782); expected 0.0 (1e-05)
Initial search space (Z):               3236  [actual number of targets]
Domain search space  (domZ):              50  [number of targets reported over threshold]
# CPU time: 0.05u 0.00s 00:00:00.05 Elapsed: 00:00:00.03
# Mc/sec: 5409.55
//
[ok]
