# Supplementary material for: Sulfur disproportionation occurs globally across anoxic habitats and has multiple mechanisms of independent evolutionary origin
Source: ISME J. 2026 Mar 2;20(1):wrag042. doi: 10.1093/ismejo/wrag042 (PMC12998232; doi:10.1093/ismejo/wrag042)
Supplement: Sup_File_1_HMM_wrag042 [file sup_file_1_hmm_wrag042.zip › SupFile1_HMM/SupFile1c_results/aprb_Neukirchen_a-hmm-031_Desulfovibrio_oxyclinae_P1B_GCF_000375485.txt]

# hmmsearch :: search profile(s) against a sequence database
# HMMER 3.4 (Aug 2023); http://hmmer.org/
# Copyright (C) 2023 Howard Hughes Medical Institute.
# Freely distributed under the BSD open source license.
# - - - - - - - - - - - - - - - - - - - - - - - - - - - - - - - - - - - -
# query HMM file:                  /Users/lukas/OneDrive/2023_Sulfur/20250723_HMM/profiles_all/aprb_Neukirchen_a.hmm
# target sequence database:        /Users/lukas/OneDrive/2023_Sulfur/20250626_HMM/db_new/031_Desulfovibrio_oxyclinae_P1B_GCF_000375485.fas
# - - - - - - - - - - - - - - - - - - - - - - - - - - - - - - - - - - - -

Query:       aprb_Neukirchen_a  [M=157]
Scores for complete sequences (score includes all domains):
   --- full sequence ---   --- best 1 domain ---    -#dom-
    E-value  score  bias    E-value  score  bias    exp  N  Sequence       Description
    ------- ------ -----    ------- ------ -----   ---- --  --------       -----------
    8.9e-61  202.0   0.5      1e-60  201.8   0.5    1.0  1  WP_018124555.1  adenylyl-sulfate reductase subunit beta [Desu
    9.8e-14   49.1   5.9    1.2e-13   48.8   5.9    1.0  1  WP_018123806.1  ferredoxin [Desulfovibrio oxyclinae]
    5.4e-13   46.7   6.7    6.4e-13   46.5   6.7    1.1  1  WP_018125557.1  mercury methylation ferredoxin HgcB [Desulfov
    5.3e-12   43.5  25.3    5.5e-08   30.4   8.0    3.4  2  WP_018123332.1  CoB--CoM heterodisulfide reductase iron-sulfu
    6.5e-12   43.2   7.2    6.9e-12   43.1   7.2    1.0  1  WP_018125053.1  ferredoxin [Desulfovibrio oxyclinae]
    1.7e-11   41.9   8.8    1.9e-11   41.7   8.8    1.0  1  WP_018123156.1  4Fe-4S dicluster domain-containing protein [D
    5.6e-11   40.2  18.5    3.1e-07   28.0   7.2    3.1  3  WP_026167427.1  4Fe-4S dicluster domain-containing protein [D
    9.9e-11   39.4   8.1    1.3e-10   39.0   8.1    1.2  1  WP_018124184.1  4Fe-4S binding protein [Desulfovibrio oxyclin
    2.8e-10   37.9   6.3    4.2e-10   37.3   6.3    1.2  1  WP_018124190.1  nitroreductase family protein [Desulfovibrio 
    3.4e-10   37.6   3.6    4.6e-10   37.2   3.6    1.2  1  WP_018123190.1  nitroreductase family protein [Desulfovibrio 
    4.6e-10   37.2   1.3    7.9e-10   36.4   1.3    1.3  1  WP_018123573.1  ATP-binding protein [Desulfovibrio oxyclinae]
    5.1e-10   37.0  40.3    3.7e-05   21.3   7.2    4.7  4  WP_018124136.1  4Fe-4S binding protein [Desulfovibrio oxyclin
    9.3e-10   36.2  24.3    1.4e-06   25.9   7.4    3.3  2  WP_018125748.1  CoB--CoM heterodisulfide reductase iron-sulfu
    6.1e-09   33.5  30.3      3e-07   28.0   5.5    4.0  3  WP_156816796.1  CoB--CoM heterodisulfide reductase iron-sulfu
    6.4e-09   33.5   7.1    9.6e-09   32.9   7.1    1.2  1  WP_018125356.1  NIL domain-containing protein [Desulfovibrio 
    7.1e-09   33.3   4.3    7.1e-09   33.3   4.3    1.5  1  WP_018124869.1  4Fe-4S binding protein [Desulfovibrio oxyclin
    2.4e-07   28.3   5.2    2.4e-07   28.3   5.2    1.7  1  WP_018125189.1  glutamate synthase-related protein [Desulfovi
    2.4e-07   28.3  25.5    0.00027   18.5   4.5    3.1  3  WP_018124834.1  4Fe-4S dicluster domain-containing protein [D
    1.6e-06   25.7   8.6    1.6e-06   25.7   8.6    3.2  3  WP_018126105.1  4Fe-4S dicluster domain-containing protein [D
    1.8e-06   25.5   9.8      2e-06   25.3   9.8    1.1  1  WP_018125382.1  4Fe-4S dicluster-binding protein [Desulfovibr
    3.7e-06   24.5   4.1    7.4e-06   23.5   4.1    1.5  1  WP_026167504.1  hydrogenase iron-sulfur subunit [Desulfovibri
    5.4e-06   24.0   8.4    8.6e-06   23.3   8.4    1.2  1  WP_018125915.1  4Fe-4S binding protein [Desulfovibrio oxyclin
    5.5e-06   23.9  20.4     0.0002   18.9  10.9    3.4  4  WP_018125099.1  4Fe-4S dicluster domain-containing protein [D
    6.9e-06   23.6   5.9    6.9e-06   23.6   5.9    2.9  2  WP_018123300.1  FAD-dependent oxidoreductase [Desulfovibrio o
      9e-06   23.2  23.2    9.1e-05   20.0   7.1    3.4  3  WP_018123533.1  menaquinone reductase iron-sulfur cluster-bin
    2.1e-05   22.0   5.4    3.7e-05   21.3   5.4    1.3  1  WP_018124698.1  (2S)-3-sulfopropanediol dehydratase activatin
    2.3e-05   21.9  10.2     0.0023   15.4   0.2    2.9  3  WP_018124661.1  glutamate synthase-related protein [Desulfovi
    3.4e-05   21.4   4.4    3.4e-05   21.4   4.4    2.4  2  WP_018123272.1  FAD-dependent oxidoreductase [Desulfovibrio o
    4.8e-05   20.9   4.4    4.8e-05   20.9   4.4    1.8  1  WP_018124992.1  sulfate reduction electron transfer complex D
    5.1e-05   20.8   2.0    7.8e-05   20.2   2.0    1.3  1  WP_018123828.1  nitroreductase family protein [Desulfovibrio 
    9.2e-05   20.0   7.2      0.015   12.8   0.5    2.2  2  WP_018125750.1  4Fe-4S dicluster domain-containing protein [D
    0.00011   19.8   7.9     0.0075   13.7   3.3    2.2  2  WP_018125107.1  4Fe-4S binding protein [Desulfovibrio oxyclin
    0.00012   19.6  18.6     0.0076   13.7   2.9    2.8  3  WP_026167399.1  4Fe-4S binding protein [Desulfovibrio oxyclin
    0.00015   19.3   8.4    0.00025   18.6   8.4    1.3  1  WP_018125606.1  hypothetical protein [Desulfovibrio oxyclinae
    0.00028   18.4  23.7      0.058   10.9   0.6    4.0  4  WP_018125788.1  4Fe-4S dicluster domain-containing protein [D
    0.00088   16.8  13.3     0.0012   16.4  13.3    1.1  1  WP_018125732.1  4Fe-4S binding protein [Desulfovibrio oxyclin
     0.0011   16.4   3.9      0.002   15.6   3.9    1.4  1  WP_018123933.1  ATP-binding protein [Desulfovibrio oxyclinae]
     0.0014   16.1   4.0       0.14    9.6   0.8    2.3  2  WP_018124008.1  fumarate reductase iron-sulfur subunit [Desul
     0.0048   14.4   4.5       0.18    9.3   0.9    2.3  2  WP_018123581.1  fumarate reductase iron-sulfur subunit [Desul
     0.0078   13.7   6.5       0.19    9.2   0.7    2.5  2  WP_018123840.1  pyruvate:ferredoxin (flavodoxin) oxidoreducta
  ------ inclusion threshold ------
      0.015   12.7   0.7      0.015   12.7   0.7    2.8  2  WP_018123322.1  4Fe-4S dicluster domain-containing protein [D
      0.016   12.7   9.2      0.092   10.2   2.8    2.2  2  WP_018123934.1  ATP-binding protein [Desulfovibrio oxyclinae]
      0.017   12.6   9.3        0.1   10.0   2.5    2.2  2  WP_018123330.1  4Fe-4S dicluster domain-containing protein [D
      0.022   12.2   4.6          1    6.8   0.8    2.4  2  WP_018126007.1  electron transfer complex ferredoxin TmcB [De
      0.026   12.0   8.2       0.21    9.0   0.5    2.3  2  WP_018123208.1  FAD-binding and (Fe-S)-binding domain-contain
      0.048   11.1  13.3      0.037   11.5   1.0    2.5  2  WP_018125746.1  4Fe-4S dicluster domain-containing protein [D
       0.11    9.9  13.5       0.19    9.2   0.4    2.5  2  WP_018123334.1  4Fe-4S dicluster domain-containing protein [D
       0.19    9.2   4.7       0.42    8.1   4.7    1.5  1  WP_018123295.1  4Fe-4S dicluster domain-containing protein [D
       0.25    8.8   8.1      0.028   11.9   0.9    2.1  2  WP_018123572.1  4Fe-4S binding protein [Desulfovibrio oxyclin
       0.73    7.3  10.3       0.79    7.2   0.5    3.0  2  WP_018123847.1  L-lactate dehydrogenase (quinone) large subun
        1.1    6.7   7.8        2.8    5.4   0.5    2.2  2  WP_018124559.1  quinone-interacting membrane-bound oxidoreduc
        1.9    5.9  13.4       0.11   10.0   0.5    2.7  2  WP_018126024.1  4Fe-4S dicluster domain-containing protein [D
        6.7    4.2  24.3      0.053   11.0  15.3    2.0  1  WP_018124662.1  FAD-dependent oxidoreductase [Desulfovibrio o
        8.9    3.8  13.8         72    0.8  13.8    2.1  1  WP_018124625.1  (Fe-S)-binding protein [Desulfovibrio oxyclin


Domain annotation for each sequence (and alignments):
>> WP_018124555.1  adenylyl-sulfate reductase subunit beta [Desulfovibrio oxyclinae]
   #    score  bias  c-Evalue  i-Evalue hmmfrom  hmm to    alifrom  ali to    envfrom  env to     acc
 ---   ------ ----- --------- --------- ------- -------    ------- -------    ------- -------    ----
   1 !  201.8   0.5   1.8e-62     1e-60       2     132 ..       1     145 [.       1     162 [. 0.89

  Alignments for each domain:
  == domain 1  score: 201.8 bits;  conditional E-value: 1.8e-62
  aprb_Neukirchen_a   2 MpifvdkekCdgCkg...taCveiCPgdLmkldkekkkayirepedCWeCysCvkeCpqqAievrlyadiaplggsvsplrgeedimWtikf 90 
                        Mp+fv++ekCdgCkg   taC++iCP+dLm ld+e++kay++epe CWeCysCvk+Cpq+Aie r yad+ap+gg+ +p+r+ edimWtikf
     WP_018124555.1   1 MPTFVNPEKCDGCKGgekTACMYICPNDLMILDPEAMKAYNQEPEACWECYSCVKICPQGAIEARPYADFAPMGGTSIPMRSAEDIMWTIKF 92 
                        ******************************************************************************************** PP

  aprb_Neukirchen_a  91 rdgkvkrfkipirttpeg.....s......nlksellfteeeslgvkelptlk 132
                        r+g+vkrfk+pirttpeg     +      +l++ellfte+e ++ ke++++k
     WP_018124555.1  93 RNGSVKRFKFPIRTTPEGsikpfEgkpepgDLENELLFTESELATPKEVVNKK 145
                        ******************77655155667689999999999887766666555 PP

>> WP_018123806.1  ferredoxin [Desulfovibrio oxyclinae]
   #    score  bias  c-Evalue  i-Evalue hmmfrom  hmm to    alifrom  ali to    envfrom  env to     acc
 ---   ------ ----- --------- --------- ------- -------    ------- -------    ------- -------    ----
   1 !   48.8   5.9   2.1e-15   1.2e-13       4      61 ..       5      58 ..       3      61 .. 0.92

  Alignments for each domain:
  == domain 1  score: 48.8 bits;  conditional E-value: 2.1e-15
  aprb_Neukirchen_a  4 ifvdkekCdgCkgtaCveiCPgdLmkldkekkkayirepedCWeCysCvkeCpqqAie 61
                       i +d ekC+g +  +Cv++CP ++ +l++   ka+  ++e+C +C sCv  C+q+Ai 
     WP_018123806.1  5 ITIDVEKCTGDG--ECVDVCPTEVYELQDG--KAVAVNEEECLGCESCVEVCEQDAIV 58
                       789*******97..9************854..9************************5 PP

>> WP_018125557.1  mercury methylation ferredoxin HgcB [Desulfovibrio oxyclinae]
   #    score  bias  c-Evalue  i-Evalue hmmfrom  hmm to    alifrom  ali to    envfrom  env to     acc
 ---   ------ ----- --------- --------- ------- -------    ------- -------    ------- -------    ----
   1 !   46.5   6.7   1.1e-14   6.4e-13       6      65 ..      15      70 ..      10      79 .. 0.89

  Alignments for each domain:
  == domain 1  score: 46.5 bits;  conditional E-value: 1.1e-14
  aprb_Neukirchen_a  6 vdkekCdgCkgtaCveiCPgdLmkldkekkkayirepedCWeCysCvkeCpqqAievrly 65
                        d++kC gC+   C  +CP++++ l++   k ++ +   C eC +C   Cp++A++v  +
     WP_018125557.1 15 LDTQKCVGCG--MCLAVCPHEVFRLEDG--KVVLADHGACMECGACALNCPVDAVSVTPG 70
                       689******7..*************844..9************************99866 PP

>> WP_018123332.1  CoB--CoM heterodisulfide reductase iron-sulfur subunit A family protein [Desulfovibrio oxyclinae]
   #    score  bias  c-Evalue  i-Evalue hmmfrom  hmm to    alifrom  ali to    envfrom  env to     acc
 ---   ------ ----- --------- --------- ------- -------    ------- -------    ------- -------    ----
   1 !   15.1   9.3   5.3e-05     0.003       4      68 ..     235     318 ..     234     331 .. 0.81
   2 !   30.4   8.0   9.8e-10   5.5e-08       6      68 ..     579     640 ..     576     658 .. 0.83

  Alignments for each domain:
  == domain 1  score: 15.1 bits;  conditional E-value: 5.3e-05
  aprb_Neukirchen_a   4 ifvdkekCdgCkgtaCveiCPgdLmkldke.................kkkayirepedCW.....eCysCvkeCpqqAievrlyadi 68 
                        ++vd e C+gC+   C+e CP++  + + +                   k    + + C      +C  C k+Cp+qAi++  + + 
     WP_018123332.1 235 SYVDWEACTGCG--LCMEKCPSKKTHDTFNegvgtttainipfpqaiP-KKASINADSCIkltkgKCGVCEKICPTQAIRFEQTDET 318
                        699********7..********9888765567999*********9964.56666788897444446*************99876655 PP

  == domain 2  score: 30.4 bits;  conditional E-value: 9.8e-10
  aprb_Neukirchen_a   6 vdkekCdgCkgtaCveiCP.gdLmkldkekkkayirepedCWeCysCvkeCpqqAievrlyadi 68 
                        vd ++C+gC+  +C+e CP g + ++d  ++   +  +  C +C  C+  Cpq+Ai++++  d 
     WP_018123332.1 579 VDIKRCIGCG--KCIETCPfGAIEEIDFRGQPKANVIETICQGCGICTSTCPQGAIQLQHFTDN 640
                        8899*****7..*******44555679899999999999*******************998886 PP

>> WP_018125053.1  ferredoxin [Desulfovibrio oxyclinae]
   #    score  bias  c-Evalue  i-Evalue hmmfrom  hmm to    alifrom  ali to    envfrom  env to     acc
 ---   ------ ----- --------- --------- ------- -------    ------- -------    ------- -------    ----
   1 !   43.1   7.2   1.2e-13   6.9e-12       2      61 ..       1      58 [.       1      60 [] 0.95

  Alignments for each domain:
  == domain 1  score: 43.1 bits;  conditional E-value: 1.2e-13
  aprb_Neukirchen_a  2 MpifvdkekCdgCkgtaCveiCPgdLmkldkekkkayirepedCWeCy.sCvkeCpqqAie 61
                       M i++d e+C gC+  +Cve CP d++++d++++ka++ +p+   eC+  C+  Cp +Ai+
     WP_018125053.1  1 MAIVIDAEECVGCE--TCVELCP-DVFEMDDDGEKAIVIKPDSDAECVdECIDTCPSEAIS 58
                       99***********7..9******.8**********************956**********6 PP

>> WP_018123156.1  4Fe-4S dicluster domain-containing protein [Desulfovibrio oxyclinae]
   #    score  bias  c-Evalue  i-Evalue hmmfrom  hmm to    alifrom  ali to    envfrom  env to     acc
 ---   ------ ----- --------- --------- ------- -------    ------- -------    ------- -------    ----
   1 !   41.7   8.8   3.4e-13   1.9e-11       4      64 ..      11      68 ..       9      73 .. 0.92

  Alignments for each domain:
  == domain 1  score: 41.7 bits;  conditional E-value: 3.4e-13
  aprb_Neukirchen_a  4 ifvdkekCdgCkgtaCveiCPgdLmkldkekkkayirepedCWeCysCvkeCpqqAievrl 64
                       + v+++ C+gC+   Cv+ CP ++++ld+++ k ++ +++dC +C  C  +Cp  Ai v  
     WP_018123156.1 11 VTVYPDWCKGCG--VCVSFCPAKVLELDETG-KCHVAREDDCIHCGFCELHCPDFAIVVTA 68
                       5799*******7..9*************987.*************************8865 PP

>> WP_026167427.1  4Fe-4S dicluster domain-containing protein [Desulfovibrio oxyclinae]
   #    score  bias  c-Evalue  i-Evalue hmmfrom  hmm to    alifrom  ali to    envfrom  env to     acc
 ---   ------ ----- --------- --------- ------- -------    ------- -------    ------- -------    ----
   1 !   10.6   0.3    0.0013     0.071       5      24 ..       8      25 ..       2      50 .. 0.81
   2 !   28.0   7.2   5.6e-09   3.1e-07      10      57 ..      58     104 ..      54     110 .. 0.91
   3 !    9.1   0.2    0.0036       0.2       8      31 ..     116     146 ..     111     160 .. 0.81

  Alignments for each domain:
  == domain 1  score: 10.6 bits;  conditional E-value: 0.0013
  aprb_Neukirchen_a  5 fvdkekCdgCkgtaCveiCP 24
                       +vd e+C+gC   +C  +C 
     WP_026167427.1  8 RVDAERCIGCF--TCAMACK 25
                       67888888885..7888885 PP

  == domain 2  score: 28.0 bits;  conditional E-value: 5.6e-09
  aprb_Neukirchen_a  10 kCdgCkgtaCveiCPgdLmkldkekkkayirepedCWeCysCvkeCpq 57 
                         C+ C+++aC ++CP    ++++e+   +++++e+C +C +C++ Cp 
     WP_026167427.1  58 ACNHCEDPACLNVCPVVAYTKRDED-GVVVHHQEKCIGCGNCIRSCPY 104
                        6****99********9988887665.8*******************96 PP

  == domain 3  score: 9.1 bits;  conditional E-value: 0.0036
  aprb_Neukirchen_a   8 kekCdgCkg.......taCveiCPgdLmkld 31 
                         ekC  C++       +aC+ +CP + +++ 
     WP_026167427.1 116 AEKCSFCHErldaglePACIMACPTEALQIV 146
                        6899999999999999999999999888775 PP

>> WP_018124184.1  4Fe-4S binding protein [Desulfovibrio oxyclinae]
   #    score  bias  c-Evalue  i-Evalue hmmfrom  hmm to    alifrom  ali to    envfrom  env to     acc
 ---   ------ ----- --------- --------- ------- -------    ------- -------    ------- -------    ----
   1 !   39.0   8.1   2.3e-12   1.3e-10       4      64 ..       4      69 ..       1      75 [. 0.81

  Alignments for each domain:
  == domain 1  score: 39.0 bits;  conditional E-value: 2.3e-12
  aprb_Neukirchen_a  4 ifvdkekCdgCkgtaCveiCPgdLmkldke.....kkkayi..repedCWeCysCvkeCpqqAievrl 64
                       i v++++C+gC    C  +CP ++++  +       k a +   + e+C +C+sC  +Cp  Ai+v+ 
     WP_018124184.1  4 IAVQEDRCKGCM--LCSTVCPVQIIVQSDRfnqsgYKVAEVpeADMEKCTGCTSCALICPDLAIRVYR 69
                       789********6..************9886666663344441156689****************9985 PP

>> WP_018124190.1  nitroreductase family protein [Desulfovibrio oxyclinae]
   #    score  bias  c-Evalue  i-Evalue hmmfrom  hmm to    alifrom  ali to    envfrom  env to     acc
 ---   ------ ----- --------- --------- ------- -------    ------- -------    ------- -------    ----
   1 !   37.3   6.3   7.6e-12   4.2e-10       2      64 ..       1      62 [.       1      72 [. 0.88

  Alignments for each domain:
  == domain 1  score: 37.3 bits;  conditional E-value: 7.6e-12
  aprb_Neukirchen_a  2 MpifvdkekCdgCkgtaCveiCPgdLmkldkekkkayire.pedCWeCysCvkeCpqqAievrl 64
                       M i++d+ekC++C+  +Cv+ CP   + + +e+   + +e +++C+ C  C+  C+++A+++ +
     WP_018124190.1  1 MDIRIDEEKCTKCG--ECVQECPMYFIRMPEEGVPFMPQEvQDQCFACQHCMTVCKFGALSLTG 62
                       99***********7..9************999855555553689***************98865 PP

>> WP_018123190.1  nitroreductase family protein [Desulfovibrio oxyclinae]
   #    score  bias  c-Evalue  i-Evalue hmmfrom  hmm to    alifrom  ali to    envfrom  env to     acc
 ---   ------ ----- --------- --------- ------- -------    ------- -------    ------- -------    ----
   1 !   37.2   3.6   8.1e-12   4.6e-10       4      64 ..       4      62 ..       1     101 [. 0.88

  Alignments for each domain:
  == domain 1  score: 37.2 bits;  conditional E-value: 8.1e-12
  aprb_Neukirchen_a  4 ifvdkekCdgCkgtaCveiCPgdLmkldkekkkayirepedCWeCysCvkeCpqqAievrl 64
                         +d+ekC++C+  +Cv  CP ++++l++e  +     +e+C  C  C+ +C+ +A+++ +
     WP_018123190.1  4 FTIDQEKCTKCG--ECVADCPRSIIELEPEFPRIKDGGEEECIRCQHCLAICKPGALSILG 62
                       679********7..9***************98888899******************99865 PP

>> WP_018123573.1  ATP-binding protein [Desulfovibrio oxyclinae]
   #    score  bias  c-Evalue  i-Evalue hmmfrom  hmm to    alifrom  ali to    envfrom  env to     acc
 ---   ------ ----- --------- --------- ------- -------    ------- -------    ------- -------    ----
   1 !   36.4   1.3   1.4e-11   7.9e-10       4      62 ..       8      62 ..       7      86 .. 0.84

  Alignments for each domain:
  == domain 1  score: 36.4 bits;  conditional E-value: 1.4e-11
  aprb_Neukirchen_a  4 ifvdkekCdgCkgtaCveiCPgdLmkldkekkkayirepedCWeCysCvkeCpqqAiev 62
                       i++d+ekCdgC+   Cv  C    +++ +   ka + +++ C +  +C+ eCpq+A+ +
     WP_018123573.1  8 IRIDEEKCDGCG--LCVTGCDEGALQIIDG--KARLVKENFCDGLGACIGECPQGALTI 62
                       79*********7..*******999999744..9***********************654 PP

>> WP_018124136.1  4Fe-4S binding protein [Desulfovibrio oxyclinae]
   #    score  bias  c-Evalue  i-Evalue hmmfrom  hmm to    alifrom  ali to    envfrom  env to     acc
 ---   ------ ----- --------- --------- ------- -------    ------- -------    ------- -------    ----
   1 !   21.3   7.2   6.5e-07   3.7e-05       4      63 ..     227     279 ..     224     295 .. 0.88
   2 !   16.1   5.6   2.5e-05    0.0014       8      60 ..     349     407 ..     343     423 .. 0.76
   3 !    8.3   7.6    0.0062      0.35      13      68 ..     394     459 ..     390     466 .. 0.66
   4 !    7.7   4.5    0.0098      0.55       5      25 ..     468     486 ..     464     492 .. 0.89

  Alignments for each domain:
  == domain 1  score: 21.3 bits;  conditional E-value: 6.5e-07
  aprb_Neukirchen_a   4 ifvdkekCdgCkgtaCveiCPgdLmkldkekkkayirepedCWeCysCvkeCpqqAievr 63 
                        i+ d + C  C+  +C+++C  + + ++++k      + + C  Cy+C+ +Cp + +++r
     WP_018124136.1 227 IRFDADTCRECG--RCERVCKASCIDFKRKK-----VDVSRCVACYNCLSACPDSILHLR 279
                        678999*****7..*************9887.....7899*************8766665 PP

  == domain 2  score: 16.1 bits;  conditional E-value: 2.5e-05
  aprb_Neukirchen_a   8 kekCdgCkgtaCveiCPgdLmkldke........kkkayirepedCWeCysCvkeCpqqAi 60 
                        + kC+ C+   Cv++CP+ +++            + k    +    ++C+ C ++Cp +Ai
     WP_018124136.1 349 TAKCTACH--LCVSACPSRVLVPSLFdygpsgimQPKMGFASAHCNFDCTVCSQICPSGAI 407
                        579****7..*********9987653344556544344444444459*************9 PP

  == domain 3  score: 8.3 bits;  conditional E-value: 0.0062
  aprb_Neukirchen_a  13 gCkgtaCveiCPgdLm.kldke............kkkayirepedCWeCysCvkeCpqqAievrlyadi 68 
                         C  t C +iCP+  +  l+k+              k  +    d  +C +C  +Cp++A+++  y++ 
     WP_018124136.1 394 DC--TVCSQICPSGAIlPLTKKqkhrtqigkahfI-KKNCVVYTDNTNCGACSEHCPTKAVRMVPYENT 459
                        46..69******76541455545667776444432.222222345569**************9998876 PP

  == domain 4  score: 7.7 bits;  conditional E-value: 0.0098
  aprb_Neukirchen_a   5 fvdkekCdgCkgtaCveiCPg 25 
                         v+++ C gC+   C+++CP 
     WP_018124136.1 468 EVNQKICVGCG--GCEHACPT 486
                        699*******8..7******6 PP

>> WP_018125748.1  CoB--CoM heterodisulfide reductase iron-sulfur subunit A family protein [Desulfovibrio oxyclinae]
   #    score  bias  c-Evalue  i-Evalue hmmfrom  hmm to    alifrom  ali to    envfrom  env to     acc
 ---   ------ ----- --------- --------- ------- -------    ------- -------    ------- -------    ----
   1 !   13.0   8.9   0.00023     0.013       4      69 ..     235     319 ..     233     331 .. 0.81
   2 !   25.9   7.4   2.5e-08   1.4e-06       5      68 ..     578     641 ..     576     651 .. 0.81

  Alignments for each domain:
  == domain 1  score: 13.0 bits;  conditional E-value: 0.00023
  aprb_Neukirchen_a   4 ifvdkekCdgCkgtaCveiCPgdLmkldke................kkkayirepedCW.....eCysCvkeCpqqAievrlyadia 69 
                        ++v++e C+gC+   C e CP++    + +                  k    +pe+C      +C  C k Cp++A+++  + +++
     WP_018125748.1 235 TYVNNELCTGCG--LCSEKCPSKKAPDRFNeavgnttainipfpqaIPKKASIDPEHCIkftkgKCGVCAKVCPTGAVNYEQQDELT 319
                        79*********7..*******98764333345899999******9955778889****8444446*************999887774 PP

  == domain 2  score: 25.9 bits;  conditional E-value: 2.5e-08
  aprb_Neukirchen_a   5 fvdkekCdgCkgtaCveiCPgdLmkldke...kkkayirepedCWeCysCvkeCpqqAievrlyadi 68 
                         v++ +C gC   +Cv+ CP   +k  +    ++ka + +   C +C  C   Cp++Ai++ +  d 
     WP_018125748.1 578 QVNQRRCVGCL--KCVRTCPFGAIKEIEArdgSTKAEVID-TVCQGCGICSVTCPHGAIQLSHFTDN 641
                        699*******6..*******88887655433356777776.57*****************9987775 PP

>> WP_156816796.1  CoB--CoM heterodisulfide reductase iron-sulfur subunit A family protein [Desulfovibrio oxyclinae]
   #    score  bias  c-Evalue  i-Evalue hmmfrom  hmm to    alifrom  ali to    envfrom  env to     acc
 ---   ------ ----- --------- --------- ------- -------    ------- -------    ------- -------    ----
   1 !   12.8   1.0   0.00026     0.015       3      27 ..     101     123 ..     100     140 .. 0.88
   2 !   10.7   0.6    0.0012     0.067      47      69 ..     163     185 ..     156     195 .. 0.75
   3 !   28.0   5.5   5.4e-09     3e-07       8      75 ..     936    1006 ..     934    1011 .. 0.80

  Alignments for each domain:
  == domain 1  score: 12.8 bits;  conditional E-value: 0.00026
  aprb_Neukirchen_a   3 pifvdkekCdgCkgtaCveiCPgdL 27 
                        p +vd+ekC+ C+  +C   CP+++
     WP_156816796.1 101 PRYVDMEKCIACG--ECAAKCPKKV 123
                        679*********7..9******865 PP

  == domain 2  score: 10.7 bits;  conditional E-value: 0.0012
  aprb_Neukirchen_a  47 eCysCvkeCpqqAievrlyadia 69 
                        +C +C k Cp++Ai++  +++i+
     WP_156816796.1 163 KCGACEKVCPTEAIKFDDKEEIV 185
                        47788888888888777777665 PP

  == domain 3  score: 28.0 bits;  conditional E-value: 5.4e-09
  aprb_Neukirchen_a    8 kekCdgCkgtaCveiCPgdLmkldke......kkkayirepedCWeCysCvkeCpqqAievrlyadiaplggsv 75  
                         +e CdgC    Cv+ CP + + l++       +++ +  +++ C +C  C+  Cp++ +ev +     +l+++v
     WP_156816796.1  936 TEHCDGCA--LCVDTCPYNAISLEAFedekgkEHRRIATDKALCKGCGVCMATCPKGGVEVNGFTMA-QLKAQV 1006
                         689****6..************97623344556678889999******************9875543.666665 PP

>> WP_018125356.1  NIL domain-containing protein [Desulfovibrio oxyclinae]
   #    score  bias  c-Evalue  i-Evalue hmmfrom  hmm to    alifrom  ali to    envfrom  env to     acc
 ---   ------ ----- --------- --------- ------- -------    ------- -------    ------- -------    ----
   1 !   32.9   7.1   1.7e-10   9.6e-09       5      64 ..      85     141 ..      82     145 .. 0.91

  Alignments for each domain:
  == domain 1  score: 32.9 bits;  conditional E-value: 1.7e-10
  aprb_Neukirchen_a   5 fvdkekCdgCkgtaCveiCPgdLmkldkekkkayirepedCWeCysCvkeCpqqAievrl 64 
                        f d++ C  C+   C+++CP + ++++k++ + +  + e+C  C  C++ Cp++A+++ l
     WP_018125356.1  85 FRDEDSCVHCG--LCISMCPTKALVINKSD-RTVEFDVEKCSACGMCTRVCPVKAMSLDL 141
                        558899****7..**************997.99999********************9876 PP

>> WP_018124869.1  4Fe-4S binding protein [Desulfovibrio oxyclinae]
   #    score  bias  c-Evalue  i-Evalue hmmfrom  hmm to    alifrom  ali to    envfrom  env to     acc
 ---   ------ ----- --------- --------- ------- -------    ------- -------    ------- -------    ----
   1 !   33.3   4.3   1.3e-10   7.1e-09       6      64 ..     242     295 ..     240     311 .. 0.89

  Alignments for each domain:
  == domain 1  score: 33.3 bits;  conditional E-value: 1.3e-10
  aprb_Neukirchen_a   6 vdkekCdgCkgtaCveiCPgdLmkldkekkkayirepedCWeCysCvkeCpqqAievrl 64 
                        vd++kC gC+  +C + C  + + +++   ka+ire + C +C  C+ +C + A+ +r 
     WP_018124869.1 242 VDPDKCVGCG--ECARYCQFKAIGFRER--KAFIRE-DRCLGCGVCTNKCSKTALTLRE 295
                        99*******7..9************965..899997.67****************9986 PP

>> WP_018125189.1  glutamate synthase-related protein [Desulfovibrio oxyclinae]
   #    score  bias  c-Evalue  i-Evalue hmmfrom  hmm to    alifrom  ali to    envfrom  env to     acc
 ---   ------ ----- --------- --------- ------- -------    ------- -------    ------- -------    ----
   1 !   28.3   5.2   4.4e-09   2.4e-07       9      66 ..      19      73 ..      13      89 .. 0.88

  Alignments for each domain:
  == domain 1  score: 28.3 bits;  conditional E-value: 4.4e-09
  aprb_Neukirchen_a  9 ekCdgCkgtaCveiCPgdLmkldkekkkayirepedCWeCysCvkeCpqqAievrlya 66
                         C+ C+  aCv+ C  d    d+e+   +++++ +C +C+ C  +Cp++A+++rl +
     WP_018125189.1 19 GLCIDCG--ACVRQCTYDAHWTDDES-GKVVHDNTKCIGCHRCEAICPTGALNIRLNK 73
                       56****7..*************9987.7789999*********************976 PP

>> WP_018124834.1  4Fe-4S dicluster domain-containing protein [Desulfovibrio oxyclinae]
   #    score  bias  c-Evalue  i-Evalue hmmfrom  hmm to    alifrom  ali to    envfrom  env to     acc
 ---   ------ ----- --------- --------- ------- -------    ------- -------    ------- -------    ----
   1 !   12.1   1.9   0.00043     0.024       4      23 ..       6      23 ..       5      27 .. 0.91
   2 !   18.5   4.5   4.8e-06   0.00027      11      62 ..      47      98 ..      42     104 .. 0.90
   3 !   10.9   3.0     0.001     0.058       4      34 ..     101     139 ..      98     150 .. 0.82

  Alignments for each domain:
  == domain 1  score: 12.1 bits;  conditional E-value: 0.00043
  aprb_Neukirchen_a  4 ifvdkekCdgCkgtaCveiC 23
                        ++d +kC+gC+  +C+ +C
     WP_018124834.1  6 LYIDYSKCIGCE--TCEAVC 23
                       589********7..9***** PP

  == domain 2  score: 18.5 bits;  conditional E-value: 4.8e-06
  aprb_Neukirchen_a 11 CdgCkgtaCveiCPgdLmkldkekkkayirepedCWeCy..sCvkeCpqqAiev 62
                       C  C+++ C ++C +  ++ d+++  a + +p  C +C    C+ +Cp++Ai +
     WP_018124834.1 47 CRHCEDAPCARACKKGALVRDRDG--ALVLQPMLCRGCEtrQCLLACPFGAIFL 98
                       ****99***************997..************7336**********65 PP

  == domain 3  score: 10.9 bits;  conditional E-value: 0.001
  aprb_Neukirchen_a   4 ifvdkekCdgCkg.......taCveiCP.gdLmkldkek 34 
                        + v   kCd C +       +aCve+CP g +m++++++
     WP_018124834.1 101 TGVAVRKCDLCASrrdiglgPACVEMCPcGAVMHVERDT 139
                        668889*****999**************66889988876 PP

>> WP_018126105.1  4Fe-4S dicluster domain-containing protein [Desulfovibrio oxyclinae]
   #    score  bias  c-Evalue  i-Evalue hmmfrom  hmm to    alifrom  ali to    envfrom  env to     acc
 ---   ------ ----- --------- --------- ------- -------    ------- -------    ------- -------    ----
   1 ?    5.4   3.7     0.051       2.8       4      23 ..       7      24 ..       4      28 .. 0.79
   2 !   25.7   8.6   2.8e-08   1.6e-06       4      59 ..      54     108 ..      53     116 .. 0.90
   3 ?    6.3   2.0     0.027       1.5       8      26 ..     118     143 ..     112     151 .. 0.89

  Alignments for each domain:
  == domain 1  score: 5.4 bits;  conditional E-value: 0.051
  aprb_Neukirchen_a  4 ifvdkekCdgCkgtaCveiC 23
                       +++d +kC+ Ck   C+  C
     WP_018126105.1  7 MVIDASKCIDCK--GCMVSC 24
                       689999999998..688887 PP

  == domain 2  score: 25.7 bits;  conditional E-value: 2.8e-08
  aprb_Neukirchen_a   4 ifvdkekCdgCkgtaCveiCPgdLmkldkekkkayirepedCWeCysCvkeCpqqA 59 
                        i+ ++  C  C +++Cve+CP     +dke+   ++ +++ C +C +C+ +Cp +A
     WP_018126105.1  54 IRFQPGGCMHCDKPTCVEACPTGATFKDKET-GEVVIDKDLCIGCGNCIPACPYDA 108
                        6667788****99***************998.8888999**************998 PP

  == domain 3  score: 6.3 bits;  conditional E-value: 0.027
  aprb_Neukirchen_a   8 kekCdgCkg.......taCveiCPgd 26 
                         +kC+ C +       +aCv+ CP +
     WP_018126105.1 118 ADKCNYCPErraaglePACVDTCPTK 143
                        68*****9999*************75 PP

>> WP_018125382.1  4Fe-4S dicluster-binding protein [Desulfovibrio oxyclinae]
   #    score  bias  c-Evalue  i-Evalue hmmfrom  hmm to    alifrom  ali to    envfrom  env to     acc
 ---   ------ ----- --------- --------- ------- -------    ------- -------    ------- -------    ----
   1 !   25.3   9.8   3.6e-08     2e-06       4      64 ..      37      93 ..      34      96 .] 0.90

  Alignments for each domain:
  == domain 1  score: 25.3 bits;  conditional E-value: 3.6e-08
  aprb_Neukirchen_a  4 ifvdkekCdgCkgtaCveiCPgdLmkldkekkkayirepedCWeCysCvkeCpqqAievrl 64
                       ++ ++++C++C  t C   CP   +  ++++   +  + + C +C  C  eCp+ Ai + +
     WP_018125382.1 37 PVLNEDECIKC--TMCAVFCPEFCISEHEDG--FFRPDLNYCKGCGICANECPKTAITMVM 93
                       57899******..5***********999987..99999*******************9876 PP

>> WP_026167504.1  hydrogenase iron-sulfur subunit [Desulfovibrio oxyclinae]
   #    score  bias  c-Evalue  i-Evalue hmmfrom  hmm to    alifrom  ali to    envfrom  env to     acc
 ---   ------ ----- --------- --------- ------- -------    ------- -------    ------- -------    ----
   1 !   23.5   4.1   1.3e-07   7.4e-06       7      79 ..     543     610 ..     539     616 .. 0.79

  Alignments for each domain:
  == domain 1  score: 23.5 bits;  conditional E-value: 1.3e-07
  aprb_Neukirchen_a   7 dkekCdgCkgtaCveiCPgdLmkldkekkkayirepedCWeCysCvkeCpqqAievrlyadiaplggsvsplr 79 
                        + ++C+ Ck  +C+e CP   +  d+++      +p  C  C  C+ +Cp++ i++  y  i ++g  ++++r
     WP_026167504.1 543 NFTRCTQCK--RCTEECPFGALDDDEKG--TPKPNPTRCRRCGTCMGACPERVISFDNYN-IDQIGTAIKEVR 610
                        6689****8..*******9998888776..77889*******************987664.445566655555 PP

>> WP_018125915.1  4Fe-4S binding protein [Desulfovibrio oxyclinae]
   #    score  bias  c-Evalue  i-Evalue hmmfrom  hmm to    alifrom  ali to    envfrom  env to     acc
 ---   ------ ----- --------- --------- ------- -------    ------- -------    ------- -------    ----
   1 !   23.3   8.4   1.5e-07   8.6e-06       7      62 ..     189     238 ..     184     247 .. 0.90

  Alignments for each domain:
  == domain 1  score: 23.3 bits;  conditional E-value: 1.5e-07
  aprb_Neukirchen_a   7 dkekCdgCkgtaCveiCPgdLmkldkekkkayirepedCWeCysCvkeCpqqAiev 62 
                        d+++C  C+  +C + CP   +++++e    ++ e  +C  C++C+++Cp++A ++
     WP_018125915.1 189 DPQRCVLCG--ECARSCPMGAITVTDE----VVTEALKCVMCCACTRICPFDARSL 238
                        789*****7..9************966....79******************99766 PP

>> WP_018125099.1  4Fe-4S dicluster domain-containing protein [Desulfovibrio oxyclinae]
   #    score  bias  c-Evalue  i-Evalue hmmfrom  hmm to    alifrom  ali to    envfrom  env to     acc
 ---   ------ ----- --------- --------- ------- -------    ------- -------    ------- -------    ----
   1 ?    7.5   1.0     0.011      0.62      41      57 ..       9      25 ..       4      33 .. 0.72
   2 !   18.9  10.9   3.6e-06    0.0002      10      56 ..      58     102 ..      51     105 .. 0.93
   3 !   17.3   1.9   1.1e-05   0.00063       4      32 ..      84     110 ..      83     116 .. 0.83
   4 ?    5.6   3.9     0.042       2.4      10      34 ..     117     148 ..     114     161 .. 0.85

  Alignments for each domain:
  == domain 1  score: 7.5 bits;  conditional E-value: 0.011
  aprb_Neukirchen_a 41 epedCWeCysCvkeCpq 57
                       +++ C +Cy+C  +C+ 
     WP_018125099.1  9 NQDRCINCYACETHCKA 25
                       45667777777777765 PP

  == domain 2  score: 18.9 bits;  conditional E-value: 3.6e-06
  aprb_Neukirchen_a  10 kCdgCkgtaCveiCPgdLmkldkekkkayirepedCWeCysCvkeCp 56 
                         C  C ++ Cv +CP   m+ ++++   +  +++ C +C +C+++Cp
     WP_018125099.1  58 TCFHCAQPWCVGACPTGAMMRREDG--IVYVDQDLCVGCKACIQACP 102
                        699**99***************997..89999**************9 PP

  == domain 3  score: 17.3 bits;  conditional E-value: 1.1e-05
  aprb_Neukirchen_a   4 ifvdkekCdgCkgtaCveiCPgdLmkldk 32 
                        ++vd++ C gCk  aC+++CP  + + d+
     WP_018125099.1  84 VYVDQDLCVGCK--ACIQACPWRIPQWDS 110
                        68*********8..*******88776665 PP

  == domain 4  score: 5.6 bits;  conditional E-value: 0.042
  aprb_Neukirchen_a  10 kCdgCkg.......taCveiCPgdLmkldkek 34 
                        kCd C++       +aCv++C g  +++++ +
     WP_018125099.1 117 KCDYCRDridrgqkPACVDACCGHALEFKEAN 148
                        9****99999***9**********99998765 PP

>> WP_018123300.1  FAD-dependent oxidoreductase [Desulfovibrio oxyclinae]
   #    score  bias  c-Evalue  i-Evalue hmmfrom  hmm to    alifrom  ali to    envfrom  env to     acc
 ---   ------ ----- --------- --------- ------- -------    ------- -------    ------- -------    ----
   1 ?    7.0   0.2     0.016      0.92      45      62 ..     138     155 ..     133     159 .. 0.84
   2 !   23.6   5.9   1.2e-07   6.9e-06       4      80 ..     161     233 ..     160     239 .. 0.83

  Alignments for each domain:
  == domain 1  score: 7.0 bits;  conditional E-value: 0.016
  aprb_Neukirchen_a  45 CWeCysCvkeCpqqAiev 62 
                        C + +sCvk C ++Ai++
     WP_018123300.1 138 CIGMASCVKVCGFDAIRL 155
                        888899999999999975 PP

  == domain 2  score: 23.6 bits;  conditional E-value: 1.2e-07
  aprb_Neukirchen_a   4 ifvdkekCdgCkgtaCveiCPgdLmkldkekkka.yirepedCWeCysCvkeCpqqAievrlyadiaplggsvsplrg 80 
                        ++vd++ C  C+  +C e+CP   + +   ++   ++++ +dC   + C+++Cp q i+vr y + +++g +   l++
     WP_018123300.1 161 PVVDMNACRSCG--KCAEVCPTGAIRVSGLTMDLlHLNKTDDCL--APCMQKCPAQ-IDVRTYVQQMKMGDMRGALTT 233
                        589********7..*************98876651566677775..57******99.********9999988776655 PP

>> WP_018123533.1  menaquinone reductase iron-sulfur cluster-binding subunit QrcC [Desulfovibrio oxyclinae]
   #    score  bias  c-Evalue  i-Evalue hmmfrom  hmm to    alifrom  ali to    envfrom  env to     acc
 ---   ------ ----- --------- --------- ------- -------    ------- -------    ------- -------    ----
   1 !    9.7   1.3    0.0023      0.13       5      24 ..      13      30 ..      11      50 .. 0.81
   2 !   20.0   7.1   1.6e-06   9.1e-05      10      59 ..      89     137 ..      86     150 .. 0.88
   3 ?    3.6   0.8      0.18        10      18      60 ..     202     212 ..     167     229 .. 0.75

  Alignments for each domain:
  == domain 1  score: 9.7 bits;  conditional E-value: 0.0023
  aprb_Neukirchen_a  5 fvdkekCdgCkgtaCveiCP 24
                       ++d +kC+gC+  aC+  C 
     WP_018123533.1 13 VIDIDKCTGCG--ACMVGCQ 30
                       7999******7..9**9995 PP

  == domain 2  score: 20.0 bits;  conditional E-value: 1.6e-06
  aprb_Neukirchen_a  10 kCdgCkgtaCveiCPgdLmkldkekkkayirepedCWeCysCvkeCpqqA 59 
                         C  C+++aCv +CP     +++e+   + +    C +C  C+ +Cp +A
     WP_018123533.1  89 PCMQCGNPACVPVCPVIATDKNEEG-GIVSQIYPRCIGCRYCMAACPYHA 137
                        5****99********9999999998.666676778*************99 PP

  == domain 3  score: 3.6 bits;  conditional E-value: 0.18
  aprb_Neukirchen_a  18 aCveiCPgdLmkldkekkkayirepedCWeCysCvkeCpqqAi 60 
                        aC eiCP                                 +Ai
     WP_018123533.1 202 ACAEICP--------------------------------SGAI 212
                        5555555................................5555 PP

>> WP_018124698.1  (2S)-3-sulfopropanediol dehydratase activating enzyme [Desulfovibrio oxyclinae]
   #    score  bias  c-Evalue  i-Evalue hmmfrom  hmm to    alifrom  ali to    envfrom  env to     acc
 ---   ------ ----- --------- --------- ------- -------    ------- -------    ------- -------    ----
   1 !   21.3   5.4   6.5e-07   3.7e-05       7      68 ..      58     118 ..      55     133 .. 0.81

  Alignments for each domain:
  == domain 1  score: 21.3 bits;  conditional E-value: 6.5e-07
  aprb_Neukirchen_a   7 dkekCdgCkg.taCveiCPgdLmkldkekkkayirepedCWeCysCvkeCpqqAievrlyadi 68 
                        +++kC g  +  +C e+C    ++  +++   +  + + C +C  C  +Cp qA+ +++ +  
     WP_018124698.1  58 NRNKCLGLDKcVRCSEVCTAGAITEGEDG--KIDIDRDICNDCLQCAEACPSQALIIYGEKTT 118
                        578886654457*************9997..55567899****************99988766 PP

>> WP_018124661.1  glutamate synthase-related protein [Desulfovibrio oxyclinae]
   #    score  bias  c-Evalue  i-Evalue hmmfrom  hmm to    alifrom  ali to    envfrom  env to     acc
 ---   ------ ----- --------- --------- ------- -------    ------- -------    ------- -------    ----
   1 !   15.4   0.2   4.2e-05    0.0023       7      33 ..      24      48 ..      19      78 .. 0.72
   2 !   12.1   0.7   0.00044     0.025      10      30 ..      82     100 ..      79     113 .. 0.79
   3 ?   -1.3   0.3       5.6   3.2e+02       8      31 ..     460     479 ..     458     485 .. 0.79

  Alignments for each domain:
  == domain 1  score: 15.4 bits;  conditional E-value: 4.2e-05
  aprb_Neukirchen_a  7 dkekCdgCkgtaCveiCPgdLmkldke 33
                       dke C+ C+  +C+++CP + ++l   
     WP_018124661.1 24 DKETCQQCG--RCTSVCPVSAIELGVF 48
                       677888886..7888888877776543 PP

  == domain 2  score: 12.1 bits;  conditional E-value: 0.00044
  aprb_Neukirchen_a  10 kCdgCkgtaCveiCPgdLmkl 30 
                         C+gC    C  +CP++ +  
     WP_018124661.1  82 ACIGCS--MCNMVCPNNAIRP 100
                        599996..9999999998765 PP

  == domain 3  score: -1.3 bits;  conditional E-value: 5.6
  aprb_Neukirchen_a   8 kekCdgCkgtaCveiCPgdLmkld 31 
                         ++C+ C+    + +CP+ +   d
     WP_018124661.1 460 ADRCNVCN----IGVCPKGITSQD 479
                        57899998....899998887666 PP

>> WP_018123272.1  FAD-dependent oxidoreductase [Desulfovibrio oxyclinae]
   #    score  bias  c-Evalue  i-Evalue hmmfrom  hmm to    alifrom  ali to    envfrom  env to     acc
 ---   ------ ----- --------- --------- ------- -------    ------- -------    ------- -------    ----
   1 !   21.4   4.4   6.1e-07   3.4e-05      12      63 ..     136     186 ..     128     200 .. 0.88
   2 ?   -1.5   0.4       6.6   3.7e+02      13      27 ..     200     213 ..     188     217 .. 0.82

  Alignments for each domain:
  == domain 1  score: 21.4 bits;  conditional E-value: 6.1e-07
  aprb_Neukirchen_a  12 dgCkg.taCveiCPgdLmkldkekkkayirepedCWeCysCvkeCpqqAievr 63 
                        +gC g + Cv++C  d + + +++    + +pe C  C  Cv +Cp++ i++ 
     WP_018123272.1 136 EGCLGyGSCVDACAFDAIRMGPNG--YPVVNPERCVACNGCVVACPRGVISLV 186
                        6999999**************998..66778*****************99875 PP

  == domain 2  score: -1.5 bits;  conditional E-value: 6.6
  aprb_Neukirchen_a  13 gCkgtaCveiCPgdL 27 
                         C  + C + CPg++
     WP_018123272.1 200 DCL-APCRQRCPGEI 213
                        576.79******986 PP

>> WP_018124992.1  sulfate reduction electron transfer complex DsrMKJOP subunit DsrO [Desulfovibrio oxyclinae]
   #    score  bias  c-Evalue  i-Evalue hmmfrom  hmm to    alifrom  ali to    envfrom  env to     acc
 ---   ------ ----- --------- --------- ------- -------    ------- -------    ------- -------    ----
   1 !   20.9   4.4   8.5e-07   4.8e-05      10      59 ..     118     165 ..     115     178 .. 0.91

  Alignments for each domain:
  == domain 1  score: 20.9 bits;  conditional E-value: 8.5e-07
  aprb_Neukirchen_a  10 kCdgCkgtaCveiCPgdLmkldkekkkayirepedCWeCysCvkeCpqqA 59 
                         C+ C ++ Cv++CP +   +++++   +  +   C +C  C+  Cp ++
     WP_018124992.1 118 LCNHCANPPCVRVCPTKATFKRPDG--IVAMDYHRCIGCRYCMAGCPYGS 165
                        5****99***************997..88889999************876 PP

>> WP_018123828.1  nitroreductase family protein [Desulfovibrio oxyclinae]
   #    score  bias  c-Evalue  i-Evalue hmmfrom  hmm to    alifrom  ali to    envfrom  env to     acc
 ---   ------ ----- --------- --------- ------- -------    ------- -------    ------- -------    ----
   1 !   20.2   2.0   1.4e-06   7.8e-05       5      65 ..       5      64 ..       1      88 [. 0.82

  Alignments for each domain:
  == domain 1  score: 20.2 bits;  conditional E-value: 1.4e-06
  aprb_Neukirchen_a  5 fvdkekCdgCkgtaCveiCPgdLmkldkekkkayi.repedCWeCysCvkeCpqqAievrly 65
                       ++d++ C     + C + CP + +  +k +    + r  + C  C  C+  Cp++A+++ + 
     WP_018123828.1  5 VIDESLCARD--GLCARECPVSCIDWEKGGLPVENgRTASRCIACGHCMAVCPKGALQLTGF 64
                       3566667766..5***************9988887477899****************98765 PP

>> WP_018125750.1  4Fe-4S dicluster domain-containing protein [Desulfovibrio oxyclinae]
   #    score  bias  c-Evalue  i-Evalue hmmfrom  hmm to    alifrom  ali to    envfrom  env to     acc
 ---   ------ ----- --------- --------- ------- -------    ------- -------    ------- -------    ----
   1 !   11.4   1.4   0.00072     0.041      36      70 ..      20      54 ..      10      71 .. 0.72
   2 !   12.8   0.5   0.00026     0.015      26      74 ..      51     101 ..      45     115 .. 0.70

  Alignments for each domain:
  == domain 1  score: 11.4 bits;  conditional E-value: 0.00072
  aprb_Neukirchen_a 36 kayirepedCWeCysCvkeCpqqAievrlyadiap 70
                       +   ++p+ C++C +C+  Cp   +      +i+ 
     WP_018125750.1 20 RESGQDPATCYQCGNCTAGCPYTFVYDIPVNQIMR 54
                       566799***************87665555555555 PP

  == domain 2  score: 12.8 bits;  conditional E-value: 0.00026
  aprb_Neukirchen_a  26 dLmkldkekkkayireped...CWeCysCvkeCpqqAievrlyadiaplggs 74 
                        ++m l + ++k  i + +    C  C sC+  Cpq+ i+v l  d+  + ++
     WP_018125750.1  51 QIMRLLQAGQKERILKSKSlwlCATCESCTTRCPQG-IDVALIMDVLRHMAR 101
                        56666666666666666661126678899*****86.999999999665555 PP

>> WP_018125107.1  4Fe-4S binding protein [Desulfovibrio oxyclinae]
   #    score  bias  c-Evalue  i-Evalue hmmfrom  hmm to    alifrom  ali to    envfrom  env to     acc
 ---   ------ ----- --------- --------- ------- -------    ------- -------    ------- -------    ----
   1 !   13.7   3.3   0.00013    0.0075      43      63 ..      83     103 ..      76     116 .. 0.60
   2 !    8.2   0.1    0.0068      0.38       8      29 ..     152     171 ..     147     184 .. 0.75

  Alignments for each domain:
  == domain 1  score: 13.7 bits;  conditional E-value: 0.00013
  aprb_Neukirchen_a  43 edCWeCysCvkeCpqqAievr 63 
                        + C  C+ Cvk Cp + i ++
     WP_018125107.1  83 ARCIMCMRCVKVCPSGCITIK 103
                        445556666666665555443 PP

  == domain 2  score: 8.2 bits;  conditional E-value: 0.0068
  aprb_Neukirchen_a   8 kekCdgCkgtaCveiCPgdLmk 29 
                         + C  C+   Cv+ CP + + 
     WP_018125107.1 152 YSLCSLCG--LCVQTCPASSLR 171
                        56788886..899999877555 PP

>> WP_026167399.1  4Fe-4S binding protein [Desulfovibrio oxyclinae]
   #    score  bias  c-Evalue  i-Evalue hmmfrom  hmm to    alifrom  ali to    envfrom  env to     acc
 ---   ------ ----- --------- --------- ------- -------    ------- -------    ------- -------    ----
   1 ?   -0.2   0.0       2.6   1.4e+02      18      29 ..      96     107 ..      93     111 .. 0.83
   2 !   13.7   2.9   0.00014    0.0076      19      61 ..     201     244 ..     198     249 .. 0.76
   3 !   12.2   5.1   0.00041     0.023       5      26 ..     250     269 ..     248     281 .. 0.82

  Alignments for each domain:
  == domain 1  score: -0.2 bits;  conditional E-value: 2.6
  aprb_Neukirchen_a  18 aCveiCPgdLmk 29 
                         C +iCP  L+ 
     WP_026167399.1  96 FCGYICPIGLIS 107
                        69*****98875 PP

  == domain 2  score: 13.7 bits;  conditional E-value: 0.00014
  aprb_Neukirchen_a  19 CveiCP.gdLmkldke.kkkayirepedCWeCysCvkeCpqqAie 61 
                        C + CP g L+ l +  +  +++r+++ C +C  C+k+Cp +Ai+
     WP_026167399.1 201 CRYLCPyGALLGLVSLlSPLSINRKKKLCIHCSKCTKACP-GAIN 244
                        8888885566666553345789999999***********9.5665 PP

  == domain 3  score: 12.2 bits;  conditional E-value: 0.00041
  aprb_Neukirchen_a   5 fvdkekCdgCkgtaCveiCPgd 26 
                         v++++C+gC  taC+e+CP d
     WP_026167399.1 250 TVNSTQCIGC--TACIEACPVD 269
                        6999******..59******88 PP

>> WP_018125606.1  hypothetical protein [Desulfovibrio oxyclinae]
   #    score  bias  c-Evalue  i-Evalue hmmfrom  hmm to    alifrom  ali to    envfrom  env to     acc
 ---   ------ ----- --------- --------- ------- -------    ------- -------    ------- -------    ----
   1 !   18.6   8.4   4.5e-06   0.00025       5      56 ..     539     589 ..     537     591 .. 0.91

  Alignments for each domain:
  == domain 1  score: 18.6 bits;  conditional E-value: 4.5e-06
  aprb_Neukirchen_a   5 fvdkekCdgCkgtaCveiCPgdLmkldkekkkayirepedCWeCysCvkeCp 56 
                        f d+  C+ C+++ C+eiC g+ +++++e+    + + e+C +C +C+  C 
     WP_018125606.1 539 FTDHYYCESCREQVCTEICSGQAITVNPEG-GVPLFDREKCVHCGACMWNCS 589
                        667788*****9*****************8.8889999*************7 PP

>> WP_018125788.1  4Fe-4S dicluster domain-containing protein [Desulfovibrio oxyclinae]
   #    score  bias  c-Evalue  i-Evalue hmmfrom  hmm to    alifrom  ali to    envfrom  env to     acc
 ---   ------ ----- --------- --------- ------- -------    ------- -------    ------- -------    ----
   1 !   10.9   0.6     0.001     0.058       4      23 ..      42      59 ..      39      66 .. 0.86
   2 ?    4.6  10.2     0.091       5.1       8      56 ..     123     169 ..     117     171 .. 0.90
   3 !    8.2   0.3    0.0068      0.38       4      29 ..     151     174 ..     150     179 .. 0.86
   4 !    8.8   0.5    0.0044      0.25       9      32 ..     196     226 ..     194     236 .. 0.85

  Alignments for each domain:
  == domain 1  score: 10.9 bits;  conditional E-value: 0.001
  aprb_Neukirchen_a  4 ifvdkekCdgCkgtaCveiC 23
                       +  d +kC+gC+  +Cv++C
     WP_018125788.1 42 TLLDLSKCIGCG--ECVYAC 59
                       567889*****7..9***** PP

  == domain 2  score: 4.6 bits;  conditional E-value: 0.091
  aprb_Neukirchen_a   8 kekCdgCkgtaCveiCPgdLmkldkekkkayirepedCWeCysCvkeCp 56 
                        + +C  C+++ C + CP   +  d+ +      + + C + + C   Cp
     WP_018125788.1 123 PRRCMHCRNAPCANLCPFGACGTDERG--ITFINDKVCLGGAKCRSVCP 169
                        579*****9***************886..77788899***********9 PP

  == domain 3  score: 8.2 bits;  conditional E-value: 0.0068
  aprb_Neukirchen_a   4 ifvdkekCdgCkgtaCveiCPgdLmk 29 
                        +f++ + C g    +C ++CP d+ +
     WP_018125788.1 151 TFINDKVCLGGA--KCRSVCPWDIPQ 174
                        7999*****996..*******99865 PP

  == domain 4  score: 8.8 bits;  conditional E-value: 0.0044
  aprb_Neukirchen_a   9 ekCdgCkg.......taCveiCPgdLmkldk 32 
                         kCd C++       + C+e+CP ++ ++ +
     WP_018125788.1 196 YKCDRCREriadgktPGCIEVCPVQVQTIGP 226
                        69****99*****9999******99877765 PP

>> WP_018125732.1  4Fe-4S binding protein [Desulfovibrio oxyclinae]
   #    score  bias  c-Evalue  i-Evalue hmmfrom  hmm to    alifrom  ali to    envfrom  env to     acc
 ---   ------ ----- --------- --------- ------- -------    ------- -------    ------- -------    ----
   1 !   16.4  13.3   2.1e-05    0.0012       9      80 ..      41     109 ..      37     118 .. 0.87

  Alignments for each domain:
  == domain 1  score: 16.4 bits;  conditional E-value: 2.1e-05
  aprb_Neukirchen_a   9 ekCdgCkgtaCveiCPgdLmkldkekkkayirepedCWeCysCvkeCpqqAievrlyadiaplggsvsplrg 80 
                        ++C+ C+  +C + CP + +++dk++   +  +p  C  C  C   Cp++ ++++       ++ ++++++g
     WP_018125732.1  41 DNCIFCG--TCSRKCPAQCITVDKKT-GLWQCDPFLCVYCGICADTCPTKCLHFYDVHRSPAVERQMIVMHG 109
                        78****7..9*************998.99999*******************999987777666666666665 PP

>> WP_018123933.1  ATP-binding protein [Desulfovibrio oxyclinae]
   #    score  bias  c-Evalue  i-Evalue hmmfrom  hmm to    alifrom  ali to    envfrom  env to     acc
 ---   ------ ----- --------- --------- ------- -------    ------- -------    ------- -------    ----
   1 !   15.6   3.9   3.6e-05     0.002       5      61 ..      64     117 ..      59     131 .. 0.81

  Alignments for each domain:
  == domain 1  score: 15.6 bits;  conditional E-value: 3.6e-05
  aprb_Neukirchen_a   5 fvdkekCdg..CkgtaCveiCPgdLmkldkekkkayirepedCWeCysCvkeCpqqAie 61 
                        + d + C g  C+  +Cve C  + +   +    +++   e+C +C  C  +Cp +Ai+
     WP_018123933.1  64 VFDDDACLGeeCR--KCVELCRFKALIWMAG---SVMPFTEMCHGCGLCKLACPADAIS 117
                        4577888664486..9*****9887777655...59**********************6 PP

>> WP_018124008.1  fumarate reductase iron-sulfur subunit [Desulfovibrio oxyclinae]
   #    score  bias  c-Evalue  i-Evalue hmmfrom  hmm to    alifrom  ali to    envfrom  env to     acc
 ---   ------ ----- --------- --------- ------- -------    ------- -------    ------- -------    ----
   1 !    9.6   0.8    0.0026      0.14      38      57 ..     143     162 ..     130     174 .. 0.78
   2 ?    7.3   0.1     0.013      0.71      13      28 ..     206     222 ..     200     233 .. 0.87

  Alignments for each domain:
  == domain 1  score: 9.6 bits;  conditional E-value: 0.0026
  aprb_Neukirchen_a  38 yirepedCWeCysCvkeCpq 57 
                         i e + C eC +Cv +C +
     WP_018124008.1 143 NIYELDRCIECGCCVSACGT 162
                        4567799***********65 PP

  == domain 2  score: 7.3 bits;  conditional E-value: 0.013
  aprb_Neukirchen_a  13 gCkg.taCveiCPgdLm 28 
                        gC g  aC+++CP+ L 
     WP_018124008.1 206 GCMGlLACEDVCPKHLP 222
                        899999*******9985 PP

>> WP_018123581.1  fumarate reductase iron-sulfur subunit [Desulfovibrio oxyclinae]
   #    score  bias  c-Evalue  i-Evalue hmmfrom  hmm to    alifrom  ali to    envfrom  env to     acc
 ---   ------ ----- --------- --------- ------- -------    ------- -------    ------- -------    ----
   1 !    9.3   0.9    0.0031      0.18      38      57 ..     143     162 ..     134     177 .. 0.81
   2 ?    6.1   0.1      0.03       1.7      13      27 ..     206     221 ..     202     233 .. 0.87

  Alignments for each domain:
  == domain 1  score: 9.3 bits;  conditional E-value: 0.0031
  aprb_Neukirchen_a  38 yirepedCWeCysCvkeCpq 57 
                         i e e C eC +Cv +C +
     WP_018123581.1 143 QIYELERCIECGCCVSACGT 162
                        5778899***********65 PP

  == domain 2  score: 6.1 bits;  conditional E-value: 0.03
  aprb_Neukirchen_a  13 gCkg.taCveiCPgdL 27 
                        gC g  aC+++CP+ L
     WP_018123581.1 206 GCMGlLACEDVCPKGL 221
                        899999*******987 PP

>> WP_018123840.1  pyruvate:ferredoxin (flavodoxin) oxidoreductase [Desulfovibrio oxyclinae]
   #    score  bias  c-Evalue  i-Evalue hmmfrom  hmm to    alifrom  ali to    envfrom  env to     acc
 ---   ------ ----- --------- --------- ------- -------    ------- -------    ------- -------    ----
   1 ?    6.8   0.7     0.018         1       9      28 ..     686     703 ..     682     719 .. 0.70
   2 !    9.2   0.7    0.0035      0.19       6      25 ..     739     756 ..     736     770 .. 0.85

  Alignments for each domain:
  == domain 1  score: 6.8 bits;  conditional E-value: 0.018
  aprb_Neukirchen_a   9 ekCdgCkgtaCveiCPgdLm 28 
                        ++C+ C+  +C  +CP++ +
     WP_018123840.1 686 DNCIQCN--QCSFVCPHSAL 703
                        5677775..67777776644 PP

  == domain 2  score: 9.2 bits;  conditional E-value: 0.0035
  aprb_Neukirchen_a   6 vdkekCdgCkgtaCveiCPg 25 
                        v +  C gC+  +C +iCP 
     WP_018123840.1 739 VSTLDCLGCG--NCADICPA 756
                        77788****7..9*****96 PP

>> WP_018123322.1  4Fe-4S dicluster domain-containing protein [Desulfovibrio oxyclinae]
   #    score  bias  c-Evalue  i-Evalue hmmfrom  hmm to    alifrom  ali to    envfrom  env to     acc
 ---   ------ ----- --------- --------- ------- -------    ------- -------    ------- -------    ----
   1 ?    4.8   1.5     0.075       4.2       4      23 ..       5      22 ..       1      25 [. 0.76
   2 ?   12.7   0.7   0.00028     0.015       8      34 ..     139     172 ..     138     181 .. 0.87

  Alignments for each domain:
  == domain 1  score: 4.8 bits;  conditional E-value: 0.075
  aprb_Neukirchen_a  4 ifvdkekCdgCkgtaCveiC 23
                         +d+++C+ C+   C+ +C
     WP_018123322.1  5 FLIDTSRCTACR--GCQIAC 22
                       579999999998..577777 PP

  == domain 2  score: 12.7 bits;  conditional E-value: 0.00028
  aprb_Neukirchen_a   8 kekCdgCkg.......taCveiCPgdLmkldkek 34 
                        ++kC+ C++       +aCv++CP   m++ + +
     WP_018123322.1 139 MSKCTMCNErihsglqPACVKVCPTGTMQFGERE 172
                        689****99****************999987654 PP

>> WP_018123934.1  ATP-binding protein [Desulfovibrio oxyclinae]
   #    score  bias  c-Evalue  i-Evalue hmmfrom  hmm to    alifrom  ali to    envfrom  env to     acc
 ---   ------ ----- --------- --------- ------- -------    ------- -------    ------- -------    ----
   1 ?    6.1   0.4     0.031       1.7      42      62 ..      65      85 ..      57      89 .. 0.81
   2 ?   10.2   2.8    0.0016     0.092       8      29 ..      91     110 ..      87     116 .. 0.81

  Alignments for each domain:
  == domain 1  score: 6.1 bits;  conditional E-value: 0.031
  aprb_Neukirchen_a 42 pedCWeCysCvkeCpqqAiev 62
                        + C +C  C+  C+++A+++
     WP_018123934.1 65 ADLCTQCGLCLDNCRFNAVST 85
                       567999999999999999876 PP

  == domain 2  score: 10.2 bits;  conditional E-value: 0.0016
  aprb_Neukirchen_a   8 kekCdgCkgtaCveiCPgdLmk 29 
                        ke+C+gC+   C+ iCP+  + 
     WP_018123934.1  91 KENCEGCG--VCEFICPSGAVS 110
                        78999997..999999986655 PP

>> WP_018123330.1  4Fe-4S dicluster domain-containing protein [Desulfovibrio oxyclinae]
   #    score  bias  c-Evalue  i-Evalue hmmfrom  hmm to    alifrom  ali to    envfrom  env to     acc
 ---   ------ ----- --------- --------- ------- -------    ------- -------    ------- -------    ----
   1 ?   10.0   2.5    0.0019       0.1      39      77 ..      23      61 ..      10      73 .. 0.79
   2 ?    7.3   1.4     0.013      0.71      44      65 ..      72      92 ..      50     117 .. 0.64

  Alignments for each domain:
  == domain 1  score: 10.0 bits;  conditional E-value: 0.0019
  aprb_Neukirchen_a 39 irepedCWeCysCvkeCpqqAievrlyadiaplggsvsp 77
                        ++ + C++C +C+  Cp ++   +  ++i+ l + +++
     WP_018123330.1 23 EQKVNTCYQCGNCTAGCPYSSFYDYPVSQIMRLLQAGQK 61
                       577899*************99998888888777666655 PP

  == domain 2  score: 7.3 bits;  conditional E-value: 0.013
  aprb_Neukirchen_a 44 dCWeCysCvkeCpqqAievrly 65
                        C  C sC+  Cp++ i+v   
     WP_018123330.1 72 LCATCESCTTRCPNE-IDVARI 92
                       366777888888876.555555 PP

>> WP_018126007.1  electron transfer complex ferredoxin TmcB [Desulfovibrio oxyclinae]
   #    score  bias  c-Evalue  i-Evalue hmmfrom  hmm to    alifrom  ali to    envfrom  env to     acc
 ---   ------ ----- --------- --------- ------- -------    ------- -------    ------- -------    ----
   1 ?    6.5   0.2     0.023       1.3       6      23 ..      45      60 ..      34      87 .. 0.73
   2 ?    6.8   0.8     0.019         1       6      25 ..     103     120 ..     100     128 .. 0.86

  Alignments for each domain:
  == domain 1  score: 6.5 bits;  conditional E-value: 0.023
  aprb_Neukirchen_a  6 vdkekCdgCkgtaCveiC 23
                       v++e C  C+   C ++C
     WP_018126007.1 45 VYHETCVRCG--LCAKAC 60
                       5555555554..555555 PP

  == domain 2  score: 6.8 bits;  conditional E-value: 0.019
  aprb_Neukirchen_a   6 vdkekCdgCkgtaCveiCPg 25 
                        +  ++C+ C+  +Cv+ CP 
     WP_018126007.1 103 IAYTECNLCR--RCVHYCPL 120
                        77899****7..9*****95 PP

>> WP_018123208.1  FAD-binding and (Fe-S)-binding domain-containing protein [Desulfovibrio oxyclinae]
   #    score  bias  c-Evalue  i-Evalue hmmfrom  hmm to    alifrom  ali to    envfrom  env to     acc
 ---   ------ ----- --------- --------- ------- -------    ------- -------    ------- -------    ----
   1 ?    6.3   1.8     0.027       1.5       7      24 ..     725     740 ..     719     747 .. 0.84
   2 ?    9.0   0.5    0.0038      0.21       8      27 ..     788     805 ..     787     822 .. 0.79

  Alignments for each domain:
  == domain 1  score: 6.3 bits;  conditional E-value: 0.027
  aprb_Neukirchen_a   7 dkekCdgCkgtaCveiCP 24 
                        d + C+ C+  +C ++CP
     WP_018123208.1 725 DIQTCTRCG--KCKQVCP 740
                        6689****7..9****** PP

  == domain 2  score: 9.0 bits;  conditional E-value: 0.0038
  aprb_Neukirchen_a   8 kekCdgCkgtaCveiCPgdL 27 
                        +e C+ C+  +C+ +CP ++
     WP_018123208.1 788 MEHCTACG--KCQAVCPVKI 805
                        689****7..9******876 PP

>> WP_018125746.1  4Fe-4S dicluster domain-containing protein [Desulfovibrio oxyclinae]
   #    score  bias  c-Evalue  i-Evalue hmmfrom  hmm to    alifrom  ali to    envfrom  env to     acc
 ---   ------ ----- --------- --------- ------- -------    ------- -------    ------- -------    ----
   1 ?    3.9   5.4      0.14       7.8      41      56 ..     201     216 ..     192     223 .. 0.73
   2 ?   11.5   1.0   0.00066     0.037      10      31 ..     257     276 ..     254     287 .. 0.81

  Alignments for each domain:
  == domain 1  score: 3.9 bits;  conditional E-value: 0.14
  aprb_Neukirchen_a  41 epedCWeCysCvkeCp 56 
                        e + C  Cy+C  +Cp
     WP_018125746.1 201 EMDRCIRCYACRNACP 216
                        5566777777777776 PP

  == domain 2  score: 11.5 bits;  conditional E-value: 0.00066
  aprb_Neukirchen_a  10 kCdgCkgtaCveiCPgdLmkld 31 
                        +C+ C+  +C+++CP d+ +l 
     WP_018125746.1 257 RCTECG--ECERACPMDIPVLM 276
                        8****7..9********97664 PP

>> WP_018123334.1  4Fe-4S dicluster domain-containing protein [Desulfovibrio oxyclinae]
   #    score  bias  c-Evalue  i-Evalue hmmfrom  hmm to    alifrom  ali to    envfrom  env to     acc
 ---   ------ ----- --------- --------- ------- -------    ------- -------    ------- -------    ----
   1 ?    4.0   7.3      0.13       7.4      32      57 ..     191     216 ..     187     243 .. 0.85
   2 ?    9.2   0.4    0.0033      0.19      10      28 ..     256     272 ..     247     289 .. 0.74

  Alignments for each domain:
  == domain 1  score: 4.0 bits;  conditional E-value: 0.13
  aprb_Neukirchen_a  32 kekkkayirepedCWeCysCvkeCpq 57 
                        ++k+  ++   + C  Cy+C  +Cp 
     WP_018123334.1 191 EDKMNHWLDVMDRCVRCYACRNACPM 216
                        67788888888999999999999996 PP

  == domain 2  score: 9.2 bits;  conditional E-value: 0.0033
  aprb_Neukirchen_a  10 kCdgCkgtaCveiCPgdLm 28 
                        +C+ C+  +C++ CP ++ 
     WP_018123334.1 256 RCTECG--ECERSCPVSIP 272
                        8****7..9******9864 PP

>> WP_018123295.1  4Fe-4S dicluster domain-containing protein [Desulfovibrio oxyclinae]
   #    score  bias  c-Evalue  i-Evalue hmmfrom  hmm to    alifrom  ali to    envfrom  env to     acc
 ---   ------ ----- --------- --------- ------- -------    ------- -------    ------- -------    ----
   1 ?    8.1   4.7    0.0075      0.42       5      55 ..     299     354 ..     297     360 .. 0.70

  Alignments for each domain:
  == domain 1  score: 8.1 bits;  conditional E-value: 0.0075
  aprb_Neukirchen_a   5 fvdkekCdgCkgtaCveiCPg....dLmkldkekkkayirep...edCWeCysCvkeC 55 
                         ++   C+ C+  +Cv  CP      L+   +e +   + e+   ++C+eC  C   C
     WP_018123295.1 299 AIQDAACINCG--ECVLKCPAriqaHLISRYAEYEMFEMAEKhglNNCFECGLCGFNC 354
                        689999****7..9******82222456666665444444442227999999998888 PP

>> WP_018123572.1  4Fe-4S binding protein [Desulfovibrio oxyclinae]
   #    score  bias  c-Evalue  i-Evalue hmmfrom  hmm to    alifrom  ali to    envfrom  env to     acc
 ---   ------ ----- --------- --------- ------- -------    ------- -------    ------- -------    ----
   1 ?   11.9   0.9   0.00051     0.028      18      64 ..     332     379 ..     327     386 .. 0.82
   2 ?    0.6   1.0       1.5        82      44      61 ..     388     405 ..     383     412 .. 0.76

  Alignments for each domain:
  == domain 1  score: 11.9 bits;  conditional E-value: 0.00051
  aprb_Neukirchen_a  18 aCveiCPgdLmkl.dkekkkayirepedCWeCysCvkeCpqqAievrl 64 
                        +C+  CP  ++     + +   ir  +dC +C  C   C+ +A++ r 
     WP_018123572.1 332 HCTTFCPMGVVANvLGKISPWRIRIGRDCTGCNVCFSRCRYSALDARA 379
                        7999999887764134455788999*******************9986 PP

  == domain 2  score: 0.6 bits;  conditional E-value: 1.5
  aprb_Neukirchen_a  44 dCWeCysCvkeCpqqAie 61 
                         C  C  Cv +C+++ +e
     WP_018123572.1 388 SCTLCGDCVGACRHGQLE 405
                        577788888888877665 PP

>> WP_018123847.1  L-lactate dehydrogenase (quinone) large subunit LdhH [Desulfovibrio oxyclinae]
   #    score  bias  c-Evalue  i-Evalue hmmfrom  hmm to    alifrom  ali to    envfrom  env to     acc
 ---   ------ ----- --------- --------- ------- -------    ------- -------    ------- -------    ----
   1 ?    7.2   0.5     0.014      0.79      10      25 ..     312     325 ..     305     340 .. 0.81
   2 ?    5.2   1.0     0.057       3.2       9      25 ..     361     375 ..     359     394 .. 0.83

  Alignments for each domain:
  == domain 1  score: 7.2 bits;  conditional E-value: 0.014
  aprb_Neukirchen_a  10 kCdgCkgtaCveiCPg 25 
                        +C  C+  aC ++CP 
     WP_018123847.1 312 RCVRCG--ACANVCPV 325
                        899**7..9*****96 PP

  == domain 2  score: 5.2 bits;  conditional E-value: 0.057
  aprb_Neukirchen_a   9 ekCdgCkgtaCveiCPg 25 
                        ++C+ C+  aC +iC g
     WP_018123847.1 361 QNCINCE--ACKDICAG 375
                        68****7..9*****87 PP

>> WP_018124559.1  quinone-interacting membrane-bound oxidoreductase complex subunit QmoC [Desulfovibrio oxyclinae]
   #    score  bias  c-Evalue  i-Evalue hmmfrom  hmm to    alifrom  ali to    envfrom  env to     acc
 ---   ------ ----- --------- --------- ------- -------    ------- -------    ------- -------    ----
   1 ?    4.7   1.6     0.084       4.7      43      56 ..      26      39 ..      21      45 .. 0.67
   2 ?    5.4   0.5      0.05       2.8      10      25 ..      71      84 ..      65      98 .. 0.77

  Alignments for each domain:
  == domain 1  score: 4.7 bits;  conditional E-value: 0.084
  aprb_Neukirchen_a 43 edCWeCysCvkeCp 56
                       ++C++C+ C   Cp
     WP_018124559.1 26 KKCYQCATCSVVCP 39
                       45666666666665 PP

  == domain 2  score: 5.4 bits;  conditional E-value: 0.05
  aprb_Neukirchen_a 10 kCdgCkgtaCveiCPg 25
                        C+ C+  +C + CP 
     WP_018124559.1 71 LCHNCG--TCSDLCPR 84
                       588886..78888874 PP

>> WP_018126024.1  4Fe-4S dicluster domain-containing protein [Desulfovibrio oxyclinae]
   #    score  bias  c-Evalue  i-Evalue hmmfrom  hmm to    alifrom  ali to    envfrom  env to     acc
 ---   ------ ----- --------- --------- ------- -------    ------- -------    ------- -------    ----
   1 ?    4.1   1.7      0.13       7.2       4      23 ..       6      23 ..       3      27 .. 0.76
   2 ?   10.0   0.5    0.0019      0.11       9      31 ..     134     163 ..     132     174 .. 0.88

  Alignments for each domain:
  == domain 1  score: 4.1 bits;  conditional E-value: 0.13
  aprb_Neukirchen_a  4 ifvdkekCdgCkgtaCveiC 23
                         vd +kC+ C+   C+ +C
     WP_018126024.1  6 FLVDLTKCTACR--GCQIAC 23
                       568889999997..577777 PP

  == domain 2  score: 10.0 bits;  conditional E-value: 0.0019
  aprb_Neukirchen_a   9 ekCdgCkg.......taCveiCPgdLmkld 31 
                        +kCd C++       +aCv +CP   m + 
     WP_018126024.1 134 TKCDMCNDriaiglrPACVTACPTGTMNFG 163
                        79****99***************9999875 PP

>> WP_018124662.1  FAD-dependent oxidoreductase [Desulfovibrio oxyclinae]
   #    score  bias  c-Evalue  i-Evalue hmmfrom  hmm to    alifrom  ali to    envfrom  env to     acc
 ---   ------ ----- --------- --------- ------- -------    ------- -------    ------- -------    ----
   1 ?   11.0  15.3   0.00094     0.053      13      57 ..     713     763 ..     708     771 .. 0.81

  Alignments for each domain:
  == domain 1  score: 11.0 bits;  conditional E-value: 0.00094
  aprb_Neukirchen_a  13 gCkg....taCveiCPgdLmkldke..kkkayirepedCWeCysCvkeCpq 57 
                         C+     + C+ +CP+  +  ++   +   ++ +pe+C +C  C  +Cp 
     WP_018124662.1 713 SCGTcrdcGLCETVCPQAAISRKTLegGGFEMVSDPEKCIGCSFCASACPC 763
                        444444467***********998643367899*****************96 PP

>> WP_018124625.1  (Fe-S)-binding protein [Desulfovibrio oxyclinae]
   #    score  bias  c-Evalue  i-Evalue hmmfrom  hmm to    alifrom  ali to    envfrom  env to     acc
 ---   ------ ----- --------- --------- ------- -------    ------- -------    ------- -------    ----
   1 ?    0.8  13.8       1.3        72      10      58 ..       2      60 ..       1      61 [. 0.80

  Alignments for each domain:
  == domain 1  score: 0.8 bits;  conditional E-value: 1.3
  aprb_Neukirchen_a 10 kCdgCkgtaCveiCPgdLmkldke............kkkayirepedCWeCysCvkeCpqq 58
                       +C+ C+  +C+e+CP    + ++e            + +   r    C +C  C  +Cpq+
     WP_018124625.1  2 NCILCG--KCMEVCPLLRATDREElsprakavlsdlSGEDAARLAGLCLGCQRCRDKCPQG 60
                       6****7..9******74444444489988888888866777888999************96 PP


Internal pipeline statistics summary:
-------------------------------------
Query model(s):                            1  (157 nodes)
Target sequences:                       3024  (982400 residues searched)
Passed MSV filter:                       173  (0.057209); expected 60.5 (0.02)
Passed bias filter:                      131  (0.0433201); expected 60.5 (0.02)
Passed Vit filter:                        73  (0.0241402); expected 3.0 (0.001)
Passed Fwd filter:                        59  (0.0195106); expected 0.0 (1e-05)
Initial search space (Z):               3024  [actual number of targets]
Domain search space  (domZ):              54  [number of targets reported over threshold]
# CPU time: 0.05u 0.00s 00:00:00.05 Elapsed: 00:00:00.02
# Mc/sec: 5257.92
//
[ok]
