# Supplementary material for: Sulfur disproportionation occurs globally across anoxic habitats and has multiple mechanisms of independent evolutionary origin
Source: ISME J. 2026 Mar 2;20(1):wrag042. doi: 10.1093/ismejo/wrag042 (PMC12998232; doi:10.1093/ismejo/wrag042)
Supplement: Sup_File_1_HMM_wrag042 [file sup_file_1_hmm_wrag042.zip › SupFile1_HMM/SupFile1c_results/aprb_Neukirchen_a-hmm-032_Desulfobaculum_senezii_DSM8436_2574179788.txt]

# hmmsearch :: search profile(s) against a sequence database
# HMMER 3.4 (Aug 2023); http://hmmer.org/
# Copyright (C) 2023 Howard Hughes Medical Institute.
# Freely distributed under the BSD open source license.
# - - - - - - - - - - - - - - - - - - - - - - - - - - - - - - - - - - - -
# query HMM file:                  /Users/lukas/OneDrive/2023_Sulfur/20250723_HMM/profiles_all/aprb_Neukirchen_a.hmm
# target sequence database:        /Users/lukas/OneDrive/2023_Sulfur/20250626_HMM/db_new/032_Desulfobaculum_senezii_DSM8436_2574179788.fas
# - - - - - - - - - - - - - - - - - - - - - - - - - - - - - - - - - - - -

Query:       aprb_Neukirchen_a  [M=157]
Scores for complete sequences (score includes all domains):
   --- full sequence ---   --- best 1 domain ---    -#dom-
    E-value  score  bias    E-value  score  bias    exp  N  Sequence        Description
    ------- ------ -----    ------- ------ -----   ---- --  --------        -----------
    4.4e-59  196.5   0.3    5.1e-59  196.3   0.3    1.0  1  BO23DRAFT_01637  
    6.4e-13   46.6   5.9    7.6e-13   46.3   5.9    1.0  1  BO23DRAFT_03068  
    1.1e-11   42.5  24.4    9.8e-08   29.7   8.5    3.1  3  BO23DRAFT_01808  
    1.2e-11   42.5  20.2    4.5e-08   30.8   3.6    3.1  2  BO23DRAFT_01361  
    2.1e-11   41.6  14.4    1.5e-06   25.9   5.8    3.2  3  BO23DRAFT_01474  
    4.6e-11   40.5   5.6    5.7e-11   40.2   5.6    1.1  1  BO23DRAFT_02854  
    1.2e-10   39.2  20.7    2.8e-08   31.5   4.8    3.1  3  BO23DRAFT_01806  
    2.3e-10   38.2   5.2    4.2e-10   37.4   5.2    1.3  1  BO23DRAFT_02488  
    2.8e-10   38.0   9.0    4.8e-10   37.2   9.0    1.3  1  BO23DRAFT_02179  
    3.2e-10   37.8   9.2    3.8e-10   37.5   9.2    1.1  1  BO23DRAFT_00106  
    3.5e-10   37.7   3.8    6.1e-10   36.9   3.8    1.3  1  BO23DRAFT_00729  
    1.1e-09   36.1   7.2    1.7e-09   35.5   7.2    1.3  1  BO23DRAFT_02391  
    2.3e-09   35.0  16.5    2.3e-09   35.0  16.5    3.6  3  BO23DRAFT_01257  
      4e-09   34.2   1.0    6.4e-09   33.6   1.0    1.3  1  BO23DRAFT_00847  
      1e-08   32.9   7.0    1.7e-08   32.2   7.0    1.2  1  BO23DRAFT_00828  
    1.2e-08   32.7   1.2    1.7e-08   32.2   1.2    1.2  1  BO23DRAFT_01551  
    1.6e-08   32.3  26.9    3.1e-06   24.8   8.1    3.4  2  BO23DRAFT_02166  
    2.4e-08   31.7  27.9    9.9e-06   23.2  10.8    3.1  3  BO23DRAFT_01482  
    4.1e-08   30.9   3.4    6.8e-08   30.2   3.4    1.3  1  BO23DRAFT_01969  
    4.8e-08   30.7   7.3    4.8e-08   30.7   7.3    1.9  1  BO23DRAFT_01117  
    8.1e-08   30.0  31.2    2.7e-05   21.8  16.4    3.1  2  BO23DRAFT_02003  
      1e-07   29.7   3.3      1e-07   29.7   3.3    1.7  1  BO23DRAFT_00564  
    1.8e-07   28.9  26.9    0.00049   17.7   7.4    3.1  3  BO23DRAFT_02334  
    1.9e-07   28.8   2.4    3.1e-07   28.1   2.4    1.3  1  BO23DRAFT_00461  
    4.2e-07   27.7  31.5      8e-05   20.2  14.6    3.3  3  BO23DRAFT_01607  
    1.1e-06   26.3   9.5    2.2e-06   25.3   9.5    1.4  1  BO23DRAFT_00625  
    2.5e-06   25.1  27.7    1.6e-05   22.6   9.0    3.1  3  BO23DRAFT_03019  
    3.5e-06   24.7   5.1    3.5e-06   24.7   5.1    1.6  1  BO23DRAFT_00722  
    2.1e-05   22.1   8.0      4e-05   21.2   8.0    1.4  1  BO23DRAFT_01807  
    6.7e-05   20.5   3.8    0.00014   19.5   3.8    1.5  1  BO23DRAFT_01640  
    0.00013   19.6   6.1      0.058   11.0   0.6    2.6  2  BO23DRAFT_00593  
    0.00015   19.4   6.1    0.00028   18.5   6.1    1.4  1  BO23DRAFT_00626  
    0.00022   18.8   7.4    0.00022   18.8   7.4    1.9  1  BO23DRAFT_02056  
    0.00042   17.9   5.2      0.015   12.8   0.4    2.3  2  BO23DRAFT_01616  
     0.0005   17.7   8.5    0.00062   17.4   8.5    1.0  1  BO23DRAFT_01098  
     0.0014   16.2  10.4     0.0074   13.8   0.4    2.3  2  BO23DRAFT_01359  
     0.0015   16.1  10.6     0.0015   16.1  10.6    3.9  4  BO23DRAFT_01306  
     0.0023   15.5  26.6       0.02   12.5   0.5    3.9  4  BO23DRAFT_01310  
     0.0026   15.4   6.8       0.03   11.9   0.5    2.5  2  BO23DRAFT_01075  
     0.0029   15.2   2.1     0.0029   15.2   2.1    2.1  2  BO23DRAFT_01553  
     0.0067   14.0  13.2       0.03   11.9  13.2    2.0  1  BO23DRAFT_02638  
  ------ inclusion threshold ------
      0.011   13.3   8.2      0.042   11.4   8.2    1.9  1  BO23DRAFT_02078  
      0.017   12.7   5.1       0.48    8.0   0.9    2.2  2  BO23DRAFT_02091  
      0.017   12.7   6.8       0.23    9.0   1.3    2.4  2  BO23DRAFT_01115  
      0.045   11.3  20.6      0.023   12.3  17.9    1.8  1  BO23DRAFT_01588  
      0.066   10.8  13.9       0.23    9.0   1.3    3.3  3  BO23DRAFT_01372  
       0.11   10.0  10.9       0.38    8.3  11.1    1.7  1  BO23DRAFT_01582  
       0.12    9.9   5.9        1.7    6.2   1.0    2.2  2  BO23DRAFT_01641  
       0.16    9.5   7.9       0.52    7.9   7.9    1.8  1  BO23DRAFT_00577  
       0.31    8.6  14.1      0.073   10.6   0.5    2.5  2  BO23DRAFT_02164  
       0.49    7.9  12.8       0.63    7.6   2.1    2.3  2  BO23DRAFT_02163  
       0.61    7.6  12.4       0.17    9.4   1.2    3.0  3  BO23DRAFT_01997  
       0.77    7.3  12.0       0.95    7.0   1.9    2.2  2  BO23DRAFT_01363  
          1    6.9  12.1        1.6    6.2   1.4    2.1  2  BO23DRAFT_02168  
        1.7    6.2  13.8       0.86    7.1   1.7    2.3  2  BO23DRAFT_01358  
        2.4    5.7  16.7          6    4.4   0.1    3.3  2  BO23DRAFT_00590  
        3.7    5.1  12.6       0.99    6.9   0.5    3.4  3  BO23DRAFT_00585  
        5.1    4.6  12.1       0.32    8.5   2.9    1.9  2  BO23DRAFT_00827  
        5.3    4.6  17.3         43    1.6  17.3    2.1  1  BO23DRAFT_01802  


Domain annotation for each sequence (and alignments):
>> BO23DRAFT_01637  
   #    score  bias  c-Evalue  i-Evalue hmmfrom  hmm to    alifrom  ali to    envfrom  env to     acc
 ---   ------ ----- --------- --------- ------- -------    ------- -------    ------- -------    ----
   1 !  196.3   0.3   9.4e-61   5.1e-59       2     124 ..       1     137 [.       1     161 [. 0.87

  Alignments for each domain:
  == domain 1  score: 196.3 bits;  conditional E-value: 9.4e-61
  aprb_Neukirchen_a   2 MpifvdkekCdgCkg...taCveiCPgdLmkldkekkkayirepedCWeCysCvkeCpqqAievrlyadiaplggsvsplrgeedimWtikf 90 
                        Mp++vd++kCdgCkg   taC++iCP+dLm ld+e++kay++epe CWeCysCvk+Cpq+Ai  r yad+ap+gg+ +p+r+ ++imWt+kf
    BO23DRAFT_01637   1 MPTYVDPSKCDGCKGgekTACMYICPNDLMILDPEEMKAYNQEPEACWECYSCVKICPQGAITARPYADFAPMGGTSIPMRSADSIMWTVKF 92 
                        ******************************************************************************************** PP

  aprb_Neukirchen_a  91 rdgkvkrfkipirttpeg.....s......nlksellfteeeslg 124
                        r+g+vkrfk+pirttpeg     +      +l++ellfte+e   
    BO23DRAFT_01637  93 RNGNVKRFKFPIRTTPEGsikpfEgkpepgDLENELLFTETELGA 137
                        ******************776551566676899999999987643 PP

>> BO23DRAFT_03068  
   #    score  bias  c-Evalue  i-Evalue hmmfrom  hmm to    alifrom  ali to    envfrom  env to     acc
 ---   ------ ----- --------- --------- ------- -------    ------- -------    ------- -------    ----
   1 !   46.3   5.9   1.4e-14   7.6e-13       4      62 ..       5      59 ..       3      61 .. 0.92

  Alignments for each domain:
  == domain 1  score: 46.3 bits;  conditional E-value: 1.4e-14
  aprb_Neukirchen_a  4 ifvdkekCdgCkgtaCveiCPgdLmkldkekkkayirepedCWeCysCvkeCpqqAiev 62
                       + vd++kC+g +  +Cv++CP ++ +l++   ka + ++e+C +C sCv  C+ +Ai +
    BO23DRAFT_03068  5 VTVDHDKCTGDG--ECVDVCPVEVYELQDG--KAAVVNEEECLGCESCVEVCESDAITI 59
                       5799******97..9************854..8999*********************86 PP

>> BO23DRAFT_01808  
   #    score  bias  c-Evalue  i-Evalue hmmfrom  hmm to    alifrom  ali to    envfrom  env to     acc
 ---   ------ ----- --------- --------- ------- -------    ------- -------    ------- -------    ----
   1 !   10.6   0.8    0.0014     0.075      39      59 ..       6      26 ..       1      39 [. 0.73
   2 !   29.7   8.5   1.8e-09   9.8e-08       9      65 ..      57     110 ..      52     113 .. 0.92
   3 !   13.4   1.1   0.00019      0.01       8      32 ..     112     140 ..     111     152 .. 0.85

  Alignments for each domain:
  == domain 1  score: 10.6 bits;  conditional E-value: 0.0014
  aprb_Neukirchen_a 39 irepedCWeCysCvkeCpqqA 59
                       + +p+ C +C++C  +C   A
    BO23DRAFT_01808  6 VADPRRCIGCAACEVACAAAA 26
                       456777777777777777666 PP

  == domain 2  score: 29.7 bits;  conditional E-value: 1.8e-09
  aprb_Neukirchen_a   9 ekCdgCkgtaCveiCPgdLmkldkekkkayirepedCWeCysCvkeCpqqAievrly 65 
                         +C  C ++ C  iCP   + + +     +  +   C +C  C+ +Cp++Aievr++
    BO23DRAFT_01808  57 VQCRQCADAPCAAICPRGAIRMAEG---VVTVDSGLCIGCKMCMVACPVGAIEVRGG 110
                        58****99**************965...7999***********************87 PP

  == domain 3  score: 13.4 bits;  conditional E-value: 0.00019
  aprb_Neukirchen_a   8 kekCdgCkg....taCveiCPgdLmkldk 32 
                         +kC+ C +    +aC+++CP + ++l +
    BO23DRAFT_01808 112 ASKCQLCTDrpegPACMQVCPAEAFTLVR 140
                        589****99************99888754 PP

>> BO23DRAFT_01361  
   #    score  bias  c-Evalue  i-Evalue hmmfrom  hmm to    alifrom  ali to    envfrom  env to     acc
 ---   ------ ----- --------- --------- ------- -------    ------- -------    ------- -------    ----
   1 !   15.3   8.8   4.8e-05    0.0026       5      69 ..     236     319 ..     234     330 .. 0.83
   2 !   30.8   3.6   8.4e-10   4.5e-08       6      68 ..     579     640 ..     576     649 .. 0.85

  Alignments for each domain:
  == domain 1  score: 15.3 bits;  conditional E-value: 4.8e-05
  aprb_Neukirchen_a   5 fvdkekCdgCkgtaCveiCPgdLmkldke................kkkayirepedCW.....eCysCvkeCpqqAievrlyadia 69 
                        +vd + C+gC+  aC+e CP    + + +                  k  +  pe C      +C +C k Cp +Ai++  +  i+
    BO23DRAFT_01361 236 YVDWSLCTGCG--ACEEKCPARKTYDKFNegigrttaikiafpqaIPKKAVITPETCImltkgKCGNCAKVCPAGAIQFDQKDSIV 319
                        79999*****7..*******98877655567999*********9955777789****8555557**************98887774 PP

  == domain 2  score: 30.8 bits;  conditional E-value: 8.4e-10
  aprb_Neukirchen_a   6 vdkekCdgCkgtaCveiCPgdLmkldk.ekkkayirepedCWeCysCvkeCpqqAievrlyadi 68 
                        v   +C gC+  +C e CP   +++++  ++      +  C +C  C   Cpq+Ai++++  d 
    BO23DRAFT_01361 579 VSLLRCVGCG--KCRETCPFGAIEMTEfRGMPKASVVETVCQGCGICAVTCPQGAIQLQHFTDN 640
                        56679****7..************9884567777778889*****************9998775 PP

>> BO23DRAFT_01474  
   #    score  bias  c-Evalue  i-Evalue hmmfrom  hmm to    alifrom  ali to    envfrom  env to     acc
 ---   ------ ----- --------- --------- ------- -------    ------- -------    ------- -------    ----
   1 !   11.6   1.2   0.00068     0.037       5      24 ..      14      31 ..      12      44 .. 0.88
   2 !   25.9   5.8   2.8e-08   1.5e-06      10      71 ..      74     134 ..      71     143 .. 0.88
   3 !    8.1   0.0    0.0081      0.44      22      62 ..     157     199 ..     149     249 .. 0.75

  Alignments for each domain:
  == domain 1  score: 11.6 bits;  conditional E-value: 0.00068
  aprb_Neukirchen_a  5 fvdkekCdgCkgtaCveiCP 24
                        +d +kC+gC+  aC+ +C 
    BO23DRAFT_01474 14 AIDLDKCTGCG--ACMVACQ 31
                       6999******7..9***995 PP

  == domain 2  score: 25.9 bits;  conditional E-value: 2.8e-08
  aprb_Neukirchen_a  10 kCdgCkgtaCveiCPgdLmkldkekkkayirepedCWeCysCvkeCpqqAievrlyadiapl 71 
                         C+ C+++ Cv++CP     +++e+   + +    C +C  C+ +Cp +A  +  y  i p 
    BO23DRAFT_01474  74 PCQQCGNPPCVSVCPVIATDKNEEG-GIVSQVTPRCIGCRYCMAACPYHARYFNWYDPIWPE 134
                        5****99********9999999887.999999******************988888777665 PP

  == domain 3  score: 8.1 bits;  conditional E-value: 0.0081
  aprb_Neukirchen_a  22 iCPgdLmkldkekkkayirepedCWe...CysCvkeCpqqAiev 62 
                         C + +m  ++++ +   r+p+   +    +sC+ +Cp++Ai +
    BO23DRAFT_01474 157 FCHHRMMAARDKA-RVEGRDPDALEDgeyITSCTEACPNGAIVF 199
                        5666666665544.66666665554422269***********44 PP

>> BO23DRAFT_02854  
   #    score  bias  c-Evalue  i-Evalue hmmfrom  hmm to    alifrom  ali to    envfrom  env to     acc
 ---   ------ ----- --------- --------- ------- -------    ------- -------    ------- -------    ----
   1 !   40.2   5.6     1e-12   5.7e-11       8      67 ..       8      72 ..       3      80 .. 0.81

  Alignments for each domain:
  == domain 1  score: 40.2 bits;  conditional E-value: 1e-12
  aprb_Neukirchen_a  8 kekCdgCkgtaCveiCPgdLmkldke.......kkkayirepedCWeCysCvkeCpqqAievrlyad 67
                        e+C+gC    C+ +CP++++   +          +   ++ e+C +C+sC  +Cp  Ai+v+ +++
    BO23DRAFT_02854  8 DERCKGCL--LCTTVCPKEIIRQSSRfnrkgykVAEVTEEDMEQCTGCASCALICPDLAIRVYRPEK 72
                       69*****6..************9887766664322344556789******************98765 PP

>> BO23DRAFT_01806  
   #    score  bias  c-Evalue  i-Evalue hmmfrom  hmm to    alifrom  ali to    envfrom  env to     acc
 ---   ------ ----- --------- --------- ------- -------    ------- -------    ------- -------    ----
   1 ?    6.1   0.7     0.032       1.7       7      24 ..      12      27 ..       8      40 .. 0.83
   2 !   31.5   4.8   5.2e-10   2.8e-08       9      68 ..      63     119 ..      57     134 .. 0.82
   3 !   11.9   1.4   0.00053     0.029       6      30 ..     141     169 ..     136     182 .. 0.80

  Alignments for each domain:
  == domain 1  score: 6.1 bits;  conditional E-value: 0.032
  aprb_Neukirchen_a  7 dkekCdgCkgtaCveiCP 24
                       d ++C+gC+   C+ +C 
    BO23DRAFT_01806 12 DASRCIGCR--VCEVACA 27
                       7899****7..9999996 PP

  == domain 2  score: 31.5 bits;  conditional E-value: 5.2e-10
  aprb_Neukirchen_a   9 ekCdgCkgtaCveiCPgdLmkldkekkkayirepedCWeCysCvkeCpqqAievrlyadi 68 
                         +C  C+++ C   CP   +  ++    a + e++ C +C  C+ +Cp++A+e+   +  
    BO23DRAFT_01806  63 VQCRHCEDAPCAASCPAGAIRRKDG---ALVVEEARCVGCKTCMLACPFGAVELVPVYAQ 119
                        68****99************99743...8***********************98765544 PP

  == domain 3  score: 11.9 bits;  conditional E-value: 0.00053
  aprb_Neukirchen_a   6 vdkekCdgCkg....taCveiCPgdLmkl 30 
                            kCd C g    +aCv++CP   + +
    BO23DRAFT_01806 141 MVAVKCDMCTGrqagPACVQACPRGALRM 169
                        5567999999999999*******876665 PP

>> BO23DRAFT_02488  
   #    score  bias  c-Evalue  i-Evalue hmmfrom  hmm to    alifrom  ali to    envfrom  env to     acc
 ---   ------ ----- --------- --------- ------- -------    ------- -------    ------- -------    ----
   1 !   37.4   5.2   7.8e-12   4.2e-10       4      60 ..      28      81 ..      26      95 .. 0.92

  Alignments for each domain:
  == domain 1  score: 37.4 bits;  conditional E-value: 7.8e-12
  aprb_Neukirchen_a  4 ifvdkekCdgCkgtaCveiCPgdLmkldkekkkayirepedCWeCysCvkeCpqqAi 60
                       i +d+ekC+gC   +C+e CP   +  d+ +    i ++e C +C  C+ +Cp++Ai
    BO23DRAFT_02488 28 IQIDPEKCIGCD--TCQEYCPTGAIFGDTGS-AHSIPHEEICINCGQCLTHCPVGAI 81
                       689********7..9************9876.999*********************9 PP

>> BO23DRAFT_02179  
   #    score  bias  c-Evalue  i-Evalue hmmfrom  hmm to    alifrom  ali to    envfrom  env to     acc
 ---   ------ ----- --------- --------- ------- -------    ------- -------    ------- -------    ----
   1 !   37.2   9.0   8.8e-12   4.8e-10       4      65 ..       4      63 ..       3      75 .. 0.92

  Alignments for each domain:
  == domain 1  score: 37.2 bits;  conditional E-value: 8.8e-12
  aprb_Neukirchen_a  4 ifvdkekCdgCkgtaCveiCPgdLmkldkekkkayirepedCWeCysCvkeCpqqAievrly 65
                       i + +e+C+gC   +C + CP  ++ +++       r+++ C +C  Cv  Cp +A+++r+ 
    BO23DRAFT_02179  4 ITIATERCIGCA--ECARDCPTGIIRMENGIPAVAPRREKRCIGCLHCVTVCPCGALSFRGV 63
                       6899*******6..9*************99989999**********************9975 PP

>> BO23DRAFT_00106  
   #    score  bias  c-Evalue  i-Evalue hmmfrom  hmm to    alifrom  ali to    envfrom  env to     acc
 ---   ------ ----- --------- --------- ------- -------    ------- -------    ------- -------    ----
   1 !   37.5   9.2     7e-12   3.8e-10       5      63 ..      12      67 ..      10      81 .. 0.92

  Alignments for each domain:
  == domain 1  score: 37.5 bits;  conditional E-value: 7e-12
  aprb_Neukirchen_a  5 fvdkekCdgCkgtaCveiCPgdLmkldkekkkayirepedCWeCysCvkeCpqqAievr 63
                        v+++ C+gC+   Cv  CPg++++l++ + ka + + ++C +C  C  +Cp  Ai ++
    BO23DRAFT_00106 12 CVYPDWCKGCG--ICVAFCPGKVLELNTLG-KAEVTKMDQCINCGFCELHCPDFAIVIK 67
                       7999******7..9*************987.************************9765 PP

>> BO23DRAFT_00729  
   #    score  bias  c-Evalue  i-Evalue hmmfrom  hmm to    alifrom  ali to    envfrom  env to     acc
 ---   ------ ----- --------- --------- ------- -------    ------- -------    ------- -------    ----
   1 !   36.9   3.8   1.1e-11   6.1e-10       5      61 ..      50     104 ..      48     117 .. 0.93

  Alignments for each domain:
  == domain 1  score: 36.9 bits;  conditional E-value: 1.1e-11
  aprb_Neukirchen_a   5 fvdkekCdgCkgtaCveiCPgdLmkldkekkkayirepedCWeCysCvkeCpqqAie 61 
                         vd++kC  C+  +C++ CP  +m+  +e+    + +p  C +C  C+  Cp++Ai+
    BO23DRAFT_00729  50 EVDHDKCMACG--ECEYHCPTGVMQEVTEDGYRGVVDPVACVNCGQCLANCPFGAIH 104
                        599*******7..9***********999999999**********************6 PP

>> BO23DRAFT_02391  
   #    score  bias  c-Evalue  i-Evalue hmmfrom  hmm to    alifrom  ali to    envfrom  env to     acc
 ---   ------ ----- --------- --------- ------- -------    ------- -------    ------- -------    ----
   1 !   35.5   7.2   3.1e-11   1.7e-09       7      63 ..      87     140 ..      83     144 .. 0.93

  Alignments for each domain:
  == domain 1  score: 35.5 bits;  conditional E-value: 3.1e-11
  aprb_Neukirchen_a   7 dkekCdgCkgtaCveiCPgdLmkldkekkkayirepedCWeCysCvkeCpqqAievr 63 
                        d++ C  C+   C+ iCP d +++d  + + +  + e C  C  C+k Cp++A++v 
    BO23DRAFT_02391  87 DEDSCMHCG--MCTAICPVDALHMDWVA-RTVTFDTERCTACGLCTKVCPVRAMHVE 140
                        6789****7..**************998.99**********************9986 PP

>> BO23DRAFT_01257  
   #    score  bias  c-Evalue  i-Evalue hmmfrom  hmm to    alifrom  ali to    envfrom  env to     acc
 ---   ------ ----- --------- --------- ------- -------    ------- -------    ------- -------    ----
   1 ?    5.9   0.4     0.038         2      14      31 ..     140     158 ..     133     161 .. 0.76
   2 !   35.0  16.5   4.3e-11   2.3e-09       5      64 ..     163     233 ..     161     237 .. 0.88
   3 !    8.4   2.3    0.0066      0.36       4      31 ..     236     266 ..     234     279 .. 0.73

  Alignments for each domain:
  == domain 1  score: 5.9 bits;  conditional E-value: 0.038
  aprb_Neukirchen_a  14 Ckg.taCveiCPgdLmkld 31 
                        C g + Cv+ CP d m+++
    BO23DRAFT_01257 140 CIGyGDCVRGCPFDAMYIE 158
                        4445699999999999986 PP

  == domain 2  score: 35.0 bits;  conditional E-value: 4.3e-11
  aprb_Neukirchen_a   5 fvdkekCdgCkgtaCveiCPgdLmkldke............kkkayir.epedCWeCysCvkeCpqqAievrl 64 
                         +d+ekC+ C+  aC++iCP ++++l +             k+ka+++  ++ C +C+ Cvk+Cp +Ai   +
    BO23DRAFT_01257 163 HIDEEKCTSCG--ACIRICPRNILELIPRrarvmvycstqdKMKAVMNvCEAGCINCAKCVKKCPANAITQEG 233
                        69********7..*************988889999999999899986626789****************8665 PP

  == domain 3  score: 8.4 bits;  conditional E-value: 0.0066
  aprb_Neukirchen_a   4 ifvdkekCd....gCkgtaCveiCPgdLmkld 31 
                        i++d++ C      C+ +aCve+CP +++  +
    BO23DRAFT_01257 236 IMIDQKACLafgpECG-EACVEACPRNILRHT 266
                        6788888862222587.8*********99765 PP

>> BO23DRAFT_00847  
   #    score  bias  c-Evalue  i-Evalue hmmfrom  hmm to    alifrom  ali to    envfrom  env to     acc
 ---   ------ ----- --------- --------- ------- -------    ------- -------    ------- -------    ----
   1 !   33.6   1.0   1.2e-10   6.4e-09       6      66 ..       6      66 ..       1      82 [. 0.84

  Alignments for each domain:
  == domain 1  score: 33.6 bits;  conditional E-value: 1.2e-10
  aprb_Neukirchen_a  6 vdkekCdgCkgtaCveiCPgdLmkldkekkkayire..pedCWeCysCvkeCpqqAievrlya 66
                       vd + C  C+   C+e CP  ++  dke+    +r   ++ C +C  Cv  C+++A+++    
    BO23DRAFT_00847  6 VDGDACRRCG--GCMEECPVLVLIADKETGAPKMRTggEDVCLQCGHCVSVCKFGAVRLAPMP 66
                       8999*****8..7**************97766666533789****************987654 PP

>> BO23DRAFT_00828  
   #    score  bias  c-Evalue  i-Evalue hmmfrom  hmm to    alifrom  ali to    envfrom  env to     acc
 ---   ------ ----- --------- --------- ------- -------    ------- -------    ------- -------    ----
   1 !   32.2   7.0   3.1e-10   1.7e-08       6      65 ..      92     146 ..      88     159 .. 0.86

  Alignments for each domain:
  == domain 1  score: 32.2 bits;  conditional E-value: 3.1e-10
  aprb_Neukirchen_a   6 vdkekCdgCkgtaCveiCPgdLmkldkekkkayirepedCWeCysCvkeCpqqAievrly 65 
                        v+++ C+gC+  +C  +CP d + + +        +p  C +C  C+  Cp++A+++r +
    BO23DRAFT_00828  92 VHQDVCTGCG--RCAAACPDDAIDMGSG---VPAFDPLRCIDCGQCLLRCPEKALSCRRQ 146
                        899******7..*************965...46679********************9976 PP

>> BO23DRAFT_01551  
   #    score  bias  c-Evalue  i-Evalue hmmfrom  hmm to    alifrom  ali to    envfrom  env to     acc
 ---   ------ ----- --------- --------- ------- -------    ------- -------    ------- -------    ----
   1 !   32.2   1.2   3.1e-10   1.7e-08       4      64 ..       4      63 ..       1      79 [. 0.84

  Alignments for each domain:
  == domain 1  score: 32.2 bits;  conditional E-value: 3.1e-10
  aprb_Neukirchen_a  4 ifvdkekCdgCkgtaCveiCPgdLmkldkekkkayir.epedCWeCysCvkeCpqqAievrl 64
                       i +d+ekC   +   C+  CP  L++ ++++    ++  +++C +C  C+  Cp +Ai+v +
    BO23DRAFT_01551  4 ITIDQEKCSADG--LCMAECPFLLLTPREDGVPQLVKgAENMCVNCGHCMAVCPAGAISVGG 63
                       68******9986..**************99876666637899****************8855 PP

>> BO23DRAFT_02166  
   #    score  bias  c-Evalue  i-Evalue hmmfrom  hmm to    alifrom  ali to    envfrom  env to     acc
 ---   ------ ----- --------- --------- ------- -------    ------- -------    ------- -------    ----
   1 !    9.3  10.8    0.0034      0.18       4      69 ..     235     319 ..     233     347 .. 0.75
   2 !   24.8   8.1   5.7e-08   3.1e-06       5      68 ..     578     641 ..     576     652 .. 0.79

  Alignments for each domain:
  == domain 1  score: 9.3 bits;  conditional E-value: 0.0034
  aprb_Neukirchen_a   4 ifvdkekCdgCkgtaCveiCPgdLmkldke................kkkayirepedCW.....eCysCvkeCpqqAievrlyadia 69 
                        ++vd +kC+gC+   C+e CP++    + +                  k    +p+ C      +C  C k Cp + i++  ++ ++
    BO23DRAFT_02166 235 TYVDWSKCTGCG--LCMEKCPSKKSFDRFNegvatttainipfpqaIPKKASIDPDYCRklqgkKCGVCEKFCPMGCIDFEQQETVV 319
                        79*********7..*******975433222358889999999999944677778999963333369999999999999999888874 PP

  == domain 2  score: 24.8 bits;  conditional E-value: 5.7e-08
  aprb_Neukirchen_a   5 fvdkekCdgCkgtaCveiCPgdLmkldke...kkkayirepedCWeCysCvkeCpqqAievrlyadi 68 
                        +vd+ +C gC   +C   CP   +  +++   + ka +  +  C +C  C+  Cp++Ai++++  d 
    BO23DRAFT_02166 578 KVDTARCVGCM--KCAMTCPFGAVRETQDragNVKADV-LETVCQGCGICTATCPHGAIQLQHFTDN 641
                        69********6..*******999988777332223333.3468******************998875 PP

>> BO23DRAFT_01482  
   #    score  bias  c-Evalue  i-Evalue hmmfrom  hmm to    alifrom  ali to    envfrom  env to     acc
 ---   ------ ----- --------- --------- ------- -------    ------- -------    ------- -------    ----
   1 ?    7.3   0.7     0.014      0.74       8      24 ..       9      23 ..       5      35 .. 0.75
   2 !   21.0   9.1   8.9e-07   4.8e-05       6      66 ..      49     107 ..      44     111 .. 0.86
   3 !   23.2  10.8   1.8e-07   9.9e-06       4      62 ..      79     130 ..      78     138 .. 0.92

  Alignments for each domain:
  == domain 1  score: 7.3 bits;  conditional E-value: 0.014
  aprb_Neukirchen_a  8 kekCdgCkgtaCveiCP 24
                       +e+C+gC+   C  +C 
    BO23DRAFT_01482  9 MERCIGCH--SCSLACA 23
                       67777775..6777764 PP

  == domain 2  score: 21.0 bits;  conditional E-value: 8.9e-07
  aprb_Neukirchen_a   6 vdkekCdgCkgtaCveiCPgdLmkldkekkkayirepedCWeCysCvkeCpqqAievrlya 66 
                         +   C  C+ + C  +CP   +  +k +   +  + + C  C +C  +Cp++Ai +   +
    BO23DRAFT_01482  49 FEARTCVACNPAPCATACPTGAFSQRKGG--GVKVDRSLCIRCGNCAEACPVEAIYIDPEE 107
                        56789****88*************99886..7888999*****************876655 PP

  == domain 3  score: 23.2 bits;  conditional E-value: 1.8e-07
  aprb_Neukirchen_a   4 ifvdkekCdgCkgtaCveiCPgdLmkldkekkkayirepedCWeCysCvkeCpqqAiev 62 
                        ++vd++ C+ C+  +C e+CP + +++d+e+       p  C +C  Cv  Cp+  +e+
    BO23DRAFT_01482  79 VKVDRSLCIRCG--NCAEACPVEAIYIDPEE-----SFPYVCIHCGRCVPFCPHACLEL 130
                        579********7..9***************8.....88999************998876 PP

>> BO23DRAFT_01969  
   #    score  bias  c-Evalue  i-Evalue hmmfrom  hmm to    alifrom  ali to    envfrom  env to     acc
 ---   ------ ----- --------- --------- ------- -------    ------- -------    ------- -------    ----
   1 !   30.2   3.4   1.3e-09   6.8e-08       9      66 ..      53     105 ..      49     123 .. 0.86

  Alignments for each domain:
  == domain 1  score: 30.2 bits;  conditional E-value: 1.3e-09
  aprb_Neukirchen_a   9 ekCdgCkgtaCveiCPgdLmkldkekkkayirepedCWeCysCvkeCpqqAievrlya 66 
                        e C+gC+  aC  +CP   + +   +    +r+ e+C +C +C   C  +A e+ +  
    BO23DRAFT_01969  53 ELCTGCG--ACAAVCPAGAVSMSGGR---SVRDLEQCTHCGACAAVCSANAREMTGRL 105
                        78****7..*************9665...89********************9998765 PP

>> BO23DRAFT_01117  
   #    score  bias  c-Evalue  i-Evalue hmmfrom  hmm to    alifrom  ali to    envfrom  env to     acc
 ---   ------ ----- --------- --------- ------- -------    ------- -------    ------- -------    ----
   1 !   30.7   7.3   8.8e-10   4.8e-08       5      63 ..     286     350 ..     283     360 .. 0.88

  Alignments for each domain:
  == domain 1  score: 30.7 bits;  conditional E-value: 8.8e-10
  aprb_Neukirchen_a   5 fvdkekCdgCkgtaCveiCPgdLmkldke........kkkayirepedCWeCysCvkeCpqqAievr 63 
                         +++e+C+gC+  +C  +CP d +++ +         +++++  + + C +C +C  +Cp++A+ + 
    BO23DRAFT_01117 286 QIQEERCTGCG--KCAAACPIDAVTMVPAaqttpdtrRRRSVQVDTSLCLGCGACALKCPTGAMVLE 350
                        699*******7..**********999887778888888899999*******************9665 PP

>> BO23DRAFT_02003  
   #    score  bias  c-Evalue  i-Evalue hmmfrom  hmm to    alifrom  ali to    envfrom  env to     acc
 ---   ------ ----- --------- --------- ------- -------    ------- -------    ------- -------    ----
   1 !   21.8  16.4   4.9e-07   2.7e-05       8      60 ..     115     164 ..      95     169 .. 0.90
   2 !   12.4   6.8   0.00039     0.021      18      60 ..     170     210 ..     166     225 .. 0.87

  Alignments for each domain:
  == domain 1  score: 21.8 bits;  conditional E-value: 4.9e-07
  aprb_Neukirchen_a   8 kekCdgCkgtaCveiCPgdLmkldkekkkayirepedCWeCysCvkeCpqqAi 60 
                        ++ C gC ++aCv+ CP+d + + + k      +p++C +C  C+  Cp +Ai
    BO23DRAFT_02003 115 TSACRGCLAEACVQHCPKDAVRIVDGK---SRIDPDKCVQCGKCMNVCPYHAI 164
                        578999999**************8664...5679******************9 PP

  == domain 2  score: 12.4 bits;  conditional E-value: 0.00039
  aprb_Neukirchen_a  18 aCveiCPgdLmkldkekkkayirepedCWeCysCvkeCpqqAi 60 
                         C+e CP   + +d+ + k +i + + C  C  C+ +Cp+ A+
    BO23DRAFT_02003 170 PCEESCPTGAISKDECG-KQVIDY-DRCIFCGKCMAACPFAAV 210
                        5*************997.777665.78**************98 PP

>> BO23DRAFT_00564  
   #    score  bias  c-Evalue  i-Evalue hmmfrom  hmm to    alifrom  ali to    envfrom  env to     acc
 ---   ------ ----- --------- --------- ------- -------    ------- -------    ------- -------    ----
   1 !   29.7   3.3   1.8e-09     1e-07       8      67 ..      54     111 ..      49     123 .. 0.91

  Alignments for each domain:
  == domain 1  score: 29.7 bits;  conditional E-value: 1.8e-09
  aprb_Neukirchen_a   8 kekCdgCkgtaCveiCPgdLmkldkekkkayirepedCWeCysCvkeCpqqAievrlyad 67 
                        ++ C  C+  aCv +CP  + ++ +++ +    e ++C +C  C   Cp +A++v + ++
    BO23DRAFT_00564  54 ENLCVHCG--ACVPVCPAGVHTISASTLRHGFAEGAQCIGCRRCEDVCPSSALAVVGEQK 111
                        688****7..*******************************************9998766 PP

>> BO23DRAFT_02334  
   #    score  bias  c-Evalue  i-Evalue hmmfrom  hmm to    alifrom  ali to    envfrom  env to     acc
 ---   ------ ----- --------- --------- ------- -------    ------- -------    ------- -------    ----
   1 !   11.2   1.7   0.00089     0.048       4      23 ..       8      25 ..       7      27 .. 0.91
   2 !   17.7   7.4     9e-06   0.00049      11      60 ..      49      98 ..      43     107 .. 0.90
   3 !   12.2   2.2   0.00043     0.023       6      32 ..     105     138 ..     100     153 .. 0.83

  Alignments for each domain:
  == domain 1  score: 11.2 bits;  conditional E-value: 0.00089
  aprb_Neukirchen_a  4 ifvdkekCdgCkgtaCveiC 23
                        f+d ++C+gC+   C+ +C
    BO23DRAFT_02334  8 LFIDYSRCIGCE--SCEAVC 25
                       59*********7..9***** PP

  == domain 2  score: 17.7 bits;  conditional E-value: 9e-06
  aprb_Neukirchen_a 11 CdgCkgtaCveiCPgdLmkldkekkkayirepedCWeCy..sCvkeCpqqAi 60
                       C+ C++++C+++C    ++ d+++  a++ +p  C +C   +C+ +Cp  A 
    BO23DRAFT_02334 49 CKHCEQAHCMKVCNRGALMRDRDG--AVVLQPLLCRGCEtrNCILACPYAAF 98
                       ****99***************997..************6448******9985 PP

  == domain 3  score: 12.2 bits;  conditional E-value: 0.00043
  aprb_Neukirchen_a   6 vdkekCdgCkg.......taCveiCPgdLmkldk 32 
                        v  +kCd C +       +aCve+CP + ++l +
    BO23DRAFT_02334 105 VTVQKCDLCASrrdvglePACVEMCPCEAIMLVD 138
                        6789*****999**************98777643 PP

>> BO23DRAFT_00461  
   #    score  bias  c-Evalue  i-Evalue hmmfrom  hmm to    alifrom  ali to    envfrom  env to     acc
 ---   ------ ----- --------- --------- ------- -------    ------- -------    ------- -------    ----
   1 !   28.1   2.4   5.8e-09   3.1e-07       4      62 ..      47     101 ..      45     122 .. 0.90

  Alignments for each domain:
  == domain 1  score: 28.1 bits;  conditional E-value: 5.8e-09
  aprb_Neukirchen_a   4 ifvdkekCdgCkgtaCveiCPgdLmkldkekkkayirepedCWeCysCvkeCpqqAiev 62 
                        i +d+e+CdgC+   Cv  C    + + +   ka + + + C +  +C+ +Cpq+A+++
    BO23DRAFT_00461  47 IQIDEERCDGCG--LCVLDCAEGAIAIIDG--KAKLVKDSYCDGLGACLGACPQDALHI 101
                        689********7..***********99854..8***********************976 PP

>> BO23DRAFT_01607  
   #    score  bias  c-Evalue  i-Evalue hmmfrom  hmm to    alifrom  ali to    envfrom  env to     acc
 ---   ------ ----- --------- --------- ------- -------    ------- -------    ------- -------    ----
   1 ?    4.3   3.2      0.12       6.3       6      23 ..       8      23 ..       5      29 .. 0.75
   2 !   20.2  14.6   1.5e-06     8e-05       9      56 ..      57     103 ..      52     105 .. 0.91
   3 !   19.8   8.9     2e-06   0.00011       4      62 ..      85     145 ..      84     148 .. 0.82

  Alignments for each domain:
  == domain 1  score: 4.3 bits;  conditional E-value: 0.12
  aprb_Neukirchen_a  6 vdkekCdgCkgtaCveiC 23
                        +k++C+ Ck  aC+  C
    BO23DRAFT_01607  8 LNKKRCIHCK--ACEVHC 23
                       5778888887..788777 PP

  == domain 2  score: 20.2 bits;  conditional E-value: 1.5e-06
  aprb_Neukirchen_a   9 ekCdgCkgtaCveiCPgdLmkldkekkkayirepedCWeCysCvkeCp 56 
                        + C  C+ ++Cv++CP   m  ++++   +  ++e C +C +C+ +Cp
    BO23DRAFT_01607  57 QCCYHCETPECVDVCPTGAMIRRESD-GIVYVDQETCIGCEACIDACP 103
                        569***99************999887.8888999*************9 PP

  == domain 3  score: 19.8 bits;  conditional E-value: 2e-06
  aprb_Neukirchen_a   4 ifvdkekCdgCkgtaCveiCPgdLmkldkekkkayirepedCWeCy......sCvkeCpqqAiev 62 
                        ++vd+e C+gC+  aC+++CP  + ++++ +  a + + + C + +      +Cv +C ++A+++
    BO23DRAFT_01607  85 VYVDQETCIGCE--ACIDACPWHIPVFNAAT--ATVLKCDFCMDRVdegklpACVTACTTHALSF 145
                        68*********7..**************885..88888888886433333339*********987 PP

>> BO23DRAFT_00625  
   #    score  bias  c-Evalue  i-Evalue hmmfrom  hmm to    alifrom  ali to    envfrom  env to     acc
 ---   ------ ----- --------- --------- ------- -------    ------- -------    ------- -------    ----
   1 !   25.3   9.5     4e-08   2.2e-06       6      62 ..      63     115 ..      61     121 .. 0.91

  Alignments for each domain:
  == domain 1  score: 25.3 bits;  conditional E-value: 4e-08
  aprb_Neukirchen_a   6 vdkekCdgCkgtaCveiCPgdLmkldkekkkayirepedCWeCysCvkeCpqqAiev 62 
                        vd+  C+gC+   C + C  d +++ +++   +  +pe C +C+ C+  Cp qA+ +
    BO23DRAFT_00625  63 VDPLLCIGCG--SCADHCRFDAVTVAADG--KWQIRPEFCEGCAVCLHVCPAQAVTM 115
                        78889****7..9*************997..66778******************987 PP

>> BO23DRAFT_03019  
   #    score  bias  c-Evalue  i-Evalue hmmfrom  hmm to    alifrom  ali to    envfrom  env to     acc
 ---   ------ ----- --------- --------- ------- -------    ------- -------    ------- -------    ----
   1 !    8.4   1.7    0.0064      0.35      37      57 ..       6      26 ..       1      31 [. 0.75
   2 !   22.6   9.0   2.9e-07   1.6e-05       9      59 ..      59     108 ..      55     117 .. 0.91
   3 ?    5.7   2.0     0.046       2.5       8      26 ..     118     143 ..     113     149 .. 0.90

  Alignments for each domain:
  == domain 1  score: 8.4 bits;  conditional E-value: 0.0064
  aprb_Neukirchen_a 37 ayirepedCWeCysCvkeCpq 57
                       a++ + + C +C +Cv  C++
    BO23DRAFT_03019  6 AMVIDSARCIDCKACVVSCKV 26
                       677777888888888888875 PP

  == domain 2  score: 22.6 bits;  conditional E-value: 2.9e-07
  aprb_Neukirchen_a   9 ekCdgCkgtaCveiCPgdLmkldkekkkayirepedCWeCysCvkeCpqqA 59 
                          C  C++++Cve+CP     +d+e+   +  +p+ C +C +C+ +Cp +A
    BO23DRAFT_03019  59 GACMHCESPTCVEACPTGATWKDRET-GIVEIDPALCIGCGNCIPACPYGA 108
                        57****99***************998.99999****************999 PP

  == domain 3  score: 5.7 bits;  conditional E-value: 0.046
  aprb_Neukirchen_a   8 kekCdgCkg.......taCveiCPgd 26 
                         +kC+ C +       +aCv+ CP +
    BO23DRAFT_03019 118 ADKCNYCPErraaglpPACVDTCPTK 143
                        68*****9999*************75 PP

>> BO23DRAFT_00722  
   #    score  bias  c-Evalue  i-Evalue hmmfrom  hmm to    alifrom  ali to    envfrom  env to     acc
 ---   ------ ----- --------- --------- ------- -------    ------- -------    ------- -------    ----
   1 !   24.7   5.1   6.4e-08   3.5e-06      11      63 ..     120     170 ..     118     184 .. 0.90

  Alignments for each domain:
  == domain 1  score: 24.7 bits;  conditional E-value: 6.4e-08
  aprb_Neukirchen_a  11 CdgCkgtaCveiCPgdLmkldkekkkayirepedCWeCysCvkeCpqqAievr 63 
                        C+ C+++ Cv++CP +  ++++++   +  +   C +C  C+  Cp +A ++ 
    BO23DRAFT_00722 120 CNHCENPPCVRVCPTKATYKRPDG--IVAMDYHRCIGCRFCMAGCPYGARSFN 170
                        ****99****************98..88889999**************97765 PP

>> BO23DRAFT_01807  
   #    score  bias  c-Evalue  i-Evalue hmmfrom  hmm to    alifrom  ali to    envfrom  env to     acc
 ---   ------ ----- --------- --------- ------- -------    ------- -------    ------- -------    ----
   1 !   21.2   8.0   7.5e-07     4e-05       4      59 ..       8      59 ..       7      77 .. 0.87

  Alignments for each domain:
  == domain 1  score: 21.2 bits;  conditional E-value: 7.5e-07
  aprb_Neukirchen_a  4 ifvdkekCdgCkgtaCveiCPgdLmkldkekkkayirepedCWeCysCvkeCpqqA 59
                       i++d++ C+gC+  +C ++CP   ++  +     +  +++ C  C  Cv++C   A
    BO23DRAFT_01807  8 IRIDSDICTGCG--RCKDVCPVGAVEGVQG--TPHSIREDVCVLCGQCVQQCSAFA 59
                       79*********7..*******999998866..58888899************9766 PP

>> BO23DRAFT_01640  
   #    score  bias  c-Evalue  i-Evalue hmmfrom  hmm to    alifrom  ali to    envfrom  env to     acc
 ---   ------ ----- --------- --------- ------- -------    ------- -------    ------- -------    ----
   1 !   19.5   3.8   2.6e-06   0.00014      10      76 ..     548     609 ..     542     618 .. 0.78

  Alignments for each domain:
  == domain 1  score: 19.5 bits;  conditional E-value: 2.6e-06
  aprb_Neukirchen_a  10 kCdgCkgtaCveiCPgdLmkldkekkkayirepedCWeCysCvkeCpqqAievrlyadiaplggsvs 76 
                        +C+ Ck  +C+e CP   +  d+++      + + C  C  C+ +Cp++ i++  y +i ++g++++
    BO23DRAFT_01640 548 RCTQCK--RCTEECPFGALDDDEKG--TPKPNFSRCRRCGTCMGACPERVISFANY-NIDQIGSMIR 609
                        8****8..*******9999888776..55667789****************88766.4445565555 PP

>> BO23DRAFT_00593  
   #    score  bias  c-Evalue  i-Evalue hmmfrom  hmm to    alifrom  ali to    envfrom  env to     acc
 ---   ------ ----- --------- --------- ------- -------    ------- -------    ------- -------    ----
   1 !   10.6   0.6    0.0014     0.077       9      60 ..     687     704 ..     684     721 .. 0.65
   2 !   11.0   0.6    0.0011     0.058       5      25 ..     739     757 ..     736     775 .. 0.83

  Alignments for each domain:
  == domain 1  score: 10.6 bits;  conditional E-value: 0.0014
  aprb_Neukirchen_a   9 ekCdgCkgtaCveiCPgdLmkldkekkkayirepedCWeCysCvkeCpqqAi 60 
                        e+C+ C+  +C ++CP+                                 Ai
    BO23DRAFT_00593 687 ENCIQCN--QCSYVCPH--------------------------------AAI 704
                        4555554..55555555................................555 PP

  == domain 2  score: 11.0 bits;  conditional E-value: 0.0011
  aprb_Neukirchen_a   5 fvdkekCdgCkgtaCveiCPg 25 
                         v+++ C gC+   C ++CP 
    BO23DRAFT_00593 739 QVYSQDCLGCG--SCADVCPA 757
                        58889999997..89999996 PP

>> BO23DRAFT_00626  
   #    score  bias  c-Evalue  i-Evalue hmmfrom  hmm to    alifrom  ali to    envfrom  env to     acc
 ---   ------ ----- --------- --------- ------- -------    ------- -------    ------- -------    ----
   1 !   18.5   6.1   5.2e-06   0.00028       5      61 ..      64     116 ..      62     125 .. 0.87

  Alignments for each domain:
  == domain 1  score: 18.5 bits;  conditional E-value: 5.2e-06
  aprb_Neukirchen_a   5 fvdkekC..dgCkgtaCveiCPgdLmkldkekkkayirepedCWeCysCvkeCpqqAie 61 
                         vdk kC  d C+  +Cve C  + ++     +k ++   e C +C  C+ +Cp +Ai 
    BO23DRAFT_00626  64 AVDKAKClgDSCR--KCVEECRFKALTW----MKGVMAFSELCHGCGLCMMICPSGAIT 116
                        79*****444597..9*****9999988....5789**********************5 PP

>> BO23DRAFT_02056  
   #    score  bias  c-Evalue  i-Evalue hmmfrom  hmm to    alifrom  ali to    envfrom  env to     acc
 ---   ------ ----- --------- --------- ------- -------    ------- -------    ------- -------    ----
   1 !   18.8   7.4     4e-06   0.00022       6      64 ..     240     293 ..     237     299 .. 0.89

  Alignments for each domain:
  == domain 1  score: 18.8 bits;  conditional E-value: 4e-06
  aprb_Neukirchen_a   6 vdkekCdgCkgtaCveiCPgdLmkldkekkkayirepedCWeCysCvkeCpqqAievrl 64 
                        vd   C+gC+  aC+  C  + + + +++      + ++C +C  C   Cp +A+++r 
    BO23DRAFT_02056 240 VDAGACTGCG--ACEAKCQFSAIRVLETT---ARVDTAECMGCGICELLCPSRAVSLRR 293
                        88999****7..*************9876...5668999****************9985 PP

>> BO23DRAFT_01616  
   #    score  bias  c-Evalue  i-Evalue hmmfrom  hmm to    alifrom  ali to    envfrom  env to     acc
 ---   ------ ----- --------- --------- ------- -------    ------- -------    ------- -------    ----
   1 ?    6.9   0.5     0.019         1      10      29 ..       9      26 ..       3      40 .. 0.81
   2 !   12.8   0.4   0.00028     0.015       3      27 ..      54      76 ..      52      83 .. 0.83

  Alignments for each domain:
  == domain 1  score: 6.9 bits;  conditional E-value: 0.019
  aprb_Neukirchen_a 10 kCdgCkgtaCveiCPgdLmk 29
                        C+ C+  +C ++CP  L  
    BO23DRAFT_01616  9 DCILCG--RCLDVCPVFLAS 26
                       699**7..9******87765 PP

  == domain 2  score: 12.8 bits;  conditional E-value: 0.00028
  aprb_Neukirchen_a  3 pifvdkekCdgCkgtaCveiCPgdL 27
                       p +   +kC  C+  +C+++CP+ L
    BO23DRAFT_01616 54 PARLLADKCVSCG--RCEKACPQGL 76
                       5666789*****7..*******977 PP

>> BO23DRAFT_01098  
   #    score  bias  c-Evalue  i-Evalue hmmfrom  hmm to    alifrom  ali to    envfrom  env to     acc
 ---   ------ ----- --------- --------- ------- -------    ------- -------    ------- -------    ----
   1 !   17.4   8.5   1.1e-05   0.00062       5      61 ..       6      60 ..       4      63 .. 0.85

  Alignments for each domain:
  == domain 1  score: 17.4 bits;  conditional E-value: 1.1e-05
  aprb_Neukirchen_a  5 fvdkekCdgCkgtaCveiCPgdLmkldkekkkayirepedCWeCys.CvkeCpqqAie 61
                       ++d+e+C  C+   Cve CP    +  ++++ a + +p+   +C+   +  Cp++ i+
    BO23DRAFT_01098  6 VIDQEECVACE--SCVELCPEAFRMS-SDGSCAEVIDPQTGADCVEdAISTCPVECIS 60
                       79********7..9******976555.5667*************95489999999886 PP

>> BO23DRAFT_01359  
   #    score  bias  c-Evalue  i-Evalue hmmfrom  hmm to    alifrom  ali to    envfrom  env to     acc
 ---   ------ ----- --------- --------- ------- -------    ------- -------    ------- -------    ----
   1 ?    5.8   4.3      0.04       2.2      39      56 ..     201     218 ..     189     249 .. 0.85
   2 !   13.8   0.4   0.00014    0.0074      10      41 ..     259     286 ..     256     292 .. 0.83

  Alignments for each domain:
  == domain 1  score: 5.8 bits;  conditional E-value: 0.04
  aprb_Neukirchen_a  39 irepedCWeCysCvkeCp 56 
                         +e + C  Cy+C  +Cp
    BO23DRAFT_01359 201 EQEMSRCLRCYACRSACP 218
                        578899**********99 PP

  == domain 2  score: 13.8 bits;  conditional E-value: 0.00014
  aprb_Neukirchen_a  10 kCdgCkgtaCveiCPgdLmkldkekkkayire 41 
                        +C+ C+  +C+++CP d+ +l  +  +a +re
    BO23DRAFT_01359 259 RCTECG--ECERACPMDIPVLALK--QALNRE 286
                        8****7..9*********999865..588777 PP

>> BO23DRAFT_01306  
   #    score  bias  c-Evalue  i-Evalue hmmfrom  hmm to    alifrom  ali to    envfrom  env to     acc
 ---   ------ ----- --------- --------- ------- -------    ------- -------    ------- -------    ----
   1 ?    7.0   2.1     0.017      0.92       7      23 ..      43      57 ..      40      63 .. 0.86
   2 !   16.1  10.6   2.8e-05    0.0015       5      58 ..     102     153 ..     100     172 .. 0.87
   3 ?    4.4   0.9      0.11         6      10      32 ..     169     198 ..     166     209 .. 0.69
   4 ?   -0.9   0.6       4.6   2.5e+02     115     132 ..     319     336 ..     281     361 .. 0.44

  Alignments for each domain:
  == domain 1  score: 7.0 bits;  conditional E-value: 0.017
  aprb_Neukirchen_a  7 dkekCdgCkgtaCveiC 23
                       d+++C+gC+  +C+e+C
    BO23DRAFT_01306 43 DSTRCIGCR--KCEEAC 57
                       6789****8..999999 PP

  == domain 2  score: 16.1 bits;  conditional E-value: 2.8e-05
  aprb_Neukirchen_a   5 fvdkekCdgCkgtaCveiCPgdLmkldkekkkayirepedCWeCysCvkeCpqq 58 
                        + +k++C+ C ++aC ++C  + +++++++  ++  +p+ C +C  C+ +Cp++
    BO23DRAFT_01306 102 VFRKQQCNHCLEPACASACFVKAFTKNPDG--SVTYNPKLCVGCRYCMIACPFN 153
                        56899*****99*****************8..88889***************87 PP

  == domain 3  score: 4.4 bits;  conditional E-value: 0.11
  aprb_Neukirchen_a  10 kCdgCkg.......taCveiCPgdLmkldk 32 
                        kC+ C+        + Cve CP++ +++ k
    BO23DRAFT_01306 169 KCTMCHPrlqegklPGCVEKCPKEALTFGK 198
                        777776667777777777777777766654 PP

  == domain 4  score: -0.9 bits;  conditional E-value: 4.6
  aprb_Neukirchen_a 115 llfteeeslgvkelptlk 132
                        + ++e+e++ ++e+++ k
    BO23DRAFT_01306 319 KAAKEKEAAIAREVKKAK 336
                        111111111112222222 PP

>> BO23DRAFT_01310  
   #    score  bias  c-Evalue  i-Evalue hmmfrom  hmm to    alifrom  ali to    envfrom  env to     acc
 ---   ------ ----- --------- --------- ------- -------    ------- -------    ------- -------    ----
   1 !   12.5   0.5   0.00037      0.02       2      24 ..      60      80 ..      59      88 .. 0.90
   2 ?    1.6  12.9      0.81        44       9      56 ..     143     188 ..     140     190 .. 0.90
   3 ?    5.9   2.3     0.039       2.1       4      29 ..     170     193 ..     167     198 .. 0.84
   4 !    8.4   0.6    0.0067      0.36       9      26 ..     215     239 ..     213     255 .. 0.84

  Alignments for each domain:
  == domain 1  score: 12.5 bits;  conditional E-value: 0.00037
  aprb_Neukirchen_a  2 MpifvdkekCdgCkgtaCveiCP 24
                       M +  d ++C+gC+  aCv++C 
    BO23DRAFT_01310 60 MATLFDLSRCEGCG--ACVDACT 80
                       99999********7..9*****6 PP

  == domain 2  score: 1.6 bits;  conditional E-value: 0.81
  aprb_Neukirchen_a   9 ekCdgCkgtaCveiCPgdLmkldkekkkayirepedCWeCysCvkeCp 56 
                         +C  C ++ C + CP    ++++++   +  + + C + + C + Cp
    BO23DRAFT_01310 143 RRCMHCDNPLCANLCPWGAAYKENSG--TVRIDDDICLGGAKCCQVCP 188
                        79****99*********999998775..8889999************9 PP

  == domain 3  score: 5.9 bits;  conditional E-value: 0.039
  aprb_Neukirchen_a   4 ifvdkekCdgCkgtaCveiCPgdLmk 29 
                        +++d + C g    +C ++CP d+ +
    BO23DRAFT_01310 170 VRIDDDICLGGA--KCCQVCPWDIPQ 193
                        689999999985..9******99865 PP

  == domain 4  score: 8.4 bits;  conditional E-value: 0.0067
  aprb_Neukirchen_a   9 ekCdgCkg.......taCveiCPgd 26 
                         kCd C++       +aCve+CP  
    BO23DRAFT_01310 215 YKCDRCHDsvkqgalPACVEACPLG 239
                        69****999**************75 PP

>> BO23DRAFT_01075  
   #    score  bias  c-Evalue  i-Evalue hmmfrom  hmm to    alifrom  ali to    envfrom  env to     acc
 ---   ------ ----- --------- --------- ------- -------    ------- -------    ------- -------    ----
   1 ?    5.9   1.1     0.039       2.1       9      24 ..     726     739 ..     720     749 .. 0.88
   2 !   11.9   0.5   0.00056      0.03       8      27 ..     787     804 ..     784     819 .. 0.87

  Alignments for each domain:
  == domain 1  score: 5.9 bits;  conditional E-value: 0.039
  aprb_Neukirchen_a   9 ekCdgCkgtaCveiCP 24 
                        + C+ C+  +C ++CP
    BO23DRAFT_01075 726 QVCTRCG--KCKNVCP 739
                        68****7..9****** PP

  == domain 2  score: 11.9 bits;  conditional E-value: 0.00056
  aprb_Neukirchen_a   8 kekCdgCkgtaCveiCPgdL 27 
                        +e C+gC+  +C+ +CP ++
    BO23DRAFT_01075 787 MEHCTGCG--KCTAVCPVKI 804
                        689****7..9******876 PP

>> BO23DRAFT_01553  
   #    score  bias  c-Evalue  i-Evalue hmmfrom  hmm to    alifrom  ali to    envfrom  env to     acc
 ---   ------ ----- --------- --------- ------- -------    ------- -------    ------- -------    ----
   1 !   15.2   2.1   5.3e-05    0.0029      41      65 ..     191     215 ..     184     220 .. 0.86
   2 ?    4.0   8.6      0.15       7.9       6      38 ..     218     248 ..     215     257 .. 0.67

  Alignments for each domain:
  == domain 1  score: 15.2 bits;  conditional E-value: 5.3e-05
  aprb_Neukirchen_a  41 epedCWeCysCvkeCpqqAievrly 65 
                          e C eC  C  +Cp++Aie+ ++
    BO23DRAFT_01553 191 VDETCTECGVCAAACPVEAIEMAGG 215
                        5689*****************9886 PP

  == domain 2  score: 4.0 bits;  conditional E-value: 0.15
  aprb_Neukirchen_a   6 vdkekCdgCkgtaCveiCPgdLmkldkekkkay 38 
                         d++ C+ C   aC+++CP +  ++++  +k  
    BO23DRAFT_01553 218 MDMNLCIFCC--ACIRCCPEQARYMKEGVMKDL 248
                        5677777774..777777777777777666655 PP

>> BO23DRAFT_02638  
   #    score  bias  c-Evalue  i-Evalue hmmfrom  hmm to    alifrom  ali to    envfrom  env to     acc
 ---   ------ ----- --------- --------- ------- -------    ------- -------    ------- -------    ----
   1 !   11.9  13.2   0.00056      0.03       7      63 ..      18      71 ..      13      81 .. 0.88

  Alignments for each domain:
  == domain 1  score: 11.9 bits;  conditional E-value: 0.00056
  aprb_Neukirchen_a  7 dkekCdgCkgtaCveiCPgdLmkldkekkkayirepedCWeCysCvkeCpqqAievr 63
                       d ++C+ C+   Cv+ C  +  + d+++ + +  + ++C +C+ C  +Cp++ + +r
    BO23DRAFT_02638 18 DDSRCINCE--VCVRQCSYEAHYWDDTR-QRVSFDSSKCTGCHRCAAQCPTSCLTIR 71
                       6789****7..9************9775.8999999***************988876 PP

>> BO23DRAFT_02078  
   #    score  bias  c-Evalue  i-Evalue hmmfrom  hmm to    alifrom  ali to    envfrom  env to     acc
 ---   ------ ----- --------- --------- ------- -------    ------- -------    ------- -------    ----
   1 ?   11.4   8.2   0.00078     0.042      13      67 ..      67     118 ..      58     131 .. 0.84

  Alignments for each domain:
  == domain 1  score: 11.4 bits;  conditional E-value: 0.00078
  aprb_Neukirchen_a  13 gCkgtaCveiCPgdLmkldkekkkayirepedCWeC.ysCvkeCpqqAievrlyad 67 
                        +C   +Cve+C  + ++  +++   +  + + C eC + C  +Cp +A+ ++++  
    BO23DRAFT_02078  67 KCV--RCVEVCTMNAITRADDD--TISIDRALCEECgMFCAEACPSKALITYGTTR 118
                        574..99**********99875..899999******778*********98888765 PP

>> BO23DRAFT_02091  
   #    score  bias  c-Evalue  i-Evalue hmmfrom  hmm to    alifrom  ali to    envfrom  env to     acc
 ---   ------ ----- --------- --------- ------- -------    ------- -------    ------- -------    ----
   1 ?    8.0   0.9    0.0088      0.48      39      57 ..     144     162 ..     134     174 .. 0.81
   2 ?    6.4   0.2     0.027       1.5      13      28 ..     206     222 ..     205     235 .. 0.85

  Alignments for each domain:
  == domain 1  score: 8.0 bits;  conditional E-value: 0.0088
  aprb_Neukirchen_a  39 irepedCWeCysCvkeCpq 57 
                        i e + C eC +Cv +C +
    BO23DRAFT_02091 144 IFELDRCIECGCCVAACGT 162
                        5577899999999999965 PP

  == domain 2  score: 6.4 bits;  conditional E-value: 0.027
  aprb_Neukirchen_a  13 gCkg.taCveiCPgdLm 28 
                        gC g  aC+++CP+++ 
    BO23DRAFT_02091 206 GCMGlLACEDVCPKKIP 222
                        899999*******9875 PP

>> BO23DRAFT_01115  
   #    score  bias  c-Evalue  i-Evalue hmmfrom  hmm to    alifrom  ali to    envfrom  env to     acc
 ---   ------ ----- --------- --------- ------- -------    ------- -------    ------- -------    ----
   1 ?    9.0   1.3    0.0042      0.23      42      56 ..      33      47 ..      27      50 .. 0.77
   2 ?    6.1   0.4     0.032       1.8       5      27 ..      69      89 ..      67     102 .. 0.84

  Alignments for each domain:
  == domain 1  score: 9.0 bits;  conditional E-value: 0.0042
  aprb_Neukirchen_a 42 pedCWeCysCvkeCp 56
                         +C eC +Cv++Cp
    BO23DRAFT_01115 33 AVQCTECGACVRMCP 47
                       567888888888888 PP

  == domain 2  score: 6.1 bits;  conditional E-value: 0.032
  aprb_Neukirchen_a  5 fvdkekCdgCkgtaCveiCPgdL 27
                       + +   C  C    C  +CP +L
    BO23DRAFT_01115 69 VLNAYACSLCS--LCSAVCPEKL 89
                       567789****6..*******987 PP

>> BO23DRAFT_01588  
   #    score  bias  c-Evalue  i-Evalue hmmfrom  hmm to    alifrom  ali to    envfrom  env to     acc
 ---   ------ ----- --------- --------- ------- -------    ------- -------    ------- -------    ----
   1 ?   12.3  17.9   0.00042     0.023       8      58 ..     241     284 ..     235     291 .. 0.88

  Alignments for each domain:
  == domain 1  score: 12.3 bits;  conditional E-value: 0.00042
  aprb_Neukirchen_a   8 kekCdgCkgtaCveiCPgdLmkldkekkkayirepedCWeCysCvkeCpqq 58 
                           C+gC+  +C  +CP  + +  +++      + ++C +C+ C+  Cpq+
    BO23DRAFT_01588 241 AAACTGCG--RCSAACPAGIAVHAQQR-----VNRAECMGCTECISSCPQK 284
                        678****7..**********9998776.....45679************96 PP

>> BO23DRAFT_01372  
   #    score  bias  c-Evalue  i-Evalue hmmfrom  hmm to    alifrom  ali to    envfrom  env to     acc
 ---   ------ ----- --------- --------- ------- -------    ------- -------    ------- -------    ----
   1 ?    7.6   1.2     0.012      0.64       4      23 ..       5      22 ..       2      26 .. 0.85
   2 ?    0.3   0.1         2   1.1e+02       8      22 ..      70      84 ..      66      89 .. 0.84
   3 ?    9.0   1.3    0.0043      0.23       9      34 ..     138     170 ..     134     179 .. 0.84

  Alignments for each domain:
  == domain 1  score: 7.6 bits;  conditional E-value: 0.012
  aprb_Neukirchen_a  4 ifvdkekCdgCkgtaCveiC 23
                       if+d+++C+ C+   C+ +C
    BO23DRAFT_01372  5 IFIDTTRCTACR--GCQLAC 22
                       89*********8..688777 PP

  == domain 2  score: 0.3 bits;  conditional E-value: 2
  aprb_Neukirchen_a  8 kekCdgCkgtaCvei 22
                       +++C  C ++ Cv+i
    BO23DRAFT_01372 70 PDQCRHCVNPPCVDI 84
                       578999988999987 PP

  == domain 3  score: 9.0 bits;  conditional E-value: 0.0043
  aprb_Neukirchen_a   9 ekCdgCkg.......taCveiCPgdLmkldkek 34 
                        +kC  C +       +aCv++CP   m + + +
    BO23DRAFT_01372 138 KKCVMCFDrikagmqPACVKVCPTGTMNFGERE 170
                        7999998899999999********999987654 PP

>> BO23DRAFT_01582  
   #    score  bias  c-Evalue  i-Evalue hmmfrom  hmm to    alifrom  ali to    envfrom  env to     acc
 ---   ------ ----- --------- --------- ------- -------    ------- -------    ------- -------    ----
   1 ?    8.3  11.1     0.007      0.38       7      52 ..      56      96 ..      52     101 .. 0.88

  Alignments for each domain:
  == domain 1  score: 8.3 bits;  conditional E-value: 0.007
  aprb_Neukirchen_a  7 dkekCdgCkgtaCveiCPgdLmkldkekkkayirepedCWeCysCv 52
                       + ++C+ C+  +C+++CP++   + + k    + + e C  C +C+
    BO23DRAFT_01582 56 RADECTSCG--RCIDACPNKANSIVDGK---LVIDWERCTACGACT 96
                       6789****7..***********998665...888999********7 PP

>> BO23DRAFT_01641  
   #    score  bias  c-Evalue  i-Evalue hmmfrom  hmm to    alifrom  ali to    envfrom  env to     acc
 ---   ------ ----- --------- --------- ------- -------    ------- -------    ------- -------    ----
   1 ?    6.2   1.0     0.032       1.7      43      56 ..      26      39 ..      14      46 .. 0.85
   2 ?    6.0   0.3     0.035       1.9      10      25 ..      71      84 ..      64     102 .. 0.76

  Alignments for each domain:
  == domain 1  score: 6.2 bits;  conditional E-value: 0.032
  aprb_Neukirchen_a 43 edCWeCysCvkeCp 56
                       ++C++C+ C  +Cp
    BO23DRAFT_01641 26 KKCYQCATCSVACP 39
                       78999999999998 PP

  == domain 2  score: 6.0 bits;  conditional E-value: 0.035
  aprb_Neukirchen_a 10 kCdgCkgtaCveiCPg 25
                        C+ C+  +C + CP 
    BO23DRAFT_01641 71 LCHNCG--TCSDLCPR 84
                       577786..78888874 PP

>> BO23DRAFT_00577  
   #    score  bias  c-Evalue  i-Evalue hmmfrom  hmm to    alifrom  ali to    envfrom  env to     acc
 ---   ------ ----- --------- --------- ------- -------    ------- -------    ------- -------    ----
   1 ?    7.9   7.9    0.0096      0.52       5      57 ..     249     312 ..     247     337 .. 0.80

  Alignments for each domain:
  == domain 1  score: 7.9 bits;  conditional E-value: 0.0096
  aprb_Neukirchen_a   5 fvdkekCdgCkgtaCveiCPgdLmkldke............kkkayirepedCWeCysCvk.eCpq 57 
                        ++ ++ C  C   +C++ CP +L+    +            +   + re   C eC  C k +Cp 
    BO23DRAFT_00577 249 RITTSICCQCS--HCTDLCPRNLLGHSLHphrlmrvlegqmHAGTVAREALLCSECGLCEKfACPM 312
                        688999****6..**********9876666688888888664456888999999999998856775 PP

>> BO23DRAFT_02164  
   #    score  bias  c-Evalue  i-Evalue hmmfrom  hmm to    alifrom  ali to    envfrom  env to     acc
 ---   ------ ----- --------- --------- ------- -------    ------- -------    ------- -------    ----
   1 ?    1.4   7.5      0.92        50      41      57 ..     206     222 ..     196     232 .. 0.77
   2 ?   10.6   0.5    0.0013     0.073       9      27 ..     261     277 ..     253     292 .. 0.78

  Alignments for each domain:
  == domain 1  score: 1.4 bits;  conditional E-value: 0.92
  aprb_Neukirchen_a  41 epedCWeCysCvkeCpq 57 
                        + + C  Cy+C   Cp 
    BO23DRAFT_02164 206 QMRRCVRCYACRNTCPM 222
                        34678888888888884 PP

  == domain 2  score: 10.6 bits;  conditional E-value: 0.0013
  aprb_Neukirchen_a   9 ekCdgCkgtaCveiCPgdL 27 
                         +C  C+  +C+++CP d+
    BO23DRAFT_02164 261 GRCVECG--ECERACPLDI 277
                        58****7..9******996 PP

>> BO23DRAFT_02163  
   #    score  bias  c-Evalue  i-Evalue hmmfrom  hmm to    alifrom  ali to    envfrom  env to     acc
 ---   ------ ----- --------- --------- ------- -------    ------- -------    ------- -------    ----
   1 ?    5.6   3.2     0.048       2.6      10      25 ..     240     253 ..     221     280 .. 0.77
   2 ?    7.6   2.1     0.012      0.63      11      27 ..     320     334 ..     317     354 .. 0.74

  Alignments for each domain:
  == domain 1  score: 5.6 bits;  conditional E-value: 0.048
  aprb_Neukirchen_a  10 kCdgCkgtaCveiCPg 25 
                         C+ C+  aC++ CP 
    BO23DRAFT_02163 240 ICISCG--ACTYLCPT 253
                        588886..88888886 PP

  == domain 2  score: 7.6 bits;  conditional E-value: 0.012
  aprb_Neukirchen_a  11 CdgCkgtaCveiCPgdL 27 
                        C gC+  +C++ CP +L
    BO23DRAFT_02163 320 CCGCG--RCIKSCPVSL 334
                        77785..7888888766 PP

>> BO23DRAFT_01997  
   #    score  bias  c-Evalue  i-Evalue hmmfrom  hmm to    alifrom  ali to    envfrom  env to     acc
 ---   ------ ----- --------- --------- ------- -------    ------- -------    ------- -------    ----
   1 ?    4.1   1.4      0.14       7.5       5      23 ..       6      22 ..       2      25 .. 0.72
   2 ?   -0.7   0.1         4   2.2e+02       8      21 ..      70      83 ..      67      85 .. 0.84
   3 ?    9.4   1.2    0.0032      0.17       8      35 ..     134     168 ..     119     176 .. 0.85

  Alignments for each domain:
  == domain 1  score: 4.1 bits;  conditional E-value: 0.14
  aprb_Neukirchen_a  5 fvdkekCdgCkgtaCveiC 23
                       fvd ++C+ C+   C+ +C
    BO23DRAFT_01997  6 FVDLTRCTACR--GCQIAC 22
                       78888888887..566666 PP

  == domain 2  score: -0.7 bits;  conditional E-value: 4
  aprb_Neukirchen_a  8 kekCdgCkgtaCve 21
                       +e+C  C ++ C++
    BO23DRAFT_01997 70 PEQCRHCFEPPCMY 83
                       58899998899997 PP

  == domain 3  score: 9.4 bits;  conditional E-value: 0.0032
  aprb_Neukirchen_a   8 kekCdgCkg.......taCveiCPgdLmkldkekk 35 
                        ++kCd C +       +aCv  CP   m + +e++
    BO23DRAFT_01997 134 MSKCDMCLDrvhngmkPACVTSCPTGTMNFGDEEE 168
                        689****9999999*************99955542 PP

>> BO23DRAFT_01363  
   #    score  bias  c-Evalue  i-Evalue hmmfrom  hmm to    alifrom  ali to    envfrom  env to     acc
 ---   ------ ----- --------- --------- ------- -------    ------- -------    ------- -------    ----
   1 ?    7.0   1.9     0.018      0.95      40      59 ..      24      43 ..      13      71 .. 0.74
   2 ?    5.4   2.9     0.056         3      11      27 ..      73      87 ..      70     104 .. 0.87

  Alignments for each domain:
  == domain 1  score: 7.0 bits;  conditional E-value: 0.018
  aprb_Neukirchen_a 40 repedCWeCysCvkeCpqqA 59
                       ++ + C++C +C+  Cp+  
    BO23DRAFT_01363 24 QNMALCYQCGNCTAGCPVAR 43
                       56678***********9864 PP

  == domain 2  score: 5.4 bits;  conditional E-value: 0.056
  aprb_Neukirchen_a 11 CdgCkgtaCveiCPgdL 27
                       C  C+  +C+  CP+d+
    BO23DRAFT_01363 73 CASCE--TCTTRCPNDI 87
                       99997..9******997 PP

>> BO23DRAFT_02168  
   #    score  bias  c-Evalue  i-Evalue hmmfrom  hmm to    alifrom  ali to    envfrom  env to     acc
 ---   ------ ----- --------- --------- ------- -------    ------- -------    ------- -------    ----
   1 ?    6.2   1.4      0.03       1.6      41      57 ..      24      40 ..      15      64 .. 0.82
   2 ?    0.4  12.8       1.8     1e+02      10      63 ..      27      89 ..      26     102 .. 0.66

  Alignments for each domain:
  == domain 1  score: 6.2 bits;  conditional E-value: 0.03
  aprb_Neukirchen_a 41 epedCWeCysCvkeCpq 57
                       + + C++C +C+  Cp 
    BO23DRAFT_02168 24 NLATCYQCGNCTAGCPY 40
                       55789999999999996 PP

  == domain 2  score: 0.4 bits;  conditional E-value: 1.8
  aprb_Neukirchen_a 10 kCdgCkgtaCveiCPgdLmkldke............kkkayirepedCWeCysCvkeCpqqAievr 63
                        C  C+  +C+  CP   ++  +             ++   +r+   C  C sC+  Cp++ i+v 
    BO23DRAFT_02168 27 TCYQCG--NCTAGCPYTFVYDIPVsrimrlvqmgrrDEVLRCRSLWLCASCQSCTTRCPNN-IDVA 89
                       588996..89999997655443333444444445445566778888899999999999986.5555 PP

>> BO23DRAFT_01358  
   #    score  bias  c-Evalue  i-Evalue hmmfrom  hmm to    alifrom  ali to    envfrom  env to     acc
 ---   ------ ----- --------- --------- ------- -------    ------- -------    ------- -------    ----
   1 ?    4.0   4.6      0.14       7.8       9      25 ..     244     258 ..     241     274 .. 0.88
   2 ?    7.1   1.7     0.016      0.86      10      26 ..     324     338 ..     321     361 .. 0.73

  Alignments for each domain:
  == domain 1  score: 4.0 bits;  conditional E-value: 0.14
  aprb_Neukirchen_a   9 ekCdgCkgtaCveiCPg 25 
                         kC  C+  aC++ CP 
    BO23DRAFT_01358 244 AKCLSCG--ACTYLCPT 258
                        79****7..9*****96 PP

  == domain 2  score: 7.1 bits;  conditional E-value: 0.016
  aprb_Neukirchen_a  10 kCdgCkgtaCveiCPgd 26 
                         C gC+  +C++ CP  
    BO23DRAFT_01358 324 SCVGCG--RCISSCPVT 338
                        69***7..9*****975 PP

>> BO23DRAFT_00590  
   #    score  bias  c-Evalue  i-Evalue hmmfrom  hmm to    alifrom  ali to    envfrom  env to     acc
 ---   ------ ----- --------- --------- ------- -------    ------- -------    ------- -------    ----
   1 ?    0.2  12.7       2.1   1.1e+02      10      58 ..      20      85 ..      16     100 .. 0.85
   2 ?    4.4   0.1      0.11         6      24      48 ..     339     363 ..     338     367 .. 0.95

  Alignments for each domain:
  == domain 1  score: 0.2 bits;  conditional E-value: 2.1
  aprb_Neukirchen_a 10 kCdgCkgtaCveiCPgdLmkldke...................kkkayirepedCWeCysCvkeCpqq 58
                        C +C+   C+ +CP    ++++                    + +++ ++ ++C  C sC   Cp +
    BO23DRAFT_00590 20 ACMKCG--MCQAVCPVFAETMREAdvtrgkiallenlahemikDPESVQERVNKCLLCGSCAANCPSG 85
                       7999*7..9******98888877678999999999999998875678888899************975 PP

  == domain 2  score: 4.4 bits;  conditional E-value: 0.11
  aprb_Neukirchen_a  24 PgdLmkldkekkkayirepedCWeC 48 
                        P dL+ ++k+ +   + e + C +C
    BO23DRAFT_00590 339 PRDLIRMNKNYELVEMSEADRCCGC 363
                        89*********************** PP

>> BO23DRAFT_00585  
   #    score  bias  c-Evalue  i-Evalue hmmfrom  hmm to    alifrom  ali to    envfrom  env to     acc
 ---   ------ ----- --------- --------- ------- -------    ------- -------    ------- -------    ----
   1 ?   -1.5   0.4       7.1   3.8e+02      88     109 ..      99     123 ..      65     205 .. 0.58
   2 ?    6.9   0.5     0.018      0.99      10      25 ..     311     324 ..     304     338 .. 0.85
   3 ?    5.0   0.8     0.071       3.9      10      25 ..     361     374 ..     358     394 .. 0.80

  Alignments for each domain:
  == domain 1  score: -1.5 bits;  conditional E-value: 7.1
  aprb_Neukirchen_a  88 ikfrdgkvkrfkipirttpeg...s 109
                        i    g +k +k ++ t++e    +
    BO23DRAFT_00585  99 IARDAGVKKIVKSKSMTSEETqfnH 123
                        4444444444444444432222111 PP

  == domain 2  score: 6.9 bits;  conditional E-value: 0.018
  aprb_Neukirchen_a  10 kCdgCkgtaCveiCPg 25 
                        +C  C+  aC ++CP 
    BO23DRAFT_00585 311 RCVRCG--ACANVCPV 324
                        89***7..9*****95 PP

  == domain 3  score: 5.0 bits;  conditional E-value: 0.071
  aprb_Neukirchen_a  10 kCdgCkgtaCveiCPg 25 
                        +C+ C+  aC +iC g
    BO23DRAFT_00585 361 NCINCE--ACKNICAG 374
                        7****7..9*****88 PP

>> BO23DRAFT_00827  
   #    score  bias  c-Evalue  i-Evalue hmmfrom  hmm to    alifrom  ali to    envfrom  env to     acc
 ---   ------ ----- --------- --------- ------- -------    ------- -------    ------- -------    ----
   1 ?    8.5   2.9     0.006      0.32      18      61 ..     347     391 ..     342     401 .. 0.76
   2 ?    4.4   9.7      0.11       6.1      10      64 ..     374     423 ..     369     427 .. 0.85

  Alignments for each domain:
  == domain 1  score: 8.5 bits;  conditional E-value: 0.006
  aprb_Neukirchen_a  18 aCveiCPgdLmk.ldkekkkayirepedCWeCysCvkeCpqqAie 61 
                        +C   CP  ++  l    +   +r  + C +C +C++ C+ +Ai 
    BO23DRAFT_00827 347 HCSVWCPLGMVAaLAGRISPWRMRVGQGCTQCGACMRVCRYSAIT 391
                        6777788555440444555667888999***************95 PP

  == domain 2  score: 4.4 bits;  conditional E-value: 0.11
  aprb_Neukirchen_a  10 kCdgCkgtaCveiCPgdLmkldkekkkayirepedCWeCysCvkeCpqqAievrl 64 
                         C+ C+  aC+++C  + ++  + +     r +  C  C  C+  C+  A+++ l
    BO23DRAFT_00827 374 GCTQCG--ACMRVCRYSAITPAALQ---RGRPEISCTLCRDCTAVCRPAAMQLTL 423
                        488886..9*******999998654...6788899************99999876 PP

>> BO23DRAFT_01802  
   #    score  bias  c-Evalue  i-Evalue hmmfrom  hmm to    alifrom  ali to    envfrom  env to     acc
 ---   ------ ----- --------- --------- ------- -------    ------- -------    ------- -------    ----
   1 ?    1.6  17.3       0.8        43       5      64 ..     548     603 ..     546     613 .. 0.77

  Alignments for each domain:
  == domain 1  score: 1.6 bits;  conditional E-value: 0.8
  aprb_Neukirchen_a   5 fvdkekCdgCkgtaCveiCPgdLmkldkekkkayirepedCWeCys....CvkeCpqqAievrl 64 
                        +vd+ekC  C+  aC  iC g  ++ d+++   +   ++ C +C+s    C+++Cp++Ai+v  
    BO23DRAFT_01802 548 IVDTEKCVQCG--ACN-ICSG--IQPDENG---VPFWNNLCTGCVSktpaCLQMCPKGAIAVDT 603
                        79********7..997.**98..7888777...44445677777744445**********9865 PP


Internal pipeline statistics summary:
-------------------------------------
Query model(s):                            1  (157 nodes)
Target sequences:                       3198  (1052871 residues searched)
Passed MSV filter:                       166  (0.0519074); expected 64.0 (0.02)
Passed bias filter:                      133  (0.0415885); expected 64.0 (0.02)
Passed Vit filter:                        71  (0.0222014); expected 3.2 (0.001)
Passed Fwd filter:                        59  (0.018449); expected 0.0 (1e-05)
Initial search space (Z):               3198  [actual number of targets]
Domain search space  (domZ):              59  [number of targets reported over threshold]
# CPU time: 0.06u 0.00s 00:00:00.06 Elapsed: 00:00:00.03
# Mc/sec: 5385.82
//
[ok]
