# Supplementary material for: Sulfur disproportionation occurs globally across anoxic habitats and has multiple mechanisms of independent evolutionary origin
Source: ISME J. 2026 Mar 2;20(1):wrag042. doi: 10.1093/ismejo/wrag042 (PMC12998232; doi:10.1093/ismejo/wrag042)
Supplement: Sup_File_1_HMM_wrag042 [file sup_file_1_hmm_wrag042.zip › SupFile1_HMM/SupFile1c_results/aprb_Neukirchen_a-hmm-033_Salidesulfovibrio_brasiliensis_LVform1_GCF_001311825.txt]

# hmmsearch :: search profile(s) against a sequence database
# HMMER 3.4 (Aug 2023); http://hmmer.org/
# Copyright (C) 2023 Howard Hughes Medical Institute.
# Freely distributed under the BSD open source license.
# - - - - - - - - - - - - - - - - - - - - - - - - - - - - - - - - - - - -
# query HMM file:                  /Users/lukas/OneDrive/2023_Sulfur/20250723_HMM/profiles_all/aprb_Neukirchen_a.hmm
# target sequence database:        /Users/lukas/OneDrive/2023_Sulfur/20250626_HMM/db_new/033_Salidesulfovibrio_brasiliensis_LVform1_GCF_001311825.fas
# - - - - - - - - - - - - - - - - - - - - - - - - - - - - - - - - - - - -

Query:       aprb_Neukirchen_a  [M=157]
Scores for complete sequences (score includes all domains):
   --- full sequence ---   --- best 1 domain ---    -#dom-
    E-value  score  bias    E-value  score  bias    exp  N  Sequence       Description
    ------- ------ -----    ------- ------ -----   ---- --  --------       -----------
    8.6e-61  202.1   0.5    9.9e-61  201.9   0.5    1.0  1  WP_054652274.1  adenylyl-sulfate reductase subunit beta [Sali
    1.4e-12   45.5   8.6    1.7e-12   45.2   8.6    1.1  1  WP_054649311.1  mercury methylation ferredoxin HgcB [Salidesu
    1.5e-11   42.2   6.1    1.5e-11   42.1   6.1    1.0  1  WP_054648016.1  ferredoxin [Salidesulfovibrio brasiliensis]
    4.3e-11   40.6   9.2    5.1e-11   40.4   9.2    1.1  1  WP_054648936.1  ferredoxin family protein [Salidesulfovibrio 
    4.8e-11   40.5   8.2      6e-11   40.2   8.2    1.1  1  WP_054649562.1  4Fe-4S binding protein [Salidesulfovibrio bra
    6.5e-11   40.1  22.0    1.3e-07   29.4   9.2    3.1  3  WP_054652104.1  4Fe-4S dicluster domain-containing protein [S
    6.7e-11   40.0   6.6      1e-10   39.4   6.6    1.3  1  WP_054651111.1  nitroreductase family protein [Salidesulfovib
    1.4e-10   39.0   3.4    1.4e-10   39.0   3.4    1.6  1  WP_054649034.1  4Fe-4S binding protein [Salidesulfovibrio bra
    5.7e-10   37.0  26.3    5.6e-07   27.3   7.5    3.0  3  WP_054653012.1  4Fe-4S binding protein [Salidesulfovibrio bra
    1.2e-09   36.0  23.7    1.3e-06   26.1   7.7    3.1  2  WP_054651507.1  CoB--CoM heterodisulfide reductase iron-sulfu
    1.3e-09   35.9  25.7    6.2e-07   27.1   8.8    3.1  3  WP_054652652.1  4Fe-4S dicluster domain-containing protein [S
    2.6e-09   34.9  40.4    0.00027   18.6   8.4    4.6  4  WP_054649190.1  4Fe-4S binding protein [Salidesulfovibrio bra
    4.4e-09   34.1   5.9    4.4e-09   34.1   5.9    1.5  1  WP_054648312.1  ATP-binding protein [Salidesulfovibrio brasil
    7.2e-09   33.4  30.1    2.6e-07   28.4   5.0    3.9  3  WP_157054946.1  FAD-dependent oxidoreductase [Salidesulfovibr
    8.4e-09   33.2   1.5    1.4e-08   32.5   1.5    1.3  1  WP_054648278.1  ATP-binding protein [Salidesulfovibrio brasil
    3.4e-08   31.3  10.7    6.2e-08   30.4  10.7    1.4  1  WP_054648061.1  NIL domain-containing protein [Salidesulfovib
    3.4e-08   31.2  10.7      9e-05   20.1   5.7    2.5  2  WP_245628827.1  (Fe-S)-binding protein [Salidesulfovibrio bra
    1.6e-07   29.0  15.2      3e-07   28.2  15.2    1.4  1  WP_245628588.1  DUF362 domain-containing protein [Salidesulfo
    1.8e-07   28.9  22.2      9e-06   23.4   7.1    2.8  2  WP_054649363.1  FAD-dependent oxidoreductase [Salidesulfovibr
    3.1e-07   28.1   9.9    3.6e-07   27.9   9.9    1.1  1  WP_054648651.1  4Fe-4S binding protein [Salidesulfovibrio bra
    8.3e-07   26.7   5.3    1.4e-06   26.0   5.3    1.3  1  WP_054648340.1  glutamate synthase-related protein, partial [
    1.6e-06   25.8  29.6    5.1e-06   24.2   9.2    3.3  3  WP_369404473.1  4Fe-4S dicluster domain-containing protein [S
    2.6e-06   25.1   6.2    4.9e-06   24.2   6.2    1.5  1  WP_054649530.1  nitroreductase family protein [Salidesulfovib
    1.7e-05   22.5  28.7      0.012   13.2   7.0    3.1  3  WP_054651661.1  4Fe-4S dicluster domain-containing protein [S
    2.7e-05   21.8  30.1    0.00022   18.8  11.1    3.6  4  WP_054650384.1  4Fe-4S dicluster domain-containing protein [S
    3.3e-05   21.5   3.9    5.4e-05   20.8   3.9    1.3  1  WP_054648507.1  nitroreductase family protein [Salidesulfovib
    6.5e-05   20.6   7.6      0.011   13.4   0.3    2.2  2  WP_054651505.1  4Fe-4S dicluster domain-containing protein [S
    7.2e-05   20.4   5.0    7.2e-05   20.4   5.0    1.7  1  WP_054652872.1  sulfate reduction electron transfer complex D
    0.00016   19.3   4.5    0.00023   18.8   4.5    1.2  1  WP_157054965.1  4Fe-4S dicluster domain-containing protein, p
    0.00017   19.2  12.8     0.0027   15.3   4.5    2.3  2  WP_054648688.1  ATP-binding protein [Salidesulfovibrio brasil
    0.00038   18.1   7.8     0.0088   13.7   2.9    2.3  2  WP_172677116.1  4Fe-4S dicluster domain-containing protein [S
     0.0011   16.6   3.8      0.099   10.2   0.6    2.3  2  WP_054648288.1  fumarate reductase iron-sulfur subunit [Salid
     0.0024   15.5  13.2     0.0032   15.1  13.2    1.2  1  WP_054650205.1  4Fe-4S binding protein [Salidesulfovibrio bra
     0.0029   15.2   6.8       0.12    9.9   1.1    2.5  2  WP_054653169.1  pyruvate:ferredoxin (flavodoxin) oxidoreducta
     0.0041   14.7   3.0     0.0057   14.3   3.0    1.3  1  WP_245628628.1  4Fe-4S dicluster domain-containing protein [S
     0.0045   14.6  12.8     0.0072   13.9  12.8    1.3  1  WP_054650753.1  4Fe-4S binding protein [Salidesulfovibrio bra
     0.0061   14.2  25.7       0.15    9.6   0.4    4.0  4  WP_054652932.1  4Fe-4S dicluster domain-containing protein [S
  ------ inclusion threshold ------
       0.02   12.5   7.9       0.23    9.0   0.5    2.4  2  WP_054649338.1  FAD-binding and (Fe-S)-binding domain-contain
      0.024   12.2   7.0       0.04   11.5   7.0    1.3  1  WP_054648690.1  ATP-binding protein [Salidesulfovibrio brasil
      0.067   10.8  19.7     0.0088   13.7  14.6    2.1  3  WP_054648185.1  4Fe-4S binding protein [Salidesulfovibrio bra
       0.12   10.0  23.7       0.35    8.5   0.2    4.7  5  WP_054652992.1  4Fe-4S dicluster domain-containing protein, p
        0.2    9.2  13.9       0.02   12.5   0.9    2.8  3  WP_054649962.1  4Fe-4S dicluster domain-containing protein [S
        1.1    6.8  18.4      0.044   11.4   1.1    2.8  3  WP_054651511.1  4Fe-4S dicluster domain-containing protein [S
        1.2    6.7   7.8        3.1    5.4   0.5    2.2  2  WP_054652270.1  quinone-interacting membrane-bound oxidoreduc
        1.4    6.5  10.3       0.11   10.0   2.4    2.1  2  WP_054648277.1  4Fe-4S binding protein [Salidesulfovibrio bra
          2    6.0  13.2       0.58    7.7   0.7    2.9  3  WP_054651947.1  4Fe-4S dicluster domain-containing protein [S
        5.2    4.6  14.0         57    1.3  14.0    2.2  1  WP_054652395.1  (Fe-S)-binding protein, partial [Salidesulfov


Domain annotation for each sequence (and alignments):
>> WP_054652274.1  adenylyl-sulfate reductase subunit beta [Salidesulfovibrio brasiliensis]
   #    score  bias  c-Evalue  i-Evalue hmmfrom  hmm to    alifrom  ali to    envfrom  env to     acc
 ---   ------ ----- --------- --------- ------- -------    ------- -------    ------- -------    ----
   1 !  201.9   0.5   1.4e-62   9.9e-61       2     132 ..       1     145 [.       1     162 [. 0.89

  Alignments for each domain:
  == domain 1  score: 201.9 bits;  conditional E-value: 1.4e-62
  aprb_Neukirchen_a   2 MpifvdkekCdgCkg...taCveiCPgdLmkldkekkkayirepedCWeCysCvkeCpqqAievrlyadiaplggsvsplrgeedimWtikf 90 
                        Mp+fv++ekCdgCkg   taC++iCP+dLm ld+e++kay++epe CWeCysCvk+Cpq+Aie r yad+ap+gg+ +p+r+ edimWtikf
     WP_054652274.1   1 MPTFVNPEKCDGCKGgekTACMYICPNDLMILDPEAMKAYNQEPEACWECYSCVKICPQGAIEARPYADFAPMGGTSIPMRSAEDIMWTIKF 92 
                        ******************************************************************************************** PP

  aprb_Neukirchen_a  91 rdgkvkrfkipirttpeg.....s......nlksellfteeeslgvkelptlk 132
                        r+g+vkrfk+pirttpeg     +      +l+sellfte+e ++ ke+ ++k
     WP_054652274.1  93 RNGSVKRFKFPIRTTPEGsikpfEgkpepgDLESELLFTETELVTPKEVLNKK 145
                        ******************776551566677899******99988766666555 PP

>> WP_054649311.1  mercury methylation ferredoxin HgcB [Salidesulfovibrio brasiliensis]
   #    score  bias  c-Evalue  i-Evalue hmmfrom  hmm to    alifrom  ali to    envfrom  env to     acc
 ---   ------ ----- --------- --------- ------- -------    ------- -------    ------- -------    ----
   1 !   45.2   8.6   2.5e-14   1.7e-12       7      65 ..      16      70 ..      13      80 .. 0.91

  Alignments for each domain:
  == domain 1  score: 45.2 bits;  conditional E-value: 2.5e-14
  aprb_Neukirchen_a  7 dkekCdgCkgtaCveiCPgdLmkldkekkkayirepedCWeCysCvkeCpqqAievrly 65
                       d++kC gC+   C  +CP+ ++ +++   ka + +   C eC +C   Cp++A++v  +
     WP_054649311.1 16 DRDKCVGCG--MCAAVCPHGVFIMNER--KAEVVDHGACMECGACSMNCPVEAVSVTPG 70
                       689*****7..*************965..9************************99876 PP

>> WP_054648016.1  ferredoxin [Salidesulfovibrio brasiliensis]
   #    score  bias  c-Evalue  i-Evalue hmmfrom  hmm to    alifrom  ali to    envfrom  env to     acc
 ---   ------ ----- --------- --------- ------- -------    ------- -------    ------- -------    ----
   1 !   42.1   6.1   2.2e-13   1.5e-11       2      61 ..       1      58 [.       1      60 [] 0.95

  Alignments for each domain:
  == domain 1  score: 42.1 bits;  conditional E-value: 2.2e-13
  aprb_Neukirchen_a  2 MpifvdkekCdgCkgtaCveiCPgdLmkldkekkkayirepedCWeCy.sCvkeCpqqAie 61
                       M i++d ++C+gC+  +Cve CP d++++d +++ka++  p+   +C+  C+  Cp +Ai+
     WP_054648016.1  1 MAIVIDADECIGCE--TCVELCP-DVFEMDGDGEKAVVIAPDSDADCVdECIDTCPSEAIS 58
                       99***********7..9******.9**********************856**********6 PP

>> WP_054648936.1  ferredoxin family protein [Salidesulfovibrio brasiliensis]
   #    score  bias  c-Evalue  i-Evalue hmmfrom  hmm to    alifrom  ali to    envfrom  env to     acc
 ---   ------ ----- --------- --------- ------- -------    ------- -------    ------- -------    ----
   1 !   40.4   9.2   7.3e-13   5.1e-11       4      62 ..      11      66 ..       9      72 .. 0.93

  Alignments for each domain:
  == domain 1  score: 40.4 bits;  conditional E-value: 7.3e-13
  aprb_Neukirchen_a  4 ifvdkekCdgCkgtaCveiCPgdLmkldkekkkayirepedCWeCysCvkeCpqqAiev 62
                       + v+++ C+gC+   Cv+ CP ++++ld+++ k ++ +++dC +C  C  +Cp  Ai v
     WP_054648936.1 11 VTVYPDWCKGCG--VCVSFCPAKVLELDETG-KCHVAREDDCIHCGFCELHCPDFAIVV 66
                       5799*******7..9*************987.*************************76 PP

>> WP_054649562.1  4Fe-4S binding protein [Salidesulfovibrio brasiliensis]
   #    score  bias  c-Evalue  i-Evalue hmmfrom  hmm to    alifrom  ali to    envfrom  env to     acc
 ---   ------ ----- --------- --------- ------- -------    ------- -------    ------- -------    ----
   1 !   40.2   8.2   8.5e-13     6e-11       4      64 ..       4      69 ..       1      75 [. 0.86

  Alignments for each domain:
  == domain 1  score: 40.2 bits;  conditional E-value: 8.5e-13
  aprb_Neukirchen_a  4 ifvdkekCdgCkgtaCveiCPgdLmkldke.......kkkayirepedCWeCysCvkeCpqqAievrl 64
                       i v++++C+gC    C  +CP ++++  +          +   ++ e+C +C+sC  +Cp  Ai+v+ 
     WP_054649562.1  4 IAVQEDRCKGCM--LCSTVCPVQIIVQSERfnqsgykVAEVPAEDMEKCTGCTSCALICPDLAIRVYR 69
                       789********6..*************99777777553355678899*****************9985 PP

>> WP_054652104.1  4Fe-4S dicluster domain-containing protein [Salidesulfovibrio brasiliensis]
   #    score  bias  c-Evalue  i-Evalue hmmfrom  hmm to    alifrom  ali to    envfrom  env to     acc
 ---   ------ ----- --------- --------- ------- -------    ------- -------    ------- -------    ----
   1 !   11.6   0.4   0.00055     0.039       5      24 ..       8      25 ..       2      52 .. 0.80
   2 !   29.4   9.2   1.8e-09   1.3e-07      10      61 ..      58     108 ..      56     115 .. 0.91
   3 !    7.9   0.4    0.0075      0.52       8      31 ..     116     146 ..     111     158 .. 0.81

  Alignments for each domain:
  == domain 1  score: 11.6 bits;  conditional E-value: 0.00055
  aprb_Neukirchen_a  5 fvdkekCdgCkgtaCveiCP 24
                       +vd ekC+gC   +C  +C 
     WP_054652104.1  8 RVDAEKCIGCF--TCAMACK 25
                       67888888885..7888774 PP

  == domain 2  score: 29.4 bits;  conditional E-value: 1.8e-09
  aprb_Neukirchen_a  10 kCdgCkgtaCveiCPgdLmkldkekkkayirepedCWeCysCvkeCpqqAie 61 
                         C+ C+++aC ++CP    ++++e+   +++++e+C +C +C++ Cp +A +
     WP_054652104.1  58 ACNHCEDPACLNVCPVVAYTKREED-GVVVHHQEKCIGCGNCIRSCPYGAPK 108
                        6****99*********999998886.9*********************9965 PP

  == domain 3  score: 7.9 bits;  conditional E-value: 0.0075
  aprb_Neukirchen_a   8 kekCdgCkg.......taCveiCPgdLmkld 31 
                         ekC  C++       +aC+  CP + ++l 
     WP_054652104.1 116 AEKCSFCHErldaglePACIMSCPTEALQLV 146
                        6899999989999999999999999887764 PP

>> WP_054651111.1  nitroreductase family protein [Salidesulfovibrio brasiliensis]
   #    score  bias  c-Evalue  i-Evalue hmmfrom  hmm to    alifrom  ali to    envfrom  env to     acc
 ---   ------ ----- --------- --------- ------- -------    ------- -------    ------- -------    ----
   1 !   39.4   6.6   1.5e-12     1e-10       4      62 ..       4      60 ..       1      66 [. 0.93

  Alignments for each domain:
  == domain 1  score: 39.4 bits;  conditional E-value: 1.5e-12
  aprb_Neukirchen_a  4 ifvdkekCdgCkgtaCveiCPgdLmkldkekkkayirepedCWeCysCvkeCpqqAiev 62
                         +d+ekC+ C+  +C   CP ++++l++e  + +  ++++C +C  C+ +Cp++A+++
     WP_054651111.1  4 FSIDEEKCIQCG--ECAADCPRSIIELEPEYPRIVPGKEDNCIQCQHCLAICPTEALSI 60
                       679********7..9*****************************************986 PP

>> WP_054649034.1  4Fe-4S binding protein [Salidesulfovibrio brasiliensis]
   #    score  bias  c-Evalue  i-Evalue hmmfrom  hmm to    alifrom  ali to    envfrom  env to     acc
 ---   ------ ----- --------- --------- ------- -------    ------- -------    ------- -------    ----
   1 !   39.0   3.4   1.9e-12   1.4e-10       5      66 ..     241     297 ..     239     307 .. 0.90

  Alignments for each domain:
  == domain 1  score: 39.0 bits;  conditional E-value: 1.9e-12
  aprb_Neukirchen_a   5 fvdkekCdgCkgtaCveiCPgdLmkldkekkkayirepedCWeCysCvkeCpqqAievrlya 66 
                         vd+e+C+gC+  +C   C  + + +++   kayire + C +C  C+ +Cp++A+++rl  
     WP_054649034.1 241 HVDTENCIGCG--ECAGFCQFKAIGFRER--KAYIRE-DRCLGCGVCTNKCPKNALSLRLAP 297
                        59********7..9************964..9***98.67******************9975 PP

>> WP_054653012.1  4Fe-4S binding protein [Salidesulfovibrio brasiliensis]
   #    score  bias  c-Evalue  i-Evalue hmmfrom  hmm to    alifrom  ali to    envfrom  env to     acc
 ---   ------ ----- --------- --------- ------- -------    ------- -------    ------- -------    ----
   1 !   10.1   0.7    0.0015      0.11       7      31 ..       8      30 ..       5      41 .. 0.72
   2 !   27.3   7.5   7.9e-09   5.6e-07       7      62 ..      50     103 ..      45     107 .. 0.90
   3 !   12.2   2.6   0.00034     0.024       5      33 ..     106     132 ..     102     138 .. 0.82

  Alignments for each domain:
  == domain 1  score: 10.1 bits;  conditional E-value: 0.0015
  aprb_Neukirchen_a  7 dkekCdgCkgtaCveiCPgdLmkld 31
                       ++e+C+gC+   C  +C  ++ k+ 
     WP_054653012.1  8 RMERCIGCH--SCSLACARQVHKML 30
                       578888886..88888888777665 PP

  == domain 2  score: 27.3 bits;  conditional E-value: 7.9e-09
  aprb_Neukirchen_a   7 dkekCdgCkgtaCveiCPgdLmkldkekkkayirepedCWeCysCvkeCpqqAiev 62 
                        +   C  C+ +aCve+CP   +  +k +   +i++ + C  C  C  +Cp++Ai +
     WP_054653012.1  50 EARLCLACNPAACVEACPTGAFSQRKGG--GVIQKRKLCIRCGKCAEACPVDAIFL 103
                        5678****88************999876..9***********************65 PP

  == domain 3  score: 12.2 bits;  conditional E-value: 0.00034
  aprb_Neukirchen_a   5 fvdkekCdgCkgtaCveiCPgdLmkldke 33 
                         v++  C+ C+  +Cv  CP+  +++ + 
     WP_054653012.1 106 LVNPYVCIHCG--RCVAFCPHACLEMVEV 132
                        689999****7..9******999887654 PP

>> WP_054651507.1  CoB--CoM heterodisulfide reductase iron-sulfur subunit A family protein [Salidesulfovibrio brasiliens
   #    score  bias  c-Evalue  i-Evalue hmmfrom  hmm to    alifrom  ali to    envfrom  env to     acc
 ---   ------ ----- --------- --------- ------- -------    ------- -------    ------- -------    ----
   1 !   13.9   8.1   0.00011    0.0076       4      68 ..     235     318 ..     233     329 .. 0.82
   2 !   26.1   7.7   1.9e-08   1.3e-06       6      68 ..     579     641 ..     576     651 .. 0.82

  Alignments for each domain:
  == domain 1  score: 13.9 bits;  conditional E-value: 0.00011
  aprb_Neukirchen_a   4 ifvdkekCdgCkgtaCveiCPgd..Lmkldke..............kkkayirepedCW.....eCysCvkeCpqqAievrlyadi 68 
                        ++v+++ C+gC+   C   CP++  L k+++                 k    +pe C      +C  C k Cp++A+++  + ++
     WP_054651507.1 235 TYVNNDLCTGCG--LCSAKCPSKkaLDKFNEGvgqttainipfpqaIPKKAAIDPEYCIkftkgKCGVCAKVCPTGAVNYEQQDEL 318
                        79*********7..*******863355666659999********9955777889****8444446*************99887776 PP

  == domain 2  score: 26.1 bits;  conditional E-value: 1.9e-08
  aprb_Neukirchen_a   6 vdkekCdgCkgtaCveiCPgdLmkldke...kkkayirepedCWeCysCvkeCpqqAievrlyadi 68 
                        v++ +C gC   +Cv+ CP   +k  +    ++ka + +   C +C  C   Cp++Ai++++  d 
     WP_054651507.1 579 VNQRRCVGCL--KCVRTCPFGAIKEIEArdgSTKAEVID-TVCQGCGICSVTCPHGAIQLKHFTDN 641
                        99*******6..*******88887655433356777776.57******************998875 PP

>> WP_054652652.1  4Fe-4S dicluster domain-containing protein [Salidesulfovibrio brasiliensis]
   #    score  bias  c-Evalue  i-Evalue hmmfrom  hmm to    alifrom  ali to    envfrom  env to     acc
 ---   ------ ----- --------- --------- ------- -------    ------- -------    ------- -------    ----
   1 ?    6.4   0.7     0.021       1.5       7      23 ..       7      21 ..       1      38 [. 0.79
   2 !   27.1   8.8   8.9e-09   6.2e-07      10      61 ..      61     111 ..      55     119 .. 0.90
   3 !   13.6   2.0   0.00013    0.0092      10      32 ..     121     147 ..     114     148 .] 0.88

  Alignments for each domain:
  == domain 1  score: 6.4 bits;  conditional E-value: 0.021
  aprb_Neukirchen_a  7 dkekCdgCkgtaCveiC 23
                       dke C+gC+   C+ +C
     WP_054652652.1  7 DKEYCIGCH--LCELAC 21
                       678899996..888888 PP

  == domain 2  score: 27.1 bits;  conditional E-value: 8.9e-09
  aprb_Neukirchen_a  10 kCdgCkgtaCveiCPgdLmkldkekkkayirepedCWeCysCvkeCpqqAie 61 
                         C  C ++ Cv +C +  +++d+e+    + ++++C +C sC+ +Cp +Ai+
     WP_054652652.1  61 SCRHCDEPSCVAACISGGLYKDPET-GRTVYDEDKCVGCWSCLMACPYGAIR 111
                        6****99*****************9.666778899****************6 PP

  == domain 3  score: 13.6 bits;  conditional E-value: 0.00013
  aprb_Neukirchen_a  10 kCdgCkg....taCveiCPgdLmkldk 32 
                        kCd C+g    +aCv++CP++ +k+++
     WP_054652652.1 121 KCDLCNGreegPACVQACPNQALKFEE 147
                        8999999999**********9998865 PP

>> WP_054649190.1  4Fe-4S binding protein [Salidesulfovibrio brasiliensis]
   #    score  bias  c-Evalue  i-Evalue hmmfrom  hmm to    alifrom  ali to    envfrom  env to     acc
 ---   ------ ----- --------- --------- ------- -------    ------- -------    ------- -------    ----
   1 !   18.6   8.4   3.8e-06   0.00027       9      62 ..     232     278 ..     224     293 .. 0.88
   2 !   16.3   4.6   1.9e-05    0.0014       8      60 ..     350     408 ..     343     419 .. 0.74
   3 !    8.5   0.6    0.0047      0.33      47      68 ..     439     460 ..     428     468 .. 0.85
   4 !    7.7   4.4    0.0083      0.58       5      25 ..     469     487 ..     465     494 .. 0.90

  Alignments for each domain:
  == domain 1  score: 18.6 bits;  conditional E-value: 3.8e-06
  aprb_Neukirchen_a   9 ekCdgCkgtaCveiCPgdLmkldkekkkayirepedCWeCysCvkeCpqqAiev 62 
                          C  C+  +C+++C    + +++++      + + C  Cy+C+ +Cp +A+++
     WP_054649190.1 232 GTCRECG--KCERVCKAGCIDFERKS-----VDVSRCVACYNCLSACPDNALQL 278
                        57****7..*************9876.....7999****************986 PP

  == domain 2  score: 16.3 bits;  conditional E-value: 1.9e-05
  aprb_Neukirchen_a   8 kekCdgCkgtaCveiCPgdLmkldke.......kkkayirepedC.WeCysCvkeCpqqAi 60 
                        +++C+ C+   Cv++CP+ +++   +        +  +  + ++C ++C+ C ++Cp +Ai
     WP_054649190.1 350 TSRCTACH--LCVSACPSGVLVPSLSdyglhniMQPQMGFSSAHCnFDCTICSQICPSGAI 408
                        689****7..*********9997655455555422223334456768*************9 PP

  == domain 3  score: 8.5 bits;  conditional E-value: 0.0047
  aprb_Neukirchen_a  47 eCysCvkeCpqqAievrlyadi 68 
                        +C +C  +Cp++A+++  y+ +
     WP_054649190.1 439 NCGACSEHCPTKAVHMVPYQTV 460
                        7*************99999877 PP

  == domain 4  score: 7.7 bits;  conditional E-value: 0.0083
  aprb_Neukirchen_a   5 fvdkekCdgCkgtaCveiCPg 25 
                         v+++ C gC+   C+++CP 
     WP_054649190.1 469 EVNQKICVGCG--GCEHACPT 487
                        699*******8..7******6 PP

>> WP_054648312.1  ATP-binding protein [Salidesulfovibrio brasiliensis]
   #    score  bias  c-Evalue  i-Evalue hmmfrom  hmm to    alifrom  ali to    envfrom  env to     acc
 ---   ------ ----- --------- --------- ------- -------    ------- -------    ------- -------    ----
   1 !   34.1   5.9   6.3e-11   4.4e-09       7      67 ..     290     355 ..     285     366 .. 0.89

  Alignments for each domain:
  == domain 1  score: 34.1 bits;  conditional E-value: 6.3e-11
  aprb_Neukirchen_a   7 dkekCdgCkgtaCveiCPgdLmkldke.......kkkayirepedCWeCysCvkeCpqqAievrlyad 67 
                        d++ C+gC+  +C ++CP d + + ++       ++k  + + e+C +C  C  +C+++A+e+   ++
     WP_054648312.1 290 DEDACNGCG--KCARACPIDAISILENgktengrARKFALVDAEMCLGCGVCALKCKTGALELHRRKQ 355
                        7899****7..*************887788888888999**********************9976655 PP

>> WP_157054946.1  FAD-dependent oxidoreductase [Salidesulfovibrio brasiliensis]
   #    score  bias  c-Evalue  i-Evalue hmmfrom  hmm to    alifrom  ali to    envfrom  env to     acc
 ---   ------ ----- --------- --------- ------- -------    ------- -------    ------- -------    ----
   1 !   12.9   0.9   0.00022     0.015       3      27 ..     101     123 ..     100     140 .. 0.88
   2 !   10.5   0.6    0.0012     0.083      14      66 ..     164     182 ..     151     192 .. 0.63
   3 !   28.4   5.0   3.7e-09   2.6e-07       8      64 ..     937     996 ..     936    1010 .. 0.83

  Alignments for each domain:
  == domain 1  score: 12.9 bits;  conditional E-value: 0.00022
  aprb_Neukirchen_a   3 pifvdkekCdgCkgtaCveiCPgdL 27 
                        p +vd+ekC+ C+  +C   CP+++
     WP_157054946.1 101 PRYVDMEKCIACG--ECAAKCPKKV 123
                        679*********7..9******865 PP

  == domain 2  score: 10.5 bits;  conditional E-value: 0.0012
  aprb_Neukirchen_a  14 CkgtaCveiCPgdLmkldkekkkayirepedCWeCysCvkeCpqqAievrlya 66 
                        C+  aC++iCP + +k+d++                                +
     WP_157054946.1 164 CG--ACEQICPTQAIKFDDK--------------------------------E 182
                        32..4456666666655544................................3 PP

  == domain 3  score: 28.4 bits;  conditional E-value: 3.7e-09
  aprb_Neukirchen_a   8 kekCdgCkgtaCveiCPgdLmkldke.....kkkayirepedCWeCysCvkeCpqqAievrl 64 
                        +e CdgC    Cv+ CP + + l++      +++ ++ +++ C +C  C+  Cp++ +ev +
     WP_157054946.1 937 TELCDGCA--LCVDTCPYNAISLESYedkgkEHRRIVTDKALCKGCGVCMATCPKGGVEVNG 996
                        589****6..*************874444556788999********************9976 PP

>> WP_054648278.1  ATP-binding protein [Salidesulfovibrio brasiliensis]
   #    score  bias  c-Evalue  i-Evalue hmmfrom  hmm to    alifrom  ali to    envfrom  env to     acc
 ---   ------ ----- --------- --------- ------- -------    ------- -------    ------- -------    ----
   1 !   32.5   1.5     2e-10   1.4e-08       4      62 ..       8      62 ..       7      78 .. 0.87

  Alignments for each domain:
  == domain 1  score: 32.5 bits;  conditional E-value: 2e-10
  aprb_Neukirchen_a  4 ifvdkekCdgCkgtaCveiCPgdLmkldkekkkayirepedCWeCysCvkeCpqqAiev 62
                       i++d+ekCdgC+   Cv  C    +++ +   ka + ++  C +  +C+ eCpq+A+ +
     WP_054648278.1  8 IRIDEEKCDGCG--LCVPGCDEGALQIVDG--KAKLVKEIFCDGLGACIGECPQGALTI 62
                       79*********7..**********999854..8***********************765 PP

>> WP_054648061.1  NIL domain-containing protein [Salidesulfovibrio brasiliensis]
   #    score  bias  c-Evalue  i-Evalue hmmfrom  hmm to    alifrom  ali to    envfrom  env to     acc
 ---   ------ ----- --------- --------- ------- -------    ------- -------    ------- -------    ----
   1 !   30.4  10.7   8.8e-10   6.2e-08       5      62 ..      85     139 ..      82     145 .. 0.91

  Alignments for each domain:
  == domain 1  score: 30.4 bits;  conditional E-value: 8.8e-10
  aprb_Neukirchen_a   5 fvdkekCdgCkgtaCveiCPgdLmkldkekkkayirepedCWeCysCvkeCpqqAiev 62 
                        f d++ C  C+   C+ iCP + ++++k + + +  + e+C  C  C++ Cp++A+++
     WP_054648061.1  85 FRDEDSCVHCG--MCTAICPTKALVINKAD-RTVEFDVEKCSACGMCTRVCPVKAMSL 139
                        558899****7..**************997.99999*******************986 PP

>> WP_245628827.1  (Fe-S)-binding protein [Salidesulfovibrio brasiliensis]
   #    score  bias  c-Evalue  i-Evalue hmmfrom  hmm to    alifrom  ali to    envfrom  env to     acc
 ---   ------ ----- --------- --------- ------- -------    ------- -------    ------- -------    ----
   1 !   13.0   0.1    0.0002     0.014      41      62 ..     134     155 ..     124     160 .. 0.82
   2 !   20.1   5.7   1.3e-06     9e-05       4      58 ..     161     212 ..     159     238 .. 0.87

  Alignments for each domain:
  == domain 1  score: 13.0 bits;  conditional E-value: 0.0002
  aprb_Neukirchen_a  41 epedCWeCysCvkeCpqqAiev 62 
                         pe C +  sCv++Cp++Ai++
     WP_245628827.1 134 CPEGCLGLGSCVRACPFDAIHM 155
                        4778899999999999999976 PP

  == domain 2  score: 20.1 bits;  conditional E-value: 1.3e-06
  aprb_Neukirchen_a   4 ifvdkekCdgCkgtaCveiCPgdLmkldkekkkayirepedCWeCys.CvkeCpqq 58 
                        +++d+e+C+ C+  +Cv++CP  ++ +   ++ a + + ++  +C + C ++Cp q
     WP_245628827.1 161 PVIDPEECKACG--NCVDACPRGVIAVS--GMSARLLHLNQTSDCLApCRQKCPGQ 212
                        589********7..9************8..678999999999999877*****976 PP

>> WP_245628588.1  DUF362 domain-containing protein [Salidesulfovibrio brasiliensis]
   #    score  bias  c-Evalue  i-Evalue hmmfrom  hmm to    alifrom  ali to    envfrom  env to     acc
 ---   ------ ----- --------- --------- ------- -------    ------- -------    ------- -------    ----
   1 !   28.2  15.2   4.3e-09     3e-07       8      66 ..      42      94 ..      38     111 .. 0.83

  Alignments for each domain:
  == domain 1  score: 28.2 bits;  conditional E-value: 4.3e-09
  aprb_Neukirchen_a  8 kekCdgCkgtaCveiCPgdLmkldkekkkayirepedCWeCysCvkeCpqqAievrlya 66
                       +e+C  C+  +C ++CP++ +  ++++      ++ +C  C++C+k Cpq+A  ++ + 
     WP_245628588.1 42 SEQCVQCG--KCAKVCPQSAVDPQDSS----RIDQVKCLTCCACIKSCPQNARTMKPGP 94
                       589****7..*********98887554....78999****************8887665 PP

>> WP_054649363.1  FAD-dependent oxidoreductase [Salidesulfovibrio brasiliensis]
   #    score  bias  c-Evalue  i-Evalue hmmfrom  hmm to    alifrom  ali to    envfrom  env to     acc
 ---   ------ ----- --------- --------- ------- -------    ------- -------    ------- -------    ----
   1 !   23.4   7.1   1.3e-07     9e-06      12      64 ..     136     187 ..     131     192 .. 0.91
   2 !   20.1   7.2   1.3e-06   9.4e-05       4      75 ..     161     228 ..     160     238 .. 0.77

  Alignments for each domain:
  == domain 1  score: 23.4 bits;  conditional E-value: 1.3e-07
  aprb_Neukirchen_a  12 dgCkg.taCveiCPgdLmkldkekkkayirepedCWeCysCvkeCpqqAievrl 64 
                        +gC g ++Cv++C  d + l++++    i + + C  C  C   Cp++Ai+v +
     WP_054649363.1 136 IGCIGmGTCVKVCSFDAIRLNADG--LPIVDMNACRSCGKCAEVCPTGAIRVSG 187
                        7999999**************997..9999********************9976 PP

  == domain 2  score: 20.1 bits;  conditional E-value: 1.3e-06
  aprb_Neukirchen_a   4 ifvdkekCdgCkgtaCveiCPgdLmkldkekkka.yirepedCWeCysCvkeCpqqAievrlyadiaplggsv 75 
                        ++vd++ C  C+  +C e+CP   + +   ++   ++++ +dC   + C+++Cp q i+vr y + ++ g + 
     WP_054649363.1 161 PIVDMNACRSCG--KCAEVCPTGAIRVSGMTMDLlHLNKVDDCL--APCMQKCPAQ-IDVRTYIQQMKQGDMR 228
                        579********7..*************97665431344555554..46******99.9****99987776654 PP

>> WP_054648651.1  4Fe-4S binding protein [Salidesulfovibrio brasiliensis]
   #    score  bias  c-Evalue  i-Evalue hmmfrom  hmm to    alifrom  ali to    envfrom  env to     acc
 ---   ------ ----- --------- --------- ------- -------    ------- -------    ------- -------    ----
   1 !   27.9   9.9   5.2e-09   3.6e-07       4      64 ..      37      93 ..      34      96 .] 0.91

  Alignments for each domain:
  == domain 1  score: 27.9 bits;  conditional E-value: 5.2e-09
  aprb_Neukirchen_a  4 ifvdkekCdgCkgtaCveiCPgdLmkldkekkkayirepedCWeCysCvkeCpqqAievrl 64
                       ++ d+ekC++C  t C   CP   +  ++++   +  + + C +C  C  eCp++Ai++ +
     WP_054648651.1 37 PVLDEEKCIKC--TLCAIYCPEFCISEREDG--LFRPDLNYCKGCGICANECPKSAISMVM 93
                       6789*******..5***********999987..9999********************9876 PP

>> WP_054648340.1  glutamate synthase-related protein, partial [Salidesulfovibrio brasiliensis]
   #    score  bias  c-Evalue  i-Evalue hmmfrom  hmm to    alifrom  ali to    envfrom  env to     acc
 ---   ------ ----- --------- --------- ------- -------    ------- -------    ------- -------    ----
   1 !   26.0   5.3     2e-08   1.4e-06       7      66 ..      18      74 ..      15      86 .. 0.89

  Alignments for each domain:
  == domain 1  score: 26.0 bits;  conditional E-value: 2e-08
  aprb_Neukirchen_a  7 dkekCdgCkgtaCveiCPgdLmkldkekkkayirepedCWeCysCvkeCpqqAievrlya 66
                       d++ C+ C+   Cv+ C   +  +d+ +   +++++++C +C+ C   Cp++A+++rl +
     WP_054648340.1 18 DRDLCIDCE--VCVRQCTYGVHRMDDAR-GKVVHDNSKCIGCHRCEALCPTGALNIRLRQ 74
                       5688****7..9*************876.888999*********************9964 PP

>> WP_369404473.1  4Fe-4S dicluster domain-containing protein [Salidesulfovibrio brasiliensis]
   #    score  bias  c-Evalue  i-Evalue hmmfrom  hmm to    alifrom  ali to    envfrom  env to     acc
 ---   ------ ----- --------- --------- ------- -------    ------- -------    ------- -------    ----
   1 ?    6.5   3.3      0.02       1.4       4      23 ..       7      24 ..       3      28 .. 0.77
   2 !   24.2   9.2   7.3e-08   5.1e-06       6      59 ..      56     108 ..      53     115 .. 0.89
   3 ?    6.8   1.6     0.017       1.2       8      25 ..     118     142 ..     113     149 .. 0.92

  Alignments for each domain:
  == domain 1  score: 6.5 bits;  conditional E-value: 0.02
  aprb_Neukirchen_a  4 ifvdkekCdgCkgtaCveiC 23
                       +++d +kC+ Ck   C+  C
     WP_369404473.1  7 MVIDASKCIDCK--GCMVSC 24
                       678889999998..688777 PP

  == domain 2  score: 24.2 bits;  conditional E-value: 7.3e-08
  aprb_Neukirchen_a   6 vdkekCdgCkgtaCveiCPgdLmkldkekkkayirepedCWeCysCvkeCpqqA 59 
                         ++  C  C++++Cv++CP    ++d+++   ++ + + C +C +C+ +Cp +A
     WP_369404473.1  56 FQPGGCMHCEKPTCVSACPTGATYKDADT-GEVVIDAALCIGCGNCIPACPYDA 108
                        56677*****9****************98.7888899**************998 PP

  == domain 3  score: 6.8 bits;  conditional E-value: 0.017
  aprb_Neukirchen_a   8 kekCdgCkg.......taCveiCPg 25 
                         +kC+ C +       +aCv+ CP 
     WP_369404473.1 118 ADKCNYCPErraagllPACVDTCPT 142
                        68*****999**************6 PP

>> WP_054649530.1  nitroreductase family protein [Salidesulfovibrio brasiliensis]
   #    score  bias  c-Evalue  i-Evalue hmmfrom  hmm to    alifrom  ali to    envfrom  env to     acc
 ---   ------ ----- --------- --------- ------- -------    ------- -------    ------- -------    ----
   1 !   24.2   6.2   6.9e-08   4.9e-06       4      64 ..       4      63 ..       1      77 [. 0.85

  Alignments for each domain:
  == domain 1  score: 24.2 bits;  conditional E-value: 6.9e-08
  aprb_Neukirchen_a  4 ifvdkekCdgCkgtaCveiCPgdLmkldkek.kkayirepedCWeCysCvkeCpqqAievrl 64
                       i +d++kC + +   C+e CP +L++   ++    +    e+C +C  Cv +Cp +Ai+v +
     WP_054649530.1  4 ISIDSDKCRKDE--ICMEECPFNLLVDGGDGiPTPVEAAGEMCVNCGHCVAICPGDAIAVNG 63
                       678888888775..9**********9988751456777889*****************9976 PP

>> WP_054651661.1  4Fe-4S dicluster domain-containing protein [Salidesulfovibrio brasiliensis]
   #    score  bias  c-Evalue  i-Evalue hmmfrom  hmm to    alifrom  ali to    envfrom  env to     acc
 ---   ------ ----- --------- --------- ------- -------    ------- -------    ------- -------    ----
   1 !   10.2  11.7    0.0014     0.099       5      60 ..       7      64 ..       5      67 .. 0.89
   2 !   13.2   7.0   0.00017     0.012      11      60 ..      47      96 ..      41     101 .. 0.90
   3 !   10.8   3.7   0.00097     0.068       6      37 ..     103     142 ..     100     149 .. 0.82

  Alignments for each domain:
  == domain 1  score: 10.2 bits;  conditional E-value: 0.0014
  aprb_Neukirchen_a  5 fvdkekCdgCkgtaCveiCP..gdLmkldkekkkayirepedCWeC..ysCvkeCpqqAi 60
                       +vd ++C+gC+  +C+ +C   +d   ++ ++++  +  p  C +C  + C k C+++A+
     WP_054651661.1  7 YVDYSRCIGCE--TCEAVCGfiHDTPRIHMTRTRDGLMVPLYCRHCedAPCAKSCKKGAL 64
                       89********7..9*****65589999999999999**********6668********97 PP

  == domain 2  score: 13.2 bits;  conditional E-value: 0.00017
  aprb_Neukirchen_a 11 CdgCkgtaCveiCPgdLmkldkekkkayirepedCWeCy..sCvkeCpqqAi 60
                       C  C+++ C + C +  ++ d+++  a + +p  C +C    C+ +Cp++A+
     WP_054651661.1 47 CRHCEDAPCAKSCKKGALVRDRDG--ALVLQPMLCRGCEtrQCILACPFGAL 96
                       ****99***************997..************7336*********8 PP

  == domain 3  score: 10.8 bits;  conditional E-value: 0.00097
  aprb_Neukirchen_a   6 vdkekCdgCkg.......taCveiCP.gdLmkldkekkka 37 
                        v   kCd C g       +aCve+CP g +m++++++   
     WP_054651661.1 103 VAVRKCDLCAGrrdiglgPACVEMCPcGAVMHVERDTVPE 142
                        6778*****99***************66899998887555 PP

>> WP_054650384.1  4Fe-4S dicluster domain-containing protein [Salidesulfovibrio brasiliensis]
   #    score  bias  c-Evalue  i-Evalue hmmfrom  hmm to    alifrom  ali to    envfrom  env to     acc
 ---   ------ ----- --------- --------- ------- -------    ------- -------    ------- -------    ----
   1 ?    7.0   1.5     0.014         1      41      57 ..       9      25 ..       4      29 .. 0.69
   2 !   18.8  11.1   3.2e-06   0.00022      10      56 ..      58     102 ..      52     104 .. 0.93
   3 !   12.6  12.2   0.00027     0.019       4      62 ..      84     144 ..      82     145 .. 0.86
   4 ?    6.1   2.8     0.026       1.8      10      36 ..     117     149 ..     110     160 .. 0.85

  Alignments for each domain:
  == domain 1  score: 7.0 bits;  conditional E-value: 0.014
  aprb_Neukirchen_a 41 epedCWeCysCvkeCpq 57
                       +++ C +Cy+C  +C+ 
     WP_054650384.1  9 NQDRCINCYACETHCKA 25
                       45667777777777764 PP

  == domain 2  score: 18.8 bits;  conditional E-value: 3.2e-06
  aprb_Neukirchen_a  10 kCdgCkgtaCveiCPgdLmkldkekkkayirepedCWeCysCvkeCp 56 
                         C  C ++ Cv +CP   m+ ++++   +  +++ C +C +C+++Cp
     WP_054650384.1  58 TCFHCAKPWCVGACPTGAMMRREDG--IVYVDQDLCVGCKACIQACP 102
                        699**99***************997..89999**************9 PP

  == domain 3  score: 12.6 bits;  conditional E-value: 0.00027
  aprb_Neukirchen_a   4 ifvdkekCdgCkgtaCveiCPgdLmkldkekkka....yirepedCWeCysCvkeCpqqAiev 62 
                        ++vd++ C gCk  aC+++CP  + + d+ + ka    ++r+  d  +  +Cv +C  +A+e+
     WP_054650384.1  84 VYVDQDLCVGCK--ACIQACPWRIPQWDAVHGKAikcdFCRDRIDRGDKPACVEACCGHALEF 144
                        68*********8..**************99888744446888888899999999999999887 PP

  == domain 4  score: 6.1 bits;  conditional E-value: 0.026
  aprb_Neukirchen_a  10 kCdgCkg.......taCveiCPgdLmkldkekkk 36 
                        kCd C++       +aCve+C g  +++++ +  
     WP_054650384.1 117 KCDFCRDridrgdkPACVEACCGHALEFKEVN-T 149
                        9****999****************99998875.4 PP

>> WP_054648507.1  nitroreductase family protein [Salidesulfovibrio brasiliensis]
   #    score  bias  c-Evalue  i-Evalue hmmfrom  hmm to    alifrom  ali to    envfrom  env to     acc
 ---   ------ ----- --------- --------- ------- -------    ------- -------    ------- -------    ----
   1 !   20.8   3.9   7.7e-07   5.4e-05       6      63 ..       6      62 ..       1      70 [. 0.85

  Alignments for each domain:
  == domain 1  score: 20.8 bits;  conditional E-value: 7.7e-07
  aprb_Neukirchen_a  6 vdkekCdgCkgtaCveiCPgdLmkldkekkkayire.pedCWeCysCvkeCpqqAievr 63
                       +d++ C     + C + CP + +  +k +  a +++  + C +C  C+  Cp++A+++ 
     WP_054648507.1  6 IDESLCARD--GLCARECPVSCIDWEKGGLPAENERtASRCIDCGHCMAVCPKGALQLT 62
                       666666665..59***************999999651679***************9875 PP

>> WP_054651505.1  4Fe-4S dicluster domain-containing protein [Salidesulfovibrio brasiliensis]
   #    score  bias  c-Evalue  i-Evalue hmmfrom  hmm to    alifrom  ali to    envfrom  env to     acc
 ---   ------ ----- --------- --------- ------- -------    ------- -------    ------- -------    ----
   1 !   10.3   2.2    0.0013     0.094      38      57 ..      22      41 ..       8      47 .. 0.83
   2 !   13.4   0.3   0.00015     0.011      26      72 ..      51      99 ..      45     150 .. 0.75

  Alignments for each domain:
  == domain 1  score: 10.3 bits;  conditional E-value: 0.0013
  aprb_Neukirchen_a 38 yirepedCWeCysCvkeCpq 57
                         ++p++C++C +C+  Cp 
     WP_054651505.1 22 SGQDPAQCYQCGNCTAGCPY 41
                       5699**************95 PP

  == domain 2  score: 13.4 bits;  conditional E-value: 0.00015
  aprb_Neukirchen_a 26 dLmkldkekkkayireped...CWeCysCvkeCpqqAievrlyadiaplg 72
                       ++m l + ++k  i + +    C  C sC+  Cpq+ i+v l  d+  + 
     WP_054651505.1 51 QIMRLLQAGQKERILKSKSlwlCATCESCTTRCPQG-IDVALIMDVLRHM 99
                       56666666666666666661126678899*****86.9999999984443 PP

>> WP_054652872.1  sulfate reduction electron transfer complex DsrMKJOP subunit DsrO [Salidesulfovibrio brasiliensis]
   #    score  bias  c-Evalue  i-Evalue hmmfrom  hmm to    alifrom  ali to    envfrom  env to     acc
 ---   ------ ----- --------- --------- ------- -------    ------- -------    ------- -------    ----
   1 !   20.4   5.0     1e-06   7.2e-05      10      59 ..     118     165 ..     113     174 .. 0.90

  Alignments for each domain:
  == domain 1  score: 20.4 bits;  conditional E-value: 1e-06
  aprb_Neukirchen_a  10 kCdgCkgtaCveiCPgdLmkldkekkkayirepedCWeCysCvkeCpqqA 59 
                         C+ C ++ Cv++CP +   +++++   +  +   C +C  C+  Cp ++
     WP_054652872.1 118 LCNHCDNPPCVRVCPTKATFKRPDG--IVAMDYHRCIGCRYCMAGCPYGS 165
                        6****99***************997..88889999************875 PP

>> WP_157054965.1  4Fe-4S dicluster domain-containing protein, partial [Salidesulfovibrio brasiliensis]
   #    score  bias  c-Evalue  i-Evalue hmmfrom  hmm to    alifrom  ali to    envfrom  env to     acc
 ---   ------ ----- --------- --------- ------- -------    ------- -------    ------- -------    ----
   1 !   18.8   4.5   3.3e-06   0.00023       7      55 ..      17      70 ..      11      74 .. 0.77

  Alignments for each domain:
  == domain 1  score: 18.8 bits;  conditional E-value: 3.3e-06
  aprb_Neukirchen_a  7 dkekCdgCkgtaCveiCPgdL...mkldke.......kkkayirepedCWeCysCvkeC 55
                       +   C gC+  +Cv+ CP  L   m    +        +ka  ++ + C+eC  C   C
     WP_157054965.1 17 EDAPCVGCG--ECVRRCPARLdpsMI---SsyaefgmYEKAAAESVDACFECGLCGFFC 70
                       5667****7..9******98854322...2234688878****************8887 PP

>> WP_054648688.1  ATP-binding protein [Salidesulfovibrio brasiliensis]
   #    score  bias  c-Evalue  i-Evalue hmmfrom  hmm to    alifrom  ali to    envfrom  env to     acc
 ---   ------ ----- --------- --------- ------- -------    ------- -------    ------- -------    ----
   1 !    8.6   1.3    0.0045      0.31      41      61 ..      64      84 ..      58      89 .. 0.89
   2 !   15.3   4.5   3.8e-05    0.0027       8      33 ..      91     114 ..      88     125 .. 0.86

  Alignments for each domain:
  == domain 1  score: 8.6 bits;  conditional E-value: 0.0045
  aprb_Neukirchen_a 41 epedCWeCysCvkeCpqqAie 61
                       +p +C  C  C  +C+++Ai+
     WP_054648688.1 64 DPVECISCGVCAEHCRFDAID 84
                       7899****************7 PP

  == domain 2  score: 15.3 bits;  conditional E-value: 3.8e-05
  aprb_Neukirchen_a   8 kekCdgCkgtaCveiCPgdLmkldke 33 
                        ke+C+gC+   C+++CP d +++++ 
     WP_054648688.1  91 KENCEGCG--VCEYVCPTDAVTMHPR 114
                        799****7..9********9999876 PP

>> WP_172677116.1  4Fe-4S dicluster domain-containing protein [Salidesulfovibrio brasiliensis]
   #    score  bias  c-Evalue  i-Evalue hmmfrom  hmm to    alifrom  ali to    envfrom  env to     acc
 ---   ------ ----- --------- --------- ------- -------    ------- -------    ------- -------    ----
   1 !   13.7   2.9   0.00013    0.0088      44      64 ..      82     102 ..      78     117 .. 0.69
   2 ?    6.8   0.2     0.016       1.1       8      26 ..     150     166 ..     146     179 .. 0.69

  Alignments for each domain:
  == domain 1  score: 13.7 bits;  conditional E-value: 0.00013
  aprb_Neukirchen_a  44 dCWeCysCvkeCpqqAievrl 64 
                         C  C+ Cvk Cp + i+++ 
     WP_172677116.1  82 RCIMCMKCVKVCPSGCISIKS 102
                        477777777777777776553 PP

  == domain 2  score: 6.8 bits;  conditional E-value: 0.016
  aprb_Neukirchen_a   8 kekCdgCkgtaCveiCPgd 26 
                         + C  C    Cve CP  
     WP_172677116.1 150 YSLCSLCS--LCVETCPAR 166
                        55677775..777777764 PP

>> WP_054648288.1  fumarate reductase iron-sulfur subunit [Salidesulfovibrio brasiliensis]
   #    score  bias  c-Evalue  i-Evalue hmmfrom  hmm to    alifrom  ali to    envfrom  env to     acc
 ---   ------ ----- --------- --------- ------- -------    ------- -------    ------- -------    ----
   1 !   10.2   0.6    0.0014     0.099      37      60 ..     142     165 ..     130     177 .. 0.80
   2 ?    7.1   0.1     0.013       0.9      13      28 ..     206     222 ..     205     233 .. 0.87

  Alignments for each domain:
  == domain 1  score: 10.2 bits;  conditional E-value: 0.0014
  aprb_Neukirchen_a  37 ayirepedCWeCysCvkeCpqqAi 60 
                          i e + C eC +Cv +C +  i
     WP_054648288.1 142 ESIYELDRCIECGCCVSACGTARI 165
                        56778899***********87655 PP

  == domain 2  score: 7.1 bits;  conditional E-value: 0.013
  aprb_Neukirchen_a  13 gCkg.taCveiCPgdLm 28 
                        gC g  aC+++CP+ L 
     WP_054648288.1 206 GCMGlLACEDVCPKHLP 222
                        899999*******9985 PP

>> WP_054650205.1  4Fe-4S binding protein [Salidesulfovibrio brasiliensis]
   #    score  bias  c-Evalue  i-Evalue hmmfrom  hmm to    alifrom  ali to    envfrom  env to     acc
 ---   ------ ----- --------- --------- ------- -------    ------- -------    ------- -------    ----
   1 !   15.1  13.2   4.6e-05    0.0032       9      68 ..      41      97 ..      37     116 .. 0.84

  Alignments for each domain:
  == domain 1  score: 15.1 bits;  conditional E-value: 4.6e-05
  aprb_Neukirchen_a  9 ekCdgCkgtaCveiCPgdLmkldkekkkayirepedCWeCysCvkeCpqqAievrlyadi 68
                       ++C+ C+  +C + CP + +++dk++   +  +p  C  C  C   Cp++ +++      
     WP_054650205.1 41 DECIFCG--TCSRKCPAQCITVDKKT-GLWQCDPFLCVYCGICADTCPTKCLHFHDVHRS 97
                       78****7..9*************998.99999*****************99987655555 PP

>> WP_054653169.1  pyruvate:ferredoxin (flavodoxin) oxidoreductase, partial [Salidesulfovibrio brasiliensis]
   #    score  bias  c-Evalue  i-Evalue hmmfrom  hmm to    alifrom  ali to    envfrom  env to     acc
 ---   ------ ----- --------- --------- ------- -------    ------- -------    ------- -------    ----
   1 !    7.6   0.4     0.009      0.63       9      61 ..     686     704 ..     682     726 .. 0.64
   2 !    9.9   1.1    0.0018      0.12       5      25 ..     738     756 ..     735     765 .. 0.87

  Alignments for each domain:
  == domain 1  score: 7.6 bits;  conditional E-value: 0.009
  aprb_Neukirchen_a   9 ekCdgCkgtaCveiCPgdLmkldkekkkayirepedCWeCysCvkeCpqqAie 61 
                        ++C+ C+  +C  +CP+                                +A++
     WP_054653169.1 686 DNCIQCN--QCSFVCPH--------------------------------SALR 704
                        4455554..55555555................................5554 PP

  == domain 2  score: 9.9 bits;  conditional E-value: 0.0018
  aprb_Neukirchen_a   5 fvdkekCdgCkgtaCveiCPg 25 
                         v++  C gC+  +C +iCP 
     WP_054653169.1 738 QVNTLDCLGCG--NCADICPA 756
                        689999****7..9******6 PP

>> WP_245628628.1  4Fe-4S dicluster domain-containing protein [Salidesulfovibrio brasiliensis]
   #    score  bias  c-Evalue  i-Evalue hmmfrom  hmm to    alifrom  ali to    envfrom  env to     acc
 ---   ------ ----- --------- --------- ------- -------    ------- -------    ------- -------    ----
   1 !   14.3   3.0   8.1e-05    0.0057       5      55 ..      18      73 ..      16      91 .. 0.79

  Alignments for each domain:
  == domain 1  score: 14.3 bits;  conditional E-value: 8.1e-05
  aprb_Neukirchen_a  5 fvdkekCdgCkgtaCveiCPg....dLmkldkekkkayirep...edCWeCysCvkeC 55
                        v+   C+ C+   Cv  CP     +L+   +e +   + e+     C+eC  C   C
     WP_245628628.1 18 AVEDAACINCG--DCVLKCPAriqaNLISRYAEYEMFEMAEKhglHSCFECGLCAFNC 73
                       68999*****7..9******633337888888866666666522268****9999999 PP

>> WP_054650753.1  4Fe-4S binding protein [Salidesulfovibrio brasiliensis]
   #    score  bias  c-Evalue  i-Evalue hmmfrom  hmm to    alifrom  ali to    envfrom  env to     acc
 ---   ------ ----- --------- --------- ------- -------    ------- -------    ------- -------    ----
   1 !   13.9  12.8    0.0001    0.0072       7      66 ..     189     242 ..     185     272 .. 0.83

  Alignments for each domain:
  == domain 1  score: 13.9 bits;  conditional E-value: 0.0001
  aprb_Neukirchen_a   7 dkekCdgCkgtaCveiCPgdLmkldkekkkayirepedCWeCysCvkeCpqqAievrlya 66 
                        d+e C  C+  +C + CP   +   +e       +++ C  C++C++ Cp +A ++ + +
     WP_054650753.1 189 DPEACVLCG--ECSRSCPAGAIIAGDE----LSTNQALCIRCCACTRVCPMSARSLTHEK 242
                        789*****7..9******999988766....578899****************8877665 PP

>> WP_054652932.1  4Fe-4S dicluster domain-containing protein [Salidesulfovibrio brasiliensis]
   #    score  bias  c-Evalue  i-Evalue hmmfrom  hmm to    alifrom  ali to    envfrom  env to     acc
 ---   ------ ----- --------- --------- ------- -------    ------- -------    ------- -------    ----
   1 ?    7.4   0.7      0.01      0.73       5      23 ..      44      60 ..      40      73 .. 0.85
   2 ?    2.9  12.2      0.25        17       9      56 ..     125     170 ..     122     173 .. 0.89
   3 !    8.1   0.4    0.0065      0.46       4      27 ..     152     173 ..     150     180 .. 0.86
   4 !    9.6   0.4    0.0021      0.15       9      31 ..     197     226 ..     195     238 .. 0.85

  Alignments for each domain:
  == domain 1  score: 7.4 bits;  conditional E-value: 0.01
  aprb_Neukirchen_a  5 fvdkekCdgCkgtaCveiC 23
                         d +kC+ C+  +Cv++C
     WP_054652932.1 44 LLDISKCIACG--ECVYAC 60
                       567789****7..999999 PP

  == domain 2  score: 2.9 bits;  conditional E-value: 0.25
  aprb_Neukirchen_a   9 ekCdgCkgtaCveiCPgdLmkldkekkkayirepedCWeCysCvkeCp 56 
                         +C  C+++ C + CP   +  d+++      + + C +   C   Cp
     WP_054652932.1 125 RRCMHCQNAPCANLCPFGACGTDEQG--ITFINDQVCMGGSKCRSVCP 170
                        79****99***************987..77777889***********9 PP

  == domain 3  score: 8.1 bits;  conditional E-value: 0.0065
  aprb_Neukirchen_a   4 ifvdkekCdgCkgtaCveiCPgdL 27 
                        +f++ + C g    +C ++CP ++
     WP_054652932.1 152 TFINDQVCMGGS--KCRSVCPWNV 173
                        799*******96..*******987 PP

  == domain 4  score: 9.6 bits;  conditional E-value: 0.0021
  aprb_Neukirchen_a   9 ekCdgCkg.......taCveiCPgdLmkld 31 
                         kCd C++       + C+e+CP d+  + 
     WP_054652932.1 197 YKCDRCRAriaegelPGCIEACPEDVQIIG 226
                        69****99*****************97765 PP

>> WP_054649338.1  FAD-binding and (Fe-S)-binding domain-containing protein [Salidesulfovibrio brasiliensis]
   #    score  bias  c-Evalue  i-Evalue hmmfrom  hmm to    alifrom  ali to    envfrom  env to     acc
 ---   ------ ----- --------- --------- ------- -------    ------- -------    ------- -------    ----
   1 ?    6.6   1.6     0.018       1.3       7      24 ..     725     740 ..     719     747 .. 0.83
   2 ?    9.0   0.5    0.0033      0.23       8      27 ..     788     805 ..     787     822 .. 0.79

  Alignments for each domain:
  == domain 1  score: 6.6 bits;  conditional E-value: 0.018
  aprb_Neukirchen_a   7 dkekCdgCkgtaCveiCP 24 
                        d + C+ C+  +C ++CP
     WP_054649338.1 725 DIQTCTRCG--KCKQVCP 740
                        6689****7..9****** PP

  == domain 2  score: 9.0 bits;  conditional E-value: 0.0033
  aprb_Neukirchen_a   8 kekCdgCkgtaCveiCPgdL 27 
                        +e C+ C+  +C+ +CP ++
     WP_054649338.1 788 MEHCTACG--KCQAVCPVKI 805
                        689****7..9******876 PP

>> WP_054648690.1  ATP-binding protein [Salidesulfovibrio brasiliensis]
   #    score  bias  c-Evalue  i-Evalue hmmfrom  hmm to    alifrom  ali to    envfrom  env to     acc
 ---   ------ ----- --------- --------- ------- -------    ------- -------    ------- -------    ----
   1 ?   11.5   7.0   0.00057      0.04       5      61 ..      64     117 ..      62     136 .. 0.84

  Alignments for each domain:
  == domain 1  score: 11.5 bits;  conditional E-value: 0.00057
  aprb_Neukirchen_a   5 fvdkekCdg..CkgtaCveiCPgdLmkldkekkkayirepedCWeCysCvkeCpqqAie 61 
                         +d++ C+g  C   +Cv+ C  + +   +    +++   e+C  C  C+ +Cp + i+
     WP_054648690.1  64 EIDEDACIGsdC--RECVRLCRYKALIWMAG---SIMPFTEMCHSCGLCMLACPARCIS 117
                        5999***99556..5******9887777655...5999*****************9994 PP

>> WP_054648185.1  4Fe-4S binding protein [Salidesulfovibrio brasiliensis]
   #    score  bias  c-Evalue  i-Evalue hmmfrom  hmm to    alifrom  ali to    envfrom  env to     acc
 ---   ------ ----- --------- --------- ------- -------    ------- -------    ------- -------    ----
   1 ?   -2.0   0.0       8.2   5.7e+02      18      25 ..      97     104 ..      95     109 .. 0.78
   2 ?    8.8   4.8    0.0038      0.27      19      57 ..     202     242 ..     200     246 .. 0.69
   3 ?   13.7  14.6   0.00013    0.0088       7      58 ..     226     270 ..     220     284 .. 0.80

  Alignments for each domain:
  == domain 1  score: -2.0 bits;  conditional E-value: 8.2
  aprb_Neukirchen_a  18 aCveiCPg 25 
                         C +iCP 
     WP_054648185.1  97 FCGYICPV 104
                        599***96 PP

  == domain 2  score: 8.8 bits;  conditional E-value: 0.0038
  aprb_Neukirchen_a  19 CveiCP.gdLmkldke.kkkayirepedCWeCysCvkeCpq 57 
                        C + CP g L+ l +  +   + r++e C +C  C k+Cp+
     WP_054648185.1 202 CRYLCPyGALLGLFSFlSPVNIARDEESCVNCGQCAKACPV 242
                        77777744555554431334567899999999999999997 PP

  == domain 3  score: 13.7 bits;  conditional E-value: 0.00013
  aprb_Neukirchen_a   7 dkekCdgCkgtaCveiCPgdLmkldkekkkayirepedCWeCysCvkeCpqq 58 
                        d+e C  C+  +C ++CP  + k+d+++         +C +C+ Cv +Cp++
     WP_054648185.1 226 DEESCVNCG--QCAKACPVGI-KVDEKN---T-VTTPECIGCTECVGACPVK 270
                        789*****7..9******986.555544...3.45568************86 PP

>> WP_054652992.1  4Fe-4S dicluster domain-containing protein, partial [Salidesulfovibrio brasiliensis]
   #    score  bias  c-Evalue  i-Evalue hmmfrom  hmm to    alifrom  ali to    envfrom  env to     acc
 ---   ------ ----- --------- --------- ------- -------    ------- -------    ------- -------    ----
   1 ?   -1.4   0.1       5.3   3.7e+02       7      16 ..     166     175 ..     164     179 .. 0.81
   2 ?    3.1   0.1      0.22        15      44      60 ..     262     278 ..     246     293 .. 0.83
   3 ?    6.9   0.9     0.015         1      10      25 ..     318     331 ..     312     339 .. 0.71
   4 ?    8.5   0.2     0.005      0.35      45      74 ..     396     425 ..     386     432 .. 0.77
   5 ?    4.2   2.8       0.1       7.3      44      58 ..     446     460 ..     442     466 .. 0.75

  Alignments for each domain:
  == domain 1  score: -1.4 bits;  conditional E-value: 5.3
  aprb_Neukirchen_a   7 dkekCdgCkg 16 
                        d+e C gC++
     WP_054652992.1 166 DEESCRGCHA 175
                        7899****74 PP

  == domain 2  score: 3.1 bits;  conditional E-value: 0.22
  aprb_Neukirchen_a  44 dCWeCysCvkeCpqqAi 60 
                         C +C  C   C ++A 
     WP_054652992.1 262 ACTHCGECAARCSVGAA 278
                        79999999999999885 PP

  == domain 3  score: 6.9 bits;  conditional E-value: 0.015
  aprb_Neukirchen_a  10 kCdgCkgtaCveiCPg 25 
                         C  C   +C+e+CP+
     WP_054652992.1 318 ICSECM--RCTEVCPS 331
                        466664..67777775 PP

  == domain 4  score: 8.5 bits;  conditional E-value: 0.005
  aprb_Neukirchen_a  45 CWeCysCvkeCpqqAievrlyadiaplggs 74 
                        C +C+ C+  Cp+ A +     d+    ++
     WP_054652992.1 396 CVQCTTCTSVCPVVAASSNPARDLDFTPQQ 425
                        999999999999999887777777655555 PP

  == domain 5  score: 4.2 bits;  conditional E-value: 0.1
  aprb_Neukirchen_a  44 dCWeCysCvkeCpqq 58 
                        +C  Cy C  +Cpq+
     WP_054652992.1 446 NCVTCYKCQEHCPQG 460
                        577777777777775 PP

>> WP_054649962.1  4Fe-4S dicluster domain-containing protein [Salidesulfovibrio brasiliensis]
   #    score  bias  c-Evalue  i-Evalue hmmfrom  hmm to    alifrom  ali to    envfrom  env to     acc
 ---   ------ ----- --------- --------- ------- -------    ------- -------    ------- -------    ----
   1 ?    4.8   1.5     0.065       4.6       4      23 ..       5      22 ..       1      25 [. 0.76
   2 ?   -2.2   0.2       9.7   6.8e+02       9      20 ..      73      84 ..      69      88 .. 0.71
   3 ?   12.5   0.9   0.00028      0.02       8      33 ..     139     171 ..     138     181 .. 0.87

  Alignments for each domain:
  == domain 1  score: 4.8 bits;  conditional E-value: 0.065
  aprb_Neukirchen_a  4 ifvdkekCdgCkgtaCveiC 23
                         +d+++C+ C+   C+ +C
     WP_054649962.1  5 FLIDTSRCTACR--GCQIAC 22
                       579999999998..577777 PP

  == domain 2  score: -2.2 bits;  conditional E-value: 9.7
  aprb_Neukirchen_a  9 ekCdgCkgtaCv 20
                       ++C  C ++ C 
     WP_054649962.1 73 DQCRHCVEPPCR 84
                       577777777776 PP

  == domain 3  score: 12.5 bits;  conditional E-value: 0.00028
  aprb_Neukirchen_a   8 kekCdgCkg.......taCveiCPgdLmkldke 33 
                        ++kC+ C++       +aCv++CP   m++ + 
     WP_054649962.1 139 MHKCTMCNErihggmlPACVKVCPTGTMQFGER 171
                        68*****999***************99998765 PP

>> WP_054651511.1  4Fe-4S dicluster domain-containing protein [Salidesulfovibrio brasiliensis]
   #    score  bias  c-Evalue  i-Evalue hmmfrom  hmm to    alifrom  ali to    envfrom  env to     acc
 ---   ------ ----- --------- --------- ------- -------    ------- -------    ------- -------    ----
   1 ?   -1.5   0.2       5.7     4e+02       8      15 ..     148     155 ..     146     158 .. 0.83
   2 ?    3.9   5.3      0.13         9      41      56 ..     201     216 ..     193     223 .. 0.72
   3 ?   11.4   1.1   0.00063     0.044      10      31 ..     257     276 ..     254     287 .. 0.82

  Alignments for each domain:
  == domain 1  score: -1.5 bits;  conditional E-value: 5.7
  aprb_Neukirchen_a   8 kekCdgCk 15 
                         +kCd Ck
     WP_054651511.1 148 ATKCDSCK 155
                        689****8 PP

  == domain 2  score: 3.9 bits;  conditional E-value: 0.13
  aprb_Neukirchen_a  41 epedCWeCysCvkeCp 56 
                        e + C  Cy+C  +Cp
     WP_054651511.1 201 EMDRCIRCYACRNACP 216
                        4556666666666666 PP

  == domain 3  score: 11.4 bits;  conditional E-value: 0.00063
  aprb_Neukirchen_a  10 kCdgCkgtaCveiCPgdLmkld 31 
                        +C+ C+  +C+++CP d+ +l 
     WP_054651511.1 257 RCTECG--ECERACPMDIPVLM 276
                        8****7..9********97764 PP

>> WP_054652270.1  quinone-interacting membrane-bound oxidoreductase complex subunit QmoC [Salidesulfovibrio brasiliensi
   #    score  bias  c-Evalue  i-Evalue hmmfrom  hmm to    alifrom  ali to    envfrom  env to     acc
 ---   ------ ----- --------- --------- ------- -------    ------- -------    ------- -------    ----
   1 ?    4.7   1.6     0.073       5.1      43      56 ..      26      39 ..      21      45 .. 0.67
   2 ?    5.4   0.5     0.044       3.1      10      25 ..      71      84 ..      65      98 .. 0.77

  Alignments for each domain:
  == domain 1  score: 4.7 bits;  conditional E-value: 0.073
  aprb_Neukirchen_a 43 edCWeCysCvkeCp 56
                       ++C++C+ C   Cp
     WP_054652270.1 26 KKCYQCATCSVVCP 39
                       45666666666665 PP

  == domain 2  score: 5.4 bits;  conditional E-value: 0.044
  aprb_Neukirchen_a 10 kCdgCkgtaCveiCPg 25
                        C+ C+  +C + CP 
     WP_054652270.1 71 LCHNCG--TCSDLCPR 84
                       588886..78888874 PP

>> WP_054648277.1  4Fe-4S binding protein [Salidesulfovibrio brasiliensis]
   #    score  bias  c-Evalue  i-Evalue hmmfrom  hmm to    alifrom  ali to    envfrom  env to     acc
 ---   ------ ----- --------- --------- ------- -------    ------- -------    ------- -------    ----
   1 ?   10.0   2.4    0.0016      0.11      18      64 ..     332     379 ..     325     387 .. 0.80
   2 ?    1.1   1.0       0.9        63      44      62 ..     388     406 ..     384     417 .. 0.79

  Alignments for each domain:
  == domain 1  score: 10.0 bits;  conditional E-value: 0.0016
  aprb_Neukirchen_a  18 aCveiCPgdLmk.ldkekkkayirepedCWeCysCvkeCpqqAievrl 64 
                        +C+  CP  ++  l  + +   ir  +dC  C +C+  C+ +A++ r 
     WP_054648277.1 332 HCTAYCPIGVVAnLLGKVSPWRIRIGADCTRCNACIARCRYSALDDRA 379
                        79999997666514445557889999*****************98775 PP

  == domain 2  score: 1.1 bits;  conditional E-value: 0.9
  aprb_Neukirchen_a  44 dCWeCysCvkeCpqqAiev 62 
                         C  C  Cv +C+++ i +
     WP_054648277.1 388 SCTLCGDCVGACRHGQIGY 406
                        5888999999998887755 PP

>> WP_054651947.1  4Fe-4S dicluster domain-containing protein [Salidesulfovibrio brasiliensis]
   #    score  bias  c-Evalue  i-Evalue hmmfrom  hmm to    alifrom  ali to    envfrom  env to     acc
 ---   ------ ----- --------- --------- ------- -------    ------- -------    ------- -------    ----
   1 ?    6.0   1.4     0.029         2       4      23 ..       6      23 ..       4      26 .. 0.82
   2 ?   -1.8   0.2         7   4.9e+02       8      19 ..      71      82 ..      60      84 .. 0.64
   3 ?    7.7   0.7    0.0083      0.58       9      33 ..     134     165 ..     119     179 .. 0.85

  Alignments for each domain:
  == domain 1  score: 6.0 bits;  conditional E-value: 0.029
  aprb_Neukirchen_a  4 ifvdkekCdgCkgtaCveiC 23
                        fvd +kC+ C+   C+ +C
     WP_054651947.1  6 FFVDLTKCTACR--GCQVAC 23
                       699********8..688777 PP

  == domain 2  score: -1.8 bits;  conditional E-value: 7
  aprb_Neukirchen_a  8 kekCdgCkgtaC 19
                       +e+C  C ++ C
     WP_054651947.1 71 PEQCRHCVDPPC 82
                       355666655555 PP

  == domain 3  score: 7.7 bits;  conditional E-value: 0.0083
  aprb_Neukirchen_a   9 ekCdgCkg.......taCveiCPgdLmkldke 33 
                        +kCd C +       +aCv  CP   m + + 
     WP_054651947.1 134 SKCDMCIDrlriglrPACVTSCPTGTMNFGDR 165
                        69****9999999*9********999988554 PP

>> WP_054652395.1  (Fe-S)-binding protein, partial [Salidesulfovibrio brasiliensis]
   #    score  bias  c-Evalue  i-Evalue hmmfrom  hmm to    alifrom  ali to    envfrom  env to     acc
 ---   ------ ----- --------- --------- ------- -------    ------- -------    ------- -------    ----
   1 ?    1.3  14.0      0.82        57      10      58 ..       2      60 ..       1      73 [. 0.87

  Alignments for each domain:
  == domain 1  score: 1.3 bits;  conditional E-value: 0.82
  aprb_Neukirchen_a 10 kCdgCkgtaCveiCPgdLmkldke............kkkayirepedCWeCysCvkeCpqq 58
                        C+ C+  +C+e+CP    + ++e            + +   r  + C +C  C  +Cpq+
     WP_054652395.1  2 DCILCG--KCMEVCPLLRATSREElsprskmllgtmEGEDPARLASLCLGCGRCREKCPQG 60
                       599**7..9******88888887799999999988766778899999************96 PP


Internal pipeline statistics summary:
-------------------------------------
Query model(s):                            1  (157 nodes)
Target sequences:                       3292  (938434 residues searched)
Passed MSV filter:                       163  (0.049514); expected 65.8 (0.02)
Passed bias filter:                      122  (0.0370595); expected 65.8 (0.02)
Passed Vit filter:                        67  (0.0203524); expected 3.3 (0.001)
Passed Fwd filter:                        49  (0.0148846); expected 0.0 (1e-05)
Initial search space (Z):               3292  [actual number of targets]
Domain search space  (domZ):              47  [number of targets reported over threshold]
# CPU time: 0.05u 0.00s 00:00:00.05 Elapsed: 00:00:00.02
# Mc/sec: 5115.11
//
[ok]
