# Supplementary material for: Sulfur disproportionation occurs globally across anoxic habitats and has multiple mechanisms of independent evolutionary origin
Source: ISME J. 2026 Mar 2;20(1):wrag042. doi: 10.1093/ismejo/wrag042 (PMC12998232; doi:10.1093/ismejo/wrag042)
Supplement: Sup_File_1_HMM_wrag042 [file sup_file_1_hmm_wrag042.zip › SupFile1_HMM/SupFile1c_results/aprb_Neukirchen_a-hmm-034_Paucidesulfovibrio_longus_SEBR_2582_GCF_000420485.txt]

# hmmsearch :: search profile(s) against a sequence database
# HMMER 3.4 (Aug 2023); http://hmmer.org/
# Copyright (C) 2023 Howard Hughes Medical Institute.
# Freely distributed under the BSD open source license.
# - - - - - - - - - - - - - - - - - - - - - - - - - - - - - - - - - - - -
# query HMM file:                  /Users/lukas/OneDrive/2023_Sulfur/20250723_HMM/profiles_all/aprb_Neukirchen_a.hmm
# target sequence database:        /Users/lukas/OneDrive/2023_Sulfur/20250626_HMM/db_new/034_Paucidesulfovibrio_longus_SEBR_2582_GCF_000420485.fas
# - - - - - - - - - - - - - - - - - - - - - - - - - - - - - - - - - - - -

Query:       aprb_Neukirchen_a  [M=157]
Scores for complete sequences (score includes all domains):
   --- full sequence ---   --- best 1 domain ---    -#dom-
    E-value  score  bias    E-value  score  bias    exp  N  Sequence       Description
    ------- ------ -----    ------- ------ -----   ---- --  --------       -----------
    1.9e-58  194.5   0.7    2.2e-58  194.4   0.7    1.0  1  WP_022660467.1  adenylyl-sulfate reductase subunit beta [Pauc
    5.9e-17   59.7  11.9    2.3e-10   38.3   1.6    3.5  3  WP_022661519.1  CoB--CoM heterodisulfide reductase iron-sulfu
    5.8e-15   53.3   3.9    6.6e-15   53.1   3.9    1.0  1  WP_022661037.1  mercury methylation ferredoxin HgcB [Paucides
    6.2e-13   46.7   5.6    7.8e-13   46.4   5.6    1.0  1  WP_022662555.1  ferredoxin [Paucidesulfovibrio longus]
      5e-12   43.7   6.0      5e-12   43.7   6.0    1.6  1  WP_022660424.1  4Fe-4S binding protein [Paucidesulfovibrio lo
    8.2e-12   43.0  18.9    5.8e-06   24.0   7.2    3.0  2  WP_022661522.1  FAD-dependent oxidoreductase [Paucidesulfovib
    5.4e-11   40.4   4.5    5.7e-11   40.3   4.5    1.0  1  WP_022661046.1  ferredoxin [Paucidesulfovibrio longus]
    6.3e-11   40.1   3.4      3e-10   37.9   4.2    1.7  1  WP_022663354.1  nitroreductase family protein [Paucidesulfovi
    7.5e-11   39.9   6.4    8.8e-11   39.7   6.4    1.1  1  WP_022662009.1  4Fe-4S binding protein [Paucidesulfovibrio lo
    1.2e-10   39.2   9.5    1.5e-10   38.9   9.5    1.0  1  WP_022661022.1  ferredoxin family protein [Paucidesulfovibrio
    6.6e-10   36.8  25.6    1.7e-07   29.0   8.7    3.1  3  WP_022662910.1  4Fe-4S dicluster domain-containing protein [P
    6.7e-10   36.8   3.6      1e-09   36.2   3.6    1.3  1  WP_022660441.1  nitroreductase family protein [Paucidesulfovi
    1.1e-09   36.1  24.7    3.2e-08   31.4   9.1    3.1  3  WP_022660238.1  4Fe-4S dicluster domain-containing protein [P
      3e-09   34.7  27.9    1.1e-06   26.4   8.6    3.2  3  WP_022663110.1  4Fe-4S dicluster domain-containing protein [P
    3.6e-09   34.4  15.2    5.5e-05   20.8   6.8    3.4  3  WP_022661013.1  menaquinone reductase iron-sulfur cluster-bin
    5.1e-08   30.7   1.9    7.9e-08   30.1   1.9    1.3  1  WP_022662780.1  ATP-binding protein [Paucidesulfovibrio longu
    5.4e-08   30.6   5.7    0.00083   17.0   0.6    2.0  2  WP_022662778.1  4Fe-4S binding protein [Paucidesulfovibrio lo
    1.4e-07   29.2  27.6    2.6e-05   21.9   7.9    3.6  3  WP_022660330.1  4Fe-4S dicluster domain-containing protein [P
    1.5e-07   29.2   5.5    2.7e-07   28.4   5.5    1.4  1  WP_022661940.1  nitroreductase family protein [Paucidesulfovi
    1.6e-07   29.1   4.8    2.9e-07   28.3   4.8    1.3  1  WP_022663178.1  [FeFe] hydrogenase, group A [Paucidesulfovibr
    3.8e-07   27.9   8.6    5.6e-07   27.3   8.6    1.2  1  WP_022662796.1  NIL domain-containing protein [Paucidesulfovi
    1.2e-06   26.3  11.5    1.4e-06   26.0  11.5    1.2  1  WP_022661790.1  4Fe-4S binding protein [Paucidesulfovibrio lo
    1.2e-06   26.3  13.8    3.3e-06   24.8  13.8    1.7  1  WP_022660235.1  EFR1 family ferrodoxin [Paucidesulfovibrio lo
    1.2e-06   26.2  14.7    1.5e-06   26.0  14.7    1.1  1  WP_022661460.1  4Fe-4S binding protein [Paucidesulfovibrio lo
    1.3e-06   26.1   2.0    2.2e-06   25.4   2.0    1.3  1  WP_022661962.1  DUF362 domain-containing protein [Paucidesulf
    2.5e-06   25.2   8.3    2.5e-06   25.2   8.3    1.6  1  WP_022662911.1  glutamate synthase-related protein [Paucidesu
    2.8e-06   25.1   4.4    1.5e-05   22.7   4.6    2.0  2  WP_022660464.1  FAD-dependent oxidoreductase [Paucidesulfovib
    1.2e-05   23.1   9.5       0.01   13.5   4.8    2.7  2  WP_022661914.1  FAD-dependent oxidoreductase [Paucidesulfovib
    1.5e-05   22.7   4.2      4e-05   21.3   4.2    1.7  1  WP_022662253.1  sulfate reduction electron transfer complex D
    9.3e-05   20.1   9.1    0.00016   19.4   9.1    1.2  1  WP_022663458.1  4Fe-4S ferredoxin [Paucidesulfovibrio longus]
    0.00016   19.3   6.4      0.014   13.0   0.4    2.3  2  WP_022662366.1  fumarate reductase iron-sulfur subunit [Pauci
    0.00022   18.9   5.1    0.00022   18.9   5.1    2.8  2  WP_022662450.1  RnfABCDGE type electron transport complex sub
    0.00038   18.1  22.3      0.028   12.1   0.4    3.9  4  WP_022662561.1  4Fe-4S dicluster domain-containing protein [P
    0.00089   16.9  10.2        0.1   10.2   5.0    2.2  2  WP_022662398.1  4Fe-4S binding protein [Paucidesulfovibrio lo
     0.0013   16.4   9.2     0.0013   16.4   9.2    4.0  4  WP_022660546.1  sulfate respiration complex iron-sulfur prote
     0.0022   15.6   6.4     0.0047   14.6   6.4    1.4  1  WP_022661834.1  P-loop NTPase [Paucidesulfovibrio longus]
     0.0034   15.0   0.6     0.0034   15.0   0.6    2.3  2  WP_022661521.1  4Fe-4S dicluster domain-containing protein [P
     0.0038   14.9   7.1       0.18    9.4   0.9    2.5  2  WP_022662461.1  pyruvate:ferredoxin (flavodoxin) oxidoreducta
      0.004   14.8   9.4      0.048   11.3   3.1    2.2  2  WP_022661835.1  ATP-binding protein [Paucidesulfovibrio longu
      0.006   14.2   4.5      0.011   13.4   4.5    1.3  1  WP_155887616.1  4Fe-4S dicluster domain-containing protein [P
  ------ inclusion threshold ------
      0.011   13.3  14.3      0.014   13.1  13.3    1.6  1  WP_022662095.1  4Fe-4S binding protein [Paucidesulfovibrio lo
      0.015   13.0   0.9      0.015   13.0   0.9    3.1  3  WP_022661508.1  4Fe-4S dicluster domain-containing protein [P
      0.024   12.3   6.5       0.84    7.3   0.6    2.8  2  WP_022662468.1  L-lactate dehydrogenase (quinone) large subun
      0.033   11.8   7.8        0.1   10.2   7.7    1.7  1  WP_022662386.1  ferredoxin [Paucidesulfovibrio longus]
        0.1   10.2  11.6      0.062   10.9   0.6    2.9  3  WP_022660327.1  4Fe-4S dicluster domain-containing protein [P
       0.22    9.1  11.4        1.7    6.3  11.4    2.0  1  WP_022661523.1  4Fe-4S dicluster domain-containing protein [P
       0.35    8.5  10.2       0.69    7.5   0.7    2.3  2  WP_022660712.1  FAD-binding and (Fe-S)-binding domain-contain
       0.41    8.3  10.0      0.014   13.1   2.4    2.0  1  WP_022662389.1  4Fe-4S double cluster binding domain-containi
        1.7    6.3   7.9        2.4    5.8   1.4    2.1  2  WP_022662779.1  4Fe-4S binding protein [Paucidesulfovibrio lo
          2    6.1   8.3        4.3    4.9   1.3    2.1  2  WP_022660463.1  quinone-interacting membrane-bound oxidoreduc
        4.2    5.0  14.0       0.63    7.7   1.0    2.9  3  WP_022661506.1  4Fe-4S dicluster domain-containing protein [P


Domain annotation for each sequence (and alignments):
>> WP_022660467.1  adenylyl-sulfate reductase subunit beta [Paucidesulfovibrio longus]
   #    score  bias  c-Evalue  i-Evalue hmmfrom  hmm to    alifrom  ali to    envfrom  env to     acc
 ---   ------ ----- --------- --------- ------- -------    ------- -------    ------- -------    ----
   1 !  194.4   0.7   3.3e-60   2.2e-58       2     127 ..       1     140 [.       1     158 [. 0.91

  Alignments for each domain:
  == domain 1  score: 194.4 bits;  conditional E-value: 3.3e-60
  aprb_Neukirchen_a   2 MpifvdkekCdgCkg...taCveiCPgdLmkldkekkkayirepedCWeCysCvkeCpqqAievrlyadiaplggsvsplrgeedimWtikf 90 
                        Mp+fv++ekCdgCkg   taC++iCP+dLm ld+ +++ay++ep+ CWeCysCvk+Cpq+Aie r y d+aplgg+++p+r+ edimWt+kf
     WP_022660467.1   1 MPTFVNPEKCDGCKGgekTACMYICPNDLMILDPAEMRAYNQEPDACWECYSCVKICPQGAIEARPYGDFAPLGGTCIPMRSAEDIMWTVKF 92 
                        ******************************************************************************************** PP

  aprb_Neukirchen_a  91 rdgkvkrfkipirttpeg.......s....nlksellfteeeslgvke 127
                        r+g+vkrfk+pirttpeg       +    +l+sellfte+e ++ ke
     WP_022660467.1  93 RNGSVKRFKFPIRTTPEGsikpydgKpepaDLDSELLFTETELAKPKE 140
                        ******************776665515565899*****9998765443 PP

>> WP_022661519.1  CoB--CoM heterodisulfide reductase iron-sulfur subunit A family protein [Paucidesulfovibrio longus]
   #    score  bias  c-Evalue  i-Evalue hmmfrom  hmm to    alifrom  ali to    envfrom  env to     acc
 ---   ------ ----- --------- --------- ------- -------    ------- -------    ------- -------    ----
   1 !   14.8   0.2   5.9e-05    0.0039       3      26 ..     236     257 ..     234     276 .. 0.89
   2 !   12.2   0.2   0.00039     0.026      47      72 ..     298     323 ..     290     336 .. 0.86
   3 !   38.3   1.6   3.5e-12   2.3e-10       4      66 ..     582     641 ..     580     677 .. 0.81

  Alignments for each domain:
  == domain 1  score: 14.8 bits;  conditional E-value: 5.9e-05
  aprb_Neukirchen_a   3 pifvdkekCdgCkgtaCveiCPgd 26 
                        p +vd +kC+gC+  +C e CP  
     WP_022661519.1 236 PRYVDVDKCTGCG--TCLEKCPTR 257
                        679*********7..9******86 PP

  == domain 2  score: 12.2 bits;  conditional E-value: 0.00039
  aprb_Neukirchen_a  47 eCysCvkeCpqqAievrlyadiaplg 72 
                        +C +C k Cp++Ai++  ++ ++ l+
     WP_022661519.1 298 KCGACEKFCPTGAIDYHQQERFMELE 323
                        6****************999997665 PP

  == domain 3  score: 38.3 bits;  conditional E-value: 3.5e-12
  aprb_Neukirchen_a   4 ifvdkekCdgCkgtaCveiCPgdLmkldkekkkayirepedCWeCysCvkeCpqqAievrlya 66 
                        ++++++ C gC+   Cv  C  + + +d+ + k  + ++++C +C sC   Cp +A ++++  
     WP_022661519.1 582 SWINPDVCAGCR--VCVGLCAYSAIDFDERR-KVAVVNEAMCKGCGSCAGYCPSGAAQIKHFN 641
                        689********8..9*************886.999999******************9887644 PP

>> WP_022661037.1  mercury methylation ferredoxin HgcB [Paucidesulfovibrio longus]
   #    score  bias  c-Evalue  i-Evalue hmmfrom  hmm to    alifrom  ali to    envfrom  env to     acc
 ---   ------ ----- --------- --------- ------- -------    ------- -------    ------- -------    ----
   1 !   53.1   3.9     1e-16   6.6e-15       5      65 ..      14      72 ..      10      80 .. 0.92

  Alignments for each domain:
  == domain 1  score: 53.1 bits;  conditional E-value: 1e-16
  aprb_Neukirchen_a  5 fvdkekCdgCkgtaCveiCPgdLmkldkekkkayirepedCWeCysCvkeCpqqAievrly 65
                         d+e+C+gC+  aC  +CP+ ++ l+ e ++a+i + + C eC +C   Cp++A++v  +
     WP_022661037.1 14 ALDPERCIGCG--ACGTVCPHGVLRLEGEPRRAHIADRDGCIECGACAVNCPTSAVSVTPG 72
                       5799******7..*******************************************99866 PP

>> WP_022662555.1  ferredoxin [Paucidesulfovibrio longus]
   #    score  bias  c-Evalue  i-Evalue hmmfrom  hmm to    alifrom  ali to    envfrom  env to     acc
 ---   ------ ----- --------- --------- ------- -------    ------- -------    ------- -------    ----
   1 !   46.4   5.6   1.2e-14   7.8e-13       4      62 ..       5      59 ..       3      61 .. 0.92

  Alignments for each domain:
  == domain 1  score: 46.4 bits;  conditional E-value: 1.2e-14
  aprb_Neukirchen_a  4 ifvdkekCdgCkgtaCveiCPgdLmkldkekkkayirepedCWeCysCvkeCpqqAiev 62
                       + vd++kC g +  +Cv++CP ++ +l++   ka+  + e+C +C sCv  C+q+Ai +
     WP_022662555.1  5 VTVDTDKCVGDG--ECVDVCPVEVYELQDG--KAVPVNMEECLGCESCVEVCEQDAITI 59
                       689*******97..9************854..9************************86 PP

>> WP_022660424.1  4Fe-4S binding protein [Paucidesulfovibrio longus]
   #    score  bias  c-Evalue  i-Evalue hmmfrom  hmm to    alifrom  ali to    envfrom  env to     acc
 ---   ------ ----- --------- --------- ------- -------    ------- -------    ------- -------    ----
   1 !   43.7   6.0   7.5e-14     5e-12       5      65 ..     236     295 ..     234     307 .. 0.88

  Alignments for each domain:
  == domain 1  score: 43.7 bits;  conditional E-value: 7.5e-14
  aprb_Neukirchen_a   5 fvdkekCdgCkgtaCveiCPgdLmkldke.kkkayirepedCWeCysCvkeCpqqAievrly 65 
                        +vd++kC gC+  +C + C  + m ++++ ++k    +p+ C +C  Cv +Cp++A+++ l 
     WP_022660424.1 236 VVDHDKCVGCG--NCAKYCQFNAMRVQEKdGRKVLRIRPKRCMGCGICVSKCPKDALSLVLA 295
                        79********7..9***********976527888899********************99876 PP

>> WP_022661522.1  FAD-dependent oxidoreductase [Paucidesulfovibrio longus]
   #    score  bias  c-Evalue  i-Evalue hmmfrom  hmm to    alifrom  ali to    envfrom  env to     acc
 ---   ------ ----- --------- --------- ------- -------    ------- -------    ------- -------    ----
   1 !   24.0   7.2   8.7e-08   5.8e-06       3      65 ..     109     184 ..     108     190 .. 0.89
   2 !   23.0   3.9   1.8e-07   1.2e-05       6      68 ..    1079    1138 ..    1075    1146 .. 0.88

  Alignments for each domain:
  == domain 1  score: 24.0 bits;  conditional E-value: 8.7e-08
  aprb_Neukirchen_a   3 pifvdkekCdgCkgtaCveiCPgdLmkldke...............kkkayirepedCWeCysCvkeCpqqAievrly 65 
                        ++ vd++kC+ C+  aC  +CP  +    +                    y+ + ++C  C  C  +Cp++Ai+++l 
     WP_022661522.1 109 SPLVDPQKCISCG--ACAAVCPVRVPSEFNAglsqrsavylpvphaIPNHYVVDLDNCARCWKCFEACPTGAIDFKLD 184
                        578*********7..********998765555888999*****9995589************************9985 PP

  == domain 2  score: 23.0 bits;  conditional E-value: 1.8e-07
  aprb_Neukirchen_a    6 vdkekCdgCkgtaCveiCPgdLmkldkekkkayirepedCWeCysCvkeCpqqAievrlyadi 68  
                         v+ + C  C+  +Cve+CP     +d e+   ++ ++  C +C +C   Cp++A  + +y d 
     WP_022661522.1 1079 VRDSLCSLCQ--RCVEACPYGARSVDLEH-GRILVDEILCQGCGACAAVCPNSATVLSGYHDA 1138
                         88899****7..**************998.566677789****************99999997 PP

>> WP_022661046.1  ferredoxin [Paucidesulfovibrio longus]
   #    score  bias  c-Evalue  i-Evalue hmmfrom  hmm to    alifrom  ali to    envfrom  env to     acc
 ---   ------ ----- --------- --------- ------- -------    ------- -------    ------- -------    ----
   1 !   40.3   4.5   8.6e-13   5.7e-11       2      61 ..       1      58 [.       1      60 [] 0.94

  Alignments for each domain:
  == domain 1  score: 40.3 bits;  conditional E-value: 8.6e-13
  aprb_Neukirchen_a  2 MpifvdkekCdgCkgtaCveiCPgdLmkldkekkkayirepedCWeCy.sCvkeCpqqAie 61
                       M i++d+++C+gC+  +Cve CP d++++++e++ka+++ p+   +C+   +  Cp +Ai+
     WP_022661046.1  1 MAIIIDENECIGCE--TCVELCP-DVFEMNEETEKAVVKVPNSDLDCVdEAIDSCPSEAIS 58
                       99***********7..9******.8**********************94599********6 PP

>> WP_022663354.1  nitroreductase family protein [Paucidesulfovibrio longus]
   #    score  bias  c-Evalue  i-Evalue hmmfrom  hmm to    alifrom  ali to    envfrom  env to     acc
 ---   ------ ----- --------- --------- ------- -------    ------- -------    ------- -------    ----
   1 !   37.9   4.2   4.6e-12     3e-10       5      64 ..       5      63 ..       3      80 .. 0.87

  Alignments for each domain:
  == domain 1  score: 37.9 bits;  conditional E-value: 4.6e-12
  aprb_Neukirchen_a  5 fvdkekCdgCkgtaCveiCPgdLmkldkekkkayire.pedCWeCysCvkeCpqqAievrl 64
                       ++d+e+C  C+   C ++CP  +++ d+e+  a  ++  + C +C  Cv  Cp++A+ + +
     WP_022663354.1  5 RIDTERCVRCG--LCAQVCPLVIITQDEEGLPAERENtASRCINCGHCVSVCPTGALGTVH 63
                       79********7..****************977776551578***************97655 PP

>> WP_022662009.1  4Fe-4S binding protein [Paucidesulfovibrio longus]
   #    score  bias  c-Evalue  i-Evalue hmmfrom  hmm to    alifrom  ali to    envfrom  env to     acc
 ---   ------ ----- --------- --------- ------- -------    ------- -------    ------- -------    ----
   1 !   39.7   6.4   1.3e-12   8.8e-11       4      65 ..       4      70 ..       1      77 [. 0.81

  Alignments for each domain:
  == domain 1  score: 39.7 bits;  conditional E-value: 1.3e-12
  aprb_Neukirchen_a  4 ifvdkekCdgCkgtaCveiCPgdLmkldke.......kkkayirepedCWeCysCvkeCpqqAievrly 65
                       i v +++C+gC    C+ +CP ++++  +          +   +++++C +C+sC  +Cp  Ai+v+ +
     WP_022662009.1  4 IEVLEDRCKGCL--LCTTVCPVQIIVQSERfnqngykVAEVPDEDKDKCTGCTSCALICPDLAIRVYKT 70
                       56889******6..************9987777664322333467889*****************9976 PP

>> WP_022661022.1  ferredoxin family protein [Paucidesulfovibrio longus]
   #    score  bias  c-Evalue  i-Evalue hmmfrom  hmm to    alifrom  ali to    envfrom  env to     acc
 ---   ------ ----- --------- --------- ------- -------    ------- -------    ------- -------    ----
   1 !   38.9   9.5   2.3e-12   1.5e-10       4      62 ..      10      65 ..       9      71 .. 0.93

  Alignments for each domain:
  == domain 1  score: 38.9 bits;  conditional E-value: 2.3e-12
  aprb_Neukirchen_a  4 ifvdkekCdgCkgtaCveiCPgdLmkldkekkkayirepedCWeCysCvkeCpqqAiev 62
                       + ++++ C+gC+   Cv  CP ++++ld ++ ka   ++edC +C  C  +Cp  Ai v
     WP_022661022.1 10 VTIYPDWCKGCG--ICVAFCPAKVIELDGQG-KARAVREEDCIHCGFCELHCPDFAIVV 65
                       5799*******7..9*************987.*************************76 PP

>> WP_022662910.1  4Fe-4S dicluster domain-containing protein [Paucidesulfovibrio longus]
   #    score  bias  c-Evalue  i-Evalue hmmfrom  hmm to    alifrom  ali to    envfrom  env to     acc
 ---   ------ ----- --------- --------- ------- -------    ------- -------    ------- -------    ----
   1 ?    5.3   0.5     0.051       3.4       7      23 ..       7      21 ..       1      40 [. 0.75
   2 !   29.0   8.7   2.6e-09   1.7e-07      10      61 ..      61     111 ..      57     120 .. 0.91
   3 !   13.6   2.4   0.00014    0.0092      10      32 ..     121     147 ..     114     150 .] 0.81

  Alignments for each domain:
  == domain 1  score: 5.3 bits;  conditional E-value: 0.051
  aprb_Neukirchen_a  7 dkekCdgCkgtaCveiC 23
                       ++e C+gC+   C+ +C
     WP_022662910.1  7 NREYCIGCH--ICELAC 21
                       567888886..677666 PP

  == domain 2  score: 29.0 bits;  conditional E-value: 2.6e-09
  aprb_Neukirchen_a  10 kCdgCkgtaCveiCPgdLmkldkekkkayirepedCWeCysCvkeCpqqAie 61 
                         C  C ++ Cv +C +  +++d+e+    + + e+C +C sC+ +Cp +Ai+
     WP_022662910.1  61 SCRHCDDPSCVAACISGALHKDPET-GETVYDREKCVGCWSCLMACPYGAIR 111
                        69***99*****************8.7888999******************6 PP

  == domain 3  score: 13.6 bits;  conditional E-value: 0.00014
  aprb_Neukirchen_a  10 kCdgCkg....taCveiCPgdLmkldk 32 
                        kCd C+g    +aCve+CP++ +k+++
     WP_022662910.1 121 KCDLCHGreggPACVEACPNKALKFED 147
                        7888877778**********9999865 PP

>> WP_022660441.1  nitroreductase family protein [Paucidesulfovibrio longus]
   #    score  bias  c-Evalue  i-Evalue hmmfrom  hmm to    alifrom  ali to    envfrom  env to     acc
 ---   ------ ----- --------- --------- ------- -------    ------- -------    ------- -------    ----
   1 !   36.2   3.6   1.5e-11     1e-09       4      64 ..       4      62 ..       1      83 [. 0.89

  Alignments for each domain:
  == domain 1  score: 36.2 bits;  conditional E-value: 1.5e-11
  aprb_Neukirchen_a  4 ifvdkekCdgCkgtaCveiCPgdLmkldkekkkayirepedCWeCysCvkeCpqqAievrl 64
                        ++d+e+C  C+  +C + CP +++ +d+       ++++ C +C  C+ +Cp +A+++ +
     WP_022660441.1  4 FRIDRERCVQCG--ECAQDCPMQIISMDSGYPDVPPEKESICINCQHCLAICPSEALSIHG 62
                       589********7..9****************99999999*****************99876 PP

>> WP_022660238.1  4Fe-4S dicluster domain-containing protein [Paucidesulfovibrio longus]
   #    score  bias  c-Evalue  i-Evalue hmmfrom  hmm to    alifrom  ali to    envfrom  env to     acc
 ---   ------ ----- --------- --------- ------- -------    ------- -------    ------- -------    ----
   1 !    8.1   0.9    0.0069      0.46       5      56 ..       8      25 ..       1      28 [. 0.55
   2 !   31.4   9.1   4.9e-10   3.2e-08      10      61 ..      58     108 ..      53     116 .. 0.91
   3 ?    6.7   0.9     0.019       1.2       8      28 ..     116     143 ..     111     152 .. 0.75

  Alignments for each domain:
  == domain 1  score: 8.1 bits;  conditional E-value: 0.0069
  aprb_Neukirchen_a  5 fvdkekCdgCkgtaCveiCPgdLmkldkekkkayirepedCWeCysCvkeCp 56
                        vd+e C+gC                                  + C  +C+
     WP_022660238.1  8 LVDSELCIGC----------------------------------FTCAMACR 25
                       3555555555..................................55555554 PP

  == domain 2  score: 31.4 bits;  conditional E-value: 4.9e-10
  aprb_Neukirchen_a  10 kCdgCkgtaCveiCPgdLmkldkekkkayirepedCWeCysCvkeCpqqAie 61 
                         C+ C++++C ++CP +  ++++e+   +++++e+C +C +C++ Cp +A +
     WP_022660238.1  58 ACNHCENPTCLNVCPVEAYTKREED-GVVVHHQEKCIGCGNCIRSCPYGAPK 108
                        7****99**************9987.9*********************9965 PP

  == domain 3  score: 6.7 bits;  conditional E-value: 0.019
  aprb_Neukirchen_a   8 kekCdgCkg.......taCveiCPgdLm 28 
                         ekC  C++       +aC++ CP   +
     WP_022660238.1 116 AEKCSFCHErldaglkPACIQSCPTGAL 143
                        5788888888888888888888886544 PP

>> WP_022663110.1  4Fe-4S dicluster domain-containing protein [Paucidesulfovibrio longus]
   #    score  bias  c-Evalue  i-Evalue hmmfrom  hmm to    alifrom  ali to    envfrom  env to     acc
 ---   ------ ----- --------- --------- ------- -------    ------- -------    ------- -------    ----
   1 ?    7.5   1.0     0.011      0.71       7      24 ..       8      23 ..       1      28 [. 0.69
   2 !   26.4   8.6   1.6e-08   1.1e-06       7      62 ..      50     103 ..      45     110 .. 0.89
   3 !   12.2   3.2   0.00037     0.025      10      33 ..     111     132 ..     108     142 .. 0.85

  Alignments for each domain:
  == domain 1  score: 7.5 bits;  conditional E-value: 0.011
  aprb_Neukirchen_a  7 dkekCdgCkgtaCveiCP 24
                       ++e+C+gC+   C  +C 
     WP_022663110.1  8 RMERCIGCH--SCSLACA 23
                       467788886..7777774 PP

  == domain 2  score: 26.4 bits;  conditional E-value: 1.6e-08
  aprb_Neukirchen_a   7 dkekCdgCkgtaCveiCPgdLmkldkekkkayirepedCWeCysCvkeCpqqAiev 62 
                        +   C  C  + C ++CP   m+ ++ +   +i +++ C  C  C ++Cp++Ai++
     WP_022663110.1  50 EARVCVACDPAYCAQACPTGAMTQRRGG--GVIVKKKLCIRCGECARACPVDAIHL 103
                        6678****88**************9876..99**********************87 PP

  == domain 3  score: 12.2 bits;  conditional E-value: 0.00037
  aprb_Neukirchen_a  10 kCdgCkgtaCveiCPgdLmkldke 33 
                         C+ C+  +Cv+ CP+d ++l ++
     WP_022663110.1 111 VCIHCG--RCVSFCPHDCLELADD 132
                        5****7..**********999876 PP

>> WP_022661013.1  menaquinone reductase iron-sulfur cluster-binding subunit QrcC [Paucidesulfovibrio longus]
   #    score  bias  c-Evalue  i-Evalue hmmfrom  hmm to    alifrom  ali to    envfrom  env to     acc
 ---   ------ ----- --------- --------- ------- -------    ------- -------    ------- -------    ----
   1 !   10.6   1.0    0.0012     0.078       5      23 ..      13      29 ..      11      50 .. 0.87
   2 !   20.8   6.8   8.4e-07   5.5e-05      10      59 ..      89     137 ..      86     150 .. 0.89
   3 ?    6.2   0.0     0.026       1.7      50      62 ..     202     214 ..     195     235 .. 0.79

  Alignments for each domain:
  == domain 1  score: 10.6 bits;  conditional E-value: 0.0012
  aprb_Neukirchen_a  5 fvdkekCdgCkgtaCveiC 23
                       +vd +kC+gC+  aC+  C
     WP_022661013.1 13 VVDIDKCTGCG--ACMVSC 29
                       7999******7..9**999 PP

  == domain 2  score: 20.8 bits;  conditional E-value: 8.4e-07
  aprb_Neukirchen_a  10 kCdgCkgtaCveiCPgdLmkldkekkkayirepedCWeCysCvkeCpqqA 59 
                         C  C+++aCv +CP    ++++e+   + +    C +C  C+ +Cp +A
     WP_022661013.1  89 PCMQCGHPACVPVCPVVATEKNEEG-GIVSQIYPRCIGCRYCMAACPYHA 137
                        5****99***************998.666666778************999 PP

  == domain 3  score: 6.2 bits;  conditional E-value: 0.026
  aprb_Neukirchen_a  50 sCvkeCpqqAiev 62 
                        +Cv  Cp++Ai +
     WP_022661013.1 202 ACVEVCPTGAITF 214
                        7999999999975 PP

>> WP_022662780.1  ATP-binding protein [Paucidesulfovibrio longus]
   #    score  bias  c-Evalue  i-Evalue hmmfrom  hmm to    alifrom  ali to    envfrom  env to     acc
 ---   ------ ----- --------- --------- ------- -------    ------- -------    ------- -------    ----
   1 !   30.1   1.9   1.2e-09   7.9e-08       4      64 ..       8      64 ..       7      85 .. 0.85

  Alignments for each domain:
  == domain 1  score: 30.1 bits;  conditional E-value: 1.2e-09
  aprb_Neukirchen_a  4 ifvdkekCdgCkgtaCveiCPgdLmkldkekkkayirepedCWeCysCvkeCpqqAievrl 64
                       +++d+e CdgC+   Cv  C    + + +   ka i   + C +  +C+ +Cp++A+ + +
     WP_022662780.1  8 VRIDEELCDGCG--LCVPNCAEGAIRVVDG--KARIVADKYCDGLGACLGHCPKGALTIEV 64
                       589********7..************9844..9***********************65443 PP

>> WP_022662778.1  4Fe-4S binding protein [Paucidesulfovibrio longus]
   #    score  bias  c-Evalue  i-Evalue hmmfrom  hmm to    alifrom  ali to    envfrom  env to     acc
 ---   ------ ----- --------- --------- ------- -------    ------- -------    ------- -------    ----
   1 !   17.0   0.6   1.2e-05   0.00083      41      74 ..      91     124 ..      84     128 .. 0.76
   2 !   16.8   0.5   1.4e-05   0.00096       2      34 ..     125     155 ..     124     162 .. 0.85

  Alignments for each domain:
  == domain 1  score: 17.0 bits;  conditional E-value: 1.2e-05
  aprb_Neukirchen_a  41 epedCWeCysCvkeCpqqAievrlyadiaplggs 74 
                        +pe C  C  C + Cp +Ai +r  ++++  g++
     WP_022662778.1  91 DPERCSSCGICGQSCPDSAILMRTASEMGLEGAQ 124
                        6888888888888888888888888888665555 PP

  == domain 2  score: 16.8 bits;  conditional E-value: 1.4e-05
  aprb_Neukirchen_a   2 MpifvdkekCdgCkgtaCveiCPgdLmkldkek 34 
                        M + +d+  C  C+  +Cv++CP   m   +e+
     WP_022662778.1 125 MLPEIDPGLCLRCG--HCVRVCPTGAMRAAEEG 155
                        888999999****7..9******9999988775 PP

>> WP_022660330.1  4Fe-4S dicluster domain-containing protein [Paucidesulfovibrio longus]
   #    score  bias  c-Evalue  i-Evalue hmmfrom  hmm to    alifrom  ali to    envfrom  env to     acc
 ---   ------ ----- --------- --------- ------- -------    ------- -------    ------- -------    ----
   1 !    8.1   1.4    0.0069      0.46      41      58 ..       9      26 ..       3      30 .. 0.86
   2 !   10.5   2.7    0.0012     0.083       5      33 ..      52      80 ..      50      85 .. 0.88
   3 !   21.9   7.9   3.9e-07   2.6e-05       4      61 ..      84     143 ..      83     147 .. 0.71

  Alignments for each domain:
  == domain 1  score: 8.1 bits;  conditional E-value: 0.0069
  aprb_Neukirchen_a 41 epedCWeCysCvkeCpqq 58
                       +++ C  C++C+ +C+q+
     WP_022660330.1  9 DKSRCIACMACLVHCKQK 26
                       567899999999999986 PP

  == domain 2  score: 10.5 bits;  conditional E-value: 0.0012
  aprb_Neukirchen_a  5 fvdkekCdgCkgtaCveiCPgdLmkldke 33
                       +v+ + C  Ck+++Cv +CP   m+++++
     WP_022660330.1 52 KVKYQPCLMCKNPECVPACPTGAMQKRES 80
                       688899****************9998775 PP

  == domain 3  score: 21.9 bits;  conditional E-value: 3.9e-07
  aprb_Neukirchen_a   4 ifvdkekCdgCkgtaCveiCPgdLmkldkekkkayirepedCWeCy......sCvkeCpqqAie 61 
                        +f+d+e C+gC+  +C+e+CP d+ +ld+ + ka+  + + C + +      +Cv  C  +A++
     WP_022660330.1  84 VFIDEELCIGCG--ECIEACPWDVPVLDEARGKAI--KCDYCMDRIkegrdpACVTGCTAHALS 143
                        69*********7..9*************9987775..333444332333333677777776665 PP

>> WP_022661940.1  nitroreductase family protein [Paucidesulfovibrio longus]
   #    score  bias  c-Evalue  i-Evalue hmmfrom  hmm to    alifrom  ali to    envfrom  env to     acc
 ---   ------ ----- --------- --------- ------- -------    ------- -------    ------- -------    ----
   1 !   28.4   5.5   4.1e-09   2.7e-07       4      64 ..       9      68 ..       8      84 .. 0.85

  Alignments for each domain:
  == domain 1  score: 28.4 bits;  conditional E-value: 4.1e-09
  aprb_Neukirchen_a  4 ifvdkekCdg.CkgtaCveiCPgdLmkldke.kkkayirepedCWeCysCvkeCpqqAievrl 64
                       i +d++kC+  C    C+  CP dL++  ++   +     +++C  C  Cv  Cp qA+++++
     WP_022661940.1  9 ILIDRDKCNRdC---ICELECPFDLIYYGDDgYPRLRRAAKKHCIACGHCVSVCPSQALDLKM 68
                       689*****9549...6************777245666667899****************9875 PP

>> WP_022663178.1  [FeFe] hydrogenase, group A [Paucidesulfovibrio longus]
   #    score  bias  c-Evalue  i-Evalue hmmfrom  hmm to    alifrom  ali to    envfrom  env to     acc
 ---   ------ ----- --------- --------- ------- -------    ------- -------    ------- -------    ----
   1 !   28.3   4.8   4.3e-09   2.9e-07       5      60 ..      26      79 ..      24      94 .. 0.88

  Alignments for each domain:
  == domain 1  score: 28.3 bits;  conditional E-value: 4.3e-09
  aprb_Neukirchen_a  5 fvdkekCdgCkgtaCveiCPgdLmkldkekkkayirepedCWeCysCvkeCpqqAi 60
                        vd+ kC+ C+  +C e+C    ++  + +    + +p+ C +C  C+  Cp++Ai
     WP_022663178.1 26 QVDPAKCQACG--TCHEVCGTGAIQPINAEGIHGVVDPAACMNCGQCLVNCPFGAI 79
                       69********7..9*****9988887666679999********************* PP

>> WP_022662796.1  NIL domain-containing protein [Paucidesulfovibrio longus]
   #    score  bias  c-Evalue  i-Evalue hmmfrom  hmm to    alifrom  ali to    envfrom  env to     acc
 ---   ------ ----- --------- --------- ------- -------    ------- -------    ------- -------    ----
   1 !   27.3   8.6   8.4e-09   5.6e-07       7      64 ..      87     141 ..      83     146 .. 0.91

  Alignments for each domain:
  == domain 1  score: 27.3 bits;  conditional E-value: 8.4e-09
  aprb_Neukirchen_a   7 dkekCdgCkgtaCveiCPgdLmkldkekkkayirepedCWeCysCvkeCpqqAievrl 64 
                        d + C  C+   C+ +C    ++ldk + + ++ + ++C  C  C++ Cp++A+ v l
     WP_022662796.1  87 DDDACMHCG--LCTAMCATGALYLDKAT-RRICFDVDKCSACGMCTRVCPVRAMTVDL 141
                        7899****7..**************998.999**********************9876 PP

>> WP_022661790.1  4Fe-4S binding protein [Paucidesulfovibrio longus]
   #    score  bias  c-Evalue  i-Evalue hmmfrom  hmm to    alifrom  ali to    envfrom  env to     acc
 ---   ------ ----- --------- --------- ------- -------    ------- -------    ------- -------    ----
   1 !   26.0  11.5   2.2e-08   1.4e-06       4      64 ..      37      93 ..      34      96 .] 0.90

  Alignments for each domain:
  == domain 1  score: 26.0 bits;  conditional E-value: 2.2e-08
  aprb_Neukirchen_a  4 ifvdkekCdgCkgtaCveiCPgdLmkldkekkkayirepedCWeCysCvkeCpqqAievrl 64
                       ++ ++e+C++C+   C   CP   +  +++  + y  + + C +C  C  +Cp++Ai++ +
     WP_022661790.1 37 PVLNEEECIKCG--MCAVYCPEFCISERED--EFYRPDFDYCKGCGICANICPKDAIKMVM 93
                       56799******7..********99999988..59999********************9976 PP

>> WP_022660235.1  EFR1 family ferrodoxin [Paucidesulfovibrio longus]
   #    score  bias  c-Evalue  i-Evalue hmmfrom  hmm to    alifrom  ali to    envfrom  env to     acc
 ---   ------ ----- --------- --------- ------- -------    ------- -------    ------- -------    ----
   1 !   24.8  13.8   4.9e-08   3.3e-06       9      64 ..     197     246 ..     192     258 .. 0.85

  Alignments for each domain:
  == domain 1  score: 24.8 bits;  conditional E-value: 4.9e-08
  aprb_Neukirchen_a   9 ekCdgCkgtaCveiCPgdLmkldkekkkayirepedCWeCysCvkeCpqqAievrl 64 
                        ++C+ C+  aC e+CP   +  +     a   +p  C  C++C+k Cpq+A +++ 
     WP_022660235.1 197 DECTQCG--ACAEACPTGAIDPQ----DAARIDPVRCITCCACIKLCPQGARSMKP 246
                        78****7..********988765....46799*******************88776 PP

>> WP_022661460.1  4Fe-4S binding protein [Paucidesulfovibrio longus]
   #    score  bias  c-Evalue  i-Evalue hmmfrom  hmm to    alifrom  ali to    envfrom  env to     acc
 ---   ------ ----- --------- --------- ------- -------    ------- -------    ------- -------    ----
   1 !   26.0  14.7   2.2e-08   1.5e-06       5      66 ..      37      95 ..      35     114 .. 0.89

  Alignments for each domain:
  == domain 1  score: 26.0 bits;  conditional E-value: 2.2e-08
  aprb_Neukirchen_a  5 fvdkekCdgCkgtaCveiCPgdLmkldkekkkayirepedCWeCysCvkeCpqqAievrlya 66
                       +++ ++C+ C+   C++ CP+  +++dk++ + +  +p  C  C  Cv  Cp++ ++++   
     WP_022661460.1 37 VINASECILCG--SCMRKCPSLCITVDKTA-ETWECDPYACIYCGHCVTVCPTHCLSMKNVH 95
                       79********7..9*************997.99999******************99987655 PP

>> WP_022661962.1  DUF362 domain-containing protein [Paucidesulfovibrio longus]
   #    score  bias  c-Evalue  i-Evalue hmmfrom  hmm to    alifrom  ali to    envfrom  env to     acc
 ---   ------ ----- --------- --------- ------- -------    ------- -------    ------- -------    ----
   1 !   25.4   2.0   3.3e-08   2.2e-06       6      60 ..     190     243 ..     187     263 .. 0.83

  Alignments for each domain:
  == domain 1  score: 25.4 bits;  conditional E-value: 3.3e-08
  aprb_Neukirchen_a   6 vdkekCdgCkgtaCveiCPgdLmkldk.ekkkayirepedCWeCysCvkeCpqqAi 60 
                         +++ C+gC+   Cv +C  + + ld  +++  +  ++e C +C  C  +C+ + +
     WP_022661962.1 190 LNRDDCIGCG--LCVTACAAEALALDGpKGEGRITIDQERCVGCGGCFLACKSGGL 243
                        58899****7..*************972455677889**************98765 PP

>> WP_022662911.1  glutamate synthase-related protein [Paucidesulfovibrio longus]
   #    score  bias  c-Evalue  i-Evalue hmmfrom  hmm to    alifrom  ali to    envfrom  env to     acc
 ---   ------ ----- --------- --------- ------- -------    ------- -------    ------- -------    ----
   1 !   25.2   8.3   3.7e-08   2.5e-06       7      64 ..      18      72 ..      14      86 .. 0.90

  Alignments for each domain:
  == domain 1  score: 25.2 bits;  conditional E-value: 3.7e-08
  aprb_Neukirchen_a  7 dkekCdgCkgtaCveiCPgdLmkldkekkkayirepedCWeCysCvkeCpqqAievrl 64
                       dk++C+ C+   Cv+ C  +  + d+++ + +++++ +C +C+ C   Cp+ A+ +r 
     WP_022662911.1 18 DKDRCINCQ--VCVRQCSYEAHYWDENR-QKVMHDNTKCIGCHRCEALCPTAALTIRR 72
                       789*****7..9*************886.999**********************9975 PP

>> WP_022660464.1  FAD-dependent oxidoreductase [Paucidesulfovibrio longus]
   #    score  bias  c-Evalue  i-Evalue hmmfrom  hmm to    alifrom  ali to    envfrom  env to     acc
 ---   ------ ----- --------- --------- ------- -------    ------- -------    ------- -------    ----
   1 ?   -1.4   0.0       6.1     4e+02      67     104 ..      79     117 ..      71     147 .. 0.66
   2 !   22.7   4.6   2.3e-07   1.5e-05       9      75 ..     546     607 ..     541     617 .. 0.81

  Alignments for each domain:
  == domain 1  score: -1.4 bits;  conditional E-value: 6.1
  aprb_Neukirchen_a  67 diaplggsvsplrge.edimWtikfrdgkvkrfkipirt 104
                        d+ ++g++     +  e+  Wt+ +  gk++ +++  ++
     WP_022660464.1  79 DVFQFGATQVNRVNLrEQCVWTFADDPGKENLLELMAKD 117
                        55555554433333336799**99999999888776665 PP

  == domain 2  score: 22.7 bits;  conditional E-value: 2.3e-07
  aprb_Neukirchen_a   9 ekCdgCkgtaCveiCPgdLmkldkekkkayirepedCWeCysCvkeCpqqAievrlyadiaplggsv 75 
                         +C+ Ck  +C+e CP   +  d+++    + +p  C  C  C+ +Cp++ i +  y +i ++g+ +
     WP_022660464.1 546 VRCTQCK--RCTEECPFGALDDDEKG--TPMPNPTRCRRCGTCMGACPERVIGFDNY-NIDQMGSAI 607
                        58****8..*******9988888765..99********************9977665.444556555 PP

>> WP_022661914.1  FAD-dependent oxidoreductase [Paucidesulfovibrio longus]
   #    score  bias  c-Evalue  i-Evalue hmmfrom  hmm to    alifrom  ali to    envfrom  env to     acc
 ---   ------ ----- --------- --------- ------- -------    ------- -------    ------- -------    ----
   1 !   10.9   0.1   0.00097     0.064      42      61 ..     135     154 ..     131     160 .. 0.85
   2 !   13.5   4.8   0.00015      0.01       4      56 ..     161     210 ..     160     215 .. 0.77

  Alignments for each domain:
  == domain 1  score: 10.9 bits;  conditional E-value: 0.00097
  aprb_Neukirchen_a  42 pedCWeCysCvkeCpqqAie 61 
                        pe C +  sCv++Cp++Ai 
     WP_022661914.1 135 PEGCLGLGSCVRACPFDAIF 154
                        88999999999999999995 PP

  == domain 2  score: 13.5 bits;  conditional E-value: 0.00015
  aprb_Neukirchen_a   4 ifvdkekCdgCkgtaCveiCPgdLmkldke.kkkayirepedCWeCysCvkeCp 56 
                        ++vd+  C  C+  +C+e+CP  +m +  + +   +++e +dC   + C + Cp
     WP_022661914.1 161 PVVDPVACRACG--KCEEACPRGVMAVYGNtDGLLHLNETSDCL--APCRQRCP 210
                        57999******7..***********9965413356667777774..46888888 PP

>> WP_022662253.1  sulfate reduction electron transfer complex DsrMKJOP subunit DsrO [Paucidesulfovibrio longus]
   #    score  bias  c-Evalue  i-Evalue hmmfrom  hmm to    alifrom  ali to    envfrom  env to     acc
 ---   ------ ----- --------- --------- ------- -------    ------- -------    ------- -------    ----
   1 !   21.3   4.2   6.1e-07     4e-05      11      59 ..     126     172 ..     122     187 .. 0.91

  Alignments for each domain:
  == domain 1  score: 21.3 bits;  conditional E-value: 6.1e-07
  aprb_Neukirchen_a  11 CdgCkgtaCveiCPgdLmkldkekkkayirepedCWeCysCvkeCpqqA 59 
                        C+ C+++ Cv++CP +    ++++   +  +   C +C  C+  Cp ++
     WP_022662253.1 126 CNHCENPPCVRVCPTKATFRRPDG--IVAMDYHRCIGCRYCMAGCPYGS 172
                        ****99****************98..88889999************876 PP

>> WP_022663458.1  4Fe-4S ferredoxin [Paucidesulfovibrio longus]
   #    score  bias  c-Evalue  i-Evalue hmmfrom  hmm to    alifrom  ali to    envfrom  env to     acc
 ---   ------ ----- --------- --------- ------- -------    ------- -------    ------- -------    ----
   1 !   19.4   9.1   2.4e-06   0.00016       7      57 ..     546     595 ..     543     601 .. 0.93

  Alignments for each domain:
  == domain 1  score: 19.4 bits;  conditional E-value: 2.4e-06
  aprb_Neukirchen_a   7 dkekCdgCkgtaCveiCPgdLmkldkekkkayirepedCWeCysCvkeCpq 57 
                        d+  C+ Ck + C e+C g+ +++++++    + + e+C +C +C+  C q
     WP_022663458.1 546 DPAACERCKTNICAEVCSGQAITVNPDG-PVPLFDREKCVHCGACMWNCTQ 595
                        7889*****9*****************8.99999***************87 PP

>> WP_022662366.1  fumarate reductase iron-sulfur subunit [Paucidesulfovibrio longus]
   #    score  bias  c-Evalue  i-Evalue hmmfrom  hmm to    alifrom  ali to    envfrom  env to     acc
 ---   ------ ----- --------- --------- ------- -------    ------- -------    ------- -------    ----
   1 !    9.0   1.1    0.0037      0.25      37      57 ..     142     162 ..     134     172 .. 0.83
   2 !   13.0   0.4   0.00021     0.014      13      53 ..     206     250 .]     202     250 .] 0.91

  Alignments for each domain:
  == domain 1  score: 9.0 bits;  conditional E-value: 0.0037
  aprb_Neukirchen_a  37 ayirepedCWeCysCvkeCpq 57 
                          i e + C eC +Cv +C +
     WP_022662366.1 142 EAIYELDRCVECGCCVSACGT 162
                        46788899***********65 PP

  == domain 2  score: 13.0 bits;  conditional E-value: 0.00021
  aprb_Neukirchen_a  13 gCkg.taCveiCPgdLmkldke...kkkayirepedCWeCysCvk 53 
                        gC g  aC+++CP+ L   d+    ++k  i   +  + C sC k
     WP_022662366.1 206 GCMGlLACEDVCPKHLPLQDQLaflRRKMGITAIKSLFSCKSCKK 250
                        899999***********99986677889***************76 PP

>> WP_022662450.1  RnfABCDGE type electron transport complex subunit B [Paucidesulfovibrio longus]
   #    score  bias  c-Evalue  i-Evalue hmmfrom  hmm to    alifrom  ali to    envfrom  env to     acc
 ---   ------ ----- --------- --------- ------- -------    ------- -------    ------- -------    ----
   1 ?    6.6   0.3      0.02       1.3      45      61 ..     138     154 ..     131     159 .. 0.70
   2 !   18.9   5.1   3.3e-06   0.00022       4      58 ..     161     212 ..     159     226 .. 0.89

  Alignments for each domain:
  == domain 1  score: 6.6 bits;  conditional E-value: 0.02
  aprb_Neukirchen_a  45 CWeCysCvkeCpqqAie 61 
                        C +  sCv++Cp++A++
     WP_022662450.1 138 CIGMGSCVRACPFDAVR 154
                        66666777777777774 PP

  == domain 2  score: 18.9 bits;  conditional E-value: 3.3e-06
  aprb_Neukirchen_a   4 ifvdkekCdgCkgtaCveiCPgdLmkldkekkkayirepedCWeCys.CvkeCpqq 58 
                        ++v+k  C  C+  +C e+CP   + +++    a + + ++  +C + C+++Cp+q
     WP_022662450.1 161 PVVNKALCRSCG--KCAEVCPTGAIRITSF--SASLLHVNKLVDCLApCMQKCPVQ 212
                        589********7..*************976..69***********877******98 PP

>> WP_022662561.1  4Fe-4S dicluster domain-containing protein [Paucidesulfovibrio longus]
   #    score  bias  c-Evalue  i-Evalue hmmfrom  hmm to    alifrom  ali to    envfrom  env to     acc
 ---   ------ ----- --------- --------- ------- -------    ------- -------    ------- -------    ----
   1 !    9.6   0.2    0.0023      0.15      41      56 ..      56      71 ..      45      79 .. 0.66
   2 ?    1.2  10.8      0.93        62       8      56 ..     133     179 ..     129     182 .. 0.88
   3 ?    4.8   0.5     0.073       4.8       5      27 ..     162     182 ..     158     189 .. 0.84
   4 !   12.1   0.4   0.00042     0.028       9      33 ..     206     237 ..     204     249 .. 0.85

  Alignments for each domain:
  == domain 1  score: 9.6 bits;  conditional E-value: 0.0023
  aprb_Neukirchen_a 41 epedCWeCysCvkeCp 56
                       + + C +C +Cv +C+
     WP_022662561.1 56 DLSRCVGCGACVEACR 71
                       4455555555555554 PP

  == domain 2  score: 1.2 bits;  conditional E-value: 0.93
  aprb_Neukirchen_a   8 kekCdgCkgtaCveiCPgdLmkldkekkkayirepedCWeCysCvkeCp 56 
                        + +C  C+++ C + CP      +k++   +  + + C +   C   Cp
     WP_022662561.1 133 PRRCMHCQNPPCANLCPWGAAGREKNG--IVRINDQVCLGGSKCKSVCP 179
                        579****99*********999999886..78888899999999999999 PP

  == domain 3  score: 4.8 bits;  conditional E-value: 0.073
  aprb_Neukirchen_a   5 fvdkekCdgCkgtaCveiCPgdL 27 
                        +++ + C g    +C ++CP  +
     WP_022662561.1 162 RINDQVCLGGS--KCKSVCPWHI 182
                        79999999996..*******776 PP

  == domain 4  score: 12.1 bits;  conditional E-value: 0.00042
  aprb_Neukirchen_a   9 ekCdgCkg.......taCveiCPgdLmkldke 33 
                         kCd C++       +aCv++CP d+ ++ + 
     WP_022662561.1 206 YKCDRCHQlvaegqaPACVSACPYDVQTIGPR 237
                        69****99*****************9888765 PP

>> WP_022662398.1  4Fe-4S binding protein [Paucidesulfovibrio longus]
   #    score  bias  c-Evalue  i-Evalue hmmfrom  hmm to    alifrom  ali to    envfrom  env to     acc
 ---   ------ ----- --------- --------- ------- -------    ------- -------    ------- -------    ----
   1 !   10.2   5.0    0.0015       0.1      41      70 ..      64      93 ..      57     123 .. 0.69
   2 !    9.9   0.2     0.002      0.13      38      68 ..     123     153 ..     111     168 .. 0.81

  Alignments for each domain:
  == domain 1  score: 10.2 bits;  conditional E-value: 0.0015
  aprb_Neukirchen_a 41 epedCWeCysCvkeCpqqAievrlyadiap 70
                        + +C +C+ Cv  Cp + + v   +   p
     WP_022662398.1 64 AKPKCIGCMMCVTNCPSGCLTVVKAKAPKP 93
                       555677777777777777776665555444 PP

  == domain 2  score: 9.9 bits;  conditional E-value: 0.002
  aprb_Neukirchen_a  38 yirepedCWeCysCvkeCpqqAievrlyadi 68 
                        ++ + + C  C  C+  Cp++++++ +   +
     WP_022662398.1 123 FLYDYSLCSLCGTCIENCPVGSLQYSHNIYF 153
                        5566678999***********9999887766 PP

>> WP_022660546.1  sulfate respiration complex iron-sulfur protein HmcB [Paucidesulfovibrio longus]
   #    score  bias  c-Evalue  i-Evalue hmmfrom  hmm to    alifrom  ali to    envfrom  env to     acc
 ---   ------ ----- --------- --------- ------- -------    ------- -------    ------- -------    ----
   1 !    8.2   1.1    0.0063      0.42       6      24 ..      44      60 ..      41      70 .. 0.83
   2 !   16.4   9.2   1.9e-05    0.0013       7      58 ..     106     155 ..     102     167 .. 0.90
   3 ?    3.0   1.1      0.26        17       9      34 ..     170     204 ..     164     215 .. 0.75
   4 ?   -1.7   1.9       7.2   4.8e+02     114     139 ..     314     328 ..     286     356 .. 0.36

  Alignments for each domain:
  == domain 1  score: 8.2 bits;  conditional E-value: 0.0063
  aprb_Neukirchen_a  6 vdkekCdgCkgtaCveiCP 24
                        d ++C+gC+  +C+ +C 
     WP_022660546.1 44 FDATRCIGCR--QCEAACN 60
                       6889*****8..9**9996 PP

  == domain 2  score: 16.4 bits;  conditional E-value: 1.9e-05
  aprb_Neukirchen_a   7 dkekCdgCkgtaCveiCPgdLmkldkekkkayirepedCWeCysCvkeCpqq 58 
                         k++C+ C+++aC ++C    +k+++++  ++  + + C +C  C+ +Cp++
     WP_022660546.1 106 LKTQCNHCQEPACASACFVRAFKKNPDG--SVTYDASVCVGCRYCMMACPFN 155
                        5789**********************98..9999****************86 PP

  == domain 3  score: 3.0 bits;  conditional E-value: 0.26
  aprb_Neukirchen_a   9 ekCdgCkg.........taCveiCPgdLmkldkek 34 
                         kC+ C+          + Cve CP++ ++  k +
     WP_022660546.1 170 RKCHMCHPhiaagertvPGCVEGCPKEALVYGKRD 204
                        68888977888888888889999999888776654 PP

  == domain 4  score: -1.7 bits;  conditional E-value: 7.2
  aprb_Neukirchen_a 114 ellfteeeslgvkelptlkklklkkg 139
                        +            ++++ +++++k++
     WP_022660546.1 314 QA-----------AMKQAQDKAAKDK 328
                        11...........1111111111111 PP

>> WP_022661834.1  P-loop NTPase [Paucidesulfovibrio longus]
   #    score  bias  c-Evalue  i-Evalue hmmfrom  hmm to    alifrom  ali to    envfrom  env to     acc
 ---   ------ ----- --------- --------- ------- -------    ------- -------    ------- -------    ----
   1 !   14.6   6.4     7e-05    0.0047       4      65 ..      63     120 ..      62     131 .. 0.81

  Alignments for each domain:
  == domain 1  score: 14.6 bits;  conditional E-value: 7e-05
  aprb_Neukirchen_a   4 ifvdkekCdg..CkgtaCveiCPgdLmkldkekkkayirepedCWeCysCvkeCpqqAievrly 65 
                        +++d++ C g  C+  +Cve C  + +   + +   ++   e C +C  C  +Cp +Ai+  ++
     WP_022661834.1  63 PVIDEDSCLGesCR--KCVELCRFKALICMAGT---VMAFTELCHGCGLCELACPADAIK-EGT 120
                        57999999775586..9*****98888877665...89999******************5.455 PP

>> WP_022661521.1  4Fe-4S dicluster domain-containing protein [Paucidesulfovibrio longus]
   #    score  bias  c-Evalue  i-Evalue hmmfrom  hmm to    alifrom  ali to    envfrom  env to     acc
 ---   ------ ----- --------- --------- ------- -------    ------- -------    ------- -------    ----
   1 ?    2.6   4.5      0.34        22      41      57 ..     253     269 ..     249     271 .. 0.86
   2 !   15.0   0.6   5.1e-05    0.0034       9      30 ..     318     337 ..     314     349 .. 0.85

  Alignments for each domain:
  == domain 1  score: 2.6 bits;  conditional E-value: 0.34
  aprb_Neukirchen_a  41 epedCWeCysCvkeCpq 57 
                        + + C +Cy+C  +Cp+
     WP_022661521.1 253 YLSSCVNCYNCRVACPV 269
                        6689***********96 PP

  == domain 2  score: 15.0 bits;  conditional E-value: 5.1e-05
  aprb_Neukirchen_a   9 ekCdgCkgtaCveiCPgdLmkl 30 
                        + C gC+  +C ++CP+d+ ++
     WP_022661521.1 318 TACVGCG--QCSNACPNDVPVM 337
                        78****7..9********8665 PP

>> WP_022662461.1  pyruvate:ferredoxin (flavodoxin) oxidoreductase [Paucidesulfovibrio longus]
   #    score  bias  c-Evalue  i-Evalue hmmfrom  hmm to    alifrom  ali to    envfrom  env to     acc
 ---   ------ ----- --------- --------- ------- -------    ------- -------    ------- -------    ----
   1 !    8.2   0.7    0.0063      0.42       7      29 ..     682     702 ..     676     719 .. 0.66
   2 !    9.4   0.9    0.0027      0.18       6      25 ..     737     754 ..     734     771 .. 0.86

  Alignments for each domain:
  == domain 1  score: 8.2 bits;  conditional E-value: 0.0063
  aprb_Neukirchen_a   7 dkekCdgCkgtaCveiCPgdLmk 29 
                        + ++C+ C+  +C  +CP++ + 
     WP_022662461.1 682 NIDNCIQCN--QCAFVCPHSALR 702
                        556777775..777777776554 PP

  == domain 2  score: 9.4 bits;  conditional E-value: 0.0027
  aprb_Neukirchen_a   6 vdkekCdgCkgtaCveiCPg 25 
                        v+   C gC+  +C +iCP 
     WP_022662461.1 737 VNVMDCLGCG--NCADICPA 754
                        78889****7..9*****96 PP

>> WP_022661835.1  ATP-binding protein [Paucidesulfovibrio longus]
   #    score  bias  c-Evalue  i-Evalue hmmfrom  hmm to    alifrom  ali to    envfrom  env to     acc
 ---   ------ ----- --------- --------- ------- -------    ------- -------    ------- -------    ----
   1 ?    7.3   0.4     0.012      0.81      41      60 ..      64      83 ..      58      88 .. 0.82
   2 !   11.3   3.1   0.00073     0.048       5      28 ..      88     109 ..      86     123 .. 0.81

  Alignments for each domain:
  == domain 1  score: 7.3 bits;  conditional E-value: 0.012
  aprb_Neukirchen_a 41 epedCWeCysCvkeCpqqAi 60
                       +p+ C eC  C  +C+++A+
     WP_022661835.1 64 DPNLCTECGLCRTHCRFGAV 83
                       68889999999999999887 PP

  == domain 2  score: 11.3 bits;  conditional E-value: 0.00073
  aprb_Neukirchen_a   5 fvdkekCdgCkgtaCveiCPgdLm 28 
                        ++ +e C+gC+   C ++CP   +
     WP_022661835.1  88 RILPEHCEGCG--VCDYVCPVGAV 109
                        57889999997..99999997555 PP

>> WP_155887616.1  4Fe-4S dicluster domain-containing protein [Paucidesulfovibrio longus]
   #    score  bias  c-Evalue  i-Evalue hmmfrom  hmm to    alifrom  ali to    envfrom  env to     acc
 ---   ------ ----- --------- --------- ------- -------    ------- -------    ------- -------    ----
   1 !   13.4   4.5   0.00016     0.011       6      57 ..     300     356 ..     298     366 .. 0.80

  Alignments for each domain:
  == domain 1  score: 13.4 bits;  conditional E-value: 0.00016
  aprb_Neukirchen_a   6 vdkekCdgCkgtaCveiCPgdLmkldke.......kkkayirepedCWeCysCvkeCpq 57 
                        v+   C  C+  +C + CP  ++  + +        ++a + + e C+eC  C   Cp 
     WP_155887616.1 300 VRDAACLNCG--QCARSCPARIFPGELSmcaeaklFERARLGHVESCFECGICGYVCPA 356
                        67889****7..9*****977754443333444564699******************96 PP

>> WP_022662095.1  4Fe-4S binding protein [Paucidesulfovibrio longus]
   #    score  bias  c-Evalue  i-Evalue hmmfrom  hmm to    alifrom  ali to    envfrom  env to     acc
 ---   ------ ----- --------- --------- ------- -------    ------- -------    ------- -------    ----
   1 ?   13.1  13.3    0.0002     0.014       8      57 ..     242     284 ..     234     299 .. 0.82

  Alignments for each domain:
  == domain 1  score: 13.1 bits;  conditional E-value: 0.0002
  aprb_Neukirchen_a   8 kekCdgCkgtaCveiCPgdLmkldkekkkayirepedCWeCysCvkeCpq 57 
                        ++ C+ C+  +C + CP+ + + +     a   +  +C +C  Cv +Cp+
     WP_022662095.1 242 PDSCIACG--KCARTCPNGIAVDK-----AERVNTPECVGCGECVGACPV 284
                        679****7..********987654.....44577789************7 PP

>> WP_022661508.1  4Fe-4S dicluster domain-containing protein [Paucidesulfovibrio longus]
   #    score  bias  c-Evalue  i-Evalue hmmfrom  hmm to    alifrom  ali to    envfrom  env to     acc
 ---   ------ ----- --------- --------- ------- -------    ------- -------    ------- -------    ----
   1 ?    5.6   1.6      0.04       2.7       4      23 ..       6      23 ..       4      26 .. 0.82
   2 ?    0.6   0.4       1.4        91      21      41 ..     117     136 ..     116     144 .. 0.81
   3 ?   13.0   0.9   0.00022     0.015      10      34 ..     135     166 ..     131     176 .. 0.84

  Alignments for each domain:
  == domain 1  score: 5.6 bits;  conditional E-value: 0.04
  aprb_Neukirchen_a  4 ifvdkekCdgCkgtaCveiC 23
                        fv+ +kC+ C+   C+ +C
     WP_022661508.1  6 FFVNLTKCIACR--GCQVAC 23
                       699********8..688777 PP

  == domain 2  score: 0.6 bits;  conditional E-value: 1.4
  aprb_Neukirchen_a  21 eiCPgdLmkldkekkkayire 41 
                        ++CP d+   d+++ ka i+ 
     WP_022661508.1 117 DACPYDIPRQDPKT-KASIKC 136
                        68*********997.998874 PP

  == domain 3  score: 13.0 bits;  conditional E-value: 0.00022
  aprb_Neukirchen_a  10 kCdgCkg.......taCveiCPgdLmkldkek 34 
                        kCd C +       +aCv+ CP++ m++ + +
     WP_022661508.1 135 KCDMCLDrvriglePACVKTCPSNTMHFGDRA 166
                        9****9999******************97654 PP

>> WP_022662468.1  L-lactate dehydrogenase (quinone) large subunit LdhH [Paucidesulfovibrio longus]
   #    score  bias  c-Evalue  i-Evalue hmmfrom  hmm to    alifrom  ali to    envfrom  env to     acc
 ---   ------ ----- --------- --------- ------- -------    ------- -------    ------- -------    ----
   1 ?    7.3   0.6     0.013      0.84       9      25 ..     311     325 ..     305     339 .. 0.81
   2 ?    6.9   0.8     0.016       1.1       9      26 ..     361     376 ..     359     394 .. 0.84

  Alignments for each domain:
  == domain 1  score: 7.3 bits;  conditional E-value: 0.013
  aprb_Neukirchen_a   9 ekCdgCkgtaCveiCPg 25 
                         +C  C+  aC ++CP 
     WP_022662468.1 311 LRCVRCG--ACANVCPV 325
                        5899997..9*****95 PP

  == domain 2  score: 6.9 bits;  conditional E-value: 0.016
  aprb_Neukirchen_a   9 ekCdgCkgtaCveiCPgd 26 
                        ++C+ C+  aC++iC g 
     WP_022662468.1 361 QNCINCG--ACEDICAGG 376
                        68****7..******985 PP

>> WP_022662386.1  ferredoxin [Paucidesulfovibrio longus]
   #    score  bias  c-Evalue  i-Evalue hmmfrom  hmm to    alifrom  ali to    envfrom  env to     acc
 ---   ------ ----- --------- --------- ------- -------    ------- -------    ------- -------    ----
   1 ?   10.2   7.7    0.0015       0.1       6      40 ..      12      43 ..       8      67 .. 0.65

  Alignments for each domain:
  == domain 1  score: 10.2 bits;  conditional E-value: 0.0015
  aprb_Neukirchen_a  6 vdkekCdgCkgtaCveiCPgdLmkldkekkkayir 40
                        + e C+gC    Cve+CP  +   d+++ + y++
     WP_022662386.1 12 LNLEHCHGCM--GCVEMCPEVVGWNDAND-RPYLK 43
                       5678999996..79999998776666653.44443 PP

>> WP_022660327.1  4Fe-4S dicluster domain-containing protein [Paucidesulfovibrio longus]
   #    score  bias  c-Evalue  i-Evalue hmmfrom  hmm to    alifrom  ali to    envfrom  env to     acc
 ---   ------ ----- --------- --------- ------- -------    ------- -------    ------- -------    ----
   1 ?    5.3   1.4     0.052       3.5       4      23 ..       5      22 ..       1      26 [. 0.78
   2 ?   -0.9   0.1       4.2   2.8e+02       9      20 ..      73      84 ..      63     105 .. 0.74
   3 ?   10.9   0.6   0.00093     0.062      10      68 ..     141     174 ..     122     188 .. 0.62

  Alignments for each domain:
  == domain 1  score: 5.3 bits;  conditional E-value: 0.052
  aprb_Neukirchen_a  4 ifvdkekCdgCkgtaCveiC 23
                         +d+++C+ C+   C+ +C
     WP_022660327.1  5 FLIDTSRCTACR--GCQVAC 22
                       579999999998..577777 PP

  == domain 2  score: -0.9 bits;  conditional E-value: 4.2
  aprb_Neukirchen_a  9 ekCdgCkgtaCv 20
                       ++C  C ++ C 
     WP_022660327.1 73 DQCRHCVSPPCK 84
                       455555555555 PP

  == domain 3  score: 10.9 bits;  conditional E-value: 0.00093
  aprb_Neukirchen_a  10 kCdgCkg.......taCveiCPgdLmkldkekkkayirepedCWeCysCvkeCpqqAievrlyadi 68 
                        kC+ C++       +aCv++CP   m +                                   ad+
     WP_022660327.1 141 KCTMCNErvlkgmlPACVKACPTGTMNF--------------------------------GERADM 174
                        5666655556566666666666555555................................444444 PP

>> WP_022661523.1  4Fe-4S dicluster domain-containing protein [Paucidesulfovibrio longus]
   #    score  bias  c-Evalue  i-Evalue hmmfrom  hmm to    alifrom  ali to    envfrom  env to     acc
 ---   ------ ----- --------- --------- ------- -------    ------- -------    ------- -------    ----
   1 ?    6.3  11.4     0.025       1.7       8      58 ..      16      76 ..       9      95 .. 0.81

  Alignments for each domain:
  == domain 1  score: 6.3 bits;  conditional E-value: 0.025
  aprb_Neukirchen_a  8 kekCdgCkgtaCveiCPgd.Lmkldke...........kkkayirepedCWeCysCvkeCpqq 58
                       +  C  C+  +C   CP+   m + +            +  a  r   +C  Cy C+  Cp++
     WP_022661523.1 16 MAACMQCG--TCSASCPNAaFMDVSPRrlwrlaqlnrmDLVAASRTFWMCSACYMCTLRCPRG 76
                       678****7..9******97245566657888888876666788899999***********986 PP

>> WP_022660712.1  FAD-binding and (Fe-S)-binding domain-containing protein [Paucidesulfovibrio longus]
   #    score  bias  c-Evalue  i-Evalue hmmfrom  hmm to    alifrom  ali to    envfrom  env to     acc
 ---   ------ ----- --------- --------- ------- -------    ------- -------    ------- -------    ----
   1 ?    4.9   3.0     0.069       4.6       8      24 ..     726     740 ..     723     747 .. 0.88
   2 ?    7.5   0.7      0.01      0.69       8      26 ..     788     804 ..     785     816 .. 0.88

  Alignments for each domain:
  == domain 1  score: 4.9 bits;  conditional E-value: 0.069
  aprb_Neukirchen_a   8 kekCdgCkgtaCveiCP 24 
                         + C+ C+  +C ++CP
     WP_022660712.1 726 VQTCTRCG--KCKQVCP 740
                        578****7..9****** PP

  == domain 2  score: 7.5 bits;  conditional E-value: 0.01
  aprb_Neukirchen_a   8 kekCdgCkgtaCveiCPgd 26 
                        ++ C+ C+  +C+++CP +
     WP_022660712.1 788 MDHCTACG--KCTSVCPVK 804
                        679****7..9******76 PP

>> WP_022662389.1  4Fe-4S double cluster binding domain-containing protein [Paucidesulfovibrio longus]
   #    score  bias  c-Evalue  i-Evalue hmmfrom  hmm to    alifrom  ali to    envfrom  env to     acc
 ---   ------ ----- --------- --------- ------- -------    ------- -------    ------- -------    ----
   1 ?   13.1   2.4    0.0002     0.014      43      62 ..     176     195 ..     172     207 .. 0.77

  Alignments for each domain:
  == domain 1  score: 13.1 bits;  conditional E-value: 0.0002
  aprb_Neukirchen_a  43 edCWeCysCvkeCpqqAiev 62 
                        + C +C +C  +Cp++Ai+ 
     WP_022662389.1 176 NRCAGCSACADACPVGAIRN 195
                        57888888888888888864 PP

>> WP_022662779.1  4Fe-4S binding protein [Paucidesulfovibrio longus]
   #    score  bias  c-Evalue  i-Evalue hmmfrom  hmm to    alifrom  ali to    envfrom  env to     acc
 ---   ------ ----- --------- --------- ------- -------    ------- -------    ------- -------    ----
   1 ?    5.8   1.4     0.035       2.4      18      60 ..     350     393 ..     345     403 .. 0.70
   2 ?    3.1   6.8      0.24        16      10      64 ..     377     426 ..     369     434 .. 0.76

  Alignments for each domain:
  == domain 1  score: 5.8 bits;  conditional E-value: 0.035
  aprb_Neukirchen_a  18 aCveiCPgdLmkl.dkekkkayirepedCWeCysCvkeCpqqAi 60 
                        +C   CP  L+           +r + +C  C  C  +C+ +A+
     WP_022662779.1 350 HCSAYCPIGLVGNlLGRLLPWRVRMNGQCTRCGVCATACRYGAL 393
                        566667666554312233345678899*************9997 PP

  == domain 2  score: 3.1 bits;  conditional E-value: 0.24
  aprb_Neukirchen_a  10 kCdgCkgtaCveiCP.gdLmkldkekkkayirepedCWeCysCvkeCpqqAievrl 64 
                        +C+ C+   C  +C  g L+  d e      r    C  C  Cv  C ++A+ +r 
     WP_022662779.1 377 QCTRCG--VCATACRyGALLPEDIE----AGRPGLSCTLCGDCVGVCAHGAMGYRF 426
                        799997..89999972445555544....467778999999999999999998875 PP

>> WP_022660463.1  quinone-interacting membrane-bound oxidoreductase complex subunit QmoC [Paucidesulfovibrio longus]
   #    score  bias  c-Evalue  i-Evalue hmmfrom  hmm to    alifrom  ali to    envfrom  env to     acc
 ---   ------ ----- --------- --------- ------- -------    ------- -------    ------- -------    ----
   1 ?    4.9   1.3     0.065       4.3      43      56 ..      26      39 ..      17      42 .. 0.69
   2 ?    4.9   0.9     0.066       4.4      10      25 ..      71      84 ..      64      92 .. 0.76

  Alignments for each domain:
  == domain 1  score: 4.9 bits;  conditional E-value: 0.065
  aprb_Neukirchen_a 43 edCWeCysCvkeCp 56
                       ++C++C+ C   Cp
     WP_022660463.1 26 KKCYQCATCSVVCP 39
                       45666666666665 PP

  == domain 2  score: 4.9 bits;  conditional E-value: 0.066
  aprb_Neukirchen_a 10 kCdgCkgtaCveiCPg 25
                        C+ C+  +C + CP 
     WP_022660463.1 71 LCHNCG--TCSDLCPR 84
                       588886..78888874 PP

>> WP_022661506.1  4Fe-4S dicluster domain-containing protein [Paucidesulfovibrio longus]
   #    score  bias  c-Evalue  i-Evalue hmmfrom  hmm to    alifrom  ali to    envfrom  env to     acc
 ---   ------ ----- --------- --------- ------- -------    ------- -------    ------- -------    ----
   1 ?    4.6   2.0     0.086       5.7       4      23 ..       6      23 ..       4      28 .. 0.82
   2 ?   -1.2   0.1       5.2   3.5e+02       9      21 ..      72      84 ..      68     105 .. 0.73
   3 ?    7.7   1.0    0.0095      0.63      10      33 ..     135     165 ..     128     176 .. 0.86

  Alignments for each domain:
  == domain 1  score: 4.6 bits;  conditional E-value: 0.086
  aprb_Neukirchen_a  4 ifvdkekCdgCkgtaCveiC 23
                        fvd +kC+ C+   C+ +C
     WP_022661506.1  6 FFVDLTKCTACR--GCQIAC 23
                       589999*****8..677777 PP

  == domain 2  score: -1.2 bits;  conditional E-value: 5.2
  aprb_Neukirchen_a  9 ekCdgCkgtaCve 21
                       ++C  C ++ C+ 
     WP_022661506.1 72 DQCRHCVQPPCQM 84
                       6788887777875 PP

  == domain 3  score: 7.7 bits;  conditional E-value: 0.0095
  aprb_Neukirchen_a  10 kCdgCkg.......taCveiCPgdLmkldke 33 
                        kCd C +       +aCv+ CP   m + + 
     WP_022661506.1 135 KCDMCIDrvrmgrlPACVQSCPTGTMNFGER 165
                        9****9999999***********99998765 PP


Internal pipeline statistics summary:
-------------------------------------
Query model(s):                            1  (157 nodes)
Target sequences:                       3386  (1107742 residues searched)
Passed MSV filter:                       179  (0.0528647); expected 67.7 (0.02)
Passed bias filter:                      134  (0.0395747); expected 67.7 (0.02)
Passed Vit filter:                        70  (0.0206734); expected 3.4 (0.001)
Passed Fwd filter:                        54  (0.015948); expected 0.0 (1e-05)
Initial search space (Z):               3386  [actual number of targets]
Domain search space  (domZ):              51  [number of targets reported over threshold]
# CPU time: 0.05u 0.00s 00:00:00.05 Elapsed: 00:00:00.02
# Mc/sec: 6156.35
//
[ok]
