# Supplementary material for: Sulfur disproportionation occurs globally across anoxic habitats and has multiple mechanisms of independent evolutionary origin
Source: ISME J. 2026 Mar 2;20(1):wrag042. doi: 10.1093/ismejo/wrag042 (PMC12998232; doi:10.1093/ismejo/wrag042)
Supplement: Sup_File_1_HMM_wrag042 [file sup_file_1_hmm_wrag042.zip › SupFile1_HMM/SupFile1c_results/aprb_Neukirchen_a-hmm-035_Desulfovibrio_litoralis_STL_6_GCF_900143255.txt]

# hmmsearch :: search profile(s) against a sequence database
# HMMER 3.4 (Aug 2023); http://hmmer.org/
# Copyright (C) 2023 Howard Hughes Medical Institute.
# Freely distributed under the BSD open source license.
# - - - - - - - - - - - - - - - - - - - - - - - - - - - - - - - - - - - -
# query HMM file:                  /Users/lukas/OneDrive/2023_Sulfur/20250723_HMM/profiles_all/aprb_Neukirchen_a.hmm
# target sequence database:        /Users/lukas/OneDrive/2023_Sulfur/20250626_HMM/db_new/035_Desulfovibrio_litoralis_STL_6_GCF_900143255.fas
# - - - - - - - - - - - - - - - - - - - - - - - - - - - - - - - - - - - -

Query:       aprb_Neukirchen_a  [M=157]
Scores for complete sequences (score includes all domains):
   --- full sequence ---   --- best 1 domain ---    -#dom-
    E-value  score  bias    E-value  score  bias    exp  N  Sequence       Description
    ------- ------ -----    ------- ------ -----   ---- --  --------       -----------
    1.2e-58  194.7   1.0    1.3e-58  194.6   1.0    1.0  1  WP_072695902.1  adenylyl-sulfate reductase subunit beta [Desu
    4.1e-14   50.0  25.0    1.8e-07   28.4  10.3    3.0  2  WP_072697419.1  CoB--CoM heterodisulfide reductase iron-sulfu
    3.3e-12   43.8   6.1    3.7e-12   43.6   6.1    1.0  1  WP_072697802.1  ferredoxin [Desulfovibrio litoralis]
      3e-11   40.7  21.5    3.9e-08   30.6   7.0    3.2  3  WP_084650546.1  4Fe-4S dicluster domain-containing protein [D
      2e-10   38.0   8.9    3.4e-10   37.3   8.9    1.3  1  WP_072696252.1  4Fe-4S binding protein [Desulfovibrio litoral
    8.9e-10   35.9  11.6    1.4e-09   35.3  11.6    1.3  1  WP_084650690.1  nitroreductase family protein [Desulfovibrio 
    1.2e-09   35.4   6.1    1.5e-09   35.2   6.1    1.1  1  WP_072696549.1  4Fe-4S binding protein [Desulfovibrio litoral
    1.2e-08   32.3  16.3    4.5e-05   20.6   4.6    3.2  3  WP_072696918.1  menaquinone reductase iron-sulfur cluster-bin
    1.6e-08   31.9   7.6    1.6e-08   31.9   7.6    1.7  2  WP_072696038.1  4Fe-4S dicluster domain-containing protein [D
    2.4e-08   31.3  27.3    2.5e-05   21.5  10.5    4.0  4  WP_072696534.1  RnfABCDGE type electron transport complex sub
    7.2e-08   29.7   5.7    8.3e-08   29.5   5.7    1.1  1  WP_072695714.1  ferredoxin [Desulfovibrio litoralis]
    1.9e-07   28.3   9.3    0.00011   19.3   9.5    2.3  2  WP_072697432.1  DUF362 domain-containing protein [Desulfovibr
    3.5e-07   27.5  26.8    4.3e-05   20.7  12.0    3.2  3  WP_072697524.1  DMSO/selenate family reductase complex B subu
    3.5e-07   27.5   6.8    4.3e-07   27.2   6.8    1.0  1  WP_072697188.1  ATP-binding protein [Desulfovibrio litoralis]
    5.6e-07   26.8   9.8    5.6e-07   26.8   9.8    1.8  2  WP_084650640.1  4Fe-4S binding protein [Desulfovibrio litoral
    7.7e-07   26.4   4.7    1.9e-06   25.1   4.7    1.6  1  WP_072695896.1  hydrogenase iron-sulfur subunit [Desulfovibri
    1.8e-06   25.1   5.1    1.8e-06   25.1   5.1    1.9  2  WP_072695922.1  sulfate reduction electron transfer complex D
      2e-06   25.0   3.3    3.7e-06   24.1   3.3    1.5  1  WP_072696482.1  ATP-binding protein [Desulfovibrio litoralis]
     0.0002   18.5   6.4      0.036   11.2   0.6    1.9  2  WP_072695254.1  4Fe-4S binding protein [Desulfovibrio litoral
    0.00027   18.1   1.2    0.00027   18.1   1.2    2.3  2  WP_072695256.1  ATP-binding protein [Desulfovibrio litoralis]
     0.0039   14.3   1.1     0.0039   14.3   1.1    2.2  2  WP_072697417.1  4Fe-4S dicluster domain-containing protein [D
  ------ inclusion threshold ------
      0.015   12.4  16.8      0.021   12.0   1.1    2.6  2  WP_072697421.1  4Fe-4S dicluster domain-containing protein [D
      0.017   12.3  12.5      0.012   12.7   1.3    2.6  2  WP_072695499.1  FAD-binding and (Fe-S)-binding domain-contain
       0.15    9.2  17.3      0.035   11.2   0.4    2.7  2  WP_072695411.1  pyruvate:ferredoxin (flavodoxin) oxidoreducta
       0.17    9.0   6.6        1.5    5.9   1.1    2.2  2  WP_072695894.1  quinone-interacting membrane-bound oxidoreduc
        2.6    5.1  10.4         21    2.2  10.4    2.3  1  WP_072695407.1  (Fe-S)-binding protein [Desulfovibrio litoral
        4.7    4.3  17.3        0.5    7.5   1.7    2.8  3  WP_072697422.1  4Fe-4S dicluster domain-containing protein [D


Domain annotation for each sequence (and alignments):
>> WP_072695902.1  adenylyl-sulfate reductase subunit beta [Desulfovibrio litoralis]
   #    score  bias  c-Evalue  i-Evalue hmmfrom  hmm to    alifrom  ali to    envfrom  env to     acc
 ---   ------ ----- --------- --------- ------- -------    ------- -------    ------- -------    ----
   1 !  194.6   1.0   1.5e-60   1.3e-58       2     133 ..       1     142 [.       1     163 [. 0.87

  Alignments for each domain:
  == domain 1  score: 194.6 bits;  conditional E-value: 1.5e-60
  aprb_Neukirchen_a   2 MpifvdkekCdgCkg...taCveiCPgdLmkldkekkkayirepedCWeCysCvkeCpqqAievrlyadiaplggsvsplrgeedimWtikf 90 
                        Mp++vd++kCdgCkg   taC++iCP+dLm ld+e++kay++epe CWeCysCvk+Cpq+Ai  r yad+ap+gg+++p+r+ ++imWt+kf
     WP_072695902.1   1 MPTYVDPSKCDGCKGgekTACMYICPNDLMILDPEEMKAYNQEPEACWECYSCVKICPQGAITARPYADFAPMGGTCIPMRSADSIMWTVKF 92 
                        ******************************************************************************************** PP

  aprb_Neukirchen_a  91 rdgkvkrfkipirttpeg.....s......nlksellfteeeslgvkelptlkk 133
                        rdg vkrfk+pirtt+eg            nl++e lfte++s+    l+++++
     WP_072695902.1  93 RDGGVKRFKFPIRTTAEGsikpfDgfpeptNLEDEVLFTENASA----LIKPQT 142
                        ******************765551566666999*****998875....333332 PP

>> WP_072697419.1  CoB--CoM heterodisulfide reductase iron-sulfur subunit A family protein [Desulfovibrio litoralis]
   #    score  bias  c-Evalue  i-Evalue hmmfrom  hmm to    alifrom  ali to    envfrom  env to     acc
 ---   ------ ----- --------- --------- ------- -------    ------- -------    ------- -------    ----
   1 !   25.5   6.8   1.7e-08   1.5e-06       4      92 ..     235     343 ..     233     347 .. 0.80
   2 !   28.4  10.3     2e-09   1.8e-07       6      68 ..     579     640 ..     576     650 .. 0.82

  Alignments for each domain:
  == domain 1  score: 25.5 bits;  conditional E-value: 1.7e-08
  aprb_Neukirchen_a   4 ifvdkekCdgCkgtaCveiCPg..dLmkldke..............kkkayirepedCWe.....CysCvkeCpqqAievrlyadiaplggs 74 
                        ++vd + C+gC+  +Cve CP+  +  ++++                 k  + +p+ C +     C  C k Cp++Ai++ ++ ++   ++ 
     WP_072697419.1 235 TYVDFDSCTGCG--TCVEKCPSkkSFAHFNEGmgevsainipfpqaIPKKAVIDPSYCRQftkgkCGVCAKVCPTKAIRYDMQDEF-ETEQV 323
                        799********7..9******83246677776999*********99557778899***7444444*********************.55555 PP

  aprb_Neukirchen_a  75 vsplrge.ed.imWtikfrd 92 
                        ++ + ++  d i Wt+ ++ 
     WP_072697419.1 324 GAIVAATgYDlIDWTVYEQY 343
                        55555553478****98765 PP

  == domain 2  score: 28.4 bits;  conditional E-value: 2e-09
  aprb_Neukirchen_a   6 vdkekCdgCkgtaCveiCPgdLmkldke..kkkayirepedCWeCysCvkeCpqqAievrlyadi 68 
                        vd ++C+gC+  +C+++CP + +k  +   +kka + e   C +C  C   Cpq+Ai++ +  d 
     WP_072697419.1 579 VDIKRCIGCG--KCIKVCPYKAIKEVEIrgAKKAEVIE-TICQGCGLCNATCPQGAIQLSHFTDN 640
                        8899*****7..***********987633255666665.68*****************9988775 PP

>> WP_072697802.1  ferredoxin [Desulfovibrio litoralis]
   #    score  bias  c-Evalue  i-Evalue hmmfrom  hmm to    alifrom  ali to    envfrom  env to     acc
 ---   ------ ----- --------- --------- ------- -------    ------- -------    ------- -------    ----
   1 !   43.6   6.1   4.3e-14   3.7e-12       5      62 ..       6      59 ..       4      62 .] 0.89

  Alignments for each domain:
  == domain 1  score: 43.6 bits;  conditional E-value: 4.3e-14
  aprb_Neukirchen_a  5 fvdkekCdgCkgtaCveiCPgdLmkldkekkkayirepedCWeCysCvkeCpqqAiev 62
                        vd +kC+g    +Cv++CP ++ ++++   ka+  + e+C +C sCv  C+ +Ai +
     WP_072697802.1  6 TVDLDKCTGDA--ECVDVCPVEVYEIQNG--KAHAVNAEECLGCESCVEVCEAGAITI 59
                       68889999985..*************854..8999999******************86 PP

>> WP_084650546.1  4Fe-4S dicluster domain-containing protein [Desulfovibrio litoralis]
   #    score  bias  c-Evalue  i-Evalue hmmfrom  hmm to    alifrom  ali to    envfrom  env to     acc
 ---   ------ ----- --------- --------- ------- -------    ------- -------    ------- -------    ----
   1 !   10.2   1.5   0.00085     0.074       4      26 ..      32      52 ..      30      67 .. 0.79
   2 !   30.6   7.0   4.5e-10   3.9e-08      10      61 ..      85     134 ..      82     148 .. 0.86
   3 !    9.1   0.3    0.0018      0.16       5      29 ..     154     187 ..     152     204 .. 0.81

  Alignments for each domain:
  == domain 1  score: 10.2 bits;  conditional E-value: 0.00085
  aprb_Neukirchen_a  4 ifvdkekCdgCkgtaCveiCPgd 26
                       i+ d++kC gC+  +C+ +C  +
     WP_084650546.1 32 IYADTNKCRGCH--KCEIACIAS 52
                       67799******7..9**999665 PP

  == domain 2  score: 30.6 bits;  conditional E-value: 4.5e-10
  aprb_Neukirchen_a  10 kCdgCkgtaCveiCPgdLmkldkekkkayirepedCWeCysCvkeCpqqAie 61 
                        +C  C+++ C ++CP   +  ++ +   ++ +p+ C +C  C+ +Cp +Ai 
     WP_084650546.1  85 QCRQCENAPCAKVCPTHALIQTNGG--KVVMRPQFCAGCEICMMACPYGAIT 134
                        7****99********9988777554..56667*******************5 PP

  == domain 3  score: 9.1 bits;  conditional E-value: 0.0018
  aprb_Neukirchen_a   5 fvdkekCdgCkg.........taCveiCPgdLmk 29 
                        +v   +Cd C++         +aCve+CP + ++
     WP_084650546.1 154 RVVAVRCDLCQElskkenrnvSACVEACPAKALT 187
                        5667799999989999999999999999987665 PP

>> WP_072696252.1  4Fe-4S binding protein [Desulfovibrio litoralis]
   #    score  bias  c-Evalue  i-Evalue hmmfrom  hmm to    alifrom  ali to    envfrom  env to     acc
 ---   ------ ----- --------- --------- ------- -------    ------- -------    ------- -------    ----
   1 !   37.3   8.9   3.8e-12   3.4e-10       5      61 ..      96     149 ..      92     155 .. 0.89

  Alignments for each domain:
  == domain 1  score: 37.3 bits;  conditional E-value: 3.8e-12
  aprb_Neukirchen_a   5 fvdkekCdgCkgtaCveiCPgdLmkldkekkkayirepedCWeCysCvkeCpqqAie 61 
                        + ++e C  C+   C+  CP + +  ++++   ++ +pe C +C +Cvk Cp++A++
     WP_072696252.1  96 VKNEELCMHCG--MCIALCPVSALSYEQST-HKVVFDPERCIGCRACVKVCPVKAMS 149
                        557899****7..*************9998.88899*******************96 PP

>> WP_084650690.1  nitroreductase family protein [Desulfovibrio litoralis]
   #    score  bias  c-Evalue  i-Evalue hmmfrom  hmm to    alifrom  ali to    envfrom  env to     acc
 ---   ------ ----- --------- --------- ------- -------    ------- -------    ------- -------    ----
   1 !   35.3  11.6   1.6e-11   1.4e-09       4      64 ..       5      60 ..       1      68 [. 0.91

  Alignments for each domain:
  == domain 1  score: 35.3 bits;  conditional E-value: 1.6e-11
  aprb_Neukirchen_a  4 ifvdkekCdgCkgtaCveiCPgdLmkldkekkkayirepedCWeCysCvkeCpqqAievrl 64
                        +vd+e C+ C+   Cve CP++ ++++k     ++ +p+ C  C  C+ +Cp++Ai++++
     WP_084650690.1  5 FKVDQETCISCG--LCVEDCPQNCIEMKKI---PVLAQPQACIACQHCLAICPVGAISIFG 60
                       57*********7..*************865...7***********************9876 PP

>> WP_072696549.1  4Fe-4S binding protein [Desulfovibrio litoralis]
   #    score  bias  c-Evalue  i-Evalue hmmfrom  hmm to    alifrom  ali to    envfrom  env to     acc
 ---   ------ ----- --------- --------- ------- -------    ------- -------    ------- -------    ----
   1 !   35.2   6.1   1.7e-11   1.5e-09       5      63 ..       5      66 ..       1      75 [. 0.86

  Alignments for each domain:
  == domain 1  score: 35.2 bits;  conditional E-value: 1.7e-11
  aprb_Neukirchen_a  5 fvdkekCdgCkgtaCveiCPgdLmkldke.....kkkayirepedCWeCysCvkeCpqqAievr 63
                         ++e+C+gC    C  +CP+ ++   k       k a +++ + C +C sC  +Cp   i v+
     WP_072696549.1  5 LLNEERCKGCL--LCSLVCPKAIILQSKRlnkqgYKVAEVQNMDACTGCGSCALICPDLVITVF 66
                       5799******6..***********998876666666899******************9888876 PP

>> WP_072696918.1  menaquinone reductase iron-sulfur cluster-binding subunit QrcC [Desulfovibrio litoralis]
   #    score  bias  c-Evalue  i-Evalue hmmfrom  hmm to    alifrom  ali to    envfrom  env to     acc
 ---   ------ ----- --------- --------- ------- -------    ------- -------    ------- -------    ----
   1 !   11.1   0.9   0.00043     0.037       5      24 ..      14      31 ..      12      47 .. 0.85
   2 !   20.6   4.6   5.2e-07   4.5e-05      10      59 ..      74     125 ..      70     134 .. 0.88
   3 !    7.5   0.1    0.0058      0.51      48      61 ..     188     201 ..     153     220 .. 0.71

  Alignments for each domain:
  == domain 1  score: 11.1 bits;  conditional E-value: 0.00043
  aprb_Neukirchen_a  5 fvdkekCdgCkgtaCveiCP 24
                        +d +kC+gC+  aC+  C 
     WP_072696918.1 14 AIDLDKCTGCG--ACMVSCQ 31
                       6999******7..9**9995 PP

  == domain 2  score: 20.6 bits;  conditional E-value: 5.2e-07
  aprb_Neukirchen_a  10 kCdgCkg...taCveiCPgdLmkldkekkkayirepedCWeCysCvkeCpqqA 59 
                         C+ C+g     Cv++CP    ++ +e+   + +    C +C  C+ +Cp++A
     WP_072696918.1  74 PCQQCGGshgVPCVSVCPVIATEKGEEG-GIVSQIYPRCIGCRYCMAACPFHA 125
                        59***999999********999999988.667777778*************99 PP

  == domain 3  score: 7.5 bits;  conditional E-value: 0.0058
  aprb_Neukirchen_a  48 CysCvkeCpqqAie 61 
                         +sC+ +Cp++Ai 
     WP_072696918.1 188 VTSCTEACPNNAIV 201
                        47888888888884 PP

>> WP_072696038.1  4Fe-4S dicluster domain-containing protein [Desulfovibrio litoralis]
   #    score  bias  c-Evalue  i-Evalue hmmfrom  hmm to    alifrom  ali to    envfrom  env to     acc
 ---   ------ ----- --------- --------- ------- -------    ------- -------    ------- -------    ----
   1 !   31.9   7.6   1.8e-10   1.6e-08       4      66 ..      36      99 ..      35     120 .. 0.81
   2 ?   -2.5   0.0       6.6   5.8e+02       5      15 ..     116     126 ..     114     144 .. 0.80

  Alignments for each domain:
  == domain 1  score: 31.9 bits;  conditional E-value: 1.8e-10
  aprb_Neukirchen_a  4 ifvdkekCdgCkgtaCveiCPgdLmkldkekkk...ayirepedCWeCysCvkeCpqqAievrlya 66
                       ++vd++kC gC+   C ++C g  + ++++k+k   ++    + C  C  C   Cp++Ai +    
     WP_072696038.1 36 VVVDPSKCVGCG--ICKHVCAGRAINIEPDKNKqgySFSVWHNTCALCGMCRHYCPTKAITLSNDW 99
                       689********7..9************9997762224666789*****************876554 PP

  == domain 2  score: -2.5 bits;  conditional E-value: 6.6
  aprb_Neukirchen_a   5 fvdkekCdgCk 15 
                        f+  ++C  C 
     WP_072696038.1 116 FIPYSRCRSCD 126
                        67788999996 PP

>> WP_072696534.1  RnfABCDGE type electron transport complex subunit B [Desulfovibrio litoralis]
   #    score  bias  c-Evalue  i-Evalue hmmfrom  hmm to    alifrom  ali to    envfrom  env to     acc
 ---   ------ ----- --------- --------- ------- -------    ------- -------    ------- -------    ----
   1 ?    0.5   0.0      0.83        72      47      79 ..      46      76 ..      24      84 .. 0.67
   2 !   20.6   7.6   5.3e-07   4.7e-05      14      60 ..     140     184 ..     134     203 .. 0.80
   3 !   21.5  10.5   2.9e-07   2.5e-05       6      63 ..     164     232 ..     163     235 .. 0.79
   4 ?    5.5   0.8     0.024       2.1       4      36 ..     236     271 ..     233     281 .. 0.74

  Alignments for each domain:
  == domain 1  score: 0.5 bits;  conditional E-value: 0.83
  aprb_Neukirchen_a 47 eCysC.vkeCpqqAievrlyadiaplggsvsplr 79
                       +C  C    C+  Ai+v    d+   g+++ ++ 
     WP_072696534.1 46 NCGGCgFAGCESYAIAVLNSPDV---GANLCVVG 76
                       56666345688888888888888...77776665 PP

  == domain 2  score: 20.6 bits;  conditional E-value: 5.3e-07
  aprb_Neukirchen_a  14 Ckg.taCveiCPgdLmkldkekkkayirepedCWeCysCvkeCpqqAi 60 
                        C g + Cv++CP d ++++++   a i + + C  C  Cvk Cp++ +
     WP_072696534.1 140 CLGlGDCVRACPFDAITIKNNM--AEI-NDALCLSCGVCVKTCPRSIL 184
                        66688*************9663..555.4579************8755 PP

  == domain 3  score: 21.5 bits;  conditional E-value: 2.9e-07
  aprb_Neukirchen_a   6 vdkekCdgCkgtaCveiCPgdLmkldke............kkkayire..pedCWeCysCvkeCpqqAievr 63 
                        ++   C  C+   Cv+ CP +++++ ++            k    + e  +  C +C sC+k+Cp +Ai++ 
     WP_072696534.1 164 INDALCLSCG--VCVKTCPRSILQIIPQqarvmsycatreK-LKLVSEvcEVGCINCLSCLKACPGGAIKYE 232
                        78899****7..9************8887788888877632.22233212567****************975 PP

  == domain 4  score: 5.5 bits;  conditional E-value: 0.024
  aprb_Neukirchen_a   4 ifvdkekC....dgCkgtaCveiCPgdLmkldkekkk 36 
                        i +d+ kC    + C+ +aCv +C  +++  +++++k
     WP_072696534.1 236 IEIDHAKClaygESCN-EACVAACSRKILRSRNKGTK 271
                        6788889944444676.8**********998777655 PP

>> WP_072695714.1  ferredoxin [Desulfovibrio litoralis]
   #    score  bias  c-Evalue  i-Evalue hmmfrom  hmm to    alifrom  ali to    envfrom  env to     acc
 ---   ------ ----- --------- --------- ------- -------    ------- -------    ------- -------    ----
   1 !   29.5   5.7   9.6e-10   8.3e-08       2      62 ..       1      59 [.       1      60 [] 0.87

  Alignments for each domain:
  == domain 1  score: 29.5 bits;  conditional E-value: 9.6e-10
  aprb_Neukirchen_a  2 MpifvdkekCdgCkgtaCveiCPgdLmkldkekkkayirepedCWeCys.CvkeCpqqAiev 62
                       M i++++  C gC+   C+e+CP+  ++   ++ ka +  pe    C+   + +Cp + ie+
     WP_072695714.1  1 MFIVIYEGDCVGCG--GCEEVCPSVFIMNS-NGDKALVIAPESTAPCVKeAIAICPADCIEM 59
                       889**********8..7******8766655.667***********998548999****9997 PP

>> WP_072697432.1  DUF362 domain-containing protein [Desulfovibrio litoralis]
   #    score  bias  c-Evalue  i-Evalue hmmfrom  hmm to    alifrom  ali to    envfrom  env to     acc
 ---   ------ ----- --------- --------- ------- -------    ------- -------    ------- -------    ----
   1 !   13.9   1.8   6.2e-05    0.0054      37      68 ..     187     218 ..     179     231 .. 0.76
   2 !   19.3   9.5   1.3e-06   0.00011      11      76 ..     195     272 ..     195     280 .. 0.87

  Alignments for each domain:
  == domain 1  score: 13.9 bits;  conditional E-value: 6.2e-05
  aprb_Neukirchen_a  37 ayirepedCWeCysCvkeCpqqAievrlyadi 68 
                         +  + e+C  C  C+ +Cp++Ai++ +++ +
     WP_072697432.1 187 RFHTKIENCTACGMCIAHCPEDAISFVHKEIL 218
                        56677899****************99876655 PP

  == domain 2  score: 19.3 bits;  conditional E-value: 1.3e-06
  aprb_Neukirchen_a  11 CdgCkgtaCveiCPgdLmkldke..............kkkayirepedCWeCysCvkeCpqqAievrlyadiaplggsvs 76 
                        C+ C+   C+  CP d + + ++              +k     ++++C +C  C+  C+ +Ai++  + ++ p++++++
     WP_072697432.1 195 CTACG--MCIAHCPEDAISFVHKeilnpkaivtkkenEKPKASINKDKCIGCGECLTVCKYDAIAIDFGTEMIPFNERMA 272
                        99**7..***********997767999999998888744455667899***********************999988765 PP

>> WP_072697524.1  DMSO/selenate family reductase complex B subunit [Desulfovibrio litoralis]
   #    score  bias  c-Evalue  i-Evalue hmmfrom  hmm to    alifrom  ali to    envfrom  env to     acc
 ---   ------ ----- --------- --------- ------- -------    ------- -------    ------- -------    ----
   1 !   10.2   1.7   0.00085     0.074       5      23 ..       8      24 ..       3      30 .. 0.81
   2 !   20.7  12.0     5e-07   4.3e-05      10      62 ..      67     117 ..      64     123 .. 0.91
   3 ?    5.2   0.3     0.029       2.5       8      31 ..     124     154 ..     121     168 .. 0.78

  Alignments for each domain:
  == domain 1  score: 10.2 bits;  conditional E-value: 0.00085
  aprb_Neukirchen_a  5 fvdkekCdgCkgtaCveiC 23
                       + d++kC gCk  aC+ +C
     WP_072697524.1  8 YMDSTKCMGCK--ACMIAC 24
                       67888999997..899888 PP

  == domain 2  score: 20.7 bits;  conditional E-value: 5e-07
  aprb_Neukirchen_a  10 kCdgCkgtaCveiCPgdLmkldkekkkayirepedCWeCysCvkeCpqqAiev 62 
                         C+ C++++Cv +CP    ++++++   ++ + + C +C +C   Cp +A ++
     WP_072697524.1  67 SCNHCNDPKCVAACPTGATHKNENG--LVVIDASRCVGCKNCSWNCPYSAPQF 117
                        6****99***************987..9999*****************99766 PP

  == domain 3  score: 5.2 bits;  conditional E-value: 0.029
  aprb_Neukirchen_a   8 kekCdgCkg.......taCveiCPgdLmkld 31 
                        ++kCd C +       + Cv  CP   + + 
     WP_072697524.1 124 MTKCDFCADrlaqnlaPVCVLSCPARALDFG 154
                        6899999888999998899999998766654 PP

>> WP_072697188.1  ATP-binding protein [Desulfovibrio litoralis]
   #    score  bias  c-Evalue  i-Evalue hmmfrom  hmm to    alifrom  ali to    envfrom  env to     acc
 ---   ------ ----- --------- --------- ------- -------    ------- -------    ------- -------    ----
   1 !   27.2   6.8     5e-09   4.3e-07       5      64 ..       8      64 ..       5      69 .. 0.89

  Alignments for each domain:
  == domain 1  score: 27.2 bits;  conditional E-value: 5e-09
  aprb_Neukirchen_a  5 fvdkekCdgCkgtaCveiCPgdLmkldkekkkayirepedCW.eCysCvkeCpqqAievrl 64
                        ++++ C+ C+  aC e C + +   +k+  + ++ +pe C  +C  C   Cp +Ai++++
     WP_072697188.1  8 EINNQLCTECG--ACLEKCKHGVYDQTKT--RPVVIYPEGCItNCRGCQELCPSKAISYFG 64
                       699*******7..*********9888765..8*********747*************9986 PP

>> WP_084650640.1  4Fe-4S binding protein [Desulfovibrio litoralis]
   #    score  bias  c-Evalue  i-Evalue hmmfrom  hmm to    alifrom  ali to    envfrom  env to     acc
 ---   ------ ----- --------- --------- ------- -------    ------- -------    ------- -------    ----
   1 ?   -1.8   0.1       4.1   3.6e+02      53      67 ..     145     159 ..     138     164 .. 0.73
   2 !   26.8   9.8   6.5e-09   5.6e-07       6      63 ..     165     222 ..     160     227 .. 0.83

  Alignments for each domain:
  == domain 1  score: -1.8 bits;  conditional E-value: 4.1
  aprb_Neukirchen_a  53 keCpqqAievrlyad 67 
                         +Cp++ i+ +l+ d
     WP_084650640.1 145 CICPTGTIQSFLGGD 159
                        479999998888765 PP

  == domain 2  score: 26.8 bits;  conditional E-value: 6.5e-09
  aprb_Neukirchen_a   6 vdkekCdgCkgtaCveiCPgdLmkldkekkk..ayirepedCWeCysCvkeCpqqAievr 63 
                        vdk+ C+ Ck  +C+++CP  L  ++ ++k    +    +dC  C  C  +Cp+q +++ 
     WP_084650640.1 165 VDKDVCISCK--KCEKACPMHLSIIQGKTKNslPHTLFSKDCLRCSECEAICPVQTLHFE 222
                        99*******8..9********999987764411455678****************98775 PP

>> WP_072695896.1  hydrogenase iron-sulfur subunit [Desulfovibrio litoralis]
   #    score  bias  c-Evalue  i-Evalue hmmfrom  hmm to    alifrom  ali to    envfrom  env to     acc
 ---   ------ ----- --------- --------- ------- -------    ------- -------    ------- -------    ----
   1 !   25.1   4.7   2.2e-08   1.9e-06       6      80 ..     540     609 ..     537     614 .. 0.81

  Alignments for each domain:
  == domain 1  score: 25.1 bits;  conditional E-value: 2.2e-08
  aprb_Neukirchen_a   6 vdkekCdgCkgtaCveiCPgdLmkldkekkkayirepedCWeCysCvkeCpqqAievrlyadiaplggsvsplrg 80 
                         ++ +C+ Ck  +C++ CP   +  d++++  +  +p+ C  C  C+ +Cp++ i++  y  i ++g++++++r+
     WP_072695896.1 540 FNMVRCTQCK--RCTQECPFGALDDDEKGTPKF--NPSRCRRCGTCMGACPERVISFENYN-IDQIGSMIREIRV 609
                        68899****8..*********999998885555..699*****************987764.4456777766665 PP

>> WP_072695922.1  sulfate reduction electron transfer complex DsrMKJOP subunit DsrO [Desulfovibrio litoralis]
   #    score  bias  c-Evalue  i-Evalue hmmfrom  hmm to    alifrom  ali to    envfrom  env to     acc
 ---   ------ ----- --------- --------- ------- -------    ------- -------    ------- -------    ----
   1 !   25.1   5.1   2.1e-08   1.8e-06      11      61 ..     123     171 ..     120     182 .. 0.92
   2 ?   -0.8   0.1         2   1.7e+02       9      23 ..     197     218 ..     195     233 .. 0.84

  Alignments for each domain:
  == domain 1  score: 25.1 bits;  conditional E-value: 2.1e-08
  aprb_Neukirchen_a  11 CdgCkgtaCveiCPgdLmkldkekkkayirepedCWeCysCvkeCpqqAie 61 
                        C+ C+++ Cv++CP +  ++ +++   ++ +   C +C  C+  Cp +A +
     WP_072695922.1 123 CNHCENPPCVRVCPTQATYKMPNG--IVMMDYHRCIGCRYCMAGCPYGARS 171
                        ****99***************997..999999***************9965 PP

  == domain 2  score: -0.8 bits;  conditional E-value: 2
  aprb_Neukirchen_a   9 ekCdgCkg.......taCveiC 23 
                        ekC+ C +       +aCve+ 
     WP_072695922.1 197 EKCTFCSErlalgkmPACVEVS 218
                        89****9899999999999885 PP

>> WP_072696482.1  ATP-binding protein [Desulfovibrio litoralis]
   #    score  bias  c-Evalue  i-Evalue hmmfrom  hmm to    alifrom  ali to    envfrom  env to     acc
 ---   ------ ----- --------- --------- ------- -------    ------- -------    ------- -------    ----
   1 !   24.1   3.3   4.3e-08   3.7e-06       5      65 ..       9      65 ..       7     105 .. 0.84

  Alignments for each domain:
  == domain 1  score: 24.1 bits;  conditional E-value: 4.3e-08
  aprb_Neukirchen_a  5 fvdkekCdgCkgtaCveiCPgdLmkldkekkkayirepedCWeCysCvkeCpqqAievrly 65
                        +++e C+gC+   Cv  C    +++ +   ka + ++  C +  +C+ +Cp++A++v   
     WP_072696482.1  9 EINEELCNGCG--LCVLGCMEGAIEIIDG--KAKLVKEIYCDGLGACLSHCPTGALKVIQR 65
                       599*******7..*************854..89***********************98654 PP

>> WP_072695254.1  4Fe-4S binding protein [Desulfovibrio litoralis]
   #    score  bias  c-Evalue  i-Evalue hmmfrom  hmm to    alifrom  ali to    envfrom  env to     acc
 ---   ------ ----- --------- --------- ------- -------    ------- -------    ------- -------    ----
   1 !   10.0   0.4   0.00093     0.081      42      61 ..      64      83 ..      59      92 .. 0.83
   2 !   11.2   0.6   0.00041     0.036       6      25 ..      91     108 ..      88     118 .. 0.74

  Alignments for each domain:
  == domain 1  score: 10.0 bits;  conditional E-value: 0.00093
  aprb_Neukirchen_a 42 pedCWeCysCvkeCpqqAie 61
                       +e C  C +C k C+++Ai+
     WP_072695254.1 64 KELCTLCGACRKLCKFGAIA 83
                       678999************95 PP

  == domain 2  score: 11.2 bits;  conditional E-value: 0.00041
  aprb_Neukirchen_a   6 vdkekCdgCkgtaCveiCPg 25 
                        + ++ C+gC+   C e+CP 
     WP_072695254.1  91 IFPDLCHGCG--GCFEVCPE 108
                        5677899997..79999996 PP

>> WP_072695256.1  ATP-binding protein [Desulfovibrio litoralis]
   #    score  bias  c-Evalue  i-Evalue hmmfrom  hmm to    alifrom  ali to    envfrom  env to     acc
 ---   ------ ----- --------- --------- ------- -------    ------- -------    ------- -------    ----
   1 ?    4.1   0.8     0.062       5.4      42      60 ..      65      83 ..      59      91 .. 0.83
   2 !   18.1   1.2   3.1e-06   0.00027       4      34 ..      91     119 ..      88     128 .. 0.87

  Alignments for each domain:
  == domain 1  score: 4.1 bits;  conditional E-value: 0.062
  aprb_Neukirchen_a 42 pedCWeCysCvkeCpqqAi 60
                       +e C  C  C+ +C+++A+
     WP_072695256.1 65 QETCSLCGLCYDKCKFGAV 83
                       68899999******99998 PP

  == domain 2  score: 18.1 bits;  conditional E-value: 3.1e-06
  aprb_Neukirchen_a   4 ifvdkekCdgCkgtaCveiCPgdLmkldkek 34 
                         ++d+ +C+gC+   C e CP + +kl+++k
     WP_072695256.1  91 FKIDSLRCEGCG--VCAELCPTKAIKLTEKK 119
                        67999******7..9************9875 PP

>> WP_072697417.1  4Fe-4S dicluster domain-containing protein [Desulfovibrio litoralis]
   #    score  bias  c-Evalue  i-Evalue hmmfrom  hmm to    alifrom  ali to    envfrom  env to     acc
 ---   ------ ----- --------- --------- ------- -------    ------- -------    ------- -------    ----
   1 !   14.3   1.1   4.5e-05    0.0039      34      60 ..      18      44 ..      11      71 .. 0.77
   2 ?    5.3   3.8     0.027       2.4      41      57 ..      69      85 ..      50     104 .. 0.68

  Alignments for each domain:
  == domain 1  score: 14.3 bits;  conditional E-value: 4.5e-05
  aprb_Neukirchen_a 34 kkkayirepedCWeCysCvkeCpqqAi 60
                        +ka  ++ ++C++C +C+  Cp +A 
     WP_072697417.1 18 VEKASGQNLKNCYQCGNCTAGCPLNAA 44
                       4699999****************9995 PP

  == domain 2  score: 5.3 bits;  conditional E-value: 0.027
  aprb_Neukirchen_a 41 epedCWeCysCvkeCpq 57
                       +  +C  C +C+  Cp+
     WP_072697417.1 69 SIWMCASCEACTTRCPN 85
                       45566666666666664 PP

>> WP_072697421.1  4Fe-4S dicluster domain-containing protein [Desulfovibrio litoralis]
   #    score  bias  c-Evalue  i-Evalue hmmfrom  hmm to    alifrom  ali to    envfrom  env to     acc
 ---   ------ ----- --------- --------- ------- -------    ------- -------    ------- -------    ----
   1 ?    7.8   5.5    0.0046       0.4      37      62 ..     201     226 ..     188     251 .. 0.82
   2 ?   12.0   1.1   0.00024     0.021      10      27 ..     261     276 ..     258     287 .. 0.90

  Alignments for each domain:
  == domain 1  score: 7.8 bits;  conditional E-value: 0.0046
  aprb_Neukirchen_a  37 ayirepedCWeCysCvkeCpqqAiev 62 
                         + +e e C  Cy+C  +Cp  A + 
     WP_072697421.1 201 FWKKEMERCIRCYACRNACPLCACKE 226
                        55678999***********9988765 PP

  == domain 2  score: 12.0 bits;  conditional E-value: 0.00024
  aprb_Neukirchen_a  10 kCdgCkgtaCveiCPgdL 27 
                        +C+gC+  +C+++CP ++
     WP_072697421.1 261 RCTGCG--ECQRACPMNI 276
                        8****7..9******997 PP

>> WP_072695499.1  FAD-binding and (Fe-S)-binding domain-containing protein [Desulfovibrio litoralis]
   #    score  bias  c-Evalue  i-Evalue hmmfrom  hmm to    alifrom  ali to    envfrom  env to     acc
 ---   ------ ----- --------- --------- ------- -------    ------- -------    ------- -------    ----
   1 ?    3.8   4.0     0.079       6.9       9      25 ..     772     786 ..     769     788 .. 0.87
   2 ?   12.7   1.3   0.00014     0.012       8      27 ..     833     850 ..     831     860 .. 0.87

  Alignments for each domain:
  == domain 1  score: 3.8 bits;  conditional E-value: 0.079
  aprb_Neukirchen_a   9 ekCdgCkgtaCveiCPg 25 
                        + C+ C+  +C ++CP 
     WP_072695499.1 772 QVCNRCG--KCKDVCPM 786
                        67****7..9******6 PP

  == domain 2  score: 12.7 bits;  conditional E-value: 0.00014
  aprb_Neukirchen_a   8 kekCdgCkgtaCveiCPgdL 27 
                        +e C+gC+  +C+ +CP ++
     WP_072695499.1 833 MEHCTGCG--KCMAVCPVKI 850
                        799****7..9******876 PP

>> WP_072695411.1  pyruvate:ferredoxin (flavodoxin) oxidoreductase [Desulfovibrio litoralis]
   #    score  bias  c-Evalue  i-Evalue hmmfrom  hmm to    alifrom  ali to    envfrom  env to     acc
 ---   ------ ----- --------- --------- ------- -------    ------- -------    ------- -------    ----
   1 ?   10.5   1.1   0.00068     0.059       9      60 ..     696     713 ..     692     725 .. 0.65
   2 ?   11.2   0.4    0.0004     0.035       5      25 ..     750     768 ..     742     788 .. 0.82

  Alignments for each domain:
  == domain 1  score: 10.5 bits;  conditional E-value: 0.00068
  aprb_Neukirchen_a   9 ekCdgCkgtaCveiCPgdLmkldkekkkayirepedCWeCysCvkeCpqqAi 60 
                        e+C+ C  t+C ++CP+                                 Ai
     WP_072695411.1 696 ENCIQC--TQCSYVCPH--------------------------------AAI 713
                        556666..366666665................................444 PP

  == domain 2  score: 11.2 bits;  conditional E-value: 0.0004
  aprb_Neukirchen_a   5 fvdkekCdgCkgtaCveiCPg 25 
                         v+ + C gC+   C e+CP 
     WP_072695411.1 750 QVYAQDCLGCG--SCAEVCPA 768
                        57788888886..88888886 PP

>> WP_072695894.1  quinone-interacting membrane-bound oxidoreductase complex subunit QmoC [Desulfovibrio litoralis]
   #    score  bias  c-Evalue  i-Evalue hmmfrom  hmm to    alifrom  ali to    envfrom  env to     acc
 ---   ------ ----- --------- --------- ------- -------    ------- -------    ------- -------    ----
   1 ?    5.9   1.1     0.018       1.5      43      56 ..      26      39 ..      14      43 .. 0.85
   2 ?    5.8   0.4     0.019       1.6      11      58 ..      72      85 ..      63     101 .. 0.72

  Alignments for each domain:
  == domain 1  score: 5.9 bits;  conditional E-value: 0.018
  aprb_Neukirchen_a 43 edCWeCysCvkeCp 56
                       ++C++C+ C  +Cp
     WP_072695894.1 26 KKCYQCATCSVACP 39
                       78999999999998 PP

  == domain 2  score: 5.8 bits;  conditional E-value: 0.019
  aprb_Neukirchen_a 11 CdgCkgtaCveiCPgdLmkldkekkkayirepedCWeCysCvkeCpqq 58
                       C+ C+  +C + CP                                ++
     WP_072695894.1 72 CHNCG--NCSDLCP--------------------------------RG 85
                       55554..5555555................................44 PP

>> WP_072695407.1  (Fe-S)-binding protein [Desulfovibrio litoralis]
   #    score  bias  c-Evalue  i-Evalue hmmfrom  hmm to    alifrom  ali to    envfrom  env to     acc
 ---   ------ ----- --------- --------- ------- -------    ------- -------    ------- -------    ----
   1 ?    2.2  10.4      0.24        21      10      58 ..      25      90 ..      17     104 .. 0.89

  Alignments for each domain:
  == domain 1  score: 2.2 bits;  conditional E-value: 0.24
  aprb_Neukirchen_a 10 kCdgCkgtaCveiCPgdLmkldke...................kkkayirepedCWeCysCvkeCpqq 58
                        C  C+   C+ +CP    +l++                    +   ++++ + C  C sC   Cp +
     WP_072695407.1 25 SCMRCG--MCQAVCPVYGATLKEAdvargkvallenlanemisDPVGVNEKLNRCLLCGSCAANCPSG 90
                       699**7..9******999999887899999******999998866789999**************975 PP

>> WP_072697422.1  4Fe-4S dicluster domain-containing protein [Desulfovibrio litoralis]
   #    score  bias  c-Evalue  i-Evalue hmmfrom  hmm to    alifrom  ali to    envfrom  env to     acc
 ---   ------ ----- --------- --------- ------- -------    ------- -------    ------- -------    ----
   1 ?   -2.1   0.0         5   4.4e+02      95     104 ..      65      74 ..      24     102 .. 0.51
   2 ?    3.4   5.8       0.1       8.8       9      27 ..     235     251 ..     231     276 .. 0.70
   3 ?    7.5   1.7    0.0057       0.5      44      57 ..     314     327 ..     306     343 .. 0.72

  Alignments for each domain:
  == domain 1  score: -2.1 bits;  conditional E-value: 5
  aprb_Neukirchen_a  95 vkrfkipirt 104
                          rf++++++
     WP_072697422.1  65 LLRFRYEKQE 74 
                        2233333333 PP

  == domain 2  score: 3.4 bits;  conditional E-value: 0.1
  aprb_Neukirchen_a   9 ekCdgCkgtaCveiCPgdL 27 
                         kC  C+  aC++ CP   
     WP_072697422.1 235 YKCLSCG--ACTYLCPTCY 251
                        69****7..9******754 PP

  == domain 3  score: 7.5 bits;  conditional E-value: 0.0057
  aprb_Neukirchen_a  44 dCWeCysCvkeCpq 57 
                         C +C  C+k Cp+
     WP_072697422.1 314 ACCGCGRCIKSCPV 327
                        46666666666664 PP


Internal pipeline statistics summary:
-------------------------------------
Query model(s):                            1  (157 nodes)
Target sequences:                       2353  (785847 residues searched)
Passed MSV filter:                       140  (0.0594985); expected 47.1 (0.02)
Passed bias filter:                       90  (0.038249); expected 47.1 (0.02)
Passed Vit filter:                        41  (0.0174246); expected 2.4 (0.001)
Passed Fwd filter:                        29  (0.0123247); expected 0.0 (1e-05)
Initial search space (Z):               2353  [actual number of targets]
Domain search space  (domZ):              27  [number of targets reported over threshold]
# CPU time: 0.03u 0.00s 00:00:00.03 Elapsed: 00:00:00.01
# Mc/sec: 6702.85
//
[ok]
