# Supplementary material for: Sulfur disproportionation occurs globally across anoxic habitats and has multiple mechanisms of independent evolutionary origin
Source: ISME J. 2026 Mar 2;20(1):wrag042. doi: 10.1093/ismejo/wrag042 (PMC12998232; doi:10.1093/ismejo/wrag042)
Supplement: Sup_File_1_HMM_wrag042 [file sup_file_1_hmm_wrag042.zip › SupFile1_HMM/SupFile1c_results/aprb_Neukirchen_a-hmm-036_Maridesulfovibrio_hydrothermalis_AM13_GCF_000331025.txt]

# hmmsearch :: search profile(s) against a sequence database
# HMMER 3.4 (Aug 2023); http://hmmer.org/
# Copyright (C) 2023 Howard Hughes Medical Institute.
# Freely distributed under the BSD open source license.
# - - - - - - - - - - - - - - - - - - - - - - - - - - - - - - - - - - - -
# query HMM file:                  /Users/lukas/OneDrive/2023_Sulfur/20250723_HMM/profiles_all/aprb_Neukirchen_a.hmm
# target sequence database:        /Users/lukas/OneDrive/2023_Sulfur/20250626_HMM/db_new/036_Maridesulfovibrio_hydrothermalis_AM13_GCF_000331025.fas
# - - - - - - - - - - - - - - - - - - - - - - - - - - - - - - - - - - - -

Query:       aprb_Neukirchen_a  [M=157]
Scores for complete sequences (score includes all domains):
   --- full sequence ---   --- best 1 domain ---    -#dom-
    E-value  score  bias    E-value  score  bias    exp  N  Sequence       Description
    ------- ------ -----    ------- ------ -----   ---- --  --------       -----------
    1.2e-58  195.1   0.9    1.4e-58  194.9   0.9    1.0  1  WP_015335439.1  adenylyl-sulfate reductase subunit beta [Mari
    2.4e-14   51.2   3.7    2.7e-14   51.0   3.7    1.1  1  WP_015334679.1  4Fe-4S dicluster domain-containing protein [M
    1.1e-13   49.0   6.9    1.1e-13   49.0   6.9    1.0  1  WP_015337747.1  ferredoxin [Maridesulfovibrio hydrothermalis]
      1e-12   45.9  20.8    1.3e-07   29.3   5.5    3.3  2  WP_015336210.1  CoB--CoM heterodisulfide reductase iron-sulfu
    1.3e-12   45.6  26.4    2.2e-08   31.8  10.4    3.1  3  WP_015337359.1  4Fe-4S dicluster domain-containing protein [M
    1.5e-12   45.4  21.6    4.6e-07   27.5   7.8    3.1  3  WP_015337361.1  4Fe-4S dicluster domain-containing protein [M
    2.4e-11   41.5   9.6    2.4e-11   41.5   9.6    1.7  1  WP_015336158.1  4Fe-4S binding protein [Maridesulfovibrio hyd
    6.9e-11   40.0   6.5    8.9e-11   39.6   6.5    1.1  1  WP_015335627.1  4Fe-4S dicluster domain-containing protein [M
    9.7e-10   36.2  16.1    9.5e-06   23.3   5.5    3.3  3  WP_015334726.1  menaquinone reductase iron-sulfur cluster-bin
    5.3e-09   33.8  26.7    1.4e-06   26.0   8.6    3.1  3  WP_015335693.1  4Fe-4S binding protein [Maridesulfovibrio hyd
    1.8e-08   32.1   5.3    3.3e-08   31.2   5.3    1.3  1  WP_245549631.1  [FeFe] hydrogenase, group A [Maridesulfovibri
    2.8e-08   31.5   7.4      5e-08   30.7   7.4    1.4  1  WP_015337114.1  NIL domain-containing protein [Maridesulfovib
    6.9e-08   30.2  10.2    1.2e-07   29.4  10.2    1.4  1  WP_015334758.1  4Fe-4S binding protein [Maridesulfovibrio hyd
    7.1e-08   30.2   1.3    1.1e-07   29.5   1.3    1.2  1  WP_015334762.1  ATP-binding protein [Maridesulfovibrio hydrot
    1.6e-07   29.0   4.5    2.5e-07   28.4   4.5    1.3  1  WP_015337019.1  nitroreductase family protein [Maridesulfovib
    1.8e-07   28.9   3.9    3.1e-07   28.1   3.9    1.3  1  WP_015335683.1  DUF362 domain-containing protein [Maridesulfo
    3.9e-07   27.8   3.7    3.9e-07   27.8   3.7    1.7  1  WP_015336235.1  choline TMA-lyase-activating enzyme [Maridesu
    9.9e-07   26.4   9.4    9.9e-07   26.4   9.4    1.9  1  WP_027177292.1  ATP-binding protein [Maridesulfovibrio hydrot
    1.7e-06   25.7   5.3    1.7e-06   25.7   5.3    1.7  1  WP_027177267.1  sulfate reduction electron transfer complex D
    2.6e-06   25.1  32.4    2.7e-06   25.0  10.0    3.1  3  WP_015336913.1  4Fe-4S dicluster domain-containing protein [M
    3.2e-06   24.8   7.0      7e-06   23.7   7.0    1.5  1  WP_015337360.1  [FeFe] hydrogenase, group A [Maridesulfovibri
    4.1e-06   24.4   7.3    9.5e-06   23.3   7.3    1.6  1  WP_015335997.1  glycyl-radical enzyme activating protein [Mar
    4.2e-06   24.4  12.4    8.6e-05   20.2   6.5    2.8  2  WP_015338087.1  FAD-dependent oxidoreductase [Maridesulfovibr
    4.7e-06   24.3  11.6    5.9e-06   23.9  11.6    1.1  1  WP_027177354.1  4Fe-4S dicluster domain-containing protein [M
    4.7e-06   24.2   6.4    5.5e-06   24.0   6.4    1.1  1  WP_015335428.1  ferredoxin [Maridesulfovibrio hydrothermalis]
    6.2e-06   23.9  13.7    9.5e-06   23.3  13.7    1.2  1  WP_015336297.1  4Fe-4S binding protein [Maridesulfovibrio hyd
    8.4e-06   23.4   7.0    8.4e-06   23.4   7.0    1.8  1  WP_015336912.1  glutamate synthase-related protein [Maridesul
    1.4e-05   22.7   4.6    4.8e-05   21.0   4.6    1.9  1  WP_015335436.1  FAD-dependent oxidoreductase [Maridesulfovibr
    8.4e-05   20.2   5.5    8.4e-05   20.2   5.5    2.9  2  WP_015337331.1  FAD-dependent oxidoreductase [Maridesulfovibr
    9.6e-05   20.0   6.1      0.038   11.5   1.0    2.5  2  WP_015337535.1  pyruvate:ferredoxin (flavodoxin) oxidoreducta
    9.8e-05   20.0  10.8      0.098   10.2  10.8    2.2  1  WP_015337649.1  4Fe-4S binding protein [Maridesulfovibrio hyd
    0.00015   19.4  11.2      0.011   13.2   0.2    3.0  3  WP_015336089.1  glutamate synthase-related protein [Maridesul
    0.00023   18.8  11.7     0.0035   14.9   3.5    2.3  2  WP_015334657.1  ATP-binding protein [Maridesulfovibrio hydrot
    0.00092   16.8   8.9      0.042   11.4   1.6    2.5  2  WP_015335070.1  pyruvate:ferredoxin (flavodoxin) oxidoreducta
     0.0014   16.2  10.2      0.014   12.9   0.3    2.6  2  WP_015336208.1  4Fe-4S dicluster domain-containing protein [M
      0.003   15.2  15.8      0.012   13.2  15.4    2.1  1  WP_015336922.1  4Fe-4S binding protein [Maridesulfovibrio hyd
     0.0044   14.6   4.7     0.0086   13.6   4.7    1.4  1  WP_015337326.1  4Fe-4S dicluster domain-containing protein [M
     0.0051   14.4   8.3     0.0051   14.4   8.3    3.7  4  WP_015336317.1  sulfate respiration complex iron-sulfur prote
     0.0055   14.3   4.0       0.12    9.9   0.6    2.3  2  WP_015335078.1  fumarate reductase iron-sulfur subunit [Marid
  ------ inclusion threshold ------
      0.016   12.8   6.1       0.37    8.4   0.4    3.0  2  WP_015337527.1  L-lactate dehydrogenase (quinone) large subun
      0.028   12.0   5.0      0.054   11.1   5.0    1.4  1  WP_027177189.1  4Fe-4S dicluster domain-containing protein [M
      0.056   11.0   7.3       0.09   10.3   7.3    1.5  1  WP_015334760.1  ferredoxin [Maridesulfovibrio hydrothermalis]
      0.057   11.0   9.4       0.65    7.6   9.4    2.1  1  WP_015336212.1  4Fe-4S dicluster domain-containing protein [M
      0.059   10.9   9.5       0.14    9.7   9.5    1.5  1  WP_015334658.1  P-loop NTPase [Maridesulfovibrio hydrothermal
      0.063   10.8   9.7       0.42    8.2   1.0    2.9  3  WP_015336733.1  4Fe-4S dicluster domain-containing protein [M
       0.21    9.1   6.4        2.1    5.9   0.4    2.3  2  WP_015335435.1  quinone-interacting membrane-bound oxidoreduc
       0.28    8.7  10.2       0.19    9.3   0.6    3.2  3  WP_015337196.1  4Fe-4S dicluster domain-containing protein [M
       0.49    8.0  10.3       0.98    7.0   1.2    2.5  2  WP_015337919.1  FAD-binding and (Fe-S)-binding domain-contain
       0.66    7.5  25.1       0.26    8.8   0.4    3.7  4  WP_015334977.1  4Fe-4S dicluster domain-containing protein [M
        1.3    6.6  10.5        4.9    4.7  10.5    1.9  1  WP_015336247.1  4Fe-4S dicluster domain-containing protein [M
        1.6    6.3  10.6         10    3.7  10.6    2.2  1  WP_015337531.1  (Fe-S)-binding protein [Maridesulfovibrio hyd
        9.8    3.7  15.1        7.7    4.1   3.3    2.5  2  WP_015335386.1  (Fe-S)-binding protein [Maridesulfovibrio hyd


Domain annotation for each sequence (and alignments):
>> WP_015335439.1  adenylyl-sulfate reductase subunit beta [Maridesulfovibrio hydrothermalis]
   #    score  bias  c-Evalue  i-Evalue hmmfrom  hmm to    alifrom  ali to    envfrom  env to     acc
 ---   ------ ----- --------- --------- ------- -------    ------- -------    ------- -------    ----
   1 !  194.9   0.9   2.3e-60   1.4e-58       2     132 ..       1     145 [.       1     160 [. 0.88

  Alignments for each domain:
  == domain 1  score: 194.9 bits;  conditional E-value: 2.3e-60
  aprb_Neukirchen_a   2 MpifvdkekCdgCkg...taCveiCPgdLmkldkekkkayirepedCWeCysCvkeCpqqAievrlyadiaplggsvsplrgeedimWtikf 90 
                        Mp+fv++ekCdgCkg   taC++iCP+dLm ld+e+++ay++ep+ CWeCysCvk+Cpq+A+e r y d+ap+gg+ +p+r+ edimWt+kf
     WP_015335439.1   1 MPTFVNPEKCDGCKGgekTACMYICPNDLMILDPEEMRAYNQEPDACWECYSCVKICPQGAVEARPYGDFAPMGGTSIPMRSAEDIMWTVKF 92 
                        ******************************************************************************************** PP

  aprb_Neukirchen_a  91 rdgkvkrfkipirttpeg.....s......nlksellfteeeslgvkelptlk 132
                        r+g+vkrfk+pirttpeg     +      +l++ellfte+e ++ ke++ +k
     WP_015335439.1  93 RNGNVKRFKFPIRTTPEGsikpyEgkpeptDLDNELLFTETELATPKEVVGKK 145
                        ******************77665155667689999999999887666665554 PP

>> WP_015334679.1  4Fe-4S dicluster domain-containing protein [Maridesulfovibrio hydrothermalis]
   #    score  bias  c-Evalue  i-Evalue hmmfrom  hmm to    alifrom  ali to    envfrom  env to     acc
 ---   ------ ----- --------- --------- ------- -------    ------- -------    ------- -------    ----
   1 !   51.0   3.7   4.4e-16   2.7e-14       5      74 ..      12      78 ..      10     107 .. 0.86

  Alignments for each domain:
  == domain 1  score: 51.0 bits;  conditional E-value: 4.4e-16
  aprb_Neukirchen_a  5 fvdkekCdgCkgtaCveiCPgdLmkldkekkkayirepedCWeCysCvkeCpqqAievrlyadiaplggs 74
                        + ++ C+gC+   C   CPg++m+l++++ ka++ ++e+C  C  C  +Cp  Ai vr + d a   ++
     WP_015334679.1 12 TIFPDWCKGCG--ICAAFCPGKVMELNDQG-KAVVVREEECISCGFCELHCPDFAIMVRPKVDAASAVHR 78
                       677899****7..9*************887.*******************************99655544 PP

>> WP_015337747.1  ferredoxin [Maridesulfovibrio hydrothermalis]
   #    score  bias  c-Evalue  i-Evalue hmmfrom  hmm to    alifrom  ali to    envfrom  env to     acc
 ---   ------ ----- --------- --------- ------- -------    ------- -------    ------- -------    ----
   1 !   49.0   6.9   1.8e-15   1.1e-13       4      62 ..       5      59 ..       1      62 [] 0.91

  Alignments for each domain:
  == domain 1  score: 49.0 bits;  conditional E-value: 1.8e-15
  aprb_Neukirchen_a  4 ifvdkekCdgCkgtaCveiCPgdLmkldkekkkayirepedCWeCysCvkeCpqqAiev 62
                       i +d++kC+g +  +Cv++CP ++ +l+++  ka+  ++++C +C sC+  C+q+Ai +
     WP_015337747.1  5 ITIDTDKCNGDG--ECVDVCPTEVYELQDN--KAVAVNEDECLGCESCIEVCEQDAIVI 59
                       6899******97..9************965..8************************65 PP

>> WP_015336210.1  CoB--CoM heterodisulfide reductase iron-sulfur subunit A family protein [Maridesulfovibrio hydrotherm
   #    score  bias  c-Evalue  i-Evalue hmmfrom  hmm to    alifrom  ali to    envfrom  env to     acc
 ---   ------ ----- --------- --------- ------- -------    ------- -------    ------- -------    ----
   1 !   19.8   7.4   1.8e-06   0.00011       4      89 ..     235     340 ..     233     348 .. 0.76
   2 !   29.3   5.5   2.1e-09   1.3e-07       4      68 ..     577     640 ..     576     649 .. 0.83

  Alignments for each domain:
  == domain 1  score: 19.8 bits;  conditional E-value: 1.8e-06
  aprb_Neukirchen_a   4 ifvdkekCdgCkgtaCveiCPgdLmkl..dke..............kkkayirepedCW.....eCysCvkeCpqqAievrlyadiaplggs 74 
                        ++v+ + C+gC+   C++ CP++      +++                k  + +p+ C      +C  C k Cp +Ai++  + ++   ++ 
     WP_015336210.1 235 SYVNWDLCTGCG--ICMDKCPSKKADDpfNEDlaktrsinipfpqaIPKKAVIDPNFCMklikdKCGVCAKVCPSEAIDYNQKDEF-ITEKV 323
                        6899*******7..9******976553114447788889999999955788889****9444445********************9.44444 PP

  aprb_Neukirchen_a  75 vsplrgee.d.imWtik 89 
                        ++++ ++  d   Wt+ 
     WP_015336210.1 324 GAVVAATGfDlFDWTVY 340
                        44444444467999885 PP

  == domain 2  score: 29.3 bits;  conditional E-value: 2.1e-09
  aprb_Neukirchen_a   4 ifvdkekCdgCkgtaCveiCPgdLm.kldkekkkayirepedCWeCysCvkeCpqqAievrlyadi 68 
                        ++vd ++C+gC+  +C++ CP   + ++d  ++      +  C +C  C+  Cpq+A+++++  d 
     WP_015336210.1 577 SVVDIKRCIGCG--KCISTCPFGAIkEIDFRGMPKAEVIETICQGCGICTSTCPQGAVQLQHFTDN 640
                        57999******7..*******665515788888666667789*****************9988775 PP

>> WP_015337359.1  4Fe-4S dicluster domain-containing protein [Maridesulfovibrio hydrothermalis]
   #    score  bias  c-Evalue  i-Evalue hmmfrom  hmm to    alifrom  ali to    envfrom  env to     acc
 ---   ------ ----- --------- --------- ------- -------    ------- -------    ------- -------    ----
   1 !    9.6   1.8    0.0024      0.15       6      24 ..      10      26 ..       6      31 .. 0.85
   2 !   31.8  10.4   3.5e-10   2.2e-08      10      66 ..      61     114 ..      54     132 .. 0.87
   3 !   14.4   0.5   8.3e-05    0.0052       9      31 ..     142     169 ..     137     182 .. 0.80

  Alignments for each domain:
  == domain 1  score: 9.6 bits;  conditional E-value: 0.0024
  aprb_Neukirchen_a  6 vdkekCdgCkgtaCveiCP 24
                        d+ekC+gCk   C+ +C 
     WP_015337359.1 10 ADPEKCIGCK--LCEVACS 26
                       589******8..9**9996 PP

  == domain 2  score: 31.8 bits;  conditional E-value: 3.5e-10
  aprb_Neukirchen_a  10 kCdgCkgtaCveiCPgdLmkldkekkkayirepedCWeCysCvkeCpqqAievrlya 66 
                        +C  C+++ C ++CP++ +k ++    a+i + + C +C  C+ +Cp++Aie+   +
     WP_015337359.1  61 QCRHCEDAPCANCCPSSAIKRKN---GAIIVDSKLCSGCKTCMLACPFGAIELLPVY 114
                        8****99*************974...49***********************987655 PP

  == domain 3  score: 14.4 bits;  conditional E-value: 8.3e-05
  aprb_Neukirchen_a   9 ekCdgCkg....taCveiCPgdLmkl.d 31 
                         kCd C +    +aC+e+CP + ++l d
     WP_015337359.1 142 GKCDLCTEsksgPACIEVCPENALQLfD 169
                        59****99999***********998734 PP

>> WP_015337361.1  4Fe-4S dicluster domain-containing protein [Maridesulfovibrio hydrothermalis]
   #    score  bias  c-Evalue  i-Evalue hmmfrom  hmm to    alifrom  ali to    envfrom  env to     acc
 ---   ------ ----- --------- --------- ------- -------    ------- -------    ------- -------    ----
   1 !   12.3   0.9   0.00036     0.022       6      24 ..       7      23 ..       1      40 [. 0.74
   2 !   27.5   7.8   7.5e-09   4.6e-07       2      62 ..      50     107 ..      49     117 .. 0.90
   3 !   14.8   0.4   6.2e-05    0.0038       7      37 ..     125     160 ..     120     167 .. 0.79

  Alignments for each domain:
  == domain 1  score: 12.3 bits;  conditional E-value: 0.00036
  aprb_Neukirchen_a  6 vdkekCdgCkgtaCveiCP 24
                        d+ekC+gC+  aC+ +C 
     WP_015337361.1  7 ADPEKCIGCG--ACEIACA 23
                       3689999997..9999996 PP

  == domain 2  score: 27.5 bits;  conditional E-value: 7.5e-09
  aprb_Neukirchen_a   2 MpifvdkekCdgCkgtaCveiCPgdLmkldkekkkayirepedCWeCysCvkeCpqqAiev 62 
                        Mp +  + +C  C+++ C ++CP   ++++      +  ++e+C +C  C+ +Cp++A+++
     WP_015337361.1  50 MPEITMPIQCRQCEDAPCAQVCPVGGIVFKGG---VVHVKQENCIGCKMCMAACPVGAVNI 107
                        89999999*****99**************844...789999*****************986 PP

  == domain 3  score: 14.8 bits;  conditional E-value: 6.2e-05
  aprb_Neukirchen_a   7 dkekCdgCkg....taCveiCPgdLmkldke.kkka 37 
                        + +kC+ C++    +aC e+CP + ++l +e k k 
     WP_015337361.1 125 YADKCELCNDrkegPACLEVCPAEAFTLVSEdKIKE 160
                        789*****9999************999865514444 PP

>> WP_015336158.1  4Fe-4S binding protein [Maridesulfovibrio hydrothermalis]
   #    score  bias  c-Evalue  i-Evalue hmmfrom  hmm to    alifrom  ali to    envfrom  env to     acc
 ---   ------ ----- --------- --------- ------- -------    ------- -------    ------- -------    ----
   1 !   41.5   9.6   3.8e-13   2.4e-11       5      63 ..     237     290 ..     235     296 .. 0.90

  Alignments for each domain:
  == domain 1  score: 41.5 bits;  conditional E-value: 3.8e-13
  aprb_Neukirchen_a   5 fvdkekCdgCkgtaCveiCPgdLmkldkekkkayirepedCWeCysCvkeCpqqAievr 63 
                        +vd++kC+gC+  +C+e CP d mk++++    +  +p++C +C  C+ +C+++A+++ 
     WP_015336158.1 237 VVDPHKCIGCG--QCMEYCPFDAMKVRDK---RMHINPRKCMGCGVCTNKCRKDALRLA 290
                        79********7..9************865...58899******************9875 PP

>> WP_015335627.1  4Fe-4S dicluster domain-containing protein [Maridesulfovibrio hydrothermalis]
   #    score  bias  c-Evalue  i-Evalue hmmfrom  hmm to    alifrom  ali to    envfrom  env to     acc
 ---   ------ ----- --------- --------- ------- -------    ------- -------    ------- -------    ----
   1 !   39.6   6.5   1.4e-12   8.9e-11       8      67 ..       8      72 ..       2      77 .. 0.80

  Alignments for each domain:
  == domain 1  score: 39.6 bits;  conditional E-value: 1.4e-12
  aprb_Neukirchen_a  8 kekCdgCkgtaCveiCPgdLmkldke.......kkkayirepedCWeCysCvkeCpqqAievrlyad 67
                       +e+C+gC    C+ +CP++++k  +          +   ++ ++C +C+sC  +Cp  Ai+v+ +++
     WP_015335627.1  8 EERCKGCL--LCTTVCPKEIIKQSDRfnqhgykVAEVKPEDMDECTGCTSCALICPDIAIRVYRTKK 72
                       79*****6..************9886777764322344456789*****************997765 PP

>> WP_015334726.1  menaquinone reductase iron-sulfur cluster-binding subunit QrcC [Maridesulfovibrio hydrothermalis]
   #    score  bias  c-Evalue  i-Evalue hmmfrom  hmm to    alifrom  ali to    envfrom  env to     acc
 ---   ------ ----- --------- --------- ------- -------    ------- -------    ------- -------    ----
   1 !   12.2   1.2    0.0004     0.025       4      24 ..      12      30 ..      10      47 .. 0.85
   2 !   23.3   5.5   1.5e-07   9.5e-06      10      59 ..      73     121 ..      70     140 .. 0.89
   3 ?    6.6   0.0      0.02       1.2      45      78 ..     181     211 ..     148     247 .. 0.72

  Alignments for each domain:
  == domain 1  score: 12.2 bits;  conditional E-value: 0.0004
  aprb_Neukirchen_a  4 ifvdkekCdgCkgtaCveiCP 24
                       +++d +kC+gC+  aC+  C 
     WP_015334726.1 12 MVIDVDKCTGCG--ACMVSCQ 30
                       6899*******7..9**9995 PP

  == domain 2  score: 23.3 bits;  conditional E-value: 1.5e-07
  aprb_Neukirchen_a  10 kCdgCkgtaCveiCPgdLmkldkekkkayirepedCWeCysCvkeCpqqA 59 
                         C  C+++aCv +CP    ++d+e+   + +    C +C  C+ +Cp +A
     WP_015334726.1  73 PCMQCGHPACVPVCPVVATTKDEEG-GIVSQIYPRCIGCRYCMAACPYHA 121
                        5****99***************998.666666778*************99 PP

  == domain 3  score: 6.6 bits;  conditional E-value: 0.02
  aprb_Neukirchen_a  45 CWeCysCvkeCpqqAievrlyadiaplggsvspl 78 
                         W   +C+  Cp++Ai++   ++    +++vs+l
     WP_015334726.1 181 GWYKPACLEGCPTGAISFGDAKNP---EHKVSEL 211
                        477779**********87655554...5555555 PP

>> WP_015335693.1  4Fe-4S binding protein [Maridesulfovibrio hydrothermalis]
   #    score  bias  c-Evalue  i-Evalue hmmfrom  hmm to    alifrom  ali to    envfrom  env to     acc
 ---   ------ ----- --------- --------- ------- -------    ------- -------    ------- -------    ----
   1 !    8.6   0.3    0.0049      0.31       7      24 ..       8      23 ..       3      37 .. 0.75
   2 !   26.0   8.6   2.2e-08   1.4e-06       8      64 ..      51     106 ..      45     111 .. 0.90
   3 !    9.6   4.1    0.0024      0.15      10      33 ..     112     133 ..     108     139 .. 0.74

  Alignments for each domain:
  == domain 1  score: 8.6 bits;  conditional E-value: 0.0049
  aprb_Neukirchen_a  7 dkekCdgCkgtaCveiCP 24
                       ++e+C+gC+   C  +C 
     WP_015335693.1  8 RMERCIGCH--SCSFACA 23
                       578888886..7777775 PP

  == domain 2  score: 26.0 bits;  conditional E-value: 2.2e-08
  aprb_Neukirchen_a   8 kekCdgCkgtaCveiCPgdLmkldkekkkayirepedCWeCysCvkeCpqqAievrl 64 
                         + C  C  + C e+CP   m  +k++   ++ +++ C  C  C  +Cp++Ai + l
     WP_015335693.1  51 AKVCLACSPAPCAEACPTGAMRARKSG-GGVLYKKDVCIRCGKCAEACPVDAIYLDL 106
                        578****88***************997.999999*******************8765 PP

  == domain 3  score: 9.6 bits;  conditional E-value: 0.0024
  aprb_Neukirchen_a  10 kCdgCkgtaCveiCPgdLmkldke 33 
                         C  C+  +Cv+ CP++ +++ ++
     WP_015335693.1 112 VCVHCG--RCVQFCPHECLEMVDN 133
                        588886..8888888888877655 PP

>> WP_245549631.1  [FeFe] hydrogenase, group A [Maridesulfovibrio hydrothermalis]
   #    score  bias  c-Evalue  i-Evalue hmmfrom  hmm to    alifrom  ali to    envfrom  env to     acc
 ---   ------ ----- --------- --------- ------- -------    ------- -------    ------- -------    ----
   1 !   31.2   5.3   5.4e-10   3.3e-08       4      60 ..      23      77 ..      22      92 .. 0.90

  Alignments for each domain:
  == domain 1  score: 31.2 bits;  conditional E-value: 5.4e-10
  aprb_Neukirchen_a  4 ifvdkekCdgCkgtaCveiCPgdLmkldkekkkayirepedCWeCysCvkeCpqqAi 60
                       ++vd+ kC+ C+  aC+e C +  ++  +++    + +p  C +C  C+  Cp +Ai
     WP_245549631.1 23 VRVDEAKCEACG--ACEEFCASGAIQQINDDGIHQVVDPVACMNCGQCLTNCPYGAI 77
                       589********7..*******9999887777899**********************9 PP

>> WP_015337114.1  NIL domain-containing protein [Maridesulfovibrio hydrothermalis]
   #    score  bias  c-Evalue  i-Evalue hmmfrom  hmm to    alifrom  ali to    envfrom  env to     acc
 ---   ------ ----- --------- --------- ------- -------    ------- -------    ------- -------    ----
   1 !   30.7   7.4     8e-10     5e-08       7      62 ..      86     138 ..      81     142 .] 0.92

  Alignments for each domain:
  == domain 1  score: 30.7 bits;  conditional E-value: 8e-10
  aprb_Neukirchen_a   7 dkekCdgCkgtaCveiCPgdLmkldkekkkayirepedCWeCysCvkeCpqqAiev 62 
                        d + C  C+   C  +CP   + ld+++ + ++ + ++C  C  C+k Cp++A+e+
     WP_015337114.1  86 DDDSCMHCG--MCLAMCPTGALSLDQKS-RLVLFDLDKCTACGLCTKVCPVRAMEI 138
                        5789****7..**************987.************************997 PP

>> WP_015334758.1  4Fe-4S binding protein [Maridesulfovibrio hydrothermalis]
   #    score  bias  c-Evalue  i-Evalue hmmfrom  hmm to    alifrom  ali to    envfrom  env to     acc
 ---   ------ ----- --------- --------- ------- -------    ------- -------    ------- -------    ----
   1 !   29.4  10.2   1.9e-09   1.2e-07       4      63 ..      86     140 ..      84     155 .. 0.88

  Alignments for each domain:
  == domain 1  score: 29.4 bits;  conditional E-value: 1.9e-09
  aprb_Neukirchen_a   4 ifvdkekCdgCkgtaCveiCPgdLmkldkekkkayirepedCWeCysCvkeCpqqAievr 63 
                        +++d+e+C+ C+  +Cv+ CP + m++ + +   ++   e+C  C  Cv+ Cp++ i++ 
     WP_015334758.1  86 PVIDHEQCIACE--ECVRSCPDEAMEMVDGR---VVITREKCLVCGICVRFCPTEVISCS 140
                        68*********7..9************9765...7888899**************99875 PP

>> WP_015334762.1  ATP-binding protein [Maridesulfovibrio hydrothermalis]
   #    score  bias  c-Evalue  i-Evalue hmmfrom  hmm to    alifrom  ali to    envfrom  env to     acc
 ---   ------ ----- --------- --------- ------- -------    ------- -------    ------- -------    ----
   1 !   29.5   1.3   1.8e-09   1.1e-07       4      63 ..       8      63 ..       7      77 .. 0.91

  Alignments for each domain:
  == domain 1  score: 29.5 bits;  conditional E-value: 1.8e-09
  aprb_Neukirchen_a  4 ifvdkekCdgCkgtaCveiCPgdLmkldkekkkayirepedCWeCysCvkeCpqqAievr 63
                       i +d+e C+gC+  +Cv  C    +++ +   ka +  ++ C +  +C+ eCp++A++v 
     WP_015334762.1  8 IQIDEELCNGCG--ECVPGCEEGALQIVDG--KAKLVAEKFCDGLGACLGECPTGALKVI 63
                       689********7..9*********999854..9***********************9875 PP

>> WP_015337019.1  nitroreductase family protein [Maridesulfovibrio hydrothermalis]
   #    score  bias  c-Evalue  i-Evalue hmmfrom  hmm to    alifrom  ali to    envfrom  env to     acc
 ---   ------ ----- --------- --------- ------- -------    ------- -------    ------- -------    ----
   1 !   28.4   4.5     4e-09   2.5e-07       4      65 ..       4      60 ..       1      73 [. 0.90

  Alignments for each domain:
  == domain 1  score: 28.4 bits;  conditional E-value: 4e-09
  aprb_Neukirchen_a  4 ifvdkekCdgCkgtaCveiCPgdLmkldkekkkayirepedCWeCysCvkeCpqqAievrly 65
                         vdke C  C+   C + C   +++ld+      i+++++C +C  C+  Cp++A+++ + 
     WP_015337019.1  4 FTVDKELCVLCG--LCAKDCVFGIIELDDY---PQIKNEKKCIKCQHCLAVCPTGALSIMGN 60
                       679********7..*************965...79*********************998765 PP

>> WP_015335683.1  DUF362 domain-containing protein [Maridesulfovibrio hydrothermalis]
   #    score  bias  c-Evalue  i-Evalue hmmfrom  hmm to    alifrom  ali to    envfrom  env to     acc
 ---   ------ ----- --------- --------- ------- -------    ------- -------    ------- -------    ----
   1 !   28.1   3.9     5e-09   3.1e-07       6      75 ..     189     253 ..     186     265 .. 0.86

  Alignments for each domain:
  == domain 1  score: 28.1 bits;  conditional E-value: 5e-09
  aprb_Neukirchen_a   6 vdkekCdgCkgtaCveiCPgdLmkldkekkkayirepedCWeCysCvkeCpqqAievrlyadiaplggsv 75 
                         ++ekC+gC+   C+  C  + + ld+++    +  + +C +C  C   C+ +Ai +  ++d+  + +++
     WP_015335683.1 189 LKPEKCTGCG--VCITECAASALDLDDDG---RVIMNGNCSGCGRCFLSCRYGAIIIDWKKDVDEFTKRL 253
                        679******7..9*************998...5666789****************999999987666665 PP

>> WP_015336235.1  choline TMA-lyase-activating enzyme [Maridesulfovibrio hydrothermalis]
   #    score  bias  c-Evalue  i-Evalue hmmfrom  hmm to    alifrom  ali to    envfrom  env to     acc
 ---   ------ ----- --------- --------- ------- -------    ------- -------    ------- -------    ----
   1 !   27.8   3.7   6.4e-09   3.9e-07       6      68 ..      52     111 ..      48     127 .. 0.88

  Alignments for each domain:
  == domain 1  score: 27.8 bits;  conditional E-value: 6.4e-09
  aprb_Neukirchen_a   6 vdkekCdgCkgtaCveiCPgdLmkldkekkkayirepedCWeCysCvkeCpqqAievrlyadi 68 
                         +k+ C+ C+  aCv +CP  +  + +++   ++ +  +C +C  C  +C q A+++ + ++ 
     WP_015336235.1  52 FKKDACINCG--ACVPVCPTGVHSISADG-IHIVDRDVECVGCRRCEEACFQTALAIVGESKT 111
                        6899*****7..**************998.88999999*****************99887665 PP

>> WP_027177292.1  ATP-binding protein [Maridesulfovibrio hydrothermalis]
   #    score  bias  c-Evalue  i-Evalue hmmfrom  hmm to    alifrom  ali to    envfrom  env to     acc
 ---   ------ ----- --------- --------- ------- -------    ------- -------    ------- -------    ----
   1 !   26.4   9.4   1.6e-08   9.9e-07       5      67 ..     288     356 ..     284     366 .. 0.88

  Alignments for each domain:
  == domain 1  score: 26.4 bits;  conditional E-value: 1.6e-08
  aprb_Neukirchen_a   5 fvdkekCdgCkgtaCveiCPgdLmkldke........kkkayirepedCWeCysCvkeCpqqAievrlyad 67 
                         vd + C+gC+   Cv++CP d + + k+        +++  + +++ C +C  C  +C+++A+++   ++
     WP_027177292.1 288 AVDLNDCNGCG--LCVKACPVDAISIYKKekddpagrAERYAVVDKSICLGCGVCSLKCKTEALKMDKREQ 356
                        68999*****7..***********998777889998877889999*******************9876655 PP

>> WP_027177267.1  sulfate reduction electron transfer complex DsrMKJOP subunit DsrO [Maridesulfovibrio hydrothermalis]
   #    score  bias  c-Evalue  i-Evalue hmmfrom  hmm to    alifrom  ali to    envfrom  env to     acc
 ---   ------ ----- --------- --------- ------- -------    ------- -------    ------- -------    ----
   1 !   25.7   5.3   2.7e-08   1.7e-06      11      62 ..     121     170 ..     118     178 .. 0.91

  Alignments for each domain:
  == domain 1  score: 25.7 bits;  conditional E-value: 2.7e-08
  aprb_Neukirchen_a  11 CdgCkgtaCveiCPgdLmkldkekkkayirepedCWeCysCvkeCpqqAiev 62 
                        C+ C+++ Cv++CP +   +++++   +  +   C +C  C+ +Cp++A ++
     WP_027177267.1 121 CNHCESPSCVRVCPTKATFKRPDN--IVAMDYHRCIGCRYCMAACPFGARSF 170
                        ****99***************996..88899999**************9665 PP

>> WP_015336913.1  4Fe-4S dicluster domain-containing protein [Maridesulfovibrio hydrothermalis]
   #    score  bias  c-Evalue  i-Evalue hmmfrom  hmm to    alifrom  ali to    envfrom  env to     acc
 ---   ------ ----- --------- --------- ------- -------    ------- -------    ------- -------    ----
   1 ?    3.9   2.4      0.14       8.7       7      23 ..       7      21 ..       1      57 [. 0.76
   2 !   25.0  10.0   4.3e-08   2.7e-06      10      61 ..      60     110 ..      53     119 .. 0.92
   3 !    8.0   5.4    0.0078      0.48      10      31 ..     120     145 ..     115     147 .] 0.87

  Alignments for each domain:
  == domain 1  score: 3.9 bits;  conditional E-value: 0.14
  aprb_Neukirchen_a  7 dkekCdgCkgtaCveiC 23
                       dke C gC+   C+ +C
     WP_015336913.1  7 DKEYCMGCR--LCEFAC 21
                       688899997..899888 PP

  == domain 2  score: 25.0 bits;  conditional E-value: 4.3e-08
  aprb_Neukirchen_a  10 kCdgCkgtaCveiCPgdLmkldkekkkayirepedCWeCysCvkeCpqqAie 61 
                         C  C ++ Cv +C +  +++d+ +    i + ++C +C +C+ +Cp +Ai+
     WP_015336913.1  60 SCRHCDDPGCVPVCISGALVKDDVS-GITIYDADKCVGCWACIMACPYGAIQ 110
                        6999*99**********99999886.9************************7 PP

  == domain 3  score: 8.0 bits;  conditional E-value: 0.0078
  aprb_Neukirchen_a  10 kCdgCkg....taCveiCPgdLmkld 31 
                        kCd C+g    +aCve+CP+  +k +
     WP_015336913.1 120 KCDLCEGreqgPACVEACPNCALKYE 145
                        8****99999*********9877765 PP

>> WP_015337360.1  [FeFe] hydrogenase, group A [Maridesulfovibrio hydrothermalis]
   #    score  bias  c-Evalue  i-Evalue hmmfrom  hmm to    alifrom  ali to    envfrom  env to     acc
 ---   ------ ----- --------- --------- ------- -------    ------- -------    ------- -------    ----
   1 !   23.7   7.0   1.1e-07     7e-06       4      56 ..       8      56 ..       7      62 .. 0.91

  Alignments for each domain:
  == domain 1  score: 23.7 bits;  conditional E-value: 1.1e-07
  aprb_Neukirchen_a  4 ifvdkekCdgCkgtaCveiCPgdLmkldkekkkayirepedCWeCysCvkeCp 56
                       i +dke C+gC+  +C e+CP + +   +   + +  + + C  C  C++ C 
     WP_015337360.1  8 IHIDKELCTGCG--RCKEVCPVEAISGVQG--EPHSIDHARCVICGQCIQTCS 56
                       679********7..**********999865..69999***************7 PP

>> WP_015335997.1  glycyl-radical enzyme activating protein [Maridesulfovibrio hydrothermalis]
   #    score  bias  c-Evalue  i-Evalue hmmfrom  hmm to    alifrom  ali to    envfrom  env to     acc
 ---   ------ ----- --------- --------- ------- -------    ------- -------    ------- -------    ----
   1 !   23.3   7.3   1.5e-07   9.5e-06       8      66 ..      70     124 ..      61     138 .. 0.85

  Alignments for each domain:
  == domain 1  score: 23.3 bits;  conditional E-value: 1.5e-07
  aprb_Neukirchen_a   8 kekCdgCkgtaCveiCPgdLmkldkekkkayirepedCWeCysCvkeCpqqAievrlya 66 
                        ++ C+ C   +C   CP + ++++++    +  + ++C  C  Cv +C  +++ + + +
     WP_015335997.1  70 PHHCISCV--KCATLCPEQAIVIKENF--KVEIDRNKCTYCGECVEKCYAGSMTIVGRY 124
                        678****6..*************9874..56667899*************999887765 PP

>> WP_015338087.1  FAD-dependent oxidoreductase [Maridesulfovibrio hydrothermalis]
   #    score  bias  c-Evalue  i-Evalue hmmfrom  hmm to    alifrom  ali to    envfrom  env to     acc
 ---   ------ ----- --------- --------- ------- -------    ------- -------    ------- -------    ----
   1 ?    6.3   0.1     0.025       1.6      45      62 ..     138     155 ..     135     160 .. 0.71
   2 !   20.2   6.5   1.4e-06   8.6e-05       4      74 ..     161     227 ..     159     237 .. 0.78

  Alignments for each domain:
  == domain 1  score: 6.3 bits;  conditional E-value: 0.025
  aprb_Neukirchen_a  45 CWeCysCvkeCpqqAiev 62 
                        C +  sCvk C ++Ai++
     WP_015338087.1 138 CIGMGSCVKVCGFDAIRL 155
                        666678888888888865 PP

  == domain 2  score: 20.2 bits;  conditional E-value: 1.4e-06
  aprb_Neukirchen_a   4 ifvdkekCdgCkgtaCveiCPgdLmkldkekkkayirepedCWeCys.CvkeCpqqAievrlyadiaplggs 74 
                        ++vd++ C  C+  +C e+CP   + +   ++   + + ++  +C + C+++Cp q i+vr y + +++g +
     WP_015338087.1 161 PVVDMNACRSCG--KCAEVCPTGAIRISGMTM--DLLHLNKIDDCLApCMQKCPAQ-IDVRTYINQMKHGDM 227
                        589********7..*************96654..44445555555444******99.999999988777765 PP

>> WP_027177354.1  4Fe-4S dicluster domain-containing protein [Maridesulfovibrio hydrothermalis]
   #    score  bias  c-Evalue  i-Evalue hmmfrom  hmm to    alifrom  ali to    envfrom  env to     acc
 ---   ------ ----- --------- --------- ------- -------    ------- -------    ------- -------    ----
   1 !   23.9  11.6   9.5e-08   5.9e-06       9      63 ..      41      96 ..      36     116 .. 0.86

  Alignments for each domain:
  == domain 1  score: 23.9 bits;  conditional E-value: 9.5e-08
  aprb_Neukirchen_a  9 ekCdgCkgtaCveiCPgdLmkldke...kkkayirepedCWeCysCvkeCpqqAievr 63
                       ++C+ Ck  +C+  CP++ ++++k+   ++  +i +p  C  C  Cv eCp+q++ ++
     WP_027177354.1 41 DECIFCK--KCEIKCPSQCITVTKDkdsGTGTWICDPFACVYCSICVDECPTQSLYMK 96
                       78****8..9************98855556799********************99776 PP

>> WP_015335428.1  ferredoxin [Maridesulfovibrio hydrothermalis]
   #    score  bias  c-Evalue  i-Evalue hmmfrom  hmm to    alifrom  ali to    envfrom  env to     acc
 ---   ------ ----- --------- --------- ------- -------    ------- -------    ------- -------    ----
   1 !   24.0   6.4   8.9e-08   5.5e-06       4      61 ..       5      61 ..       3      63 .] 0.78

  Alignments for each domain:
  == domain 1  score: 24.0 bits;  conditional E-value: 8.9e-08
  aprb_Neukirchen_a  4 ifvdkekCdgCkgtaCveiCPgdLmkldkekkka.yirepedCWeCy.sCvkeCpqqAie 61
                       +++d+++C+gC+  +Cve CP  ++ ld+e++ka +i+e +   +C+   +  Cp++ i 
     WP_015335428.1  5 VVIDQDECIGCE--TCVELCPE-VFALDSEGEKAeVIKEDATDLDCVeESIDSCPVECIT 61
                       68*********7..9******6.7888888888725666677788873478888888876 PP

>> WP_015336297.1  4Fe-4S binding protein [Maridesulfovibrio hydrothermalis]
   #    score  bias  c-Evalue  i-Evalue hmmfrom  hmm to    alifrom  ali to    envfrom  env to     acc
 ---   ------ ----- --------- --------- ------- -------    ------- -------    ------- -------    ----
   1 !   23.3  13.7   1.5e-07   9.5e-06       8      68 ..     190     244 ..     186     258 .. 0.86

  Alignments for each domain:
  == domain 1  score: 23.3 bits;  conditional E-value: 1.5e-07
  aprb_Neukirchen_a   8 kekCdgCkgtaCveiCPgdLmkldkekkkayirepedCWeCysCvkeCpqqAievrlyadi 68 
                          +C+ C+   C+++CP d +++ +     +  +  +C  C++Cvk+C ++A +++l   i
     WP_015336297.1 190 VGECQLCG--SCEKVCPADAIQVGTR----VETDAMKCILCCACVKICAFNARKMKLERII 244
                        568****7..9************854....678999****************999987655 PP

>> WP_015336912.1  glutamate synthase-related protein [Maridesulfovibrio hydrothermalis]
   #    score  bias  c-Evalue  i-Evalue hmmfrom  hmm to    alifrom  ali to    envfrom  env to     acc
 ---   ------ ----- --------- --------- ------- -------    ------- -------    ------- -------    ----
   1 !   23.4   7.0   1.4e-07   8.4e-06       7      65 ..      30      85 ..      25      96 .. 0.89

  Alignments for each domain:
  == domain 1  score: 23.4 bits;  conditional E-value: 1.4e-07
  aprb_Neukirchen_a  7 dkekCdgCkgtaCveiCPgdLmkldkekkkayirepedCWeCysCvkeCpqqAievrly 65
                       dk+ C+ C+   C++ C   +   d+ + + + +++++C +C+ C  +Cp+ A+ +rl 
     WP_015336912.1 30 DKDLCINCN--VCIRQCSYGVHFWDDAR-EKVAHDNRKCVGCHRCAAMCPTAALTIRLN 85
                       7899****7..9*********9999775.9999***********************986 PP

>> WP_015335436.1  FAD-dependent oxidoreductase [Maridesulfovibrio hydrothermalis]
   #    score  bias  c-Evalue  i-Evalue hmmfrom  hmm to    alifrom  ali to    envfrom  env to     acc
 ---   ------ ----- --------- --------- ------- -------    ------- -------    ------- -------    ----
   1 !   21.0   4.6   7.8e-07   4.8e-05       9      66 ..     554     607 ..     549     625 .. 0.79

  Alignments for each domain:
  == domain 1  score: 21.0 bits;  conditional E-value: 7.8e-07
  aprb_Neukirchen_a   9 ekCdgCkgtaCveiCPgdLmkldkekkkayirepedCWeCysCvkeCpqqAievrlya 66 
                         +C+ Ck  +C+e CP   +  d+++      +p+ C  C  C+ +Cp++ i +  y 
     WP_015335436.1 554 MRCTQCK--RCTEECPFGALDDDEKG--TPKPNPSRCRRCGTCMGACPERVIGFDNYN 607
                        69****8..*******9998888776..77889*****************99887664 PP

>> WP_015337331.1  FAD-dependent oxidoreductase [Maridesulfovibrio hydrothermalis]
   #    score  bias  c-Evalue  i-Evalue hmmfrom  hmm to    alifrom  ali to    envfrom  env to     acc
 ---   ------ ----- --------- --------- ------- -------    ------- -------    ------- -------    ----
   1 !   20.2   5.5   1.4e-06   8.4e-05      12      60 ..     136     183 ..     130     191 .. 0.89
   2 !   12.6   7.0    0.0003     0.018       4      57 ..     161     211 ..     159     225 .. 0.80

  Alignments for each domain:
  == domain 1  score: 20.2 bits;  conditional E-value: 1.4e-06
  aprb_Neukirchen_a  12 dgCkg.taCveiCPgdLmkldkekkkayirepedCWeCysCvkeCpqqAi 60 
                        +gC g ++Cv +CP d + + +e+    + +p  C  C  Cv +Cp++ +
     WP_015337331.1 136 EGCLGlGTCVAVCPFDAIDMGPEG--LPVVDPLACRACRKCVEACPRGVL 183
                        699999****************97..8889****************9865 PP

  == domain 2  score: 12.6 bits;  conditional E-value: 0.0003
  aprb_Neukirchen_a   4 ifvdkekCdgCkgtaCveiCPgdLmkldkekkkayirepedCWeCys.CvkeCpq 57 
                        ++vd+  C  C+  +Cve+CP  ++ + + + k   +  e+  +C + C ++Cp 
     WP_015337331.1 161 PVVDPLACRACR--KCVEACPRGVLSIASMTGKLLHQ--EEVNDCLApCQQKCPG 211
                        579999*****8..9************9877665554..4555665449999995 PP

>> WP_015337535.1  pyruvate:ferredoxin (flavodoxin) oxidoreductase [Maridesulfovibrio hydrothermalis]
   #    score  bias  c-Evalue  i-Evalue hmmfrom  hmm to    alifrom  ali to    envfrom  env to     acc
 ---   ------ ----- --------- --------- ------- -------    ------- -------    ------- -------    ----
   1 !   10.5   0.3    0.0013     0.083      42      64 ..     684     706 ..     681     726 .. 0.85
   2 !   11.5   1.0   0.00062     0.038       5      25 ..     737     755 ..     734     768 .. 0.86

  Alignments for each domain:
  == domain 1  score: 10.5 bits;  conditional E-value: 0.0013
  aprb_Neukirchen_a  42 pedCWeCysCvkeCpqqAievrl 64 
                        pe+C +C  C   Cp+ Ai+  l
     WP_015337535.1 684 PENCIQCNQCAFVCPHAAIRPVL 706
                        78999999999999999998665 PP

  == domain 2  score: 11.5 bits;  conditional E-value: 0.00062
  aprb_Neukirchen_a   5 fvdkekCdgCkgtaCveiCPg 25 
                         v+++ C gC+  +C +iCP 
     WP_015337535.1 737 QVYSQDCLGCG--NCADICPA 755
                        689999****7..9*****97 PP

>> WP_015337649.1  4Fe-4S binding protein [Maridesulfovibrio hydrothermalis]
   #    score  bias  c-Evalue  i-Evalue hmmfrom  hmm to    alifrom  ali to    envfrom  env to     acc
 ---   ------ ----- --------- --------- ------- -------    ------- -------    ------- -------    ----
   1 !   10.2  10.8    0.0016     0.098       8      68 ..      65     153 ..      64     164 .. 0.83

  Alignments for each domain:
  == domain 1  score: 10.2 bits;  conditional E-value: 0.0016
  aprb_Neukirchen_a   8 kekCdgCkgtaCveiCPgdLmkldke..............................kkkayirepedCWeCysCvkeCpqqAievrlyadi 68 
                        k kC+ C    Cv +CP++ +++ k                               +   +i + + C  C sCv  Cp++++++     +
     WP_015337649.1  65 KAKCIACM--MCVTACPSKCLTVVKAkapkpteaelqamkeaqergekvkkpkapkEPVKFIYDFSLCSLCGSCVENCPVDSLRYSSNVYF 153
                        67999996..999999999998877778999999999999999999999988888766779999999999999999999999887766655 PP

>> WP_015336089.1  glutamate synthase-related protein [Maridesulfovibrio hydrothermalis]
   #    score  bias  c-Evalue  i-Evalue hmmfrom  hmm to    alifrom  ali to    envfrom  env to     acc
 ---   ------ ----- --------- --------- ------- -------    ------- -------    ------- -------    ----
   1 !   13.2   0.2   0.00018     0.011       7      39 ..      24      53 ..      19      59 .. 0.77
   2 !   12.0   0.9   0.00045     0.028      10      33 ..      82     103 ..      79     114 .. 0.79
   3 ?   -0.7   0.4       3.6   2.3e+02       8      31 ..     460     479 ..     459     486 .. 0.81

  Alignments for each domain:
  == domain 1  score: 13.2 bits;  conditional E-value: 0.00018
  aprb_Neukirchen_a  7 dkekCdgCkgtaCveiCPgdLmkldkekkkayi 39
                       dk+ C+ C+  +C+++CP + ++l   + k  i
     WP_015336089.1 24 DKDLCTQCG--RCTSVCPVNSIELGVFR-KREI 53
                       7899****7..9******9999886543.5555 PP

  == domain 2  score: 12.0 bits;  conditional E-value: 0.00045
  aprb_Neukirchen_a  10 kCdgCkgtaCveiCPgdLmkldke 33 
                         C+gC    C  +CP++ +  +++
     WP_015336089.1  82 ACIGCS--MCNTVCPNNAIGPRRD 103
                        699**6..9******999876655 PP

  == domain 3  score: -0.7 bits;  conditional E-value: 3.6
  aprb_Neukirchen_a   8 kekCdgCkgtaCveiCPgdLmkld 31 
                        k++C+ C+    + +CP+ +   d
     WP_015336089.1 460 KDRCNVCN----IGVCPKGITSQD 479
                        789****8....899998877666 PP

>> WP_015334657.1  ATP-binding protein [Maridesulfovibrio hydrothermalis]
   #    score  bias  c-Evalue  i-Evalue hmmfrom  hmm to    alifrom  ali to    envfrom  env to     acc
 ---   ------ ----- --------- --------- ------- -------    ------- -------    ------- -------    ----
   1 !    8.6   1.1    0.0049       0.3      40      60 ..      63      83 ..      57      87 .. 0.70
   2 !   14.9   3.5   5.7e-05    0.0035       5      29 ..      88     110 ..      85     121 .. 0.84

  Alignments for each domain:
  == domain 1  score: 8.6 bits;  conditional E-value: 0.0049
  aprb_Neukirchen_a 40 repedCWeCysCvkeCpqqAi 60
                        +p+ C +C  C  +C+++Ai
     WP_015334657.1 63 IDPDLCTQCGLCAEHCRFNAI 83
                       356777777777777777777 PP

  == domain 2  score: 14.9 bits;  conditional E-value: 5.7e-05
  aprb_Neukirchen_a   5 fvdkekCdgCkgtaCveiCPgdLmk 29 
                         v +ekC+gC+   C ++CP + + 
     WP_015334657.1  88 AVIPEKCEGCG--VCSYVCPVQAVS 110
                        6899******7..9******87665 PP

>> WP_015335070.1  pyruvate:ferredoxin (flavodoxin) oxidoreductase [Maridesulfovibrio hydrothermalis]
   #    score  bias  c-Evalue  i-Evalue hmmfrom  hmm to    alifrom  ali to    envfrom  env to     acc
 ---   ------ ----- --------- --------- ------- -------    ------- -------    ------- -------    ----
   1 !    9.1   1.0    0.0036      0.22       3      28 ..     679     702 ..     677     716 .. 0.74
   2 !   11.4   1.6   0.00068     0.042       5      25 ..     737     755 ..     735     768 .. 0.89

  Alignments for each domain:
  == domain 1  score: 9.1 bits;  conditional E-value: 0.0036
  aprb_Neukirchen_a   3 pifvdkekCdgCkgtaCveiCPgdLm 28 
                         +   ke+C+ C+  +C  +CP++ +
     WP_015335070.1 679 VPEWIKENCIQCN--QCSFVCPHSAL 702
                        5555688999996..99999998865 PP

  == domain 2  score: 11.4 bits;  conditional E-value: 0.00068
  aprb_Neukirchen_a   5 fvdkekCdgCkgtaCveiCPg 25 
                         v++  C+gC+  +C +iCP 
     WP_015335070.1 737 QVNTLDCQGCG--NCADICPA 755
                        689999****7..9******6 PP

>> WP_015336208.1  4Fe-4S dicluster domain-containing protein [Maridesulfovibrio hydrothermalis]
   #    score  bias  c-Evalue  i-Evalue hmmfrom  hmm to    alifrom  ali to    envfrom  env to     acc
 ---   ------ ----- --------- --------- ------- -------    ------- -------    ------- -------    ----
   1 ?    6.4   4.2     0.024       1.5      41      57 ..     202     218 ..     187     252 .. 0.79
   2 !   12.9   0.3   0.00023     0.014      10      44 ..     258     288 ..     253     293 .. 0.80

  Alignments for each domain:
  == domain 1  score: 6.4 bits;  conditional E-value: 0.024
  aprb_Neukirchen_a  41 epedCWeCysCvkeCpq 57 
                        e + C  Cy+C  +Cp 
     WP_015336208.1 202 EMDRCIRCYACRNACPM 218
                        66778888888888875 PP

  == domain 2  score: 12.9 bits;  conditional E-value: 0.00023
  aprb_Neukirchen_a  10 kCdgCkgtaCveiCPgdLmkldkekkkayireped 44 
                        +C+ C+  +C+++CP d+  l  +  k +++e +d
     WP_015336208.1 258 RCTECG--ECQRACPVDIPILLFK--KKFNKEIKD 288
                        8****7..9********9887644..677777666 PP

>> WP_015336922.1  4Fe-4S binding protein [Maridesulfovibrio hydrothermalis]
   #    score  bias  c-Evalue  i-Evalue hmmfrom  hmm to    alifrom  ali to    envfrom  env to     acc
 ---   ------ ----- --------- --------- ------- -------    ------- -------    ------- -------    ----
   1 !   13.2  15.4   0.00019     0.012       7      57 ..     224     267 ..     218     273 .. 0.83

  Alignments for each domain:
  == domain 1  score: 13.2 bits;  conditional E-value: 0.00019
  aprb_Neukirchen_a   7 dkekCdgCkgtaCveiCPgdLmkldkekkkayirepedCWeCysCvkeCpq 57 
                        d++ C+ C+  +C ++CPg + +  k+       + ++C +C+ C+  Cp+
     WP_015336922.1 224 DENSCINCG--RCSKVCPGGIEVDIKQ-----TINSAECVGCTQCIGTCPV 267
                        6899****7..********97554444.....478899************7 PP

>> WP_015337326.1  4Fe-4S dicluster domain-containing protein [Maridesulfovibrio hydrothermalis]
   #    score  bias  c-Evalue  i-Evalue hmmfrom  hmm to    alifrom  ali to    envfrom  env to     acc
 ---   ------ ----- --------- --------- ------- -------    ------- -------    ------- -------    ----
   1 !   13.6   4.7   0.00014    0.0086       5      58 ..     301     359 ..     299     364 .. 0.82

  Alignments for each domain:
  == domain 1  score: 13.6 bits;  conditional E-value: 0.00014
  aprb_Neukirchen_a   5 fvdkekCdgCkgtaCveiCPgdLmkldke.......kkkayirepedCWeCysCvkeCpqq 58 
                         ++ + C+gC+  +Cv  CP  +m    +        +   +     C+eC  C+  C  q
     WP_015337326.1 301 TIKDTPCIGCG--ECVIKCPARIMPNMISrhaefglFENTLNYGIGSCFECGLCTYWCTAQ 359
                        789999****7..9********996544334667774488999999*********999865 PP

>> WP_015336317.1  sulfate respiration complex iron-sulfur protein HmcB [Maridesulfovibrio hydrothermalis]
   #    score  bias  c-Evalue  i-Evalue hmmfrom  hmm to    alifrom  ali to    envfrom  env to     acc
 ---   ------ ----- --------- --------- ------- -------    ------- -------    ------- -------    ----
   1 !    8.3   1.2    0.0064       0.4       6      24 ..      41      57 ..      38      64 .. 0.86
   2 !   14.4   8.3   8.2e-05    0.0051       5      58 ..      99     150 ..      97     159 .. 0.93
   3 ?    3.4   1.8       0.2        12      10      33 ..     166     196 ..     159     206 .. 0.72
   4 ?   -2.1   0.7       9.7     6e+02     126     131 ..     317     322 ..     278     350 .. 0.42

  Alignments for each domain:
  == domain 1  score: 8.3 bits;  conditional E-value: 0.0064
  aprb_Neukirchen_a  6 vdkekCdgCkgtaCveiCP 24
                        d ++C+gC+  +C+ +C 
     WP_015336317.1 41 FDATRCIGCR--KCEAACN 57
                       6889*****8..9**9996 PP

  == domain 2  score: 14.4 bits;  conditional E-value: 8.2e-05
  aprb_Neukirchen_a   5 fvdkekCdgCkgtaCveiCPgdLmkldkekkkayirepedCWeCysCvkeCpqq 58 
                        + +k++C+ C ++aC ++C  + +k+ +++  a++ +++ C +C  C+ +Cp++
     WP_015336317.1  99 VFRKSQCNHCLEPACASACFVKAFKKLPNG--AVVYDESVCVGCRYCMIACPFE 150
                        56899*****99**************9997..********************85 PP

  == domain 3  score: 3.4 bits;  conditional E-value: 0.2
  aprb_Neukirchen_a  10 kCdgCkg.......taCveiCPgdLmkldke 33 
                        kC+ C         + Cve CP++ +++ + 
     WP_015336317.1 166 KCNMCAPrqaegkiPGCVEECPKEALVFGER 196
                        7888865677777777888888877776554 PP

  == domain 4  score: -2.1 bits;  conditional E-value: 9.7
  aprb_Neukirchen_a 126 kelptl 131
                        ++++++
     WP_015336317.1 317 ADVANK 322
                        111111 PP

>> WP_015335078.1  fumarate reductase iron-sulfur subunit [Maridesulfovibrio hydrothermalis]
   #    score  bias  c-Evalue  i-Evalue hmmfrom  hmm to    alifrom  ali to    envfrom  env to     acc
 ---   ------ ----- --------- --------- ------- -------    ------- -------    ------- -------    ----
   1 !    9.9   0.6    0.0019      0.12      36      57 ..     141     162 ..     129     174 .. 0.81
   2 ?    5.3   0.1     0.051       3.2      13      28 ..     206     222 ..     200     233 .. 0.86

  Alignments for each domain:
  == domain 1  score: 9.9 bits;  conditional E-value: 0.0019
  aprb_Neukirchen_a  36 kayirepedCWeCysCvkeCpq 57 
                           i e e C eC +Cv +C +
     WP_015335078.1 141 AEQIYELERCIECGCCVSACGT 162
                        45678899************65 PP

  == domain 2  score: 5.3 bits;  conditional E-value: 0.051
  aprb_Neukirchen_a  13 gCkg.taCveiCPgdLm 28 
                        gC g   C+++CP++L 
     WP_015335078.1 206 GCMGlLGCEDVCPKKLP 222
                        8999999******9985 PP

>> WP_015337527.1  L-lactate dehydrogenase (quinone) large subunit LdhH [Maridesulfovibrio hydrothermalis]
   #    score  bias  c-Evalue  i-Evalue hmmfrom  hmm to    alifrom  ali to    envfrom  env to     acc
 ---   ------ ----- --------- --------- ------- -------    ------- -------    ------- -------    ----
   1 ?    8.4   0.4    0.0059      0.37       9      29 ..     311     329 ..     305     341 .. 0.76
   2 ?    5.7   0.8      0.04       2.5       9      25 ..     361     375 ..     359     393 .. 0.87

  Alignments for each domain:
  == domain 1  score: 8.4 bits;  conditional E-value: 0.0059
  aprb_Neukirchen_a   9 ekCdgCkgtaCveiCPgdLmk 29 
                         +C  C+  aC ++CP   m+
     WP_015337527.1 311 LRCVRCG--ACANVCPVYRMV 329
                        58****7..9******87665 PP

  == domain 2  score: 5.7 bits;  conditional E-value: 0.04
  aprb_Neukirchen_a   9 ekCdgCkgtaCveiCPg 25 
                        ++C+ C+  aC eiC g
     WP_015337527.1 361 QNCINCG--ACKEICAG 375
                        68****7..9*****87 PP

>> WP_027177189.1  4Fe-4S dicluster domain-containing protein [Maridesulfovibrio hydrothermalis]
   #    score  bias  c-Evalue  i-Evalue hmmfrom  hmm to    alifrom  ali to    envfrom  env to     acc
 ---   ------ ----- --------- --------- ------- -------    ------- -------    ------- -------    ----
   1 ?   11.1   5.0   0.00087     0.054       5      57 ..     300     357 ..     298     359 .. 0.70

  Alignments for each domain:
  == domain 1  score: 11.1 bits;  conditional E-value: 0.00087
  aprb_Neukirchen_a   5 fvdkekCdgCkgtaCveiCPgdLmkldke.......kkkayirepedCWeCysCvkeCpq 57 
                         ++   C+ C+  +Cv  CP  ++    +        + a   + + C+eC  C   C +
     WP_027177189.1 300 SIEDATCINCG--ECVLSCPARILPNMISryaeyerFEMAEKYNLNSCFECGLCSFNCTV 357
                        58899*****7..9******987643222223333322455555689********99975 PP

>> WP_015334760.1  ferredoxin [Maridesulfovibrio hydrothermalis]
   #    score  bias  c-Evalue  i-Evalue hmmfrom  hmm to    alifrom  ali to    envfrom  env to     acc
 ---   ------ ----- --------- --------- ------- -------    ------- -------    ------- -------    ----
   1 ?   10.3   7.3    0.0015      0.09       5      26 ..      12      31 ..       8      68 .. 0.69

  Alignments for each domain:
  == domain 1  score: 10.3 bits;  conditional E-value: 0.0015
  aprb_Neukirchen_a  5 fvdkekCdgCkgtaCveiCPgd 26
                        +d + C+gC+  aCve CP  
     WP_015334760.1 12 TIDIDACIGCE--ACVEECPEV 31
                       57888888886..888888864 PP

>> WP_015336212.1  4Fe-4S dicluster domain-containing protein [Maridesulfovibrio hydrothermalis]
   #    score  bias  c-Evalue  i-Evalue hmmfrom  hmm to    alifrom  ali to    envfrom  env to     acc
 ---   ------ ----- --------- --------- ------- -------    ------- -------    ------- -------    ----
   1 ?    7.6   9.4      0.01      0.65       9      69 ..      27      96 ..      25     115 .. 0.75

  Alignments for each domain:
  == domain 1  score: 7.6 bits;  conditional E-value: 0.01
  aprb_Neukirchen_a  9 ekCdgCkgtaCveiCP.........gdLmkldkekkkayirepedCW...eCysCvkeCpqqAievrlyadia 69
                       + C  C+  +C+  CP         +++m l++ ++k  + + +  W    C sC+  Cp++ i+v +  d+ 
     WP_015336212.1 27 DLCYQCG--NCTAGCPytfaydypvSKIMRLTQAGQKETVLKSKSLWlcaTCESCTTRCPNN-IDVAHIMDVL 96
                       5699997..9*****95555555555789999999898888888755222677999****86.8888888874 PP

>> WP_015334658.1  P-loop NTPase [Maridesulfovibrio hydrothermalis]
   #    score  bias  c-Evalue  i-Evalue hmmfrom  hmm to    alifrom  ali to    envfrom  env to     acc
 ---   ------ ----- --------- --------- ------- -------    ------- -------    ------- -------    ----
   1 ?    9.7   9.5    0.0023      0.14       5      60 ..      64     116 ..      62     128 .. 0.84

  Alignments for each domain:
  == domain 1  score: 9.7 bits;  conditional E-value: 0.0023
  aprb_Neukirchen_a   5 fvdkekCdg..CkgtaCveiCP.gdLmkldkekkkayirepedCWeCysCvkeCpqqAi 60 
                         +d++kC g  Ck  +C+e C  ++L+ +  +   +++   e C +C  C  +Cp +Ai
     WP_015334658.1  64 AIDEQKCLGesCK--KCIELCRfKSLIWMI-D---SVLSFSELCHGCGLCELACPADAI 116
                        79*****776698..9*****834566654.4...489********************9 PP

>> WP_015336733.1  4Fe-4S dicluster domain-containing protein [Maridesulfovibrio hydrothermalis]
   #    score  bias  c-Evalue  i-Evalue hmmfrom  hmm to    alifrom  ali to    envfrom  env to     acc
 ---   ------ ----- --------- --------- ------- -------    ------- -------    ------- -------    ----
   1 ?    7.8   0.3    0.0086      0.53       4      24 ..       5      23 ..       1      44 [. 0.79
   2 ?   -1.2   0.1       5.3   3.3e+02       8      22 ..      70      84 ..      66      90 .. 0.83
   3 ?    8.2   1.0    0.0068      0.42       9      34 ..     138     170 ..     120     186 .. 0.77

  Alignments for each domain:
  == domain 1  score: 7.8 bits;  conditional E-value: 0.0086
  aprb_Neukirchen_a  4 ifvdkekCdgCkgtaCveiCP 24
                        fvd+++C+ C+   C+ +C 
     WP_015336733.1  5 FFVDTSRCTACR--GCQVACK 23
                       5899*******8..6888884 PP

  == domain 2  score: -1.2 bits;  conditional E-value: 5.3
  aprb_Neukirchen_a  8 kekCdgCkgtaCvei 22
                       +++C  C  + C +i
     WP_015336733.1 70 PDQCRHCDVPPCKDI 84
                       578999977999887 PP

  == domain 3  score: 8.2 bits;  conditional E-value: 0.0068
  aprb_Neukirchen_a   9 ekCdgCkg.......taCveiCPgdLmkldkek 34 
                        +kCd C +       + Cv+ CP   m + + +
     WP_015336733.1 138 TKCDMCIDrqqaglvPVCVKTCPTGTMNFGDRE 170
                        688888778888888889999998888875443 PP

>> WP_015335435.1  quinone-interacting membrane-bound oxidoreductase complex subunit QmoC [Maridesulfovibrio hydrotherma
   #    score  bias  c-Evalue  i-Evalue hmmfrom  hmm to    alifrom  ali to    envfrom  env to     acc
 ---   ------ ----- --------- --------- ------- -------    ------- -------    ------- -------    ----
   1 ?    5.8   1.0     0.037       2.3      43      56 ..      26      39 ..      15      45 .. 0.86
   2 ?    5.9   0.4     0.033       2.1      10      25 ..      71      84 ..      64     105 .. 0.72

  Alignments for each domain:
  == domain 1  score: 5.8 bits;  conditional E-value: 0.037
  aprb_Neukirchen_a 43 edCWeCysCvkeCp 56
                       ++C++C+ C  +Cp
     WP_015335435.1 26 KKCYQCATCSVACP 39
                       78999999999998 PP

  == domain 2  score: 5.9 bits;  conditional E-value: 0.033
  aprb_Neukirchen_a 10 kCdgCkgtaCveiCPg 25
                        C+ C+  +C + CP 
     WP_015335435.1 71 LCHNCG--TCSDLCPR 84
                       466665..67777764 PP

>> WP_015337196.1  4Fe-4S dicluster domain-containing protein [Maridesulfovibrio hydrothermalis]
   #    score  bias  c-Evalue  i-Evalue hmmfrom  hmm to    alifrom  ali to    envfrom  env to     acc
 ---   ------ ----- --------- --------- ------- -------    ------- -------    ------- -------    ----
   1 ?    3.4   1.0       0.2        12       4      23 ..       6      23 ..       4      27 .. 0.77
   2 ?   -0.0   0.0       2.3   1.4e+02       8      22 ..      72      86 ..      68     111 .. 0.87
   3 ?    9.3   0.6     0.003      0.19       9      34 ..     138     170 ..     136     204 .. 0.86

  Alignments for each domain:
  == domain 1  score: 3.4 bits;  conditional E-value: 0.2
  aprb_Neukirchen_a  4 ifvdkekCdgCkgtaCveiC 23
                        fvd + C+ C+   C+ +C
     WP_015337196.1  6 FFVDLTLCTACR--GCQVAC 23
                       689999999997..577777 PP

  == domain 2  score: -0.0 bits;  conditional E-value: 2.3
  aprb_Neukirchen_a  8 kekCdgCkgtaCvei 22
                       +e+C  C ++ C +i
     WP_015337196.1 72 PEQCRHCIEPPCKYI 86
                       589999998999987 PP

  == domain 3  score: 9.3 bits;  conditional E-value: 0.003
  aprb_Neukirchen_a   9 ekCdgCkg.......taCveiCPgdLmkldkek 34 
                        +kCd C +       +aCv+ CP   m + + +
     WP_015337196.1 138 NKCDMCLDrvemgmlPACVQSCPTGTMNFGDRE 170
                        79****9999999**********9999986553 PP

>> WP_015337919.1  FAD-binding and (Fe-S)-binding domain-containing protein [Maridesulfovibrio hydrothermalis]
   #    score  bias  c-Evalue  i-Evalue hmmfrom  hmm to    alifrom  ali to    envfrom  env to     acc
 ---   ------ ----- --------- --------- ------- -------    ------- -------    ------- -------    ----
   1 ?    5.0   2.3     0.065         4       9      25 ..     726     740 ..     724     749 .. 0.89
   2 ?    7.0   1.2     0.016      0.98       8      26 ..     787     803 ..     784     812 .. 0.88

  Alignments for each domain:
  == domain 1  score: 5.0 bits;  conditional E-value: 0.065
  aprb_Neukirchen_a   9 ekCdgCkgtaCveiCPg 25 
                        + C+ C+  +C ++CP 
     WP_015337919.1 726 QTCTRCG--KCKQVCPM 740
                        68****7..9******5 PP

  == domain 2  score: 7.0 bits;  conditional E-value: 0.016
  aprb_Neukirchen_a   8 kekCdgCkgtaCveiCPgd 26 
                        +e C+ C+  +C+++CP +
     WP_015337919.1 787 MEHCTACG--RCTSVCPIK 803
                        689****7..*******65 PP

>> WP_015334977.1  4Fe-4S dicluster domain-containing protein [Maridesulfovibrio hydrothermalis]
   #    score  bias  c-Evalue  i-Evalue hmmfrom  hmm to    alifrom  ali to    envfrom  env to     acc
 ---   ------ ----- --------- --------- ------- -------    ------- -------    ------- -------    ----
   1 ?    5.5   2.6     0.044       2.7       6      24 ..      45      61 ..      41      74 .. 0.85
   2 ?    1.8   8.3      0.62        39       8      56 ..     124     170 ..     121     172 .. 0.88
   3 ?    2.6   0.3      0.35        22       8      27 ..     156     173 ..     150     179 .. 0.74
   4 ?    8.8   0.4    0.0043      0.26       9      29 ..     197     224 ..     194     237 .. 0.85

  Alignments for each domain:
  == domain 1  score: 5.5 bits;  conditional E-value: 0.044
  aprb_Neukirchen_a  6 vdkekCdgCkgtaCveiCP 24
                        d +kC+gC+  +Cv  C 
     WP_015334977.1 45 LDLSKCTGCG--ECVAGCN 61
                       6779*****7..9999995 PP

  == domain 2  score: 1.8 bits;  conditional E-value: 0.62
  aprb_Neukirchen_a   8 kekCdgCkgtaCveiCPgdLmkldkekkkayirepedCWeCysCvkeCp 56 
                        + +C  C+++ C + CP      +k++   +    + C + + C   Cp
     WP_015334977.1 124 PRRCLHCRNAPCANLCPWGAAARQKNG--IVRIFDNVCLGGAKCKAVCP 170
                        579****99*********999999886..88888899999999999998 PP

  == domain 3  score: 2.6 bits;  conditional E-value: 0.35
  aprb_Neukirchen_a   8 kekCdgCkgtaCveiCPgdL 27 
                         + C g   ++C  +CP  +
     WP_015334977.1 156 DNVCLGG--AKCKAVCPWHI 173
                        5566666..6*******766 PP

  == domain 4  score: 8.8 bits;  conditional E-value: 0.0043
  aprb_Neukirchen_a   9 ekCdgCkg.......taCveiCPgdLmk 29 
                         kCd C +       +aC+e+CP  +  
     WP_015334977.1 197 YKCDRCYNriadgelPACIEVCPEGVQS 224
                        69****999**************87655 PP

>> WP_015336247.1  4Fe-4S dicluster domain-containing protein [Maridesulfovibrio hydrothermalis]
   #    score  bias  c-Evalue  i-Evalue hmmfrom  hmm to    alifrom  ali to    envfrom  env to     acc
 ---   ------ ----- --------- --------- ------- -------    ------- -------    ------- -------    ----
   1 ?    4.7  10.5     0.079       4.9       5      57 ..     249     312 ..     247     347 .. 0.76

  Alignments for each domain:
  == domain 1  score: 4.7 bits;  conditional E-value: 0.079
  aprb_Neukirchen_a   5 fvdkekCdgCkgtaCveiCPgdLmkldke............kkkayirepedCWeCysCvk.eCpq 57 
                        ++ ++ C  C   +C++ CP +L+    +             +  + re   C eC  C k +Cp 
     WP_015336247.1 249 RITNTVCCQCS--RCTDLCPRNLLGHSLHphklmrvledgvLESDIAREALLCSECGICEKfACPM 312
                        588999****6..**********9876655577777777774477888888888888888756775 PP

>> WP_015337531.1  (Fe-S)-binding protein [Maridesulfovibrio hydrothermalis]
   #    score  bias  c-Evalue  i-Evalue hmmfrom  hmm to    alifrom  ali to    envfrom  env to     acc
 ---   ------ ----- --------- --------- ------- -------    ------- -------    ------- -------    ----
   1 ?    3.7  10.6      0.17        10       9      58 ..      19      85 ..      11     101 .. 0.89

  Alignments for each domain:
  == domain 1  score: 3.7 bits;  conditional E-value: 0.17
  aprb_Neukirchen_a  9 ekCdgCkgtaCveiCPgdLmkldke...................kkkayirepedCWeCysCvkeCpqq 58
                         C +C+   C+ +CP    ++++                    +   ++ + + C  C sC   Cp +
     WP_015337531.1 19 VACMKCG--MCQAVCPVFAETMQEAdvtrgkialleklahemvtDADQVNDKLNRCLLCGSCAVNCPSG 85
                       57****7..9******9888888777899***********99997799*******************75 PP

>> WP_015335386.1  (Fe-S)-binding protein [Maridesulfovibrio hydrothermalis]
   #    score  bias  c-Evalue  i-Evalue hmmfrom  hmm to    alifrom  ali to    envfrom  env to     acc
 ---   ------ ----- --------- --------- ------- -------    ------- -------    ------- -------    ----
   1 ?   -1.3  15.1       5.4   3.4e+02       8      58 ..       4      70 ..       1      70 [. 0.89
   2 ?    4.1   3.3      0.12       7.7       9      27 ..      55      71 ..      50      92 .. 0.86

  Alignments for each domain:
  == domain 1  score: -1.3 bits;  conditional E-value: 5.4
  aprb_Neukirchen_a  8 kekCdgCkgtaCveiCPgdLmkldke..................kkkayirepedCWeCysCvkeCpqq 58
                       ++ C  C+  +C ++CP    + ++e                  ++k +    e C  C  C   Cpq+
     WP_015335386.1  4 PKSCVQCG--KCLDVCPLFKATGREEltprakffletldsseglREKDFKSLAELCLSCGRCAENCPQN 70
                       678****7..9******8777777779999999999**99999988999999**************996 PP

  == domain 2  score: 4.1 bits;  conditional E-value: 0.12
  aprb_Neukirchen_a  9 ekCdgCkgtaCveiCPgdL 27
                       e C  C+  +C e CP+++
     WP_015335386.1 55 ELCLSCG--RCAENCPQNM 71
                       6799996..9999999885 PP


Internal pipeline statistics summary:
-------------------------------------
Query model(s):                            1  (157 nodes)
Target sequences:                       3221  (1070040 residues searched)
Passed MSV filter:                       170  (0.0527786); expected 64.4 (0.02)
Passed bias filter:                      123  (0.0381869); expected 64.4 (0.02)
Passed Vit filter:                        67  (0.020801); expected 3.2 (0.001)
Passed Fwd filter:                        54  (0.016765); expected 0.0 (1e-05)
Initial search space (Z):               3221  [actual number of targets]
Domain search space  (domZ):              52  [number of targets reported over threshold]
# CPU time: 0.05u 0.00s 00:00:00.05 Elapsed: 00:00:00.03
# Mc/sec: 5257.21
//
[ok]
