# Supplementary material for: Sulfur disproportionation occurs globally across anoxic habitats and has multiple mechanisms of independent evolutionary origin
Source: ISME J. 2026 Mar 2;20(1):wrag042. doi: 10.1093/ismejo/wrag042 (PMC12998232; doi:10.1093/ismejo/wrag042)
Supplement: Sup_File_1_HMM_wrag042 [file sup_file_1_hmm_wrag042.zip › SupFile1_HMM/SupFile1c_results/aprb_Neukirchen_a-hmm-037_Halodesulfovibrio_marinisediminis_NMRC_101113_GCF_900129975.txt]

# hmmsearch :: search profile(s) against a sequence database
# HMMER 3.4 (Aug 2023); http://hmmer.org/
# Copyright (C) 2023 Howard Hughes Medical Institute.
# Freely distributed under the BSD open source license.
# - - - - - - - - - - - - - - - - - - - - - - - - - - - - - - - - - - - -
# query HMM file:                  /Users/lukas/OneDrive/2023_Sulfur/20250723_HMM/profiles_all/aprb_Neukirchen_a.hmm
# target sequence database:        /Users/lukas/OneDrive/2023_Sulfur/20250626_HMM/db_new/037_Halodesulfovibrio_marinisediminis_NMRC_101113_GCF_900129975.fas
# - - - - - - - - - - - - - - - - - - - - - - - - - - - - - - - - - - - -

Query:       aprb_Neukirchen_a  [M=157]
Scores for complete sequences (score includes all domains):
   --- full sequence ---   --- best 1 domain ---    -#dom-
    E-value  score  bias    E-value  score  bias    exp  N  Sequence       Description
    ------- ------ -----    ------- ------ -----   ---- --  --------       -----------
    8.1e-59  195.7   1.4    8.7e-59  195.6   1.4    1.0  1  WP_074216940.1  adenylyl-sulfate reductase subunit beta [Halo
    1.1e-13   49.1  17.5    3.6e-08   31.1   5.7    3.1  3  WP_074215232.1  4Fe-4S dicluster domain-containing protein [H
    8.2e-13   46.2  33.9    7.6e-09   33.3  17.4    3.9  3  WP_074215957.1  RnfABCDGE type electron transport complex sub
    5.7e-12   43.4   2.2    7.4e-12   43.1   2.2    1.3  1  WP_074216030.1  nitroreductase family protein [Halodesulfovib
    7.8e-12   43.0   6.3    8.5e-12   42.9   6.3    1.0  1  WP_074216037.1  ferredoxin [Halodesulfovibrio marinisediminis
    1.5e-11   42.1  10.7      2e-11   41.7  10.7    1.1  1  WP_074215321.1  4Fe-4S dicluster domain-containing protein [H
    1.8e-11   41.8  31.5    5.7e-07   27.2  12.8    3.1  3  WP_074216247.1  4Fe-4S binding protein [Halodesulfovibrio mar
    1.2e-10   39.1  23.9    1.1e-05   23.1  11.4    3.1  3  WP_074215234.1  4Fe-4S dicluster domain-containing protein [H
      4e-10   37.5  29.1    1.5e-06   25.8  11.5    3.3  3  WP_074216822.1  4Fe-4S dicluster domain-containing protein [H
    5.2e-10   37.1  16.7      6e-06   23.9   5.5    3.3  3  WP_074216252.1  menaquinone reductase iron-sulfur cluster-bin
    5.4e-10   37.0  26.8    4.6e-07   27.5  10.8    3.1  3  WP_074217203.1  4Fe-4S dicluster domain-containing protein [H
      6e-10   36.9  11.1    7.8e-10   36.5  11.1    1.1  1  WP_074215801.1  4Fe-4S binding protein [Halodesulfovibrio mar
    9.8e-10   36.2   3.8    1.8e-09   35.3   3.8    1.3  1  WP_074216289.1  [FeFe] hydrogenase, group A [Halodesulfovibri
      1e-09   36.1   6.4    1.9e-09   35.2   6.4    1.4  1  WP_074215479.1  NIL domain-containing protein [Halodesulfovib
    3.7e-09   34.3  31.0    9.7e-07   26.5   8.2    3.2  2  WP_074215065.1  CoB--CoM heterodisulfide reductase iron-sulfu
    8.5e-09   33.1  11.4    1.1e-08   32.7  11.3    1.4  1  WP_074215047.1  nitroreductase family protein [Halodesulfovib
    9.2e-09   33.0   3.2    1.7e-08   32.2   3.2    1.3  1  WP_074217427.1  4Fe-4S binding protein [Halodesulfovibrio mar
    3.7e-08   31.1  11.9    3.7e-08   31.1  11.9    2.1  2  WP_074215151.1  NADH-quinone oxidoreductase subunit NuoF [Hal
    4.8e-08   30.7   9.9    1.3e-07   29.2  10.1    1.6  1  WP_074216826.1  4Fe-4S dicluster domain-containing protein [H
    7.9e-08   30.0   3.8    1.4e-07   29.2   3.8    1.4  1  WP_074215233.1  [Fe-Fe] hydrogenase large subunit C-terminal 
    1.3e-07   29.3   4.4    1.3e-07   29.3   4.4    1.7  2  WP_074216678.1  choline TMA-lyase-activating enzyme [Halodesu
    2.1e-07   28.6   6.8    2.1e-07   28.6   6.8    1.7  1  WP_074217508.1  4Fe-4S dicluster domain-containing protein [H
    2.8e-07   28.2  33.5     0.0048   14.4  11.3    3.1  3  WP_074215552.1  4Fe-4S dicluster domain-containing protein [H
      4e-07   27.7   6.9    6.8e-07   26.9   6.9    1.4  1  WP_074217626.1  ATP-binding protein [Halodesulfovibrio marini
    4.7e-07   27.5   0.8      1e-06   26.4   0.8    1.5  1  WP_074217994.1  2-oxoacid:acceptor oxidoreductase family prot
    6.2e-07   27.1  12.2    1.1e-06   26.2  12.2    1.4  1  WP_074216798.1  EFR1 family ferrodoxin [Halodesulfovibrio mar
    6.6e-07   27.0  10.1    1.2e-06   26.1  10.1    1.4  1  WP_074216073.1  ATP-binding protein [Halodesulfovibrio marini
    8.5e-07   26.6   9.2    9.7e-07   26.5   9.2    1.0  1  WP_074215740.1  4Fe-4S dicluster domain-containing protein [H
    2.1e-06   25.4  10.9    2.1e-06   25.4  10.9    2.2  2  WP_074216196.1  4Fe-4S binding protein [Halodesulfovibrio mar
    3.5e-06   24.7   4.0    3.5e-06   24.7   4.0    2.0  1  WP_074215164.1  sulfate reduction electron transfer complex D
    5.5e-06   24.0   6.6    9.9e-06   23.2   6.6    1.3  1  WP_175565979.1  4Fe-4S binding protein [Halodesulfovibrio mar
    1.5e-05   22.6   6.6    2.7e-05   21.8   6.2    1.6  1  WP_074216072.1  4Fe-4S binding protein [Halodesulfovibrio mar
    2.3e-05   22.0   3.0    6.2e-05   20.6   3.0    1.7  1  WP_074216943.1  hydrogenase iron-sulfur subunit [Halodesulfov
    4.8e-05   21.0  10.7    4.8e-05   21.0  10.7    1.8  1  WP_074217010.1  4Fe-4S binding protein [Halodesulfovibrio mar
    0.00019   19.0   8.2    0.00026   18.6   8.2    1.2  1  WP_074215900.1  ferredoxin [Halodesulfovibrio marinisediminis
    0.00019   19.0   6.6      0.049   11.2   0.8    2.7  2  WP_074216503.1  pyruvate:ferredoxin (flavodoxin) oxidoreducta
     0.0006   17.4   6.7     0.0011   16.5   6.7    1.4  1  WP_074216574.1  glycyl-radical enzyme activating protein [Hal
    0.00092   16.8   7.6      0.018   12.6   1.2    2.5  2  WP_074215844.1  FAD-binding and (Fe-S)-binding domain-contain
     0.0039   14.7  23.2      0.092   10.3   1.0    3.7  4  WP_074215944.1  4Fe-4S dicluster domain-containing protein [H
  ------ inclusion threshold ------
      0.012   13.1  12.6      0.047   11.2  12.6    2.0  1  WP_074216923.1  (Fe-S)-binding protein [Halodesulfovibrio mar
      0.025   12.1   4.5       0.87    7.1   0.6    2.2  2  WP_074217844.1  fumarate reductase iron-sulfur subunit [Halod
      0.036   11.6   4.4        0.3    8.6   0.5    2.2  2  WP_074216701.1  fumarate reductase iron-sulfur subunit [Halod
       0.04   11.5  10.3      0.085   10.4   2.8    2.5  2  WP_084539279.1  formate dehydrogenase subunit alpha [Halodesu
      0.085   10.4  14.0      0.051   11.1   0.7    2.5  2  WP_074215067.1  4Fe-4S dicluster domain-containing protein [H
       0.09   10.3  34.4      0.056   11.0  11.7    4.0  4  WP_074216163.1  sulfate respiration complex iron-sulfur prote
       0.12    9.9  11.0      0.047   11.2   2.8    2.1  2  WP_084539484.1  4Fe-4S binding protein [Halodesulfovibrio mar
       0.21    9.1   9.7       0.78    7.3   2.2    2.4  2  WP_074215068.1  4Fe-4S dicluster domain-containing protein [H
        0.4    8.2  10.2         14    3.1  10.4    2.2  1  WP_074215063.1  4Fe-4S dicluster domain-containing protein [H
       0.49    7.9   7.0        1.9    6.0   1.0    2.2  2  WP_074216944.1  quinone-interacting membrane-bound oxidoreduc
        0.8    7.2  11.5       0.18    9.3   0.9    3.1  3  WP_074216606.1  4Fe-4S dicluster domain-containing protein [H
        0.9    7.1  10.8        1.8    6.1   0.7    2.4  2  WP_084539446.1  (Fe-S)-binding protein [Halodesulfovibrio mar
        1.2    6.7  12.3       0.29    8.7   0.7    2.8  2  WP_074216213.1  4Fe-4S dicluster domain-containing protein [H
        1.9    6.0  10.8        1.3    6.5   0.5    3.2  3  WP_074216495.1  L-lactate dehydrogenase (quinone) large subun
        4.3    4.9  13.6       0.79    7.2   2.2    2.1  2  WP_074215952.1  4Fe-4S dicluster domain-containing protein [H


Domain annotation for each sequence (and alignments):
>> WP_074216940.1  adenylyl-sulfate reductase subunit beta [Halodesulfovibrio marinisediminis]
   #    score  bias  c-Evalue  i-Evalue hmmfrom  hmm to    alifrom  ali to    envfrom  env to     acc
 ---   ------ ----- --------- --------- ------- -------    ------- -------    ------- -------    ----
   1 !  195.6   1.4   1.5e-60   8.7e-59       2     129 ..       1     142 [.       1     162 [] 0.86

  Alignments for each domain:
  == domain 1  score: 195.6 bits;  conditional E-value: 1.5e-60
  aprb_Neukirchen_a   2 MpifvdkekCdgCkg...taCveiCPgdLmkldkekkkayirepedCWeCysCvkeCpqqAievrlyadiaplggsvsplrgeedimWtikf 90 
                        Mp++vd++kCdgCkg   taC++iCP+dLm ld++++ka+++epe CWeCysCvk+Cpq+Ai  r yad+aplgg+++p+r+ ++imWt+kf
     WP_074216940.1   1 MPTYVDPSKCDGCKGgekTACMYICPNDLMILDADEMKAFNQEPEACWECYSCVKICPQGAITARPYADFAPLGGTCIPMRSADSIMWTVKF 92 
                        ******************************************************************************************** PP

  aprb_Neukirchen_a  91 rdgkvkrfkipirttpeg.....s......nlksellfteeeslgvkelp 129
                        r+g+vkrfk+pirttpeg     +      +l++ellfte+e ++  e +
     WP_074216940.1  93 RNGNVKRFKFPIRTTPEGsikpfEgkpeptDLDNELLFTEAELVTPIEAM 142
                        ******************7766515666768999****999877532222 PP

>> WP_074215232.1  4Fe-4S dicluster domain-containing protein [Halodesulfovibrio marinisediminis]
   #    score  bias  c-Evalue  i-Evalue hmmfrom  hmm to    alifrom  ali to    envfrom  env to     acc
 ---   ------ ----- --------- --------- ------- -------    ------- -------    ------- -------    ----
   1 !    8.5   0.2    0.0054      0.32       8      24 ..      13      27 ..       6      46 .. 0.84
   2 !   31.1   5.7   6.3e-10   3.6e-08      11      65 ..      62     113 ..      58     128 .. 0.86
   3 !   17.2   0.4   1.2e-05    0.0007       8      30 ..     141     167 ..     135     180 .. 0.85

  Alignments for each domain:
  == domain 1  score: 8.5 bits;  conditional E-value: 0.0054
  aprb_Neukirchen_a  8 kekCdgCkgtaCveiCP 24
                        +kC+gC+  aC+ +C 
     WP_074215232.1 13 ASKCIGCR--ACELACA 27
                       67999997..9999995 PP

  == domain 2  score: 31.1 bits;  conditional E-value: 6.3e-10
  aprb_Neukirchen_a  11 CdgCkgtaCveiCPgdLmkldkekkkayirepedCWeCysCvkeCpqqAievrly 65 
                        C  C+++ C  +CP++ ++  +++   +  +++ C +C  C+  Cp++A+e+   
     WP_074215232.1  62 CRHCEDAPCAAVCPNSAIYRSDNG---VQVDESRCVGCKTCLVSCPFGAMEMAQV 113
                        999999**************9886...88899******************98655 PP

  == domain 3  score: 17.2 bits;  conditional E-value: 1.2e-05
  aprb_Neukirchen_a   8 kekCdgCkg....taCveiCPgdLmkl 30 
                         +kCd Ckg    +aCve+CP + ++l
     WP_074215232.1 141 ASKCDLCKGreagPACVEACPENALVL 167
                        68********************98876 PP

>> WP_074215957.1  RnfABCDGE type electron transport complex subunit B [Halodesulfovibrio marinisediminis]
   #    score  bias  c-Evalue  i-Evalue hmmfrom  hmm to    alifrom  ali to    envfrom  env to     acc
 ---   ------ ----- --------- --------- ------- -------    ------- -------    ------- -------    ----
   1 !   26.3   8.5   1.9e-08   1.1e-06      13      62 ..     139     186 ..     132     189 .. 0.85
   2 !   33.3  17.4   1.3e-10   7.6e-09       4      62 ..     162     231 ..     161     236 .. 0.88
   3 !    8.5   1.8    0.0055      0.32       4      30 ..     236     265 ..     234     281 .. 0.78

  Alignments for each domain:
  == domain 1  score: 26.3 bits;  conditional E-value: 1.9e-08
  aprb_Neukirchen_a  13 gCkg.taCveiCPgdLmkldkekkkayirepedCWeCysCvkeCpqqAiev 62 
                         C g + Cv++CP d m++ ++    ++ +p++C  C +C+  Cp+q +e+
     WP_074215957.1 139 SCLGyGDCVKACPFDAMYIAND---LVVIDPDKCVACGACINVCPNQVLEM 186
                        455589*************977...59*******************98776 PP

  == domain 2  score: 33.3 bits;  conditional E-value: 1.3e-10
  aprb_Neukirchen_a   4 ifvdkekCdgCkgtaCveiCPgdLmkldke............kkkayir.epedCWeCysCvkeCpqqAiev 62 
                        +++d++kC  C+  aC+++CP++++++ +             k+ka+++  ++ C +C+ Cvk+Cp +Ai+ 
     WP_074215957.1 162 VVIDPDKCVACG--ACINVCPNQVLEMIPRrarvqvfcstqdKMKAVMNvCEAGCINCMKCVKKCPAKAISQ 231
                        589********7..*************888889999999999899986626789****************75 PP

  == domain 3  score: 8.5 bits;  conditional E-value: 0.0055
  aprb_Neukirchen_a   4 ifvdkekCd....gCkgtaCveiCPgdLmkl 30 
                        i++d+  C      C+ +aCv++CP d++ l
     WP_074215957.1 236 IRIDQAACLaygpDCE-EACVDACPRDILRL 265
                        6777777752222587.8*********9986 PP

>> WP_074216030.1  nitroreductase family protein [Halodesulfovibrio marinisediminis]
   #    score  bias  c-Evalue  i-Evalue hmmfrom  hmm to    alifrom  ali to    envfrom  env to     acc
 ---   ------ ----- --------- --------- ------- -------    ------- -------    ------- -------    ----
   1 !   43.1   2.2   1.3e-13   7.4e-12       4      75 ..       4      75 ..       1     156 [. 0.75

  Alignments for each domain:
  == domain 1  score: 43.1 bits;  conditional E-value: 1.3e-13
  aprb_Neukirchen_a  4 ifvdkekCdgCkgtaCveiCPgdLmkldkekkkayirepedCWeCysCvkeCpqqAievr..lyadiaplggsv 75
                        +vd+ekC  C+  +Cv  CP +++ +++        +++ C +C+ C+  Cp+ A+++    ++d  pl+g++
     WP_074216030.1  4 FIVDNEKCVQCN--QCVTDCPASIIRFESGVPAIAPSREDRCLKCMHCLAVCPTAAVSILnvTPEDCLPLKGNM 75
                       689********7..9*************9987888899999***************997511566777766665 PP

>> WP_074216037.1  ferredoxin [Halodesulfovibrio marinisediminis]
   #    score  bias  c-Evalue  i-Evalue hmmfrom  hmm to    alifrom  ali to    envfrom  env to     acc
 ---   ------ ----- --------- --------- ------- -------    ------- -------    ------- -------    ----
   1 !   42.9   6.3   1.5e-13   8.5e-12       4      62 ..       5      59 ..       3      62 .] 0.91

  Alignments for each domain:
  == domain 1  score: 42.9 bits;  conditional E-value: 1.5e-13
  aprb_Neukirchen_a  4 ifvdkekCdgCkgtaCveiCPgdLmkldkekkkayirepedCWeCysCvkeCpqqAiev 62
                       + vd++kC+g    +Cv++CP +++++++   ka   + ++C +C sCv  C+ +Ai v
     WP_074216037.1  5 VTVDTDKCTGDA--ECVDVCPVEVFEMQDG--KAEPVNADECLGCESCVEVCEADAIVV 59
                       6799*****995..*************854..89999********************76 PP

>> WP_074215321.1  4Fe-4S dicluster domain-containing protein [Halodesulfovibrio marinisediminis]
   #    score  bias  c-Evalue  i-Evalue hmmfrom  hmm to    alifrom  ali to    envfrom  env to     acc
 ---   ------ ----- --------- --------- ------- -------    ------- -------    ------- -------    ----
   1 !   41.7  10.7   3.4e-13     2e-11       5      66 ..      12      70 ..      10      83 .. 0.91

  Alignments for each domain:
  == domain 1  score: 41.7 bits;  conditional E-value: 3.4e-13
  aprb_Neukirchen_a  5 fvdkekCdgCkgtaCveiCPgdLmkldkekkkayirepedCWeCysCvkeCpqqAievrlya 66
                        v+++ C+gC+   Cv  CPg++++l++ + ka + +pe+C +C  C  +Cp  Ai+vr + 
     WP_074215321.1 12 CVYPDWCKGCG--LCVAFCPGKVLELNALG-KAEVVQPEECINCGFCELHCPDFAIAVRPKF 70
                       7999******7..**************987.***************************9765 PP

>> WP_074216247.1  4Fe-4S binding protein [Halodesulfovibrio marinisediminis]
   #    score  bias  c-Evalue  i-Evalue hmmfrom  hmm to    alifrom  ali to    envfrom  env to     acc
 ---   ------ ----- --------- --------- ------- -------    ------- -------    ------- -------    ----
   1 !    8.9   0.7    0.0042      0.25       6      24 ..       7      23 ..       5      36 .. 0.78
   2 !   26.9  10.7   1.2e-08     7e-07       8      68 ..      51     109 ..      45     112 .. 0.88
   3 !   27.2  12.8   9.7e-09   5.7e-07       7      63 ..      82     131 ..      79     136 .. 0.92

  Alignments for each domain:
  == domain 1  score: 8.9 bits;  conditional E-value: 0.0042
  aprb_Neukirchen_a  6 vdkekCdgCkgtaCveiCP 24
                       v++e+C+gC+   C  +C 
     WP_074216247.1  7 VRMEQCIGCH--SCSLACA 23
                       6788888886..7877775 PP

  == domain 2  score: 26.9 bits;  conditional E-value: 1.2e-08
  aprb_Neukirchen_a   8 kekCdgCkgtaCveiCPgdLmkldkekkkayirepedCWeCysCvkeCpqqAievrlyadi 68 
                         + C  C  + C e+CP   +k +k +   ++ + ++C +C  C  +Cp++Ai +    d+
     WP_074216247.1  51 AHICVACDPAPCAEVCPTAALKPRKGG--GVVAKHDKCIKCGKCAEACPVDAIYYDPEDDL 109
                        678****88***********9999876..999*********************88777766 PP

  == domain 3  score: 27.2 bits;  conditional E-value: 9.7e-09
  aprb_Neukirchen_a   7 dkekCdgCkgtaCveiCPgdLmkldkekkkayirepedCWeCysCvkeCpqqAievr 63 
                        +++kC++C+  +C e+CP d ++ d+e+       p  C +C  Cv  Cp++ ie+r
     WP_074216247.1  82 KHDKCIKCG--KCAEACPVDAIYYDPED-----DLPYLCIHCGRCVPFCPHHCIELR 131
                        679*****7..****************9.....88999*****************98 PP

>> WP_074215234.1  4Fe-4S dicluster domain-containing protein [Halodesulfovibrio marinisediminis]
   #    score  bias  c-Evalue  i-Evalue hmmfrom  hmm to    alifrom  ali to    envfrom  env to     acc
 ---   ------ ----- --------- --------- ------- -------    ------- -------    ------- -------    ----
   1 !    8.6   0.3    0.0053      0.31       8      29 ..       9      28 ..       1      44 [. 0.76
   2 !   23.1  11.4   1.8e-07   1.1e-05       9      62 ..      57     107 ..      51     114 .. 0.91
   3 !   16.1   0.4   2.5e-05    0.0015       4      46 ..     115     161 ..     112     165 .. 0.85

  Alignments for each domain:
  == domain 1  score: 8.6 bits;  conditional E-value: 0.0053
  aprb_Neukirchen_a  8 kekCdgCkgtaCveiCPgdLmk 29
                       +++C+gC+  aC+ +C    m 
     WP_074215234.1  9 PSRCIGCR--ACEIACVDAHMD 28
                       57899997..899888766555 PP

  == domain 2  score: 23.1 bits;  conditional E-value: 1.8e-07
  aprb_Neukirchen_a   9 ekCdgCkgtaCveiCPgdLmkldkekkkayirepedCWeCysCvkeCpqqAiev 62 
                         +C  C+++ Cv +CP   +  d    ka+  +  dC +C +C+  Cp +A++v
     WP_074215234.1  57 VQCRQCEDAPCVAACPVGAILSD---GKAVRVNTVDCVGCKACLAVCPIGAMQV 107
                        58****99***********9998...389**********************987 PP

  == domain 3  score: 16.1 bits;  conditional E-value: 2.5e-05
  aprb_Neukirchen_a   4 ifvdkekCdgCkg....taCveiCPgdLmkldkekkkayirepedCW 46 
                        ++   +kCd C g    +aC+ +CP   ++l + k+   i + + C 
     WP_074215234.1 115 TRLVAHKCDLCTGrelgPACIAVCPAGALTLLTRKELKNISSSRRCH 161
                        556679******9************9999988887788888888885 PP

>> WP_074216822.1  4Fe-4S dicluster domain-containing protein [Halodesulfovibrio marinisediminis]
   #    score  bias  c-Evalue  i-Evalue hmmfrom  hmm to    alifrom  ali to    envfrom  env to     acc
 ---   ------ ----- --------- --------- ------- -------    ------- -------    ------- -------    ----
   1 !   13.2   3.3    0.0002     0.012       5      31 ..       9      33 ..       6      51 .. 0.75
   2 !   25.8  11.5   2.6e-08   1.5e-06      10      73 ..      61     121 ..      58     144 .. 0.76
   3 !   19.3   9.6   2.7e-06   0.00016       5      66 ..      87     163 ..      86     176 .. 0.81

  Alignments for each domain:
  == domain 1  score: 13.2 bits;  conditional E-value: 0.0002
  aprb_Neukirchen_a  5 fvdkekCdgCkgtaCveiCPgdLmkld 31
                       +vd ekC+gCk  +C+ +C      l+
     WP_074216822.1  9 VVDAEKCKGCK--KCEIACVEAHTNLT 33
                       79********9..99999976655554 PP

  == domain 2  score: 25.8 bits;  conditional E-value: 2.6e-08
  aprb_Neukirchen_a  10 kCdgCkgtaCveiCPgdLmkldkekkkayirepedCWeCysCvkeCpqqAievrlyadiaplgg 73 
                        +C+ C+++ C ++CP   ++ ++     +  +++ C +C  Cv  Cp++A++v + + i    +
     WP_074216822.1  61 QCHQCHNAPCARVCPTAALVREPGM---VRVRQQLCVGCKMCVMVCPFGAVSVDHNEPIIGDTA 121
                        7****99**************9875...6677899******************99998843333 PP

  == domain 3  score: 19.3 bits;  conditional E-value: 2.7e-06
  aprb_Neukirchen_a   5 fvdkekCdgCkgtaCveiCPgdLmkldke.........kkkayirepedC..W......eCysCvkeCpqqAievrlya 66 
                        +v+++ C gCk   Cv +CP   + +d++         +++ +  + ++C  W      e ++C k+C+++Ai++    
     WP_074216822.1  87 RVRQQLCVGCK--MCVMVCPFGAVSVDHNepiigdtapTSRKVAIKCDQCseWrakngeELTACAKACKFGAIKFVEIH 163
                        799*******8..9*************9999***9999667777778888443444444689***********987655 PP

>> WP_074216252.1  menaquinone reductase iron-sulfur cluster-binding subunit QrcC [Halodesulfovibrio marinisediminis]
   #    score  bias  c-Evalue  i-Evalue hmmfrom  hmm to    alifrom  ali to    envfrom  env to     acc
 ---   ------ ----- --------- --------- ------- -------    ------- -------    ------- -------    ----
   1 !   11.8   1.1   0.00053     0.031       5      24 ..      13      30 ..      11      47 .. 0.86
   2 !   23.9   5.5     1e-07     6e-06      10      60 ..      73     122 ..      70     135 .. 0.90
   3 !    7.7   0.0    0.0098      0.57      49      62 ..     185     198 ..     151     238 .. 0.81

  Alignments for each domain:
  == domain 1  score: 11.8 bits;  conditional E-value: 0.00053
  aprb_Neukirchen_a  5 fvdkekCdgCkgtaCveiCP 24
                        +d +kC+gC+  aC+ +C 
     WP_074216252.1 13 AIDLDKCTGCG--ACMVACQ 30
                       6999******7..9****95 PP

  == domain 2  score: 23.9 bits;  conditional E-value: 1e-07
  aprb_Neukirchen_a  10 kCdgCkgtaCveiCPgdLmkldkekkkayirepedCWeCysCvkeCpqqAi 60 
                         C+ C+++ Cv++CP     +++e+   + +    C +C  C+ +Cp +A 
     WP_074216252.1  73 PCQQCGHPPCVSVCPVIATDKNEEG-GIVSQVTPRCIGCRYCMAACPYHAR 122
                        5****99********9999999887.999999****************995 PP

  == domain 3  score: 7.7 bits;  conditional E-value: 0.0098
  aprb_Neukirchen_a  49 ysCvkeCpqqAiev 62 
                        +sC+ +Cp++Ai +
     WP_074216252.1 185 TSCTEACPNGAITF 198
                        79**********76 PP

>> WP_074217203.1  4Fe-4S dicluster domain-containing protein [Halodesulfovibrio marinisediminis]
   #    score  bias  c-Evalue  i-Evalue hmmfrom  hmm to    alifrom  ali to    envfrom  env to     acc
 ---   ------ ----- --------- --------- ------- -------    ------- -------    ------- -------    ----
   1 ?    4.8   0.8     0.076       4.4       7      23 ..       7      21 ..       2      36 .. 0.85
   2 !   27.5  10.8     8e-09   4.6e-07      10      61 ..      60     110 ..      57     116 .. 0.92
   3 !   15.4   1.2   4.3e-05    0.0025      10      31 ..     120     144 ..     117     147 .] 0.89

  Alignments for each domain:
  == domain 1  score: 4.8 bits;  conditional E-value: 0.076
  aprb_Neukirchen_a  7 dkekCdgCkgtaCveiC 23
                       +k+ C+gC+   C+ +C
     WP_074217203.1  7 NKDVCIGCH--ICEVAC 21
                       678899997..899888 PP

  == domain 2  score: 27.5 bits;  conditional E-value: 8e-09
  aprb_Neukirchen_a  10 kCdgCkgtaCveiCPgdLmkldkekkkayirepedCWeCysCvkeCpqqAie 61 
                         C  C ++ Cv++C +  +++d+e+    + ++e+C +C sC+ +Cp +A++
     WP_074217203.1  60 SCRHCDNPSCVSACISGALYKDQET-GRTCYNEEQCVGCWSCLMACPYGAVR 110
                        6****99***************998.77888999****************96 PP

  == domain 3  score: 15.4 bits;  conditional E-value: 4.3e-05
  aprb_Neukirchen_a  10 kCdgCkg...taCveiCPgdLmkld 31 
                        kCd C+g   +aCve+CP++ ++ +
     WP_074217203.1 120 KCDLCEGrdtPACVEACPNNALVYE 144
                        8****99*************98876 PP

>> WP_074215801.1  4Fe-4S binding protein [Halodesulfovibrio marinisediminis]
   #    score  bias  c-Evalue  i-Evalue hmmfrom  hmm to    alifrom  ali to    envfrom  env to     acc
 ---   ------ ----- --------- --------- ------- -------    ------- -------    ------- -------    ----
   1 !   36.5  11.1   1.3e-11   7.8e-10       7      64 ..       7      69 ..       2      74 .. 0.83

  Alignments for each domain:
  == domain 1  score: 36.5 bits;  conditional E-value: 1.3e-11
  aprb_Neukirchen_a  7 dkekCdgCkgtaCveiCPgdLmkldke.......kkkayirepedCWeCysCvkeCpqqAievrl 64
                       ++e+C+gC    C  +CP++++   +          +   ++ e+C +C+sC  +Cp  Ai+v+ 
     WP_074215801.1  7 REERCKGCM--LCSTVCPKNIICQSSRfnqqgykVAEVKAEDMEKCTGCTSCALICPDLAIKVYR 69
                       689*****6..***********99886767775433455677899*****************986 PP

>> WP_074216289.1  [FeFe] hydrogenase, group A [Halodesulfovibrio marinisediminis]
   #    score  bias  c-Evalue  i-Evalue hmmfrom  hmm to    alifrom  ali to    envfrom  env to     acc
 ---   ------ ----- --------- --------- ------- -------    ------- -------    ------- -------    ----
   1 !   35.3   3.8   3.1e-11   1.8e-09       5      61 ..      48     102 ..      45     120 .. 0.91

  Alignments for each domain:
  == domain 1  score: 35.3 bits;  conditional E-value: 3.1e-11
  aprb_Neukirchen_a   5 fvdkekCdgCkgtaCveiCPgdLmkldkekkkayirepedCWeCysCvkeCpqqAie 61 
                         v+k+ C+ C+  +C++ CP   ++  +e+ +  + +p+ C +C  C+  Cp++Ai+
     WP_074216289.1  48 QVNKDDCQACG--ECESYCPTGAIQEVHEDGERGVVDPAACVNCGQCLANCPFGAIH 102
                        79********7..9******999998888889999*********************6 PP

>> WP_074215479.1  NIL domain-containing protein [Halodesulfovibrio marinisediminis]
   #    score  bias  c-Evalue  i-Evalue hmmfrom  hmm to    alifrom  ali to    envfrom  env to     acc
 ---   ------ ----- --------- --------- ------- -------    ------- -------    ------- -------    ----
   1 !   35.2   6.4   3.3e-11   1.9e-09       7      63 ..      84     137 ..      79     142 .. 0.92

  Alignments for each domain:
  == domain 1  score: 35.2 bits;  conditional E-value: 3.3e-11
  aprb_Neukirchen_a   7 dkekCdgCkgtaCveiCPgdLmkldkekkkayirepedCWeCysCvkeCpqqAievr 63 
                        d++ C  C+   C+ iCP+  + +d+ek + ++ + + C  C  Cv+ Cp++A++v 
     WP_074215479.1  84 DEDSCMHCG--MCTAICPNGSLFVDREK-RTIVFDIDRCTACGMCVRVCPVNAMHVD 137
                        6789****7..**************997.999*********************9985 PP

>> WP_074215065.1  CoB--CoM heterodisulfide reductase iron-sulfur subunit A family protein [Halodesulfovibrio marinisedi
   #    score  bias  c-Evalue  i-Evalue hmmfrom  hmm to    alifrom  ali to    envfrom  env to     acc
 ---   ------ ----- --------- --------- ------- -------    ------- -------    ------- -------    ----
   1 !   11.6  14.8   0.00064     0.037       4      69 ..     235     319 ..     232     344 .. 0.82
   2 !   26.5   8.2   1.7e-08   9.7e-07       5      68 ..     578     641 ..     576     654 .. 0.81

  Alignments for each domain:
  == domain 1  score: 11.6 bits;  conditional E-value: 0.00064
  aprb_Neukirchen_a   4 ifvdkekCdgCkgtaCveiCPg..dLmkldke..............kkkayirepedCW.....eCysCvkeCpqqAievrlyadia 69 
                        ++v+ ++C+gC+  aC+e CP+  ++ k+++                 k    +pe C      +C  C k+Cp++ i++  + +i 
     WP_074215065.1 235 TYVNWDECTGCG--ACMEKCPSkkNIDKFNEGiskctainipfpqaIPKKAAIDPEGCMmlkkgKCGVCAKICPTKCIDFEQQDEII 319
                        79*********7..*******73356677766999*********9955777889****8666667***************9999883 PP

  == domain 2  score: 26.5 bits;  conditional E-value: 1.7e-08
  aprb_Neukirchen_a   5 fvdkekCdgCkgtaCveiCPgdLmkldke...kkkayirepedCWeCysCvkeCpqqAievrlyadi 68 
                        +vd ++C gC   +C   CP   +k  ++   + ka + e   C +C  C+  Cpq+Ai++++  d 
     WP_074215065.1 578 KVDVSRCVGCL--KCATTCPFGAIKEVTDragNVKAEVIE-TVCQGCGICTVTCPQGAIQLQHFTDN 641
                        799*******6..*******99999866634445666665.57******************998876 PP

>> WP_074215047.1  nitroreductase family protein [Halodesulfovibrio marinisediminis]
   #    score  bias  c-Evalue  i-Evalue hmmfrom  hmm to    alifrom  ali to    envfrom  env to     acc
 ---   ------ ----- --------- --------- ------- -------    ------- -------    ------- -------    ----
   1 !   32.7  11.3   1.9e-10   1.1e-08       5      63 ..       5      63 ..       1     148 [. 0.89

  Alignments for each domain:
  == domain 1  score: 32.7 bits;  conditional E-value: 1.9e-10
  aprb_Neukirchen_a  5 fvdkekCdgCkgtaCveiCPgdLmkldkekk..kayirepedCWeCysCvkeCpqqAievr 63
                        vd++kC++C    C e+CP++L+ +dke+   k  i  ++ C +C  Cv  Cp++ +++ 
     WP_074215047.1  5 SVDQTKCKKCL--ICAEVCPNKLILKDKETGipKIRIGGEASCLQCGHCVAVCPVDCVKLE 63
                       59********6..9**************96433888889****************998875 PP

>> WP_074217427.1  4Fe-4S binding protein [Halodesulfovibrio marinisediminis]
   #    score  bias  c-Evalue  i-Evalue hmmfrom  hmm to    alifrom  ali to    envfrom  env to     acc
 ---   ------ ----- --------- --------- ------- -------    ------- -------    ------- -------    ----
   1 !   32.2   3.2   2.9e-10   1.7e-08       8      74 ..      94     155 ..      90     161 .. 0.83

  Alignments for each domain:
  == domain 1  score: 32.2 bits;  conditional E-value: 2.9e-10
  aprb_Neukirchen_a   8 kekCdgCkgtaCveiCPgdLmkldkekkkayirepedCWeCysCvkeCpqqAievrlyadiaplggs 74 
                        ++ C  C+   C +iCP + + +d+ +    + + e+C  C  C+ +Cp++Ai+       + lgg+
     WP_074217427.1  94 PNTCSHCG--LCGRICPDKAISFDNGE---PVFDFEQCMTCGMCMEKCPERAIHAVEDGYRVVLGGK 155
                        689****7..**************876...677999*****************87654444456655 PP

>> WP_074215151.1  NADH-quinone oxidoreductase subunit NuoF [Halodesulfovibrio marinisediminis]
   #    score  bias  c-Evalue  i-Evalue hmmfrom  hmm to    alifrom  ali to    envfrom  env to     acc
 ---   ------ ----- --------- --------- ------- -------    ------- -------    ------- -------    ----
   1 ?   -0.9   0.5       4.5   2.6e+02       5      20 ..     468     481 ..     466     483 .. 0.80
   2 !   31.1  11.9   6.3e-10   3.7e-08       5      61 ..     562     614 .]     559     614 .] 0.91

  Alignments for each domain:
  == domain 1  score: -0.9 bits;  conditional E-value: 4.5
  aprb_Neukirchen_a   5 fvdkekCdgCkgtaCv 20 
                        f+++e C +C  t C 
     WP_074215151.1 468 FIQEESCGKC--TPCR 481
                        7899999999..4886 PP

  == domain 2  score: 31.1 bits;  conditional E-value: 6.3e-10
  aprb_Neukirchen_a   5 fvdkekCdgCkgtaCveiCPgdLmkldkekkkayirepedCWeCysCvkeCpqqAie 61 
                        +v +e+C++C+  +C ++CP   ++ +k++      + e C +C+sC+ +Cp++Ai+
     WP_074215151.1 562 KVSEERCKKCG--KCASVCPVGAVEWKKKE--VAKINTELCVQCMSCYTACPFDAID 614
                        6999******7..*************9875..67778899***************96 PP

>> WP_074216826.1  4Fe-4S dicluster domain-containing protein [Halodesulfovibrio marinisediminis]
   #    score  bias  c-Evalue  i-Evalue hmmfrom  hmm to    alifrom  ali to    envfrom  env to     acc
 ---   ------ ----- --------- --------- ------- -------    ------- -------    ------- -------    ----
   1 !   29.2  10.1   2.3e-09   1.3e-07       4      82 ..      37     116 ..      36     128 .. 0.83

  Alignments for each domain:
  == domain 1  score: 29.2 bits;  conditional E-value: 2.3e-09
  aprb_Neukirchen_a   4 ifvdkekCdgCkgtaCveiCPgdLmkldke...kkkayirepedCWeCysCvkeCpqqAievrlyadiaplggsvsplrgee 82 
                        + vd+e C gC+   C  +C g+ +k  +    + k +    + C  C  C   Cp++Ai++      a  ++   +++++e
     WP_074216826.1  37 VTVDPESCVGCG--VCATVCAGNAIKQVERedgSGKDFYVWHNTCTFCGLCQHYCPTDAIRLTNNWSTAHRNEDKYKMKEHE 116
                        579********7..9**********99665455779************************9998888866666666665555 PP

>> WP_074215233.1  [Fe-Fe] hydrogenase large subunit C-terminal domain-containing protein [Halodesulfovibrio marinisedim
   #    score  bias  c-Evalue  i-Evalue hmmfrom  hmm to    alifrom  ali to    envfrom  env to     acc
 ---   ------ ----- --------- --------- ------- -------    ------- -------    ------- -------    ----
   1 !   29.2   3.8   2.3e-09   1.4e-07       5      62 ..       9      62 ..       7     114 .. 0.82

  Alignments for each domain:
  == domain 1  score: 29.2 bits;  conditional E-value: 2.3e-09
  aprb_Neukirchen_a  5 fvdkekCdgCkgtaCveiCPgdLmkldkekkkayirepedCWeCysCvkeCpqqAiev 62
                        +d+  C+gC+  +C e+CP + +  ++++  +   + + C  C  Cv  C   A  +
     WP_074215233.1  9 SIDPLLCTGCR--RCAEVCPVNAIIGNQNE--SQTIDASRCVMCGQCVLRCSAFASPF 62
                       689999****8..*************9875..88999**************9887655 PP

>> WP_074216678.1  choline TMA-lyase-activating enzyme [Halodesulfovibrio marinisediminis]
   #    score  bias  c-Evalue  i-Evalue hmmfrom  hmm to    alifrom  ali to    envfrom  env to     acc
 ---   ------ ----- --------- --------- ------- -------    ------- -------    ------- -------    ----
   1 !   29.3   4.4   2.2e-09   1.3e-07       7      75 ..      59     122 ..      54     136 .. 0.87
   2 ?   -1.9   0.0       8.7   5.1e+02      51      68 ..     161     178 ..     156     236 .. 0.59

  Alignments for each domain:
  == domain 1  score: 29.3 bits;  conditional E-value: 2.2e-09
  aprb_Neukirchen_a   7 dkekCdgCkgtaCveiCPgdLmkldkekkkayirepedCWeCysCvkeCpqqAievrlyadiaplggsv 75 
                        +++ C  C+  +C ++CP  L  + + ++   + +  dC +C  C   C  +A++v + ++     ++v
     WP_074216678.1  59 KQDVCVNCG--KCASVCPVGLHSMGAGGTLHQMSDSIDCIGCGKCEEVCAASALSVVGEKKT---TSEV 122
                        6889****7..*********************************************998887...5555 PP

  == domain 2  score: -1.9 bits;  conditional E-value: 8.7
  aprb_Neukirchen_a  51 CvkeCpqqAievrlyadi 68 
                        C +   + Aie+ +ya+ 
     WP_074216678.1 161 CKQRGINTAIETCGYAKQ 178
                        444444456666555554 PP

>> WP_074217508.1  4Fe-4S dicluster domain-containing protein [Halodesulfovibrio marinisediminis]
   #    score  bias  c-Evalue  i-Evalue hmmfrom  hmm to    alifrom  ali to    envfrom  env to     acc
 ---   ------ ----- --------- --------- ------- -------    ------- -------    ------- -------    ----
   1 !   28.6   6.8   3.6e-09   2.1e-07       8      61 ..     291     351 ..     281     365 .. 0.89

  Alignments for each domain:
  == domain 1  score: 28.6 bits;  conditional E-value: 3.6e-09
  aprb_Neukirchen_a   8 kekCdgCkgtaCveiCPgdLmkldke.........kkkayirepedCWeCysCvkeCpqqAie 61 
                         + C+gC+   C ++CP d +++++           kk  + +++ C +C  Cv +C+ +A+ 
     WP_074217508.1 291 ADDCIGCG--LCAKACPVDAITMQERygaiidgnrPKKLAVINEDRCLGCGVCVFQCKPKALI 351
                        678****7..**************99999999999669999999**************99975 PP

>> WP_074215552.1  4Fe-4S dicluster domain-containing protein [Halodesulfovibrio marinisediminis]
   #    score  bias  c-Evalue  i-Evalue hmmfrom  hmm to    alifrom  ali to    envfrom  env to     acc
 ---   ------ ----- --------- --------- ------- -------    ------- -------    ------- -------    ----
   1 !   12.3   2.1   0.00037     0.021       4      23 ..       7      24 ..       6      26 .. 0.92
   2 !   14.4  11.3   8.3e-05    0.0048       7      60 ..      44      97 ..      38     103 .. 0.88
   3 !   12.4   5.6   0.00035     0.021       6      33 ..     104     138 ..     101     150 .. 0.87

  Alignments for each domain:
  == domain 1  score: 12.3 bits;  conditional E-value: 0.00037
  aprb_Neukirchen_a  4 ifvdkekCdgCkgtaCveiC 23
                        fvd +kC+gC+  +C+++C
     WP_074215552.1  7 LFVDYSKCIGCE--TCESVC 24
                       59*********7..9***** PP

  == domain 2  score: 14.4 bits;  conditional E-value: 8.3e-05
  aprb_Neukirchen_a  7 dkekCdgCkgtaCveiCPgdLmkldkekkkayirepedCWeCys..CvkeCpqqAi 60
                        +  C+ C+++aC+++C    +  d+++  a++++p +C +C    C+ +Cp  A 
     WP_074215552.1 44 VPLYCQHCEKAACQRVCKRGAISHDAQG--AVLHDPMKCRGCETkdCLIACPYAAF 97
                       5667*********************886..************7555******9985 PP

  == domain 3  score: 12.4 bits;  conditional E-value: 0.00035
  aprb_Neukirchen_a   6 vdkekCdgCkg.......taCveiCPgdLmkldke 33 
                        v   kCd Ck+       +aCve+CP d +k  ++
     WP_074215552.1 104 VAVAKCDLCKKrraegmlPACVEMCPCDAIKYVDQ 138
                        5678******9******************998654 PP

>> WP_074217626.1  ATP-binding protein [Halodesulfovibrio marinisediminis]
   #    score  bias  c-Evalue  i-Evalue hmmfrom  hmm to    alifrom  ali to    envfrom  env to     acc
 ---   ------ ----- --------- --------- ------- -------    ------- -------    ------- -------    ----
   1 !   26.9   6.9   1.2e-08   6.8e-07       4      62 ..       9      63 ..       8     122 .. 0.80

  Alignments for each domain:
  == domain 1  score: 26.9 bits;  conditional E-value: 1.2e-08
  aprb_Neukirchen_a  4 ifvdkekCdgCkgtaCveiCPgdLmkldkekkkayirepedCWeCysCvkeCpqqAiev 62
                       i +d+e+CdgC+   Cv  C    +++ +   ka i + e C +  +C+ +Cpq+A+++
     WP_074217626.1  9 IEIDEERCDGCG--LCVLDCAEGAIQIING--KAKIVKDEYCDGLGACLGACPQDALHI 63
                       579********7..*************854..9***********************965 PP

>> WP_074217994.1  2-oxoacid:acceptor oxidoreductase family protein [Halodesulfovibrio marinisediminis]
   #    score  bias  c-Evalue  i-Evalue hmmfrom  hmm to    alifrom  ali to    envfrom  env to     acc
 ---   ------ ----- --------- --------- ------- -------    ------- -------    ------- -------    ----
   1 !   26.4   0.8   1.7e-08     1e-06       5      74 ..     547     611 ..     545     659 .. 0.78

  Alignments for each domain:
  == domain 1  score: 26.4 bits;  conditional E-value: 1.7e-08
  aprb_Neukirchen_a   5 fvdkekCdgCkgtaCveiCPgdLmkldkekkkayirepedCWeCy.sCvkeCpqqAievrlyadiaplggs 74 
                         vd+ekC+ C+  aC  iC g  + ld++++  +++  + C   + +C+++Cp++Ai+v  ++d+ +++++
     WP_074217994.1 547 TVDTEKCIACG--ACN-ICSG--LSLDENGQPVWNNICSGCVSQTpACMQMCPKGAISVVDPSDV-KVEKT 611
                        69********7..997.**99..788888877887766666533237*****************9.44444 PP

>> WP_074216798.1  EFR1 family ferrodoxin [Halodesulfovibrio marinisediminis]
   #    score  bias  c-Evalue  i-Evalue hmmfrom  hmm to    alifrom  ali to    envfrom  env to     acc
 ---   ------ ----- --------- --------- ------- -------    ------- -------    ------- -------    ----
   1 !   26.2  12.2   1.9e-08   1.1e-06       9      61 ..     193     239 ..     188     250 .. 0.88

  Alignments for each domain:
  == domain 1  score: 26.2 bits;  conditional E-value: 1.9e-08
  aprb_Neukirchen_a   9 ekCdgCkgtaCveiCPgdLmkldkekkkayirepedCWeCysCvkeCpqqAie 61 
                        + C+ C+   C eiCP   +  ++      + ++e+C  C++C+k Cpq+A +
     WP_074216798.1 193 DLCIQCG--VCAEICPVGAIASQDY----TLIDQEKCITCCACIKNCPQSARA 239
                        68****7..9**********99865....599*****************9854 PP

>> WP_074216073.1  ATP-binding protein [Halodesulfovibrio marinisediminis]
   #    score  bias  c-Evalue  i-Evalue hmmfrom  hmm to    alifrom  ali to    envfrom  env to     acc
 ---   ------ ----- --------- --------- ------- -------    ------- -------    ------- -------    ----
   1 !   26.1  10.1   2.1e-08   1.2e-06       5      64 ..      62     116 ..      60     125 .. 0.92

  Alignments for each domain:
  == domain 1  score: 26.1 bits;  conditional E-value: 2.1e-08
  aprb_Neukirchen_a   5 fvdkekCdgCkgtaCveiCPgdLmkldkekkkayirepedCWeCysCvkeCpqqAievrl 64 
                         +++++C  C+   C e C  d +kl++ +   y  +p +C +C  Cv  Cp +Ai++ +
     WP_074216073.1  62 SIRQDECMHCG--DCRERCRFDAIKLEDGT---YTVDPMKCEGCKVCVTLCPGEAIDFNI 116
                        5899******7..9************9765...***********************9976 PP

>> WP_074215740.1  4Fe-4S dicluster domain-containing protein [Halodesulfovibrio marinisediminis]
   #    score  bias  c-Evalue  i-Evalue hmmfrom  hmm to    alifrom  ali to    envfrom  env to     acc
 ---   ------ ----- --------- --------- ------- -------    ------- -------    ------- -------    ----
   1 !   26.5   9.2   1.7e-08   9.7e-07       5      62 ..       7      67 ..       5      71 .] 0.86

  Alignments for each domain:
  == domain 1  score: 26.5 bits;  conditional E-value: 1.7e-08
  aprb_Neukirchen_a  5 fvdkekCdgCkgtaCveiCPgdLmkldke.....kkkayirepedCWeCysCvkeCpqqAiev 62
                       ++d ++C+ C+   Cv+ CP++++ + ++      +  + ++pe+C +C  C   Cp  A+ v
     WP_074215740.1  7 VIDIKRCKACG--LCVDKCPKKVLAIGTQinaqgYNYIVQENPENCVNCDICGIVCPDMAVGV 67
                       6999******7..************98876665544666789******************977 PP

>> WP_074216196.1  4Fe-4S binding protein [Halodesulfovibrio marinisediminis]
   #    score  bias  c-Evalue  i-Evalue hmmfrom  hmm to    alifrom  ali to    envfrom  env to     acc
 ---   ------ ----- --------- --------- ------- -------    ------- -------    ------- -------    ----
   1 !   25.4  10.9   3.6e-08   2.1e-06       7      63 ..     170     221 ..     165     226 .. 0.90
   2 ?    0.3   4.0       1.8   1.1e+02       5      24 ..     225     242 ..     223     244 .. 0.86

  Alignments for each domain:
  == domain 1  score: 25.4 bits;  conditional E-value: 3.6e-08
  aprb_Neukirchen_a   7 dkekCdgCkgtaCveiCPgdLmkldkekkkayirepedCWeCysCvkeCpqqAievr 63 
                         +ekC+ C+  +C + C  + + +++++   y  +p+ C  C  C+ +Cp++Aie+ 
     WP_074216196.1 170 ITEKCISCG--KCFKRCSFKAIIKHEDT---YRIDPKRCDVCGDCYMACPVKAIEYL 221
                        689*****7..************99887...***********************975 PP

  == domain 2  score: 0.3 bits;  conditional E-value: 1.8
  aprb_Neukirchen_a   5 fvdkekCdgCkgtaCveiCP 24 
                         ++++k dgC    C   C 
     WP_074216196.1 225 LINTQKSDGCD--DCCMFCS 242
                        599*******7..8999996 PP

>> WP_074215164.1  sulfate reduction electron transfer complex DsrMKJOP subunit DsrO [Halodesulfovibrio marinisediminis]
   #    score  bias  c-Evalue  i-Evalue hmmfrom  hmm to    alifrom  ali to    envfrom  env to     acc
 ---   ------ ----- --------- --------- ------- -------    ------- -------    ------- -------    ----
   1 !   24.7   4.0   5.9e-08   3.5e-06      10      62 ..     120     170 ..     117     182 .. 0.90

  Alignments for each domain:
  == domain 1  score: 24.7 bits;  conditional E-value: 5.9e-08
  aprb_Neukirchen_a  10 kCdgCkgtaCveiCPgdLmkldkekkkayirepedCWeCysCvkeCpqqAiev 62 
                         C+ C+++ Cv++CP +  ++ +++   +  +   C +C  C+  Cp++A ++
     WP_074215164.1 120 LCNHCENPPCVRVCPTQATYKLESG--IVAMDYHRCIGCRFCMAGCPFGARSF 170
                        5****99************999886..88889999**************9765 PP

>> WP_175565979.1  4Fe-4S binding protein [Halodesulfovibrio marinisediminis]
   #    score  bias  c-Evalue  i-Evalue hmmfrom  hmm to    alifrom  ali to    envfrom  env to     acc
 ---   ------ ----- --------- --------- ------- -------    ------- -------    ------- -------    ----
   1 !   23.2   6.6   1.7e-07   9.9e-06       7      62 ..     168     218 ..     163     225 .. 0.84

  Alignments for each domain:
  == domain 1  score: 23.2 bits;  conditional E-value: 1.7e-07
  aprb_Neukirchen_a   7 dkekCdgCkgtaCveiCPgdLmkldkekkkayirepedCWeCysCvk..eCpqqAiev 62 
                        ++e C+gC+  +C + CP ++   ++++      + edC +Cy+C+    Cp +A ++
     WP_175565979.1 168 NPETCIGCR--KCDRLCPMEISISKHDT-----VRGEDCLGCYNCLDndSCPAKARSL 218
                        789*****8..9********99988886.....7899********9633699999665 PP

>> WP_074216072.1  4Fe-4S binding protein [Halodesulfovibrio marinisediminis]
   #    score  bias  c-Evalue  i-Evalue hmmfrom  hmm to    alifrom  ali to    envfrom  env to     acc
 ---   ------ ----- --------- --------- ------- -------    ------- -------    ------- -------    ----
   1 !   21.8   6.2   4.6e-07   2.7e-05       8      60 ..      64     111 ..      59     121 .. 0.90

  Alignments for each domain:
  == domain 1  score: 21.8 bits;  conditional E-value: 4.6e-07
  aprb_Neukirchen_a   8 kekCdgCkgtaCveiCPgdLmkldkekkkayirepedCWeCysCvkeCpqqAi 60 
                        +  C+ C+  aC e C  + + l  ++    +  p++C +C  C+  Cp++A+
     WP_074216072.1  64 EGMCTSCG--ACAELCQFKAIALIGDT---LLTFPDMCHGCGGCIAVCPTGAL 111
                        668****7..*************9776...9*********************8 PP

>> WP_074216943.1  hydrogenase iron-sulfur subunit [Halodesulfovibrio marinisediminis]
   #    score  bias  c-Evalue  i-Evalue hmmfrom  hmm to    alifrom  ali to    envfrom  env to     acc
 ---   ------ ----- --------- --------- ------- -------    ------- -------    ------- -------    ----
   1 !   20.6   3.0   1.1e-06   6.2e-05       9      66 ..     537     590 ..     532     608 .. 0.81

  Alignments for each domain:
  == domain 1  score: 20.6 bits;  conditional E-value: 1.1e-06
  aprb_Neukirchen_a   9 ekCdgCkgtaCveiCPgdLmkldkekkkayirepedCWeCysCvkeCpqqAievrlya 66 
                         +C+ Ck  +C+e CP   +  d+++    + + + C  C  C+ +Cp++ i++  y 
     WP_074216943.1 537 VRCTQCK--RCTEECPFGALDDDEKG--TPLPNFSRCRRCGTCMGACPERVISFDNYN 590
                        58****8..*******9998888775..889999******************987664 PP

>> WP_074217010.1  4Fe-4S binding protein [Halodesulfovibrio marinisediminis]
   #    score  bias  c-Evalue  i-Evalue hmmfrom  hmm to    alifrom  ali to    envfrom  env to     acc
 ---   ------ ----- --------- --------- ------- -------    ------- -------    ------- -------    ----
   1 !   21.0  10.7   8.2e-07   4.8e-05       7      58 ..     226     270 ..     220     283 .. 0.82

  Alignments for each domain:
  == domain 1  score: 21.0 bits;  conditional E-value: 8.2e-07
  aprb_Neukirchen_a   7 dkekCdgCkgtaCveiCPgdLmkldkekkkayirepedCWeCysCvkeCpqq 58 
                        ++e C  C+  +C +iCP+  +++d+    ++i++p +C +C+ Cv  Cp++
     WP_074217010.1 226 NTEICVSCG--KCRKICPSA-IHVDER---SVIHSP-ECIGCAECVGVCPVN 270
                        6899****7..*******86.677755...456555.7************86 PP

>> WP_074215900.1  ferredoxin [Halodesulfovibrio marinisediminis]
   #    score  bias  c-Evalue  i-Evalue hmmfrom  hmm to    alifrom  ali to    envfrom  env to     acc
 ---   ------ ----- --------- --------- ------- -------    ------- -------    ------- -------    ----
   1 !   18.6   8.2   4.4e-06   0.00026       5      60 ..       6      59 ..       3      62 .. 0.76

  Alignments for each domain:
  == domain 1  score: 18.6 bits;  conditional E-value: 4.4e-06
  aprb_Neukirchen_a  5 fvdkekCdgCkgtaCveiCPgdLmkldkekkkayirepedCWeCy.sCvkeCpqqAi 60
                       ++d+++C+gC+   Cve CP    +  +++ ka++ +++   +C+   +  Cp+  i
     WP_074215900.1  6 RIDEDECIGCE--SCVELCPAAFQM-SADGDKAIVVDENCTDDCVeESIDTCPVTCI 59
                       79********7..9******98654.4566699988887667776236777777666 PP

>> WP_074216503.1  pyruvate:ferredoxin (flavodoxin) oxidoreductase [Halodesulfovibrio marinisediminis]
   #    score  bias  c-Evalue  i-Evalue hmmfrom  hmm to    alifrom  ali to    envfrom  env to     acc
 ---   ------ ----- --------- --------- ------- -------    ------- -------    ------- -------    ----
   1 !    9.9   0.6     0.002      0.12       8      28 ..     684     702 ..     680     717 .. 0.77
   2 !   11.2   0.8   0.00083     0.049       5      25 ..     737     755 ..     733     773 .. 0.82

  Alignments for each domain:
  == domain 1  score: 9.9 bits;  conditional E-value: 0.002
  aprb_Neukirchen_a   8 kekCdgCkgtaCveiCPgdLm 28 
                        +++C+ C+  +C ++CP+  +
     WP_074216503.1 684 QDNCIQCN--RCSYVCPHAAI 702
                        46788886..88888887655 PP

  == domain 2  score: 11.2 bits;  conditional E-value: 0.00083
  aprb_Neukirchen_a   5 fvdkekCdgCkgtaCveiCPg 25 
                         v+ e C gC+   C ++CP 
     WP_074216503.1 737 QVYAEDCLGCG--SCANVCPA 755
                        68889999997..89999996 PP

>> WP_074216574.1  glycyl-radical enzyme activating protein [Halodesulfovibrio marinisediminis]
   #    score  bias  c-Evalue  i-Evalue hmmfrom  hmm to    alifrom  ali to    envfrom  env to     acc
 ---   ------ ----- --------- --------- ------- -------    ------- -------    ------- -------    ----
   1 !   16.5   6.7   1.9e-05    0.0011      13      63 ..      67     113 ..      60     132 .. 0.79

  Alignments for each domain:
  == domain 1  score: 16.5 bits;  conditional E-value: 1.9e-05
  aprb_Neukirchen_a  13 gCkgtaCveiCPgdLmkldkekkkayirepedCWeCysCvkeCpqqAievr 63 
                        +C   +C e+C    ++  +++k a+  + + C +C++C  +Cp +A+  +
     WP_074216574.1  67 KCL--RCAEVCTAGSLTQGEDDKIAV--NWDTCTNCMACSEACPAGALINY 113
                        464..899***988888887764454..5689***************8444 PP

>> WP_074215844.1  FAD-binding and (Fe-S)-binding domain-containing protein [Halodesulfovibrio marinisediminis]
   #    score  bias  c-Evalue  i-Evalue hmmfrom  hmm to    alifrom  ali to    envfrom  env to     acc
 ---   ------ ----- --------- --------- ------- -------    ------- -------    ------- -------    ----
   1 ?    7.0   0.7     0.016      0.91       8      24 ..     725     739 ..     720     754 .. 0.86
   2 !   12.6   1.2   0.00031     0.018       8      26 ..     787     803 ..     785     815 .. 0.89

  Alignments for each domain:
  == domain 1  score: 7.0 bits;  conditional E-value: 0.016
  aprb_Neukirchen_a   8 kekCdgCkgtaCveiCP 24 
                         + C+ C+  +C ++CP
     WP_074215844.1 725 VQVCTRCG--KCKQVCP 739
                        678****7..9****** PP

  == domain 2  score: 12.6 bits;  conditional E-value: 0.00031
  aprb_Neukirchen_a   8 kekCdgCkgtaCveiCPgd 26 
                        +e C+gC+  +C+++CP +
     WP_074215844.1 787 MEHCTGCG--KCMSVCPVK 803
                        689****7..9******76 PP

>> WP_074215944.1  4Fe-4S dicluster domain-containing protein [Halodesulfovibrio marinisediminis]
   #    score  bias  c-Evalue  i-Evalue hmmfrom  hmm to    alifrom  ali to    envfrom  env to     acc
 ---   ------ ----- --------- --------- ------- -------    ------- -------    ------- -------    ----
   1 !   10.3   1.0    0.0016     0.092       4      25 ..      46      65 ..      43      77 .. 0.82
   2 ?    3.8   8.1      0.15         9       8      56 ..     126     172 ..     123     175 .. 0.88
   3 ?    4.3   0.3      0.11       6.4       5      27 ..     155     175 ..     153     182 .. 0.80
   4 !    9.2   0.6    0.0034       0.2      10      33 ..     200     230 ..     197     242 .. 0.81

  Alignments for each domain:
  == domain 1  score: 10.3 bits;  conditional E-value: 0.0016
  aprb_Neukirchen_a  4 ifvdkekCdgCkgtaCveiCPg 25
                       ++ d +kC+gC+  +Cv++C  
     WP_074215944.1 46 TVLDISKCIGCG--ECVSACKE 65
                       677889*****7..99999965 PP

  == domain 2  score: 3.8 bits;  conditional E-value: 0.15
  aprb_Neukirchen_a   8 kekCdgCkgtaCveiCPgdLmkldkekkkayirepedCWeCysCvkeCp 56 
                        + +C  C ++ C + CP     +++++   +  +++ C + + C   Cp
     WP_074215944.1 126 PRRCLHCTNPPCANLCPWGAARKEDSG--IVRIHEDICLGGAKCRTVCP 172
                        579****99********9999887665..88899999***********9 PP

  == domain 3  score: 4.3 bits;  conditional E-value: 0.11
  aprb_Neukirchen_a   5 fvdkekCdgCkgtaCveiCPgdL 27 
                        +++++ C g    +C  +CP  +
     WP_074215944.1 155 RIHEDICLGGA--KCRTVCPWHI 175
                        68888999985..*******776 PP

  == domain 4  score: 9.2 bits;  conditional E-value: 0.0034
  aprb_Neukirchen_a  10 kCdgCkg.......taCveiCPgdLmkldke 33 
                        kCd C +       +aC+ +CP ++  + + 
     WP_074215944.1 200 KCDRCYDkvaqgqqPACITACPENVQRIGSR 230
                        9****9899999************9888654 PP

>> WP_074216923.1  (Fe-S)-binding protein [Halodesulfovibrio marinisediminis]
   #    score  bias  c-Evalue  i-Evalue hmmfrom  hmm to    alifrom  ali to    envfrom  env to     acc
 ---   ------ ----- --------- --------- ------- -------    ------- -------    ------- -------    ----
   1 ?   11.2  12.6   0.00081     0.047       8      58 ..      22      90 ..      20     177 .. 0.85

  Alignments for each domain:
  == domain 1  score: 11.2 bits;  conditional E-value: 0.00081
  aprb_Neukirchen_a  8 kekCdgCkgtaCveiCPgdLmkldke....................kkkayirepedCWeCysCvkeCpqq 58
                       + kC+ C+  +C ++CP  L + ++e                    +   +++  e+C  C  C + Cpq+
     WP_074216923.1 22 EAKCILCG--KCASVCPVFLTTQREEltpkakqrtivalkenkqklNLTDCNKLAEMCLSCGKCAQTCPQG 90
                       679****7..**************99**************99887766789999***************98 PP

>> WP_074217844.1  fumarate reductase iron-sulfur subunit [Halodesulfovibrio marinisediminis]
   #    score  bias  c-Evalue  i-Evalue hmmfrom  hmm to    alifrom  ali to    envfrom  env to     acc
 ---   ------ ----- --------- --------- ------- -------    ------- -------    ------- -------    ----
   1 ?    7.1   0.6     0.015      0.87      39      57 ..     145     163 ..     135     177 .. 0.83
   2 ?    6.4   0.2     0.025       1.4      13      28 ..     207     223 ..     202     234 .. 0.86

  Alignments for each domain:
  == domain 1  score: 7.1 bits;  conditional E-value: 0.015
  aprb_Neukirchen_a  39 irepedCWeCysCvkeCpq 57 
                        i e + C eC +C+ +C +
     WP_074217844.1 145 IFELDRCVECGCCISACGT 163
                        5577899999999999965 PP

  == domain 2  score: 6.4 bits;  conditional E-value: 0.025
  aprb_Neukirchen_a  13 gCkg.taCveiCPgdLm 28 
                        gC g  aC+++CP+ + 
     WP_074217844.1 207 GCMGlLACEDVCPKHIP 223
                        899999*******9875 PP

>> WP_074216701.1  fumarate reductase iron-sulfur subunit [Halodesulfovibrio marinisediminis]
   #    score  bias  c-Evalue  i-Evalue hmmfrom  hmm to    alifrom  ali to    envfrom  env to     acc
 ---   ------ ----- --------- --------- ------- -------    ------- -------    ------- -------    ----
   1 ?    8.6   0.5    0.0052       0.3      39      57 ..     145     163 ..     135     178 .. 0.81
   2 ?    4.4   0.2       0.1       6.1      13      28 ..     207     223 ..     202     234 .. 0.85

  Alignments for each domain:
  == domain 1  score: 8.6 bits;  conditional E-value: 0.0052
  aprb_Neukirchen_a  39 irepedCWeCysCvkeCpq 57 
                        i e + C eC +Cv +C +
     WP_074216701.1 145 IFELDRCIECGCCVSACGT 163
                        5677899999999999965 PP

  == domain 2  score: 4.4 bits;  conditional E-value: 0.1
  aprb_Neukirchen_a  13 gCkg.taCveiCPgdLm 28 
                        gC g   C+++CP+ + 
     WP_074216701.1 207 GCMGlLGCEDVCPKHIP 223
                        8999999******9875 PP

>> WP_084539279.1  formate dehydrogenase subunit alpha [Halodesulfovibrio marinisediminis]
   #    score  bias  c-Evalue  i-Evalue hmmfrom  hmm to    alifrom  ali to    envfrom  env to     acc
 ---   ------ ----- --------- --------- ------- -------    ------- -------    ------- -------    ----
   1 ?    4.9   0.9     0.073       4.3      39      57 ..     142     160 ..     135     182 .. 0.75
   2 ?   10.4   2.8    0.0015     0.085      10      43 ..     190     221 ..     185     288 .. 0.76

  Alignments for each domain:
  == domain 1  score: 4.9 bits;  conditional E-value: 0.073
  aprb_Neukirchen_a  39 irepedCWeCysCvkeCpq 57 
                        ir+ ++C  C  Cv++C++
     WP_084539279.1 142 IRDFSKCILCGRCVQACKE 160
                        6667778888888888875 PP

  == domain 2  score: 10.4 bits;  conditional E-value: 0.0015
  aprb_Neukirchen_a  10 kCdgCkgtaCveiCPgdLmkldkekkkayirepe 43 
                         C  C+  +C ++CP   ++l+k ++k  + e e
     WP_084539279.1 190 DCVFCG--ECLQVCPVGAITLKKARQKPRVCETE 221
                        577775..77777777777777776666555544 PP

>> WP_074215067.1  4Fe-4S dicluster domain-containing protein [Halodesulfovibrio marinisediminis]
   #    score  bias  c-Evalue  i-Evalue hmmfrom  hmm to    alifrom  ali to    envfrom  env to     acc
 ---   ------ ----- --------- --------- ------- -------    ------- -------    ------- -------    ----
   1 ?    3.3   6.7      0.23        13      41      57 ..     202     218 ..     186     226 .. 0.74
   2 ?   11.1   0.7   0.00087     0.051      10      28 ..     258     274 ..     252     289 .. 0.78

  Alignments for each domain:
  == domain 1  score: 3.3 bits;  conditional E-value: 0.23
  aprb_Neukirchen_a  41 epedCWeCysCvkeCpq 57 
                        + + C  Cy+C  +Cp 
     WP_074215067.1 202 QMRRCIRCYACRNACPM 218
                        34678888888888874 PP

  == domain 2  score: 11.1 bits;  conditional E-value: 0.00087
  aprb_Neukirchen_a  10 kCdgCkgtaCveiCPgdLm 28 
                        +C  C+  +C+++CP d+ 
     WP_074215067.1 258 RCVECG--ECERACPMDIP 274
                        8****7..9*******983 PP

>> WP_074216163.1  sulfate respiration complex iron-sulfur protein HmcB [Halodesulfovibrio marinisediminis]
   #    score  bias  c-Evalue  i-Evalue hmmfrom  hmm to    alifrom  ali to    envfrom  env to     acc
 ---   ------ ----- --------- --------- ------- -------    ------- -------    ------- -------    ----
   1 ?    7.3   1.3     0.013      0.74       2      24 ..      39      59 ..      38      68 .. 0.87
   2 ?   11.0  11.7   0.00096     0.056       5      58 ..     103     154 ..     101     173 .. 0.88
   3 ?    6.3   1.1     0.026       1.5       9      33 ..     169     200 ..     163     211 .. 0.74
   4 ?   -1.1   1.3       4.9   2.9e+02     112     139 ..     310     324 ..     279     360 .. 0.40

  Alignments for each domain:
  == domain 1  score: 7.3 bits;  conditional E-value: 0.013
  aprb_Neukirchen_a  2 MpifvdkekCdgCkgtaCveiCP 24
                       M +  d+++C+gC+  +C+e C 
     WP_074216163.1 39 MGVLHDSSRCIGCR--KCEEGCN 59
                       66777899*****8..9***995 PP

  == domain 2  score: 11.0 bits;  conditional E-value: 0.00096
  aprb_Neukirchen_a   5 fvdkekCdgCkgtaCveiCPgdLmkldkekkkayirepedCWeCysCvkeCpqq 58 
                        + +k++C+ C ++aC ++C  + + +++++  ++  + + C +C  C+ +Cp++
     WP_074216163.1 103 IFRKQQCNHCMEPACASACFVKAFSKNPDG--SVTYNGDVCVGCRYCMIACPFS 154
                        56899*****99*****************8..66667789************75 PP

  == domain 3  score: 6.3 bits;  conditional E-value: 0.026
  aprb_Neukirchen_a   9 ekCdgCkg.......taCveiCPgdLmkldke 33 
                        +kC+ C+        + Cv++CP++ +++ k 
     WP_074216163.1 169 QKCTMCHPlikegklPGCVQACPKEALTFGKR 200
                        67888876777777788888888877776554 PP

  == domain 4  score: -1.1 bits;  conditional E-value: 4.9
  aprb_Neukirchen_a 112 ksellfteeeslgvkelptlkklklkkg 139
                        +++l++  e++++             ++
     WP_074216163.1 310 DDKLKAAMEKAAK-------------DK 324
                        1222222111111.............11 PP

>> WP_084539484.1  4Fe-4S binding protein [Halodesulfovibrio marinisediminis]
   #    score  bias  c-Evalue  i-Evalue hmmfrom  hmm to    alifrom  ali to    envfrom  env to     acc
 ---   ------ ----- --------- --------- ------- -------    ------- -------    ------- -------    ----
   1 ?   11.2   2.8   0.00081     0.047      18      61 ..     355     399 ..     345     407 .. 0.85
   2 ?    5.9  10.9     0.034         2       9      63 ..     381     430 ..     380     433 .. 0.88

  Alignments for each domain:
  == domain 1  score: 11.2 bits;  conditional E-value: 0.00081
  aprb_Neukirchen_a  18 aCveiCPgdLmkl.dkekkkayirepedCWeCysCvkeCpqqAie 61 
                        +C   CP  +m     + +   +r  + C +C +C   C+ +Ai 
     WP_084539484.1 355 HCSAFCPLGVMSNlLGKISPWRLRFSDACTKCNACASVCRYNAIT 399
                        899****9999752445567889********************96 PP

  == domain 2  score: 5.9 bits;  conditional E-value: 0.034
  aprb_Neukirchen_a   9 ekCdgCkgtaCveiCPgdLmkldkekkkayirepedCWeCysCvkeCpqqAievr 63 
                        + C++C+  aC ++C  + ++ ++ +     +    C  C  C+  C+++A evr
     WP_084539484.1 381 DACTKCN--ACASVCRYNAITPERLE---LGKPAFSCSLCRDCTAVCRHGAAEVR 430
                        68****7..***********998654...7788889****************998 PP

>> WP_074215068.1  4Fe-4S dicluster domain-containing protein [Halodesulfovibrio marinisediminis]
   #    score  bias  c-Evalue  i-Evalue hmmfrom  hmm to    alifrom  ali to    envfrom  env to     acc
 ---   ------ ----- --------- --------- ------- -------    ------- -------    ------- -------    ----
   1 ?    6.2   1.0     0.027       1.6      10      25 ..     239     252 ..     220     307 .. 0.72
   2 ?    7.3   2.2     0.013      0.78      11      27 ..     319     333 ..     310     349 .. 0.70

  Alignments for each domain:
  == domain 1  score: 6.2 bits;  conditional E-value: 0.027
  aprb_Neukirchen_a  10 kCdgCkgtaCveiCPg 25 
                         C  C+  aC++ CP 
     WP_074215068.1 239 GCLSCG--ACTYLCPT 252
                        244443..56666653 PP

  == domain 2  score: 7.3 bits;  conditional E-value: 0.013
  aprb_Neukirchen_a  11 CdgCkgtaCveiCPgdL 27 
                        C gC+  +C++ CP ++
     WP_074215068.1 319 CCGCG--RCIKSCPASI 333
                        66664..6666666554 PP

>> WP_074215063.1  4Fe-4S dicluster domain-containing protein [Halodesulfovibrio marinisediminis]
   #    score  bias  c-Evalue  i-Evalue hmmfrom  hmm to    alifrom  ali to    envfrom  env to     acc
 ---   ------ ----- --------- --------- ------- -------    ------- -------    ------- -------    ----
   1 ?    3.1  10.4      0.25        14      11      69 ..      28      95 ..      26     111 .. 0.67

  Alignments for each domain:
  == domain 1  score: 3.1 bits;  conditional E-value: 0.25
  aprb_Neukirchen_a 11 CdgCkgtaCveiCPgdLmkldke..........kkkayirepe..dCWeCysCvkeCpqqAievrlyadia 69
                       C  C+  +C+  CP +  +  +           +++ ++++ +   C  C sC+  Cp+ +i+v    d+ 
     WP_074215063.1 28 CYQCG--NCTAGCPYNFAYDLSVsrimrlvqlgQRETVLKSHSiwLCATCQSCTTRCPN-SIDVAKIMDVL 95
                       99997..999999988655433345556666654455555443226889999*****96.68887777774 PP

>> WP_074216944.1  quinone-interacting membrane-bound oxidoreductase complex subunit QmoC [Halodesulfovibrio marinisedim
   #    score  bias  c-Evalue  i-Evalue hmmfrom  hmm to    alifrom  ali to    envfrom  env to     acc
 ---   ------ ----- --------- --------- ------- -------    ------- -------    ------- -------    ----
   1 ?    6.0   1.0     0.032       1.9      43      56 ..      24      37 ..      13      44 .. 0.86
   2 ?    5.0   0.6     0.066       3.8      11      25 ..      70      82 ..      63      97 .. 0.77

  Alignments for each domain:
  == domain 1  score: 6.0 bits;  conditional E-value: 0.032
  aprb_Neukirchen_a 43 edCWeCysCvkeCp 56
                       ++C++C+ C  +Cp
     WP_074216944.1 24 KKCYQCATCSVACP 37
                       78999999999998 PP

  == domain 2  score: 5.0 bits;  conditional E-value: 0.066
  aprb_Neukirchen_a 11 CdgCkgtaCveiCPg 25
                       C+ C+  +C + CP 
     WP_074216944.1 70 CHNCG--TCSDLCPR 82
                       67775..67777763 PP

>> WP_074216606.1  4Fe-4S dicluster domain-containing protein [Halodesulfovibrio marinisediminis]
   #    score  bias  c-Evalue  i-Evalue hmmfrom  hmm to    alifrom  ali to    envfrom  env to     acc
 ---   ------ ----- --------- --------- ------- -------    ------- -------    ------- -------    ----
   1 ?    3.7   0.6      0.17       9.9       5      23 ..       8      24 ..       3      36 .. 0.74
   2 ?   -0.3   0.1       2.9   1.7e+02       8      22 ..      72      86 ..      61      90 .. 0.86
   3 ?    9.3   0.9    0.0031      0.18       9      35 ..     137     171 ..     120     184 .. 0.84

  Alignments for each domain:
  == domain 1  score: 3.7 bits;  conditional E-value: 0.17
  aprb_Neukirchen_a  5 fvdkekCdgCkgtaCveiC 23
                       fvd + C+ C+   C+ +C
     WP_074216606.1  8 FVDLTLCTACR--GCQVAC 24
                       67777777776..466666 PP

  == domain 2  score: -0.3 bits;  conditional E-value: 2.9
  aprb_Neukirchen_a  8 kekCdgCkgtaCvei 22
                       +e+C  C ++ C +i
     WP_074216606.1 72 PEQCRHCIEPPCKYI 86
                       688999988999887 PP

  == domain 3  score: 9.3 bits;  conditional E-value: 0.0031
  aprb_Neukirchen_a   9 ekCdgCkg.......taCveiCPgdLmkl.dkekk 35 
                        +kCd C +       +aCv+ CP   m + d++++
     WP_074216606.1 137 NKCDMCINrvtkgmlPACVKSCPTGTMNFgDRDEM 171
                        79999988999999999******999988444444 PP

>> WP_084539446.1  (Fe-S)-binding protein [Halodesulfovibrio marinisediminis]
   #    score  bias  c-Evalue  i-Evalue hmmfrom  hmm to    alifrom  ali to    envfrom  env to     acc
 ---   ------ ----- --------- --------- ------- -------    ------- -------    ------- -------    ----
   1 ?    6.1   0.7     0.032       1.8      43      71 ..      31      59 ..      28      76 .. 0.75
   2 ?    4.7   4.0      0.08       4.7      11      27 ..      77      91 ..      74     107 .. 0.87

  Alignments for each domain:
  == domain 1  score: 6.1 bits;  conditional E-value: 0.032
  aprb_Neukirchen_a 43 edCWeCysCvkeCpqqAievrlyadiapl 71
                       ++C  C +C   Cp   +e   + ++  l
     WP_084539446.1 31 NMCLTCGACSAGCPATGLEDMDPRKFLRL 59
                       79999999999999998887777777555 PP

  == domain 2  score: 4.7 bits;  conditional E-value: 0.08
  aprb_Neukirchen_a 11 CdgCkgtaCveiCPgdL 27
                       C+ C+  +C+++CP ++
     WP_084539446.1 77 CTMCQ--RCTYVCPMQI 91
                       99**7..*******875 PP

>> WP_074216213.1  4Fe-4S dicluster domain-containing protein [Halodesulfovibrio marinisediminis]
   #    score  bias  c-Evalue  i-Evalue hmmfrom  hmm to    alifrom  ali to    envfrom  env to     acc
 ---   ------ ----- --------- --------- ------- -------    ------- -------    ------- -------    ----
   1 ?    5.7   0.9     0.041       2.4       5      23 ..       6      22 ..       1      34 [. 0.72
   2 ?    8.7   0.7     0.005      0.29       8      32 ..     137     168 ..     121     185 .. 0.83

  Alignments for each domain:
  == domain 1  score: 5.7 bits;  conditional E-value: 0.041
  aprb_Neukirchen_a  5 fvdkekCdgCkgtaCveiC 23
                        +d+++C+ C+   C+ +C
     WP_074216213.1  6 LIDTTRCTACR--GCQLAC 22
                       47777777776..466555 PP

  == domain 2  score: 8.7 bits;  conditional E-value: 0.005
  aprb_Neukirchen_a   8 kekCdgCkg.......taCveiCPgdLmkldk 32 
                        + kC+ C +       +aCv++CP   m + +
     WP_074216213.1 137 PAKCIMCIDriqagklPACVQACPTGTMNFGD 168
                        57899998888889999999999998887754 PP

>> WP_074216495.1  L-lactate dehydrogenase (quinone) large subunit LdhH [Halodesulfovibrio marinisediminis]
   #    score  bias  c-Evalue  i-Evalue hmmfrom  hmm to    alifrom  ali to    envfrom  env to     acc
 ---   ------ ----- --------- --------- ------- -------    ------- -------    ------- -------    ----
   1 ?   -1.0   0.1       4.8   2.8e+02      83     106 ..      93     117 ..      34     153 .. 0.58
   2 ?    6.5   0.5     0.023       1.3      10      25 ..     312     325 ..     307     339 .. 0.87
   3 ?    4.7   0.8     0.083       4.8      10      25 ..     362     375 ..     359     394 .. 0.84

  Alignments for each domain:
  == domain 1  score: -1.0 bits;  conditional E-value: 4.8
  aprb_Neukirchen_a  83 d.imWtikfrdgkvkrfkipirttp 106
                        + i   i +++  +k +k ++ t++
     WP_074216495.1  93 NrIIADIAKKNNVKKIIKSKSMTSE 117
                        1233444444444444444444432 PP

  == domain 2  score: 6.5 bits;  conditional E-value: 0.023
  aprb_Neukirchen_a  10 kCdgCkgtaCveiCPg 25 
                        +C  C+  aC ++CP 
     WP_074216495.1 312 RCVRCG--ACANVCPV 325
                        799**7..9*****95 PP

  == domain 3  score: 4.7 bits;  conditional E-value: 0.083
  aprb_Neukirchen_a  10 kCdgCkgtaCveiCPg 25 
                        +C+ C+  aC +iC g
     WP_074216495.1 362 NCINCG--ACKSICAG 375
                        7****7..9*****87 PP

>> WP_074215952.1  4Fe-4S dicluster domain-containing protein [Halodesulfovibrio marinisediminis]
   #    score  bias  c-Evalue  i-Evalue hmmfrom  hmm to    alifrom  ali to    envfrom  env to     acc
 ---   ------ ----- --------- --------- ------- -------    ------- -------    ------- -------    ----
   1 ?    7.2   2.2     0.013      0.79      42      57 ..     313     328 ..     302     331 .. 0.74
   2 ?    2.8   3.2      0.31        18       9      25 ..     353     367 ..     348     373 .. 0.80

  Alignments for each domain:
  == domain 1  score: 7.2 bits;  conditional E-value: 0.013
  aprb_Neukirchen_a  42 pedCWeCysCvkeCpq 57 
                           C+ C +C+++Cp 
     WP_074215952.1 313 DHACFSCGACIQHCPS 328
                        4567777777777775 PP

  == domain 2  score: 2.8 bits;  conditional E-value: 0.31
  aprb_Neukirchen_a   9 ekCdgCkgtaCveiCPg 25 
                        + C  C+   C++ CP 
     WP_074215952.1 353 NACMECG--LCTYYCPA 367
                        5788886..88888885 PP


Internal pipeline statistics summary:
-------------------------------------
Query model(s):                            1  (157 nodes)
Target sequences:                       3150  (1026068 residues searched)
Passed MSV filter:                       193  (0.0612698); expected 63.0 (0.02)
Passed bias filter:                      143  (0.0453968); expected 63.0 (0.02)
Passed Vit filter:                        68  (0.0215873); expected 3.1 (0.001)
Passed Fwd filter:                        58  (0.0184127); expected 0.0 (1e-05)
Initial search space (Z):               3150  [actual number of targets]
Domain search space  (domZ):              54  [number of targets reported over threshold]
# CPU time: 0.05u 0.00s 00:00:00.05 Elapsed: 00:00:00.03
# Mc/sec: 5015.55
//
[ok]
