# Supplementary material for: Sulfur disproportionation occurs globally across anoxic habitats and has multiple mechanisms of independent evolutionary origin
Source: ISME J. 2026 Mar 2;20(1):wrag042. doi: 10.1093/ismejo/wrag042 (PMC12998232; doi:10.1093/ismejo/wrag042)
Supplement: Sup_File_1_HMM_wrag042 [file sup_file_1_hmm_wrag042.zip › SupFile1_HMM/SupFile1c_results/aprb_Neukirchen_a-hmm-038_Pseudodesulfovibrio_halophilus_SL_8903_2571042916.txt]

# hmmsearch :: search profile(s) against a sequence database
# HMMER 3.4 (Aug 2023); http://hmmer.org/
# Copyright (C) 2023 Howard Hughes Medical Institute.
# Freely distributed under the BSD open source license.
# - - - - - - - - - - - - - - - - - - - - - - - - - - - - - - - - - - - -
# query HMM file:                  /Users/lukas/OneDrive/2023_Sulfur/20250723_HMM/profiles_all/aprb_Neukirchen_a.hmm
# target sequence database:        /Users/lukas/OneDrive/2023_Sulfur/20250626_HMM/db_new/038_Pseudodesulfovibrio_halophilus_SL_8903_2571042916.fas
# - - - - - - - - - - - - - - - - - - - - - - - - - - - - - - - - - - - -

Query:       aprb_Neukirchen_a  [M=157]
Scores for complete sequences (score includes all domains):
   --- full sequence ---   --- best 1 domain ---    -#dom-
    E-value  score  bias    E-value  score  bias    exp  N  Sequence   Description
    ------- ------ -----    ------- ------ -----   ---- --  --------   -----------
    7.4e-61  202.3   0.5    8.6e-61  202.1   0.5    1.0  1  2574159058  BR24DRAFT_0636 adenylylsulfate reductase, subunit
    6.9e-14   49.7   6.1    8.3e-14   49.4   6.1    1.0  1  2574160643  BR24DRAFT_2225 4Fe-4S dicluster protein [Pseudode
    3.1e-13   47.5  20.1    5.6e-08   30.4   8.0    3.4  3  2574159402  BR24DRAFT_0981 heterodisulfide reductase subunit 
    3.8e-13   47.3   6.3    4.5e-13   47.0   6.3    1.0  1  2574159877  BR24DRAFT_1457 4Fe-4S dicluster protein [Pseudode
    1.6e-11   41.9   7.1    1.8e-11   41.8   7.1    1.0  1  2574159261  BR24DRAFT_0839 ferredoxin [Pseudodesulfovibrio ha
    1.7e-11   41.9   8.8      2e-11   41.7   8.8    1.0  1  2574160262  BR24DRAFT_1843 2-oxoglutarate ferredoxin oxidored
    6.9e-11   39.9  18.4    3.1e-07   28.1   7.3    3.1  3  2574160701  BR24DRAFT_2283 Fe-S-cluster-containing dehydrogen
    9.3e-11   39.5   8.1    1.2e-10   39.1   8.1    1.2  1  2574161034  BR24DRAFT_2617 2-oxoglutarate ferredoxin oxidored
    4.7e-10   37.2   1.3    8.1e-10   36.4   1.3    1.3  1  2574158476  BR24DRAFT_0047 MinD superfamily P-loop ATPase [Ps
    8.7e-10   36.3  23.9    1.4e-06   25.9   7.4    3.4  2  2574161257  BR24DRAFT_2841 heterodisulfide reductase subunit 
    9.7e-10   36.2  24.8    8.1e-07   26.7   6.8    3.0  3  2574160949  BR24DRAFT_2532 Fe-S-cluster-containing dehydrogen
    1.4e-09   35.6   7.6    2.3e-09   35.0   7.6    1.3  1  2574161028  BR24DRAFT_2611 nitroreductase [Pseudodesulfovibri
    2.5e-09   34.8  29.6    2.5e-07   28.3   5.7    3.9  3  2574159183  BR24DRAFT_0761 heterodisulfide reductase subunit 
    6.4e-09   33.5   4.9      9e-09   33.0   4.9    1.2  1  2574160297  BR24DRAFT_1878 nitroreductase [Pseudodesulfovibri
    6.5e-09   33.5   6.8    9.8e-09   32.9   6.8    1.2  1  2574161394  BR24DRAFT_2979 L-aspartate semialdehyde sulfurtra
    7.4e-09   33.3   4.1    7.4e-09   33.3   4.1    1.6  1  2574158676  BR24DRAFT_0249 4Fe-4S dicluster protein [Pseudode
    1.5e-08   32.3  47.4    0.00023   18.7   5.6    5.1  5  2574158558  BR24DRAFT_0130 4Fe-4S binding protein [Pseudodesu
    1.6e-07   29.0   4.9    1.6e-07   29.0   4.9    1.7  1  2574161324  BR24DRAFT_2909 glutamate synthase domain-containi
    1.8e-06   25.5   9.8    2.1e-06   25.3   9.8    1.1  1  2574161421  BR24DRAFT_3006 pyruvate ferredoxin oxidoreductase
    2.4e-06   25.1  28.9    0.00065   17.2   5.7    3.1  3  2574158641  BR24DRAFT_0214 Fe-S-cluster-containing dehydrogen
    3.8e-06   24.5  29.9    3.9e-06   24.5   9.2    3.2  3  2574160860  BR24DRAFT_2443 Fe-S-cluster-containing dehydrogen
    3.9e-06   24.5   4.1    7.6e-06   23.5   4.1    1.5  1  2574159061  BR24DRAFT_0639 quinone-modifying oxidoreductase, 
    5.7e-06   23.9  20.4    0.00021   18.9  10.9    3.4  4  2574159305  BR24DRAFT_0883 Fe-S-cluster-containing dehydrogen
    5.8e-06   23.9   8.4      9e-06   23.3   8.4    1.2  1  2574158716  BR24DRAFT_0290 4Fe-4S binding protein [Pseudodesu
    7.2e-06   23.6   5.9    7.2e-06   23.6   5.9    2.9  2  2574160399  BR24DRAFT_1980 formate dehydrogenase (NADP+) beta
    1.4e-05   22.6  23.2    0.00012   19.6   6.9    3.4  3  2574158518  BR24DRAFT_0089 menaquinone reductase, iron-sulfur
    2.7e-05   21.8  10.4     0.0024   15.4   0.2    2.9  3  2574159438  BR24DRAFT_1017 glutamate synthase (NADPH) large c
    3.5e-05   21.4  14.4    4.2e-05   21.1  11.7    2.2  2  2574158526  BR24DRAFT_0097 4Fe-4S dicluster protein [Pseudode
    4.2e-05   21.1   4.2    4.2e-05   21.1   4.2    1.8  1  2574159169  BR24DRAFT_0747 [DsrC]-trisulfide reductase subuni
    4.7e-05   21.0   4.5    4.7e-05   21.0   4.5    2.3  2  2574160369  BR24DRAFT_1950 formate dehydrogenase (NADP+) beta
    7.8e-05   20.2  22.7       0.07   10.6   0.4    4.1  4  2574161217  BR24DRAFT_2801 formate dehydrogenase iron-sulfur 
    8.1e-05   20.2   2.5    0.00013   19.5   2.5    1.3  1  2574160617  BR24DRAFT_2199 nitroreductase [Pseudodesulfovibri
    8.2e-05   20.2   7.8     0.0065   14.0   3.2    2.2  2  2574159313  BR24DRAFT_0891 NADH-quinone oxidoreductase subuni
    9.5e-05   20.0   7.2      0.015   12.8   0.5    2.2  2  2574161255  BR24DRAFT_2839 heterodisulfide reductase subunit 
    0.00028   18.4   8.7    0.00048   17.7   8.7    1.3  1  2574161133  BR24DRAFT_2717 electron-transferring-flavoprotein
    0.00064   17.3   3.7    0.00099   16.6   3.7    1.3  1  2574160155  BR24DRAFT_1735 MinD superfamily P-loop ATPase [Ps
    0.00088   16.8  13.3     0.0012   16.4  13.3    1.2  1  2574161273  BR24DRAFT_2857 ech hydrogenase subunit F [Pseudod
     0.0016   16.0   4.1       0.14    9.6   0.8    2.3  2  2574160078  BR24DRAFT_1658 succinate dehydrogenase iron-sulfu
     0.0034   14.9   5.5        0.2    9.2   0.7    2.5  2  2574160605  BR24DRAFT_2187 pyruvate-ferredoxin/flavodoxin oxi
      0.004   14.7   0.1     0.0045   14.5   0.1    1.1  1  2574161046  BR24DRAFT_2629 hypothetical protein [Pseudodesulf
     0.0049   14.4   9.8       0.18    9.3   0.7    2.2  2  2574160154  BR24DRAFT_1734 MinD superfamily P-loop ATPase [Ps
     0.0052   14.3   4.5       0.19    9.2   0.9    2.3  2  2574158468  BR24DRAFT_0039 succinate dehydrogenase iron-sulfu
       0.01   13.4   9.9       0.13    9.8   2.2    2.2  2  2574159404  BR24DRAFT_0983 heterodisulfide reductase subunit 
  ------ inclusion threshold ------
      0.023   12.2   4.6        1.1    6.8   0.8    2.4  2  2574158871  BR24DRAFT_0449 Fe-S oxidoreductase [Pseudodesulfo
      0.027   12.0   8.2       0.22    9.0   0.5    2.3  2  2574160316  BR24DRAFT_1897 FAD/FMN-containing dehydrogenase [
      0.042   11.4  13.0      0.036   11.6   0.9    2.5  2  2574161259  BR24DRAFT_2843 formate dehydrogenase (coenzyme F4
       0.21    9.1   4.5       0.45    8.0   4.5    1.5  1  2574160394  BR24DRAFT_1975 H+/Na+-translocating ferredoxin:NA
       0.79    7.2  10.3       0.81    7.2   0.5    3.0  2  2574160598  BR24DRAFT_2180 iron-sulfur cluster protein [Pseud
        1.2    6.7   7.8        2.9    5.4   0.5    2.2  2  2574159062  BR24DRAFT_0640 quinone-modifying oxidoreductase, 
        1.2    6.6   9.4      0.026   12.1   0.8    2.0  2  2574158477  BR24DRAFT_0048 4Fe-4S binding protein [Pseudodesu
        1.8    6.1  17.4       0.19    9.3   0.4    2.6  2  2574159400  BR24DRAFT_0979 formate dehydrogenase (coenzyme F4
        2.5    5.6  13.7        0.1   10.1   0.5    2.6  2  2574158854  BR24DRAFT_0432 formate dehydrogenase iron-sulfur 
        2.6    5.6   7.9        3.3    5.2   0.6    2.3  2  2574158498  BR24DRAFT_0069 Fe-S oxidoreductase [Pseudodesulfo


Domain annotation for each sequence (and alignments):
>> 2574159058  BR24DRAFT_0636 adenylylsulfate reductase, subunit B [Pseudodesulfovibrio halophilus DSM 5663]
   #    score  bias  c-Evalue  i-Evalue hmmfrom  hmm to    alifrom  ali to    envfrom  env to     acc
 ---   ------ ----- --------- --------- ------- -------    ------- -------    ------- -------    ----
   1 !  202.1   0.5   1.5e-62   8.6e-61       2     132 ..       1     145 [.       1     162 [. 0.89

  Alignments for each domain:
  == domain 1  score: 202.1 bits;  conditional E-value: 1.5e-62
  aprb_Neukirchen_a   2 MpifvdkekCdgCkg...taCveiCPgdLmkldkekkkayirepedCWeCysCvkeCpqqAievrlyadiaplggsvsplrgeedimWtikf 90 
                        Mp+fv++ekCdgCkg   taC++iCP+dLm ld+e++kay++epe CWeCysCvk+Cpq+Aie r yad+ap+gg+ +p+r+ edimWtikf
         2574159058   1 MPTFVNPEKCDGCKGgekTACMYICPNDLMILDPEAMKAYNQEPEACWECYSCVKICPQGAIEARPYADFAPMGGTSIPMRSAEDIMWTIKF 92 
                        ******************************************************************************************** PP

  aprb_Neukirchen_a  91 rdgkvkrfkipirttpeg.....s......nlksellfteeeslgvkelptlk 132
                        r+g+vkrfk+pirttpeg     +      +l+sellfte+e ++ ke++++k
         2574159058  93 RNGSVKRFKFPIRTTPEGsikpfEgkpepgDLESELLFTESELATPKEVVNKK 145
                        ******************7765515666768999****999887766666655 PP

>> 2574160643  BR24DRAFT_2225 4Fe-4S dicluster protein [Pseudodesulfovibrio halophilus DSM 5663]
   #    score  bias  c-Evalue  i-Evalue hmmfrom  hmm to    alifrom  ali to    envfrom  env to     acc
 ---   ------ ----- --------- --------- ------- -------    ------- -------    ------- -------    ----
   1 !   49.4   6.1   1.4e-15   8.3e-14       4      61 ..       5      58 ..       3      61 .. 0.92

  Alignments for each domain:
  == domain 1  score: 49.4 bits;  conditional E-value: 1.4e-15
  aprb_Neukirchen_a  4 ifvdkekCdgCkgtaCveiCPgdLmkldkekkkayirepedCWeCysCvkeCpqqAie 61
                       i +d ekC+g +  +Cv++CP ++ +l++   ka+  ++e+C +C sCv  C+q+Ai 
         2574160643  5 ITIDVEKCNGDG--ECVDVCPTEVYELQDG--KAVAVNEEECLGCESCVEVCEQDAIV 58
                       789*******97..9************854..9************************5 PP

>> 2574159402  BR24DRAFT_0981 heterodisulfide reductase subunit A2 [Pseudodesulfovibrio halophilus DSM 5663]
   #    score  bias  c-Evalue  i-Evalue hmmfrom  hmm to    alifrom  ali to    envfrom  env to     acc
 ---   ------ ----- --------- --------- ------- -------    ------- -------    ------- -------    ----
   1 !   13.4   0.5   0.00017      0.01       5      26 ..     236     255 ..     234     272 .. 0.91
   2 !   10.8   0.2     0.001     0.061      47      67 ..     297     317 ..     278     337 .. 0.83
   3 !   30.4   8.0   9.6e-10   5.6e-08       6      68 ..     579     640 ..     576     658 .. 0.83

  Alignments for each domain:
  == domain 1  score: 13.4 bits;  conditional E-value: 0.00017
  aprb_Neukirchen_a   5 fvdkekCdgCkgtaCveiCPgd 26 
                        +vd e C+gC+   C+e CP++
         2574159402 236 YVDWEACTGCG--LCMEKCPSK 255
                        899*******7..*******85 PP

  == domain 2  score: 10.8 bits;  conditional E-value: 0.001
  aprb_Neukirchen_a  47 eCysCvkeCpqqAievrlyad 67 
                        +C  C k+Cp+qAi++  + +
         2574159402 297 KCGVCEKICPTQAIRFEQTDE 317
                        599999999999999876655 PP

  == domain 3  score: 30.4 bits;  conditional E-value: 9.6e-10
  aprb_Neukirchen_a   6 vdkekCdgCkgtaCveiCP.gdLmkldkekkkayirepedCWeCysCvkeCpqqAievrlyadi 68 
                        vd ++C+gC+  +C+e CP g + ++d  ++   +  +  C +C  C+  Cpq+Ai++++  d 
         2574159402 579 VDIKRCIGCG--KCIETCPfGAIEEIDFRGQPKANVIETICQGCGICTSTCPQGAIQLQHFTDN 640
                        8899*****7..*******44555679899999999999*******************998886 PP

>> 2574159877  BR24DRAFT_1457 4Fe-4S dicluster protein [Pseudodesulfovibrio halophilus DSM 5663]
   #    score  bias  c-Evalue  i-Evalue hmmfrom  hmm to    alifrom  ali to    envfrom  env to     acc
 ---   ------ ----- --------- --------- ------- -------    ------- -------    ------- -------    ----
   1 !   47.0   6.3   7.6e-15   4.5e-13       5      65 ..      14      70 ..      10      79 .. 0.89

  Alignments for each domain:
  == domain 1  score: 47.0 bits;  conditional E-value: 7.6e-15
  aprb_Neukirchen_a  5 fvdkekCdgCkgtaCveiCPgdLmkldkekkkayirepedCWeCysCvkeCpqqAievrly 65
                         d++ C gC+   C  +CP++++ l+  + ka++ +   C eC +C   Cp++A++v  +
         2574159877 14 TLDTQTCVGCG--MCLAVCPHSVFRLE--GGKAVLADHGACMECGACALNCPVEAVSVTPG 70
                       56899*****7..*************7..459************************99866 PP

>> 2574159261  BR24DRAFT_0839 ferredoxin [Pseudodesulfovibrio halophilus DSM 5663]
   #    score  bias  c-Evalue  i-Evalue hmmfrom  hmm to    alifrom  ali to    envfrom  env to     acc
 ---   ------ ----- --------- --------- ------- -------    ------- -------    ------- -------    ----
   1 !   41.8   7.1     3e-13   1.8e-11       2      61 ..       1      58 [.       1      60 [] 0.94

  Alignments for each domain:
  == domain 1  score: 41.8 bits;  conditional E-value: 3e-13
  aprb_Neukirchen_a  2 MpifvdkekCdgCkgtaCveiCPgdLmkldkekkkayirepedCWeCy.sCvkeCpqqAie 61
                       M i++d e+C gC+  +Cve CP  ++++d++++ka++ +p+   eC+  C+  Cp +Ai+
         2574159261  1 MAIVIDAEECVGCE--TCVELCPE-VFEMDDDGEKAIVIKPDSDAECVdECIDTCPSEAIS 58
                       99***********7..9******6.899999****************956**********6 PP

>> 2574160262  BR24DRAFT_1843 2-oxoglutarate ferredoxin oxidoreductase subunit delta [Pseudodesulfovibrio halophilus DSM
   #    score  bias  c-Evalue  i-Evalue hmmfrom  hmm to    alifrom  ali to    envfrom  env to     acc
 ---   ------ ----- --------- --------- ------- -------    ------- -------    ------- -------    ----
   1 !   41.7   8.8   3.4e-13     2e-11       4      64 ..      11      68 ..       9      73 .. 0.92

  Alignments for each domain:
  == domain 1  score: 41.7 bits;  conditional E-value: 3.4e-13
  aprb_Neukirchen_a  4 ifvdkekCdgCkgtaCveiCPgdLmkldkekkkayirepedCWeCysCvkeCpqqAievrl 64
                       + v+++ C+gC+   Cv+ CP ++++ld+++ k ++ +++dC +C  C  +Cp  Ai v  
         2574160262 11 VTVYPDWCKGCG--VCVSFCPAKVLELDETG-KCHVAREDDCIHCGFCELHCPDFAIVVTA 68
                       5799*******7..9*************987.*************************8865 PP

>> 2574160701  BR24DRAFT_2283 Fe-S-cluster-containing dehydrogenase component [Pseudodesulfovibrio halophilus DSM 5663]
   #    score  bias  c-Evalue  i-Evalue hmmfrom  hmm to    alifrom  ali to    envfrom  env to     acc
 ---   ------ ----- --------- --------- ------- -------    ------- -------    ------- -------    ----
   1 !   10.0   0.3    0.0019      0.11       5      24 ..       8      25 ..       2      52 .. 0.76
   2 !   28.1   7.3   5.2e-09   3.1e-07      10      57 ..      58     104 ..      54     110 .. 0.91
   3 !    9.2   0.2    0.0032      0.19       8      31 ..     116     146 ..     111     160 .. 0.81

  Alignments for each domain:
  == domain 1  score: 10.0 bits;  conditional E-value: 0.0019
  aprb_Neukirchen_a  5 fvdkekCdgCkgtaCveiCP 24
                       +vd ++C+gC   +C  +C 
         2574160701  8 RVDADRCIGCF--TCAMACK 25
                       56777777774..6777774 PP

  == domain 2  score: 28.1 bits;  conditional E-value: 5.2e-09
  aprb_Neukirchen_a  10 kCdgCkgtaCveiCPgdLmkldkekkkayirepedCWeCysCvkeCpq 57 
                         C+ C+++aC ++CP    ++++e+   +++++e+C +C +C++ Cp 
         2574160701  58 ACNHCENPACLNVCPVVAYTKRDED-GVVVHHQEKCIGCGNCIRSCPY 104
                        6****99********9988887665.8*******************96 PP

  == domain 3  score: 9.2 bits;  conditional E-value: 0.0032
  aprb_Neukirchen_a   8 kekCdgCkg.......taCveiCPgdLmkld 31 
                         ekC  C++       +aC+ +CP + ++l 
         2574160701 116 AEKCSFCHErldaglePACIMACPTEALQLV 146
                        6899999999999999999999999888775 PP

>> 2574161034  BR24DRAFT_2617 2-oxoglutarate ferredoxin oxidoreductase subunit delta [Pseudodesulfovibrio halophilus DSM
   #    score  bias  c-Evalue  i-Evalue hmmfrom  hmm to    alifrom  ali to    envfrom  env to     acc
 ---   ------ ----- --------- --------- ------- -------    ------- -------    ------- -------    ----
   1 !   39.1   8.1   2.1e-12   1.2e-10       4      64 ..       4      69 ..       1      75 [. 0.82

  Alignments for each domain:
  == domain 1  score: 39.1 bits;  conditional E-value: 2.1e-12
  aprb_Neukirchen_a  4 ifvdkekCdgCkgtaCveiCPgdLmkldke.......kkkayirepedCWeCysCvkeCpqqAievrl 64
                       i v++++C+gC    C  +CP ++++  +          +    e e+C +C+sC  +Cp  Ai+v+ 
         2574161034  4 IAVQEDRCKGCM--LCSTVCPVQIIVQSDRfnqsgykVAEVPDAEMEKCTGCTSCALICPDLAIRVYR 69
                       789********6..************9886666664322333467889****************9985 PP

>> 2574158476  BR24DRAFT_0047 MinD superfamily P-loop ATPase [Pseudodesulfovibrio halophilus DSM 5663]
   #    score  bias  c-Evalue  i-Evalue hmmfrom  hmm to    alifrom  ali to    envfrom  env to     acc
 ---   ------ ----- --------- --------- ------- -------    ------- -------    ------- -------    ----
   1 !   36.4   1.3   1.4e-11   8.1e-10       4      62 ..       8      62 ..       7      86 .. 0.84

  Alignments for each domain:
  == domain 1  score: 36.4 bits;  conditional E-value: 1.4e-11
  aprb_Neukirchen_a  4 ifvdkekCdgCkgtaCveiCPgdLmkldkekkkayirepedCWeCysCvkeCpqqAiev 62
                       i++d+ekCdgC+   Cv  C    +++ +   ka + +++ C +  +C+ eCpq+A+ +
         2574158476  8 IRIDEEKCDGCG--LCVTGCDEGALQIIDG--KARLVKENFCDGLGACIGECPQGALTI 62
                       79*********7..*******999999744..9***********************654 PP

>> 2574161257  BR24DRAFT_2841 heterodisulfide reductase subunit A2 [Pseudodesulfovibrio halophilus DSM 5663]
   #    score  bias  c-Evalue  i-Evalue hmmfrom  hmm to    alifrom  ali to    envfrom  env to     acc
 ---   ------ ----- --------- --------- ------- -------    ------- -------    ------- -------    ----
   1 !   12.6   8.6   0.00031     0.018       4      69 ..     235     319 ..     233     331 .. 0.81
   2 !   25.9   7.4   2.5e-08   1.4e-06       5      68 ..     578     641 ..     576     651 .. 0.81

  Alignments for each domain:
  == domain 1  score: 12.6 bits;  conditional E-value: 0.00031
  aprb_Neukirchen_a   4 ifvdkekCdgCkgtaCveiCPgdLmkldke................kkkayirepedCW.....eCysCvkeCpqqAievrlyadia 69 
                        ++v++e C+gC+   C e CP++ +  + +                  k    +p +C      +C  C k Cp++A+++  + +++
         2574161257 235 TYVNNELCTGCG--LCAEKCPSKKVPDRFNeavgnttainipfpqaIPKKASIDPGHCIkftkgKCGVCAKVCPTGAVNYEQQDELT 319
                        79*********7..*******9877543334699999*******9955777889****8444446*************999887774 PP

  == domain 2  score: 25.9 bits;  conditional E-value: 2.5e-08
  aprb_Neukirchen_a   5 fvdkekCdgCkgtaCveiCPgdLmkldke...kkkayirepedCWeCysCvkeCpqqAievrlyadi 68 
                         v++ +C gC   +Cv+ CP   +k  +    ++ka + +   C +C  C   Cp++Ai++ +  d 
         2574161257 578 QVNQRRCVGCL--KCVRTCPFGAIKEIEArdgSTKAEVID-TVCQGCGICSVTCPHGAIQLSHFTDN 641
                        699*******6..*******88887655433356777776.57*****************9987775 PP

>> 2574160949  BR24DRAFT_2532 Fe-S-cluster-containing dehydrogenase component [Pseudodesulfovibrio halophilus DSM 5663]
   #    score  bias  c-Evalue  i-Evalue hmmfrom  hmm to    alifrom  ali to    envfrom  env to     acc
 ---   ------ ----- --------- --------- ------- -------    ------- -------    ------- -------    ----
   1 !    8.3   0.6    0.0062      0.36       8      25 ..       9      24 ..       5      40 .. 0.73
   2 !   26.7   6.8   1.4e-08   8.1e-07       7      62 ..      50     103 ..      45     106 .. 0.90
   3 !   13.3   2.3   0.00018      0.01       5      34 ..     106     133 ..     102     138 .. 0.84

  Alignments for each domain:
  == domain 1  score: 8.3 bits;  conditional E-value: 0.0062
  aprb_Neukirchen_a  8 kekCdgCkgtaCveiCPg 25
                       +e+C+gC+   C  +C  
         2574160949  9 MERCIGCH--SCSLACAR 24
                       78888886..78888854 PP

  == domain 2  score: 26.7 bits;  conditional E-value: 1.4e-08
  aprb_Neukirchen_a   7 dkekCdgCkgtaCveiCPgdLmkldkekkkayirepedCWeCysCvkeCpqqAiev 62 
                        +   C  C+ + Cve+CP   +  +k +   ++++ + C  C  C  +Cp++Ai +
         2574160949  50 EARVCLACNPAPCVEVCPTGAFSQRKGG--GVLQKRKLCIRCGKCAEACPVDAIFL 103
                        6678****88************999876..9***********************65 PP

  == domain 3  score: 13.3 bits;  conditional E-value: 0.00018
  aprb_Neukirchen_a   5 fvdkekCdgCkgtaCveiCPgdLmkldkek 34 
                         v++  C+ C+  +Cv+ CP+  +++ + +
         2574160949 106 LVNPYVCIHCG--RCVSFCPHACLEMAEVE 133
                        689999****7..********999987754 PP

>> 2574161028  BR24DRAFT_2611 nitroreductase [Pseudodesulfovibrio halophilus DSM 5663]
   #    score  bias  c-Evalue  i-Evalue hmmfrom  hmm to    alifrom  ali to    envfrom  env to     acc
 ---   ------ ----- --------- --------- ------- -------    ------- -------    ------- -------    ----
   1 !   35.0   7.6   3.9e-11   2.3e-09       2      63 ..       1      61 [.       1      68 [. 0.88

  Alignments for each domain:
  == domain 1  score: 35.0 bits;  conditional E-value: 3.9e-11
  aprb_Neukirchen_a  2 MpifvdkekCdgCkgtaCveiCPgdLmkldkekkkayi..repedCWeCysCvkeCpqqAievr 63
                       M i++d +kC+ C+  +Cv+ CP   + + +e+   y+  + +e+C+ C  C+  C+++A+++ 
         2574161028  1 MDIRIDAQKCTRCG--ECVQECPMYFIRMPEEG-LPYMpqEMQEQCFACQHCMTVCKFGALSLT 61
                       99***********7..9************9997.66652234789***************9876 PP

>> 2574159183  BR24DRAFT_0761 heterodisulfide reductase subunit A2 [Pseudodesulfovibrio halophilus DSM 5663]
   #    score  bias  c-Evalue  i-Evalue hmmfrom  hmm to    alifrom  ali to    envfrom  env to     acc
 ---   ------ ----- --------- --------- ------- -------    ------- -------    ------- -------    ----
   1 !   13.0   0.8   0.00022     0.013       3      27 ..     101     123 ..     100     141 .. 0.87
   2 !   10.9   0.4     0.001     0.059      47      69 ..     163     185 ..     153     195 .. 0.75
   3 !   28.3   5.7   4.3e-09   2.5e-07       8      75 ..     936    1006 ..     934    1011 .. 0.80

  Alignments for each domain:
  == domain 1  score: 13.0 bits;  conditional E-value: 0.00022
  aprb_Neukirchen_a   3 pifvdkekCdgCkgtaCveiCPgdL 27 
                        p +vd+ekC+ C+  +C   CP+++
         2574159183 101 PRYVDMEKCIACG--ECAAKCPKKV 123
                        679*********7..9******865 PP

  == domain 2  score: 10.9 bits;  conditional E-value: 0.001
  aprb_Neukirchen_a  47 eCysCvkeCpqqAievrlyadia 69 
                        +C +C k Cp++Ai++  +++i+
         2574159183 163 KCGACEKVCPTEAIKFDDKEEIV 185
                        47777777777777777766665 PP

  == domain 3  score: 28.3 bits;  conditional E-value: 4.3e-09
  aprb_Neukirchen_a    8 kekCdgCkgtaCveiCPgdLmkldke......kkkayirepedCWeCysCvkeCpqqAievrlyadiaplggsv 75  
                         +e+CdgC    Cv+ CP + + l++       +++ +  +++ C +C  C+  Cp++ +ev +     +l+++v
         2574159183  936 TEQCDGCA--LCVDTCPYNAISLEAFedekgkEHRRIATDKALCKGCGVCMATCPKGGVEVNGFTMA-QLKAQV 1006
                         689****6..************97623344556678889999******************9875543.666665 PP

>> 2574160297  BR24DRAFT_1878 nitroreductase [Pseudodesulfovibrio halophilus DSM 5663]
   #    score  bias  c-Evalue  i-Evalue hmmfrom  hmm to    alifrom  ali to    envfrom  env to     acc
 ---   ------ ----- --------- --------- ------- -------    ------- -------    ------- -------    ----
   1 !   33.0   4.9   1.5e-10     9e-09       4      64 ..       4      62 ..       1      85 [. 0.89

  Alignments for each domain:
  == domain 1  score: 33.0 bits;  conditional E-value: 1.5e-10
  aprb_Neukirchen_a  4 ifvdkekCdgCkgtaCveiCPgdLmkldkekkkayirepedCWeCysCvkeCpqqAievrl 64
                         vd+ekC+ C+  +C   CP ++++l++e  +     +e+C  C  C+ +C+ +A+++ +
         2574160297  4 FSVDQEKCTQCG--ECAADCPRSIIELEPEFPRIKDGGEEECIRCQHCLAICEPGALSILG 62
                       679********7..9***************98888899******************98765 PP

>> 2574161394  BR24DRAFT_2979 L-aspartate semialdehyde sulfurtransferase ferredoxin [Pseudodesulfovibrio halophilus DSM 
   #    score  bias  c-Evalue  i-Evalue hmmfrom  hmm to    alifrom  ali to    envfrom  env to     acc
 ---   ------ ----- --------- --------- ------- -------    ------- -------    ------- -------    ----
   1 !   32.9   6.8   1.7e-10   9.8e-09       5      64 ..      85     141 ..      82     144 .. 0.91

  Alignments for each domain:
  == domain 1  score: 32.9 bits;  conditional E-value: 1.7e-10
  aprb_Neukirchen_a   5 fvdkekCdgCkgtaCveiCPgdLmkldkekkkayirepedCWeCysCvkeCpqqAievrl 64 
                        f d++ C  C+   C+++CP + ++++k + + +  + e+C  C  C++ Cp++A+++ l
         2574161394  85 FRDEDSCVHCG--LCISMCPTKALVINKAD-RTVEFDVEKCSACGMCTRVCPVKAMSLDL 141
                        558899****7..**************997.99999*******************99866 PP

>> 2574158676  BR24DRAFT_0249 4Fe-4S dicluster protein [Pseudodesulfovibrio halophilus DSM 5663]
   #    score  bias  c-Evalue  i-Evalue hmmfrom  hmm to    alifrom  ali to    envfrom  env to     acc
 ---   ------ ----- --------- --------- ------- -------    ------- -------    ------- -------    ----
   1 !   33.3   4.1   1.3e-10   7.4e-09       5      64 ..     241     295 ..     239     311 .. 0.89

  Alignments for each domain:
  == domain 1  score: 33.3 bits;  conditional E-value: 1.3e-10
  aprb_Neukirchen_a   5 fvdkekCdgCkgtaCveiCPgdLmkldkekkkayirepedCWeCysCvkeCpqqAievrl 64 
                        +vd e C gC+  +C + C  + + +++   ka+ire + C +C  C+ +C ++A+ +r 
         2574158676 241 MVDDEACVGCG--ECARYCQFKAIGFRER--KAFIRE-DRCLGCGVCTNKCSKNALTLRE 295
                        79********7..9************965..899997.67****************9986 PP

>> 2574158558  BR24DRAFT_0130 4Fe-4S binding protein [Pseudodesulfovibrio halophilus DSM 5663]
   #    score  bias  c-Evalue  i-Evalue hmmfrom  hmm to    alifrom  ali to    envfrom  env to     acc
 ---   ------ ----- --------- --------- ------- -------    ------- -------    ------- -------    ----
   1 ?    6.7   5.9      0.02       1.2      19      63 ..     206     252 ..     202     255 .. 0.83
   2 !   13.3   1.1   0.00018      0.01       6      33 ..     256     281 ..     253     292 .. 0.80
   3 !   18.7   5.6   3.9e-06   0.00023       2      60 ..     344     408 ..     343     421 .. 0.77
   4 ?    7.6   0.8      0.01      0.59      47      68 ..     439     460 ..     427     468 .. 0.86
   5 ?    7.0   4.6     0.016      0.95       5      25 ..     469     487 ..     465     491 .. 0.89

  Alignments for each domain:
  == domain 1  score: 6.7 bits;  conditional E-value: 0.02
  aprb_Neukirchen_a  19 CveiCP.gdLmkldkekkkayir.epedCWeCysCvkeCpqqAievr 63 
                        C  iCP g L+ l ++ +   ir e ++C eC  C + C+   i+++
         2574158558 206 CNTICPvGALLGLVSKLSPVRIRfEADMCRECGRCERVCKAACIDFK 252
                        9999997788999888777777757889************9999987 PP

  == domain 2  score: 13.3 bits;  conditional E-value: 0.00018
  aprb_Neukirchen_a   6 vdkekCdgCkgtaCveiCPgdLmkldke 33 
                        vd ++C  C   +C ++CP ++++l++ 
         2574158558 256 VDVSRCVSCY--NCLSACPDNVLHLRTA 281
                        8899999996..9999999999999765 PP

  == domain 3  score: 18.7 bits;  conditional E-value: 3.9e-06
  aprb_Neukirchen_a   2 MpifvdkekCdgCkgtaCveiCPgdLmkldke........kkkayirepedCWeCysCvkeCpqqAi 60 
                        M+i   + kC+ C+   Cv++CP+ +++            + k    +    ++C+ C ++Cp +Ai
         2574158558 344 MSIAHFTAKCTACH--LCVSACPSRVLVPSVLdygpsgimQPKMGFASAHCNYDCTICSQICPSGAI 408
                        88888899*****7..**********987653455666544444445555559*************9 PP

  == domain 4  score: 7.6 bits;  conditional E-value: 0.01
  aprb_Neukirchen_a  47 eCysCvkeCpqqAievrlyadi 68 
                        +C +C  +Cp++A+++  y++ 
         2574158558 439 NCGACSEHCPTKAVRMVPYENA 460
                        6*************99998776 PP

  == domain 5  score: 7.0 bits;  conditional E-value: 0.016
  aprb_Neukirchen_a   5 fvdkekCdgCkgtaCveiCPg 25 
                         v+++ C gC+   C+++CP 
         2574158558 469 EVNRKICVGCG--GCEHACPT 487
                        699*******8..7******6 PP

>> 2574161324  BR24DRAFT_2909 glutamate synthase domain-containing protein 2 [Pseudodesulfovibrio halophilus DSM 5663]
   #    score  bias  c-Evalue  i-Evalue hmmfrom  hmm to    alifrom  ali to    envfrom  env to     acc
 ---   ------ ----- --------- --------- ------- -------    ------- -------    ------- -------    ----
   1 !   29.0   4.9   2.7e-09   1.6e-07       9      66 ..      19      73 ..      13      88 .. 0.89

  Alignments for each domain:
  == domain 1  score: 29.0 bits;  conditional E-value: 2.7e-09
  aprb_Neukirchen_a  9 ekCdgCkgtaCveiCPgdLmkldkekkkayirepedCWeCysCvkeCpqqAievrlya 66
                         C+ C+  aCv+ C  d    d+e+   +++++ +C +C+ C  +Cp++A+++rl  
         2574161324 19 GLCIDCG--ACVRQCTYDAHWTDEES-GKVVHDNTKCIGCHRCEAICPTGALNIRLNR 73
                       56****7..**************998.7788999********************9975 PP

>> 2574161421  BR24DRAFT_3006 pyruvate ferredoxin oxidoreductase delta subunit [Pseudodesulfovibrio halophilus DSM 5663]
   #    score  bias  c-Evalue  i-Evalue hmmfrom  hmm to    alifrom  ali to    envfrom  env to     acc
 ---   ------ ----- --------- --------- ------- -------    ------- -------    ------- -------    ----
   1 !   25.3   9.8   3.6e-08   2.1e-06       4      64 ..      37      93 ..      34      96 .] 0.90

  Alignments for each domain:
  == domain 1  score: 25.3 bits;  conditional E-value: 3.6e-08
  aprb_Neukirchen_a  4 ifvdkekCdgCkgtaCveiCPgdLmkldkekkkayirepedCWeCysCvkeCpqqAievrl 64
                       ++ ++++C++C  t C   CP   +  ++++   +  + + C +C  C  eCp+ Ai + +
         2574161421 37 PVLNEDECIKC--TMCAVFCPEFCISEHEDG--FFRPDLNYCKGCGICANECPKTAITMVM 93
                       57899******..5***********999987..99999*******************9876 PP

>> 2574158641  BR24DRAFT_0214 Fe-S-cluster-containing dehydrogenase component [Pseudodesulfovibrio halophilus DSM 5663]
   #    score  bias  c-Evalue  i-Evalue hmmfrom  hmm to    alifrom  ali to    envfrom  env to     acc
 ---   ------ ----- --------- --------- ------- -------    ------- -------    ------- -------    ----
   1 !    9.2  14.3    0.0034       0.2       4      59 ..       6      63 ..       5      64 .. 0.89
   2 !   17.2   5.7   1.1e-05   0.00065      11      62 ..      47      98 ..      41     101 .. 0.90
   3 !   10.8   3.1    0.0011     0.065       4      34 ..     101     139 ..      98     150 .. 0.82

  Alignments for each domain:
  == domain 1  score: 9.2 bits;  conditional E-value: 0.0034
  aprb_Neukirchen_a  4 ifvdkekCdgCkgtaCveiCP..gdLmkldkekkkayirepedCWeC..ysCvkeCpqqA 59
                        ++d +kC+gC+  +C+ +C   +d   ++ ++++  +  p  C +C  + C k+C+++A
         2574158641  6 LYIDYSKCIGCE--TCEAVCGfiHDTPRIHMTRTRDGLMVPLYCRHCedAPCAKACKKGA 63
                       589********7..9*****65589999999999999**********6668*******99 PP

  == domain 2  score: 17.2 bits;  conditional E-value: 1.1e-05
  aprb_Neukirchen_a 11 CdgCkgtaCveiCPgdLmkldkekkkayirepedCWeCy..sCvkeCpqqAiev 62
                       C  C+++ C ++C +  ++ d+++  a + +p  C +C    C+ +Cp++Ai +
         2574158641 47 CRHCEDAPCAKACKKGALVRDRDG--ALVLQPMLCRGCEtrQCLLACPFGAIFL 98
                       ****99***************997..************7336**********65 PP

  == domain 3  score: 10.8 bits;  conditional E-value: 0.0011
  aprb_Neukirchen_a   4 ifvdkekCdgCkg.......taCveiCP.gdLmkldkek 34 
                        + v   kCd C +       +aCve+CP g +m++++++
         2574158641 101 TGVAVRKCDLCASrrdiglgPACVEMCPcGAVMHVERDT 139
                        668889*****999**************66889988876 PP

>> 2574160860  BR24DRAFT_2443 Fe-S-cluster-containing dehydrogenase component [Pseudodesulfovibrio halophilus DSM 5663]
   #    score  bias  c-Evalue  i-Evalue hmmfrom  hmm to    alifrom  ali to    envfrom  env to     acc
 ---   ------ ----- --------- --------- ------- -------    ------- -------    ------- -------    ----
   1 ?    5.6   3.3     0.043       2.5       4      23 ..       7      24 ..       3      28 .. 0.75
   2 !   24.5   9.2   6.7e-08   3.9e-06       6      59 ..      56     108 ..      53     113 .. 0.90
   3 ?    6.0   1.9     0.031       1.8       8      25 ..     118     142 ..     113     151 .. 0.90

  Alignments for each domain:
  == domain 1  score: 5.6 bits;  conditional E-value: 0.043
  aprb_Neukirchen_a  4 ifvdkekCdgCkgtaCveiC 23
                       ++vd +kC+ Ck   C+  C
         2574160860  7 MIVDASKCIDCK--GCMVSC 24
                       578888888887..587777 PP

  == domain 2  score: 24.5 bits;  conditional E-value: 6.7e-08
  aprb_Neukirchen_a   6 vdkekCdgCkgtaCveiCPgdLmkldkekkkayirepedCWeCysCvkeCpqqA 59 
                         ++  C  C +++Cve+CP     +dke+   ++ +++ C +C +C+ +Cp +A
         2574160860  56 FQPGGCMHCDKPTCVEACPTGATFKDKET-GEVVIDKDLCIGCGNCIPACPYDA 108
                        56677****99***************998.8888999**************988 PP

  == domain 3  score: 6.0 bits;  conditional E-value: 0.031
  aprb_Neukirchen_a   8 kekCdgCkg.......taCveiCPg 25 
                         +kC+ C +       +aCv+ CP 
         2574160860 118 ADKCNYCPErraaglePACVDTCPT 142
                        68*****9999*************7 PP

>> 2574159061  BR24DRAFT_0639 quinone-modifying oxidoreductase, subunit QmoB [Pseudodesulfovibrio halophilus DSM 5663]
   #    score  bias  c-Evalue  i-Evalue hmmfrom  hmm to    alifrom  ali to    envfrom  env to     acc
 ---   ------ ----- --------- --------- ------- -------    ------- -------    ------- -------    ----
   1 !   23.5   4.1   1.3e-07   7.6e-06       7      79 ..     543     610 ..     539     616 .. 0.79

  Alignments for each domain:
  == domain 1  score: 23.5 bits;  conditional E-value: 1.3e-07
  aprb_Neukirchen_a   7 dkekCdgCkgtaCveiCPgdLmkldkekkkayirepedCWeCysCvkeCpqqAievrlyadiaplggsvsplr 79 
                        + ++C+ Ck  +C+e CP   +  d+++      +p  C  C  C+ +Cp++ i++  y  i ++g  ++++r
         2574159061 543 NFTRCTQCK--RCTEECPFGALDDDEKG--TPKPNPTRCRRCGTCMGACPERVISFDNYN-IDQIGTAIKEVR 610
                        6689****8..*******9998888776..77889*******************987664.445566655555 PP

>> 2574159305  BR24DRAFT_0883 Fe-S-cluster-containing dehydrogenase component [Pseudodesulfovibrio halophilus DSM 5663]
   #    score  bias  c-Evalue  i-Evalue hmmfrom  hmm to    alifrom  ali to    envfrom  env to     acc
 ---   ------ ----- --------- --------- ------- -------    ------- -------    ------- -------    ----
   1 ?    7.5   1.0     0.011      0.64      41      57 ..       9      25 ..       4      33 .. 0.72
   2 !   18.9  10.9   3.5e-06   0.00021      10      56 ..      58     102 ..      51     105 .. 0.93
   3 !   17.3   1.9   1.1e-05   0.00065       4      32 ..      84     110 ..      83     116 .. 0.83
   4 ?    5.6   3.9     0.041       2.4      10      34 ..     117     148 ..     114     161 .. 0.85

  Alignments for each domain:
  == domain 1  score: 7.5 bits;  conditional E-value: 0.011
  aprb_Neukirchen_a 41 epedCWeCysCvkeCpq 57
                       +++ C +Cy+C  +C+ 
         2574159305  9 NQDRCINCYACETHCKA 25
                       45667777777777765 PP

  == domain 2  score: 18.9 bits;  conditional E-value: 3.5e-06
  aprb_Neukirchen_a  10 kCdgCkgtaCveiCPgdLmkldkekkkayirepedCWeCysCvkeCp 56 
                         C  C ++ Cv +CP   m+ ++++   +  +++ C +C +C+++Cp
         2574159305  58 TCFHCAQPWCVGACPTGAMMRREDG--IVYVDQDLCVGCKACIQACP 102
                        699**99***************997..89999**************9 PP

  == domain 3  score: 17.3 bits;  conditional E-value: 1.1e-05
  aprb_Neukirchen_a   4 ifvdkekCdgCkgtaCveiCPgdLmkldk 32 
                        ++vd++ C gCk  aC+++CP  + + d+
         2574159305  84 VYVDQDLCVGCK--ACIQACPWRIPQWDS 110
                        68*********8..*******88776665 PP

  == domain 4  score: 5.6 bits;  conditional E-value: 0.041
  aprb_Neukirchen_a  10 kCdgCkg.......taCveiCPgdLmkldkek 34 
                        kCd C++       +aCv++C g  +++++ +
         2574159305 117 KCDYCRDridrgqkPACVDACCGHALEFKEAN 148
                        9****99999***9**********99998765 PP

>> 2574158716  BR24DRAFT_0290 4Fe-4S binding protein [Pseudodesulfovibrio halophilus DSM 5663]
   #    score  bias  c-Evalue  i-Evalue hmmfrom  hmm to    alifrom  ali to    envfrom  env to     acc
 ---   ------ ----- --------- --------- ------- -------    ------- -------    ------- -------    ----
   1 !   23.3   8.4   1.5e-07     9e-06       7      62 ..     189     238 ..     184     249 .. 0.90

  Alignments for each domain:
  == domain 1  score: 23.3 bits;  conditional E-value: 1.5e-07
  aprb_Neukirchen_a   7 dkekCdgCkgtaCveiCPgdLmkldkekkkayirepedCWeCysCvkeCpqqAiev 62 
                        d+++C  C+  +C + CP   +++++e    ++ e  +C  C++C+++Cp++A ++
         2574158716 189 DPQRCVLCG--ECARSCPMGAITVTDE----VVTEALKCVMCCACTRICPFDARSL 238
                        789*****7..9************966....79******************99766 PP

>> 2574160399  BR24DRAFT_1980 formate dehydrogenase (NADP+) beta subunit [Pseudodesulfovibrio halophilus DSM 5663]
   #    score  bias  c-Evalue  i-Evalue hmmfrom  hmm to    alifrom  ali to    envfrom  env to     acc
 ---   ------ ----- --------- --------- ------- -------    ------- -------    ------- -------    ----
   1 ?    7.0   0.2     0.016      0.95      45      62 ..     138     155 ..     133     159 .. 0.84
   2 !   23.6   5.9   1.2e-07   7.2e-06       4      80 ..     161     233 ..     160     239 .. 0.83

  Alignments for each domain:
  == domain 1  score: 7.0 bits;  conditional E-value: 0.016
  aprb_Neukirchen_a  45 CWeCysCvkeCpqqAiev 62 
                        C + +sCvk C ++Ai++
         2574160399 138 CIGMASCVKVCGFDAIRL 155
                        888899999999999975 PP

  == domain 2  score: 23.6 bits;  conditional E-value: 1.2e-07
  aprb_Neukirchen_a   4 ifvdkekCdgCkgtaCveiCPgdLmkldkekkka.yirepedCWeCysCvkeCpqqAievrlyadiaplggsvsplrg 80 
                        ++vd++ C  C+  +C e+CP   + +   ++   ++++ +dC   + C+++Cp q i+vr y + +++g +   l++
         2574160399 161 PVVDMNACRSCG--KCAEVCPTGAIRVSGLTMDLlHLNKTDDCL--APCMQKCPAQ-IDVRTYVQQMKMGDMRGALTT 233
                        589********7..*************98876651566677775..57******99.********9999988776655 PP

>> 2574158518  BR24DRAFT_0089 menaquinone reductase, iron-sulfur cluster-binding subunit [Pseudodesulfovibrio halophilus
   #    score  bias  c-Evalue  i-Evalue hmmfrom  hmm to    alifrom  ali to    envfrom  env to     acc
 ---   ------ ----- --------- --------- ------- -------    ------- -------    ------- -------    ----
   1 !    9.7   1.3    0.0023      0.13       5      24 ..      13      30 ..      11      50 .. 0.81
   2 !   19.6   6.9   2.1e-06   0.00012      10      59 ..      89     137 ..      86     150 .. 0.88
   3 ?    3.5   0.9      0.19        11      18      60 ..     202     212 ..     167     230 .. 0.76

  Alignments for each domain:
  == domain 1  score: 9.7 bits;  conditional E-value: 0.0023
  aprb_Neukirchen_a  5 fvdkekCdgCkgtaCveiCP 24
                       ++d +kC+gC+  aC+  C 
         2574158518 13 VIDIDKCTGCG--ACMVGCQ 30
                       7999******7..9**9995 PP

  == domain 2  score: 19.6 bits;  conditional E-value: 2.1e-06
  aprb_Neukirchen_a  10 kCdgCkgtaCveiCPgdLmkldkekkkayirepedCWeCysCvkeCpqqA 59 
                         C  C+ +aCv +CP     +++e+   + +    C +C  C+ +Cp +A
         2574158518  89 PCMQCGTPACVPVCPVIATDKNEEG-GIVSQIYPRCIGCRYCMAACPYHA 137
                        5****99********9999999998.666676778*************99 PP

  == domain 3  score: 3.5 bits;  conditional E-value: 0.19
  aprb_Neukirchen_a  18 aCveiCPgdLmkldkekkkayirepedCWeCysCvkeCpqqAi 60 
                        aC eiCP+                                +Ai
         2574158518 202 ACAEICPS--------------------------------GAI 212
                        55555555................................555 PP

>> 2574159438  BR24DRAFT_1017 glutamate synthase (NADPH) large chain [Pseudodesulfovibrio halophilus DSM 5663]
   #    score  bias  c-Evalue  i-Evalue hmmfrom  hmm to    alifrom  ali to    envfrom  env to     acc
 ---   ------ ----- --------- --------- ------- -------    ------- -------    ------- -------    ----
   1 !   15.4   0.2   4.1e-05    0.0024       7      33 ..      24      48 ..      19      78 .. 0.72
   2 !   12.0   0.8   0.00047     0.027      10      29 ..      82      99 ..      79     112 .. 0.80
   3 ?   -1.3   0.3       5.5   3.2e+02       8      31 ..     460     479 ..     458     485 .. 0.79

  Alignments for each domain:
  == domain 1  score: 15.4 bits;  conditional E-value: 4.1e-05
  aprb_Neukirchen_a  7 dkekCdgCkgtaCveiCPgdLmkldke 33
                       dke C+ C+  +C+++CP + ++l   
         2574159438 24 DKETCQQCG--RCTSVCPVSAIELGVF 48
                       677888886..7888888877776543 PP

  == domain 2  score: 12.0 bits;  conditional E-value: 0.00047
  aprb_Neukirchen_a 10 kCdgCkgtaCveiCPgdLmk 29
                        C+gC    C  +CP++ ++
         2574159438 82 ACIGCS--MCNMVCPNNAIQ 99
                       599996..899999998876 PP

  == domain 3  score: -1.3 bits;  conditional E-value: 5.5
  aprb_Neukirchen_a   8 kekCdgCkgtaCveiCPgdLmkld 31 
                         ++C+ C+    + +CP+ +   d
         2574159438 460 ADRCNVCN----IGVCPKGITSQD 479
                        57899998....899998887666 PP

>> 2574158526  BR24DRAFT_0097 4Fe-4S dicluster protein [Pseudodesulfovibrio halophilus DSM 5663]
   #    score  bias  c-Evalue  i-Evalue hmmfrom  hmm to    alifrom  ali to    envfrom  env to     acc
 ---   ------ ----- --------- --------- ------- -------    ------- -------    ------- -------    ----
   1 ?   -0.2   0.0       2.5   1.5e+02      18      29 ..      96     107 ..      93     111 .. 0.83
   2 !   21.1  11.7   7.1e-07   4.2e-05       7      58 ..     225     269 ..     219     280 .. 0.86

  Alignments for each domain:
  == domain 1  score: -0.2 bits;  conditional E-value: 2.5
  aprb_Neukirchen_a  18 aCveiCPgdLmk 29 
                         C +iCP  L+ 
         2574158526  96 FCGYICPIGLIS 107
                        69*****98875 PP

  == domain 2  score: 21.1 bits;  conditional E-value: 7.1e-07
  aprb_Neukirchen_a   7 dkekCdgCkgtaCveiCPgdLmkldkekkkayirepedCWeCysCvkeCpqq 58 
                        +k+ C+ C   +C+++CPg + + dk +      +  +C +C++C+ +Cp++
         2574158526 225 KKKLCIHCS--KCTNACPGAINVEDKLT-----VNSTQCIGCTACIEACPVE 269
                        6789****7..*********99988654.....7789*************86 PP

>> 2574159169  BR24DRAFT_0747 [DsrC]-trisulfide reductase subunit O [Pseudodesulfovibrio halophilus DSM 5663]
   #    score  bias  c-Evalue  i-Evalue hmmfrom  hmm to    alifrom  ali to    envfrom  env to     acc
 ---   ------ ----- --------- --------- ------- -------    ------- -------    ------- -------    ----
   1 !   21.1   4.2   7.2e-07   4.2e-05      10      59 ..     118     165 ..     112     178 .. 0.90

  Alignments for each domain:
  == domain 1  score: 21.1 bits;  conditional E-value: 7.2e-07
  aprb_Neukirchen_a  10 kCdgCkgtaCveiCPgdLmkldkekkkayirepedCWeCysCvkeCpqqA 59 
                         C+ C ++ Cv++CP +   +++++   +  +   C +C  C+  Cp ++
         2574159169 118 LCNHCDNPPCVRVCPTKATFKRADG--IVAMDYHRCIGCRYCMAGCPYGS 165
                        5****99************999997..88889999************876 PP

>> 2574160369  BR24DRAFT_1950 formate dehydrogenase (NADP+) beta subunit [Pseudodesulfovibrio halophilus DSM 5663]
   #    score  bias  c-Evalue  i-Evalue hmmfrom  hmm to    alifrom  ali to    envfrom  env to     acc
 ---   ------ ----- --------- --------- ------- -------    ------- -------    ------- -------    ----
   1 !   21.0   4.5     8e-07   4.7e-05      12      63 ..     136     186 ..     128     198 .. 0.88
   2 ?   -1.9   0.4       8.9   5.2e+02      14      27 ..     201     213 ..     191     216 .. 0.85

  Alignments for each domain:
  == domain 1  score: 21.0 bits;  conditional E-value: 8e-07
  aprb_Neukirchen_a  12 dgCkg.taCveiCPgdLmkldkekkkayirepedCWeCysCvkeCpqqAievr 63 
                        +gC g + Cv++C  d + + +++    + +p+ C  C  Cv +Cp++ i++ 
         2574160369 136 EGCLGyGSCVDACAFDAIRMGPNG--YPVVNPDRCVACNGCVVACPRGVISLV 186
                        6999999**************998..66778*****************99875 PP

  == domain 2  score: -1.9 bits;  conditional E-value: 8.9
  aprb_Neukirchen_a  14 CkgtaCveiCPgdL 27 
                        C  + C + CPg++
         2574160369 201 CL-APCRQRCPGEI 213
                        76.68******986 PP

>> 2574161217  BR24DRAFT_2801 formate dehydrogenase iron-sulfur subunit [Pseudodesulfovibrio halophilus DSM 5663]
   #    score  bias  c-Evalue  i-Evalue hmmfrom  hmm to    alifrom  ali to    envfrom  env to     acc
 ---   ------ ----- --------- --------- ------- -------    ------- -------    ------- -------    ----
   1 !   10.6   0.4    0.0012      0.07       4      23 ..      42      59 ..      39      73 .. 0.86
   2 ?    4.2  10.2      0.12       6.8       9      56 ..     124     169 ..     118     170 .. 0.90
   3 !    9.1   0.2    0.0035      0.21       4      29 ..     151     174 ..     150     179 .. 0.87
   4 !    9.5   0.4    0.0026      0.15       9      33 ..     196     227 ..     194     238 .. 0.83

  Alignments for each domain:
  == domain 1  score: 10.6 bits;  conditional E-value: 0.0012
  aprb_Neukirchen_a  4 ifvdkekCdgCkgtaCveiC 23
                       +  d +kC+gC+  +Cv++C
         2574161217 42 TLLDLSKCIGCR--ECVYAC 59
                       567889*****8..9***** PP

  == domain 2  score: 4.2 bits;  conditional E-value: 0.12
  aprb_Neukirchen_a   9 ekCdgCkgtaCveiCPgdLmkldkekkkayirepedCWeCysCvkeCp 56 
                         +C  C+++ C + CP   +  d+ +      + e C + + C   Cp
         2574161217 124 RRCMHCRNAPCANLCPFGACGTDERG--ITFINDEVCLGGAKCRSVCP 169
                        79*****9***************886..77778899***********9 PP

  == domain 3  score: 9.1 bits;  conditional E-value: 0.0035
  aprb_Neukirchen_a   4 ifvdkekCdgCkgtaCveiCPgdLmk 29 
                        +f++ e C g    +C ++CP d+ +
         2574161217 151 TFINDEVCLGGA--KCRSVCPWDIPQ 174
                        79********96..*******99865 PP

  == domain 4  score: 9.5 bits;  conditional E-value: 0.0026
  aprb_Neukirchen_a   9 ekCdgCkg.......taCveiCPgdLmkldke 33 
                         kCd C++       + C+e+CP ++ ++ + 
         2574161217 196 YKCDRCREriadgklPGCIEVCPVQVQTIGPR 227
                        69****99*****999*******999888765 PP

>> 2574160617  BR24DRAFT_2199 nitroreductase [Pseudodesulfovibrio halophilus DSM 5663]
   #    score  bias  c-Evalue  i-Evalue hmmfrom  hmm to    alifrom  ali to    envfrom  env to     acc
 ---   ------ ----- --------- --------- ------- -------    ------- -------    ------- -------    ----
   1 !   19.5   2.5   2.2e-06   0.00013       5      64 ..       5      63 ..       1      78 [. 0.82

  Alignments for each domain:
  == domain 1  score: 19.5 bits;  conditional E-value: 2.2e-06
  aprb_Neukirchen_a  5 fvdkekCdgCkgtaCveiCPgdLmkldkekkkayi.repedCWeCysCvkeCpqqAievrl 64
                       ++d++ C     + C + CP + +  +k +    + r  + C  C  C+  Cp++A+++ +
         2574160617  5 VIDESLCARD--GLCARECPVSCIDWEKGGLPVENgRTASRCIACGHCMAVCPKGALQLTG 63
                       3556667766..5***************9988887477899****************9876 PP

>> 2574159313  BR24DRAFT_0891 NADH-quinone oxidoreductase subunit I [Pseudodesulfovibrio halophilus DSM 5663]
   #    score  bias  c-Evalue  i-Evalue hmmfrom  hmm to    alifrom  ali to    envfrom  env to     acc
 ---   ------ ----- --------- --------- ------- -------    ------- -------    ------- -------    ----
   1 !   14.0   3.2   0.00011    0.0065      43      63 ..      83     103 ..      75     116 .. 0.62
   2 !    8.5   0.1    0.0053      0.31       7      29 ..     151     171 ..     146     185 .. 0.76

  Alignments for each domain:
  == domain 1  score: 14.0 bits;  conditional E-value: 0.00011
  aprb_Neukirchen_a  43 edCWeCysCvkeCpqqAievr 63 
                        + C  C+ Cvk Cp + i ++
         2574159313  83 ARCIMCMRCVKVCPSGCITIK 103
                        456666666666666655443 PP

  == domain 2  score: 8.5 bits;  conditional E-value: 0.0053
  aprb_Neukirchen_a   7 dkekCdgCkgtaCveiCPgdLmk 29 
                        d + C  C+   Cv+ CP + + 
         2574159313 151 DYSLCSLCG--LCVQTCPASSLR 171
                        667799996..999999987655 PP

>> 2574161255  BR24DRAFT_2839 heterodisulfide reductase subunit C2 [Pseudodesulfovibrio halophilus DSM 5663]
   #    score  bias  c-Evalue  i-Evalue hmmfrom  hmm to    alifrom  ali to    envfrom  env to     acc
 ---   ------ ----- --------- --------- ------- -------    ------- -------    ------- -------    ----
   1 !   11.4   1.4   0.00071     0.042      36      70 ..      20      54 ..      10      71 .. 0.72
   2 !   12.8   0.5   0.00026     0.015      26      74 ..      51     101 ..      45     115 .. 0.70

  Alignments for each domain:
  == domain 1  score: 11.4 bits;  conditional E-value: 0.00071
  aprb_Neukirchen_a 36 kayirepedCWeCysCvkeCpqqAievrlyadiap 70
                       +   ++p+ C++C +C+  Cp   +      +i+ 
         2574161255 20 RESGQDPATCYQCGNCTAGCPYTFVYDIPVNQIMR 54
                       566799***************87665555555555 PP

  == domain 2  score: 12.8 bits;  conditional E-value: 0.00026
  aprb_Neukirchen_a  26 dLmkldkekkkayireped...CWeCysCvkeCpqqAievrlyadiaplggs 74 
                        ++m l + ++k  i + +    C  C sC+  Cpq+ i+v l  d+  + ++
         2574161255  51 QIMRLLQAGQKERILKSKSlwlCATCESCTTRCPQG-IDVALIMDVLRHMAR 101
                        56666666666666666661126678899*****86.999999999665555 PP

>> 2574161133  BR24DRAFT_2717 electron-transferring-flavoprotein dehydrogenase [Pseudodesulfovibrio halophilus DSM 5663]
   #    score  bias  c-Evalue  i-Evalue hmmfrom  hmm to    alifrom  ali to    envfrom  env to     acc
 ---   ------ ----- --------- --------- ------- -------    ------- -------    ------- -------    ----
   1 !   17.7   8.7   8.2e-06   0.00048       7      56 ..     541     589 ..     537     591 .. 0.90

  Alignments for each domain:
  == domain 1  score: 17.7 bits;  conditional E-value: 8.2e-06
  aprb_Neukirchen_a   7 dkekCdgCkgtaCveiCPgdLmkldkekkkayirepedCWeCysCvkeCp 56 
                        ++  C+ C+++ C+eiC g+ +++++e+    + + e+C +C +C+  C 
         2574161133 541 ENYYCESCREQVCTEICSGQAITVNPEG-GVPLFDREKCVHCGACMWNCS 589
                        5667*****9*****************8.8889999*************7 PP

>> 2574160155  BR24DRAFT_1735 MinD superfamily P-loop ATPase [Pseudodesulfovibrio halophilus DSM 5663]
   #    score  bias  c-Evalue  i-Evalue hmmfrom  hmm to    alifrom  ali to    envfrom  env to     acc
 ---   ------ ----- --------- --------- ------- -------    ------- -------    ------- -------    ----
   1 !   16.6   3.7   1.7e-05   0.00099       4      61 ..      63     117 ..      59     126 .. 0.84

  Alignments for each domain:
  == domain 1  score: 16.6 bits;  conditional E-value: 1.7e-05
  aprb_Neukirchen_a   4 ifvdkekCdg..CkgtaCveiCPgdLmkldkekkkayirepedCWeCysCvkeCpqqAie 61 
                        +f d + C g  C+  +Cv+ C  + +   +    +++   e+C +C  C  +Cp++Ai+
         2574160155  63 PFFDDDACLGetCR--KCVDLCRFKALIWMAG---SVMPFTEMCHGCGLCSLACPVDAIS 117
                        47788899775586..9*****9887777655...59**********************6 PP

>> 2574161273  BR24DRAFT_2857 ech hydrogenase subunit F [Pseudodesulfovibrio halophilus DSM 5663]
   #    score  bias  c-Evalue  i-Evalue hmmfrom  hmm to    alifrom  ali to    envfrom  env to     acc
 ---   ------ ----- --------- --------- ------- -------    ------- -------    ------- -------    ----
   1 !   16.4  13.3     2e-05    0.0012       9      80 ..      41     109 ..      37     118 .. 0.87

  Alignments for each domain:
  == domain 1  score: 16.4 bits;  conditional E-value: 2e-05
  aprb_Neukirchen_a   9 ekCdgCkgtaCveiCPgdLmkldkekkkayirepedCWeCysCvkeCpqqAievrlyadiaplggsvsplrg 80 
                        ++C+ C+  +C + CP + +++dk++   +  +p  C  C  C   Cp++ ++++       ++ ++++++g
         2574161273  41 DNCIFCG--TCSRKCPAQCITVDKKT-GLWQCDPFLCVYCGICADTCPTKCLHFYDVHRSPAVERQMIVMHG 109
                        78****7..9*************998.99999*******************999987777666666666665 PP

>> 2574160078  BR24DRAFT_1658 succinate dehydrogenase iron-sulfur subunit [Pseudodesulfovibrio halophilus DSM 5663]
   #    score  bias  c-Evalue  i-Evalue hmmfrom  hmm to    alifrom  ali to    envfrom  env to     acc
 ---   ------ ----- --------- --------- ------- -------    ------- -------    ------- -------    ----
   1 !    9.6   0.8    0.0024      0.14      37      57 ..     142     162 ..     129     174 .. 0.77
   2 ?    7.3   0.1     0.013      0.76      13      28 ..     206     222 ..     200     232 .. 0.88

  Alignments for each domain:
  == domain 1  score: 9.6 bits;  conditional E-value: 0.0024
  aprb_Neukirchen_a  37 ayirepedCWeCysCvkeCpq 57 
                          i e + C eC +Cv +C +
         2574160078 142 ENIYELDRCIECGCCVSACGT 162
                        34567799***********65 PP

  == domain 2  score: 7.3 bits;  conditional E-value: 0.013
  aprb_Neukirchen_a  13 gCkg.taCveiCPgdLm 28 
                        gC g  aC+++CP+ L 
         2574160078 206 GCMGlLACEDVCPKHLP 222
                        899999*******9985 PP

>> 2574160605  BR24DRAFT_2187 pyruvate-ferredoxin/flavodoxin oxidoreductase [Pseudodesulfovibrio halophilus DSM 5663]
   #    score  bias  c-Evalue  i-Evalue hmmfrom  hmm to    alifrom  ali to    envfrom  env to     acc
 ---   ------ ----- --------- --------- ------- -------    ------- -------    ------- -------    ----
   1 ?    7.3   0.4     0.013      0.75       9      28 ..     686     703 ..     682     725 .. 0.71
   2 !    9.2   0.7    0.0034       0.2       6      25 ..     739     756 ..     736     770 .. 0.85

  Alignments for each domain:
  == domain 1  score: 7.3 bits;  conditional E-value: 0.013
  aprb_Neukirchen_a   9 ekCdgCkgtaCveiCPgdLm 28 
                        ++C+ C+  +C  +CP++ +
         2574160605 686 DNCIQCN--QCSFVCPHSAL 703
                        5677775..67777776654 PP

  == domain 2  score: 9.2 bits;  conditional E-value: 0.0034
  aprb_Neukirchen_a   6 vdkekCdgCkgtaCveiCPg 25 
                        v +  C gC+  +C +iCP 
         2574160605 739 VSTLDCLGCG--NCADICPA 756
                        77788****7..9*****96 PP

>> 2574161046  BR24DRAFT_2629 hypothetical protein [Pseudodesulfovibrio halophilus DSM 5663]
   #    score  bias  c-Evalue  i-Evalue hmmfrom  hmm to    alifrom  ali to    envfrom  env to     acc
 ---   ------ ----- --------- --------- ------- -------    ------- -------    ------- -------    ----
   1 !   14.5   0.1   7.7e-05    0.0045      26      53 ..      27      53 ..      21      63 .. 0.83

  Alignments for each domain:
  == domain 1  score: 14.5 bits;  conditional E-value: 7.7e-05
  aprb_Neukirchen_a 26 dLmkldkekkkayirepedCWeCysCvk 53
                       d+ +++++ ++ + +++++ W+C++Cv 
         2574161046 27 DIREINET-RRCHTHQERMVWGCMACVT 53
                       66677766.599**************96 PP

>> 2574160154  BR24DRAFT_1734 MinD superfamily P-loop ATPase [Pseudodesulfovibrio halophilus DSM 5663]
   #    score  bias  c-Evalue  i-Evalue hmmfrom  hmm to    alifrom  ali to    envfrom  env to     acc
 ---   ------ ----- --------- --------- ------- -------    ------- -------    ------- -------    ----
   1 !    9.3   0.7    0.0031      0.18      41      61 ..      64      84 ..      57      91 .. 0.89
   2 !    9.2   2.9    0.0034       0.2       8      29 ..      91     110 ..      88     116 .. 0.82

  Alignments for each domain:
  == domain 1  score: 9.3 bits;  conditional E-value: 0.0031
  aprb_Neukirchen_a 41 epedCWeCysCvkeCpqqAie 61
                       +p+ C eC  C   C+++A++
         2574160154 64 DPDACTECGLCFENCRFNAVS 84
                       799****************96 PP

  == domain 2  score: 9.2 bits;  conditional E-value: 0.0034
  aprb_Neukirchen_a   8 kekCdgCkgtaCveiCPgdLmk 29 
                        ke+C+gC+   C+ +CP+  + 
         2574160154  91 KENCEGCG--VCEFVCPSGAVS 110
                        789****7..9*****986655 PP

>> 2574158468  BR24DRAFT_0039 succinate dehydrogenase iron-sulfur subunit [Pseudodesulfovibrio halophilus DSM 5663]
   #    score  bias  c-Evalue  i-Evalue hmmfrom  hmm to    alifrom  ali to    envfrom  env to     acc
 ---   ------ ----- --------- --------- ------- -------    ------- -------    ------- -------    ----
   1 !    9.2   0.9    0.0033      0.19      38      57 ..     143     162 ..     133     175 .. 0.82
   2 ?    6.1   0.1     0.029       1.7      13      27 ..     206     221 ..     202     233 .. 0.87

  Alignments for each domain:
  == domain 1  score: 9.2 bits;  conditional E-value: 0.0033
  aprb_Neukirchen_a  38 yirepedCWeCysCvkeCpq 57 
                         i e e C eC +Cv +C +
         2574158468 143 QIYELERCIECGCCVSACGT 162
                        5778899***********65 PP

  == domain 2  score: 6.1 bits;  conditional E-value: 0.029
  aprb_Neukirchen_a  13 gCkg.taCveiCPgdL 27 
                        gC g  aC+++CP+ L
         2574158468 206 GCMGlLACEDVCPKGL 221
                        899999*******987 PP

>> 2574159404  BR24DRAFT_0983 heterodisulfide reductase subunit C2 [Pseudodesulfovibrio halophilus DSM 5663]
   #    score  bias  c-Evalue  i-Evalue hmmfrom  hmm to    alifrom  ali to    envfrom  env to     acc
 ---   ------ ----- --------- --------- ------- -------    ------- -------    ------- -------    ----
   1 !    9.8   2.2    0.0022      0.13      31      74 ..      32      74 ..      25      87 .. 0.78
   2 !    8.4   2.0    0.0058      0.34      36      72 ..      80     115 ..      66     141 .. 0.69

  Alignments for each domain:
  == domain 1  score: 9.8 bits;  conditional E-value: 0.0022
  aprb_Neukirchen_a 31 dkekkkayirepedCWeCysCvkeCpqqAievrlyadiaplggs 74
                        + + k   ++ + C++C +C+  Cp ++   +  ++i+ l + 
         2574159404 32 AEVE-KESEQKASLCYQCGNCTAGCPYSSFYDYPVSQIMRLLQA 74
                       4444.778899999************999888888888766555 PP

  == domain 2  score: 8.4 bits;  conditional E-value: 0.0058
  aprb_Neukirchen_a  36 kayirepedCWeCysCvkeCpqqAievrlyadiaplg 72 
                           +r+   C  C sC+  Cp+ +i+v    d+  + 
         2574159404  80 ILSCRSLWLCATCESCTTRCPN-SIDVARIMDVLRHM 115
                        4456666778899999999996.68887777775444 PP

>> 2574158871  BR24DRAFT_0449 Fe-S oxidoreductase [Pseudodesulfovibrio halophilus DSM 5663]
   #    score  bias  c-Evalue  i-Evalue hmmfrom  hmm to    alifrom  ali to    envfrom  env to     acc
 ---   ------ ----- --------- --------- ------- -------    ------- -------    ------- -------    ----
   1 ?    6.5   0.2     0.023       1.3       6      23 ..      45      60 ..      34      87 .. 0.73
   2 ?    6.8   0.8     0.018       1.1       6      25 ..     103     120 ..     100     128 .. 0.86

  Alignments for each domain:
  == domain 1  score: 6.5 bits;  conditional E-value: 0.023
  aprb_Neukirchen_a  6 vdkekCdgCkgtaCveiC 23
                       v++e C  C+   C ++C
         2574158871 45 VYHETCVRCG--LCAKAC 60
                       5555555554..555555 PP

  == domain 2  score: 6.8 bits;  conditional E-value: 0.018
  aprb_Neukirchen_a   6 vdkekCdgCkgtaCveiCPg 25 
                        +  ++C+ C+  +Cv+ CP 
         2574158871 103 IAYTECNLCR--RCVHYCPL 120
                        77899****7..9*****95 PP

>> 2574160316  BR24DRAFT_1897 FAD/FMN-containing dehydrogenase [Pseudodesulfovibrio halophilus DSM 5663]
   #    score  bias  c-Evalue  i-Evalue hmmfrom  hmm to    alifrom  ali to    envfrom  env to     acc
 ---   ------ ----- --------- --------- ------- -------    ------- -------    ------- -------    ----
   1 ?    6.3   1.8     0.026       1.5       7      24 ..     725     740 ..     719     747 .. 0.84
   2 ?    9.0   0.5    0.0037      0.22       8      27 ..     788     805 ..     787     822 .. 0.79

  Alignments for each domain:
  == domain 1  score: 6.3 bits;  conditional E-value: 0.026
  aprb_Neukirchen_a   7 dkekCdgCkgtaCveiCP 24 
                        d + C+ C+  +C ++CP
         2574160316 725 DIQTCTRCG--KCKQVCP 740
                        6689****7..9****** PP

  == domain 2  score: 9.0 bits;  conditional E-value: 0.0037
  aprb_Neukirchen_a   8 kekCdgCkgtaCveiCPgdL 27 
                        +e C+ C+  +C+ +CP ++
         2574160316 788 MEHCTACG--KCQAVCPVKI 805
                        689****7..9******876 PP

>> 2574161259  BR24DRAFT_2843 formate dehydrogenase (coenzyme F420) beta subunit [Pseudodesulfovibrio halophilus DSM 566
   #    score  bias  c-Evalue  i-Evalue hmmfrom  hmm to    alifrom  ali to    envfrom  env to     acc
 ---   ------ ----- --------- --------- ------- -------    ------- -------    ------- -------    ----
   1 ?    3.9   5.4      0.14       8.1      41      56 ..     201     216 ..     192     223 .. 0.73
   2 ?   11.6   0.9   0.00062     0.036      10      31 ..     257     276 ..     254     286 .. 0.82

  Alignments for each domain:
  == domain 1  score: 3.9 bits;  conditional E-value: 0.14
  aprb_Neukirchen_a  41 epedCWeCysCvkeCp 56 
                        e + C  Cy+C  +Cp
         2574161259 201 EMDRCIRCYACRNACP 216
                        5566777777777776 PP

  == domain 2  score: 11.6 bits;  conditional E-value: 0.00062
  aprb_Neukirchen_a  10 kCdgCkgtaCveiCPgdLmkld 31 
                        +C+ C+  +C+++CP d+ +l 
         2574161259 257 RCTECG--ECERACPMDIPVLM 276
                        8****7..9********97664 PP

>> 2574160394  BR24DRAFT_1975 H+/Na+-translocating ferredoxin:NAD+ oxidoreductase subunit C [Pseudodesulfovibrio halophi
   #    score  bias  c-Evalue  i-Evalue hmmfrom  hmm to    alifrom  ali to    envfrom  env to     acc
 ---   ------ ----- --------- --------- ------- -------    ------- -------    ------- -------    ----
   1 ?    8.0   4.5    0.0076      0.45       5      55 ..     299     354 ..     297     360 .. 0.69

  Alignments for each domain:
  == domain 1  score: 8.0 bits;  conditional E-value: 0.0076
  aprb_Neukirchen_a   5 fvdkekCdgCkgtaCveiCPg....dLmkldkekkkayirep...edCWeCysCvkeC 55 
                         ++   C+ C+  +Cv  CP      L+   +e +   + e+   + C+eC  C   C
         2574160394 299 AIQDAACINCG--ECVLKCPAriqaHLISRYAEYEMFEMAEKhglNSCFECGLCGFNC 354
                        689999****7..9******82222456666665444444442227899999998888 PP

>> 2574160598  BR24DRAFT_2180 iron-sulfur cluster protein [Pseudodesulfovibrio halophilus DSM 5663]
   #    score  bias  c-Evalue  i-Evalue hmmfrom  hmm to    alifrom  ali to    envfrom  env to     acc
 ---   ------ ----- --------- --------- ------- -------    ------- -------    ------- -------    ----
   1 ?    7.2   0.5     0.014      0.81      10      25 ..     312     325 ..     305     340 .. 0.81
   2 ?    5.2   1.0     0.055       3.3       9      25 ..     361     375 ..     359     394 .. 0.83

  Alignments for each domain:
  == domain 1  score: 7.2 bits;  conditional E-value: 0.014
  aprb_Neukirchen_a  10 kCdgCkgtaCveiCPg 25 
                        +C  C+  aC ++CP 
         2574160598 312 RCVRCG--ACANVCPV 325
                        899**7..9*****96 PP

  == domain 2  score: 5.2 bits;  conditional E-value: 0.055
  aprb_Neukirchen_a   9 ekCdgCkgtaCveiCPg 25 
                        ++C+ C+  aC +iC g
         2574160598 361 QNCINCE--ACKDICAG 375
                        68****7..9*****87 PP

>> 2574159062  BR24DRAFT_0640 quinone-modifying oxidoreductase, subunit QmoC [Pseudodesulfovibrio halophilus DSM 5663]
   #    score  bias  c-Evalue  i-Evalue hmmfrom  hmm to    alifrom  ali to    envfrom  env to     acc
 ---   ------ ----- --------- --------- ------- -------    ------- -------    ------- -------    ----
   1 ?    4.7   1.6     0.082       4.8      43      56 ..      26      39 ..      21      45 .. 0.67
   2 ?    5.4   0.5     0.049       2.9      10      25 ..      71      84 ..      65      98 .. 0.77

  Alignments for each domain:
  == domain 1  score: 4.7 bits;  conditional E-value: 0.082
  aprb_Neukirchen_a 43 edCWeCysCvkeCp 56
                       ++C++C+ C   Cp
         2574159062 26 KKCYQCATCSVVCP 39
                       45666666666665 PP

  == domain 2  score: 5.4 bits;  conditional E-value: 0.049
  aprb_Neukirchen_a 10 kCdgCkgtaCveiCPg 25
                        C+ C+  +C + CP 
         2574159062 71 LCHNCG--TCSDLCPR 84
                       588886..78888874 PP

>> 2574158477  BR24DRAFT_0048 4Fe-4S binding protein [Pseudodesulfovibrio halophilus DSM 5663]
   #    score  bias  c-Evalue  i-Evalue hmmfrom  hmm to    alifrom  ali to    envfrom  env to     acc
 ---   ------ ----- --------- --------- ------- -------    ------- -------    ------- -------    ----
   1 ?   12.1   0.8   0.00044     0.026      18      64 ..     332     379 ..     325     388 .. 0.82
   2 ?   -0.9   1.7       4.3   2.5e+02      44      57 ..     388     401 ..     381     409 .. 0.73

  Alignments for each domain:
  == domain 1  score: 12.1 bits;  conditional E-value: 0.00044
  aprb_Neukirchen_a  18 aCveiCPgdLmkl.dkekkkayirepedCWeCysCvkeCpqqAievrl 64 
                        +C+  CP  ++     + +   ir  +dC +C  C   C+ +A++ r 
         2574158477 332 HCTTFCPMGVVANvFGKISPWRIRIGKDCTGCNVCFSRCRYSALDARA 379
                        7999999887765134556788999*******************9986 PP

  == domain 2  score: -0.9 bits;  conditional E-value: 4.3
  aprb_Neukirchen_a  44 dCWeCysCvkeCpq 57 
                         C  C  Cv +C++
         2574158477 388 SCTLCGDCVGACRH 401
                        46667777777765 PP

>> 2574159400  BR24DRAFT_0979 formate dehydrogenase (coenzyme F420) beta subunit [Pseudodesulfovibrio halophilus DSM 566
   #    score  bias  c-Evalue  i-Evalue hmmfrom  hmm to    alifrom  ali to    envfrom  env to     acc
 ---   ------ ----- --------- --------- ------- -------    ------- -------    ------- -------    ----
   1 ?    4.8   6.2     0.077       4.5      32      56 ..     191     215 ..     187     241 .. 0.87
   2 ?    9.3   0.4    0.0032      0.19      10      27 ..     256     271 ..     247     289 .. 0.74

  Alignments for each domain:
  == domain 1  score: 4.8 bits;  conditional E-value: 0.077
  aprb_Neukirchen_a  32 kekkkayirepedCWeCysCvkeCp 56 
                        ++k+  +++  + C  Cy+C  +Cp
         2574159400 191 EDKMNHWLNVMDRCVRCYACRNACP 215
                        6778888888999999999999998 PP

  == domain 2  score: 9.3 bits;  conditional E-value: 0.0032
  aprb_Neukirchen_a  10 kCdgCkgtaCveiCPgdL 27 
                        +C+ C+  +C+++CP  +
         2574159400 256 RCTECG--ECERACPVAI 271
                        899**7..9*****9865 PP

>> 2574158854  BR24DRAFT_0432 formate dehydrogenase iron-sulfur subunit [Pseudodesulfovibrio halophilus DSM 5663]
   #    score  bias  c-Evalue  i-Evalue hmmfrom  hmm to    alifrom  ali to    envfrom  env to     acc
 ---   ------ ----- --------- --------- ------- -------    ------- -------    ------- -------    ----
   1 ?    4.1   1.7      0.13       7.4       4      23 ..       6      23 ..       3      27 .. 0.76
   2 ?   10.1   0.5    0.0018       0.1       9      31 ..     134     163 ..     132     174 .. 0.88

  Alignments for each domain:
  == domain 1  score: 4.1 bits;  conditional E-value: 0.13
  aprb_Neukirchen_a  4 ifvdkekCdgCkgtaCveiC 23
                         vd +kC+ C+   C+ +C
         2574158854  6 FLVDLTKCTACR--GCQIAC 23
                       568889999997..577777 PP

  == domain 2  score: 10.1 bits;  conditional E-value: 0.0018
  aprb_Neukirchen_a   9 ekCdgCkg.......taCveiCPgdLmkld 31 
                        +kCd C++       +aCv +CP   m + 
         2574158854 134 TKCDMCNDriaiglrPACVTACPTGTMNFG 163
                        79****99***************9999875 PP

>> 2574158498  BR24DRAFT_0069 Fe-S oxidoreductase [Pseudodesulfovibrio halophilus DSM 5663]
   #    score  bias  c-Evalue  i-Evalue hmmfrom  hmm to    alifrom  ali to    envfrom  env to     acc
 ---   ------ ----- --------- --------- ------- -------    ------- -------    ------- -------    ----
   1 ?    3.6   1.6      0.18        10       9      23 ..      13      25 ..      10      29 .. 0.75
   2 ?    5.2   0.6     0.056       3.3      10      27 ..      52      67 ..      49      78 .. 0.90

  Alignments for each domain:
  == domain 1  score: 3.6 bits;  conditional E-value: 0.18
  aprb_Neukirchen_a  9 ekCdgCkgtaCveiC 23
                       e C+gC+   Cv  C
         2574158498 13 EACTGCG--VCVASC 25
                       6788886..788777 PP

  == domain 2  score: 5.2 bits;  conditional E-value: 0.056
  aprb_Neukirchen_a 10 kCdgCkgtaCveiCPgdL 27
                       +C  C+   C  +CP +L
         2574158498 52 ECSLCG--LCDAVCPESL 67
                       6999*7..*******998 PP


Internal pipeline statistics summary:
-------------------------------------
Query model(s):                            1  (157 nodes)
Target sequences:                       3116  (1013153 residues searched)
Passed MSV filter:                       158  (0.050706); expected 62.3 (0.02)
Passed bias filter:                      127  (0.0407574); expected 62.3 (0.02)
Passed Vit filter:                        71  (0.0227856); expected 3.1 (0.001)
Passed Fwd filter:                        59  (0.0189345); expected 0.0 (1e-05)
Initial search space (Z):               3116  [actual number of targets]
Domain search space  (domZ):              53  [number of targets reported over threshold]
# CPU time: 0.05u 0.00s 00:00:00.05 Elapsed: 00:00:00.02
# Mc/sec: 5628.97
//
[ok]
