# Supplementary material for: Sulfur disproportionation occurs globally across anoxic habitats and has multiple mechanisms of independent evolutionary origin
Source: ISME J. 2026 Mar 2;20(1):wrag042. doi: 10.1093/ismejo/wrag042 (PMC12998232; doi:10.1093/ismejo/wrag042)
Supplement: Sup_File_1_HMM_wrag042 [file sup_file_1_hmm_wrag042.zip › SupFile1_HMM/SupFile1c_results/aprb_Neukirchen_a-hmm-039_Humidesulfovibrio_idahonensis_CY_2_2574180452.txt]

# hmmsearch :: search profile(s) against a sequence database
# HMMER 3.4 (Aug 2023); http://hmmer.org/
# Copyright (C) 2023 Howard Hughes Medical Institute.
# Freely distributed under the BSD open source license.
# - - - - - - - - - - - - - - - - - - - - - - - - - - - - - - - - - - - -
# query HMM file:                  /Users/lukas/OneDrive/2023_Sulfur/20250723_HMM/profiles_all/aprb_Neukirchen_a.hmm
# target sequence database:        /Users/lukas/OneDrive/2023_Sulfur/20250626_HMM/db_new/039_Humidesulfovibrio_idahonensis_CY_2_2574180452.fas
# - - - - - - - - - - - - - - - - - - - - - - - - - - - - - - - - - - - -

Query:       aprb_Neukirchen_a  [M=157]
Scores for complete sequences (score includes all domains):
   --- full sequence ---   --- best 1 domain ---    -#dom-
    E-value  score  bias    E-value  score  bias    exp  N  Sequence   Description
    ------- ------ -----    ------- ------ -----   ---- --  --------   -----------
    9.1e-59  195.5   3.7    1.1e-58  195.2   3.7    1.1  1  2576857985  BR09DRAFT_02858 adenylylsulfate reductase, subuni
    1.6e-37  126.5   9.8    1.9e-37  126.3   9.8    1.0  1  2576857229  BR09DRAFT_02102 adenylylsulfate reductase, subuni
    3.2e-13   47.5   5.0    5.6e-13   46.8   5.0    1.3  1  2576856823  BR09DRAFT_01694 uncharacterized protein [Humidesu
    4.2e-13   47.2  21.8    7.4e-08   30.1   4.8    3.4  3  2576857125  BR09DRAFT_01997 heterodisulfide reductase subunit
    1.4e-12   45.5   6.2    1.5e-12   45.4   6.2    1.0  1  2576856189  BR09DRAFT_01058 4Fe-4S dicluster protein [Humides
    3.3e-11   41.0  24.4    3.7e-08   31.1   9.8    3.1  3  2576856846  BR09DRAFT_01717 DMSO reductase iron-sulfur subuni
    7.1e-11   39.9   8.0    8.8e-11   39.6   8.0    1.1  1  2576858397  BR09DRAFT_03272 2-oxoglutarate ferredoxin oxidore
    7.4e-11   39.9  19.5    1.6e-09   35.6   7.0    2.3  2  2576855645  BR09DRAFT_00512 4Fe-4S dicluster protein [Humides
    7.7e-11   39.8   4.7    1.2e-10   39.1   4.7    1.2  1  2576856307  BR09DRAFT_01178 uncharacterized protein [Humidesu
    6.8e-10   36.7   2.5      1e-09   36.2   2.5    1.2  1  2576857201  BR09DRAFT_02074 Ni,Fe-hydrogenase III small subun
    1.7e-09   35.4  30.2    1.3e-06   26.0   7.4    3.2  3  2576855775  BR09DRAFT_00642 anaerobic carbon-monoxide dehydro
    5.2e-09   33.9  27.6    1.8e-05   22.4   9.0    3.0  3  2576857525  BR09DRAFT_02398 thiosulfate reductase electron tr
    2.8e-08   31.5  26.9    3.4e-07   28.0   9.5    3.1  3  2576855254  BR09DRAFT_00119 anaerobic carbon-monoxide dehydro
    5.8e-08   30.5  22.6    0.00067   17.3   9.6    3.2  3  2576858294  BR09DRAFT_03168 polysulfide reductase chain B [Hu
    7.8e-08   30.0   1.0    1.4e-07   29.3   1.0    1.3  1  2576857648  BR09DRAFT_02521 MinD superfamily P-loop ATPase [H
    1.1e-07   29.5  10.0    1.1e-07   29.5  10.0    1.7  1  2576856712  BR09DRAFT_01583 4Fe-4S dicluster protein [Humides
      4e-07   27.7  23.4    5.5e-05   20.8   7.9    3.3  3  2576856701  BR09DRAFT_01572 menaquinone reductase, iron-sulfu
    1.4e-06   26.0   8.4    1.8e-06   25.6   8.4    1.2  1  2576856954  BR09DRAFT_01825 formate hydrogenlyase subunit 6/N
    1.6e-06   25.8  11.9    2.3e-06   25.2  11.9    1.2  1  2576855947  BR09DRAFT_00814 uncharacterized protein (DUF362 f
    1.6e-06   25.8   9.0     0.0016   16.0   2.8    2.1  2  2576855640  BR09DRAFT_00507 L-aspartate semialdehyde sulfurtr
    2.8e-06   25.0  26.5    0.00025   18.7   8.3    3.2  3  2576855573  BR09DRAFT_00440 Fe-S-cluster-containing dehydroge
      3e-06   24.9   9.0      3e-06   24.9   9.0    1.6  1  2576855255  BR09DRAFT_00120 glutamate synthase domain-contain
    3.6e-06   24.6  28.5    0.00013   19.6   6.7    3.2  3  2576857902  BR09DRAFT_02775 Fe-S-cluster-containing dehydroge
    3.6e-06   24.6   4.4    9.7e-06   23.2   4.4    1.7  1  2576857512  BR09DRAFT_02385 quinone-modifying oxidoreductase,
    5.5e-06   24.0   3.7    9.7e-06   23.2   3.7    1.3  1  2576855773  BR09DRAFT_00640 nitroreductase [Humidesulfovibrio
      9e-06   23.3   0.7    1.4e-05   22.7   0.7    1.2  1  2576857132  BR09DRAFT_02004 nitroreductase [Humidesulfovibrio
      3e-05   21.6   9.6      3e-05   21.6   9.6    2.1  2  2576856750  BR09DRAFT_01621 glycyl-radical enzyme activating 
    3.2e-05   21.5   5.7    8.4e-05   20.2   5.4    1.8  1  2576855779  BR09DRAFT_00646 hydrogenase-4 component H [Humide
    6.8e-05   20.5  11.8      8e-05   20.3  10.2    1.9  2  2576858207  BR09DRAFT_03081 [DsrC]-trisulfide reductase subun
    0.00023   18.7   8.0     0.0004   18.0   8.0    1.2  1  2576857965  BR09DRAFT_02838 electron-transferring-flavoprotei
    0.00028   18.5  31.2     0.0027   15.3  12.4    3.7  3  2576857105  BR09DRAFT_01977 Fe-S-cluster-containing dehydroge
    0.00044   17.8  21.2      0.079   10.5   0.3    3.4  3  2576856903  BR09DRAFT_01774 formate dehydrogenase iron-sulfur
    0.00062   17.4   8.3      0.011   13.4   1.1    2.5  2  2576856665  BR09DRAFT_01536 pyruvate-ferredoxin/flavodoxin ox
    0.00063   17.3   6.8      0.051   11.1   0.1    2.2  2  2576857498  BR09DRAFT_02371 NADH-quinone oxidoreductase subun
     0.0044   14.6   3.8       0.17    9.5   0.5    2.3  2  2576857120  BR09DRAFT_01992 succinate dehydrogenase iron-sulf
     0.0092   13.6   5.0       0.18    9.3   0.8    2.3  2  2576857605  BR09DRAFT_02478 succinate dehydrogenase iron-sulf
  ------ inclusion threshold ------
      0.015   12.9   9.1      0.014   13.0   7.4    1.7  2  2576858040  BR09DRAFT_02913 4Fe-4S binding protein [Humidesul
      0.025   12.1  15.2      0.013   13.1   2.1    2.2  2  2576855748  BR09DRAFT_00615 4Fe-4S dicluster protein [Humides
      0.027   12.0   3.5      0.032   11.8   3.5    1.3  1  2576857184  BR09DRAFT_02057 ferredoxin [Humidesulfovibrio ida
      0.045   11.3   4.9       0.13    9.8   1.0    2.3  2  2576855763  BR09DRAFT_00630 epoxyqueuosine reductase [Humides
       0.18    9.4   6.0        1.4    6.5   0.6    2.2  2  2576857511  BR09DRAFT_02384 quinone-modifying oxidoreductase,
       0.31    8.6  11.1       0.41    8.2   1.9    2.2  2  2576857128  BR09DRAFT_02000 4Fe-4S dicluster protein [Humides
       0.76    7.3   7.1       0.99    7.0   0.6    2.3  2  2576857809  BR09DRAFT_02682 L-lactate dehydrogenase complex p
       0.99    7.0   9.0        1.1    6.8   0.5    2.9  2  2576856676  BR09DRAFT_01547 iron-sulfur cluster protein [Humi
        1.8    6.2  12.5        0.3    8.7   2.6    2.1  2  2576857123  BR09DRAFT_01995 heterodisulfide reductase subunit
          2    6.0  14.1       0.47    8.0   0.4    2.4  2  2576857127  BR09DRAFT_01999 formate dehydrogenase (coenzyme F
        2.2    5.9  12.1        2.1    5.9   1.5    2.5  2  2576856687  BR09DRAFT_01558 FAD/FMN-containing dehydrogenase 
        5.1    4.6  14.2       0.14    9.7   1.1    2.8  2  2576856777  BR09DRAFT_01648 formate dehydrogenase iron-sulfur
        5.3    4.6  13.1        4.2    4.9   1.9    2.7  3  2576855603  BR09DRAFT_00470 4Fe-4S dicluster protein [Humides


Domain annotation for each sequence (and alignments):
>> 2576857985  BR09DRAFT_02858 adenylylsulfate reductase, subunit B [Humidesulfovibrio idahonensis DSM 15450]
   #    score  bias  c-Evalue  i-Evalue hmmfrom  hmm to    alifrom  ali to    envfrom  env to     acc
 ---   ------ ----- --------- --------- ------- -------    ------- -------    ------- -------    ----
   1 !  195.2   3.7   1.7e-60   1.1e-58       2     135 ..       1     148 [.       1     163 [. 0.86

  Alignments for each domain:
  == domain 1  score: 195.2 bits;  conditional E-value: 1.7e-60
  aprb_Neukirchen_a   2 MpifvdkekCdgCkg...taCveiCPgdLmkldkekkkayirepedCWeCysCvkeCpqqAievrlyadiaplggsvsplrgeedimWtikf 90 
                        Mp+fv++ekCdgCkg   taC++iCP+dLm ld+e++kay++ep+ CWeCysCvk+Cpq+Aie r yad+ap+gg+ +p+r+ edimWt+kf
         2576857985   1 MPTFVNPEKCDGCKGgekTACMYICPNDLMILDPEAMKAYNQEPDACWECYSCVKICPQGAIEARPYADFAPMGGTSIPMRSAEDIMWTVKF 92 
                        ******************************************************************************************** PP

  aprb_Neukirchen_a  91 rdgkvkrfkipirttpeg.......s....nlksellfteeeslgvkelptlkklk 135
                        r g vkrfk+pirttpeg       +    nl++ellfte+ +l + e + +kk +
         2576857985  93 RSGAVKRFKFPIRTTPEGsidcfggKpegaNLDDELLFTETGALATPENAIMKKFE 148
                        ******************7766665155669*********9877533333333222 PP

>> 2576857229  BR09DRAFT_02102 adenylylsulfate reductase, subunit B [Humidesulfovibrio idahonensis DSM 15450]
   #    score  bias  c-Evalue  i-Evalue hmmfrom  hmm to    alifrom  ali to    envfrom  env to     acc
 ---   ------ ----- --------- --------- ------- -------    ------- -------    ------- -------    ----
   1 !  126.3   9.8   2.9e-39   1.9e-37       2     105 ..       1     107 [.       1     111 [. 0.97

  Alignments for each domain:
  == domain 1  score: 126.3 bits;  conditional E-value: 2.9e-39
  aprb_Neukirchen_a   2 MpifvdkekCdgCkg...taCveiCPgdLmkldkekkkayirepedCWeCysCvkeCpqqAievrlyadiaplggsvsplrgeedimWtikf 90 
                        Mp++v ++kC+gC +   t+C+e+CPgdLm ld+ + ka++r  +dCW+C+sC+k Cp +Aie+r++++++++++s++p++++++i W++ +
         2576857229   1 MPPRVLPNKCNGCPDraeTRCEEACPGDLMALDPATGKAFCRATRDCWDCMSCTKVCPCGAIETRMPYQLGYHKASLRPIMAKNRIIWKCVD 92 
                        9************99***************************************************************************** PP

  aprb_Neukirchen_a  91 rdgkvkrfkipirtt 105
                         +g+++++++ +r  
         2576857229  93 INGQETTYEYANRLA 107
                        *********999875 PP

>> 2576856823  BR09DRAFT_01694 uncharacterized protein [Humidesulfovibrio idahonensis DSM 15450]
   #    score  bias  c-Evalue  i-Evalue hmmfrom  hmm to    alifrom  ali to    envfrom  env to     acc
 ---   ------ ----- --------- --------- ------- -------    ------- -------    ------- -------    ----
   1 !   46.8   5.0   8.5e-15   5.6e-13       9      78 ..     198     270 ..     193     276 .. 0.81

  Alignments for each domain:
  == domain 1  score: 46.8 bits;  conditional E-value: 8.5e-15
  aprb_Neukirchen_a   9 ekCdgCkgtaCveiCPgdLmkldke.........kkkayirepedCWeCysCvkeCpqqAievrlyadiaplggsvspl 78 
                          C gC+  +Cv++CP+d + l+k          ++k  + ++++C +Cy Cv  C+q+Ai+v  ++++   g  v  +
         2576856823 198 PGCVGCG--ECVKVCPQDALSLTKPqkgpdgkkvGRK-AVIDKDKCIGCYECVTVCKQGAISVDATSEF---GDFVERM 270
                        56****7..9************986678888886545.566889**********************999...5444444 PP

>> 2576857125  BR09DRAFT_01997 heterodisulfide reductase subunit A2 [Humidesulfovibrio idahonensis DSM 15450]
   #    score  bias  c-Evalue  i-Evalue hmmfrom  hmm to    alifrom  ali to    envfrom  env to     acc
 ---   ------ ----- --------- --------- ------- -------    ------- -------    ------- -------    ----
   1 !   14.4   2.0   7.9e-05    0.0052       4      25 ..     235     254 ..     233     258 .. 0.92
   2 !   12.8   0.8   0.00025     0.016      47      69 ..     297     319 ..     287     331 .. 0.88
   3 !   30.1   4.8   1.1e-09   7.4e-08       5      75 ..     578     647 ..     576     658 .. 0.77

  Alignments for each domain:
  == domain 1  score: 14.4 bits;  conditional E-value: 7.9e-05
  aprb_Neukirchen_a   4 ifvdkekCdgCkgtaCveiCPg 25 
                        ++vd +kC+gC+  aC+e CP+
         2576857125 235 TYVDWTKCTGCG--ACEEKCPS 254
                        89*********7..*******7 PP

  == domain 2  score: 12.8 bits;  conditional E-value: 0.00025
  aprb_Neukirchen_a  47 eCysCvkeCpqqAievrlyadia 69 
                        +C +C k Cp++Ai++ ++ +++
         2576857125 297 KCGACAKVCPTGAIDYDMQDEVV 319
                        6***************9998884 PP

  == domain 3  score: 30.1 bits;  conditional E-value: 1.1e-09
  aprb_Neukirchen_a   5 fvdkekCdgCkgtaCveiCPgdLmkldkekkkayire..pedCWeCysCvkeCpqqAievrlyadiaplggsv 75 
                         v  ++C+gC+  +C++ CP   + +++ +  +   e  +  C +C  C   Cp++Ai++++  d  +l ++v
         2576857125 578 LVTANRCIGCG--KCERTCPFGAIRMRELRDGSLRAEvvETVCQGCGICSVTCPVRAIQLQHFTDS-QLLAEV 647
                        58899*****7..************99864333333311568*******************99998.444444 PP

>> 2576856189  BR09DRAFT_01058 4Fe-4S dicluster protein [Humidesulfovibrio idahonensis DSM 15450]
   #    score  bias  c-Evalue  i-Evalue hmmfrom  hmm to    alifrom  ali to    envfrom  env to     acc
 ---   ------ ----- --------- --------- ------- -------    ------- -------    ------- -------    ----
   1 !   45.4   6.2   2.3e-14   1.5e-12       4      62 ..       5      59 ..       3      62 .] 0.92

  Alignments for each domain:
  == domain 1  score: 45.4 bits;  conditional E-value: 2.3e-14
  aprb_Neukirchen_a  4 ifvdkekCdgCkgtaCveiCPgdLmkldkekkkayirepedCWeCysCvkeCpqqAiev 62
                       + vd++kC+g +  +Cv++CP ++ +l++   ka+  + e+C +C sCv  C+q+Ai v
         2576856189  5 VTVDNDKCIGDG--ECVDVCPVEVYELQDG--KAVPVNMEECLGCESCVEVCEQDAIVV 59
                       679*******97..9************854..9************************76 PP

>> 2576856846  BR09DRAFT_01717 DMSO reductase iron-sulfur subunit [Humidesulfovibrio idahonensis DSM 15450]
   #    score  bias  c-Evalue  i-Evalue hmmfrom  hmm to    alifrom  ali to    envfrom  env to     acc
 ---   ------ ----- --------- --------- ------- -------    ------- -------    ------- -------    ----
   1 !   10.7   1.0    0.0011      0.07       4      25 ..       7      26 ..       2      37 .. 0.68
   2 !   31.1   9.8   5.7e-10   3.7e-08      10      60 ..      58     107 ..      53     114 .. 0.91
   3 !    8.9   0.4    0.0038      0.25       8      30 ..     116     145 ..     110     160 .. 0.76

  Alignments for each domain:
  == domain 1  score: 10.7 bits;  conditional E-value: 0.0011
  aprb_Neukirchen_a  4 ifvdkekCdgCkgtaCveiCPg 25
                        +vd ++C+gC   +C  +C +
         2576856846  7 FYVDAKRCIGCF--TCAMACKN 26
                       456666666664..66666654 PP

  == domain 2  score: 31.1 bits;  conditional E-value: 5.7e-10
  aprb_Neukirchen_a  10 kCdgCkgtaCveiCPgdLmkldkekkkayirepedCWeCysCvkeCpqqAi 60 
                         C+ C+++ C e+CP +  ++++++   +++e+e+C +C +Cv+ Cp +A 
         2576856846  58 ACNHCEKPVCLEACPVEAYYKREKD-GVVVHEQEKCIGCGNCVRSCPYGAP 107
                        7*******************99886.9*********************995 PP

  == domain 3  score: 8.9 bits;  conditional E-value: 0.0038
  aprb_Neukirchen_a   8 kekCdgCkg.......taCveiCPgdLmkl 30 
                         ekC  C +       +aCv+ CP + ++l
         2576856846 116 AEKCSLCWQrldaglkPACVQSCPVNALTL 145
                        578888877888888888888888876665 PP

>> 2576858397  BR09DRAFT_03272 2-oxoglutarate ferredoxin oxidoreductase subunit delta [Humidesulfovibrio idahonensis DSM
   #    score  bias  c-Evalue  i-Evalue hmmfrom  hmm to    alifrom  ali to    envfrom  env to     acc
 ---   ------ ----- --------- --------- ------- -------    ------- -------    ------- -------    ----
   1 !   39.6   8.0   1.3e-12   8.8e-11       4      62 ..       4      67 ..       1      74 [. 0.84

  Alignments for each domain:
  == domain 1  score: 39.6 bits;  conditional E-value: 1.3e-12
  aprb_Neukirchen_a  4 ifvdkekCdgCkgtaCveiCPgdLmkldke.......kkkayirepedCWeCysCvkeCpqqAiev 62
                       i v +e+C+gC    C+++CP +++   +          +   ++ ++C +C+sC  +Cp  Aiev
         2576858397  4 ITVSEERCKGCL--LCTQVCPVEIIRQSERinqhgykVAEVPAESLDKCTGCASCATICPDVAIEV 67
                       789********6..************999777766543345567789*****************98 PP

>> 2576855645  BR09DRAFT_00512 4Fe-4S dicluster protein [Humidesulfovibrio idahonensis DSM 15450]
   #    score  bias  c-Evalue  i-Evalue hmmfrom  hmm to    alifrom  ali to    envfrom  env to     acc
 ---   ------ ----- --------- --------- ------- -------    ------- -------    ------- -------    ----
   1 !   12.7   2.0   0.00025     0.016       6      34 ..      37      66 ..      35      70 .. 0.89
   2 !   35.6   7.0   2.4e-11   1.6e-09       5      71 ..      70     132 ..      67     145 .. 0.84

  Alignments for each domain:
  == domain 1  score: 12.7 bits;  conditional E-value: 0.00025
  aprb_Neukirchen_a  6 vdkekCdgCkg.taCveiCPgdLmkldkek 34
                       v ++ C  C +   C  +CP d ++ d+++
         2576855645 37 VVQNVCRQCPHpVPCATACPEDAIQADPKT 66
                       67899****9999*************9986 PP

  == domain 2  score: 35.6 bits;  conditional E-value: 2.4e-11
  aprb_Neukirchen_a   5 fvdkekCdgCkgtaCveiCPgdLmkldkekkkayirepedCWeCy...sCvkeCpqqAievrlyadiapl 71 
                        +v+ ++C gC+   C+++CP d++ +d+e+     ++ ++C+ C     Cv +Cp +A+++    di+  
         2576855645  70 VVNAKRCVGCR--LCQRACPWDMISFDEER-----QKASKCFLCNgkpKCVEACPSGALRYVPWRDITRE 132
                        799*******7..***************98.....66678888873337************999999544 PP

>> 2576856307  BR09DRAFT_01178 uncharacterized protein [Humidesulfovibrio idahonensis DSM 15450]
   #    score  bias  c-Evalue  i-Evalue hmmfrom  hmm to    alifrom  ali to    envfrom  env to     acc
 ---   ------ ----- --------- --------- ------- -------    ------- -------    ------- -------    ----
   1 !   39.1   4.7   1.9e-12   1.2e-10       4      74 ..     188     260 ..     186     267 .. 0.89

  Alignments for each domain:
  == domain 1  score: 39.1 bits;  conditional E-value: 1.9e-12
  aprb_Neukirchen_a   4 ifvdkekCdgCkgtaCveiCPgdLmkldke....kkkayirepedCWeCysCvkeCpqqAievrlyadiaplggs 74 
                        ++v+ +kC gC+  aCv++C  + + l +     kkk ++ +   C +C +C  +C+++A+e+  + d+a + ++
         2576856307 188 PMVNVDKCVGCG--ACVSMCAAKALSLADApgelKKKHILLDHTRCIGCGACFLACKTGALEINWQTDVAAFLER 260
                        689********7..*************887788888********************************9766554 PP

>> 2576857201  BR09DRAFT_02074 Ni,Fe-hydrogenase III small subunit [Humidesulfovibrio idahonensis DSM 15450]
   #    score  bias  c-Evalue  i-Evalue hmmfrom  hmm to    alifrom  ali to    envfrom  env to     acc
 ---   ------ ----- --------- --------- ------- -------    ------- -------    ------- -------    ----
   1 !   36.2   2.5   1.5e-11     1e-09       5      69 ..      34      92 ..      32     109 .. 0.89

  Alignments for each domain:
  == domain 1  score: 36.2 bits;  conditional E-value: 1.5e-11
  aprb_Neukirchen_a  5 fvdkekCdgCkgtaCveiCPgdLmkldkekkkayirepedCWeCysCvkeCpqqAievrlyadia 69
                        vd++ CdgC+  aC  +CP   ++ld       + +   C  C+ C  +C ++Ai++ +   +a
         2576857201 34 EVDPKACDGCG--ACAGACPTGAITLDGG----LCLDLGRCLFCTDCAAACSKGAIRFTGDFRMA 92
                       699*******7..*************955....8**********************999887774 PP

>> 2576855775  BR09DRAFT_00642 anaerobic carbon-monoxide dehydrogenase iron sulfur subunit [Humidesulfovibrio idahonensi
   #    score  bias  c-Evalue  i-Evalue hmmfrom  hmm to    alifrom  ali to    envfrom  env to     acc
 ---   ------ ----- --------- --------- ------- -------    ------- -------    ------- -------    ----
   1 !   14.2  13.2     9e-05    0.0059       4      61 ..      10      82 ..       8      84 .. 0.86
   2 !   26.0   7.4     2e-08   1.3e-06       9      68 ..      62     118 ..      55     130 .. 0.83
   3 !    8.9   3.2    0.0038      0.25       9      41 ..     130     169 ..     128     172 .. 0.82

  Alignments for each domain:
  == domain 1  score: 14.2 bits;  conditional E-value: 9e-05
  aprb_Neukirchen_a  4 ifvdkekCdgCkgtaCveiCPgdLmkldke...............kkkayirepedCWeC..ysCvkeCpqqAie 61
                       i+ ++ekC+gCk  +C+ +C +  + l  +                k    ++p +C +C  + C  +Cp++Ai+
         2576855775 10 IYANPEKCIGCK--KCEMACVSAHINLPYKeakkrglpvisrikvVKVDSFKYPIQCHHCedAPCANACPFGAIQ 82
                       6789*******9..9******999988555567999***999887447789*********6668**********7 PP

  == domain 2  score: 26.0 bits;  conditional E-value: 2e-08
  aprb_Neukirchen_a   9 ekCdgCkgtaCveiCPgdLmkldkekkkayirepedCWeCysCvkeCpqqAievrlyadi 68 
                         +C+ C+++ C ++CP   ++  +     +  +++ C +C  Cv +Cp++Aiev +  ++
         2576855775  62 IQCHHCEDAPCANACPFGAIQHVDG---VVRVSEALCVGCKMCVMACPFGAIEVGVEGEL 118
                        58****99********988887644...57788999*****************9877666 PP

  == domain 3  score: 8.9 bits;  conditional E-value: 0.0038
  aprb_Neukirchen_a   9 ekCdgCkg.........taCveiCPgdLmkldkekkkayire 41 
                        +kCd C++          aCve+CP+  +++ +  + ayi++
         2576855775 130 KKCDLCQAwrasngkevCACVEACPKHALEIVD--MDAYIEQ 169
                        799999989999999999999999999999863..5678765 PP

>> 2576857525  BR09DRAFT_02398 thiosulfate reductase electron transport protein [Humidesulfovibrio idahonensis DSM 15450
   #    score  bias  c-Evalue  i-Evalue hmmfrom  hmm to    alifrom  ali to    envfrom  env to     acc
 ---   ------ ----- --------- --------- ------- -------    ------- -------    ------- -------    ----
   1 !    7.6   0.9    0.0094      0.62       7      24 ..       8      23 ..       4      27 .. 0.76
   2 !   22.4   9.0   2.7e-07   1.8e-05       7      60 ..      50     102 ..      45     109 .. 0.88
   3 !   15.3   3.0     4e-05    0.0026       9      41 ..     111     141 ..     107     144 .] 0.82

  Alignments for each domain:
  == domain 1  score: 7.6 bits;  conditional E-value: 0.0094
  aprb_Neukirchen_a  7 dkekCdgCkgtaCveiCP 24
                       ++e+C+gC+   C  +C 
         2576857525  8 RMERCIGCQ--SCSLACA 23
                       678899997..7888774 PP

  == domain 2  score: 22.4 bits;  conditional E-value: 2.7e-07
  aprb_Neukirchen_a   7 dkekCdgCkgtaCveiCPgdLmkldkekkkayirepedCWeCysCvkeCpqqAi 60 
                        +   C  C  + C  +CP   +  +k++   + ++++ C  C  Cv +Cp++Ai
         2576857525  50 EARVCLACDPPPCAAACPTGSLSPRKSD-GGVKQDKKLCIRCGKCVAACPVEAI 102
                        5678****88********8888887775.79**********************9 PP

  == domain 3  score: 15.3 bits;  conditional E-value: 4e-05
  aprb_Neukirchen_a   9 ekCdgCkgtaCveiCPgdLmkldkekkkayire 41 
                          C+ C+  +Cv  CP+d ++l +++k  +++e
         2576857525 111 YVCIHCG--RCVPYCPHDCLELAEKGKANVVQE 141
                        57****7..**************9986556555 PP

>> 2576855254  BR09DRAFT_00119 anaerobic carbon-monoxide dehydrogenase iron sulfur subunit [Humidesulfovibrio idahonensi
   #    score  bias  c-Evalue  i-Evalue hmmfrom  hmm to    alifrom  ali to    envfrom  env to     acc
 ---   ------ ----- --------- --------- ------- -------    ------- -------    ------- -------    ----
   1 ?    4.4   0.5     0.091         6       7      23 ..       7      21 ..       1      35 [. 0.75
   2 !   28.0   9.5   5.2e-09   3.4e-07      10      61 ..      61     111 ..      55     120 .. 0.89
   3 !   10.2   2.9    0.0015       0.1      10      31 ..     121     146 ..     116     148 .] 0.89

  Alignments for each domain:
  == domain 1  score: 4.4 bits;  conditional E-value: 0.091
  aprb_Neukirchen_a  7 dkekCdgCkgtaCveiC 23
                       +k+ C+gC+   C+ +C
         2576855254  7 NKDFCIGCH--ICELAC 21
                       456678885..777766 PP

  == domain 2  score: 28.0 bits;  conditional E-value: 5.2e-09
  aprb_Neukirchen_a  10 kCdgCkgtaCveiCPgdLmkldkekkkayirepedCWeCysCvkeCpqqAie 61 
                         C  C ++ Cv +C +  +++d+e+    + + e+C +C sC+ +Cp +Ai+
         2576855254  61 SCRHCDEPSCVAACISGALQKDPET-GRTVYDREKCVGCWSCLMACPYGAIA 111
                        6****99*****************9.66778899*****************5 PP

  == domain 3  score: 10.2 bits;  conditional E-value: 0.0015
  aprb_Neukirchen_a  10 kCdgCkg....taCveiCPgdLmkld 31 
                        kCd C++    +aCv +CP++ +k +
         2576855254 121 KCDLCHDrpggPACVAACPNKALKQE 146
                        9****999*9**********998876 PP

>> 2576858294  BR09DRAFT_03168 polysulfide reductase chain B [Humidesulfovibrio idahonensis DSM 15450]
   #    score  bias  c-Evalue  i-Evalue hmmfrom  hmm to    alifrom  ali to    envfrom  env to     acc
 ---   ------ ----- --------- --------- ------- -------    ------- -------    ------- -------    ----
   1 !   14.4   0.6   7.8e-05    0.0051       2      27 ..       4      27 ..       3      46 .. 0.83
   2 !   17.3   9.6     1e-05   0.00067      11      65 ..      66     119 ..      63     124 .. 0.91
   3 !    7.8   0.3    0.0085      0.56       9      34 ..     124     156 ..     121     173 .. 0.85

  Alignments for each domain:
  == domain 1  score: 14.4 bits;  conditional E-value: 7.8e-05
  aprb_Neukirchen_a  2 MpifvdkekCdgCkgtaCveiCPgdL 27
                       ++i+vd ++C+gCk  +C+ +C +  
         2576858294  4 LSIMVDLDRCIGCK--TCIVACRNHH 27
                       689**********9..9*****8765 PP

  == domain 2  score: 17.3 bits;  conditional E-value: 1e-05
  aprb_Neukirchen_a  11 CdgCkgtaCveiCPgdLmkldkekkkayirepedCWeCysCvkeCpqqAievrly 65 
                        C+ Ck++ C+++C    + +d ++   ++ ++++C +   C+ +Cp + i++   
         2576858294  66 CQHCKKPPCIKACDAGAIAKDVQT-GIVMIDKDKCTGARKCIEKCPYGVIQFDAA 119
                        *********************987.9**********************9998765 PP

  == domain 3  score: 7.8 bits;  conditional E-value: 0.0085
  aprb_Neukirchen_a   9 ekCdgCkg.......taCveiCPgdLmkldkek 34 
                        +kCd C++       + CveiC  d + + +++
         2576858294 124 HKCDLCHDrvihgmePVCVEICLADALSFGEKE 156
                        79****99******9*******99999887664 PP

>> 2576857648  BR09DRAFT_02521 MinD superfamily P-loop ATPase [Humidesulfovibrio idahonensis DSM 15450]
   #    score  bias  c-Evalue  i-Evalue hmmfrom  hmm to    alifrom  ali to    envfrom  env to     acc
 ---   ------ ----- --------- --------- ------- -------    ------- -------    ------- -------    ----
   1 !   29.3   1.0   2.1e-09   1.4e-07       4      63 ..       8      63 ..       7      73 .. 0.90

  Alignments for each domain:
  == domain 1  score: 29.3 bits;  conditional E-value: 2.1e-09
  aprb_Neukirchen_a  4 ifvdkekCdgCkgtaCveiCPgdLmkldkekkkayirepedCWeCysCvkeCpqqAievr 63
                       i v++e C+gC+  +Cv  C    + + +   ka + ++  C +  +C+ eCp++A++v 
         2576857648  8 ITVNEELCNGCG--NCVTGCAEGALAIIDG--KAKLVNEVFCDGLGACLGECPTGALKVV 63
                       689********7..9******998888744..8999999*****************9985 PP

>> 2576856712  BR09DRAFT_01583 4Fe-4S dicluster protein [Humidesulfovibrio idahonensis DSM 15450]
   #    score  bias  c-Evalue  i-Evalue hmmfrom  hmm to    alifrom  ali to    envfrom  env to     acc
 ---   ------ ----- --------- --------- ------- -------    ------- -------    ------- -------    ----
   1 !   29.5  10.0   1.7e-09   1.1e-07       5      63 ..     244     297 ..     241     304 .. 0.89

  Alignments for each domain:
  == domain 1  score: 29.5 bits;  conditional E-value: 1.7e-09
  aprb_Neukirchen_a   5 fvdkekCdgCkgtaCveiCPgdLmkldkekkkayirepedCWeCysCvkeCpqqAievr 63 
                         vd ekC gC+  +C   C    +k ++   +    + + C +C +Cv +Cp+qA++++
         2576856712 244 QVDAEKCVGCG--NCATFCQFGALKARE---RMLQIKTARCMGCGACVSKCPKQALSLK 297
                        79********7..9*****999999875...5689999*****************9876 PP

>> 2576856701  BR09DRAFT_01572 menaquinone reductase, iron-sulfur cluster-binding subunit [Humidesulfovibrio idahonensis
   #    score  bias  c-Evalue  i-Evalue hmmfrom  hmm to    alifrom  ali to    envfrom  env to     acc
 ---   ------ ----- --------- --------- ------- -------    ------- -------    ------- -------    ----
   1 !   13.1   1.2   0.00019     0.013       5      23 ..      16      32 ..      14      48 .. 0.88
   2 !   20.8   7.9   8.3e-07   5.5e-05      10      66 ..      76     131 ..      70     147 .. 0.84
   3 ?    3.5   0.7      0.17        12      50      62 ..     189     201 ..     153     218 .. 0.77

  Alignments for each domain:
  == domain 1  score: 13.1 bits;  conditional E-value: 0.00019
  aprb_Neukirchen_a  5 fvdkekCdgCkgtaCveiC 23
                       ++d +kC+gC+  aC+ +C
         2576856701 16 VIDLDKCTGCG--ACMTAC 32
                       7999******7..9****9 PP

  == domain 2  score: 20.8 bits;  conditional E-value: 8.3e-07
  aprb_Neukirchen_a  10 kCdgCkgtaCveiCPgdLmkldkekkkayirepedCWeCysCvkeCpqqAievrlya 66 
                         C  C+++aCv +CP     +++e+   + +    C +C  C+ +Cp +A  +    
         2576856701  76 PCMQCGNPACVPVCPVVATDKNEEG-GIVSQIYPRCIGCRYCMAACPYHARYFNWED 131
                        6****99***************998.666666778**************97666555 PP

  == domain 3  score: 3.5 bits;  conditional E-value: 0.17
  aprb_Neukirchen_a  50 sCvkeCpqqAiev 62 
                        +C   Cp++Ai +
         2576856701 189 ACAEVCPTGAITF 201
                        6777777777754 PP

>> 2576856954  BR09DRAFT_01825 formate hydrogenlyase subunit 6/NADH:ubiquinone oxidoreductase subunit I [Humidesulfovibr
   #    score  bias  c-Evalue  i-Evalue hmmfrom  hmm to    alifrom  ali to    envfrom  env to     acc
 ---   ------ ----- --------- --------- ------- -------    ------- -------    ------- -------    ----
   1 !   25.6   8.4   2.8e-08   1.8e-06       7      77 ..      38     107 ..      35     126 .. 0.83

  Alignments for each domain:
  == domain 1  score: 25.6 bits;  conditional E-value: 2.8e-08
  aprb_Neukirchen_a   7 dkekCdgCkgtaCveiCPgdLmkldke.kkkayirepedCWeCysCvkeCpqqAievrlyadiaplggsvsp 77 
                        d e+C+ C+   C++ CP++ +++ ke ++  +  e   C +C  Cv +Cp++ ++ + +   +    sv++
         2576856954  38 DVERCIFCG--SCQRKCPSQCITVSKEdNMGTWSLEFFACVGCGICVGACPVNCLSQKTTHRPVTTVRSVIT 107
                        569*****7..9**********9966438899999******************9988777766666655555 PP

>> 2576855947  BR09DRAFT_00814 uncharacterized protein (DUF362 family) [Humidesulfovibrio idahonensis DSM 15450]
   #    score  bias  c-Evalue  i-Evalue hmmfrom  hmm to    alifrom  ali to    envfrom  env to     acc
 ---   ------ ----- --------- --------- ------- -------    ------- -------    ------- -------    ----
   1 !   25.2  11.9   3.5e-08   2.3e-06       2      62 ..     301     356 ..     300     359 .] 0.91

  Alignments for each domain:
  == domain 1  score: 25.2 bits;  conditional E-value: 3.5e-08
  aprb_Neukirchen_a   2 MpifvdkekCdgCkgtaCveiCPgdLmkldkekkkayirepedCWeCysCvkeCpqqAiev 62 
                        M ++ d+ +C+ C+  +Cv  CP + + +++      + +++ C +C++C  +Cp++Ai++
         2576855947 301 MRPKADPARCTACG--TCVAQCPAQALSITDG---LAVVDKALCIGCFCCQEMCPEKAISL 356
                        88999********7..9************865...5778999*****************87 PP

>> 2576855640  BR09DRAFT_00507 L-aspartate semialdehyde sulfurtransferase ferredoxin [Humidesulfovibrio idahonensis DSM 
   #    score  bias  c-Evalue  i-Evalue hmmfrom  hmm to    alifrom  ali to    envfrom  env to     acc
 ---   ------ ----- --------- --------- ------- -------    ------- -------    ------- -------    ----
   1 !   13.5   0.4   0.00014    0.0095      36      65 ..      82     111 ..      71     115 .. 0.84
   2 !   16.0   2.8   2.5e-05    0.0016       5      34 ..     116     143 ..     113     146 .. 0.86

  Alignments for each domain:
  == domain 1  score: 13.5 bits;  conditional E-value: 0.00014
  aprb_Neukirchen_a  36 kayirepedCWeCysCvkeCpqqAievrly 65 
                        + + r+++ C +C  C+  C+++A++v l 
         2576855640  82 QKVSRDEDLCMHCGVCTSLCRTKALSVDLE 111
                        678899*******************99875 PP

  == domain 2  score: 16.0 bits;  conditional E-value: 2.5e-05
  aprb_Neukirchen_a   5 fvdkekCdgCkgtaCveiCPgdLmkldkek 34 
                        + d ekC  C+   C+++CP   m +d ++
         2576855640 116 IFDVEKCSACG--MCTRVCPVRAMIVDMNE 143
                        5789******7..9**********999765 PP

>> 2576855573  BR09DRAFT_00440 Fe-S-cluster-containing dehydrogenase component [Humidesulfovibrio idahonensis DSM 15450]
   #    score  bias  c-Evalue  i-Evalue hmmfrom  hmm to    alifrom  ali to    envfrom  env to     acc
 ---   ------ ----- --------- --------- ------- -------    ------- -------    ------- -------    ----
   1 !   10.5   1.3    0.0012     0.079       4      24 ..       7      25 ..       2      37 .. 0.76
   2 !   18.7   8.3   3.8e-06   0.00025       9      59 ..      59     107 ..      55     110 .. 0.92
   3 ?    6.9   2.1     0.016       1.1       7      26 ..     116     142 ..     112     150 .. 0.89

  Alignments for each domain:
  == domain 1  score: 10.5 bits;  conditional E-value: 0.0012
  aprb_Neukirchen_a  4 ifvdkekCdgCkgtaCveiCP 24
                       +++d+ kC+ Ck  aC+ +C 
         2576855573  7 MVIDSAKCIDCK--ACQAACK 25
                       567788888887..7777774 PP

  == domain 2  score: 18.7 bits;  conditional E-value: 3.8e-06
  aprb_Neukirchen_a   9 ekCdgCkgtaCveiCPgdLmkldkekkkayirepedCWeCysCvkeCpqqA 59 
                          C  C ++ C  +CP     + +++  ++  +p+ C +C +C+ +Cp +A
         2576855573  59 GACMHCDEPSCLAACPTGATFKSADG--SVGIDPKLCIGCGNCIAACPYGA 107
                        57****99**********99999887..999*****************998 PP

  == domain 3  score: 6.9 bits;  conditional E-value: 0.016
  aprb_Neukirchen_a   7 dkekCdgCkg.......taCveiCPgd 26 
                        + +kCd C +       +aCv+ CP +
         2576855573 116 KADKCDYCPQrraaglaPACVDTCPTK 142
                        579*****999**************75 PP

>> 2576855255  BR09DRAFT_00120 glutamate synthase domain-containing protein 2 [Humidesulfovibrio idahonensis DSM 15450]
   #    score  bias  c-Evalue  i-Evalue hmmfrom  hmm to    alifrom  ali to    envfrom  env to     acc
 ---   ------ ----- --------- --------- ------- -------    ------- -------    ------- -------    ----
   1 !   24.9   9.0   4.5e-08     3e-06       4      63 ..      15      71 ..      13      80 .. 0.89

  Alignments for each domain:
  == domain 1  score: 24.9 bits;  conditional E-value: 4.5e-08
  aprb_Neukirchen_a  4 ifvdkekCdgCkgtaCveiCPgdLmkldkekkkayirepedCWeCysCvkeCpqqAievr 63
                       i+ dk+ C+ Ck   Cv+ C  +  + d+++ + +++++++C +C+ C   Cp++Ai ++
         2576855255 15 IVRDKDLCINCK--VCVRQCSYEAHYWDETR-QKVMHDNAKCVGCHRCEALCPTSAILIQ 71
                       5558999****8..9*************886.99***********************765 PP

>> 2576857902  BR09DRAFT_02775 Fe-S-cluster-containing dehydrogenase component [Humidesulfovibrio idahonensis DSM 15450]
   #    score  bias  c-Evalue  i-Evalue hmmfrom  hmm to    alifrom  ali to    envfrom  env to     acc
 ---   ------ ----- --------- --------- ------- -------    ------- -------    ------- -------    ----
   1 !   19.6   6.7   1.9e-06   0.00013       2      60 ..      14      74 ..      13      79 .. 0.82
   2 ?    5.9   2.3     0.031         2       7      24 ..      85     102 ..      81     106 .. 0.86
   3 !   11.4   3.2   0.00063     0.042       9      33 ..     116     147 ..     113     158 .. 0.87

  Alignments for each domain:
  == domain 1  score: 19.6 bits;  conditional E-value: 1.9e-06
  aprb_Neukirchen_a  2 MpifvdkekCdgCkgtaCveiCP..gdLmkldkekkkayirepedCWeC..ysCvkeCpqqAi 60
                       M  f+d ++C+gC+   C+++C   +    ++ +++   i  p  C +C  +sCvk C ++A+
         2576857902 14 MILFIDYDRCIGCE--SCESACRfvHGQPRINMTRTVGGIMAPVYCRHCesASCVKGCTRGAL 74
                       889**********7..99999962244455666667788**********6668********97 PP

  == domain 2  score: 5.9 bits;  conditional E-value: 0.031
  aprb_Neukirchen_a   7 dkekCdgCkgtaCveiCP 24 
                        ++  C gC+ ++C+ +CP
         2576857902  85 NPVLCAGCETKNCILACP 102
                        6778****99*******9 PP

  == domain 3  score: 11.4 bits;  conditional E-value: 0.00063
  aprb_Neukirchen_a   9 ekCdgCkg.......taCveiCPgdLmkldke 33 
                         kCd C++       +aCveiCP   m++ + 
         2576857902 116 AKCDLCQHrqamgmaPACVEICPCGAMHFVTR 147
                        69****999***************99998655 PP

>> 2576857512  BR09DRAFT_02385 quinone-modifying oxidoreductase, subunit QmoB [Humidesulfovibrio idahonensis DSM 15450]
   #    score  bias  c-Evalue  i-Evalue hmmfrom  hmm to    alifrom  ali to    envfrom  env to     acc
 ---   ------ ----- --------- --------- ------- -------    ------- -------    ------- -------    ----
   1 !   23.2   4.4   1.5e-07   9.7e-06       6      66 ..     546     602 ..     541     620 .. 0.81

  Alignments for each domain:
  == domain 1  score: 23.2 bits;  conditional E-value: 1.5e-07
  aprb_Neukirchen_a   6 vdkekCdgCkgtaCveiCPgdLmkldkekkkayirepedCWeCysCvkeCpqqAievrlya 66 
                         + ++C+ Ck  +C+e CP   +  d+++      +p  C  C  C+ +Cp++ i++  y 
         2576857512 546 FNFQRCTQCK--RCTEECPFGALDDDEKG--TPKPNPTRCRRCGTCMGACPERVISFDNYN 602
                        56799****8..*******9998888776..77889*******************987664 PP

>> 2576855773  BR09DRAFT_00640 nitroreductase [Humidesulfovibrio idahonensis DSM 15450]
   #    score  bias  c-Evalue  i-Evalue hmmfrom  hmm to    alifrom  ali to    envfrom  env to     acc
 ---   ------ ----- --------- --------- ------- -------    ------- -------    ------- -------    ----
   1 !   23.2   3.7   1.5e-07   9.7e-06       6      61 ..       6      58 ..       3      78 .. 0.88

  Alignments for each domain:
  == domain 1  score: 23.2 bits;  conditional E-value: 1.5e-07
  aprb_Neukirchen_a  6 vdkekCdgCkgtaCveiCPgdLmkldkekkkayirepedCWeCysCvkeCpqqAie 61
                       vdke C   +   C+e CP   ++ d+++   +      C eC  Cv +Cp++A++
         2576855773  6 VDKEMCRRDG--ICIESCPLGCLTADADG-YPVATADPVCIECGHCVAICPHGAMQ 58
                       7777777765..9**************98.888888889***************97 PP

>> 2576857132  BR09DRAFT_02004 nitroreductase [Humidesulfovibrio idahonensis DSM 15450]
   #    score  bias  c-Evalue  i-Evalue hmmfrom  hmm to    alifrom  ali to    envfrom  env to     acc
 ---   ------ ----- --------- --------- ------- -------    ------- -------    ------- -------    ----
   1 !   22.7   0.7   2.2e-07   1.4e-05      14      65 ..      11      64 ..       4      78 .. 0.83

  Alignments for each domain:
  == domain 1  score: 22.7 bits;  conditional E-value: 2.2e-07
  aprb_Neukirchen_a 14 Ckg.taCveiCPgdLmkldkekkkayire.pedCWeCysCvkeCpqqAievrly 65
                       C++ + C++ CP  L++  k+k   ++ e  e C  C  C+  Cp+ Ai + ++
         2576857132 11 CNKdGLCISECPAFLFERGKDKFPVVLPEaAERCILCGHCIAVCPTAAITLAGQ 64
                       55557***************9977777552689****************98765 PP

>> 2576856750  BR09DRAFT_01621 glycyl-radical enzyme activating protein [Humidesulfovibrio idahonensis DSM 15450]
   #    score  bias  c-Evalue  i-Evalue hmmfrom  hmm to    alifrom  ali to    envfrom  env to     acc
 ---   ------ ----- --------- --------- ------- -------    ------- -------    ------- -------    ----
   1 ?    1.4   8.9       0.8        52      46      61 ..      63      78 ..      31      85 .. 0.64
   2 !   21.6   9.6   4.6e-07     3e-05      13      68 ..      64     114 ..      53     125 .. 0.84

  Alignments for each domain:
  == domain 1  score: 1.4 bits;  conditional E-value: 0.8
  aprb_Neukirchen_a 46 WeCysCvkeCpqqAie 61
                        eC  C+ +Cp+qAi+
         2576856750 63 EECGRCIAACPNQAIS 78
                       48************96 PP

  == domain 2  score: 21.6 bits;  conditional E-value: 4.6e-07
  aprb_Neukirchen_a  13 gCkgtaCveiCPgdLmkldkekkkayirepedCWeCysCvkeCpqqAievrlyadi 68 
                         C+  +C+ +CP++ +   +      + +   C +C  Cv +Cp qA++v++ ++ 
         2576856750  64 ECG--RCIAACPNQAISELEG---FPLIDGTRCKGCLKCVEACPAQAMNVYGEKQS 114
                        575..*********9998755...5788999********************99887 PP

>> 2576855779  BR09DRAFT_00646 hydrogenase-4 component H [Humidesulfovibrio idahonensis DSM 15450]
   #    score  bias  c-Evalue  i-Evalue hmmfrom  hmm to    alifrom  ali to    envfrom  env to     acc
 ---   ------ ----- --------- --------- ------- -------    ------- -------    ------- -------    ----
   1 !   20.2   5.4   1.3e-06   8.4e-05       7      72 ..      39     105 ..      36     111 .. 0.81

  Alignments for each domain:
  == domain 1  score: 20.2 bits;  conditional E-value: 1.3e-06
  aprb_Neukirchen_a   7 dkekCdgCkgtaCveiCPgdLmkldke...kkkayirepedCWeCysCvkeCpqqAievrlyadiaplg 72 
                        d++kC+ C+   C ++C    ++++ +   +   ++   + C  C  C   Cp++A+ +    ++  lg
         2576855779  39 DPQKCILCG--ICRHVCAPGAIQIRVNedgTGMNFVLWHNSCVFCGMCAHYCPTGALTMSNNWHLSHLG 105
                        689*****7..9*****666666643323566889999*******************999888876666 PP

>> 2576858207  BR09DRAFT_03081 [DsrC]-trisulfide reductase subunit O [Humidesulfovibrio idahonensis DSM 15450]
   #    score  bias  c-Evalue  i-Evalue hmmfrom  hmm to    alifrom  ali to    envfrom  env to     acc
 ---   ------ ----- --------- --------- ------- -------    ------- -------    ------- -------    ----
   1 !   20.3  10.2   1.2e-06     8e-05      11      62 ..     118     167 ..     115     201 .. 0.89
   2 ?   -1.9   0.2         8   5.3e+02       9      22 ..     194     214 ..     185     229 .. 0.80

  Alignments for each domain:
  == domain 1  score: 20.3 bits;  conditional E-value: 1.2e-06
  aprb_Neukirchen_a  11 CdgCkgtaCveiCPgdLmkldkekkkayirepedCWeCysCvkeCpqqAiev 62 
                        C+ C ++ Cv++CP +  + ++++   +  +   C +C  C+  Cp++A ++
         2576858207 118 CNHCTNPPCVRVCPTQATYQRPDG--IVAMDYHRCIGCRYCMAGCPFGARSF 167
                        ****99****************98..88889999**************9665 PP

  == domain 2  score: -1.9 bits;  conditional E-value: 8
  aprb_Neukirchen_a   9 ekCdgCkg.......taCvei 22 
                        ekC+ C +       +aCve+
         2576858207 194 EKCNFCVErlaqgkqPACVEA 214
                        789999777777777788765 PP

>> 2576857965  BR09DRAFT_02838 electron-transferring-flavoprotein dehydrogenase [Humidesulfovibrio idahonensis DSM 15450
   #    score  bias  c-Evalue  i-Evalue hmmfrom  hmm to    alifrom  ali to    envfrom  env to     acc
 ---   ------ ----- --------- --------- ------- -------    ------- -------    ------- -------    ----
   1 !   18.0   8.0   6.1e-06    0.0004       8      57 ..     555     603 ..     551     614 .. 0.93

  Alignments for each domain:
  == domain 1  score: 18.0 bits;  conditional E-value: 6.1e-06
  aprb_Neukirchen_a   8 kekCdgCkgtaCveiCPgdLmkldkekkkayirepedCWeCysCvkeCpq 57 
                        ++ C+ C ++ C+e+C g+ +  ++e+  a + + e+C +C +C+  C +
         2576857965 555 HNVCKACDEKVCIEACSGQAISTNPEG-GAPLFDREKCVHCGACIWNCSK 603
                        678****99*****************8.99999***************75 PP

>> 2576857105  BR09DRAFT_01977 Fe-S-cluster-containing dehydrogenase component [Humidesulfovibrio idahonensis DSM 15450]
   #    score  bias  c-Evalue  i-Evalue hmmfrom  hmm to    alifrom  ali to    envfrom  env to     acc
 ---   ------ ----- --------- --------- ------- -------    ------- -------    ------- -------    ----
   1 !    9.0   1.2    0.0035      0.23       5      23 ..       7      23 ..       3      27 .. 0.75
   2 !   15.3  12.4   4.1e-05    0.0027       9      56 ..      58     104 ..      53     106 .. 0.91
   3 ?    3.5   2.8      0.18        12       8      27 ..     117     143 ..     108     150 .. 0.86

  Alignments for each domain:
  == domain 1  score: 9.0 bits;  conditional E-value: 0.0035
  aprb_Neukirchen_a  5 fvdkekCdgCkgtaCveiC 23
                         ++++C+gCk  aC   C
         2576857105  7 ALNPNRCIGCK--ACLVHC 23
                       66788888887..787777 PP

  == domain 2  score: 15.3 bits;  conditional E-value: 4.1e-05
  aprb_Neukirchen_a   9 ekCdgCkgtaCveiCPgdLmkldkekkkayirepedCWeCysCvkeCp 56 
                        ++C  C ++ Cv++CP   + +++e+   +  +++ C +C  C  +Cp
         2576857105  58 QNCMQCDDPFCVKVCPAGALAKRPED-GLVWLDNDACIGCQRCADACP 104
                        68****99*********999999997.899999**************9 PP

  == domain 3  score: 3.5 bits;  conditional E-value: 0.18
  aprb_Neukirchen_a   8 kekCdgCkg.......taCveiCPgdL 27 
                        ++kCd Ck+       +aCv  C  + 
         2576857105 117 TKKCDYCKDrvdqgmdPACVTGCTAKA 143
                        79*****9999999*99***9997765 PP

>> 2576856903  BR09DRAFT_01774 formate dehydrogenase iron-sulfur subunit [Humidesulfovibrio idahonensis DSM 15450]
   #    score  bias  c-Evalue  i-Evalue hmmfrom  hmm to    alifrom  ali to    envfrom  env to     acc
 ---   ------ ----- --------- --------- ------- -------    ------- -------    ------- -------    ----
   1 !   10.5   0.3    0.0012     0.079      37      57 ..      45      65 ..      36      83 .. 0.71
   2 ?    6.8   9.0     0.017       1.1       8      58 ..     126     174 ..     123     180 .. 0.91
   3 !    7.8   0.4    0.0081      0.53      10      30 ..     200     227 ..     189     239 .. 0.86

  Alignments for each domain:
  == domain 1  score: 10.5 bits;  conditional E-value: 0.0012
  aprb_Neukirchen_a 37 ayirepedCWeCysCvkeCpq 57
                       a +++ ++C +C +Cv +C++
         2576856903 45 ATLHDLSKCVGCGACVAACRE 65
                       555566666666666666654 PP

  == domain 2  score: 6.8 bits;  conditional E-value: 0.017
  aprb_Neukirchen_a   8 kekCdgCkgtaCveiCPgdLmkldkekkkayirepedCWeCysCvkeCpqq 58 
                        + +C  C+++ C + CP      ++++   +  +p+ C + + C   Cp q
         2576856903 126 PRRCMHCQNPPCANLCPWGAAAREDNG--IVRIDPDICLGGAKCKTVCPWQ 174
                        579****************99998775..9999***************965 PP

  == domain 3  score: 7.8 bits;  conditional E-value: 0.0081
  aprb_Neukirchen_a  10 kCdgCkg.......taCveiCPgdLmkl 30 
                        kCd C +       +aC+e+CP ++  +
         2576856903 200 KCDRCADrvsvggkPACIEACPYEVQDI 227
                        9****999**************887655 PP

>> 2576856665  BR09DRAFT_01536 pyruvate-ferredoxin/flavodoxin oxidoreductase [Humidesulfovibrio idahonensis DSM 15450]
   #    score  bias  c-Evalue  i-Evalue hmmfrom  hmm to    alifrom  ali to    envfrom  env to     acc
 ---   ------ ----- --------- --------- ------- -------    ------- -------    ------- -------    ----
   1 ?    7.5   1.1     0.011       0.7       8      29 ..     686     705 ..     681     720 .. 0.75
   2 !   13.4   1.1   0.00016     0.011       4      26 ..     738     758 ..     735     778 .. 0.82

  Alignments for each domain:
  == domain 1  score: 7.5 bits;  conditional E-value: 0.011
  aprb_Neukirchen_a   8 kekCdgCkgtaCveiCPgdLmk 29 
                        ke+C+ C+  +C  +CP+  + 
         2576856665 686 KENCIQCN--QCAFVCPHATIR 705
                        67888886..888888887654 PP

  == domain 2  score: 13.4 bits;  conditional E-value: 0.00016
  aprb_Neukirchen_a   4 ifvdkekCdgCkgtaCveiCPgd 26 
                        i v++  C gC+  +C +iCP +
         2576856665 738 IQVNTMDCMGCG--NCADICPAK 758
                        789********7..9******75 PP

>> 2576857498  BR09DRAFT_02371 NADH-quinone oxidoreductase subunit I [Humidesulfovibrio idahonensis DSM 15450]
   #    score  bias  c-Evalue  i-Evalue hmmfrom  hmm to    alifrom  ali to    envfrom  env to     acc
 ---   ------ ----- --------- --------- ------- -------    ------- -------    ------- -------    ----
   1 !    8.3   2.6    0.0057      0.38      10      34 ..      65      87 ..      62     104 .. 0.79
   2 !   11.1   0.1   0.00078     0.051      40      65 ..     122     147 ..     109     159 .. 0.70

  Alignments for each domain:
  == domain 1  score: 8.3 bits;  conditional E-value: 0.0057
  aprb_Neukirchen_a 10 kCdgCkgtaCveiCPgdLmkldkek 34
                       +C+ C+   C  +CP+  +++ k+k
         2576857498 65 RCISCG--MCALACPSHCLTVVKKK 87
                       8****7..9******9998887653 PP

  == domain 2  score: 11.1 bits;  conditional E-value: 0.00078
  aprb_Neukirchen_a  40 repedCWeCysCvkeCpqqAievrly 65 
                         +   C  C  C+  Cp +A+++   
         2576857498 122 YDYTLCSLCGTCMENCPAGALRFSKN 147
                        55566778888888888888776554 PP

>> 2576857120  BR09DRAFT_01992 succinate dehydrogenase iron-sulfur subunit [Humidesulfovibrio idahonensis DSM 15450]
   #    score  bias  c-Evalue  i-Evalue hmmfrom  hmm to    alifrom  ali to    envfrom  env to     acc
 ---   ------ ----- --------- --------- ------- -------    ------- -------    ------- -------    ----
   1 !    9.5   0.5    0.0025      0.17      37      57 ..     142     162 ..     132     175 .. 0.83
   2 ?    5.9   0.1     0.032       2.1      13      27 ..     206     221 ..     205     233 .. 0.86

  Alignments for each domain:
  == domain 1  score: 9.5 bits;  conditional E-value: 0.0025
  aprb_Neukirchen_a  37 ayirepedCWeCysCvkeCpq 57 
                          i e + C eC +Cv +C +
         2576857120 142 EAIYELDRCVECGCCVAACGT 162
                        46788999***********65 PP

  == domain 2  score: 5.9 bits;  conditional E-value: 0.032
  aprb_Neukirchen_a  13 gCkg.taCveiCPgdL 27 
                        gC g  aC+++CP+ +
         2576857120 206 GCMGlLACEDVCPKHM 221
                        899999*******976 PP

>> 2576857605  BR09DRAFT_02478 succinate dehydrogenase iron-sulfur subunit [Humidesulfovibrio idahonensis DSM 15450]
   #    score  bias  c-Evalue  i-Evalue hmmfrom  hmm to    alifrom  ali to    envfrom  env to     acc
 ---   ------ ----- --------- --------- ------- -------    ------- -------    ------- -------    ----
   1 !    9.3   0.8    0.0028      0.18       9      29 ..     148     166 ..     136     180 .. 0.65
   2 ?    5.9   0.2     0.033       2.2      13      27 ..     206     221 ..     205     230 .. 0.88

  Alignments for each domain:
  == domain 1  score: 9.3 bits;  conditional E-value: 0.0028
  aprb_Neukirchen_a   9 ekCdgCkgtaCveiCPgdLmk 29 
                        ++C+ C+   Cv +C   Lm 
         2576857605 148 DRCIECG--CCVAACGTALMR 166
                        4566664..666666666665 PP

  == domain 2  score: 5.9 bits;  conditional E-value: 0.033
  aprb_Neukirchen_a  13 gCkg.taCveiCPgdL 27 
                        gC g  aC+++CP+++
         2576857605 206 GCMGlLACEDVCPKKI 221
                        899999*******976 PP

>> 2576858040  BR09DRAFT_02913 4Fe-4S binding protein [Humidesulfovibrio idahonensis DSM 15450]
   #    score  bias  c-Evalue  i-Evalue hmmfrom  hmm to    alifrom  ali to    envfrom  env to     acc
 ---   ------ ----- --------- --------- ------- -------    ------- -------    ------- -------    ----
   1 ?    6.4   2.1     0.022       1.4      38      60 ..     354     376 ..     329     381 .. 0.61
   2 ?   13.0   7.4   0.00021     0.014       4      64 ..     354     409 ..     349     415 .. 0.89

  Alignments for each domain:
  == domain 1  score: 6.4 bits;  conditional E-value: 0.022
  aprb_Neukirchen_a  38 yirepedCWeCysCvkeCpqqAi 60 
                        +  + + C  C sC ++C+ +A+
         2576858040 354 MRINLDTCTRCGSCRRACRYSAL 376
                        33455667777777777777765 PP

  == domain 2  score: 13.0 bits;  conditional E-value: 0.00021
  aprb_Neukirchen_a   4 ifvdkekCdgCkgtaCveiCPgdLmkldkekkkayirepedCWeCysCvkeCpqqAievrl 64 
                        ++++ + C+ C+   C ++C  + ++ ++ +     r    C  C  Cv +Cp++++++r 
         2576858040 354 MRINLDTCTRCG--SCRRACRYSALTSQEIE---AGRPGLSCTLCGDCVGACPHDSMHYRF 409
                        57999******7..9*********9998765...788899****************99986 PP

>> 2576855748  BR09DRAFT_00615 4Fe-4S dicluster protein [Humidesulfovibrio idahonensis DSM 15450]
   #    score  bias  c-Evalue  i-Evalue hmmfrom  hmm to    alifrom  ali to    envfrom  env to     acc
 ---   ------ ----- --------- --------- ------- -------    ------- -------    ------- -------    ----
   1 ?   13.1   2.1    0.0002     0.013      19      57 ..     200     240 ..     198     242 .. 0.74
   2 ?    4.1   5.6      0.11       7.5       7      24 ..     251     266 ..     246     270 .. 0.66

  Alignments for each domain:
  == domain 1  score: 13.1 bits;  conditional E-value: 0.0002
  aprb_Neukirchen_a  19 CveiCP.gdLmkl.dkekkkayirepedCWeCysCvkeCpq 57 
                        C   CP g L+ +    +  a++r+ + C  C  C k+Cp+
         2576855748 200 CRALCPyGALLGVlSWLSPVAVNRDADACVSCGRCAKACPV 240
                        777777434443314446689*******************7 PP

  == domain 2  score: 4.1 bits;  conditional E-value: 0.11
  aprb_Neukirchen_a   7 dkekCdgCkgtaCveiCP 24 
                         +  C+gC   +Cv +CP
         2576855748 251 TSPDCQGCA--ECVGACP 266
                        555677774..6777777 PP

>> 2576857184  BR09DRAFT_02057 ferredoxin [Humidesulfovibrio idahonensis DSM 15450]
   #    score  bias  c-Evalue  i-Evalue hmmfrom  hmm to    alifrom  ali to    envfrom  env to     acc
 ---   ------ ----- --------- --------- ------- -------    ------- -------    ------- -------    ----
   1 ?   11.8   3.5   0.00049     0.032       7      39 ..      12      41 ..       8      69 .. 0.76

  Alignments for each domain:
  == domain 1  score: 11.8 bits;  conditional E-value: 0.00049
  aprb_Neukirchen_a  7 dkekCdgCkgtaCveiCPgdLmkldkekkkayi 39
                       d ++C+ C    C eiCP  ++  d++  + y+
         2576857184 12 DLSRCNACS--GCAEICPE-VFGWDEDMARPYL 41
                       6789****7..8******6.5566666555555 PP

>> 2576855763  BR09DRAFT_00630 epoxyqueuosine reductase [Humidesulfovibrio idahonensis DSM 15450]
   #    score  bias  c-Evalue  i-Evalue hmmfrom  hmm to    alifrom  ali to    envfrom  env to     acc
 ---   ------ ----- --------- --------- ------- -------    ------- -------    ------- -------    ----
   1 ?    9.8   1.0     0.002      0.13      11      64 ..     181     200 ..     175     215 .. 0.60
   2 ?    2.9   0.2      0.27        18      14      27 ..     259     270 ..     254     287 .. 0.81

  Alignments for each domain:
  == domain 1  score: 9.8 bits;  conditional E-value: 0.002
  aprb_Neukirchen_a  11 CdgCkgtaCveiCPgdLmkldkekkkayirepedCWeCysCvkeCpqqAievrl 64 
                        C+gC                                    C   Cp++A++  +
         2576855763 181 CIGC----------------------------------GLCAAVCPVGAVRRDG 200
                        5555..................................5555555555555444 PP

  == domain 2  score: 2.9 bits;  conditional E-value: 0.27
  aprb_Neukirchen_a  14 CkgtaCveiCPgdL 27 
                        C+   C+ +CP  L
         2576855763 259 CG--YCMAVCPAGL 270
                        86..99****9866 PP

>> 2576857511  BR09DRAFT_02384 quinone-modifying oxidoreductase, subunit QmoC [Humidesulfovibrio idahonensis DSM 15450]
   #    score  bias  c-Evalue  i-Evalue hmmfrom  hmm to    alifrom  ali to    envfrom  env to     acc
 ---   ------ ----- --------- --------- ------- -------    ------- -------    ------- -------    ----
   1 ?    6.5   0.6     0.021       1.4      42      56 ..      25      39 ..      12      48 .. 0.85
   2 ?    5.4   0.5     0.046       3.1      10      25 ..      71      84 ..      66      99 .. 0.76

  Alignments for each domain:
  == domain 1  score: 6.5 bits;  conditional E-value: 0.021
  aprb_Neukirchen_a 42 pedCWeCysCvkeCp 56
                        ++C++C+ C  +Cp
         2576857511 25 LKKCYQCATCSVACP 39
                       578999999999998 PP

  == domain 2  score: 5.4 bits;  conditional E-value: 0.046
  aprb_Neukirchen_a 10 kCdgCkgtaCveiCPg 25
                        C+ C+  +C + CP 
         2576857511 71 LCHNCG--TCSDLCPR 84
                       577786..78888874 PP

>> 2576857128  BR09DRAFT_02000 4Fe-4S dicluster protein [Humidesulfovibrio idahonensis DSM 15450]
   #    score  bias  c-Evalue  i-Evalue hmmfrom  hmm to    alifrom  ali to    envfrom  env to     acc
 ---   ------ ----- --------- --------- ------- -------    ------- -------    ------- -------    ----
   1 ?    5.3   2.1      0.05       3.3       8      25 ..     235     250 ..     218     281 .. 0.71
   2 ?    8.2   1.9    0.0062      0.41      10      26 ..     322     336 ..     318     342 .. 0.77

  Alignments for each domain:
  == domain 1  score: 5.3 bits;  conditional E-value: 0.05
  aprb_Neukirchen_a   8 kekCdgCkgtaCveiCPg 25 
                        + +C  C+   C++ CP 
         2576857128 235 SARCLSCG--VCTYLCPT 250
                        34566664..66666664 PP

  == domain 2  score: 8.2 bits;  conditional E-value: 0.0062
  aprb_Neukirchen_a  10 kCdgCkgtaCveiCPgd 26 
                         C+gC+  +C++ CP +
         2576857128 322 SCTGCG--RCIKSCPVS 336
                        588886..888888865 PP

>> 2576857809  BR09DRAFT_02682 L-lactate dehydrogenase complex protein LldF [Humidesulfovibrio idahonensis DSM 15450]
   #    score  bias  c-Evalue  i-Evalue hmmfrom  hmm to    alifrom  ali to    envfrom  env to     acc
 ---   ------ ----- --------- --------- ------- -------    ------- -------    ------- -------    ----
   1 ?    7.0   0.6     0.015      0.99      10      24 ..     309     321 ..     297     326 .. 0.69
   2 ?    3.3   1.0      0.21        14      11      27 ..     360     374 ..     357     386 .. 0.85

  Alignments for each domain:
  == domain 1  score: 7.0 bits;  conditional E-value: 0.015
  aprb_Neukirchen_a  10 kCdgCkgtaCveiCP 24 
                         C+ C+  aC ++CP
         2576857809 309 ACIRCG--ACLNVCP 321
                        466665..6666666 PP

  == domain 2  score: 3.3 bits;  conditional E-value: 0.21
  aprb_Neukirchen_a  11 CdgCkgtaCveiCPgdL 27 
                        C+ C+  aC + CP ++
         2576857809 360 CTLCG--ACKRTCPLSI 374
                        88896..9*****9765 PP

>> 2576856676  BR09DRAFT_01547 iron-sulfur cluster protein [Humidesulfovibrio idahonensis DSM 15450]
   #    score  bias  c-Evalue  i-Evalue hmmfrom  hmm to    alifrom  ali to    envfrom  env to     acc
 ---   ------ ----- --------- --------- ------- -------    ------- -------    ------- -------    ----
   1 ?    6.8   0.5     0.017       1.1      10      24 ..     312     324 ..     305     334 .. 0.86
   2 ?    4.3   0.8       0.1       6.7       9      25 ..     361     375 ..     359     394 .. 0.78

  Alignments for each domain:
  == domain 1  score: 6.8 bits;  conditional E-value: 0.017
  aprb_Neukirchen_a  10 kCdgCkgtaCveiCP 24 
                        +C  C+  aC ++CP
         2576856676 312 RCVRCG--ACANVCP 324
                        89***7..9*****9 PP

  == domain 2  score: 4.3 bits;  conditional E-value: 0.1
  aprb_Neukirchen_a   9 ekCdgCkgtaCveiCPg 25 
                        ++C+ C+  aC  +C g
         2576856676 361 QNCINCG--ACKAVCAG 375
                        68****7..9*****98 PP

>> 2576857123  BR09DRAFT_01995 heterodisulfide reductase subunit C2 [Humidesulfovibrio idahonensis DSM 15450]
   #    score  bias  c-Evalue  i-Evalue hmmfrom  hmm to    alifrom  ali to    envfrom  env to     acc
 ---   ------ ----- --------- --------- ------- -------    ------- -------    ------- -------    ----
   1 ?    2.8   2.6      0.29        19      40      55 ..      28      43 ..      15      47 .. 0.84
   2 ?    8.7   2.6    0.0045       0.3      29      68 ..      61      99 ..      53     110 .. 0.73

  Alignments for each domain:
  == domain 1  score: 2.8 bits;  conditional E-value: 0.29
  aprb_Neukirchen_a 40 repedCWeCysCvkeC 55
                       ++ + C++C +C+  C
         2576857123 28 QDLKSCYQCGNCTAGC 43
                       67799*******9999 PP

  == domain 2  score: 8.7 bits;  conditional E-value: 0.0045
  aprb_Neukirchen_a 29 kldkekkkayirepedCWeCysCvkeCpqqAievrlyadi 68
                       +l ++++   +r+   C  C +C+  Cp++ iev    d+
         2576857123 61 QLGHKERALSCRSIWLCATCQACTTRCPNN-IEVATVMDV 99
                       555566667788888899999999999876.777776666 PP

>> 2576857127  BR09DRAFT_01999 formate dehydrogenase (coenzyme F420) beta subunit [Humidesulfovibrio idahonensis DSM 154
   #    score  bias  c-Evalue  i-Evalue hmmfrom  hmm to    alifrom  ali to    envfrom  env to     acc
 ---   ------ ----- --------- --------- ------- -------    ------- -------    ------- -------    ----
   1 ?    1.5   7.7       0.7        46      41      56 ..     207     222 ..     198     234 .. 0.73
   2 ?    8.0   0.4    0.0072      0.47      10      27 ..     263     278 ..     254     296 .. 0.75

  Alignments for each domain:
  == domain 1  score: 1.5 bits;  conditional E-value: 0.7
  aprb_Neukirchen_a  41 epedCWeCysCvkeCp 56 
                        + + C  Cy+C  +Cp
         2576857127 207 QMSRCIRCYACRNACP 222
                        4556666666666666 PP

  == domain 2  score: 8.0 bits;  conditional E-value: 0.0072
  aprb_Neukirchen_a  10 kCdgCkgtaCveiCPgdL 27 
                        +C+ C+  +C++ CP  +
         2576857127 263 RCTECG--ECQRSCPMGI 278
                        899997..9*****9866 PP

>> 2576856687  BR09DRAFT_01558 FAD/FMN-containing dehydrogenase [Humidesulfovibrio idahonensis DSM 15450]
   #    score  bias  c-Evalue  i-Evalue hmmfrom  hmm to    alifrom  ali to    envfrom  env to     acc
 ---   ------ ----- --------- --------- ------- -------    ------- -------    ------- -------    ----
   1 ?    4.3   3.4       0.1       6.7       8      24 ..     729     743 ..     726     745 .. 0.87
   2 ?    5.9   1.5     0.032       2.1       8      26 ..     791     807 ..     789     818 .. 0.88

  Alignments for each domain:
  == domain 1  score: 4.3 bits;  conditional E-value: 0.1
  aprb_Neukirchen_a   8 kekCdgCkgtaCveiCP 24 
                         + C+ C+  +C ++CP
         2576856687 729 VQTCTRCG--KCKQVCP 743
                        578****7..9****** PP

  == domain 2  score: 5.9 bits;  conditional E-value: 0.032
  aprb_Neukirchen_a   8 kekCdgCkgtaCveiCPgd 26 
                        +e C+ C+  +C  +CP +
         2576856687 791 MEHCTACG--KCKGVCPVK 807
                        799****7..9******76 PP

>> 2576856777  BR09DRAFT_01648 formate dehydrogenase iron-sulfur subunit [Humidesulfovibrio idahonensis DSM 15450]
   #    score  bias  c-Evalue  i-Evalue hmmfrom  hmm to    alifrom  ali to    envfrom  env to     acc
 ---   ------ ----- --------- --------- ------- -------    ------- -------    ------- -------    ----
   1 ?    3.0   1.8      0.25        16       5      23 ..       6      22 ..       1      27 [. 0.69
   2 ?    9.7   1.1    0.0022      0.14      22      75 ..     117     174 ..     113     186 .. 0.72

  Alignments for each domain:
  == domain 1  score: 3.0 bits;  conditional E-value: 0.25
  aprb_Neukirchen_a  5 fvdkekCdgCkgtaCveiC 23
                        +d+++C+ C+   C+  C
         2576856777  6 LIDTTRCTACR--GCQVGC 22
                       57888888886..465555 PP

  == domain 2  score: 9.7 bits;  conditional E-value: 0.0022
  aprb_Neukirchen_a  22 iCPgdLmkldkekkkayirepedCWeCy......sCvkeCpqqAievrlyadiaplggsv 75 
                        +CP d+  +d+++    i + ++C + +       Cvk C  +A+++   ad+ +l ++ 
         2576856777 117 ACPYDIPRKDPKT--KRIVKCDMCIDRVkanrlpMCVKSCAMGAMSFGERADMLKLAAER 174
                        7999999999886..44455566665442222227******************8887765 PP

>> 2576855603  BR09DRAFT_00470 4Fe-4S dicluster protein [Humidesulfovibrio idahonensis DSM 15450]
   #    score  bias  c-Evalue  i-Evalue hmmfrom  hmm to    alifrom  ali to    envfrom  env to     acc
 ---   ------ ----- --------- --------- ------- -------    ------- -------    ------- -------    ----
   1 ?   -1.8   0.0       7.5   4.9e+02      81     106 ..      43      68 ..      24     105 .. 0.78
   2 ?    2.2   5.4      0.45        30      40      57 ..     231     248 ..     224     260 .. 0.87
   3 ?    4.9   1.9     0.064       4.2      10      24 ..     315     327 ..     309     333 .. 0.77

  Alignments for each domain:
  == domain 1  score: -1.8 bits;  conditional E-value: 7.5
  aprb_Neukirchen_a  81 eedimWtikfrdgkvkrfkipirttp 106
                        + +i W +  +  + krf +p r+t 
         2576855603  43 DLEIAWDFDVAYNSPKRFLLPPRETL 68 
                        33699999999999999999998854 PP

  == domain 2  score: 2.2 bits;  conditional E-value: 0.45
  aprb_Neukirchen_a  40 repedCWeCysCvkeCpq 57 
                        r+ ++C  C sC   Cp+
         2576855603 231 RYSQMCLACGSCNIVCPT 248
                        789999999999999996 PP

  == domain 3  score: 4.9 bits;  conditional E-value: 0.064
  aprb_Neukirchen_a  10 kCdgCkgtaCveiCP 24 
                         C gC+  +Cv++C 
         2576855603 315 GCVGCG--RCVRACT 327
                        599996..9999996 PP


Internal pipeline statistics summary:
-------------------------------------
Query model(s):                            1  (157 nodes)
Target sequences:                       3222  (1049827 residues searched)
Passed MSV filter:                       174  (0.0540037); expected 64.4 (0.02)
Passed bias filter:                      130  (0.0403476); expected 64.4 (0.02)
Passed Vit filter:                        72  (0.0223464); expected 3.2 (0.001)
Passed Fwd filter:                        50  (0.0155183); expected 0.0 (1e-05)
Initial search space (Z):               3222  [actual number of targets]
Domain search space  (domZ):              49  [number of targets reported over threshold]
# CPU time: 0.05u 0.00s 00:00:00.05 Elapsed: 00:00:00.03
# Mc/sec: 5365.09
//
[ok]
