# Supplementary material for: Sulfur disproportionation occurs globally across anoxic habitats and has multiple mechanisms of independent evolutionary origin
Source: ISME J. 2026 Mar 2;20(1):wrag042. doi: 10.1093/ismejo/wrag042 (PMC12998232; doi:10.1093/ismejo/wrag042)
Supplement: Sup_File_4_raw_trees_wrag042 [file sup_file_4_raw_trees_wrag042.zip]

Archive with 68 entries (65 files):
- SupFile4_raw_trees/
- __MACOSX/._SupFile4_raw_trees
- SupFile4_raw_trees/SupFile3a_aligs/
- __MACOSX/SupFile4_raw_trees/._SupFile3a_aligs
- SupFile4_raw_trees/SupFile3b_trees/
- __MACOSX/SupFile4_raw_trees/._SupFile3b_trees
- SupFile4_raw_trees/SupFile3a_aligs/molyc_7at.fasta
- __MACOSX/SupFile4_raw_trees/SupFile3a_aligs/._molyc_7at.fasta
- SupFile4_raw_trees/SupFile3a_aligs/tusa_cleanplus7at.fasta
- __MACOSX/SupFile4_raw_trees/SupFile3a_aligs/._tusa_cleanplus7at.fasta
- SupFile4_raw_trees/SupFile3a_aligs/eyh_9at.fasta
- __MACOSX/SupFile4_raw_trees/SupFile3a_aligs/._eyh_9at.fasta
- SupFile4_raw_trees/SupFile3a_aligs/molya_15at.fasta
- __MACOSX/SupFile4_raw_trees/SupFile3a_aligs/._molya_15at.fasta
- SupFile4_raw_trees/SupFile3a_aligs/chp2_3at.fasta
- __MACOSX/SupFile4_raw_trees/SupFile3a_aligs/._chp2_3at.fasta
- SupFile4_raw_trees/SupFile3a_aligs/ytdhp3_selected_all_rf_sat.fasta
- __MACOSX/SupFile4_raw_trees/SupFile3a_aligs/._ytdhp3_selected_all_rf_sat.fasta
- SupFile4_raw_trees/SupFile3a_aligs/chp1_3at.fasta
- __MACOSX/SupFile4_raw_trees/SupFile3a_aligs/._chp1_3at.fasta
- SupFile4_raw_trees/SupFile3a_aligs/yede_16at.fasta
- __MACOSX/SupFile4_raw_trees/SupFile3a_aligs/._yede_16at.fasta
- SupFile4_raw_trees/SupFile3a_aligs/dsre_3at.fasta
- __MACOSX/SupFile4_raw_trees/SupFile3a_aligs/._dsre_3at.fasta
- SupFile4_raw_trees/SupFile3a_aligs/molyb_8at.fasta
- __MACOSX/SupFile4_raw_trees/SupFile3a_aligs/._molyb_8at.fasta
- SupFile4_raw_trees/SupFile3b_trees/dsre_iqtreeC60SH.tre
- __MACOSX/SupFile4_raw_trees/SupFile3b_trees/._dsre_iqtreeC60SH.tre
- SupFile4_raw_trees/SupFile3b_trees/eyh_iqtreeC60SH.tre
- __MACOSX/SupFile4_raw_trees/SupFile3b_trees/._eyh_iqtreeC60SH.tre
- SupFile4_raw_trees/SupFile3b_trees/.DS_Store
- __MACOSX/SupFile4_raw_trees/SupFile3b_trees/._.DS_Store
- SupFile4_raw_trees/SupFile3b_trees/tusa_iqtreeC60SH.tre
- __MACOSX/SupFile4_raw_trees/SupFile3b_trees/._tusa_iqtreeC60SH.tre
- SupFile4_raw_trees/SupFile3b_trees/molya_iqtreeC60SH.tre
- __MACOSX/SupFile4_raw_trees/SupFile3b_trees/._molya_iqtreeC60SH.tre
- SupFile4_raw_trees/SupFile3b_trees/chp3_iqtreeC60.tre
- __MACOSX/SupFile4_raw_trees/SupFile3b_trees/._chp3_iqtreeC60.tre
- SupFile4_raw_trees/SupFile3b_trees/molyb_iqtreeC60.tre
- __MACOSX/SupFile4_raw_trees/SupFile3b_trees/._molyb_iqtreeC60.tre
- SupFile4_raw_trees/SupFile3b_trees/chp1_iqtreeC60SH.tre
- __MACOSX/SupFile4_raw_trees/SupFile3b_trees/._chp1_iqtreeC60SH.tre
- SupFile4_raw_trees/SupFile3b_trees/molya_iqtreeC60.tre
- __MACOSX/SupFile4_raw_trees/SupFile3b_trees/._molya_iqtreeC60.tre
- SupFile4_raw_trees/SupFile3b_trees/yede_iqtreeC60.tre
- __MACOSX/SupFile4_raw_trees/SupFile3b_trees/._yede_iqtreeC60.tre
- SupFile4_raw_trees/SupFile3b_trees/tusa_iqtreeC60.tre
- __MACOSX/SupFile4_raw_trees/SupFile3b_trees/._tusa_iqtreeC60.tre
- SupFile4_raw_trees/SupFile3b_trees/chp1_iqtreeC60.tre
- __MACOSX/SupFile4_raw_trees/SupFile3b_trees/._chp1_iqtreeC60.tre
- SupFile4_raw_trees/SupFile3b_trees/molyc_iqtreeC60SH.tre
- __MACOSX/SupFile4_raw_trees/SupFile3b_trees/._molyc_iqtreeC60SH.tre
- SupFile4_raw_trees/SupFile3b_trees/chp3_iqtreeC60SH.tre
- __MACOSX/SupFile4_raw_trees/SupFile3b_trees/._chp3_iqtreeC60SH.tre
- SupFile4_raw_trees/SupFile3b_trees/eyh_iqtreeC60.tre
- __MACOSX/SupFile4_raw_trees/SupFile3b_trees/._eyh_iqtreeC60.tre
- SupFile4_raw_trees/SupFile3b_trees/molyc_iqtreeC60.tre
- __MACOSX/SupFile4_raw_trees/SupFile3b_trees/._molyc_iqtreeC60.tre
- SupFile4_raw_trees/SupFile3b_trees/chp2_iqtreeC60.tre
- __MACOSX/SupFile4_raw_trees/SupFile3b_trees/._chp2_iqtreeC60.tre
- SupFile4_raw_trees/SupFile3b_trees/yede_iqtreeC60SH.tre
- __MACOSX/SupFile4_raw_trees/SupFile3b_trees/._yede_iqtreeC60SH.tre
- SupFile4_raw_trees/SupFile3b_trees/dsre_iqtreeC60.tre
- __MACOSX/SupFile4_raw_trees/SupFile3b_trees/._dsre_iqtreeC60.tre
- SupFile4_raw_trees/SupFile3b_trees/molyb_iqtreeC60SH.tre
- __MACOSX/SupFile4_raw_trees/SupFile3b_trees/._molyb_iqtreeC60SH.tre
- SupFile4_raw_trees/SupFile3b_trees/chp2_iqtreeC60SH.tre
- __MACOSX/SupFile4_raw_trees/SupFile3b_trees/._chp2_iqtreeC60SH.tre
