# Supplementary material for: Sulfur disproportionation occurs globally across anoxic habitats and has multiple mechanisms of independent evolutionary origin
Source: ISME J. 2026 Mar 2;20(1):wrag042. doi: 10.1093/ismejo/wrag042 (PMC12998232; doi:10.1093/ismejo/wrag042)
Supplement: Sup_File_4_raw_trees_wrag042 [file sup_file_4_raw_trees_wrag042.zip › SupFile4_raw_trees/SupFile3a_aligs/molyc_7at.fasta]

>2514921185_A316_01067_TDB_DCP_j_Desulfocapsa_thiozymogenes_Bra2_YES 169 bp
ISFYYRFLARCLQYPDREFFRVFFHVVGALQIQKPDFIEELQIEYTRLFINGVHVVAPPY
ASVYM--DQSIQGSFALKTLNFYREKGFVMEKN-ADLPDHLIHELEFLSLLAREQDPAG-
-EEEFLTTLFRPWYNHFYPRVATETRHPYYRMVVTLIDFFTKEE-ET--
>Acidobacteriia_bacterium_MBZ5721466 169 bp
RYSVYDLLRRIFLWEVPELVKA--------SLKN----REIHIEYTRLFIGP-HLPAPPY
ESVYRSPGRLMMQDETINVRSLYAKHGFRV-TRMNREPDDTVG-IE-LEFMCALSKASLD
AQREFCELHLSKWMPEFCGDIIGNSTHPFWKSVAEFTQRFLEEDAEQLG
>Acidobacteriota_bacterium_MBI1746302_acidobacteriota 169 bp
RSYIYRVLSASFLCP-QTFLQELREAFAILKFEG---LSAMESEYGHLF-T--AKECPAY
ETQY-A--GHIFQQTQEDIAGFYTAFGLEVSDQAKERADHISVELEFMSFLAHKEAYALE
HQAKFLQDHLGRWAPLFATLLARKAGDGFYRALARFSEVYLVSDL----
>Acidobacteriota_bacterium_MBI3403397_acidobacteriota 169 bp
----FRLWA--------EYLAQLFDAVEHLPMRSQSSAEDVLADHARLFVARDGIVAPPY
ASWYL--DGQLLGPSVQWVERAYAEQGLE--RTPDAPPDYLGAELEFLLFLTRHELAARS
TEKLFVLNHVALWLPAFLAQIHTRKPGPVFRAAGDFLGAVVQDDVRRLS
>Acidobacteriota_bacterium_MBI4875659_acidobacteriota 169 bp
RANVFRTISGLFLAEPSELLNDLDETWEIV-LRDQFGIEELRLAFHTLFKVPLGAYVFPF
ESCYRMATGPLTGPPAIEVQSAYAAAGFELAPDLAEPPDHVGIELAFVAELLDRHAMAQD
TIHAFCRDHLNRWLPVLRDRIRDGGTSPFYAAVGTLSADLI----QLVE
>Acidobacteriota_bacterium_MBI4903988_acidobacteriota 169 bp
AAPLFLFAGRGFLSCDLEL---ELN-----WWEK------MQRESVRLFYHPNGAPCPPW
QSVY--DEA-LMGRTHHDAMEWYREAGME--CLSSEPADHAGLLLSFYGRLLMDET--TD
ELEEFRAQHLT-WLREFCQTMQAETRLDFYRLLGELTRSLL--------
>Acidobacteriota_bacterium_MBS1854344_acidobacteriota 169 bp
EAATFSFLGNAFLSPDA-----LCE-----GSEF------LEPEFYRLFLNPAGTPCPPW
QSAH--PER-LMGEPHLGALAWYRRFGVE--VTRNDPADHIGLLLMFYARLLEVDA--AE
ERSRFAAEHLA-WIPAFCDAIEKETRHPFYRLLAALATGILTQEQPALR
>Acidobacteriota_bacterium_MDR0310947_acidobacteriota 169 bp
RENLYRFLARLYRVEVDPLLQQFPTEC---GLTDSDPLTDLAVDYARTFLGAGGVVANPY
ESVYTSEKRLIMQEARDQVLAVYRAKGLRCAEPMELPEDHIALELEFLAYLCRETLNVI-
-QKEFIERHPAKWIPAFCADIAKCAATDFYKAVGKITLGFLNMERAILE
>Acidobacteriota_bacterium_MDR1727409_acidobacteriota 169 bp
RENLYRLLSRFYRIEIDAFLCQFPEDC---NLTEEDPLTNLAVDYARVFLGAGGPVAYPY
ESVYTSKERLIMQEARDQVLAIYRAKGLERIATFEVPEDHVSIELEFMSHLCREAREALL
AQREFLDNHPLKWIPAFCADIEACATSDFYLAVAKMTRGFLNMEQSIIE
>Acidobacteriota_bacterium_MDR3763880_acidobacteriota 169 bp
RSQFYSLLARLFRVEVDDLLNKFPSAA---GMSAADPLTDLAVDYAHTFLGAGGTVAHPY
ESVYTSTERLMCQDACDQMQALFLGKGLSCDGSLDMPEDHISFELEYMAHLCADAIPLCK
SQKQFLRDHLLNWIPEFCSDIKKCAATGFYLGAADMLLGFLHLDESLLE
>Actinomycetota_bacterium_MBF8258593_terrabacteria 169 bp
RGDCFRLLAACFYPPEMGVLENLHGLLEEVPMARASEEE-LAVAHAKLFVGPFALRAPPY
GSLYLESQNRLMGDTTMEVLKMYQRAGLALSGDFKDAPDHIAAELEFMYFLVAKEVHALR
QQHEFHEKYLHPWMEPFVEMIRTGSEHEFYR------------------
>Actinomycetota_bacterium_MBM2827898_terrabacteria 169 bp
RGDCFRLLAACFYPPEMGVLENLHGLLEEVPMARASEEE-LAVAHAKLFVGPFALRAPPY
GSLYLESQNRLMGDTTMEVLKMYQRAGLALSGDFKDAPDHIAAELEFMYFLVAKEVHALR
QQHEFHEKYLHPWMEPFVEMIRTGSEHEFYRLLAKSLSTFIMKTP--VP
>Actinomycetota_bacterium_MCL5736356_terrabacteria 169 bp
AGL-WGLLAEVYTYP----LTL--------DLRNDRLAEELNVEYTRLFEGPGHVPAPPY
ASFYLNGGLL-MGSETVAVRRTYLERNVAPVQMGRVPDDHIALELAFISHLSGEAHAALA
QQGRFLRDHLLTWLPRFREAVASATPRKFFEELANLTEGFAMHAEFTLA
>Actinomycetota_bacterium_MDI6800276_terrabacteria 169 bp
KARLYGWLAQALTEPTS-FVESRGE---SFPLD------SLKTEYTRIFFDSYLPFIPPY
ESVY--GERQVMGEAAR-VAAYYKGLGMGGE-----MPDHIAHECEFMALLYQ-------
R---FLKEHLLAWGPQLCSDLKI-GKAGFYEAVA---QAYL----EAKD
>Actinophytocola_xinjiangensis_RLJ69255_terrabacteria 169 bp
KANLFKVLSELYKEPVPDWIPALNEAVAELPLEKIEQNNSLMIDYAKLFVGPFDLFAPPY
ASVYLEQGRQIVGESTKKVEKFYREAGIEKAADFHQPSDHIAVELEFIYYLYYMYAETNE
LLQTFVTRHLQMWIFSFTDKMKNSAGETYYRMLGELTEQIANKELEAVG
>Adlercreutzia_caecimuris_WP_278798787_terrabacteria 169 bp
RAATYELLSRLYRKEVDELLEGFPAAS---GLSTGNTLTELAVDYVRVFIGNTDGAAFPF
ESVYTSEKRLLMQEARDEVLAVYRANDLDKDPSWRGGEDHIALELEFLAVLCRRCAEALR
KQRNFLVDHVASWAPMLTVDMRHFAKTDFYRALAAMTDGFLETETEFLT
>Adlercreutzia_caecimuris_WP_282191147_terrabacteria 169 bp
--FVGNTLSPLFLEDPREALSRLN--ADEAPMVA----DELADEYRRLFIGPAIKPAPPW
GSVYTDREQVIFGETTLRLRSWMRQHGVTRLADDRMPDDHIGLMLSLMATLAEE-RPDLV
E--EYLAEHLLPWTPHFLALLASCATHPFYQGLAILTKATLQAELAVTV
>Adlercreutzia_equolifaciens_DSM_19450_BAN76317_terrabacteria 169 bp
---------------------MLN--ADEAPIVA----DKLVDEYRRLFIGPAQKPAPPW
GSVYTDREQVIFGESTLRLRSWMRQHGIARLADDRMPDDHIGLMLSLLATLTEE-RPELV
E--EYLSEHLLPWAPHYLGLLEVCAEHPFYKGLALLTKATLQDELVVIE
>Adlercreutzia_equolifaciens_WP_278980863_terrabacteria 169 bp
--FAGATLSPLFLQDPREALSLLN--ADEAPIVA----DKLVDEYRRLFIGPAQKPAPPW
GSVYTDREQVIFGESTLRLRSWMRQHGIARLADDRMPDDHIGLMLSLLATLTEE-RPELV
E--EYLSEHLLPWAPHYLGLLEVCAEHPFYKGLALLTKATLQDELVVIE
>Adlercreutzia_equolifaciens_subsp_celatus_RDC45493_terrabacteria 169 bp
--FAGATLSPLFLQDPREALSLLN--ADEAPIVA----DKLVDEYRRLFIGPAQKPAPPW
GSVYTDREQVIFGESALRLRSWMRQHGIARLADDRMPDDHIGLMLSLLATLTEE-RPELV
E--EYLSEHLLPWAPHYLGLLEVCAEHPFYKGLALLTKATLQDELVVIE
>Adlercreutzia_rubneri_MVN59107_terrabacteria 169 bp
--FAGATLSPLFLQDPREALSLLN--ADEAPIVA----DKLVDEYRRLFIGPAQKPAPPW
GSVYTDREQVIFGESTLRLRSWMRQHGIARLADDRMPDDHIGLMLSLLATLTEE-RPELV
E--EYLSEHLLPWAPHYLGLLEVCAEHPFYKGLALLTKATLQDELVVIE
>Anaerolineae_bacterium_MBT7601600_terrabacteria 169 bp
EALLFGLLGRILYDQLDAWLQSVFSEAPFGKLQKDESFDEWRSDYTSLFVGVGEVLAPPW
ESVYFSEERLVFQEQTLQVREWYRRFGVEPEKLHKEPDDHIGLELTFVSYLSKLALQALE
DQRQFISKHLLKWGPQWCNLVGEHARTDFYKGLALLTRGALLALAEQYD
>Anaerolineales_bacterium_MBL6983284_terrabacteria 169 bp
EALLFGLLGRILYDQLDAWLQSVFSEAPFGKLQKDESFDEWRSDYTSLFVGVGEVLAPPW
ESVYFSEERLVFQEQTLQVREWYRRFGVEPEKLHKEPDDHIGLELTFVSYLSKLALQALE
DQRQFISKHLLRWGTQWCNLVGEHARTDFYKGLAFLTRGALLALAEQYD
>Aquificota_bacterium_NPA14627_aquificae 169 bp
RFKAYKFFAFLYSYPDKNLLEELKK----------IPLPELQAEYTRLFVA--GVPCKPY
QSVFLG--GPAF-----DTAKFYNLFGLETG---NELPDKVSLQLDFMAFLWKLYNETPY
R-REFFNKHI-LWMEKFADCVIRS------------------TDF--LS
>Archaeoglobaceae_archaeon_HID42869 169 bp
RRGLYALLGTLFEPPSE-LLGD---------LIPFHSLDEFESEFSSLFIDPFGDTVSPY
QSTY--EN-Y--GKVTQRIVDKFTDIGYE---RYSEPADHIGIELFFMAESCKN----LE
SQKKFIEEEL-KWIFTFCDRIEGKEKSNFYREISKVLRDFLKNDRITIN
>Archaeoglobaceae_archaeon_MCD6494286 169 bp
RMGMYSFLSSLFECP-E-LLKE---RIS---LKDFKEFEEFKEEYFTIFLDPFSRTISLY
QSNY--DE-Y--REISAKIVGIYKQFGYT--EKTNEPPDHVGIELAFMAASCEE----LK
NQKWFLE-KILSWIPRLCDEIEN-SDAKFYKGISKILRGFINMDKNLIN
>Archaeoglobales_archaeon_RLI89565 169 bp
RRAMYSLLGQLFNYPRE-FLRD---EIP---IRKFPAFEDFAKEYTQLFAAP-DARVSPY
QSSY--DS-Y--GVVTLRIRERFFDAGYK---NANEPADHIGIELLFMAETSN-------
-QNVFFEEELLKWVFKFCSAVESCSEAKFYRGVSKILRGFIEMEKLVIK
>Archaeoglobus_profundus_HIP25847 169 bp
RIGMYSFLSTVLDIPPD-FLKD---KVE---LKDFKNVDDFEREYTLLFVGPLD-FISPY
QSSY--EV-Y--GNVTLKIKDFYVKCGYE---KHFEPADHIGVELAFMAESCKE----LK
GQKKFIN-ELEKWVFKLCDKIENHPEARFYKGIARILRGFIKLDKNLIN
>Archaeoglobus_profundus_HIP58446 169 bp
RIGMYSFLSTVLDIPPD-FLKD---KVE---LKDFKNVDDFEREYTLLFVGPLD-FISPY
QSSY--EV-Y--GNVTLKIKDFYVKCGYE---KHFEPADHIGVELAFMAESCKE----LK
GQKKFIN-ELEKWVFKLCDKIENHPEARFYKGIARILRGFIKLDKNLIN
>Archaeoglobus_profundus_WP_012940072 169 bp
RMGMYSFFSAVLDVPPE-LLKD---KVE---VKNFESFEDFEREYTAIFVGPFNGYVSLY
QSDY--DY-Y--GRVTLRVKEMFRKFGYE---IHREPADHLGVYMAFMAESCRE----LN
GQREVMK-ELEKWVFEFCDRVVNHSEARFYKGIAEMLRDFIKIDKNLIE
>Archaeoglobus_veneficus_HDD36478 169 bp
RMGMYSFLSSLFECP-E-LLKE---RIS---LKDFKEFEEFKEEYFTIFLDPFSRTIPLY
QSNY--DE-Y--REISAKIVGIYKQFGYT--EKTNEPPDHVGIELAFMAASCEE----LK
NQKWFLE-KILSWIPRLCDEIEN-SDAKFYKGISKILRGFINMDKNLIN
>Archaeoglobus_veneficus_WP_013683915 169 bp
RKAMYSFLGNIFSGPPE-FLRD---MLD---LKEFESFEEFEIEHSKVF-----DKCSPY
QSDY--NE-----IAELTVREILFDAGYE---NAEERADHIGIELLLMAETCS-------
-HRGFFEKELVGWVFEFCNALENNENTRFYRGIVKILRGFMEMEKIVIN
>Archangium_sp_MDP1826148_myxococcota 169 bp
RQRLYAFFARLWVKELDPFLELGRELL---PL--DQRVATFDADFVHLTV----VNLTPY
ESFFRRDDAMLEAGAVNPVASWLNQYALEVDAQARAAPDHLGLELEVMAVLCAKEAEALE
AQREFLDEHLLTWAPLYLFAARRNARTLLYREGAEATLQYLFTDLEQVT
>Ardenticatenaceae_bacterium_MCZ7573579_terrabacteria 169 bp
RASLYNFLAATFGDPPTELITT--EMMPDV-LGE----------YTRLFVGPGAGYVPPY
ASVSLDGKQWGPEATAVEAR--YREAGLEVAPGQPRVPDHLALELQFMQHLCTREADADM
RQQTFLRDHLWPWLPRFVARLSQVEAHPMYRALADFALAFIESEIEGTQ
>Atlantibacter_hermannii_HCC11951_pseudomonadota 169 bp
---EFAPIQHFFQTPDWDDIATLQ----------PSDLAVLHEQWLRLFIGPASLPAPPW
GSVWLDPEQALQGESTLRLMAFLNQQGIRLHTDYPEPADHIGLMLFQSAWLAMNNRPRAL
Q--HLLEEHVMTWLPMYVDALNAAQPCGFYRALGELILKTLQNALAEPA
>Atlantibacter_hermannii_NBRC_105704_GAB52140_pseudomonadota 169 bp
---EFAPIQHFFQTPDWDDIATLQ----------PSDLAVLHEQWLRLFIGPASLPAPPW
GSVWLDPEQALQGESTLRLMAFLNQQGIRLHTDYPEPADHIGLMLFQSAWLAMNNRPRAL
Q--HLLEEHVMTWLPMYVDALNAAQPCGFYRALGELILKTLQNALAEPA
>Atlantibacter_hermannii_WP_148052810_pseudomonadota 169 bp
---EFAPIQHFFQTPDWDDIATLQ----------PSDLAALHEQWLRLFIGPASLPAPPW
GSVWLDPEQALQGESTLRLMAFLNQQGIRLHTDYPEPADHIGLMLFQAAWLAMNNRPRAL
Q--HLLEEHVMTWLPMYVDALNAAQPCGFYRALGELILKTLQNALAEPA
>Atlantibacter_hermannii_WP_308729936_pseudomonadota 169 bp
---EFAPIQHFFQTPDWDDIATLQ----------PSDLAALHEQWLRLFIGPASLPAPPW
GSVWLDPEQALQGESTLRLMAFLNQQGIRLHTDYPEPADHIGLMLFQAAWLAMNNRPSAL
Q--HLLEEHVMTWLPMYVDALNAAQPCGFYRALGELILKTLQNALAEPA
>Atlantibacter_hermannii_WP_312298017_pseudomonadota 169 bp
---EFAPIQHFFQTPDWDDIAVLQ----------PSDLAALHEQWLRLFIGPASLPAPPW
GSVWLDPEQALQGESTLRLMAFLNQQGIRLHTDYPEPADHIGLMLFQTAWLAMNNRPRAL
Q--QLLEEHVMTWLPMYVDALNAAQPCGFYRALGELILKTLQNALAEPA
>Atlantibacter_hermannii_WP_312465273_pseudomonadota 169 bp
---EFAPIQHFFLTPDWDDIATLQ----------PSDLAALHEQWLRLFIGPASLPAPPW
GSVWLDPEQALQGESTLRLMAFLNQQGIRLHTDYPEPADHIGLMLFQAAWLAMKNRPRAL
Q--QLLEEHVMTWLPMYVDALNAAQPCGFYRALGELILKTLQNALAEPA
>Atlantibacter_hermannii_WP_312731945_pseudomonadota 169 bp
---EFAPIQHFFQTPDWDDIATLQ----------PSDLAVLHEQWLRLFIGPASLPAPPW
GSVWLDPEQALQGESTLRLMAFLNQQGIRLHTDYPEPADHIGLMLFQAAWLAMNNRPRAL
Q--QLLEEHVMTWLPMYVDALNAAQPCGFYRALGELILKTLQNALAEPA
>Atlantibacter_hermannii_WP_312737864_pseudomonadota 169 bp
---EFAPIQHFFQTPDWDDIAVLQ----------PSDLAVLHEQWLRLFIGPASLPAPPW
GSVWLDPEQALQGESTLRLMAFLNQQGIRLHTDYPEPADHIGLMLFQAAWLAMKNRPRAL
Q--HLLEEHVMTWLPMYVDALNAAQPCGFYRALGELILKTLQNALAEPA
>Atlantibacter_hermannii_WP_312802600_pseudomonadota 169 bp
---EFAPIQHFFLTPDWDDIATLQ----------PSDLAALHEQWLRLFIGPASLPAPPW
GSVWLDPEQALQGESTLRLMAFLNQQGIRLHTDYPEPADHIGLMLFQAAWLAMNNRPSAL
Q--HLLEEHVMTWLPMYVDALNAAQPCGFYRALGELILKTLQNALAEPA
>Atlantibacter_hermannii_WP_313396726_pseudomonadota 169 bp
---EFAPIQHFFQTPDWDDIATLQ----------PSDLAALHEQWLRLFIGPASLPAPPW
GSVWLDPEQALQGESTLRLMAFLNQQGIRLHTDYPEPADHIGLMLFQAAWLAMKNRPRAL
Q--HLLEEHVMTWLPMYVDALNAAQPCGFYRALGELILKTLQNALAEPT
>Atlantibacter_hermannii_WP_313433468_pseudomonadota 169 bp
---EFAPIQHFFQTPDWDDIATLQ----------PSDLAVLHEQWLRLFIGPASLPAPPW
GSVWLDPEQALQGESTLRLMAFLNQQGIRLHTDYPEPADHIGLMLFQAAWLAMKNRPRAL
Q--HLLEEHVMTWLPMYVDALNAAQPCGFYRALGELILKTLQNALAEPA
>Atlantibacter_hermannii_WP_313448730_pseudomonadota 169 bp
---EFAPIQHFFQTPDWDDIATLQ----------PSDLAALHEQWLRLFIGPASLPAPPW
GSVWLDPEQALQGESTLRLMAFLNQQGIRLHTDYPEPADHIGLMLFQAAWLAMKNRPRAL
Q--QLLEEHVMTWLPMYVDALNAAQPCGFYRALGELILKTLQNALAEPA
>Atlantibacter_hermannii_WP_316287733_pseudomonadota 169 bp
---EFAPIQHFFQTPDWDDIATLQ----------PSDLAALHEQWLRLFIGPASLPAPPW
GSVWLDPEQALQGESTLRLMAFLNQQGIRLHTDYPEPADHIGLMLFQAAWLAMKNRPRAL
Q--QLLEEHVMTWLPMYVDALNAAQPCGFYRALGELILKTLQNALAEPA
>BO23DRAFT_03015_TDB_DVB_j2_Desulfobaculum_senezii_DSM8436_yES 169 bp
VLDALELADALFRGLDSELCRELSGRFGTLALQAAAFCDALQAEHVRLFIDKAGAPALPY
ESLYP-VEPRMMGAAALAMQKRLQAAGLERAVSANEPPDHLCIELEYLYYLLSR---AWN
EAADFAAGVLLPWTRRLRLAVC-RATTGVYAAAAQVLLAVL----NLVA
>BS11DRAFT_00872_NSP_TDV_j3_Thermodesulfovibrio_hydrogeniphilus 169 bp
RAEIYRFFGYLFMDVPDEMIEDGIT---------NDTYEEICDDYVNLFT---EGQVPNY
EEFYRSQKYIDL--SLNDVQHFYWTAGVAIDEEFDLAPDHVSMELIFMSYLIEQNLQDLQ
I--EFL-KRLCDWIPMFCETLYEKAQTDFYKEVASFLKEFVLSECEG--
>Bacillota_bacterium_MCL5935455_bacillota 169 bp
RTNIYGLLSRIFICEVDRFLEEFINILKEL----EEQLEDLAVEYTRLFLGPGKHLSP-H
ESVYVSTFSLLWGAATVKVNEFMEKAGYQLAADYPGIPDHLGVELGLMQQLAKREEAAWQ
TQDYFLREHILKWVPRFCQQVATETVNDFYRVMAKLTQELIAFDHGQTA
>Bacillus_sp_B15-48_WP_203553279_bacillota 169 bp
KANLYKCLSELYNKPSDSFFEPLKSSLVALPLEEDKELTNLTVEHAKLFIGPFDVLAPPY
SSIYLESGRQLQGESTTYAEKIYHEAGIAISEGFKDVPDHIKVELEFVYYLYYQYVETNE
VLTKFIHTHLSKWVMPFKEQLLGRANLDFYRTLGELTANVVMAEREELK
>Bacillus_sp_in_firmicutes_MCD8511914_bacillota 169 bp
RLEAYNILRNLFLSEPSELLQESIANFPFLEIESKGTFDSLHWDYTRMFIGPATLPAPLW
GSAYLNKERLLFQEETLKVRGMYLKYHLLPDNYLVEADDHLGMELDFMYQLTRLMKDALK
NQLAFLQDHLLSWVPAFHKDMKTSAATEFYRGVADLLLGFLVIDKVLLN
>Bacteroidales_bacterium_MCA1759972_FCB 169 bp
RAEIINLFSALFCQPEEKTYESLTALLEVVSLKDYTIQE-LMVEYARLFIGPFKIPAPPY
SSMYFPEKTLM-SNVTLWVMEMYKQAGLNFDTNLKDLPDHVVVESQFLYYLLFNQVTEFK
NLHYFVNKHYRIWVPEFCNTIIENTSNSFYKALATCFEIFVRTWV----
>Bacteroidales_bacterium_MCK4853506_FCB 169 bp
RMEAFRLLSDCYFLPDPEKLENLEFNIANVELRKSAHLEPLKVDFSKLFVGPYKLFAAPY
GSVYLDGERKIMGDSTLDVKNRYREAGLDTAKNFKDTPDHITAELEFMYYLIFKEIEAFS
NQKSFLEDHLMAWMPEFANSIIEYAENTFYPNLAKATETFLKENYQVIC
>Bacteroides_sp_HEC42599_FCB 169 bp
RSVVFNIFSALFCQPEKKVFNNLEKSILISPLFPFTDTE-LLVEYSRLFIGPFKTLAPPY
SSVYLGSENLVYSEETIWVVQFYRKAGLDFNRDIHDLPDHIAIEMEFIYYLIYHEVSQLQ
EQLEFIQEHFVKWAPVFCDTILRETNNEYYRSLAESLRSFIEVDF----
>Betaproteobacteria_bacterium_CG2_30_59_46_OIP17340 169 bp
RAELWLCLAQALLPPRE-FLSRLT----YLDVGEQTDAEALLPTYSSLFLPP--IPVKLN
AGIYLD--GTLLGPNAKMLAEVFYRHGVEQSPDMHDTPDHLATILEFMALLFHEDGVELV
PVRGLLRHLSPELSRLARETEQERSLPTVYSALIGVVEAALTAREDRLR
>Betaproteobacteria_bacterium_NCS64606 169 bp
--ERLRFLAGLLAAPN-GALAILGETGGFP-LAA--ALDEWQAEHGRLFIGHPHTPCLPF
QSAQL--DRMMPGPSTAAVATFYRDLGLA--A---DAPDYLGAMLECAAYLAETP-----
-ERAIWSEHLLRWLPRYAETLQSESRLQLYRGLGGELTALCRETGHV--
>Blastocatellia_bacterium_MCS6817060_acidobacteriota 169 bp
REDVYRLLSACYCVPE-ALLDRLTGSLDGVRMKAYTERA-LLVDYSKLFLGPFKLLAPPY
GSVYLEPERKLMGDSTADVIRWYQQAGVSFDHAQKDLPDHIAVELEFMSYLIWKEREAWR
VQQAFLARHLGAWVRDFAQAIKDGTSNLFYRSLADCTTTFIESDLSYL-
>Blastocatellia_bacterium_MCS6818172_acidobacteriota 169 bp
REDVYRLLSACYCVPG-DLLDGLIASLKVVGMKAYTETD-LLVDYSKLFIGPFKLLAPPY
GSVYLDPDRRLMGDSTLDVIKRYQRAGVRFDPTQKDLPDHIAVELEFMSYLIWREREAYQ
NQQAFLHQHLSAWVPDFARAIKSGTNNLFYSSLADVTTTFIESDLKHVE
>Bryobacteraceae_bacterium_MCS6952589_acidobacteriota 169 bp
------FLARGFLSTDPAV---LLA-----QAEN------LEKEYVRLFLSPSGAPCPPW
QSAY--EEG-LMGEPHASALEWYRSKGVE--VRESEPADHAGMLLAFYAHLLESQA--PP
ELAAFRQQHLM-WLRQLSELVGEHARHPFYRLVAEMTRRVV--------
>Bryobacteraceae_bacterium_MCS7026551_acidobacteriota 169 bp
RAEWFTFAGLGFLSTDAEVGRALAD-----RAQA------LEKEHVRLFLAPQGAPLPPW
QSAQ--PGA-LMGESHHSALGWFRRYGIE--ARPNEPADHVGLLLSFYGHLLTIQAEDAE
E---FRAQHLS-WVPAFCQELKRHTSLPFYRWLAGLTISLL--------
>Bryobacterales_bacterium_MBL8179320_acidobacteriota 169 bp
--ARYLFAGNALLTTNPEL---QTY-----SWPE------LEREYVRLFLSPGGAVCPPW
QSVY--KDQMLMGDSHSSALAFYREYGMA--VHGNEPADHAGLLLLFAGMLAENGV--AE
DMERFRIRHLA-WLDGFAAQLEAETRLAFYRLLAAAAGECSVAE-----
>Campylobacterales_bacterium_MBN2816727 169 bp
RVNIYALLSRILLQELEDTLKM-ETILEFFPV--KLLEEQINPDFVNLSV----LHLIPY
ETFYTRDDQMVETGGANPVTDMYSAYDFMVDEISRTSADHIGIEYEFMHHLCTAELKALQ
EQKEFLNKHLLRWAPMYLINMKYESRTPLYYDAAEMALEFILSDNEYLN
>Campylobacterota_bacterium_MDQ1244535 169 bp
RANIYALLSRILLQELDKMLQT-ENILDFFPI--KLLEEHLNPDFVNLSL----LHLIPY
ETFYTREDQKIETGGANPVTDMYSAYNFMVDEAARTAADHIGIELEFMHHLVAAELKALE
DEKEFLNKHLLQWAPLYLINVKYEARTPLYYDVADMALEFILSDNEYLV
>Campylobacterota_bacterium_MEA1995612_campylobacterota 169 bp
RALTYLSLFP-------ETVK-LQN------LFS---AEDLRVEYTKLFISSYELPVSPY
ESTYATREKRVMADCVDDITDMYKNAGLELKEDFPDLPDHFSVELSFLDYL---------
-Q-EFLDKHLLKWIPELNKKVRQSAKSEFYKVFFDLVEKVITDEAKNK-
>Candidatus_Acididesulfobacter_guangdongensis_RZD15742 169 bp
RIFIYNLLSEAF--PEE-FLNKLFEF---L-LELNIKIKNLADIYENMFV-PAIKFIPPV
ASSFTCDEK---DDSRLELSFFYDKYNVK---GEKDHIDHISAIFNFMVLLIDLNNKN--
QESVFFNKFILSWTDSFFSEVIKS-DALFYSQISKIASIFLRSESIILT
>Candidatus_Desulfobacula_maris_MBC8439410_desulfobacteria 169 bp
RQDIYKSLANCYRLPEETDLATLSDQLSNLSMQTSCDLELLQIEFTRLFIGPYSLPAPPY
GSVYIEKERKVMGDSTIDVQQRYQNFGLDISKYFKEVPDHITAELEFMFFLTYKEIESIL
SQKSFHNDHLNIWIPDFTDCVIENAGTEFYRNLAKATRVFIAEDFEYLK
>Candidatus_Electrothrix_communis_WLE95675 169 bp
----------------------FLARLTESSMTAQELYNELRYDYAELFLNAGKNPVFPY
ASCHISEE-LVMQKPVFEVRQVYRDSGVHKNPAYPDLDDHIAVELEFMAYLAEQ--QGTE
EQRAFLVQH-LGWADAFCEMFRSAARTEFYQGLADLTQAVLRTETEKLA
>Candidatus_Electrothrix_sp_AR1_MCI5139834 169 bp
---------------------------------------ELRYEYAELFLNAGKNPVFPY
ASCHVSGE-LVMQKPVFEVRQTYRDKGVHKSPAYPDLDDHIAVELEFMSYLAEQ--QGTE
GQRTFLEQH-LSWADAFCEMLRSAAQTDFYQGLADLTQAVLETEKDLLA
>Candidatus_Electrothrix_sp_AX5_MCI5162896 169 bp
KATIYSFLSFLYQDEIPSFIEEFPDQLAKASITTQEIYNELRYAYAELFLNAGKNPVFPY
ASCHITGE-LVMQKPVFEVRQVYRDSGVHKNPAYPDLDDHIAVELEFMAYLADQ--QGTE
KQRSFLEQH-LGWADAFCAMLRSAAQTTFYQGLADLTQAVLEMDKEQLA
>Candidatus_Electrothrix_sp_GM3_4_MCI5166425 169 bp
KATVYRFLSLLYQDEITTFIEEFIDQLTESSITTQEIYNELRYEYAELFLNAGKNPVFPY
ASCHVSGE-LVMQKPVFAVRQAYYDGGMHKNPTYPDLDDHIAVELEFMASLAAQ--QGTE
KQRAFLVQH-LGWSDAFCTMLRSAAQTDFYQGLADLTQAVIGTGREQLA
>Candidatus_Electrothrix_sp_LOE2_MCI5218857 169 bp
KSTVYCFLSFLYQDEIPAFLEEFPDQLAQASMATQEIYNALRYEYAELFLNAGKNPVFPY
ASCHITGE-LVMQKPVFEVRQVYRDNEVHKNPAYPDLDDHIAVELEFMAFLANQ--QGTE
EQRSFLKQH-LHWADAFCAMLRSASRTEFYQGLADLTQSVLETEVEKLA
>Candidatus_Electrothrix_sp_Rat3_MDU9049993 169 bp
TARVYRFFSFLYHDEIPAFLEEFLDRLREASMLTQEIYNELRYEYAELFLNAGKNPVFPY
ASCHISGE-LIMQKPVFEVRQVYRDNEVHKNPAYPDLDDHIAVELEFMASLADQ--QGTE
EQRSFLEQH-LGWADAFCAMLRSAARTEFYQGLADLTQAVLETEVEKLA
>Candidatus_Hydrogenedentes_bacterium_MCC6793663_FCB 169 bp
RSALYGVLAAIFRHPEPSLNESLRDAGALAELHE----PMLVTEFIRLF-G--RGVVPPY
ETEY-S--GGPFSQPQEDISGFYNAFGLALDPVRHERFDHICCELEFMCFLCAKQAYTTE
TQRIFMRDHLARFGCTFFMRVKQESSGTWHGAAAEFGSRYL-LSL--CA
>Candidatus_Hydrogenedentes_bacterium_NUM53804_FCB 169 bp
RSAIYGVIAAAFRHPEPSLEDLFCDAARAAELHD----QARITEFIRLF-G--RGVVPPY
ETEY-S--GGPFSQPQEDISGFFNAFGLVLDAAQHERFDHICCELEFMCFLCAKQSHALD
AQRIFLRDHLARFAHTFFMRVTKESSGTWHGAAAGLALEYI-LPL--CA
>Candidatus_Marinimicrobia_bacterium_MBC8256215_FCB 169 bp
RANIYKLFADCFKYPQDETLQLLHSTLNNYDLVDTS-LQKLQIEYSRLFVGPFQLGAPPY
SSVYLDKQGLVMGESTQQAIEYYVNTGLDPAHEIHEPPDHIRIELEFMYYLLFQKVIEEK
DYYSFMNEHLLLWVFDFTKRIKDNTEKTFFIELADLLDLFLFKEKEILI
>Candidatus_Marinimicrobia_bacterium_MCH7611735_FCB 169 bp
RANIYKLLADCFKYPEDSTLKLLKSATVNYDLVDTF-LKELQIEYSRLFVGPFQLDAPPY
SSVYLDKQGLVMGESTQQAIEFYVKAGLDPALEIHEPPDHIRVELEFMYYLLFQKVMDGN
NSYKFMETHLIHWVFTFTNKIKDCTESKFYIRLAELLDSFLSKEKELFL
>Candidatus_Marinimicrobia_bacterium_MCH7763340_FCB 169 bp
RANIYKLLADCFKYPEDDTLKLLKSATVSYDLVDTF-LKELQIEYSRLFVGPFQLDAPPY
SSVYLDKQGLVMGESTQQAIEFYVKAGLDPALEIHEPPDHIRVELEFMYFLLFRKVMDKN
NSYEFMEKHLTHWVFTFTNKIKDCTESKFYIRLAELLDSFLSKEKELIF
>Candidatus_Omnitrophota_bacterium_HDZ76749_PVC 169 bp
RSDLYKLLSDCYYAPDEGALKAFKESQNGL-VIKVDDIVSLKIDYSKLFLGPYKLLAPPY
GSVYLEGARRIMGDSTMDVKKWYRKEGLDI--TVREAPDHIAVELEFMYLLIFREAESMK
NQASFLGMHLGRWVNKFTASVEAGAHQAFYRKLARLTRSFIEEDQRNLT
>Candidatus_Omnitrophota_bacterium_MBU4342445_PVC 169 bp
RAEQYKFLSECYHAPDEEMLCSRKDSVQDL--LKIDDLEQLKIEYSRLFLGPFKVLVPPY
GSVYLEHERRVMGESTIDVKRWYEKEKLDI--LIREVPDHIAIELEFMYLLVFKQIEATK
DQASFLNTHLGKWAPEFSEKLEASARNGFYKNLARYTRLFVEEDAKGLS
>Candidatus_Polarisedimenticola_svalbardensis_MBD3868202_acidobacteriota 169 bp
--GHTRSFS--------EVLQLQERALAHWGART--------SERVRMFVAPGGIPLPPY
GSWWI--DGQLMGPSSIELAEFYRQEGLQ--SAEGSPVDYLPAEMEFLHFLLQHQVAAFL
TESEFLDRFLIPWVPKLCRKGREVTTDSYWLAVFDLLERFLGSESKRLK
>Candidatus_Sulfobium_mesophilum_SPQ00349_nitrospirota 169 bp
RAGFYRILADIFSAAPEDKLGSELE---------KDTAEEVLEDFNSLFLYP-EGKLPPL
ESLY---TE-----IADTVAAFYYGTGLTFEEDYETVPDHISIEFLFMSYLIDIDNHELQ
Q--KFLEEHISNWVPYYCEQVMKQARTVFYREITEITKGFIEHEYEGSG
>Candidatus_Sulfobium_mesophilum_SPQ01975_nitrospirota 169 bp
PSEALKLLSSMYLCKPSTSIKNAEGSSIFL-LKKKKELEELLWEYTRLFIGPYKLPCPPW
ESVYTSPKRLMMQEAAEQVMAMYREAGLVVNTDD-VLPDHIGAEMNFLAVLLQETHLETE
QVGRFLSEHLLKWIPEFTRDMENAAESLFYKAVAKTTRNMIEFIGK---
>Carboxydothermus_hydrogenoformans_WP_011345437 169 bp
RVEIYRLLAYALSEPDE-LYRWGAKAFGKF-LGK--GFPELSR-QYQDYFGLYAPRVSLI
ESVYANSRGFLMSDHALHVAALYEKAGLIVPEDFSGMPDHLVLELEFMAMLVEN-NH---
-QRDFLVDHLSFIERVVEKSREENIQG-IYREIVEFLGRFY-EEKNLLL
>Carboxydothermus_islandicus_WP_075864385 169 bp
RVEIYRLLAYTLSEPDE-LYRWGAKAFGEL-LGE--GLPELSR-QYQEYFGLYAPKVSLI
ESVYANSRGFLMSDHALHVAALYEKAGLSIPEEFSGMPDHLVLELEFMAMLVEN-NH---
-QRDFLVDHLSFIEQVVEKSREENIMG-IYREIVEFLGKFY-EEKNLLL
>Carboxydothermus_pertinax_WP_075858674 169 bp
RVEIYRILAAAMSEPDE-FYRWGVEAFKEL-LGE--NLPELSQ-SYQEYFGLYAPKVSLI
ESVYANSRGFLMSDHALHVAALYEKAGLIIPEDFSGMPDHLVLELEFMAMLVEN-NH---
-QKDFLSDHLSFIEQVVEKAREENLQG-IYREIVEFLGKFY-EEKNLIL
>Chlorobaculum_limnaeum_WP_069810326_FCB 169 bp
KALRYKFL-SRCLAYPNA----------FI-LREREDAETLQAEYTRLFLNGYRTVCPPY
ESVYLEKR--MHGESTVAVQAAYAEWEMSVEPG---LIDHLATELEFLAFLASAESLDNA
VSERFTQQHMSRWTPQFTADLQAGATLDAYRLLGEVMENTLTPLRPKP-
>Chlorobaculum_parvum_WP_012502625_FCB 169 bp
KALVFKFL-SRTLAYPNA----------FI-LVELEETEPLQAEYTRLFINGYHTACPPY
ESIYLEKR--MHGDAAVAVSAAYAEWEMTVEPG---LIDHLSTELEFLAFLASAESLDKA
VSERFIRQHLCRWVPQFIDDLKEGAKLEAYRKLGELMESVLGEYCEKG-
>Chlorobiaceae_bacterium_NTU90619_FCB 169 bp
QAGIFRFL-NRAFAYPNA----------FL-LRNREPLESLQAEYTRLFINGYDTPCPPY
ESVYLEHQ--MHGKATMDVQKAYREWDLSVEAG---LVDHLSTEFEFLAFLATAHALQSP
IIREFLGKHLCRWLPSFIADLKNSARIDAYTRLALWMESLMPSYCAEKS
>Chlorobiales_bacterium_NTW50771_FCB 169 bp
RAHLYRFL-SSTFAYPNG----------FI-LRKKEPLQKLQAEYTRLFITGYRTPCPPY
ESVYREKQ--LLGKSNQEVQTIYREWGMSVDAR---LADHLATEFEFLAFLCSAAAL-AE
IERSFTGDHLQKWAPQFATDLKVHAEIDGYRVLGEFIGEFMEEISNPRK
>Chloroflexi_bacterium_MBI5301773 169 bp
EMLTFGLLSKAFYVYPETWLQSIFSEAPFANLQADEALEDVRMDYTRLFIGPGKVLTPPW
QSVYFSEERLTFQEETLKVREWYRRFGLQAEKIYQEPDDHIGLELEFIAHLAKLGLRALE
QQKRFMVEHLLRWAFGWCEQVHAQSHTDFYRGIALLTRGAVREAATILD
>Chloroflexota_bacterium_MBI4331947_terrabacteria 169 bp
RANLYKLLAEAYRRPPGEFLETYLDSLSP--IDRPPVEEL-SVEFTRLFRGVKTSPPPPY
ESVYREAA-HVYGSATVAVRQEYSRYGLEVAELGGEPPDHISFELEFMHCLCRRAADSWQ
RQKEFLESHLMAWVPKLCEVVRREETLGLYRGLAGLTESWVAFDCQHLK
>Chloroflexota_bacterium_MCA2000325_terrabacteria 169 bp
LAL-YRLLATLYRYP----LAA--------GLQQSSSVERLNIEMTRLLEGPGVTPAVPY
ASYYLNGKQL-MGAAAQAAHRLYLEHGVEPEQ-GSIPPDHIALEMGFLAVL---AERAL-
-SQRFLREHLQPWLTLFCAALETNAREPFFVALAEATRQFILSELSQLY
>Chloroflexota_bacterium_NWF63965_terrabacteria 169 bp
LIL-YRLLAALYHYP----LEA--------EAQSAAMLERLNVEMTRLMEGPGVTPAIPY
ASYHLHGQQL-MGPSAQAVRRLYLEWGVAPEQ-GAIPPDHLSLELGFLSFL---AEQTL-
-SLVFLREHLLPWLPQFCAALETSAREPFFGALSRLTRQVALHE----S
>Chrysiogenes_arsenatis_WP_051321413_chrysiogenota 169 bp
RAEGYRLLAALFYQPELNIFPHLLTIAHAQPLEAVESEEALLVEYAALFVGPGKLLAAPY
GSIYLDDEKLLMGDSTLEVIKTYREHGLAIDNEFHCPPDHITVELEFMYFLLHKEATALH
ESESFLQANLLKWVPQFAEDIITESTVEYYRLLGQALQAYVSSTAWKAH
>Clostridia_bacterium_MBC7343795_bacillota 169 bp
RQNLYRLQSHLLAEPISQLLREALFQLLAEALSSDKAAAELRAEYNRLFVGPGHLEAPPW
ESVYRSADHLLFGEETLQVRRAYEEFGLVTKKLHQEPDDHIALELEFMERLCGMAMEAGE
KQKRFLEEHLLEWVPAWAEDVGRAAATGFFQGLALSTRAFLQEDYQELC
>Clostridia_bacterium_MDA8211312_bacillota 169 bp
RTNIYGLLSRIFICEVDRFLEEFINTLKEL----EEQLEDLAVEYTRLFLGPGKHLSP-H
ESVYISTFSLLWGAATVKVNEFIEEVGYQLAADYPGIPDHLGVELGLMQQLAKREETAWQ
AQDYFLREHILKWVPQFCQQVAADTVNDFYRVMAKLTQELIAFDHGQIA
>Clostridia_bacterium_MDA8213196 169 bp
AELYYVLSAA-------EPDED--N------LGSQLPAQQLSLEYRQLFGCTGNRRLVPV
ESFYAKQTGYLMGDAAVHMQRLYRNLQITTPPQYQSCPDHLCLELELMGLL---------
-R-KFLLDHLL-WVKDLAKDCQKLALTGFYPAIINAVSRFIAQDREFLE
>Clostridia_bacterium_MDK2822918 169 bp
VAEIFLIFAEFFKYPSS-FFDDLKILFKTA-LGV-SEFSELKSTYARCFLGITKPFALPI
ESVYANSKGYVMGDSAMHILHLFEHFQLEIPEEYGMMPDHLTILLELYAFMIGKRSP---
-CEIFIKDHFNWLDDFKDALYQVKESG-FYLYVLDTLQKVI--EEQCYL
>Clostridia_bacterium_TDA70258 169 bp
RQVIYAALAEVFLQVPESMLQRIFGCFPLENLRQEEAVRGLRQDYTRLFMGPGRVLAPPW
ESVYRTEERLLFREPAMQVRNFYRRHGLEVPRLNQEPDDHFGLELAFMAVLAERTAGALE
KQHNFLREHLGQWVEPFTLDVERKATTAYYRGIALVTRGFIMDDEEWLL
>Clostridiales_bacterium_MDU2195607_bacillota 169 bp
REGLYRLLSRLYRQEVDPLLERPQT-----PLEREDALDALAVDFARVFLGAGGCAAFPY
ESVYTSPKRLVMQDAWERVKSLYAAHGVRTDSELME--DHIAYELAYMALLCREGAERAE
-QRAFLEEHLLTWVPDFCADLQRCAGTGFYRCVAQLTLGWLKLEESLLQ
>Coriobacteriaceae_bacterium_MCI5449340_terrabacteria 169 bp
YQALCAF---SWYADPAETMHGFSEPFTQVDSPE-----QVHLDRTYLFFMTGSSKASPY
ESVWRSEDETLFGPQTLEVRAMYKRGGLVFERAANEPDDHIGLEFSFVAHL-------LH
ALREFLAEHLLAFGPDCLARIAED-----HGAYFRAVCGIATLEAAELE
>Coriobacteriaceae_bacterium_MCI5450127_terrabacteria 169 bp
RDSTYALLARLYRVEVDPLLDGFPAAT---GLAEERSTTELAVDFARVFIGYGYAAAFPF
ESVYTSEKRLKMQEARDEVLAIYHAYGLDKSSEWEESEDHVAAELEFMQVLCARTTEALK
AQKNFLEDHLASWTPMMTVDMRRLAKTKFYLGLADLTDGFLAEDEAFLN
>Coriobacteriaceae_bacterium_MDR0513620_terrabacteria 169 bp
RSDTYALLSRLYRQEIDELLDEYPAED---IIATSGSLDDLRVDFARCFLGHGFSAAYPY
ESVYTSEKRLMMQVARDEVLAVYRAYGITKTNEWKEGEDHLSLELEFMRILNERAIQAFL
DQLGFQESHLLPWVPMLVADMKRFAQTKMYLGLADLTLGFLRTDSQFLA
>Coriobacteriales_bacterium_MBR2836579_terrabacteria 169 bp
RAATYGLLARLFRVEVDPLLNEYPAST---GIATERSVTELAVDYTRTFIGYGYSAAFPF
ESVYTSEKRLKMQDARDEVLAIYHAYALDKDESWEENEDHLAVELEFMQVMCSRAASALE
AQRGFLADHLNAWVPMFTSDIARISKTSFYKGLGKLCEGYLQEDAVFLD
>Coriobacteriales_bacterium_MDR1183526_terrabacteria 169 bp
RSATYMLLSRLYRQEIDELLDEYPAEN---VIATSGSLDELKIDFARCFLGQGFSAAYPY
ESVYTSEKRLMMQAARDEVLAIYRAYGVEKTSAWKEGEDHLSLELEFERIMGDKTIEALQ
EQFGFQEDHLIAWVPLLIADMKNFAHTKMYLGLAYLTEGFLRTDYQFLK
>Coriobacteriales_bacterium_MDR1185253_terrabacteria 169 bp
RSATYGLLSRLYQQEIDELLDKYPAEN---IIATSNSLDELRIDFARCFLGQGFSAAYPY
ESVYTSEKRLMMQAARDEVLAIYRAYGMEKTTAWKEGEDHISLELEFERIMCDKAIEALS
DQSGFQEDHLMTWVPLLIADMKSFADTKLYLGLAYL-------------
>Coriobacteriales_bacterium_MDR1357847_terrabacteria 169 bp
RSYAYKALHIIFGQQPTPILSASLETLGALQLKEAATLKDLGIEYTRLFVGPAALPAPPW
EMVYTTGKRELFQPGVLEIRALYQSVGCLPAEAPHVSDDHLAIELDFMRFLCEKCQTALE
QQRAFLKKHLLVWVPRFLDDVEQATQEPLYIAAGGLLRAFIQLDAGLLQ
>Coriobacteriales_bacterium_MDR2587465_terrabacteria 169 bp
RCATYTLLSRLYRQEIDELLDEYPAQA---VIATSGSLNELKIDFARCFLGHGFSAAYPY
ESVYTSEKRLMMQAARDEVLAIYRAYGIEKTPAWKEGEDHLALELEFERVMCDKAIQAFL
DQFGFLKDHLVAWVPMLTADMKGFAQTKMYLGLAYLTEGFLRADYHFLK
>Coriobacteriales_bacterium_MDR3136129_terrabacteria 169 bp
RAATYAFLSRLYRVEIDELLEEFPVDT---GIAVENSLTELAVDYARVFIGHGFSAAYPF
ESVYTSEKRLLMQDARDEVLALYRASGLHKSSRWKEGEDHIALELEFMQALCQRTADALK
NQLNFLIDHLAAWAPMMTADMKSFAQTGLYQGLAWLTEGFLETEVEFLK
>Coriobacteriales_bacterium_MDY5808439_terrabacteria 169 bp
YQALCAF---SWYADPAETMRGFSEPFTQVDSPE-----QVHLDRTYLFFMTGSSKASPY
ESVWRSEDETLFGPQTLEVRAMYKRGGLVFERAANEPDDHIGLEFSFVAHL-------LH
ALREFLAEHLLAFGPDCLARIAED-----HGAYFRAVCGIATLEAAELE
>Coriobacteriia_bacterium_MCL2528907_terrabacteria 169 bp
RRLMYGVLSRLYYYEMTELLDELDS------FQQETLRRELAADFAALFLGL-PVS--PY
ESVYTSDEKLLMQKAYSRVLAVYRAEGLQ--SELNKPSDHISYECEFMAALCQDCATFFE
KQSSFLEEHILQWVPQMCDDVSNRARTSFYRGASSLTKAFLKEEEKYLR
>Coriobacteriia_bacterium_MCL2750551_terrabacteria 169 bp
RRLMYGVLSRLYYYEMTELLDELDS------FQQETLRRELAADFAALFLGL-PVS--PY
ESVYTSDEKLLMQKAYSRVLTVYRAEGLQ--SELNKPSDHISYECEFMAALCQDCATFFE
KQSSFLEEHILQWVPQMCDDVSNRARTSFYRGASSLTKAFLKEEEKYLR
>Cytobacillus_eiseniae_WP_066396577_bacillota 169 bp
RRFAYDILRRFFVEEPSEYLKPMIDLFPFKDIKSEHHYDDLHWDYTKLFVGPFELTTPPW
ESSYVRKDRLLFQGTTMNVRGYYDKYGIIVSDFNIEADDHIGLELDFIYHLNEICIKMAE
QQQRFIDDHLLKFAPEFSRLVMEEANTSFYSGLAQILHHYLLIDSEVLQ
>Cytobacillus_solani_WP_053477240_bacillota 169 bp
RRFAYDILRRFFVEEPSEYLKPMIDLFPFKDIKSEHHYDDLHWDYTRLFVGPFELTTPPW
ESSYVRKDRLLFQGTTMNVRGYYDKYGIIVSDFNIEADDHIGLELDFIYHLNERCIKLAE
QQQRFIDDHLLKFVPEFSRLVMKEANTSFFIGLAQVLHHYLLIDSEVLQ
>Cytobacillus_sp_WP_313800734_terrabacteria 169 bp
RHYAYDILRRFFVEEPSEYLKPMINLFPFKDIKSDKHYEELHWDYTRMFVGPFELPTPPW
ESSYVRKDRLLFQGTTMNVRSYYDKYGIIVSDYNIEADDHIGLELDFIYHLNERCLKIME
QQQRFINDHLLKFVPKFSRSVIKEANTSFYVGFAKVLHHYLQIDSKVLN
>Deferribacter_autotrophicus_WP_149266434 169 bp
RVFLYDLLKSFFDEPNKAIFDKYEKMLSYF-FQN-YNLDKLKNEYYELFVNPFNDNLINL
NASYLDGKNF--GETLVKLRGFIWDKGLEKDENLKEPEDSIIFMSDVMIYLIKNEDDK--
-QKDYFETFLEPFFDLFSKALKNHESAYFYACCGMYLDFLT--EKSYLN
>Deltaproteobacteria_bacterium_HDZ91385_myxococcota 169 bp
LSHVYAFLHTL-DFPSE-LVTP---FIQ---L----SFSELA-AYTGLFISP----APPY
ASIY--GD-SLCGRGLAEAEAFYRSVGFY--CCGDEPADHLACELAFLAHLAA-------
-EQDFLKRHFRPWFRVFRGRLGRADPHPFYSMTMDLVNFFTMPETQ---
>Deltaproteobacteria_bacterium_HIJ79273_myxococcota 169 bp
MTDIYRFLARSMRYPDAQYFAIISNILNGLDLADADWLEPIQIEYTRLFVNAVSVIAPPY
GSIYLSADGMLYGPSAVSVKEFYQEKGFELAGE-GDLPDHISSELEFLALLAEQGNQAD-
-EDLFLNKHFRTWFPKFKEKLLGEVQHPFYRILVKLIDFFTREE-----
>Deltaproteobacteria_bacterium_MBI4819423_myxococcota 169 bp
RRELYAFFSRLFVKEVDDFLATGSALL---PLE-SKLQAWLDADFTHLTI----VNLAPY
ESFFRRDDGKIEAGAVNPVVEFYRRHGFEADGAARSSPDHLGIELELMAELCDQEAAAHD
PESAFLREHLLAWAPIYFLTAMRNARSVLYREGSEAALEFMLEDYERLA
>Deltaproteobacteria_bacterium_MBI5453805_myxococcota 169 bp
RQGLYSLASRVFLREVDPFLQAFSE------LLEDEIIEELAVEFASC-LSSG-AFLSPY
ESVQASTEGQLCGDASSRVLLFYKKSGFSMPEACSLFPDHFGIELEFMGHLCAMEASSLE
KQSEFMKAHLGRWCRPFLQKVERAMVHAFYREIACFTGQFIDSELEWI-
>Deltaproteobacteria_bacterium_MBI5558094 169 bp
HPGL-WSVSRLFCYPDRTLIEE-----DPV----------LENEYVRLFINAMEVSCAPY
GSVYLE--GTVMGESTVKVAAIYRRYGMAPEE----LADHIAVESEFLAWLHGRIDDAPQ
-DFTYLHGHLRKWTALFFARVSQHDRLGCYRQGAELARRLLDLA-----
>Deltaproteobacteria_bacterium_MBM4339079 169 bp
KANIARALAWLLTEPDE-MAEAFSNCFKPI-LER--ILPMMKEEYQRLFQNPQSNDLWWV
ESVHAREKGYVMGDSALHMLELYRASGMEIPEAFSGLPDHIVLELEFLAFLIEKGSD---
-VRTFMRDHLDWVSEMVKRVREYQPSA-FYSAVFEALEVFI-SEKKEVN
>Deltaproteobacteria_bacterium_MBM4340393_myxococcota 169 bp
--------------------------MEKAS----KEEE-LKVEYARLFVGPYELKAPPY
GSIYLDGERKVMGNSTMEVIKLYEEAGLVMDKDFKELPDHIAVELEFMYYLIHKEVEALE
RRNHFFNRLFSPWVPPFCEKMKESTNNPFYINLADCLSTFIT-------
>Deltaproteobacteria_bacterium_MBT8333769 169 bp
RGNCFKLLAACFYEPDRQVCPNLQSLLNGWAMNLANQDN-LSVDHASLFVGPFELIAPPY
GSVYLEKQRQVMGDSTMEVLQHYQQAGLSVD--VKDAPDHIAIELEFMHFLCMKEAESSA
SQRDFYLNALQ-WVPQFCSVIRKGSTSSFYKELANCLERFMVT------
>Deltaproteobacteria_bacterium_MBT8362159 169 bp
RGNCFKLLAACFYEPDKQVCENLSKLLDTWSMTLCSQDQ-LSIDHAALFVGPFELIAAPY
GSVYKEQNRQVMGESTIDVLRFYQNAGLAVD--IKEPPDHIAIELEFMSYLCTKEAESLA
SQRQFFQSALE-WVPRFCDSIKKGTSNPFYSGLADCLGRFMVT------
>Deltaproteobacteria_bacterium_MBW1637025 169 bp
IATIYRFCAQSMEYPDSEYFSGLFQLLDALDLQSDNFLEDLQVEYTRLFINGMHVAAPPY
GSVYL--EKSLQGKYAEKVMNYYRSQGYTLADH-ADLPDNLIHQLEFLSFLAKDQNRAG-
-EEEFLSRFFLPWYTLFSAQVKKQSQHPFYHVIITLIDFFTKEEKEA--
>Deltaproteobacteria_bacterium_MBW1777936_myxococcota 169 bp
RSRVYRILADAFRPPAPNALIRMGDHLTMLSLPEADGMEPLKVDYSRLFVGPFLLPAPPY
GSVYLESRRRIMGDSTMDVLEHYREMGMAMAETFKDAPDHVSAELEFMHALVCRQAEALR
TQHSFLRYHLGAWIPDFTAKVMEHAETRFYRLLGEITKRFIEEEKDALG
>Deltaproteobacteria_bacterium_MBW1927510_myxococcota 169 bp
LSHVYAFLHTL-DFPSE-LVTP---FIQ---L----SFSELA-AYTGLFISP----APPY
ASIY--GD-SLCGRGLAEAEAFYRSVGFY--CCGDEPADHLACELAFLAHLAA-------
-EEDFLKRHFRPWFRVFRGRLGRADPHPFYSMTMDLVNFFTMPETQ---
>Deltaproteobacteria_bacterium_MBW2132760_myxococcota 169 bp
RSRVYRILADAFRPPAPNALIRLGDHLTMLSLPEAGGMEPLKVDYSRLFVGPFLLPAPPY
GSVYLESRRRIMGDSTMDVLEHYREMGMAMAETFKDAPDHVSAELEFMHALVCRQAEALR
TQHSFLRYHLGAWIPDFTAKVMEHAETRFYRLLGEITKRFIEEEKDALG
>Deltaproteobacteria_bacterium_MBW2216466_myxococcota 169 bp
RADSYRFLSACFYLPQKNVFENLTSALKQVPMHKETEEN-LAVDYAKLFVGPFELQAPPY
GSVYLENEKRVMGDSTIDVLKMYNDAGLFIGEDFKEMPDHIALELEFMYYLIEKEIQASQ
EQVIFFTKYLMRWVPSFCRKIKKDTGNKFYEALADCLLIFLKKEQEHIQ
>Deltaproteobacteria_bacterium_MBW2436550 169 bp
------------------MLQEFLGSFDKLGIKSEDFLQHLEEGYVRLFIDRGGVTAPLY
ESCY-AAKALLMGPPAIDMQNRFESKGLSLSKDIHEPPDHISIELEYLYFLLAK---GWS
AASTFAADVMLPWVSAFQARLVA-EKFRFYPLMASLLTAIL----EIIA
>Deltaproteobacteria_bacterium_MBW2450660 169 bp
LMEAVALLSRFYWGPSADILQGYLRPFEALGLKRDEIFQCLEQTYVRLFISRDGIVAPLY
ASCYEAEDAPLMGPPAVLMKERFESKGLSLGDHIQEPPDHLAIELEYLYFLLER---GWS
DAVSFAGEIMLPWVTMFQKRLVAVEECRFYQLTTAILDAIL----RFIG
>Deltaproteobacteria_bacterium_MBW2682814 169 bp
RLRFLDLSKSFFGEPDEGTFSAFDRVVKEL-LSV-KSLKELQDEYYNLFVDPFDGTPVNT
NASFFDGRSF--GQSLVEIRGLLNDAGLQKDESVTDPEDSLVVMLDSFASLVEEEKIN--
-QGRLLTEFLDPFSKNFCQALEGNQNADFFRLCGRFLNEYL--ERGLVI
>Deltaproteobacteria_bacterium_MCB2193075 169 bp
LLDGLSLLARFYWGPDQELASPGRDLFTRLPMQAEALCEELETAYVATHVSPGGTGAPLY
HSCYV-GDGLVMGPPAGAMAQRLEQAGLTLGEKNGEPPDHLSVELEYLIFLYEE---GLA
GAGEMARRFMLPWVKEFAQLQK-NAS-PFLPLAAKLLVILL----EEVA
>Deltaproteobacteria_bacterium_MCB9647726_myxococcota 169 bp
RANLYGFFSRLFIRELDEAVALGQDLL---PA--ARRHAVLDPDYTHITV----VNVVPY
ASFYLRDDAMVEGGTANPAAEFLKEYGFEVDVAARSAPDHIGILLESMAVLANAEAEAEA
RQRTFLQDHLLSWAPVYLYAVERCAHSTLYREAASVLMDFLGSDAQDLE
>Deltaproteobacteria_bacterium_MCD6132975_myxococcota 169 bp
RALTYLSLFP-------EIVK-LQS------LSL---VERLRVEYTRLFISSYELPVSPY
ESTYITEEKRVMADCVDDITGMYKNAGLELREDFPDLPDHFSVELSFLDYL---------
-Q-EFLNKHLIKWISELSKKVRQNTKVEFYRILFDLVERVITDEAKNR-
>Deltaproteobacteria_bacterium_MCD6223526_myxococcota 169 bp
RALTYLSLFP-------EMIK-LEN------LSQ---AENLRIEYTRLFISSYELPVSPY
ESTYITKEKRVMADCVDDITDMYKKAGLELKEDFPDLPDHFSVELSFLDYL---------
-Q-EFLNKHLIKWIPELNKKIKQNAKLKFYKVFFDLVEKIIANEAENK-
>Deltaproteobacteria_bacterium_MCL4497809 169 bp
RSMIYNLFSRVF--VDE-FLESIIDI---I-LTKSDKFFEVEREFEGLFV-PVDRFIPPY
ISYYLGKSRKGVDEGGVKLELLYKK--LN---DASERADHISYILGFMAALVGFEERYLG
QEFSFFNEFIKNWVNLFADEVAERANSPFYVEMARLMQSFTSSEQSDLE
>Deltaproteobacteria_bacterium_MCL5966000_myxococcota 169 bp
LSRSFGVLGSMYLCKPTEAVADREVASPFL-LREEREMEDLLWDYTKLFLGPYRLPCPPW
ESVYTSPKRLLMQEAYDAVSDFYRQAGLSIGDPN-VLQDHVGAELSFLAVLYGKMETEPS
NAERFLAEHPRRWIPAFSVDMEKAADTEFYKVLARATRDLIAAR-----
>Deltaproteobacteria_bacterium_MCX5864625_myxococcota 169 bp
MAEIYRFLAQSMRYPSPDYFSVLDTFLAELALGQDDWLEPLQVEHTRLFVNAITVIAPPY
GSVYLSGDGMLYGPSAEKARAFYREQGFDLVGE-ADIPDHISFELEFLALLAEEGKSEE-
-EERFLAQHFRPWFPKFQARILQEGRHPFYGVLVNLIDFFTREEM----
>Deltaproteobacteria_bacterium_MCX5871192_myxococcota 169 bp
-----------------DFFQVFYNLLGTFTIRDPDYIEDLQIEYTRLFINGVHVVAPPY
ASVYM--DQSIQGAFALKTLTFYREKGFAMEES-ADLPDHLIHELEFLSLLTEEEDLAG-
-EEEFLNKLFRPWYKSFCPRVAEKTRHPYYRMVVTLIDSFTKEEEEA--
>Deltaproteobacteria_bacterium_MCX5876287_myxococcota 169 bp
MAEIYRFLAQSMRYPSPDYFSVLDTFIAELTLGQDDWLEPLQVEHTRLFVNAITVIAPPY
GSVYLSADGMLYGPSAEKTKQFYREQGFDLAGE-ADIPDHISFELDFLALLAEEGKSDE-
-EERFLSLHFRPWFPKFQARILQEGRHPFYGVLVNLIDFFTREEM----
>Deltaproteobacteria_bacterium_MDH3442963_myxococcota 169 bp
RANLYRLLADCYRYPVADELALLQQEASALNLRGPGGLNQLGIAYSKLFIGPRELLAPPY
GSVYMEANRQVMGNSTLGVMARYVEAGLNPSQDNKEPPDHISTEMEFMYYLVFEHLRCRE
EQREFFLACVYPWVPRFATAISRSRTHPFYSSLATVTTDFIVSEAKLFN
>Deltaproteobacteria_bacterium_MDH3975557_myxococcota 169 bp
RSNMYSLLSRVFIREVDPFLHLFRD------FCDDDILDELAVEYAALFLSTG-KELSPY
ESVQLSKEGQLCGEAASKSLAFYKSEGFDLPLENNFFPDHFAVELEFMAHLC-------K
KQVEFINAHLGRWYRNFLNTVEISTESPFYRGMSLLAREFLDSERESL-
>Deltaproteobacteria_bacterium_MDO8445983_myxococcota 169 bp
RGNVYSLLSRVFMREVDQFLDIFRD------FFEGDLIDELAVEFASLFLSPG-RLLSPY
ESVQAGKEGQLGGEASSKTLFFYKKAGFTIHERISLLPDHFAIELEFMGHLC-------E
RQARFIKLHLANWYRPFLNRVEAAAGHPFYREFSIFTKGFLDSEIGYLE
>Deltaproteobacteria_bacterium_MDR2826100 169 bp
LGSFLQFAGACYNFS--PVLKSFHSAL---DLLHVALTE-----YNALFHAP-ELPVPLW
ESVWLSREQILFTEETSAVRAWYSRFGWEISRVGYEAEDHIGLETAFCGWLYDQEIQSQK
ALRAFLREHYLRWVPQCFASLRVRAETSFWKSL--------LTSAELLT
>Deltaproteobacteria_bacterium_NOX25177_myxococcota 169 bp
ISAIYSFLALSMRYPEPDYLARLINLLENLDLKNSQAFEDLQVEHTRLFITAAGVFAPPY
GSVYLDESGLLCSKATAEVEDFYRRSGFALANK-DEAADHIVNELEFLALLTAHDMEDG-
-EKEFLERYFLPWFGQFHDKVGEAANLPFYPVIVRLISFFTNP------
>Deltaproteobacteria_bacterium_PXF58567_myxococcota 169 bp
LAHVYAFLHIL-DFPSE-FVTP---FIQ---L----SFSELA-AYTGLFISP----APPY
ASIY--GD-SLCGRGLVEAEAFYRSAGFY--RCGAEPPDHLSCELAFLAHLAA-------
-EEDFLKRHFRPWFKTFHDRLGRVNLHPFYSMTTDLINFFTKPEPEESG
>Deltaproteobacteria_bacterium_RLB68002_myxococcota 169 bp
RADVYRLLSACFYQPE-ELFGQLKTAMAKVPLESGAGQEALQLDYSRLFLGPFEIPAKPY
GSVYLDGEKIVMGDSTLQALALYREGSFEIAEDFREMPDHVAVELEFLYLLSFRIGQAKD
DKRRFLEEHLGRWIGTFSEAIRKSADSDFYKQLADLTEHVVREDLQELA
>Deltaproteobacteria_bacterium_RLB70953 169 bp
RGFMYELSKSFFEEPDEEIIAPLAEAARQL-LTE-LDVAAIKDEYYDLFVNPFSHRLINW
TASYVNGRNF--GLKLVKIRQLMAEQGLVKEEEFKEPEDSLPVLLDLMIRLIEM-ESE--
-QQQLLHKFLLPLATHISQRLQTDGEARLYPLCSRFLETWL--DESYFI
>Deltaproteobacteria_bacterium_RLB90673_myxococcota 169 bp
LSHVYAFLHTL-DFPSE-LVTP---FIQ---L----SFSELA-AYTGLFISP----APPY
ASIY--GD-SLCGRGLVEAEAFYRSAGFY--RCGAEPADHLSCELAFLAHLAA-------
-EEDFLKRHFRPWFRVFRGRLGRADPHPFYSMTMDLVNFFTMPETQE--
>Deltaproteobacteria_bacterium_TDB31018_myxococcota 169 bp
MAEIYRFLAQSMRYPSPDYFSALNTFLVELAIRQTDWLEPIQVEHTRLFVNAVSVVAPPY
GSIYLSADGMLYGPSADKAKAFYREQGFDLAGE-ADIPDHLTFELEFLALLAEEGKGQE-
-EEIFLQQHFRPWFPKFQARVLQEGRHPFYGVLVNLIDFFTREEM----
>Deltaproteobacteria_bacterium_UCE83411 169 bp
LLDGLKMVSQIFWGPSGEMVEEYLVRLEELDILSDSLCEYLEPAYVRLFIAKEGIPAPLY
ESCY-EENAPLMGKPASAMKERFEAKGLSIADEILEPPDHVSIELEYLYFLLGK---GWN
DASAFASDVMLPWVSKLSKRLAS-EECRFYPLSATVLMGIL----TILG
>Deltaproteobacteria_bacterium_UCG67049 169 bp
RGNVFRLLSECYLMPSQGNIHELAEMLKSVPLKSGWDIEKINVDYARLFVGPYTLLAPPY
GSVYLEGQRRVMGDTTLDVMQGYMEAGLSVSEDFRDAPDHISAELEFMYYLVHKEIEAVA
GQKCFLENHLGVWISRFSTRVMENAHTEFYRALGTVTAQFVRAN-----
>Desulfarculaceae_bacterium_MCF8033378 169 bp
VLDGLALLARLYWGPDPDLAGPTGELLGELPLGAEELCAELEPGYVELFVRPGGVPAPLY
HSCYV-GEGRVMGPPAGSMAARLEAEGLALEEKPGEPPDHLAVELEYLIYLLEE---AWG
GAAEFAGRFMLPWVKEFLARQE-EAPVALYPLAAKLLIAIL----ELLA
>Desulfatitalea_sp_MBT8341330_desulfobacteria 169 bp
---MYQLLAIGFADPTLGLIDGFQT--DALGFQAGAFYHQLNVAYARLFI-PGPVVVSPY
ESIHTDSGILIVGPVTSAVLKSYRQAGVSLLMGINDPPDHMAIELEFLYYLCDNEAGAWK
TQSAFTTDHLLKWGPPFCRQVR-DARESFY--------AVL----SLVA
>Desulfitibacter_sp_BRH_c19_KUO49380 169 bp
RADIYKLLSLLYYQPNAGYVKELKELISDYYMEKSANANYLLVDYAKLFVGPFDVLAAPY
GSIYLDNERKVMGDSTMDACRQYAEAGLEIDASFKEAPDHIAVELEFLYYLNYRYLETNE
LQEIFLNTHLGLWIDDFTKAVVKHSNTDFYINLTLLTQKFIKEDMQFLK
>Desulfitibacter_sp_BRH_c19_KUO50003 169 bp
LADLFTIFAEFYKYPDG-FHGQMKDLLQEV-TEG-LNYHDLKQEYTRCFIGMGQNYAIPV
ESVYASQKGYLMGDSAQHILHIIETMGLEIPEEFSKTPDHLAILLELLSHMLVNCQS---
-IYLFLQEHFDWLEDFLKTLKEVEAAS-LYIQITQLLIDCI--ELGKDK
>Desulfitobacterium_WP_011461328 169 bp
RCVVFDLLRSLFMWECPELFADELERGEAMA---QKVYHEATIEFTRLFVGPYHLEAPPY
ESVYRNANRLMMQDVTMNVKRFYRENGYERSGVYKEPDDQIGVELEFMYALSEEALQAFR
EQEQFVDLHLLKWLPQFCQDILKSSQNEFWRSIAVFTENYIEEDKEQIQ
>Desulfitobacterium_WP_014793756 169 bp
RHYLYQLLQRIFGNEPNELLDITLEALELMDLQADSILDKLTSEYTYLMIGPHKLPAPPW
ESVYVTKERALFQESTLKVRRTYLNYQFLPANYPHEADDHLGFELDFMAHLAKLALENFD
KQKAFLGEHLLVWIGDFAKDMQTSKTHHFYPQMAILTQQFLQTDRLVLD
>Desulfitobacterium_WP_018212151 169 bp
RSYLYRLLQRIFGGEPQEVLKVTREALQLLQFDKEQTMDKLKSEYTYLFIGPNSLPAPPW
ESVYLTKERVLFQESTLNVRRAYLKYSFLPSNYPHEADDHLGLELDFMAHLAQVAQDHFE
NQQAFLRDHLLLWIGEFAQDIQKSKTHYFYPPLADLTKHIVKIDAELLE
>Desulfitobacterium_chlororespirans_DSM_11544_SHN60185 169 bp
RCVMFDLLRSLFMWECPELFADEPERGEAMA---EKVYHEATIEFTRLFVGPYHLEAPPY
ESVYRNSNRLMMQDVTMKVKRFYRENGYERSGVYKEPDDQIGVELEFMYALSEEALQAFR
KQEQFMDLHLRKWLPQFCQDILKSSQNEFWRSIAVFTENYIEEDKEQIQ
>Desulfitobacterium_chlororespirans_WP_242954518 169 bp
RIATLMALSGVFSAGGERTLTKLEEKEGVLELSQVKEKKSLGYEFNRLFVGPQSPTVPPY
ESVHRHGERLVMQKSTLDVRRWYRSEGLALAGASKEPDDYIATELEFAAYLLAKAWEGFQ
KYNAFYQEHLTIWLPRFVTGLFTHAREPLFLALGEMILKTV----KPVP
>Desulfitobacterium_dehalogenans_ATCC_51507_AFL99634 169 bp
RHYLYGLLQHTFGNEPSQLFEATQDALQLW-PSAEKTLEHLKSEYTFLFIGPNRLPAPPW
ESVYRSEERMIFQESTLRVRRAYLEYGFLPSNYPHEADDHLAMELDFMVHLSKLALERFE
EQKKFLEEHLLVWIKDFSREIQNSKTHYFYPQLAALTEKILQVDKVVIQ
>Desulfitobacterium_dehalogenans_HHY25563 169 bp
RCVVFDLLRSLFMWECPELFAE--------A---QNVYHEAKIEFTRLFVGPYHLEAPPY
ESVYRHSNRLMMQDITMNVKEFYRENGYERNKVYKEPDDQIGVELEFMYALSEDALKAFE
EQEQFMELHLLKWLPQFCQDILKSSQNEFWRTIAVFTENYSEEDKKQIQ
>Desulfitobacterium_dehalogenans_HHY26302_bacillota 169 bp
TANVYKLISLLYSSPTDEVLSFLKETLMDIPMESKTSFEDLTIDYAKLFVGPFDLLAPPY
GSIYLDGQRRVMGDSTLKVLEAYGEAGLKLSDEFKQPPDHIITELEFMYYLIAKYLETKD
NKDAFHDKYLKPWIRDFANRIESNSQTPFYKGLARLT-------LELAN
>Desulfitobacterium_dehalogenans_HHY26329 169 bp
RSYLYRLLQRIFGGEPQEVLKVTREALQILQFDKEQTLDKLRSEYTYLFIGPNSLPAPPW
ESVYLTKERVLFQESTLNVRRAYLNYNFLPSNYPHEADDHLGLELDFMAHLSQVAQEHFE
NQKAFLQDHLLLWIGDFAQDIQKSKTHYFYPPMAELVKHFVKLDAELLD
>Desulfitobacterium_dehalogenans_HHY27399 169 bp
RHYLYGLLQHTFGNEPSQLFKATRDALQLW-LSDEETLEHLKSEYTFLFIGPNRLPAPPW
ESVYRSEERMIFQESTLRVRRAYLEYGFLPSNYPHEADDHLAIELDFMVHLSKLALERFE
EQKEFLEEHLLVWIKDFSREIQNSKTHYFYPQLAALTEKILQMDKVVVQ
>Desulfitobacterium_dehalogenans_HHY27620 169 bp
RHYLYQLLQHIFGIEPNELLDITQEALELMDLNTIPTLDKLTSEYTSLMIGPHKLPAPPW
ESVYVTKERALFQESTLKVRRTYLNYQFLPANYPHEADDHLAFELDFMAHLAKLTLERFD
EQKTFLQNHLLVWVGDFAEDIQKSKTHHFYPQMAALTKLFLETDNLVLD
>Desulfitobacterium_dehalogenans_HHY27866 169 bp
RVETLMALSRVFSAGGEQTLAGLKEKAGDQELDQEDDKKRWIYEFNRLFVGPQSPPAPPY
ESVYRHGEGQVMQESTLDVRRWYRSQGLSLAGQSNEPDDFIATELEFAAYLLTQALKREQ
RYNAFCQEHLAAWLPGFVKALSASAREPFYLALGEIMQRVV----VPVR
>Desulfitobacterium_dehalogenans_WP_014793914 169 bp
RALTYKIISAGFIKLPSNLIKLLFDFFPLENLKLDNIVVQLNADYNRLFVGPNHLLAPPW
ESVYLTEERLTFDRITLDVREFYGRHGLEFILMNKEPDDHFGVELEFMAELIHRQIQHLR
KQQAFLGLHLSKWTPHFTHSVLEGAHTDYYQGLARLARDFIIWDYEYLS
>Desulfitobacterium_dichloroeliminans_WP_015261034 169 bp
QIEMLNALSRVFSAGGEQTLARLEARLGDLGLYQREGEKRLVYEFNRLFVGPQSPPAPPY
ESVYRYGERQVMQKSTLDVRQWYRSEGLSLAGRSNEPDDYIATELEFAAYLLSNAIEQYR
KYNAFCHEHLAVWLPSFVQTLSASTREQFYITLGKIIQRVV----KPV-
>Desulfitobacterium_dichloroeliminans_WP_015261493_bacillota 169 bp
TANIYKLISLLYGSPSDEALFLLKETLTDIFMERNTNYEELKFEHARLFVGPFDLLAPPY
GSIYLDGQRRVMGDSSVEVLQAYQEAGLKLSNEFKQPPDHIVTELEFVYFLIAKYLETKD
SRDDFLDRYLKPWMKDFANRIASNSQSTFYKGLAHLT-------LELVN
>Desulfitobacterium_hafniense_DP7_EHL08155 169 bp
RIATLMALSGVFSAGGERTLTTLEEKEGVLELNQGKEKKTLGYEFNRLFVGPQSPTVPPY
ESVYRHGERLVMQKSTLDVRRWYRSEGLSLAGASKEPDDYIATELEFAAYLLAKALAGFQ
KYNAFYQEHLRIWLPRFVTGLFTQAREPLFHVLGEMILKTV----RAVP
>Desulfitobacterium_hafniense_DP7_EHL08323 169 bp
------------MWECPELFADEPGRGEAMA---QKVYHEATVEFTRLFVGPYHLEAPPY
ESVYRNSNRLMMQDVTMNVKRFYRENGYERSGGYKEPDDQIGVELEFMYALSEEALQAFR
EQEHFLDLHLLKWLPQFCQDILKSSQNEFWRSIAVFTENYIEEDKEQIQ
>Desulfitobacterium_hafniense_KTE91775 169 bp
RIATLMALSGVFSAGGERTLTTLEEKEGVLELNQGKEKKTLGYEFNRLFVGPQSPTVPPY
ESVYRHGERLVMQKSTLDVRRWYRSEGLSLAGASKEPDDYIATELEFAAYLLAKALAGFQ
KYNAFYQEHLRIWLPRFVTGLFTQAREPLFHVLGEMILKTV----RAVP
>Desulfitobacterium_hafniense_WP_005808087 169 bp
RHYLYGLLQHIFGNEPSPLFDATRDALGLW-LSDETTLERLKGEYTALFIGPDKLPAPPW
ESVYRSEERIIFQESTLKVRRAYLEYEFLPANYPHEADDHLAMELDFMAHLSKMTLERFE
EQKEFLEEHLLAWITDFSREIQNARTHYFYPRLAVLTEQILQVDKAVIQ
>Desulfitobacterium_hafniense_WP_005814563 169 bp
RHYIYQLLQHIFGIEPNELLDITQEALELMDLNTDPTLDKLTSEYTSLMIGPHKLPAPPW
ESVYVTKERALFQESTLKVRRTYLNYQFLPANYPHEADDHLAFELDFMAHLAKLTLERFD
QQKAFLQDHLLVWIGDFAEDMQKSKTHHFYPQMAALTKQFLEADDLALD
>Desulfitobacterium_hafniense_WP_005814882 169 bp
RQFMYSFLSAVFLYPPQEQVTMLFKEFPLDALVRVNVTSSLNKDYTALFIGPGHLAAPPW
ESVYRTEERLTFGEPTLEVREWYQRCGLEFVHKNSEPDDHFGLELEFMSKLIASELEAWE
EQPAFLDEHLLRWAKEFTQDVQASAQTLYYQGLAQLAYSYLIWDGKQLR
>Desulfitobacterium_hafniense_WP_005815712 169 bp
RSYLYRLLQRIFGGEPQEVLKVTREALQLLQFDKEQTMDKLKSEYTYLFIGPNSLPAPPW
ESVYLTKERVLFQESTLNVRRAYLKYSFLPSNYPHEADDHLGLELDFMAHLSQVAQDHFE
NQQAFLRDHLLLWIGDFAQDIQKSKTHYFYPPLADLTKHIVKIDAELLE
>Desulfitobacterium_hafniense_WP_011461966_bacillota 169 bp
TANIYKLISLLYGSPSNEVLFLLKETLTDFPMESKTNDEELKLEHAKLFVGPFDLLAPPY
GSIYLDGQRRLMGDSTIKVLEAYREAGLELSDDFKQPPDHIISELEFVYYLIAKYLETKD
NKDAFNDRYLKPWIIDFTNRIASNSQSKFYQGLAKLT-------LELVN
>Desulfitobacterium_hafniense_WP_015942832 169 bp
RIATLMALSGVFSAGGERTLTTLEEKEGVLELNQGKEKKTLGYEFNRLFVGPQSPTVPPY
ESVYRHGERLVMQKSTLDVRRWYRSEGLSLAGASKEPDDYIATELEFAAYLLAKALAGFQ
KYNAFYQEHLRIWLPRFVTGLFTQAREPLFHVLGEMILKTV----RAVP
>Desulfitobacterium_hafniense_WP_015943564 169 bp
RCVVFDLLRSLFMWECPELFADELERGEAMA---QKIYHEATIEFTRLFVGPYHLEAPPY
ESVYRNANRLMMQDVTMNVKRFYRENGYERSEVYKEPDDQIGVELEFMYALSEDALQAFR
EQEQFMDLHLLKWLPQFCQDILKSSQNEFWRSIAVFTENYIEEDKEQIQ
>Desulfitobacterium_hafniense_WP_015943983 169 bp
RHYIYQLLQHIFGIEPNELLDITQEALELMDLNTDLTLDKLTSEYTSLMIGPHKLPAPPW
ESVYVTKERALFQESTLKVRRTYLNYQFLPANYPHEADDHLAFELDFMAHLAKLTLERFD
QQKAFLQDHLLVWIGDFAEDMQKSKTHHFYPQMAALTKQFLEADDLALD
>Desulfitobacterium_hafniense_WP_015945400 169 bp
RSYLYRLLQRIFGGEPQEVLKVTREALQLLQFDKEQTMDKLKSEYTYLFIGPNSLPAPPW
ESVYLTKERVLFQESTLNVRRAYLKYSFLPSNYPHEADDHLGLELDFMAHLSQVAQDHFE
NQQAFLRDHLLLWIGDFAQDIQKSKTHYFYPPLADLTKHIVKIDAELLQ
>Desulfitobacterium_hafniense_WP_018211843 169 bp
RQFMYSFLSAAFLYPPQEQVTMLFKEFPLDALVRVNVTSSLNKDYTALFIGPGHLAAPPW
ESVYRTEERLTFGEPTLEVREWYQRCGLEFVHKNSEPDDHFGLELEFMGKLITSELQSWE
EQLAFLDEHLLRWAKEFTQDVQASAQALYYQGLAQLAYSYLIWDGEQLR
>Desulfitobacterium_hafniense_WP_018213816 169 bp
RHYLYELLQHTFGNEPSPLFDATRDALGLW-LSDEKTLDRLKGEYTALFIGPDKLPAPPW
ESVYRSEERIIFQESTLKVRRAYLEYEFLPANYPHEADDHLAMELDFMTHLSKMTLECFE
EQKEFLEEHLLVWIADFSREIQNAKTHYFYPRLTVLTGQILQVDKAVIQ
>Desulfitobacterium_hafniense_WP_018306417 169 bp
RHYLYGLLQHTFGNEPSPLFDATRDALGLWNLSDEKTLDRLKGEYTALFIGPDKLPAPPW
ESVYRSEERIIFQESTLKVRRAYLEYEFLPANYPHEADDHLAMELDFMTHLSKMTLECFE
EQKEFLEEHLLVWIADFSREIQNAKTHYFYPRLTVLTGQILQVDKAVIQ
>Desulfitobacterium_hafniense_WP_026184025 169 bp
RHYIYQLLQHIFGIEPNELLYITQEALELMDLNTDPTLDKLTSEYTSLMIGPHKLPAPPW
ESVYVTKERALFQESTLKVRRTYLNYQFLPANYPHEADDHLAFELDFMAHLAKLTLERFD
QQKAFLQDHLLVWIGDFAGDMQKSKTHHFYPQMAALTKQFLEADDLALD
>Desulfitobacterium_hafniense_WP_035213672 169 bp
RCVVFDLLRSLFMWECPELFADEPGRGEAMA---QKVYHEATVEFTRLFVGPYHLEAPPY
ESVYRNSNRLMMQDVTMNVKRFYRENGYERSGGYKEPDDQIGVELEFMYALSEEALQAFR
EQEHFLDLHLLKWLPQFCQDILKSSQNEFWRSIAVFTENYIEEDKEQIQ
>Desulfitobacterium_hafniense_WP_208925173 169 bp
RQFMYSFLSAVFLYPPQEQVTMLFKEFPLDALVRVNVTSSLNKDYAALFIGPSHLAAPPW
ESVYRTEEKLTFGEPTLEVREWYQRCGLEFVHKNSEPDDHFGLELEFMSKLIAHELRARE
EQLAFLGEHLLRWAKEFTQDVQASAQTLYYQGLAQLAYSYLIWDGKQLR
>Desulfitobacterium_hafniense_WP_208926554 169 bp
RSYLYRLLQRIFGGEPQEVLKVTREALQLLQFDKEQTMDKLKSEYTYLFIGPNSLPAPPW
ESVYLTKERVLFQESTLNVRRAYLKYSFLPSNYPHEADDHLGLELDFMAHLAQVAQDHFE
NQQAFLRDHLLLWIGDFAQDIQKSKTHYFYPPLADLTKHIVKIDAELLE
>Desulfitobacterium_hafniense_WP_242831852 169 bp
RIATLMALSGVFSAGGERTLTTLEEKEGVLELNQGKEKKTLGYEFNRLFVGPQSPTVPPY
ESVYRHGERLVMQKSTLDVRRWYRSEGLSLAGASKEPDDYIATELEFAAYLLAKALAGFQ
KYNAFYQEHLRIWLPRFVTGLFTQAREPLFHVLGEMILKTV----RAVP
>Desulfitobacterium_hafniense_WP_242834079 169 bp
RIATLMALSGVFSAGGERTLTTLEEKEGVSELNQGKEKKTLGYEFNRLFVGPQSPTVPPY
ESVYRHGERLVMQKSTLDVRRWYRSEGLSLAGASKEPDDYIATELEFAAYLLAKALAGFQ
KYNAFYQEHLRIWLPRFVTGLFTHAREPLFHVLGEMILKTV----RAVP
>Desulfitobacterium_sp_LBE_WP_144675457 169 bp
RHYIYQLLQHIFGIEPNELLDITQEALELMDLNTDPTLDKLTSEYTSLMIGPHKLPAPPW
ESVYVTKERALFQESTLKVRRTYLNYQFLPANYPHEADDHLAFELDFMAHLAKLTLERFD
QQKAFLQDHLLVWIGDFAEDMQKSKTHHFYPQMAALTKQFLEADDLALD
>Desulfitobacterium_sp_LBE_WP_144676674 169 bp
RHYLYGLLQHIFGNEPSPLFDATRDALGLW-LSDETTLERLKGEYTALFIGPDKLPAPPW
ESVYRSEERIIFQESTLKVRRAYLEYEFLPANYPHEADDHLAMELDFMAHLSKMTLERFE
EQKEFLEEHLLAWITDFSREIQNAKTHYFYPRLAVLTEQILQVDKAVIQ
>Desulfitobacterium_sp_LBE_WP_144677529 169 bp
RQFMYSFLSAVFLYPPQEQVTMLFKEFPLDALVRVNVTSSLNKDYTALFIGPGHLAAPPW
ESVYRTEERLTFGEPTLEVREWYQRCGLEFVHKNSEPDDHFGLELEFMSKLIASELEAWE
EQLAFLDEHLLRWAKEFTQDVQASAQTLYYQGLAQLAYSYLIWDSKQLR
>Desulfitobacterium_sp_NMA69020_bacillota 169 bp
RQYVYSFLSTVFRCPPKEQIETLFLDFPLEELENKDVFTSLNRDYTQLFIGPGHLPAPPW
ESVYRTEEKLTFGEHTLAVREWYARYGLEFVHKNAEPDDHFGLELEFFAYLINNEYQALE
DQLAFLEKHLLQWSKDFTQDVITNAQTKYYQGLAQLAQSFLEWDHSNLK
>Desulfitobacterium_sp_NMA69147 169 bp
RSYLYRLLQRVFGTDPQEILETTRESLQLIQFDKEGTLDKLKGEYTYLFIGPDKLPAPPW
ESVYLSKERILFQENTLNVRRVYLEYNFLPSNYPHEADDHLGLELDFMAHLSKLAQEHFE
NQKKFLDEHLLMWIDEFANDIQKSKTHYFYPSMADLTKHVLKIDNVIID
>Desulfitobacterium_sp_NMA69927 169 bp
RSSVYSLLSQCF-FQPSELLASFGEFLENTDLKDEKTLQDMKVEYNRLFVGPGHLLAPPY
ESVYKTRNDVVMGDDTIAAKKFYLQAGLEIDDNFKDLPDHIAVELYFMSYLCNLEFLSAD
EQNEFLKSHLGTWITEFSQAVATQTNSEFYRGMVKITEEWVMSEIKELD
>Desulfitobacterium_sp_PCE1_WP_019849343 169 bp
RVETLMALSRVFSAGGEQTLAGLKEKAGDQELDQEDDKKRWVYEFNRLFIGPQSPPAPPY
ESVYRHGERQVMQESTLDVRRWYRSQGLSLAGQSNEPDDFIATELEFAAYLLTQALKREQ
RYNAFCQEHLAAWLPGFVKALSASAREPFYLALGEIMQRVV----VPVR
>Desulfitobacterium_sp_PCE1_WP_019850409 169 bp
RALTYKIISAGFIKLPSNLIKLLFDFFPLENLKLDNIVVQLNADYNRLFVGPNHLLAPPW
ESVYLTEERLTFDRITLDVREFYGRHGLEFILINKEPDDHFGVELEFMAELIHRQIQHLR
KQQAFLGLHLSKWTPHFTHSVLEGAHTDYYQGLARLARDFIIWDYEYLS
>Desulfitobacterium_sp_PCE1_WP_019851451 169 bp
RSYLYRLLQRIFGGEPQEVLKVTREALQILQFDKEQTLDKLKGEYTYLFIGPNSLPAPPW
ESVYLTKERVLFQESTLNVRRAYLKYNFLPSNYPHEADDHLGLELDFMAHLSQVAQDHFE
NQQAFLRDHLLLWIGDFAHDIQKSKTHYFYPPMADLTKHIVKMDAELLD
>Desulfitobacterium_sp_PCE1_WP_028305512 169 bp
RCVVFDLLRSLFIWECPELFADELERDEAMA---QKVYHEATIEFTRLFVGPYHLEAPPY
ESVYRNSNRLMMQDVTMNVKRFYRENGYERSEVYKEPDDQIGVELEFMYALSEEALQAFR
EQEQFMDLHLLKWLPQFCQDILKSSQNEFWRSFAVFTENYIEEDKEQIQ
>Desulfobacteraceae_bacterium_HCY83689_desulfobacteria 169 bp
RQNCYQAFARCYHLPTQKDLQVLQKDLGRTSMIL-IPLDVLSVDFTRLFVGPYSLPAPPY
GSVYLENERKVMGDSTMTVLRFYRRFGLDIAEGLKEVPDHITIELEFMYFLIYKEIESIL
SQLSFLADHLDVWAPQFTGNIIEFSGTEFYRNLGKATRLFIKEDCLYLN
>Desulfobacteraceae_bacterium_MCA1793122_desulfobacteria 169 bp
--------------------------------------LLLGVEFTRLFIGPYSLPCPPY
GSVYMEKNRAVMGDSTVDARKRYQDLGVDLAKNFKEVPDHISVELEFMFLQVYKEIEYFQ
AQQSFLLDHLHRWIPEFAHGVDKHAGIAFYRLLADATRIFIEEECQYLE
>Desulfobacteraceae_bacterium_MDA8419161 169 bp
---PFYFLSSAFTYPEYAVLLSLA---HDLL---SFALQQLQAEYVRLFVAPGGVPSPPY
ASVYIQGKGILKQQGYEQAMAFYGRAGLEP-AETSECEDHIGHELAFIGHLLDHGQFELL
D--EFVAGHVMAWSPHFFQRLKTADPAYFYLILGQVAELCIIQKER---
>Desulfobacteraceae_bacterium_MDH3357358_desulfobacteria 169 bp
-----------------DTLNSLELYLANVEMRKGQNFKALKVDFAKLFVGPYQLMAAPY
GSVYLDDGRTLMGDSTFDVKNRYREEGLDTAKDFKDAPDHITAELEFMYYLVFKEIEAFS
DQKCFLESHLLAWVPVFVDNIFENADTPFYQNLAMATQKFLLENYQIVC
>Desulfobacteraceae_bacterium_MDH3571962_desulfobacteria 169 bp
RMEAFRLLSECYFLPSPDTLNSLELYLANVEMRKGQNFKALKVDFAKLFVGPYQLMAAPY
GSVYLDDGRTLMGDSTFDVKNRYREEGLDTAKDFKDAPDHITAELEFMYYLVFKEIEAFS
DQKCFLESHLLAWVPVFVDNIFENADTPFYQNLAMATQKFLLENYQIVC
>Desulfobacteraceae_bacterium_MDH3875357_desulfobacteria 169 bp
-------MSECYFLPSPDTLNSLELYLANVEMRKGQNFKALKVDFAKLFVGPYQLMAAPY
GSVYLDDGRTLMGDSTFDVKNRYREEGLDTAKDFKDAPDHITAELEFMYYLVFKEIEAFS
DQKCFLESHLLAWVPVFVDNIFENADTPFYQNLAMATQKFLLENYQIVC
>Desulfobacteraceae_bacterium_RJQ70819_desulfobacteria 169 bp
RDLAYHMLAEAFRLPVPAVLEKLRKALADLSLLEAPDTDALQVEYTRLFLGPFSAPAPPY
GSVYLEQERRLMGDSTVDARKHYLTMGVDLSPDFKEAPDHICAELEFMHVLISMGLKAIE
DQRSFLLHHLGAWLPTFANKVMEHSQAGFYRYLAAAAAKFVAEDMDGLA
>Desulfobacterales_bacterium_GWB2_56_26_OGR17552 169 bp
RSNCFKLLAGCLYEPDRKVCENLGVLLEECPMAAQGQEQ-LSIDYAALFVGPFALIAAPY
GSVYMDQGRRVMGDSTLGVLRFYQEAGLSVD--VEEPADHVVVELEFLYYLTDREASALT
DQARFFFTWLRPWIFDFCRSIREGSTNPFYLSLADCLALFMTA------
>Desulfobacterales_bacterium_HFQ81562 169 bp
---PFFFLSAAFTYPEQEILASLS---ADLN---T-SLTDLQAEYVRLFISPAGVPAPPY
ASIYIDNRGILLQQGHDEAMSFYQAAGLET-IESSECEDHIAFELAFIGHLIEDNRLDLL
N--KFINEHVLKWYPAFSQRLQSARPCHFYQVLGQITGLCLLIEEDE--
>Desulfobacterales_bacterium_HID02183 169 bp
ISRVYRFLSQCMQYPDADFFNVFYNLLGTLEIKVEDPIEDLQVEYTRLFINGSHVIAPPY
GSVYM--DQSLQGAFAGDTLAFYREKGFGMNEN-ADLPDHLIHELEFLSLLAEEKDFAG-
-EEEFLKKLFRPWYAKFHPRVTEGAHHPFYRVVVQLIDFFTKEEDEA--
>Desulfobacterales_bacterium_MBC8417030_desulfobacteria 169 bp
RSAIYSMLAAVYRQELSELLRQFMGVLSDL----EKLLDELAVEYTRLFLGPGKHISP-H
ESVHHQ---KIWGAATVEVKKFIEATGLSFGDDYKGMPDHISVELEFMQQVTLREEQAWG
EEKKFIEEHLIHWIPIFCEKIIQDTELHFYREMAALTRNFIELEKKEIN
>Desulfobacterales_bacterium_MCF8049760_desulfobacteria 169 bp
RSLVYRRLADAFCEPSPAVLEEMQAALEILSRLKSVDIRTLKVDYTALFLGPFLVPAPPY
GSVYLEDERRLMGDSTIEAHRQYLSFGLDLSPDFKDAPDHICAELEFMHLLAGEALEAVD
AQHSFLQNHLGAWVPTFAAKAAEHSGTDFYRGLALLTAAFIAEDLEALT
>Desulfobacterales_bacterium_MCF8078085_desulfobacteria 169 bp
RSLVYRRLADAFCEPSPAVLEEMQAALEILSRLKSVDIRTLKVDYTALFLGPFLVPAPPY
GSVYLEDERRLMGDSTIEAHRQYLSFGLDLSPDFKDAPDHICAELEFMHLLAGEALEAVD
AQHSFLQNHLGAWVPTFAAKAAEHSGTDFYRGLALLTAAFIAEDLEALT
>Desulfobacterales_bacterium_MCK4985763 169 bp
LLELLKEISSVFWGPDQALLKEFFDPFEKIGIGSDALNLHLEEAYVRLFIDRKGITTPLY
ESCY-TEKALLMGQPAVDMKKRYRSKGLSVSKEIHEPPDHLSIELEYLYFILGK---GWS
DASIFASEIMLPWLSEFQARLAV-EECRFYSLMASILTAIL----QIIA
>Desulfobacterales_bacterium_MCK5205073 169 bp
-------MSSIFWGPDQALLKEFFDPFEKIGIGSDALNLHLEEAYVRLFIDRKGITTPLY
ESCY-TEKALLMGQPAVDMKKRYRSKGLSVSKEIHEPPDHLSIELEYLYFILGK---GWS
DASIFASEIMLPWLSEFQARLAV-EECRFYPLMASILTAIL----EIIA
>Desulfobacterales_bacterium_MCK7508452_desulfobacteria 169 bp
RATTYKLLAECYYPPVEQHVRQLGRSLKAVPMEAHEGIEELAIDHARLFVGPFALLAPPY
GSVYLEGERRLMGDSTLAVGECYHEVGLEVAAGFNGTPDHIAAELEFMHFLVVKELDALA
GQKAFLERHLAAWAPDFSRSVEEQAQTRFYQDLAAATRLFIESDFDQCR
>Desulfobacterales_bacterium_MCU0591732_desulfobacteria 169 bp
RAAVYKLLAECYYSPGEEHVKQLSRHLKTLPMEAGEGFEELTIDHARLFVGPFALLAPPY
GSVYLEGERRLMGDSTLAAGDCYNEAGLEVSADFSGTPDHIAVELEFMHFLVIKEFDALT
HQRAFLERHLAAWVPDFSRSVEEQAQTRFYQSLAMATRLFIESDFSRCH
>Desulfobacterales_bacterium_MCU0603476_desulfobacteria 169 bp
RATTYKLLAECYYPPVEHHVRQLSRSLEAVPMEAHEGIDELAIDHARLFVGPFALLAPPF
GSVYLESERRLMGDSTLAVDECYREVGLEVAAGFNGTPDHIAAELEFMHFLVIKELDALD
GQGSFLERHLAAWAPMFSRSVEAQAQTEFYKDLATATRMFIESDLDRCR
>Desulfobacterales_bacterium_MDF1592046_desulfobacteria 169 bp
RGNVYGLLATVFGQEISDLLHQFLGVLSGL----EDLIEELAVEFTRLFLGPGKHISP-H
ESIHHE---KLWGQSTVDAKKFIESAGFDYKSEYKGLPDHISVELEFMQQVALSEAKAWQ
DERKFIEEHLSRWVPAFCKKVMQDTESHFYKGVAELAQKFIEFECKEII
>Desulfobacterales_bacterium_MDJ0819503_desulfobacteria 169 bp
--------------------------MTNVEMRKAADLESLKVDFAKLFVGPYELSAAPY
GSVYLEDERKMMGNSTLDARDRYRDAGLDTAKTFKDAPDHISAELEFMHYLIYKEIEAFA
NQKSFLEDHLMAWVPQFANNIIENAENAFYPNLAKATEAFLKENFEFVC
>Desulfobacterales_bacterium_MDJ0986130_desulfobacteria 169 bp
-MKAFRLLSDCYFIPEPEKLENLESSMAEVEMRKGDRLESIRVDFAKLFVGPYKLLAAPY
GSVYLDTERKMMGDSTLDVRSRYRDAGLDTSKNFKDAPDHISAELEFMYYLIFKEIEAFA
DQKSFLEDHLMAWVPEFAENIIENAENPFYPNLAKATQSFLQVNYQVVC
>Desulfobacterales_bacterium_MDO8944900_desulfobacteria 169 bp
RARTYKALAECYYSPGEQHVRQLGRDLKAVPMEAHEGVEDLAIDHARLFVGPFALLAPPY
GSVYLEGERRLMGDSTLAVGECYREVGLEVAAGFNGTPDHIAAELEFMHFLVIKELEALA
GQRAFLERHLAAWAPDFSRSVEEQAQTRFYQDLAAATRMFIESDFDQCR
>Desulfobacterales_bacterium_MDX2433228_desulfobacteria 169 bp
RSNIYGFLSSMFREEINERLLQIKEVLSEM----DQLLEDLAVEYTRLFLGPDKHISP-H
EAVHHQ---VHWGGSTVDVKKFIETTGLEYKQEYSGMPDHISVELDFMKEAAGREAQAIE
EEKKFICDHLIKWIPTFCDKIISQAEISFYGDLADVTKDFITLEFEEIN
>Desulfobacterales_bacterium_PIP36536_desulfobacteria 169 bp
RGQVYEFFSALFLNQPTETLARLDEGVNAWPLSQEWQSDDFLIDYEALFRVPADSYVHPF
ESVYCQGKKRVLAEQALEVASIYRDQGLAPREGFTELPDHLGVELELMAVLCRKTAEALE
KQRSFLADHLLEWAPHCLKKVREKGVTPLYVCLADLLSTFLDEEGEVAS
>Desulfobacterales_bacterium_UCD32611_desulfobacteria 169 bp
RSNIYGLLAIIYRQEVTDLLDQVMEVLSDL----NGLLEDLAIEYTRLFLGPGKHISP-H
ESIHHQ---KLWGASTVEVKKFIEATGLGYSDDFKGMPDHITAELEFMQQLTLGEEQAWK
EEKKFIEEHLIRWIPSFCEQVIEAAESPFYRSFAELTKRFIGYEMEEMM
>Desulfobacterales_bacterium_UCF91964_desulfobacteria 169 bp
RGRTYKLLADCYHVPDAERIVALLEALQSAPLKSKFDPDPLKVEYAKLFVGPFSIAAPPY
GSVYLESPRQLMGDTTQDALRRYRAAGLEIARDFKDAPDHITVELEFMSFLIFKAIEASS
NQKSFFENHLGAWVLEFVDAVVKSAETAFYQNLAKTTAAFLKKDGKAIS
>Desulfobacula_sp_MBT6341559 169 bp
VLDGIQILCRVFWGPDLNMVKGFFKPFEIIDINSQSLFEHLNECYVRLFVNKEGIASPLY
ESCY--ENAPMMGEAALKMKKRFSSKGLSMENRVHEPPDHLAIELEYLFFLLQE---GCV
GAALFAAKTMLPWVMVFNQRLKIAADCRFYFFASEILVLLL----RLIS
>Desulfobulbaceae_bacterium_C00003063_OEU78476 169 bp
RLRFLDLSKSFFGEPDEGTFSAFDRVVKEL-LSV-KSLKELQDEYYSLFVDPFDGDPVNT
NASFLDGRSF--GQSLVEIRGLLNDAGLQKDESVTDPEDSLVVMLDSFASLVEEEKKN--
-QARLLTEFLDPFSAKFCEVLEENKEADFFAICGRFLSEYL--ERGLFV
>Desulfobulbaceae_bacterium_HHD57471 169 bp
---PFHFLANCFSYPEEEALTLLA---ADLV---PMMLQDQQAEYVRLFIGPGGVAAPPY
ASVYINNAGILHQQGYDQALAMYCRAGLEP-VDENESPDHISHELTFIGLLMELGDQQLL
D--TFIQDHFSKWYPAFYERLILADPIPFYKTLAQVTDRCLYMEV----
>Desulfobulbaceae_bacterium_HHL34973 169 bp
---PFHFLSNCFSYPEEEALNLLA---ADLV---PMALQDQQAEYVRLFIGPGGVAAPPY
ASVYINNAGILHQQGYDQALAMYCRAGLEP-IEGSESPDHICHELTFIGLLMELGDQELL
D--AFIQEHFSRWYPAFHERLMLADPPPFYKTLAQVTDRCLDMEV----
>Desulfobulbaceae_bacterium_KAB2889910 169 bp
NSGL-QAVSLLFSHPDKKLLAE-----DPV----------LESEYIRLFVNSLEVPCAPY
GSVYLE--GTVMGESTLKVAEIYRQYGLETEE----MADHIAVEAEFLAWLSGRVDDAEE
-RFAFLLGHLQKWTTEFFERVELHDRLGCYRRAAGMARQILGIMSPAI-
>Desulfobulbaceae_bacterium_KAB2891108 169 bp
HNGL-QTISLLFSYPDKTLIAE-----DPV----------LENEYIRLFVNSMEVPCAPY
GSVYLE--GTVMGESTLKVADIYRQHGLVPEE----MADHIAVEAEFLAWLSDRIDEAEE
-HFGFLLGHLQKWTADFFARVERHDRLGCYRQSARIAREILKIG-----
>Desulfobulbaceae_bacterium_KAF0188557 169 bp
LSFFYRFLARCMQYPDPDFFQAFFNLVETLAIQVPDPIEALQIEYTRLFINGAHVVAPPY
ASVYM--DKSLQGAFALKTLSFYRAKGFAMEKD-ADLPDHLIHELEFLSLLAQENDLAG-
-EEEFLTTLFRPWYKQFCPRVGQETRHPYYRMVVNLIDFFTTEEKEA--
>Desulfobulbaceae_bacterium_MBV5305782 169 bp
LSFFYRFLARCMQYPDPDFFQAFFNLVDTLSIQNPDPIEALQIEYTRLFINGAHVVAPPY
ASVYM--DKSLQGAFALKTLSFYRAKGFVMEKD-ADLPDHLIHELEFLSLLVQENDLAG-
-EEEFLTTLFRPWYKQFCPRVGKETRHPYYRMVVNLIDFFTTEEKEA--
>Desulfobulbaceae_bacterium_MBV5317500 169 bp
LSDIYSFLALTMRYPDPPFFDTLESLLASLAFRQTAHLDDLQTEYTRLFISAARTTIPPY
ASIYLDGDGCLYGRTTERTRDFYRESGYDLADD-SEPADHISHELDFLAALAGEARYND-
-EEIFLRTLFRPWFERFQEKSMKEARHPFYKASIQLIDFFTKEEQ----
>Desulfobulbaceae_bacterium_MCB2184401 169 bp
RRRFLDLLKSFFDEPDEGTFAALDNAIQKL-LSD-KSLQNIQDEYYQLFVNPYGENQVET
TVSSMDGHNY--GPSLAELRGFLIEAELEKDKKFTESEDSLVVMLDALGTLIEDENES--
-QDTLLNRFLEPFALQFSQALKENKEADFYAACGAFLSGYL--EKGLTG
>Desulfobulbaceae_bacterium_MCK5515247 169 bp
ISTIYRFCAQSMHYPDPDYFSSLFNLLDALELSSENYLEDLQVEYTRLFINGMHVAAPPY
GSIYL--EKTLQGKYAEDLLLYYRSLGYTLSKK-ADFPDNLIHQLEFLSFLAEDSNQQA-
-EEEFLLRFFHPWYPHFSKLVKEDSLHPFYLIIITIIDFFTKEEEKA--
>Desulfobulbaceae_bacterium_MCP3887348 169 bp
-----------MQYPDAQYFETLYLLLDTLKIQEHDFIEELQIEHTRLFINGFHVAAPPY
GSVYL--EKTLRGKYSDEILLHYRSLGYDLTPD-ADLPDSLVHQLEFLSFLAEDQNFEG-
-EKEFLSRFFLPWFPLFAARTKEEAEHPFYQVIISLIDFFTKEEE----
>Desulfobulbaceae_bacterium_MCP3891349 169 bp
RLLFLDLVKSFFDEPDEGTFSAFDNAVSEI-LNS-KNLKDLQDEFYKLFTDPFDGCAIET
TASYLNGKSY--SQALVDIRGLMDEAEIIKDMAISDPEDSLVVMLDTFASLVEEERVA--
-QGRLLSEFLEPFTEKFTAVLKENEHADFYYLCCRVLAGYL--EKGLVV
>Desulfobulbaceae_bacterium_MCP4339896 169 bp
RSDCFKLLAACFYEPDRRVGENLGLLLDNLPMQTLAQEK-MSIDHAALFLGPFELLAPPY
GSVYIEKNRRVMGESSVNAARYYQEAELSVD--IKEPPDHIVIELEFMYYLCNKEANAVQ
NQARFYYHAIKPWAGDFCAAIRAGTDNGFYVNLADCLDSFLSS------
>Desulfobulbaceae_bacterium_MCP4343761 169 bp
IATLYRFCAQSMQYPDPNYLKSLYGLLDALQLQDKDILEDLQVEYTRLFINGVHVAAPPY
ASVYL--EKTLRGKYSDEILTYYRSLGYDLTDN-ADLPDSLIHQLEFLSFLAEDQNRDR-
-EEEFLARFLLPWYPIFASKVKEEAQHPFYKIIISFIDFFTKEEK----
>Desulfobulbaceae_bacterium_MDD3619191 169 bp
HPGL-WSVSRLFSYPDRALIAE-----DPV----------LENEYIRLFVNAMEVPCAPY
GSVYLE--GTVMGESTVKVGDVYRKYGMAHEE----LADHIAVESEFLAWLYGKAGEAPE
-DFAYLLGHLRQWTGSFFDQVIRHDRLGCYRRGAELARRLLDIA-----
>Desulfobulbaceae_bacterium_S3730MH12_OEU56875 169 bp
IAAIYRFCAQSMQYPDPDYFSSLYGLLDALNLKSKDYLEDLQVEHTRLFINGMHVTAPPY
GSVYL--EKSLQGKYAENVLIYYRSLGYTLSEK-SDLPDNLIHQLEFLSFLAEDKNQQA-
-EEEFLVRFFLPWYTTFSKLVKEESQHPFYHVIISIIDFFTKEEKEA--
>Desulfobulbaceae_bacterium_S5133MH15_OEU49681 169 bp
IAAIYRFCAQSMQYPDPDYFSSLYGLLDALNLKSKDYLEDLQVEHTRLFINGMHVTAPPY
GSVYL--EKSLQGKYAENVLIYYRSLGYTLSEK-SDLPDNLIHQLEFLSFLAEDKNQQA-
-EEEFLVRFFLPWYTTFSKLVKEESQHPFYHVIISIIDFFTKEEKEA--
>Desulfobulbaceae_bacterium_TBV82212 169 bp
--------------------MNLL----NLPAEQQLDLTDLENNHVRLFMDRGGVKAPPY
AGCYLD--SEDRHRFMINFNGLCLRHGVVLGTSHP--PDHIPAMLEALTLLSARDDSA--
-IFILLDTYYHHWPTAFAAALDQHDRTGFYAAL---------GAEVALR
>Desulfobulbaceae_bacterium_THB75799 169 bp
RLRLIDLVKSFFDEPDEGTFTAFDNGVREI-LKS-KNLESLQEEYYTLFTDPFANDQINT
MASHIDGRSF--GKTLADFRGFIMAADIVKEKDVVDAEDSLVLMLDVLARLIEEEKDT--
-QTTLLLEYLEPFTAKLSEAVQENEKANFYQSCCTFLNGYL--EKGLCT
>Desulfobulbus_propionicus_PIE56896 169 bp
RLRFLDLCKSFYAQPDEGTFSSIDAAVQRV-LGR-MSLADIRDEFYRLLIDPYDECKLNI
QASYIDGRSY--GPSLVRFRQLLMDSGLRLNKEVMEDEDSLPVMLDFMVSLVEAEKED--
-QQALLTEFLLPTVQALQEAVRENPAIVFYQACFDFLDGYL--EKDLLT
>Desulfobulbus_sp_HEB69479 169 bp
---PFYFLSQSFSYPEQKTLGLLA---ADMI---EIPLQDLQAEYVRLFIAVNGAVAHPN
ASIYIHDAGILRQQGYDDALAYYARAEMEP-LITDEDPDHIVHELAFVGLLLEKNREELL
D--EFLNKHLMTWYPSFLRKLLDAKPHPFYSVLGQVTDLCLSKEVEQET
>Desulfobulbus_sp_HFQ90869 169 bp
---PFHFLSMAFSYPESTALAALA---EDLV---PVSLTDLQAEYVRLFDAPGGVAAPPW
ASVYLGGSGILMQEGHEQALAFYRQAGVEP-SVKSEYADHLVQELAFVGILIDEEQLSLL
G--RFLGQHLLRWYPDFQQRLQGADPCPFYSLLGRVTDLCLAKEV----
>Desulfobulbus_sp_MCL2458581 169 bp
FSSLYSFLALTMRYPDPPFFDAFESLLASLALRTADPLDDLRTAYTSLFITAAGTTIPPY
ASVYLDGDGSLHGRTTERTRDFYRERGFDLRSE-TEPADHIQFELEFLAALAGEAMFDD-
-EELFLQTLFRPWFVRFQEKSMQEARHPFYRVSIQLIDFFTKEEQ----
>Desulfobulbus_sp_MCL2790389 169 bp
LSSLYSFLALTMRYPDPPFFDTFESLLASLSLQTPDRLDDLRTAYTHLFITAAGGTIPPY
ASVHLDGDGTMYGRTTERTRDFYRACGFDLLSE-TEPADHLQFELEFLAALAGEAKFDD-
-EERFLQILFRPWFAQFQKKSMQEARHPFYKVSIQLIDFFTKEEQ----
>Desulfobulbus_sp_MDD2463285 169 bp
LSSLYSFLSLTMRYPDAPLFDALESLLASLEIRHANPLDDLRTEYTRLFITSARATLPLF
ASVHIDGDGTFHGKTTERTRDFYREHGYDLAEE-TEPADHISFELDFLAALAGEAKSEE-
-EDLFLRTLFRPWFERFQDKWIKEARHPFYAVSIRLIDFFTKEEQ----
>Desulfobulbus_sp_NLX19854 169 bp
LSQLYSFLALTMHYPDPVFFEAMTSLLESLTIQNQDPLDELKTAYTLLFITAGGRIIPPY
ASVYRDGNGTLQGKSTEQIRDFYRRCGFDIADT-NEPADHLRFQLHFLAALAGEGRLED-
-EQFFLQTFFRPWFKPFQKRFMQEARHPFYTVSIQLIDFFTKEEQ----
>Desulfobulbus_sp_US1_MCW5209607 169 bp
----------------------FLARLTESSMTAQELYNELRYDYAELFLNAGKNPVFPY
ASCHISEE-LVMQKSVFEVRQVYRDSGVHKNPAYPDLDDHIAVELEFMAYLAEQ--QGTE
EQRVFLIQH-LGWADAFCEMFRSAARTEFYQGLADLTQAVLRTETEKLA
>Desulfobulbus_sp_US2_MCW5207719 169 bp
----------------------FLARLTESSMTAQELYNELRYDYAELFLNAGKNPVFPY
ASCHISEE-LVMQKSVFEVRQVYRDSGVHKNPAYPDLDDHIAVELEFMAYLAEQ--QGTE
EQRVFLIQH-LGWADAFCEMFRSAARTEFYQGLADLTQAVLRTETEKLA
>Desulfobulbus_sp_US4_MCW5202379 169 bp
KTTVYSFLSFLYQDETPSFIEEFLARLTESSMTAQELYNELRYDYAELFLNAGKNPVFPY
ASCHISEE-LVMQKSVFEVRQVYRDSGVHKNPAYPDLDDHIAVELEFMAYLAEQ--QGTE
EQRVFLIQH-LGWADAFCEMFRSAARTEFYQGLADLTQAVLRTETEKLA
>Desulfobulbus_sp_WP_306547397 169 bp
LSSLYSFLALTMRYPDPQFLDAMDSLLASLTFRVIDYLDDLRTEYTRLFITAARATIPPY
ASVYMDGDGTLCGRTTERTRDFYRERGYDLTDE-TEPADHIRFELDFLAALAGEARLDD-
-EELFLRTLFRPWFERFQEKCMKEARHPFYKASIQLIDFFTKEEQ----
>Desulfobulbus_sp_WP_309412957 169 bp
LSSLYSFLALTMRYPDPPFFDAFESLLASLAMRTADPLDDLRTAYTSLFITAAGTTIPPY
ASVYLDGDGSLYGRTTERTRNFYRERGFDLLSE-TEPADHLQFELEFLAALAGEAKFDD-
-EELFLQTLFRPWFVRFQEKSMQEARHPFYRMSIQLIDFFTKEEQ----
>Desulfobulbus_sp_WP_310599300 169 bp
LSSLYSFLALTMRYPDPPFFDAFESLLASLAMRAADPLDDLRTAYTSLFITAAGTTIPPY
ASVYLDGDGSLHGRTTERTRNFYRERGFDLLSE-TEPADHLQFELEFLAALAGEAKFDD-
-EELFLQTLFRPWFVRFQEKSMQEARHPFYRMSIQLIDFFTKEEQ----
>Desulfocapsa_sp_MBA3007131 169 bp
IASLYRFMAQCMQYPDSDFFNVFYNLLGTFTIRNSDFIEDLQIEYTRLFINGVHVVAPPF
ASVYM--DKSIQGSFALRTLSFYREKGFTMEDN-ADLPDHLVHELEFLSLLAEEEDFTG-
-EEEFLSKLFRPWYKQFCPRVAEETRHPYYRMVVTLIDSFTKEEEEA--
>Desulfocapsa_sp_MBL4902691 169 bp
IARIYRFLSQCMQYPDADFFNAFYNLLGTLEIKKQDAIEDLQVEYTRLFINGAHVVAPPY
GSVYM--DQSLQGAFAGNTIAFYREKGFGMDEK-ADLPDHLIHELEFLSLLAEEKDFTG-
-VEDFLKKLFRPWYQKFHPRVTEGAHHPFYRVVVQLIDFFTKEEDKA--
>Desulfocapsa_sp_RUM39896 169 bp
---PFHFLSQLYSYPEQATLNLLA---SDLI---GYSLLEMQAEYVRLFISRDGVFAPPY
ASIYVNDAGILRQQGYDEALAYYAEAGVEA-ATTTESPDHIAHELGFVALLLDREQDELL
D--RFLNKHLLLWYPGFLQRLQQAEPCSFYSVLGQITDLCLQKEVE---
>Desulfocapsa_sulfexigens_HIP38172 169 bp
IARVYRFLSQCMQYPDADFFNVFYSLLGTLNIKKEDPVEDLQVEYTRLFINGVHVVAPPY
GSVYM--DKSLQGTFAGNTLAFYRDKGFAMEEN-ADLPDHLIHELEFLSLLTLENDLPG-
-EEEFLTKLFRPWYEKFHPRVTEGAHHPFYRVVVQLIDFFTKEEDKA--
>Desulfocapsa_sulfexigens_HIP82529 169 bp
IARIYRFLSQCMQYPDADFFNVLYNLLGTLEIKKQDAIEDLQVEYTRLFINGVHVVAPPY
GSVYM--DQSFQGTFAGNTLAFYREKGFGMDEK-ADLPDHLIHELEFLSLLTEEKDFAG-
-EEEFLKKLFRPWYKKFHPRVTEGAHHPFYRVVVQLIDFFTKEEDKA--
>Desulfocapsaceae_bacterium_MDD3814679 169 bp
IASLYRFMAQCLQYPDPDFFNVFYNLLGTFTIRNSDFIEDLQIEYTRLFINGVHVVAPPF
ASVYM--DKSIQGSFALRTLNFYREKGFTMEDH-ADLPDHLVHELEFLSLLAQEEDFAG-
-EEEFLSKLFRPWYKQFCPRVAEETRHPYYRMVVTLIDSFTKEEEEA--
>Desulfofustis_sp_MBE0584932 169 bp
SADL-RCLSLLFSYPDQTLLQE-----TRI----------LQNEYVRLFINSLSLPCPPY
GSFFLE--GSVMGHSTMELTRRYQAYGMRCTE----MADHLAVECEFLALLCSIADRSPE
-DYLFVAAHLNSWAEGFFDLVELHDRLGPYRQGAAFGRIVCAAC-RQLP
>Desulfogranum_japonicum_WP_051309103 169 bp
LSDVYSFLSLTMRYPNPQFLETYVLLLKSLEIQLESCLDELQLEYTRLFINAIKSTVPPY
ASVYMDGDGTLQGKTTEKIHDFYRNCGFDIADS-SEPPDHIQHQLEFLAAIVKEKRFDE-
-EEQFVKTLFRPWFKRFKEQVLREARQDYYIVSIQLIDFFTKEEQ----
>Desulfogranum_marinum_WP_205220554 169 bp
LSEIYGFLALAMRYPDSQFLDAYEALLQSLEMQKGDFLNDLQIEYTQLFINASGTTIPPY
ASVYMDGDRSIQGKTTEKIKDFYRSCGYEVTSS-TEPPDHIQHELEFLAALAGENRREE-
-ETLFLHSLFRPWFIRFLKHSIQEARHPFYRVSIQLIDFFTKEEQ----
>Desulfolithobacter_dissulfuricans_WP_267928286 169 bp
RLRFLDLIKSFFDEPDEGIVSAFDQAVRRL-LEE-KTLKEIQDEYYHLFIDPTSEDQINT
VMSYVDGRSF--GPSLVDYRDFLQRAGIVKDESVKEPEDSLVLMLDALATLIEEQTKK--
-QATLLHRFLDPLCQGFTGALQATGQAPFYTACGDFLRGYL--EKGLLD
>Desulfonatronospira_WP_161598685 169 bp
-MQVYKSLADCYFQPDEQAVQRINPAIEEWQMQKDKEMLDLKKEYSRLFVGPFELAVPPY
GSIYFQQNQQIMDDSAVEAQNAYRKAGVNMSEDFNDPPDHIAVELEFMYYLLYHENQALE
NRLDFLKRHLGLWGPVFADTLFKNTSSDFYRHLARLTKSVIKQELGLTR
>Desulfonatronospira_sp_MSAO_Bac3_WP_287042537 169 bp
ILQAVEHLIQVFWSRDRELWEN-ISVWNGLFLDEPETLQELESVFVETFITHGGVSAPLY
HSCYH-EEQLLMQQPALEMQKRLSEAGLEPQNP-GEPVDHLCLELEYLYFLMSL---YLH
DIADFSGNFMLPWIQEFMQRIPADAGTAFFANTAEAMQDLL----QLLG
>Desulfonatronospira_sp_WP_291318538 169 bp
-MQVYKSLADCYFQPDEPAVQQLVDSLQDLPMQQRDDLLELTKEYSRLLVGPYELQAPPF
GSIYFQRQARLMDDSTRDVEEIYRKAGVNLDREFNSPPDHISAELEFMYYLLYHEHASRE
ARTHFMQKHLGLWGPLFADTLTRNADSPFYHELGRLTKAFIKIDMKVMR
>Desulfonatronospira_sp_WP_291319538 169 bp
ILQALEHLIQVFWSRDRELWDN-ISVWRTLFLDYHEYVQELESTFVKTFITHGGVSAPLY
HSCYH-EEQLLMQQPALEMQNRLQESGLEPQSP-GEPLDHLCLELEYLYFLMSL---YLQ
DIADFSGNFMLPWIQEFMQRIPADTGTAFFANTAAGMRDIL----EFLG
>Desulfonatronospira_sp_WP_291321529 169 bp
-MQVYKSLADCYFQPDEQAVQRISPAIEEWQMQKDKEMLALKKEYSRLFVGPFELAVPPY
GSIYFQQNQQIMDDSAVEAQNAYRKAGVNMSEDFNDPPDHIAVELEFMYYLLYHESQALE
NRLDFLKRHLGLWGPVFADTLFKNTSSDFYRHLARLTKSVIKQELGLIR
>Desulfonatronospira_sp_WP_291322202 169 bp
VLQALELLIQIFWTSDRELWKS-STVWTGLFLNEAVVIRDLENVFVDIFITYGGISAPLY
HSCYH-DEQRLMQQPAQEMQERLSEAGLVPGKS-GEPVDHLCLELEYLYFLISL---YQQ
STADFSGKFMLPWIDEFLQRIPTDYAAAFFAKSTEAMRDLL----KMLG
>Desulfonatronospira_thiodismutans_ASO3-1_EFI33689 169 bp
KMQVYKSLADCYFQPDEQAVQRINPAIEEWQMQKDKEMLDLKKEYSRLFVGPFELAVPPY
GSIYFQQNQQIMDDSAVEAQNAYRKAGVNMSEDFNDPPDHIAVELEFMYYLLYHENQALE
NRLDFLKRHLGLWGPVFADTLFKNTSSDFYRHLARLTKSVIKQELGLTR
>Desulfonatronovibrio_hydrogenovorans_WP_084301741 169 bp
IKNAVRLLIRIFWTQDREIMHD-QDVWRSMGVNQFVLQQEIESEFVRIFVTRGGVSTPLY
HSCYY-DQKLLMKKPALEMFEMLEHAGITLGPDIGEPPDHLCIELEYLYFLLNH---GTQ
NVREFARDFMLPWITRLQKQIP-DSPALFFTHSAQALVDLL----RFLG
>Desulfonatronovibrio_sp_MSAO_Bac4_RQD67061 169 bp
IKEALRLLILIFWSRDKELVYT-KSVWMSLDIDTQDLNRELENEFVRIFIDLSGVSAHLY
HSYYY-NEKLLMKEPAIEMSRLLEMAGMDIDQGISEPPDHLCIELEYLYHLLDN---SDI
HIQKYTLEFMLPWVDELQRRIP-ETPALFFSQTALAMNSLL----AFLG
>Desulfonatronum_sp_SC1_WP_107735325 169 bp
LLWGLEAVAWVFRGGDGQVRTDLPKLAGILSVLAAMTPESLEAEYVRLFVHRGGAGVPLS
QSCY--GEGLMMGEPAVAMQSLLDRAGLKVDASLGMPPDHIAIELAYLMFL-------FP
EPSEFTRQMLAPWVDELRKRTI-EAASPLFHLAATILVVLT----ECLQ
>Desulfonatronum_thiodismutans_WP_084184760 169 bp
LLWGLEAVAWVFRGADGQVRTDLPKLAGILSVLADMTPENLEAEYVRLFVHRGGAGVPLS
QSCY--GEGLMMGEPAVAMQSRLDRAGLKVDASLGMPPDHIAIELAYLMAL-------IP
EPSEFARQMLSSWVGELQRRMI-EAASPLFHLAATILVVLT----ECTK
>Desulfonatronum_zhilinae_SMP40787 169 bp
LLWGLEAVAWVFRGADGQVRTDLPKLAGILSVHLAMTPENLEAEYVRLFVHRGGTSVPLC
QSCY--GEGLMMGDPAVAMQSRLDRAGLKVDMTLGMPPDHIAIELVYLMSL-------FP
EPAEFASQVLSSWVGELQKRTI-EAASPLFHLAVSVLVVLN----ECIK
>Desulfonatronum_zhilinae_SMP44757 169 bp
RLETYKALAGCFFPPDDQNVENLAAHAPTWPMLEEQGREALGVEHAKLFFGPFEVLAPPF
GSVYFHVNKMLSHESIDDAAERYREAGVTSAPDGGNPPDQITAELEFMYYLLFQEHAALC
RRTDFFPIHLGAWGPLFADRVISFAQSPFYKHLGLVARDILKTEFLLTT
>Desulfopila_aestuarii_WP_073613713 169 bp
RLRFVDLIKSFFSEPDEGTFSAFDSAVRDI-LNE-KNLSEIQNEYYELFTNPFSNAQVNI
MASWLDGRSF--GETLVALRSFLAEAGIVRAEGVVDSEDSLPMLLDILASLIEEEKNG--
-QSRLLVTWLQPLAKELSAAVEKNDTALFYRASCRLLCGYL--EKGLAT
>Desulfopila_aestuarii_WP_073615859 169 bp
RGNCFKLLAACFYEPEKALCDKLHGLLEKCPMQELEEQQ-LKIDYSALFVGPFELIAAPY
GSIYLENERKVMGESTLAVQRFYENSGLMLD--IQEPPDHIAIELEFMSFLCISEAEALT
TQVDFATTMMS-WIPLLAENIQAGAQTEYYKALASCLERFYDI------
>Desulfopila_inferna_WP_205234598 169 bp
RLRLLDLLKSFFEEPDEGTFNALDESVTQI-LEK-GNLKALQDEYYTLFVDPFGEEQLST
SASFLDGRSH--GKTLVELRTFLSGMGLSKKKEVIETEDSLVVLLDVLTRLIENEEGM--
-QAELLNNYLIPLAADFKAACEKNDSALFYEACSRFFCGYL--EKGLTG
>Desulfopila_sp_IMCC35006_TKB27687 169 bp
IATLYRFCAQSMQYPDSNYLSSLYGLLDALALQTKDILEELQIEHTRLFINGLHVAAPPY
GSVYL--DKTLRGKYSDDILLYYRSLGYDLAAH-ADLPDSLIHQLEFLSFLAEDGNREG-
-EEEFLARFFLPWYPMFAAQVKEEAQHPFYRIIVSFIDFFTQEEKEA--
>Desulfopila_sp_IMCC35006_WP_136812053 169 bp
RFRFLDLIKSFFAEPDESIFSAFDNAVKEI-LNN-KTLKELQEEYNKLFVNPFDDGLVEI
TASYLNGRNY--DQALVDIRGLMHEAGVQKDVGVTDPEDSLVVMLDIFASLIEEEKGS--
-QGRLVEEFLEPFIEKFTVTLQDNEHADFYYLCCRVLGSYL--EKKLVV
>Desulfopila_sp_IMCC35006_WP_167496385 169 bp
IATLYRFCAQSMQYPDSNYLSSLYGLLDALALQTKDILEELQIEHTRLFINGLHVAAPPY
GSVYL--DKTLRGKYSDDILLYYRSLGYDLAAH-ADLPDSLIHQLEFLSFLAEDGNREG-
-EEEFLARFFLPWYPMFAAQVKEEAQHPFYRIIVSFIDFFTQEEKEA--
>Desulfopila_sp_IMCC35008_WP_163337450 169 bp
RGDCFKLLAACFYEPDKELTEKLEHLLQRQPMQSLGQEK-LSVDHAVLFVGPFELTAAPY
GSVYIEKKRTVMGGSTINVARLYQDAGVSVD--IKEPPDHIAIELEFMYYLCAKEAASAR
EQKAFFFNALMPWAVDFCEAIRQGTDNGFYIHLSACLEQFLRS------
>Desulfopila_sp_IMCC35008_WP_163340309 169 bp
RLRLVDLIKSFFSQPDEGMFSAFDTAVREF-LKQ-KNLADLEKEYYDLFIDPFSECQVNT
MASWLDGRSF--GQTLVSLRGFLGEAGLERMEGVVDSEDSLVMMLDIFASLIEEEKKT--
-QVRLLTEYLEPFSKMFSEAVEKNETAEFYITCCKLLRGYL--EKGLVT
>Desulfoprunum_benzoelyticum_WP_183351915 169 bp
AADL-RCLSLLFSYPDGALLAR-----DSI----------LQSEYVRLYINAMTLPCPPY
GSVHLE--GSVMGRTTVEVAACYRKYGLVCEE----AADHIAVECEFLALLHRCADRDAE
-DCRLLADHLQSWADTFFDLVDRHDTLGIYREAAAFGRSVVAAGGPSLQ
>Desulfoprunum_sp_MDP3480655 169 bp
RLRFLDLLKSFFQEPDEGIFSAIDRAVKDC-LNT-KRLQDLQEEYYRLFSDPFGSTKVHM
TTSYLNGHTY--GQTLVSLRSFLAEARLVKDPGVKESEDTLVVMLDILFSLVEEEKEM--
-QARLLEEFLTPFGRTFSIAMEANENADFYCACSRFLCAYL--EKDLIA
>Desulforhopalus_singaporensis_SDP50893 169 bp
RSNSFKLLGACFYEPDKRVCANLASQLRDVPMEAETQQR-LRVDYAALFVGPFALIAPPY
GSVYLEQNRRVMGDSTQMVKRYYQDAGLTVE--MKEPPDHIAIEFEFMYFLLAKEITARA
EQSNFFNSAM-PWIPEFTARLQAGAATDYYRELAKCTSNFYDG------
>Desulforhopalus_sp_IMCC35007_TKB10428 169 bp
RGDCFKLLAVCFYEPEKKLGENLGHLLADIFMQRISQEN-LSIDHASLFVGPFELIAAPY
GSVYIDKKRTVMGESTLYAARCYQEAGLAVD--IKEPQDHIAIELEFMYFLCSKEAAARQ
EQARFYYNAMRPWVNEFCDAIQAGSKNEFYLGVARCLDHFLSA------
>Desulforhopalus_sp_IMCC35007_WP_136871605 169 bp
IATLYLFCAQSMQYPEKQYFEKLCFLLETLELQAKDFLEDLQVEHTRLFINGVHVAAPPY
GSVYI--DKTLRGQYSDKISGFYNTHGYRLKEG-ADLPDSLVHQLEFLSYLARDNNQQA-
-EEEFLRRFFLPWFPIFAGRVKEEAEHPFYHIIISLIDFFTKEEE----
>Desulforhopalus_sp_IMCC35007_WP_136875486 169 bp
RLRFIDLVKSFFEEPDEGTFSAFDSAVKEI-LAV-KTLEELQGEYYQLFTDPFEGAQIAS
NASYFDGRSY--GQALVAMRDLMKDAGLVKVEEVSEPEDSLVVMLDTFASLVEEEKKE--
-QARLLEEFLEPFAEKFTAKLKENKQCDFYYLCCRVLGGYL--EKSLVV
>Desulforhopalus_sp_IMCC35007_WP_169309131 169 bp
RGDCFKLLAVCFYEPEKKLGENLGHLLADIFMQRISQEN-LSIDHASLFVGPFELIAAPY
GSVYIDKKRTVMGESTLYAARCYQEAGLAVD--IKEPQDHIAIELEFMYFLCSKEAAARQ
EQARFYYNAMRPWVNEFCDAIQAGSKNEFYLGVARCLDHFLSA------
>Desulforhopalus_sp_NOR23163 169 bp
IATLYRFCAQSMQYPGPNYLASLYGLLDALELQQKDILEDLQVEYTRLFINGVHVAAPPY
GSVYL--EKTLRGKYSDEILTYYHSLGYNLREG-ADLPDSLIHQLEFLSFLAEDQNRDG-
-EEEFLARFLLPWYSIFATKVKEEAQHPFYKIIISFIDFFTKEEKEA--
>Desulforhopalus_sp_NOR26708 169 bp
RGDCFKLLAACFYEPERQVGEKLGMLFDSLPMVKMDQHT-MSIDHAALFVGPFELLAAPY
GSVYIEKKRRVMGESSVNAARYYQEAGLSVD--IKEPPDHIVIELEFMYYLCNKEASASQ
NQARFYHQAIKPWAGDFCEAIRVGTDNGFYVNLAECLDSFLIS------
>Desulfosediminicola_flagellatus_WP_136809712 169 bp
RLLFVDLIKSFFAEPDEGTFSAFDGAVRDL-LNE-KTLTDIQTEYYELFTNPFGANQINT
MASYLDGRSF--GQTLVSLRGLLAEAGIEREEGVVDSEDSLPMMLDIFSCLIEEEKQS--
-QAKLLTEYLAPFASKFSTEVSKASKSDFYKSCCQLLCGYL--EKGLVA
>Desulfosediminicola_flagellatus_WP_167505751 169 bp
LGNAFKLLAACFYEPDRHVCDNLISLMAPLPMKSSTQQQ-LSIDYAALFVGPFELIAPPY
GSIYLEGKRQVMGNSTLDIQKHYHDAGIAVD--VYEPADHIAIELEFMYYLLMQEAEALH
NQMQFFQGAMS-WIPEFCILLHKGAETLYYKSLAECLESFHDS------
>Desulfosediminicola_ganghwensis_WP_136799633 169 bp
RSNCFKLLAACFYEPDKKVTENLSGLLITLPLTESLEEQ-LKVDYASLFVGPFALLAAPY
GSVYLEAGGRVQGESTVAVQRCYDEAGLSLD--IQEPADHIAIELEYMSYLSLREGEAVS
AQARFLGQFMS-WVPYFCQRIEQGAMTDFYKKLAQCLASFFQH------
>Desulfosporosinus_fructosivorans_WP_135545036 169 bp
RHYLYGLLQHIFGHEPSELIEVTKKALKLLDLNDDDTLDKLKSEYTYLMLGPNKLPAPPW
ESVYLTDERMIFQENTLRVRRTYLEYQFLPANYPHEADDHIALELDFLTHLAKLTQEAFE
EQKAFLEEHLLVWIGDFAEQIQLSKTHHLYPQMASLTEQVLKIDAAALD
>Desulfosporosinus_orientis_WP_014185462 169 bp
RRYLYELCQHIFGHEPSALLELTQEVLDLLDYKAEGTLEKIISEYTYLMIGPNKLPAPPW
ESVYLTKERLIFQESTLKVRQKFLKYHFLPANYPHEADDHIAFELDFMGRLAKSTMESFD
NQKAFLEEHLLVWIGDFAEVIQESRTHYIYPQIAVLVHEFIKIDKEIID
>Desulfosporosinus_sp_BICA1-9_WP_034140735 169 bp
TANAYKLLSLLYGSPTEEVLTHLEQTLQSLPMKTEAKLEELTVDHTRLFIGPFDLLAPPY
GSIYLDGQRQVMGDSTMEVLQFYRQAGLNLAADFKQPPDYIVTELEFIYYLIGKYLETED
EMETFLNKYLGKWSRDFTSRINEHAKNIFYKNLAHLT-------LEIIQ
>Desulfosporosinus_sp_HBV86054_bacillota 169 bp
TANVYKLISLLYGPPTDEILTLSEQTLVNLPMKTKSKLEDLTVDYAKLFIGPFDLLAPPY
GSVYLEGQRRVMGDSTVKVLQFYRQAGLNLSDEFKEPPDHIVTELEFMYYLIAKHIETGD
EKEEFFNNFLSPWIKDFSIRIQENARTVFYKNLGQLT-------LGLIS
>Desulfosporosinus_sp_WP_291351837_bacillota 169 bp
TANVYKLISLLYGPPTDEILTLSEQTLVNLPMKTKSKLEDLTVDYAKLFIGPFDLLAPPY
GSVYLEGQRRVMGDSTVKVLQFYRQAGLNLSDEFKEPPDHIVTELEFMYYLIAKHIETGD
KKEEFFNNFLSPWIKDFSIRILENARTVFYKNLAQLT-------LGLIS
>Desulfosporosinus_youngiae_WP_007781119 169 bp
RELIYSILGSVFLTPPSDQVDILFESFPLEDLCQNEVLTELNDDFNTLFVGPHKLKAPPW
ESVYRSEEKLTFDAITLEVREFYRRHGLEVAKKNIEPDDHFGAELEFMAELIGRQYKALE
LQIEFLSEHLVKWAFEFTQDVISNARTDYFGGLARLASAYIQWDFERLK
>Desulfotalea_sp_PHR28301 169 bp
VATLYRFCAQSMQYPDIQYLDKLYLLVNTLDLQDRDKLEDIQVEHTRLFINGAHVAAPPY
GSVYI--DKSLRGQYSDKVLHYYNTSGYRLKTG-ADLPDSLIHQLEFLSFLAKEKNRPK-
-EEEFLSLFFLPWFPVFATRVKEEAQHPFYHTIISLIDFFTKEEE----
>Desulfovibrio_cuneatus_WP_169727020 169 bp
-TSLFSCLGMLYSLPQE-LCASLRA------FAQGTNEEEYKTEYAGVFQN--TAPVPLW
ESFWVSSEHLYFTQETHEVLQWYRTFGLE--VAQNEPADHIGLEMLFVAILLQ-------
-QHGFWQEHIGVWAGPCLEALQKTVETAFWQAVVAAVKG--MTHSMQFD
>Desulfovibrio_mangrovi_WP_265827776 169 bp
LLCTIELATAVFRGMSTTLCEDLADLHPLYGLEQTAFCERCATEYVRLFVNHDGIPAPLY
ASCY--EQRQVMAAPAISMHERLAEAGLEPAGGSNEPPDHISIQLEYLYFLLST---GWR
DATEFVRNEMLPWTQELACRLS-RHGSGFFSGTATILTALL----RHIA
>Desulfovibrio_sp_Fe33_WP_272699068 169 bp
LLNLMELGVTVFRGPDEELATHLPELLDRVTLADADDFSPLETEYVRLFIGPGGIPAPLY
ESCHQ-TESRTMGKSAQEMAARLDEAGLVISLESNEPPDHLTLELEYLFHLCAG---EWS
GGARFAAEVMLPWVRRFRETLA-DAPDPVFRFTADIVVDLL----EAVA
>Desulfovibrio_sp_Fe33_WP_272701379 169 bp
LGSFLRFVGVCNGFN--PVLVQFEDGL---DLLVRTLGE-----FNALFRVP-ELPVPLW
ESVWLSSEKILFTEESFAVRDWYARFQWEINKVGYEAEDHIGFEAAFCGWLFDAAVKGQE
GVRAFLEEHFTRWAPECFRQLADAAGTPFWKHL--------LSSASLLS
>Desulfovibrio_sp_Huiquan2017_WP_207262745 169 bp
LLKMTELCAAVFRGPSEQMATHVPELLDRVGFGDIGFFSALEAEYVRLFIAPGGVPVPLY
ESCHS-AGRRVMGASSLAMRDRLTEVGLEVGSMSNEPPDHLSLELEYLFHLCSK---GWT
DGARFAGEVMLPWVSRFREALAAEAPGQVYLAGADLVLALL----TVVA
>Desulfovibrio_sp_JC022_WP_163294763 169 bp
LLNSIELCAIIFRGINPALLDE-------LTLSEDEFCENLESEHVRLFISRSGITAPLY
ESCY-----KVMGKPHLAMRKRLETAGLATGEQASEPMDHLCIELEYLYVLLAN---GWG
GAREFATEKLI-WVRKFNEKLS-NSAMQFYVAASDLLVAIL----EEIT
>Desulfovibrio_sp_S3730MH75_OEU64904 169 bp
RGDCFKLLAVCFYEPEKRLSENLGHLLEHIRMQSISQEK-LSIDHASLFVGPFELIAAPY
GSVYIDKKRTVMGKSTLYAARCYQEASLSVD--IKEPQDHIAIELEFMYFLCGKEAAARQ
DQVRFYYNAMRPWVKEFCVAIQSGTKNEFYLNVAMCLDHFLSA------
>Desulfovibrio_subterraneus_WP_174405334 169 bp
LLCTIELSTAVFRGLADALCEDLADLHPLYGLEQSGFCQLCSTEYVRLFVNREGVPVPLY
ASCHTARDHQVMAAPALAMQQRLNAVGLKTSGESNEPPDHISIQLEYLYYLLST---GWR
DAADFVRNDMLPWVEELKAKLE-SHRCGLYAGTAGVLTTLL----KYVA
>Desulfovibrio_subterraneus_WP_269891275 169 bp
LLCTIELSTAVFRGLADALCEDLADLHPLYGLEQSGFCQLCSTEYVRLFVNREGVPVPLY
ASCHTARDHQVMAAPALAMQQRLNAVGLKTSGESNEPPDHISIQLEYLYYLLST---GWR
DAADFVRNDMLPWVEELKAKLE-SHRCGLYAGTAGVLTTLL----KYVA
>Desulfovibrionaceae_bacterium_MBG0789978 169 bp
LGSFLQFVGVCNGFN--PVLNRFENGLD--DLLERALDE-----FNGVFHMP-ELPVPLW
ESVWLSKEKILFTEESFDVRAWYARFQWEIQRVGYEAEDHIGFEAAFCGWLFDAAANDGA
PVQDFLDQHFTRWAPECFRQLADVVKTPFWVHL--------LASAAVLS
>Desulfovibrionaceae_bacterium_MBG0791030 169 bp
LLSAIELCAAVFRGPGAALTDSVPELLDRVGLEA-SDFGELETEYVRLFIGPGGVPAPLY
ESCHA-GDPRTMGEPALAMRDRLAREGLAVNLDSNEPPDHLAIELEYLYHLLAQ---GWS
GGVLFAAEVMLPWVRRFRAALA-GAPHPVFLAASDLALAIL----AAVP
>Desulfovibrionales_bacterium_TVQ98506 169 bp
LLRGLESLAWVFQGAEGEVRTVLPKMAAVLSVHALLAPESLEQEYVRLFVHRDGLSIPLC
QSCY--GEGRMMGEPALAMQSRLDQAGLRVDTSMPMPPDHLAIELAYLMTL-------FP
EPAIFAATMLHPWVDMLRRRLI-EAASQLFRLAGELLVVLI----STIA
>Desulfovibrionales_bacterium_TVR00270 169 bp
RVETYKALTRCFFPPDEQSVENLATHAPTWPMLKEQGREALRVEHAKLFLGPFEVLAPPF
GSVYFHVNKMLSHESIDDAAERYREAGVATAPDRGNPPDHVTAELEFMYYLLFQEHAAQC
RRTDFFPIHLGTWGPLFAGRVISFAQTPFYKNLGLVTKDILKAEMRLTT
>Desulfurella_WP_159427515_campylobacterota 169 bp
-MNKFDCLSVLFLYP--NIIEPYKNCAENFL------LEDLQVEYTRLFINAYKVIAPPY
ESFWR--EKEIYGETTIAIKKLYAACDLDISKNWHDLPDHIAAELAFYAYLEENDSAENH
DKLRLLEEHLKLWVNKFCEVIKNKTNLEYFKNLSILL-----EES----
>Desulfurella_acetivorans_A63_AHF96647_campylobacterota 169 bp
-MDKFDCLSVLFLYP--NIIEPYKNCAENFL------LEDLQVEYTRLFINAYKVIAPPY
ESFWR--EKEIYGETTIAIKKLYAACNLDTSKNWHDLPDHIAAELAFYAYLEENDSAENH
DKLRLLEEHLKLWVNKFCEVIKNKTNLEYFKNLSILL-----EES----
>Desulfurella_acetivorans_HHS49192_campylobacterota 169 bp
-----------------PILDQYKACAKAFL------LEDLQVEYTRLFINAYRVIAPPY
ESFWR--EKEIYGEATIKIKKLYSACGLDTSKNWHDLPDHISAELAFLAYLDANESTEHF
DKQRLLEEHLKHWINKFCEIVKNNTTLEYFKNLSILL-----EEN----
>Desulfurella_amilsii_WP_086034321_campylobacterota 169 bp
-MNKFDCLAILFLYP--PILDQYKACAKGFL------LETLQVEYTRLFINAYKVIAPPY
ESFWI--EKEIYGEATIKIKKLYAACGLDTSKNWHDLPDHIAAELAFLAYLDENDSTEHF
DKQRVLEEHLKRWLNKFSEVVKNNTTLEYFKNLSILL-----EEN----
>Desulfurella_multipotens_PMP68961_campylobacterota 169 bp
FMNKFDCLSVLFLYP--NIIEPYKNCAENFL------LEDLQVEYTRLFINAYKVIAPPY
ESFWR--EKEIYGETTIAIKKLYAACDLDISKNWHDLPDHIAAELAFYAYLEENDSAENH
DKLRLLEEHLKLWVNKFCEVIKNKTNLEYFKNLSILL-----EES----
>Desulfurella_sp_WP_291493298 169 bp
------------------------------------------------------------
----------------------YAACNLDTSKNWHDLPDHIAAELAFYAYLEENDSAENH
DKLRLLEEHLKLWVNKFCEVIKNKTNLEYFKNLSILL-----EES----
>Desulfurella_sp_WP_291493300 169 bp
-MNKFDCLSVLFLYP--NIIEPYKNCAENFL------LEDLQVEYTRLFINAYKVIAPPY
ESFWR--EKEIYGETTIAIK----------------------------------------
-------------------------------------------------
>Desulfurellaceae_bacterium_MCK4278287_campylobacterota 169 bp
RALTYLSLFP-------ETVK-LQN------LSS---AKELRVEYTKLFISSYELPVSPY
ESTYATREKRVMADCVDDITDMYKNAGLELKEDFPDLPDHFSVELSFLDYL---------
-Q-EFLDKHLLKWIPELNKKVRQNAKSEFYKIFFDLVEKVITDEAKNK-
>Desulfuribacillus_alkaliarsenatis_WP_069643331 169 bp
MVEMFQLLAEFYKYPNE-FYEYLKQLVNGA-FA--ASFDEMRIEYTRAFIGIDKPAATPV
ESIYAKSKGYLMGDSALHVQHLLEKFQLEIPEELGKKPDHISVLLELQSYILEHESD---
-ALQFAKDHFDWIRDFKQEIEKVEGHE-FYIYTTELLIDVI--ETKVLL
>Desulfuribacillus_stibiiarsenatis_OEH86690_bacillota 169 bp
-------------------------------MLETEDFTDLQVDFAKLFVGPDRLLAAPY
GSVYLDGGRRVMGDSTMAALAFYDKIGLQMSKEQKELPDHIEVELEVMYFLLYKERTLRK
EIKEFLTEQIGAWVDAFVGDVEKEAEQEFYKLLADVTRTLIAEEKQRFL
>Desulfuribacillus_stibiiarsenatis_WP_083248203_bacillota 169 bp
KEVSFKLLSACYQLPDKSLLEGLVQALETASMLETEDFTDLQVDFAKLFVGPDRLLAAPY
GSVYLDGGRRVMGDSTMAALAFYDKIGLQMSKEQKELPDHIEVELEVMYFLLYKERTLRK
EIKEFLTEQIGAWVDAFVGDVEKEAEQEFYKLLADVTRTLIAEEKQRFL
>Desulfurispira_natronophila_MBB5020814_chrysiogenota 169 bp
---------------MQ-SLTTLV----DLPASAGLDSTQLEETYIGLFVRLGGIPAPLY
AGCHIS--EINRLEFMEHFSAACRQIGLSLDSSYP--PDYIPMMLEVLAAMGS-PNSS--
-FNDIHQQFFLEWPHTFACILEREDSTGIYAAA---------AREG---
>Desulfurispira_natronophila_MBB5022649_chrysiogenota 169 bp
RAQGYQLLAALFYEPQRQVFERLCETASEVALQKYSNQE-LLVDYSALFVGPTELIAAPY
GSVYLDGERQLMGDSTMEVIKMYREHGLVIDKDYMNAPDHITAELEFMYYLLHNKVQLLG
EELKFYGNFLKPWIKPFTENIRKGINNEYYVALAEALQCFVETGVWKDM
>Desulfurispira_natronophila_WP_246347353_chrysiogenota 169 bp
-------------------------------LQKYSNQE-LLVDYSALFVGPTELIAAPY
GSVYLDGERQLMGDSTMEVIKMYREHGLVIDKDYMNAPDHITAELEFMYYLLHNKVQLLG
EELKFYGNFLKPWIKPFTENIRKGINNEYYVALAEALQCFVETGVWKDM
>Desulfurispira_natronophila_WP_281381046_chrysiogenota 169 bp
----------MRLTEVQ-SLTTLV----DLPASAGLDSTQLEETYIGLFVRLGGIPAPLY
AGCHIS--EINRLEFMEHFSAACRQIGLSLDSSYP--PDYIPMMLEVLAAMGS-PNSS--
-FNDIHQQFFLEWPHTFACILEREDSTGIYAAA---------AREG---
>Desulfurispirillum_indicum_S5_ADU65136_chrysiogenota 169 bp
RANGFKLLAALFYEPEKKIFAQLTEIVKKVPLEPYHDQE-LLVEYAQLFVGPAELIAPPY
GSVYLDEERQLMGDSTLEVIKIYRENGLSIDGSFKDAPDHIVAELEFMYYLLFQEAQYLQ
IQQMFLDNFLLPWLKPFCENILNGTDNEFYCALAKALRAYAESTHWTKQ
>Desulfurispirillum_indicum_S5_ADU67321_chrysiogenota 169 bp
----------------M-LVGALL----KVPAQAGFELNDLESIYVRLFVDLGGVKAPPF
AGCYLD---VNRLDFMEAFSGLARSSGIELDRSYP--PDYIPMMLEVLAMMI--NEMA--
-VKVHLEDYFSLWPEAFVQRLQSHDDSGLYLEA---------ARYEDLA
>Desulfurispirillum_indicum_WP_041726173_chrysiogenota 169 bp
------------MEPTV-LVGALL----KVPAQAGFELNDLESIYVRLFVDLGGVKAPPF
AGCYLD---VNRLDFMEAFSGLARSSGIELDRSYP--PDYIPMMLEVLAMMI--NEMA--
-VKVHLEDYFSLWPEAFVQRLQSHDDSGLYLEA---------ARYEDLA
>Desulfurispirillum_indicum_WP_198007107_chrysiogenota 169 bp
RANGFKLLAALFYEPEKKIFAQLTEIVKKVPLEPYHDQE-LLVEYAQLFVGPAELIAPPY
GSVYLDEERQLMGDSTLEVIKIYRENGLSIDGSFKDAPDHIVAELEFMYYLLFQEAQYLQ
IQQMFLDNFLLPWLKPFCENILNGTDNEFYCALAKALRAYAESTHWTKQ
>Desulfurispirillum_indicum_WP_226508486_chrysiogenota 169 bp
RANGFKLLAALFYEPEKKIFAQLTEIVKKVPLEPYHDQE-LLVEYAQLFVGPAELIAPPY
GSVYLDEERQLMGDSTLEVIKIYRENGLSIDGSFKDAPDHIVAELEFMYYLLFQEAQYLQ
IQQMFLDNFLLPWLKPFCENILNGTDNEFYCALAKALRAYAESTHWTKQ
>Desulfurivibrio_alkaliphilus_HET97915 169 bp
RA--YQALSALYHPPAAAVLTSLKGGLELCPLLAP-DLGELRDDYTRLFLGPGPLVAVPY
GSFYLDGGRT-MGPTTLEAQQHYRAVGLKPGGKFKQPPDFIATELEFMFF----------
-------------------------------------------------
>Desulfurivibrio_alkaliphilus_WP_275803135 169 bp
RAYIYQTLAALFYSPAEELLENLPATLEATPLLAQQDLTDLQVEHARLFVGPNTLVAAPY
GSIYLEEGRKIMGDTTMNALEHYQAVGLKASKDINQPPDFIATELEFMFFLGHCYLQTQG
PQRDFLGQHPALWIEPFTEKIIEGSTAEFYKLLAVLTQQFIMQDMQALQ
>Desulfurivibrio_alkaliphilus_WP_275803502 169 bp
------------------MEATLL----NLPAQQNLQLDQLENTHVRLFIDRGGTKAPPY
AGHYLD--QHDRRQFMIDFSGICLERGIVISSGHP--PDHIPAMLETLALLLAEKESP--
-INSLLERYYQEWPERFAAALEEHDEVGFYAAA---------AAEAGLS
>Desulfuromonadales_bacterium_MBW6508163 169 bp
-------------------MTTLL----ELPAELGFSFEKLENCYVRLFIDLGGVSAPPF
AGCYVE--KEDRLNFMSRFSGFCREAGIEIDASFP--PDYIPMMVEVLVLLL--VEGS--
-VRSLVSSFYQRWPRLFAETLKEHDKTGLYADA---------GKEEELP
>Dissulfuribacter_thermophilus_OCC14911 169 bp
LGDAFRFLARGFQYPTEEVIEKLS---NDLP---PQDLKELQAEYVRLFISPLGVAAPPY
ASYYMNKSGLLLQEGAQEALRFYREIGVEP-ENSSEAPDHISLELAFIGMLLDQNRVQLL
N--TFIEKHMMIWYPNFLKDLLKANPSYWYQQLGLVTQALLTRKEDEAT
>Dissulfuribacter_thermophilus_WP_161939940 169 bp
LGDAFRFLARGFQYPTEEVIEKLS---NDLP---PQDLKELQAEYVRLFISPLGVAAPPY
ASYYMNKSGLLLQEGAQEALRFYREIGVEP-ENSSEAPDHISLELAFIGMLLDQNRVQLL
N--TFIEKHMMIWYPNFLKDLLKANPSYWYQQLGLVTQALLTRKEDEAT
>Dissulfurirhabdus_thermomarina_WP_163299372 169 bp
-----MFLGRAFQYPDAT-LKKLA---RDLP---EISLEELQTEYTRLFISPEGAAAPPY
ASIYRHRAGFLYQEGHDEALSYYREMGFEP-VEGPEPGDHIGFELAFVGLLLEEGRLDLL
E--RFLGGHLLKWYPELAARLLAARPHPFYAALAQVTDACLLEEVEEKR
>Eggerthella_sinensis_WP_158544585_terrabacteria 169 bp
RMALYGFFARIYRSEVDNMLEAFKADE---GLQAFTMRRDLAVDYAKVFLSAGGGAAFPY
ESVYTSPEGLMMQEARDEVVRLYRAKGL-CVEGVVEPEDHLAFELEFAVRLCREGLEAAQ
SQRAFLKDHLLNWVPRFCEDVVRYANTEFYQAVAAMTAGFINMDAAMVD
>Eggerthella_sp_CAG298_CDD57652_terrabacteria 169 bp
-VFVGSTLGPLFLHDPEEALASLD--VEAAPMHE----DALVWEYRRLFVGPLAKPAPPW
GSVYTDKDMVVFGASTMQLRDWMRRNGIAEKGESDEPEDHIGTMLVLLAWLAEE-RPELV
D--EFLRDHLLTWSSHFLEQLEEAAEQPFYEGLANLTRKSLQEEREVAY
>Eggerthella_sp_MBS6778422_terrabacteria 169 bp
-VFVGSTLGPLFLHDPEEALASLD--VEAAPMHE----DALVWEYRRLFVGPLAKPAPPW
GSVYTDKDMVVFGASTMQLRDWMRRNGIAEKGESDEPEDHIGTMLVLLAWLAEE-RPELV
D--EFLCDHLLTWSSHFLEQLEEAAEQPFYEGLANLTRKSLQEEREVAY
>Eggerthella_timonensis_WP_101721924_terrabacteria 169 bp
RCAPYGLLARLFNREIDALLEGFPDDT---GMGSEHARTELAVDFARLFVVRRRTAPYPN
ESVHTSEEHLVMDRARDEVRALYRSEGLRASDAARLGEDHIALELEFMQAMAERAAKACD
EQAAFLDEHLLTWVPSFSDTMEKTAQTGFYRGLAKLLVVHLHEDRELVE
>Eggerthellaceae_bacterium_MCI1480251_terrabacteria 169 bp
RAATYAFIARLYRVEVDDLLDSYPART---GIARADTLTDLAVDYVRAFIGHGYSAAYPY
ESVYTSEKRLMMQDARDEVLAIYRSCHLDKAASWKENEDHIAVELEFMQIMCERAAVALE
AQRNFLDDHLYAWAGMMTADLKKFARTGLYQGLAYLTDGFLKTDNEFLA
>Eggerthellaceae_bacterium_MCI8367818_terrabacteria 169 bp
RAQGYGMLARLLRVEVDDTLKEFPTAT---GMFEDDSVTELAIDFVRTFIGHGYSAAYPF
ESVYTSERRLLMQEARAEVLATFRENNLKKD-RWTEGEDHIALELEFMQRMSLRTAEALE
AQYTFLEDHLMNWVPMFVSDMRMFAKTLFYQGVAQLLMGHLEEDEAVLA
>Eggerthellales_bacterium_PWL92748_terrabacteria 169 bp
-VFVGATLGPLFLHDPEEALASLD--VEAAPMHE----DALVWEYRRLFVGPLAKPAPPW
GSVYTDKDMVVFGASTMQLRDWMRRNGIAEKGESDEPEDHIGTMLVLLAWLAEE-RPELV
D--EFLCDHLLTWSSHFLEQLEEAAEQPFYEGLANLTRKSLQEEREVAY
>Epsilonproteobacteria_bacterium_MBA1432495 169 bp
RINIYALISRLTMSEVDGLLKL-ENILSFFPL--DLIEQYLNVDFTNLFL----LHLVPY
ESFYTREDQMMETGGDNPVQAIFNAFEFNVADKARVSADHIGIELEFMYELCKAELKALE
AQYGFMRDHILEWMPMFLLNVKSEAGTAFYYDIADLALEFTMSDFEYLT
>Epsilonproteobacteria_bacterium_MBA1438532 169 bp
RINIYALLSRLTMSEVDGLLKS-ENMLSFFPF--DLIERYLNVDFTNLFL----LHLIPY
ESFYTREDQMMETGGDNPVQAIFNAFEFKVEDKARVASDHIGIELEFMYELCKAELKALE
DQYGFMKDHIVEWAPMFLINVKNEAGTAFYFDLADFVLEFILSDFEYLS
>Epsilonproteobacteria_bacterium_SCGC_AD-308-E02_SMP86182 169 bp
RINIYALVSRILMNEVDTLLKL-ENVLSFFPM--DLIEKELNVDFTNLFL----LHLIPY
ESFYTREDQQMETGGDNPVQALYNDFDFTVEDKARVSADHIGVELEFMHELCSSELKALE
DQYHFLKEHLLEWAPMYLLNVKSEAGTALYFDAADLALEFMLSDFEYLT
>Epsilonproteobacteria_bacterium_ex_Lamellibrachia_satsuma_RRS30103 169 bp
RVALYALISRLMMTEVDKFLEI-ENLISLFPL--ELIEQQYNVDFTNLFL----MHLVPY
ESFYVRDDQMIDSGGGNPVIELYDALDFKVEDKARVSGDHIGVELEFMYMLCNAQLKAIE
AQKGFLKDHLLEWGSMFLINAKRESRTPLYHDGCELTLEFMLSDYEYMN
>Firmicutes_bacterium_MBP1759859 169 bp
RYYLYKLLHRIFGDEPNELMEITQEALQLLNFDAAGTLDKLKGEYTYLLIGPNKLPAPPW
ESVYITKDRTIFQESTLKVRRIYLGYNFLPANYPHEADDHIALELDFMAHLAGLAQDCFE
EQKAFLDEHLLVWIGEFAEQIKQGKTQYFYPQMAALTEQLLKLDTAVLD
>Firmicutes_bacterium_MCL4426042 169 bp
RAEIYRVLSEAFKEPSE-FAEMLTNSSGKL-FEF-QDLKRL---YWDAFHNPVASRVTPV
ESVYAKLKGYLMSDRALHVQELYRQAGLTFPPEFSAAPDHLALELEFMALLCERATF---
-QADFCADHLDWLDDLAADAVRKGIPA-FYRVMIEATAALV-RDAEMLA
>Flavonifractor_sp_DFI663_WP_256174490_bacillota 169 bp
REGLYRLLSRLYRQEVDPLLERPQN-----PLEREDALDALAVDFARVFLGAGGCAAFPY
ESVYTSPKRLVMQDAWERVKSLYAAHGVRTDSELME--DHIAYELAYMALLCREGAERAE
-QRAFLEEHLLTWVPAFCADLQRCAGTGFYRCVAQLTLGWLKLEEGLLQ
>Fuchsiella_alkaliacetigena_WP_248664015 169 bp
LSDLFLIIADFYKYPDE-FYDQLKEKMQKL-TSS-PDFDQFKQEYSRCFIGLNEPSALPV
ESVYANEKGYLMGDSALHIKHLMSGLGLEIPREYQQMPDHLTILLELLAYIIEHRQA---
-IKQFLDDHFDWLMDFKSRLVEIEALP-LFLRITECLMDCI--QTKTIY
>Ga0373196_02_58849_59487_BCL_PCC_J3_Desulfitispora_alkaliphila 169 bp
MQQLFSIAAEFYKFPDD-FYNQLEKLSTKA-PSN-PSLHQLQQEHLRCFMGFNSQAAVPI
ESLYASQKGYLMGDAAVHIHYLLDSLGLEIPSEYQQKPDHLAILLEILAYLITERNE---
-VELYISEHLDWLPHLKLRLIEIDAHP-LFVTMTEQLIHMT--QAKWLY
>Gammaproteobacteria_bacterium_MCK5668104_pseudomonadota 169 bp
RSGMYGFLATLFRDQPTGLIDQFREALSEA----KQYLTELQVEYARLFIGPGKHISP-H
ESVHRQ---RLYGRSTVNIMQFLESTGFKFKTDYKGLPDHISVELEFMQTLTGWEAEALE
EERYFLQKHLACWIPGFCTKVIKEAELPFYREIAKLTSDFIVMEEEHLT
>Gammaproteobacteria_bacterium_RIFOXYD12_FULL_61_37_OGT88199 169 bp
RAEFWQCLAQAFYAPRE-HFSRLV----ELDIGEQTDADSLLQTYSSLFLPP--IPAKLN
VAVYLD--GTLLGPQCKMLEKTYLRHGIEQSPEMHDTPDHLATVLEFLALLFYKDCVGPE
TVRGLLLRTVPEIERRAAQTERERALPAVYSALLRLVLTLLTAREDRLR
>Gemmatimonadales_bacterium_NIN12705_FCB 169 bp
CSLGWRELAMAFNEPTQALLQGLSEATGWLDIREQDVLRDLKVEHARVFVGDASLKAPPR
ESAYLEGE-TVRGPATLAVQEFYRRHGVQPRSPLQVLPDHIAIELECMYSLSSRERQAWE
KQLRFMEEHLAQWVPDFCGRVQDSAESDLYFALADILRELVREDDR---
>Gemmatimonadota_bacterium_HAW90374_FCB 169 bp
QGLAYRFLGRFYEAPDA--LFE--------DLRDTKIGE-LQWDFTRLFVGPGKMLVPPW
ESVHRSKTGLTFQESTLRVREIYQGFGVEAPAIHREPDDHIGIELAFVGRLSELAAAAAT
EQKAFLRDHLLVWAPRCLELVGEHAETAYYHGVARLTLG--LSESATLC
>Gemmatimonadota_bacterium_RMH70681_FCB 169 bp
-ADAYRTFAICFYEPEANLFSQLKHILKMSPLEQYSIEE-LTVEYARLFVGPFKLEAPPY
GSLYLETEGKVMGDTTMAVKNMYRQYGLEIAEDFKELPDHIAVELEFMYYL------GYQ
AQRTFLKQYLAPFVFPFCEQIKTNTTNEFYRQLAETLSQFIRFQLS---
>Gemmatimonadota_bacterium_UCE19328_FCB 169 bp
RRDTYKLLSECYYSPDENTLRESDTSRGSL-ISKTNNVESLKIDYAKLFLGPYKLLAPPY
GSVYLENARRVMGDSTMDIWYTYAEEGLRV--DLKEAPDHIAIELEFMCFLISKEIEAAL
NQKDFLENHLAIWVLEFTDTVEANAETEFYKHLARLTRSFIKKDLKRLS
>Gracilibacter_sp_BRH_c7a_KUO64433 169 bp
RQMIYAFLGSAFLNPPNSQIQGLFVQFPLEDLSREDILSQLQQDYSNLFVGPGHLLAPPW
ESVYLTDDKLTFGSPTLEVREFFRKHGLEYERINNDPDDHFGLEMEFMSKLIQMERHHLE
NHLFFLQEHVMKWADRFTQKVAEHAGTDYFQGLALLTRGYLTWDYELLQ
>Halonatronomonas_betaini_WP_270454288 169 bp
RKEIYLLFCNLISKPDE-IYKEHIKLWEKY-FAE-NNLPDLEQALWQEYLDINSPGLKLI
ESVYADDKGYVMGDWAHHMLHLYDLLNFEIPEEFSFCPDHLILELEFMSILIEEADH---
-QLQFIKQHLDWLDDLVEEAEDIKIDK-FYLKLLIWLNKFI-ADRNYLK
>Helicobacteraceae_bacterium_CG2_30_36_10_OIP53263 169 bp
RVNIYALISRILMNEVDKLLKL-ENILSFFPM--DLIEKELNVDFTNLFL----LHLIPY
ESFYIREDQQMETGGDNPVQMLYNDFDFRVEDEARVSADHIGVELEFMYKLCEAEYKALE
DQYNFLKNHLVEWAPMYLLNVKSEAGTAFYFDAADLAIEFILSDFEYLT
>Helicobacteraceae_bacterium_MBC8237289 169 bp
RSNIYALLSRILLQELDEMLKT-ENILEFLPV--KLLEEYFNPDFVNLSV----LHLIPY
ETFYTREDQMIETGGANPVTDMYSAYDFMVDEIARSSADHIGIEYEFMHHLVNAEITALE
NQHEFLNKHLLQWAPMYLINMKYEARTPLYYDAAEMALEFILSDNEYLS
>Helicobacteraceae_bacterium_MCD6258738 169 bp
RVNIYALLSRILLQELDTLLNT-ENILDFFPV--KLLNEYLNPDFVNLSL----LHLIPY
ETFYTREDQMIETGGANPVTDIYSAYDFIVDEVARTSSDHIGIELEFMHHLASAELKALE
EQHEFLNKHLLQWAPLYLINMKFEARTPLYYDAADMALEFILSDNEYLT
>Hippea_jasoniae_WP_051904451_campylobacterota 169 bp
RASLYRFLSIGFTYPENEIEKAYSNLNKKI-LKESLKFEEWQGIYTSLFIN--KTPLHPY
ESFY--KEGIISGATADRVNELYQSCGLEIFDE-REFPDYLIFELEFAAFLIENS-----
----F-VDHLFSWIFNFFDDVIKYEQTPFYRALSKIGETFLKEKKEVLN
>Hydrogenophilales_bacterium_CG18_big_fil_WC_8_21_14_2_50_58_12_PIQ11017 169 bp
RAELWLCLAQALLPPRE-FLSRLT----YLDVGEQTDAEALLPTYSSLFLPP--IPVKLN
AGIYLD--GTLLGPNAKMLAEVFYRHGVEQSPDMHDTPDHLATILEFMALLFHEDGVELV
PVRGLLRHLSPELSRLARETEQERSLPTVYSALIGVVEAAL--------
>Jhaorihella_thermophila_WP_104009419_pseudomonadota 169 bp
RSQMYALLAAVFRRPLDGQIEGMLAALAAA----DVLRDALAVDFTNIFHHPEGKIMP-C
EGLMLA---ELHGRKTEEVERFLANVGYRVPPERGEMADHIAVELEFMADLARREAEAWE
AQRDFLDRHLGRWAGIFALRVAMRAEAPFYAAFAQAVADFVADDIEAFA
>Lawsonibacter_WP_243204817_bacillota 169 bp
REGLYRLLSRLYRQEVDPLLERPQT-----PLEREDALDALAVDFARVFLGAGGCAAFPY
ESVYTSPKRLVMQDAWERVKSLYAAHGVRTDSELME--DHIAYELAYMALLCREGAERAE
-QRAFLEEHLLTWVPDFCADLQRCAGTGFYRCVAQLTLGWLKLEEGLLQ
>Malikia_sp_WP_300055957_pseudomonadota 169 bp
RLYIYAFLSRVMSNIPDRFIHD-DALLEIIEV----LYDALNIDYTSMFI----LNTQPV
ESFVLDAKNETLVGLQNPVMGFYFSHGFEVNNQTDIAPDHLGIELAFMQTL---------
-QSKFLEDHIIPWVIPYMMGMRSMADTPFYRDICDFTVEFISADFEYL-
>Maridesulfovibrio_salexigens_WP_012765970 169 bp
LLNCIELCAIIFRGINPALLDE-------LTLSGDTFCAELESEYVRLFISRDGIVAPLY
ESCY-----RVMGESHVTMSKLLEEAGLATGEQASEPMDHLCIELEYLYVLLAN---GWG
GARAFAAQKMV-WVRKFNEKLA-DSAIKFYIAASELLIAML----EEVT
>Meiothermus_cerbereus_WP_027876851_DST 169 bp
-----WVTAAAFAPPKA-LEQDLA----EMPPQT--PLSELQAAYTSLFINPAGLPCPPY
VGMALD--ERLFGEGFDRLLELYQVAGLETSPDWRDLPDHVAAVGEAIALLEGKPALA--
--QSLALEYLYPWLKQYAPVLQETDPTGFYSTI---------AHFEVIQ
>Moorella_thermoacetica_AOQ24110 169 bp
RELVYTFLARIYQEGPADLLAAFLVELAASQMQAEAYRQELQGDYNRLFVGPGHLEAPPW
ESVYRSKEHLLFGEETLAVREFYRSFGLESRKKNQEPDDHLGLELEFMARLCREAAASIQ
SQGRFLEEHLEQWVPALTADIQRAARTDFFRGLALFTRGWLAEDRVEVE
>Moorella_thermoacetica_WP_011392892 169 bp
RELVYSFLARIYQEGPADLLAAFLVELAASQMQAEAYRQELQGDYNRLFVGPGHLEAPPW
ESVYRSKEHLLFGEETLAVREFYRSFGLESRKKNQEPDDHLGLELEFMARLCREAAASIQ
SQGRFLEEHLEQWVPALTADIQRAARTDFFRGLALFTRGWLAEDRVEVE
>Moorella_thermoacetica_WP_071554576 169 bp
RELVYSFLARIYQEGPADLLAAFLVELAASQMQAEAYRQELQGDYNRLFVGPGHLEAPPW
ESVYRSKEHLLFGEETLAVREFYRSFGLESRKKNQEPDDHLGLELEFMARLCREAAASIQ
SQGRFLEEHLEQWVPALTADIQRAARTDFFRGLALFTRGWLAEDRVEVE
>Moorella_thermoacetica_WP_231115253 169 bp
--MVYTFLARIYQEGPADLLAAFLVELAASQMQAEAYRQELQGDYNRLFVGPGHLEAPPW
ESVYRSKEHLLFGEETLAVREFYRSFGLESRKKNQEPDDHLGLELEFMARLCREAAASIQ
SQGRFLEEHLEQWVPALTADIQRAARTDFFRGLALFTRGWLAEDRVEVE
>Myxococcaceae_bacterium_MBL8919579_myxococcota 169 bp
RARLYTFLSRLFVKEVDAFAEVGRALL---PL--ARRVATFDADFAHVTV----VNVVPY
ESFYRRDDAMIESGGANPLAVFLTKYGFEAEGTVRSSPDHLGIELELMALLCAREADAAS
DERELLTDHLLAWAPLYLLAVKRSARTELYRDGADAVLHLLHQHHEELA
>Myxococcales_bacterium_MCA9543014_myxococcota 169 bp
RGNLYGFFSRLFVKELDAAVELGHALL---PL--DARVRVFDADFVHLTV----VNVVPY
ASFYRRDDARVESGGANPISDWLSQYGFEVDVAARSSQDHIGIVLEVMATLCVHEAEAEA
RQREFLREHVLSWAPVYLFAVERSAHTALYREAAEACVAWLGADFQALT
>Myxococcales_bacterium_MCA9551545_myxococcota 169 bp
RANLYGFFSRLFIRELDEAVALGQDLL---PA--ARRHAELDPDYTHITV----VNVVPY
ASFYLRDDAMVEGGTANPAAEFLKEYGFEVDVAARSSQDHIGIVLESMAVLANAEAEAAA
RQRTFLQDHLLSWAPVYLYAVERCAHSTLYREAASVLMDFLGSDAQDLE
>Myxococcales_bacterium_MCC6335672_myxococcota 169 bp
RHRLYSFFSRLFVREVDALAEVAKALL---P---PR--VDLDADFVNLTV----VSLVPY
ESFFRREDAMVESGRANPLADFLTRWGFEADSAARSSMDHVGIELELMAVLAQKEAEAAA
TERSFLEEHLLRWAPVYFLAAARNAKTALYRDGADAALQFLLSDHEGLV
>Myxococcales_bacterium_MDP1921076_myxococcota 169 bp
RARLYTFFSRLWVKELDAFVEVGRAVL---PL--ARREATFDVDFAHLTM----VNVVPY
ESFYRREDAMIESGGANPLATFLTKYGFEADAAARSSPDHLGIELELMAVLCSKEADAET
PELELLTEHLLSWAPAYLLAAKRNARTTLYGEGADALLHFLHQDHEALS
>Myxococcales_bacterium_MDP3234949_myxococcota 169 bp
RARLYTFFSRLWVKELDAFVEVGRAVL---PL--ARREATFDVDFAHLTM----VNVVPY
ESFYRREDAMIESGGANPLATFLTKYGFEADAAARSSPDHLGIELELMAVLCGKEADAET
PELELLTEHLLSWAPVYLIAAKRNARTTLYGEAADALLHFLHQDHEALS
>Myxococcales_bacterium_MDP3503187_myxococcota 169 bp
RARLYTFFSRLWVKELDAFVEVGSAVL---PL--ARREATFDVDFAHLTM----VNVVPY
ESFYRREDAMIESGGANPLATFLTKYGFEADAAARSSPDHLGIELELMAVLCGKEADAET
PELELLTEHLLSWAPVYLIAAKRNARTTLYGEAADALLHFLHQDHEALS
>Myxococcus_sp_MBE2249697_myxococcota 169 bp
RARLYTFFSRLFVRELDAFVEVGAALL---PL--ARRQATFDVDFAHLTM----VNVVPY
ESFYRRDDAMIESGGANPLATFLTKYGFEADAAARSSPDHLGIELELMAVLCAREADADA
PELELLSEHLLSWAPVYLLAVRRNARTGLYAEAADALLHLLHQHHEALA
>Natranaerobius_trueperi_OWZ83679_bacillota 169 bp
RILNYQLLSSLFDVP-NDLL--ITK---RLDLNNDKDLNQIAVEYSKLFL---PNGVVPY
ASCYLDGKKLLKQESWEQVKDFYMKLGWK--IDEDELADHISVELAFMAKLVEE------
-QNQFFNSFLITWLPSLFQDIKK--EISFYYAVA--CFGFIKKEQGGVK
>Natroniella_sulfidigena_WP_248618506 169 bp
LPEIFLTIAEFYKYPDK-FYDALRERMEKI-TDC-PDFHQFKQEYLRCFIGMDQPSALPV
ESIYANEKGYLMGDSALHIKHLIEGLGLEIPEEYKQMPDHLTILLELLVYTIEHCQT---
-VKQFLDDHFDWLTDFKERLIEIEALP-LFISITESLISCI--QTKLII
>Negativicutes_bacterium_MCX7779679 169 bp
RAEIYSLLSEAFKEPSE-FAAELQEAFAQL-ISEAGDYTLLTAAYRQAFIFPVETRVVPV
ESVYASEKGLLMSDHALHMETLYYAYGLTFPSEYRGMPDHICLELEFAAMLLE-KTP---
-FALFLTEHLNWLPDLVQDAEERGIPE-YYRQVIKVTAQFL-WELRRHS
>Nitrosomonadales_bacterium_MBI5890922 169 bp
--EILRLLSGLLASPG-ESLDVLRETAQHA-LEQ--PLEEWQAEHTRLFIGHPKTVCPPF
ESAFL--RGTMFSTASDQLGDLYRRAGLQ--A---EPPDYLGTQLECAAYLSEQPCN---
-LLELWREHLSAWLPKFGSALQQESRLLLYRLFGRQLAELSLD------
>Nitrosomonadales_bacterium_PWB56481 169 bp
--EALRLFAGLLASPA-DSLRVLQDSDEHS-LEA--PLEEWQAEHTRLFIGHPRTVCPPF
ESAFL--GGTMFGASCGRLSDLYRRAGLE--A---EPPDYLGTMLECAAWLAEQPCG---
-SRELWQDHLAAWVPRFSATLRMDGNLALYRELGKQMEGLFHD------
>Nitrospira_sp_MA-1_MDT3777977_nitrospirota 169 bp
RSKLYLLVSWGYLYPEEDYLQSLKKELQSIQIEANWSLQDLRDEHRRVF-S--ALDCPPY
ETLF-N--DHVFGQSYVDISGFYSAFGLQLSPDIHERLDHLSVELEFMHYLAYKESYAIL
HEKKFVKEHIGRWVPLFSGMLIRKADYGFYKILADFTSNWM-TDYSLLM
>Nitrospiraceae_bacterium_MDA8082710_nitrospirota 169 bp
PSEVLGILSSMYLCQPSTVIENGKDSSIFI-LKKEKQIEGILWEFTRLFIGPYRLPCPPW
ESVYTSPKRLMMQESADQVLSIYREAGLMLNTAD-VLPDHIGAELNFLAVLLQKAHSETD
QAGRLLAEHLLKWVPEFTRDMENAAETLLYKALAKTTRNIIDFIGR---
>Nitrospiraceae_bacterium_MDA8103988_nitrospirota 169 bp
RAEAYRILADLFAAPPDDRLQTGLE---------KESEQDVLADFNDLFLYP-GGKIPPL
ESLY---AE-----VAESVEAFYYRSGLAFEEEYKLVPDHISLEFLFMSYLIDINNHELQ
E--KFLEEHVANWVPYYCEEVIGQARTLFYREIAEITRDFIRDEYEGLG
>Nitrospiraceae_bacterium_MDA8171941_nitrospirota 169 bp
RKYIYSLFSEVF--PED-LFNRVLEF---L-LGLDKKMEEAGESYEGLFV-PVDNYIPPV
ASAFAN--R--AKGAFSEISAIYELHGVS---NEKNHPDHVATLFAFMAFLIGLE-----
-ERFFFKNYIENWTFVFLDEIIAK-GSVFYVMVANIAKSFLAREMSFFP
>Nitrospiraceae_bacterium_MDA8213762_nitrospirota 169 bp
RGDCYKLLSACFYYPGKGLLKNLTEALKRVPMEEYSDEE-LLVDYSKLFVGPYELKAPPY
GSVYLDKEKKVMGDSTMEVIETYSEAGLSINDDFKELPDHIAVELEFMYYLIFKETEALE
KQSAFLDRFLGRWVGQFCEKIKEGTDNNFYLALADCVSAFIMNSA--IP
>Nitrospiraceae_bacterium_MDA8240487_nitrospirota 169 bp
-MEICSLLSSMYLCEPSEAIYNAEDSSIFL-IKAEEEVESLIWEYTRLFIGPYKLPCPPW
ESVYVSPKRLMMQESADEVRRIYDELGLAVDDPG-VMPDHIGAELNFLALLFHGMHEEGE
NAERLVNEHLLQWVPQFARDMEDASDMLFYKTLARTTRKLLDLIGV---
>Nitrospiraceae_bacterium_MDA8242230_nitrospirota 169 bp
RAEAYRILADLFAAPPDDRLQTGLE---------KESEQDVLADFNDLFLYP-GGKIPPL
ESLY---SE-----IAESVEAFYYRSGLAFEEEYELVPDHISLEFLFMSYIIDINNHELQ
E--KFLEEHVANWVPYYCEEVIGQAQTLFYREIAEIARDFIRDEYEGLR
>Nitrospiraceae_bacterium_MDA8326282_nitrospirota 169 bp
RKYIYSLFSEVF--PED-LLNRVLEF---L-LGLDKKMEEAGESYEGLFV-PVDNYIPPV
ASAFAN--R--AKGAFSEISAIYELHGVS---NEKNHPDHVATLFAFMAFLIGLE-----
-ERFFFKNYIENWTFVFLDEIIAR-GSVFYVMVANIAKSFLAREMSFFP
>Nitrospiraceae_bacterium_MDA8422150_nitrospirota 169 bp
PGEAFGLLSSMYLCKPSEALENAEDTSIFL-LKKEEEVENLLSEHTRLFIGPYKLPCPPW
ESVYTSPKRLMMQDAADQVRALYEGAGLTINTAE-VMPDHIGAELNFIALLFQRMNSNAD
GTEKLLDEHLLKWIPDFTKDMEEAAETSFYKEVARATRKVIDFVGR---
>Nitrospiraceae_bacterium_RJQ19720_nitrospirota 169 bp
------------------------------------------------------------
--------------TTVDAIKFYKSAGVEMDPQQKDIPDHIAVELEFLYYLITKEIEAYR
AQRDFLVQHLGKWIAPFAKDMKEGAKSPFYQNLADCTVTFVKSDMEYL-
>Nitrospiraceae_bacterium_RJQ51539_nitrospirota 169 bp
RSDVYRLLSACYCKPG-GLAKNLAAALEPVRMDEHSAQD-ILIDYSALFIGPFKLLAPPY
GSTYLESERTVLGSSTIDAIKRYRSAGVEMDPGQKDIPDHIATELEFMYYLITKEIEAYR
AQQDFLKRHLGAWGPKFAADVKKGAKNPFYKNLADCTLLFIKSDMDYL-
>Nitrospirae_bacterium_CG08_land_8_20_14_0_20_52_24_PIS37116_nitrospirota 169 bp
RIHVYEILASLF--RPPDDVSSLLELLNTVGLR-AGTLTRLAAEHTRLFVNAFTLVAPPY
ESFYQE-GRVMGK-AALDCRSIYAEDGLTV-REGGELPDHILTQMEYLRFLCLGEKRAAD
-ELSFIEEHILNWLPEFCGRIQSNSHEPYYRVLARFMKNFMVLEYEL--
>Nitrospirae_bacterium_CG_4_9_14_3_um_filter_53_35_PJA75103_nitrospirota 169 bp
RIHVYEILASVF--RPPDDVSSLLELLNTVGLR-AGTLTRLAAEHTRLFVNAFTLVAPPY
ESFYQE-GRVMGK-AALDCRSIYAEDGLTV-REGGELPDHILTQMEYLRFLCLGEKRAAD
-ELSFIEEHILNWLPEYCGRIQSNSHEPYYRVLARFMKNFMVLEYEL--
>Nitrospirae_bacterium_GWA2_46_11_OGW21681_nitrospirota 169 bp
RAELYRLFAGIFMKEPSELILHQMK---------EEMPGEIRVDFMNVFLRP-DGRFMPC
ESLY-NYPLGLWGRAAEEVQALYGSTGLVMGEETGLMPDHISMEMLFMSYLIENGLHDLQ
W--KFLDEHLVRWIPEYCDEVRRHAGTVFYKEVANVMKEFILSEYEAL-
>Nitrospirae_bacterium_GWB2_47_37_OGW24381_nitrospirota 169 bp
RAELYRLFAGIFMKEPSELILHQMK---------EEMPGEIRMDFMNVFLRP-DGRFMPC
ESLY-NYPLGLWGRAAEEVQALYGSTGLVMGEETGLMPDHISMEMLFMSYLIENGLHDLQ
W--KFLDEHLVRWIPEYCDEVRRHAGTVFYKEVANVMKEFILSEYEAL-
>Nitrospirae_bacterium_MBI3592150 169 bp
RGDCYRLLAACFYYPKKDLFRNLTDALKRIPMEEYTEED-LAVDYAKLFVGPQELIAPPY
GSVYLDGSRQVMSDSTMGTIKMYQDEGLSIDDEFRELPDHITVELEFMSYLIFKEIEALK
QQEIFLNTFLYRWAPPFCEKIRKGTDNGFYKALADCLSSFILESN--QR
>Nitrospirae_bacterium_MBI5049631 169 bp
RADCYRLLSACYCKPG-KLVKNLLTALEPMNMDDYTNTE-ILVDYSALFIGPFQLLAPPY
GSVYLEGERRVMGDTTIDAVKFYRQAGVEMDDEQKDMPDHIAVELEFMYYLISKELEAYQ
NQEDFLRRHLGVWVPKFAKDLRNGAQNPFYKNLADCTLVFINADIEYI-
>Nitrospirae_bacterium_MCL4457589 169 bp
RSNCYKLFAACFYQPQKRLFENLSLLLKQAPMGGYSNED-LLIDYAKLFVGPNELLAPPY
GSVYLDGERRVMGNSTIEVVKTYKDEGLAIDENFKELPDHIAVELEFMYYLIFKEIEALE
SQEMFLHRFLGRWVKPFCDAITEGTENEFYKALAGCLSTFVVKSA--VP
>Nitrospirae_bacterium_MCL4536443 169 bp
RGDCYKLLSACFYYPGKGLLKNLTEALKRVPMEEYSDKE-LLVDYSKLFVGPYELKAPPY
GSVYLDKEKKVMGDSTMEVIETYSEAGLSINDDFKELPDHIAVELEFMYYLIFKETEALE
KQRAFLDRFLGRWVGQFCEKIKEGTDNNFYLALADCVSAFIMNSA--IP
>Nitrospirae_bacterium_MCL5063089 169 bp
RGDCYKLLSACFYYPGKGLLKNLTEALKRVPMEEYSDKE-LLVDYSKLFVGPYELKAPPY
GSVYLDKEKKVMGDSTMEVIETYSEAGLSINDDFKELPDHIAVELEFMYYLIFKETEALE
KQRAFLDRFLGRWVGQFCEKIKEGTDNNFYLALADCVSAFIMNSA--IP
>Nitrospirota_bacterium_HDH04652_nitrospirota 169 bp
RSAVYGILSEVYRSEPTSLMNQFQRVLYNL----KNVLEDLAIEYTRLFLGPGEHISP-H
ESIHHE---ILWGASTYEVRKFYNSTGVMFETTYHGIPDEISVELEFMHHVVRREADAWK
EEKKFIKEHLIKWVPIFCDRVIDLTQSVFYREIARLTKDFVLQEINLLN
>Nitrospirota_bacterium_HDH04654_nitrospirota 169 bp
RSNIYNLLSIIYGAEVTNLLKQMFSTLSDM----KELLEDLAVEYARLFLGPDKHISP-H
ESVHHK---NLWGKSTIEIKKFIETAGLEYKPEYSGLPDHISVELEFMHEVIGREARAWE
EEKKFIEEHLVKWVPVFCDKIIAEAELSFYREMAKLTGRFIRFESEEID
>Nitrospirota_bacterium_HDH11636_nitrospirota 169 bp
RSNIYNLLSIIYGTEVTNLLKQMFSTLSDM----KELLEDLAVEYARLFLGPDKHISP-H
ESVHHK---NLWGKSTVEIKKFIETAGLEYKPEYSGLPDHISVELEFMHEVTGREARAWE
EEKKFIEEHLVKWIPVFCDKIISEAELSFYREMAKLTGQFIKFESEEID
>Nitrospirota_bacterium_MBF0459253_nitrospirota 169 bp
LSGVCGLLSTMYLCKPDDTLEESEDIPDFL-LRDEDVLEALLWDYTRLFIGPYKMQCPPW
ESVYTSPKRLMVQASHDEVHNFYNEAGLAINTPD-VMPDHIGAELNFLALLLQDTCVGPE
KAKRFLDEHLMRWIPQFADDMENAADTLLYRTLARVTRELIASISEQ-G
>Nitrospirota_bacterium_MBF0465092_nitrospirota 169 bp
SSRVVSLLSSMYLCKPVAAIEKYEDKSLFM-LKEEKELEDLLWDFTQLFIGPYKMLCPPW
ESVYTSSKRLMMQEAHDEVRTFYHEAGLAMNTPD-IMSDHIGAELNFLAVLLQKMNIESE
KTKRFIDEHLRAWIPQFTNDMEAAADTDFYKALAQTTRNLNDFFRF---
>Nitrospirota_bacterium_MBF0537446_nitrospirota 169 bp
PSKAVSLLSSMYLCKPSAAIGKDEDTSLFL-MKEEKELEDILWEYTRLFIGPYKMQCPPW
ESVYTSSKRLMMQEAHDEVRNFYNEAGLAMNNPD-IMPDHIGAELNFLALLLQDIDAEAE
KAKRFLDEHLGKWIPQFASDMEDAADTSFYRTLARITKTLIAYIRERLE
>Nitrospirota_bacterium_MBF0556814_nitrospirota 169 bp
PARVVSLLSSMYLCKPSTAIEKAGDTSLFL-MKEKKGLEDILWDYTQLFIGPYKLPCPPW
ESVYTSAKRLMMQEAHDEVQNFYNEAGLAMNTPG-IMPDHIGAELNFLALLLQDAGVEPE
KAKRFLEEHLRGWILKFTGDMENAADTFFYRALARVTRNFIMFLMDN--
>Nitrospirota_bacterium_MBF0592849_nitrospirota 169 bp
PSKAVSLLSSMYLCKPSAAIEKDEDTSLFL-MKEEKELEDILWEYTRLFIGPYKMQCPPW
ESVYTSSKRLMMQEAHDEVRNFYNEAGLAMNNPD-IMPDHIGAELNFLALLLQDIDAEAE
KAKRFLDEHLGKWIPQFANDMEDAADTSFYRTLARITKTLIDYIRERLE
>Nitrospirota_bacterium_MBI1811518_nitrospirota 169 bp
LSRTLSLLGSMYLCKPSEALENSEDTPCFL-FKNKKELEDLLWEYTRLFIGPYKLPCPPW
ESVYTSPKKLMMQDAHDDVRAFYAEMGLAVNDQN-VMCDHIGAELNFLAVLYENMDDYPE
KAKRFLVEHILKWAPQFAEDMEKAADTAFYKMLASATKRMIQDLT-KDL
>Nitrospirota_bacterium_MBI3592879_nitrospirota 169 bp
--------------------------------KDDEELDDLLWEYTRLFIGPYKLPCPPW
ESVYTSTKRLMMQDAYAEVRNLYAETGLTISSPD-IMFDHIGAELNFLAVLLQRMNSEPE
KAKKFLDRHLMNWVPQFARDMENASDSLLYRTLPKVTGHVLYMITEGDF
>Nitrospirota_bacterium_MBI4653495_nitrospirota 169 bp
RAQCYRLLSACYCTPEEGLVKNLITALEPIDMDDYTNTE-ILVDYSALFIGPFELLAPPY
GSVYLEGKRTVMGDTTIDAVKHYRKAGVEMDPAQNDIPDHISVELEFMYYLINKGVEAYQ
NQEDFLRRHLGVWVPKFAKDLRNGAQNSFYKNLADCTLAFIKSDMEYI-
>Nitrospirota_bacterium_MBI4654646_nitrospirota 169 bp
RSNIYALLATIYYKEVDAFLKQFLGVLSDM----DKIIEDLAVEYTRLFLGPGKHISP-H
ESIHHE---RFWGKDTVLVKKFIETAGLEYRSEFTGMPDHISVELEFMHKAAEQEAQAWK
EQKKFVDEHLIKWIPKFCDKVISQAELSFYREMAKLTKGFVEFEKKEMD
>Nitrospirota_bacterium_MBI5043412_nitrospirota 169 bp
LSRTLSLLSSMYLCKPSEALENSEDTPYFL-LKNERELEDLLWEYTRLFIGPYKLPCPLW
ESVYTSPKRLMMQEAYDDVRAFYAEMGLAINDQN-VMYDHIGAELNFLAVLYKNIDDCPE
KAKRFLVEHILKWAPQFADDMEKATDTAYYKVLALATKCIIQDLI-KNL
>Nitrospirota_bacterium_MBI5049631_nitrospirota 169 bp
RADCYRLLSACYCKPG-KLVKNLLTALEPMNMDDYTNTE-ILVDYSALFIGPFQLLAPPY
GSVYLEGERRVMGDTTIDAVKFYRQAGVEMDDEQKDMPDHIAVELEFMYYLISKELEAYQ
NQEDFLRRHLGVWVPKFAKDLRNGAQNPFYKNLADCTLVFINADIEYI-
>Nitrospirota_bacterium_MBI5098450_nitrospirota 169 bp
------------MCKPTEALENSEGIPDFM-LKDEQELDDLLWEYTRLFIGPYKLPCPPW
ESVYTSPKKLMMQNAYDEVLDFYVKSGLTVNNPD-IMPDHIGAELNFLAVLLQRINDDPE
KANRFLNTHVITWIPKFTRDMEDAADSSLYKELAKVTRHILLDTINPQF
>Nitrospirota_bacterium_MBI5196761_nitrospirota 169 bp
RSNVYGLLAMIYREEPTVLLRGFLSVLSNL----KKLLEDLSVEFARLFLGPGRHISP-H
ESVHHE---RLWGRSTVEVKKFVESLGFQYKSDYKGLPDHISVELEFMHELTKNEADALE
AEKKFIKEHLLKWIPAFSGKIINEAELSFYREMARLTKSFIEIEKTECL
>Nitrospirota_bacterium_MBI5196765_nitrospirota 169 bp
FPEIFNLLSTMYLCKPTEALENSGDVPDFM-LKNEQTLEDLLWEYTRLFIGPYRLPCPPW
ESVYTSSRKLMMQDAYDEVLNFYNEAGLAVNNPD-IMSDHIGAELNFLAVLFQRIDSEPE
KAIRFLDEHIIKWVPTFTRDMEDAADSFFYRALAMSTRNFI-------H
>Nitrospirota_bacterium_MBI5213289_nitrospirota 169 bp
RAELYRLLAAIFMREPSELIIQQMK---------DDSHEEIRVDFVNIFLRP-DGHLLPC
ESLY-NYPLRLWGKVTVEVQAFYNSAGLAIDEEIKLMPDHISMEMLFMSYLIENGLSMLQ
K--TFLGEYLVKWAPEYCDELQKHAGTAFYKEVANILKEFILSEMEAFE
>Nitrospirota_bacterium_MCL4491502_nitrospirota 169 bp
RTVLYRLFANLFMNKPTEVLVLRIK---------DETPDLIEIDFAHIFPGP-LNRLPPY
ESLYEKYIPGAGVKITDGLRSFYASAGLMMDAGANLLPDHLSTELLFMSYLTDNDLVEHQ
R--RFLEEHLFRWVPGYCDEMCRHAATSFFKEIANLLKEFILSECGQFG
>Nitrospirota_bacterium_MCL4491899_nitrospirota 169 bp
FSGTLSLLSSMYLCKPTEALASSGDIPDYL-VKNEQELEDLLWEYTRLFVGPYKLPCPPW
ESVYTSPKKLMMQDAYSGVRQLYEEAGLAINSPD-VMADHIGMELNFLAVLFQKMHDEPG
RIERFVGEHVMKWVSRFAQDMKEAADSRFYKALAQITRDFIADMA----
>Nitrospirota_bacterium_MCL4536443_nitrospirota 169 bp
RGDCYKLLSACFYYPGKGLLKNLTEALKRVPMEEYSDKE-LLVDYSKLFVGPYELKAPPY
GSVYLDKEKKVMGDSTMEVIETYSEAGLSINDDFKELPDHIAVELEFMYYLIFKETEALE
KQRAFLDRFLGRWVGQFCEKIKEGTDNNFYLALADCVSAFIMNSA--IP
>Nitrospirota_bacterium_MCL5024506_nitrospirota 169 bp
PGEAIGLLGSMYLCKPSKALEIAEDTSIFL-LKKEDELENLLSEHTRLFIGPYKLPCPPW
ESVYTSPKRLMMQDAAGQVRKIYEEAGLTINSAE-VMPDHIGAELNFLALLLQRTRSEAD
GTEKLLDEHLLKWTPEFTRDMEEAAETLFYKELARATRKVIDFVGR---
>Nitrospirota_bacterium_MCL5063089_nitrospirota 169 bp
RGDCYKLLSACFYYPGKGLLKNLTEALKRVPMEEYSDKE-LLVDYSKLFVGPYELKAPPY
GSVYLDKEKKVMGDSTMEVIETYSEAGLSINDDFKELPDHIAVELEFMYYLIFKETEALE
KQRAFLDRFLGRWVGQFCEKIKEGTDNNFYLALADCVSAFIMNSA--IP
>Nitrospirota_bacterium_MCL5236456_nitrospirota 169 bp
----------MYLCKPTEALASSGDIPDYL-VKNEQELEDLLWEYTRLFVGPYKLPCPPW
ESVYTSPKKLMMQDAYSGVRQLYEEAGLAINSPD-VMADHIGMELNFLAVLFQKMHDEPG
RIERFVGEHVMKWVSRFAQDMKEAADSRFYKALAQITRDFIADMA----
>Nitrospirota_bacterium_MCX5716846_nitrospirota 169 bp
MGRVYNFLGISIEYPEGSYFPCLYQLLEDLSLKNPNFIEDLRAEYTRLFINSFRVPAPPY
ESYYRSCRNMLNDTATQEVNSFYRNCGYSINRH-IELPDHISYELEFAGALLEDGKDED-
-AEDFLNTHLRKWFPLFREKVINHAIHPFYKVVVDLIDFFIKTEEGK--
>Nitrospirota_bacterium_MDP2279677 169 bp
RGDCYRFLSACFYQPQKEFFKNLVALLRQVPMEKYSEED-LLVAYAKLFVGPNELLAPPY
GSIYLDGEKKLMGDSTMEVIKMYEEQGLSIDSEFRNLPDHITVELEFMYYLIFKEAEAFE
KQELFLDKFLARWVKPFCDKIKQGADNEFYNSLADCLSVFIEKAH--AP
>Nitrospirota_bacterium_NHZ73833_nitrospirota 169 bp
-----------------------------------------------LFVGPHSLLAPPY
GSVYLDGDHSVMGPSTVQVGRLYQEAGLELDPDGSEPPDHVAIELEFAHFVTSEEARRRE
ERRLFLTRYLLPWAPSFCEDVQRHTESPYFAALAGTLKSFLHD------
>Oceanithermus_sp_WP_293179725_DST 169 bp
-----LITAATFRSPGA-LEGDLA----ALEPKP--SLSELQAAYTHLFVNPSGLPAPPY
AGYALD--GRLMGGAQEALQAFYAEHGLEVDDAWTELPDHLAAIGEAIALLEPAPEAA--
--RKLALGYLKPWLDRYAATVRAEDPTGFYGAI---------CTA--LE
>Olavius_sp_associated_proteobacterium_Delta_1_CAB1055451 169 bp
LLDSIKRLSDLFWGPDREMLTGFWQPFKTLEIENDSLFNYLETAYVRLFIHRDGITAPLY
ESCY-CETAPLMGEPALKMKQRFDSKGLSVDSNIHEPPDHLAIELEYLYFLLSK---GWQ
DAGSFAAESMLPWVAKLQKQIVR-QPDHIYFFLASILLAIL----YRIG
>Oleidesulfovibrio_alaskensis_WP_051363898 169 bp
VLDALELADALFRGLDSELCRELSGRFGTLALQAAAFCDALQAEHVRLFIDKAGAPALPY
ESLYP-VEPRMMGAAALAMQKRLQAAGLERAVSANEPPDHLCIELEYLYYLLSR---AWN
EAADFAAGVLLPWTRRLRLAVC-RATTGVYAAAAQVLLAVL----NLVA
>Parasutterella_excrementihominis_WP_290064632_pseudomonadota 169 bp
REELYKFQARVYRREVDTLLDTVQS------VIQDDPLIDFAVDYARIFLGAGGVAAYPY
ESVYTSRDRLVMQDAYEAVMKIYRANGIGKLD-ADLYEDHIALELEFMSILCRRAIELAE
SQKSFLRDHLLNWAGEFFDSIRSCPGSNFYKGFASFTEAFLRVEKEFFE
>Parasutterella_muris_WP_160335587_pseudomonadota 169 bp
RSNIYRLLDRLFRREIDTFLEVAEDHL---P--KQDILTDFAVDFARIFLGAGGTVAYPY
ESVYTSRDQLVMQDAYEKVLKIYRRHGITKTE-ADLYEDHISLELEFMAFLCDEAVAFLE
KQRNFFKEHLANWVFNFTATIREVAGDSIYSSAADILDGFIEEEKQLLS
>Parasutterella_muris_WP_251452593_pseudomonadota 169 bp
RSNIYRLLDRLFRREIDTFLEVAEDHL---P--KQDILTDFAVDFARIFLGAGGTVAYPY
ESVYTSRDQLVMQDAYEKVLKIYRRHGITKTE-ADLYEDHISLELEFMAFLCDEAVAFLE
KQRNFFKEHLANWVFNFTTTIREVAGDSIYSSAADILDGFIEEEKQLLS
>Parvibacter_caecicola_WP_123185359_terrabacteria 169 bp
RSETYALLSRFFRTEVDEFLQAYPVKS---GIAKVDPLRKLGVDYARAFLGDGYSCAYPY
ESVYTSPKRLLMQEARDEVLAIYRSCGLDKQAEWNVGEDHIAVELEFMRVLCLRSAVALR
SMANFLDERLLAWAPMFTADVRRFCKTQFYQGVAQLTEGFLEADREFLA
>Pelobacter_sp_M08fum_MBD1400048 169 bp
-------------------MISLK----ELPAERDLELEDLESRYVRLFVDLGGVAAPPY
AGCYLV--GSDRLKFMSEFSGFCLKHGLALDPAQP--PDYIPMMVEVLAMLL--GNDR--
-PQLLITSYYQQWPEAFAATLKQSDDIGIYVTV---------AEEQEVA
>Pelodictyon_phaeoclathratiforme_BU-1_ACF43602_FCB 169 bp
HAFVFRFL-SLAFAYPNA----------FL-LKSKEKQEMLQAEYTRLFINGYHTPCPPY
ESVYREKR--MLGQASIDVQALYREWEMSVETG---LIDHIATEFEFLSFLASASTV-KT
ISDHFIKEHLCRWVPQFVGDLKSATSLDAYRLLGILVESSLKACR----
>Pelodictyon_phaeoclathratiforme_WP_041526745_FCB 169 bp
HAFVFRFL-SLAFAYPNA----------FL-LKSKEKQEMLQAEYTRLFINGYHTPCPPY
ESVYREKR--MLGQASIDVQALYREWEMSVETG---LIDHIATEFEFLSFLASASTV-KT
ISDHFIKEHLCRWVPQFVGDLKSATSLDAYRLLGILVESSLKACR----
>Pelovirga_terrestris_WP_224746844 169 bp
----------------M-KVISLK----ELPAERDLELEDLESRYVRLFVDLGGVAAPPY
AGCYLV--GSDRLKFMSEFSGFCLKHGLALDPAQP--PDYIPMMVEVLAMLL--GNDR--
-PQLLITSYYQQWPEAFAATLKQSDDIGIYVTV---------AEEQEVA
>Peptococcaceae_bacterium_BICA1-8_KJS88223 169 bp
RADIYKLLSLLFYQPNHGYLKDLKELISDYYMEKSANANYLLVDYARLFVGPFNVLAAPY
GSLYLDNERTVMGDSTIDACRQYAEAGLEIDVSFKEAPDHIAVELEFLYYLNYRYLETNE
LQGDFLHGHLGFWIDHFTKAVLKNSNTDFYVNLTVITQNFIKEDMQFLK
>Peptococcaceae_bacterium_HHV65288 169 bp
RKFLYFFLSNSFFHIPNETIRMLFAEFPLVDLNIPEVLSVLRQDYTHLFLGPGHLPAPPW
ESVYLTEEKLTFGEPTLQVRAFYRRFGVAFERQNTEPDDHFGLEMEFMAQLIAKQIAAIA
AQLTFLQEHPLRWLEDFTANIISAAQTPYYRGLALLARNYLTWDYATLQ
>Peptococcaceae_bacterium_NLP43530 169 bp
RSYLYKLLQRVFGDEPKELLEITKESLQLIESDDEDLLDKLRSEYTYLMIGPDKLPAPPW
ESVYTTKERLIFQESTLKVRQAYLKYNFLPANYPHEADDHLALELDFMAHLAELASKHFE
EQKAFLDEHLLLWIDDFAEQIQQSKTHYFYPQMAMLTEQVLKIDRELIE
>Peptococcaceae_bacterium_NLP44057_bacillota 169 bp
RKYLYHLLQKIFGDEPTETLNSTQTSLALL-MEDEKELDKLCSEYTRLFLGPAKLPAPPW
ESVYVNKERLIFQESTLKVREWYLKYDFVPTNYRTEADDHIALELDFMANLADFAENSLE
NQKSFLEKHMLNWVPQYVADLQASTTHPFYFEAAGILNLFLKVDHAVVT
>Peptococcaceae_bacterium_NLP45093 169 bp
REVIYTFLSTSFLLSPTTQITTLFEEFPLDDLSSEELCKELLQDYNALFVGPGHLLAPPW
ESVYLTEEKLTFGDPTMKVRAFYLRHGLEYYRKNSEPDDHFGLEMEFMAKLISKQR---Q
AQIAFLQDHVLKWLNDFANDICQNSKTKYYKGLALLAKGFLTWDYQNLK
>Planctomycetota_bacterium_KAA3611864_PVC 169 bp
RANAYQVLARAFAPPAT-----LRAHLGLWGAADKNDLDGAAIAHAKLFLGPFEIDAPPY
ASIYLDPKQRLMGEVARFVAEFYAEAGLEPGPGPRELPDHIALELEFMYFLAFQEAEAPP
SQRSFWLEHLGRWLPEFARKLISTDRHPFYVSLGRLLEEVAAAQTAFFQ
>Planctomycetota_bacterium_MBW8016453_PVC 169 bp
RADNYKLLSECYYLPDEQTETNFVELASSVP---------LEVDFARLFVGPYKLLAPPY
GSFYLEDG-KLMGDSTADVKVRYEKEGLDIV--IKDAPDHIAMELEFMYFLITKQIKAIE
DQSAFLQNHLVRWLPKFAENVQQNSQTKFYMQLSQQTNDFVQEDMSVLL
>Proteobacteria_bacterium_MBU0664320 169 bp
IASLYRFMAQCLQYPDPDFFNVFYNLLGTFTIRNSDYIEDLQIEYTRLFINGVHVVAPPF
ASVYM--DKSIQGSFALRTLNFYRDKGFMMEDN-ADLPDHLVHELEFLSLLAKEEDFAG-
-EEEFLSKLFRPWYKQFCPRVAEETRHPYYRMVVTLIDSFTKEEEEA--
>Proteobacteria_bacterium_MBU0942974 169 bp
-----------------DFFDVLYNLLGTLEVRKKDYIEDLQVEYTRLFINGVHVVAPPY
GSVYM--DKSFQGTFAGNTLAFYRQKGFTMDQG-ADLPDHLIHELEFLSLLVEEKDFAG-
-EEEFLKKLFRPWYQQFHTRVTKDAHHPYFRVVVMLIDFFTKEEDET--
>Proteobacteria_bacterium_MBU0960241 169 bp
IAAVYRFLAQCMQYPDTDFFNIFYNLLGTLEIRKDDYIEDLQVEYTRLFINGVHVVAPPY
ASVYM--DKALQGTFAGNTLAFYREKGFDMDQN-ADLPDHLIHELEFLSLLAEEKDFAG-
-EEKFLTKLFRPWYQKFYARVTEEAHHPYFRVVVMLIDFFTKEEDKA--
>Proteobacteria_bacterium_MBU1234563 169 bp
IAAVYRFLAQCMQYPDTDFFNVFYNLLGTLEIRKDDYIEDLQVEYTRLFINGVHVVAPPY
ASVYM--DKALQGTFAGNTLAFYREKGFDMDQN-ADLPDHLIHELEFLSLLAEEKDFAG-
-EEKFLTKLFRPWYQKFYARVTEEAHHPYFRVVVMLIDFFTKEEDKA--
>Proteobacteria_bacterium_MBU1567573 169 bp
RSDCYKLLAACFYEPDKKVCENLGTLLAHLPVALSSQEQ-LTVDYAALFIGPFELIAAPY
GSVYLEKSRRVMGDSTLGVLRFYQDAGLAVD--VSEPPDHIVIELEFMYYLAGREASAVA
DQVRFLSKYLQPWVLDLCRSISSGTTNPFYRSLADCLGGFMSSPAS---
>Proteobacteria_bacterium_MCL1980976 169 bp
LSSLYSFLALTMRYPEQQFFDALESLLASLAIRGVDPLDDLRTAYTSLFITAAGTTIPPY
ASVYLDGDSTLYGRTTERTRDFYREKGFDLLSE-TEPADHIRFELEFLAALAGEAKFDD-
-EELFLQTLFRPWFVRFQKKSMQEARHPFYRVSIQLIDFFTKEEQ----
>Proteobacteria_bacterium_MCL2340999 169 bp
IGSLYSFLALTMRYPDPLFFEAFESLPASLSIRAADCLDDLRTAYTRLFITAAGATIPPY
ASVHLDGDNALYGRTTERTRDFYREHGFDLQNE-SEPADHLRFELEFLAALANEGKFDA-
-AELFLRTLFRPWFARFQEKMMQEARHPLYRVAIQLIDFFTKEEQ----
>Pseudodesulfovibrio_hydrargyri_WP_084641396 169 bp
LLNLMELCAAVFRGPDEELATLVPELLGRVALGDTGDFSPLEAEYIRLFIGPGGVPAPLY
ESCHR-GAGRIMGRSALAMRDRLAKAGLEISLPSNEPPDHLALELEYLFHLCAE---GWT
AAARFAGEVMTPWVGRFRDALA-GAPDPVYLAAADTMLALL----SAVA
>Pseudodesulfovibrio_mercurii_WP_014323231 169 bp
LLNVMELCVSVFRGPDEELATHVPELLDRVGLDEAENFSPLEAEYVRLFIGPGGVPAPLY
ESCH--PEGRTMGRSALAMRDRLAEAGLEISLPSNEPPDHLTLELEFLFHLCAE---GWS
GAARFAGEVMLPWVGRFRDALA-QAPDPVFSAGADLILALL----PVVA
>Pseudodesulfovibrio_portus_WP_264981445 169 bp
LLKAIELCVAVFRGPGAAMTDSVPELLTSVGLRE-GDFDTLETEYVRLFIGPGGVPAPLY
ESCHL-GGSRTMGRPALDMRDRLAAAGLAVDLDSNEPPDHLAIELEYLYHLLAL---GWS
GGVEFATSVMLPWVRRFRDALA-GSPHPVFMAGADLAVGVL----ESVP
>Pseudodesulfovibrio_sp_JC047_WP_163812067 169 bp
ILNLLELCVTIFRGPNSQLAHAVPELLRHVELGN-ADTAELETEYVRLFISPNGVPAPLY
ASCHL-TTPRTMGQSAVDMQARLHQAGLEIAMASNEPADHLTIELEYLYTLLAQ---GWS
ASKDFARATMLPWVRTFRTALL-SAPHPVFEHAGNLLVAVL----EIVA
>Pseudodesulfovibrio_sp_MBI9079275 169 bp
HLDAIELCVAIFRGPDIGIANTVPELLNRINLQGPDQYFDLETEYVRLFISSGSVPAPPY
ESCHL-GPARTMGKSALAMRSRLSEAGLELSLDSNEPPDHLSIELEYLYHLLST---GWT
DGADFARTVMLPWVRRFRQNLA-QAPHPAYLHAANLTVAVL----EEVG
>Pseudodesulfovibrio_sp_MCM_B-1480_WP_279522050 169 bp
LLNLMELGVTVFRGPDEELATHLPELLGRVELAESGDFPQLETEYVRLFIGPGGIPAPLY
ESCHQ-TESRTMGQSALAMRDRLARAGLEISLDSNEPPDHLTLELEYLFHLCAE---EWS
GAARFVGEVMLPWVRRFRKALA-DAPDPAFLASADIVVALL----EAVA
>Pseudodesulfovibrio_sp_MCM_B-1480_WP_279522241 169 bp
LGSFLRFVGVCNGFN--PVLVQFENGL---DLLERTLGE-----FNALFRVP-ELPVPLW
ESVWLSSEKILFTEESFAVRDWYARFQWEINKVGYEAEDHIGFESAFCGWLFDAAVNGEG
LVRAFLDEHFTRWAPECFRQLADAAETPFWAHL--------LTSAALLS
>Pseudodesulfovibrio_sp_SB368_WP_285906980 169 bp
LLNALELLATVFRGPDRGVFDTLPELMAQAGLQA-----ELESEYVRLFIAGGGVAAPLY
ESCHT-TTPRVMGESALAMSRRLAEAGLEPAGQANEPPDHLATEIEYLYHLLAT---GWT
RGLAFAREVMRPWTGRFTAALD-AGPHPVYAGTASLLCALL----DALT
>Pseudomonadota_bacterium_MBP1681231_pseudomonadota 169 bp
RARMYAFLSKMFANSLDKLIKE-RAILELVDA----LEEALNVDFNSLFL----MNSLPI
ESSILDDKEEVLVGLQNPVMQFYFEHGYELNTKSELAPDHISFECAFMQNL---------
-QKVFLQKHLLQWVPLYLLSMAEMAQTPFYRGLCTLGAEYIIADYEGLC
>Pseudomonadota_bacterium_MBU0480727_pseudomonadota 169 bp
RSNCFRLLAACFYEPDQHLCENLASLLGICNMTANCGDE-MAVEYARLFVGPFELAAPPY
GSVYLEKSNRLMGDSTLAVQKMYQKAGLSVE--VREAPDHIALELEFMHFLCLGEAEAAQ
EQSAFMGKLLGPWIPEFCEDIRKNTGNGFYSHLADCLDHFVESEASTLT
>Pseudomonadota_bacterium_MBU0664320_pseudomonadota 169 bp
IASLYRFMAQCLQYPDPDFFNVFYNLLGTFTIRNSDYIEDLQIEYTRLFINGVHVVAPPF
ASVYM--DKSIQGSFALRTLNFYRDKGFMMEDN-ADLPDHLVHELEFLSLLAKEEDFAG-
-EEEFLSKLFRPWYKQFCPRVAEETRHPYYRMVVTLIDSFTKEEEEA--
>Pseudomonadota_bacterium_MBU0942974_pseudomonadota 169 bp
-----------------DFFDVLYNLLGTLEVRKKDYIEDLQVEYTRLFINGVHVVAPPY
GSVYM--DKSFQGTFAGNTLAFYRQKGFTMDQG-ADLPDHLIHELEFLSLLVEEKDFAG-
-EEEFLKKLFRPWYQQFHTRVTKDAHHPYFRVVVMLIDFFTKEEDET--
>Pseudomonadota_bacterium_MBU0960241_pseudomonadota 169 bp
IAAVYRFLAQCMQYPDTDFFNIFYNLLGTLEIRKDDYIEDLQVEYTRLFINGVHVVAPPY
ASVYM--DKALQGTFAGNTLAFYREKGFDMDQN-ADLPDHLIHELEFLSLLAEEKDFAG-
-EEKFLTKLFRPWYQKFYARVTEEAHHPYFRVVVMLIDFFTKEEDKA--
>Pseudomonadota_bacterium_MBU1156308_pseudomonadota 169 bp
ILDGLSLLARFYWGPDQELASPGRDLFTRLPMQAEALCEELETAYVATYVSPDETRAPLY
HSCYV-GQGLVMGPPAGAMALRLEQAGLSLGEKSGEPPDHLAVELEYLIFLLEE---GLA
GAGDLARRFMLPWVKDFAQRQE-GAS-TLLPLSAKLLVALL----EDVA
>Pseudomonadota_bacterium_MBU1234563_pseudomonadota 169 bp
IAAVYRFLAQCMQYPDTDFFNVFYNLLGTLEIRKDDYIEDLQVEYTRLFINGVHVVAPPY
ASVYM--DKALQGTFAGNTLAFYREKGFDMDQN-ADLPDHLIHELEFLSLLAEEKDFAG-
-EEKFLTKLFRPWYQKFYARVTEEAHHPYFRVVVMLIDFFTKEEDKA--
>Pseudomonadota_bacterium_MBU1276341_pseudomonadota 169 bp
ILDGLSLLARFYWGPDQELASPGRDLFTRLPMQAQALCDELEPAYVAAYVSPGGTPSPLY
HSCYV-GQGLIMGPPAGAMALRLEQASLSLGEKAGEPPDHLAVELEYLIFLLEE---GLA
GAAELARRFMLPWVREFAARQN-DVS-PLLPLTARLLVHLL----EEVA
>Pseudomonadota_bacterium_MBU1406116_pseudomonadota 169 bp
LAEIYRFLAQSMRYPSPDYFSALNTFLVELGIRRADWLEPLQVEHTRLFVNAVCVVAPPY
GSVYLSADGMLYGPSAEKAKAFYREQGFDLAGE-ADIPDHLTFELEFLALLAEEGKDQE-
-EELFLQNHFRPWFPHFQARVLQKGRHPFYGVLVNLIDFFTREEM----
>Pseudomonadota_bacterium_MBU2538022_pseudomonadota 169 bp
MAEIYRFLAQSMRYPSPDYFSVLDTFLVELVLRQTDWLEPLQVEHTRLFVNAVAVVAPPY
GSVYLSDDGMLYGPSAEKAKAFYREQGFDLTGE-ADIPDHLIFELEFLALLAEEGKSRE-
-EELFLQKHFRPWFPSFQARVLQEVRHPFYRVLVNLIDFFTREEL----
>Pseudomonadota_bacterium_MBU3936928_pseudomonadota 169 bp
RSDAYRLLAACFYEPDRNLCVNLAGLMVELVLGQNSREE-LLVDYAALFLGPFGAPAQPY
GSVHLEEERQLMGDSTMKVQKIYGEAGVKQE--TDGPPDHIAIELEFMSFLGQRLAQATA
TQTRFFNGFLAPWAPLLGRAIQEHAQLTFYRALGECLLGFIGAEQQRLQ
>Pseudomonadota_bacterium_MBU3944953_pseudomonadota 169 bp
IASLYRFMAQCMQYPDSDFFNVFYNLLGTFTIRNSDFIEDLQIEYTRLFINGVHVVAPPF
ASVYM--DKSIQGSFALRTLSFYREKGFTMEDN-ADLPDHLVHELEFLSLLAEEEDFTG-
-EEEFLSKLFRPWYKQFCPRVAEETRHPYYRMVVTLIDSFTKEEEEA--
>Pseudomonadota_bacterium_MBU4033892_pseudomonadota 169 bp
MAEIYRFLAQSMRYPGPEYFSVLDTFLVELALRQTDWLEPLQVEHTRLFVNAITVVAPPY
GSVYLSADGMLYGPSAEKAKAFYREQGFDLVGE-ADIPDHITFELEFLALLAEEGKSRE-
-EELFLQKHFRPWFPSFQARVLQEVRHPYYRVLVNLIDFFTREEL----
>Pseudomonadota_bacterium_MBU4034342_pseudomonadota 169 bp
RSDAYRLLAACFYEPDRNLCVNLAGLMVELVLGQNSREE-LLVDYAALFLGPFGAPAQPY
GSVHLEEERQLMGNSTMKVQKIYGEAGVKQE--TDGPPDHIAIELEFMSFLGQRLAQATA
TQTRFFNGFLAPWAPLLGRAIQEHAQLTFYRALGECLLGFIGAEQQRLQ
>Pseudomonadota_bacterium_MBU4117540_pseudomonadota 169 bp
RSDAYRLLAACFYEPDRNLCVNLAGLMVELVLGQNSREE-LLVDYAALFLGPFGAPAQPY
GSVHLEEERQLMGDSTMKVQKIYGEAGVKQE--TDGPPDHIAIELEFMSFLGQRLAQATA
TQTRFFNGFLAPWAPLLGRAIQEHAQLTFYRALGECLLGFIGAEQQRLQ
>Pseudomonadota_bacterium_MBU4177444_pseudomonadota 169 bp
RSDVYRLLAACFYEPDRNLCANLAGLMEELIMEQNSREE-LLVEYSSLFLNPFGAPAQPY
GSVYLDKERQLMGDSTMQVRKIYAAAGVKQE--TDGPPDHIAIELEFMSFLGQRIAQAIA
GQACFFNTYLASWAPLLGRAIQEHAELPLYRALGDCLLGFIGAEQQRLR
>Pseudomonadota_bacterium_MBU4190775_pseudomonadota 169 bp
LLNAIELVVAVFRGPSQALFEALPELKGQVALQD--GLADLETEYVRLFIASGGVAAPLY
ESCHL-TAPRVMGQSALAMRQRLADAGLEIHGPANEPPDHLAVELEYLYHLLAT---AWA
QGLAFAREVMRPWVGRFARALE-SGPHPIYAASAGLLLDVL----DIL-
>Pseudomonadota_bacterium_MBU4229923_pseudomonadota 169 bp
MAEIYRFLAQSMRYPSPDYFSALNTFLVELAIRQADWLEPVQVEHTRLFVNAVSVVAPPY
GSIYLSADGMLYGPSAEKAKAFYREQGFDLAGE-ADIPDHLTFELEFLALLAEEGKSQE-
-EELFLQQHFRPWFPKFQARVLQEGRHPFYGVLVNLIDFFTREEM----
>Pseudomonadota_bacterium_MBU4230016_pseudomonadota 169 bp
RSDVYRLLAACFYEPDRNLCANLAGLMEELIMEQNSREE-LLVEYSSLFLNPFGAPAQPY
GSVYLDKERQLMGDSTMQVRKIYAAAGVKQE--TDGPPDHIAIELEFMSFLGQRIAQAIA
CQACFFNTYLASWAPLLGRAIQEHAELPLYRALGDCLLGFIGAEQQRLR
>Pseudomonadota_bacterium_MBU4563457_pseudomonadota 169 bp
ILDGLSLLARFYWGPDQELASPGRDLFTRLPMQAEALCEELETAYVATYVSPGETRAPLY
HSCYV-GQGLVMGPPAGAMALRLEQAGLSLGEKSGEPPDHLAVELEYLIFLLEE---GLA
GAGDLAQRFMLPWVKDFAQRQG-GAS-PLLPLSAKLLVALL----EDVA
>Pseudomonadota_bacterium_MCG8339574_pseudomonadota 169 bp
ILETIDLMSRVFWGVDATLWDDLSDFLKELDMNRDDLHSELNINYVTLFVAKEGLQVPLY
QSGY--SSG-LMGTSSVGMKELFEQQGLSLAKCHNEPADHLSIELEYLYFVLKK---GWE
EAKRFVNEQLKGWVGDFAMRLRK-ATPLIYSPFASILDKVL----KHLG
>Pseudomonadota_bacterium_MCL1980976_pseudomonadota 169 bp
LSSLYSFLALTMRYPEQQFFDALESLLASLAIRGVDPLDDLRTAYTSLFITAAGTTIPPY
ASVYLDGDSTLYGRTTERTRDFYREKGFDLLSE-TEPADHIRFELEFLAALAGEAKFDD-
-EELFLQTLFRPWFVRFQKKSMQEARHPFYRVSIQLIDFFTKEEQ----
>Pseudomonadota_bacterium_MCL2340999_pseudomonadota 169 bp
IGSLYSFLALTMRYPDPLFFEAFESLPASLSIRAADCLDDLRTAYTRLFITAAGATIPPY
ASVHLDGDNALYGRTTERTRDFYREHGFDLQNE-SEPADHLRFELEFLAALANEGKFDA-
-AELFLRTLFRPWFARFQEKMMQEARHPLYRVAIQLIDFFTKEEQ----
>RWX46447_TDB_DBB_n_Ca_Electrothrix_aarhusiensis_MCF 169 bp
KATIYSFLSFLYQDEIPSFIEEFPDQLAKASITTQEIYNELRYAYAELFLNAGKNPVFPY
ASCHITGE-LVMQKPVFEVRQVYRDSGVHKNPAYPDLDDHIAVELEFMAYLAEQ--QGAE
EQRAFLIQH-LGWADAFCEMLRSAAQTTFYQGLADLTQAVLETEKDLLS
>Raoultibacter_massiliensis_WP_180963554_terrabacteria 169 bp
RAATYGLLARLFNREIDDLLENLGGET---PMQASDAITELAVDFARLFIVRTKNASYPF
ESVYTSTDRTIMGDARDRVLAAYRSEGLDKSPSWKLAEDHVSLELEFEQLLCSRAGTALA
DQREFLDDHLLVWTPMFAEAMQVGAKTDFYRGLGSFLLEFLQDDRKHLA
>Raoultibacter_phocaeensis_WP_180326729 169 bp
QGRLCCLLAACFRRPDDKIIGSFSEELGAIEVASSSAPENLELDYNRLFVGPAALLAPPY
ESYYASRDRLRTAEERAVVAA-YRESGYEVPESFTDLPDHIAVELEFLALVAEKEASAWE
AQAIFLERHVGTWAVRFAEHVER-GRTPLYPAVAQIVALFCGR------
>Rhodocyclaceae_bacterium_MDD5249336 169 bp
--ASLRLLAGLLASPG-ESMEVLREADEHV-LEE--PLDEWQAEHTRLFVGHPKTVCPPF
ESAVV--SGSLFGTASDKLADLYRRAGLE--A---TPPDFLGTQLECAAFLLEQDCS---
-LRELLDEHLAIWVPRFHPALQAESRLQLYRQLGRQLADMFDA------
>Rhodospirillales_bacterium_MBT3359702_pseudomonadota 169 bp
RADAYRLLSACYYEPE-DIFGQLKTAMATLPMEDSSGIEALTLDYTRLFLGPFGILAKPY
GSVYLEAENVVMGETTMQAMALYREGGFEVADDFREVPDHVALELEFLYLLTLRLNAEPE
IKHRFLGENLGKWVGEFADAMRNGAETGFYKQLADMTQQVVTEDMQER-
>Rhodospirillales_bacterium_MDP6787367_pseudomonadota 169 bp
RSNLYGFLASVFREEVSGLLKSFLGALSES----EQVLEDLAIEYKALFLGPGGHVSP-Y
ESAQIE---LLWGPETIAVKRYIETAGFHYKPDYHGLPDHIGVELEFMAELAGKEAAAWR
DEHEFLADHLGAWAPAFCRQTTERAELSFYRDVARLTADFLAAEKLEIE
>SAR324_cluster_bacterium_MBC8258767_sar324 169 bp
KENCFRFLAGSLYYPEKELFNKLTEFLKDVPMEKYSENE-LQVEYSRLFKGPYELIAAPY
GSVYLDEGRRVMGDSTIAVIQAYEEEGLAKNDDFKDLPDHIVVELEFMSFLLFKEIEAIQ
DQQRFLNMFLRQWVPSFCEKIKNGSDNSFYISLSNCLSTFIMNPKF---
>SAR324_cluster_bacterium_MBF0280038_sar324 169 bp
--ECNRLLAACFCEPEKNLCPNLATLLTSISMQQTSEVD-LKVDHAALFIGPFQLNAPPY
GSVYLEKEGQVMGVSTLRVAQFYEETGIQVS--EKEPADHIAIELEFMSYLFRCEVDAIH
QQRVFFKDFLNPWIPIFCQKIEKHANSQFYRNLAFILNRVAKK------
>SAR324_cluster_bacterium_MBF0353525_sar324 169 bp
RANIYRILADCFKYPDPDILELLSAELENEDLPGSSGFQEIELEYTRLFVGPYHVPASPY
SSVYLDPEPMVMGISTLEAIDFYERAGLNPDENEHVLPDHISTELEFMYYLLFQYVSQNN
PAESFFSRHLGQWGPTFAELVLKNARHPYYQKLGQVLALFFA---ECTG
>Salisediminibacterium_beveridgei_WP_069365466_bacillota 169 bp
KANLFKVMSELYKEPGTGYMDYLIEALEELPLANTSNENKLVIDYAKLFVGPFDMKAPPY
GSVYLDEGRRLMGDSTKAVEKFYGNSGVEKLNVFHQPADHITVEFEFLYFLYFKYVETGE
LMQRFIGEFLMPWVYKFTKKIRENANEPFYVKLARFTEEVI--EWEARQ
>Salisediminibacterium_halotolerans_WP_121440588_bacillota 169 bp
KANLFKVLSELYKEPVPDWIPALNEAVAELPLEKIEQNNSLMIDYAKLFVGPFDLFAPPY
ASVYLEQGRQIVGESTKKVEKFYREAGIEKAADFHQPSDHIAVELEFIYYLYYMYAETNE
LLQTFVTRHLQMWIFSFTDKMKNSAGETYYRMLGELTEQIANKELEAVG
>Salisediminibacterium_selenitireducens_WP_013173526_bacillota 169 bp
KANLFKVLSELYKEPGAGYMDYLIEALEELPLADSHNENKLVIDYAKLFVGPFDMKAPPY
GSVYLDDGRRLMGDSTTAVEKFYSETGVEKLNVYHQPADHISVELEFMYYLYFKYVESGE
LMQRFMQQFLFTWIFKFAKKIRENANEPFYLKLAQLTEEII--EWEAHQ
>Sedimenticola_hydrogenitrophicus_WP_260294643_pseudomonadota 169 bp
RAALYGLLATLFRHQPNQLLLSLREALTLA----DELSDELAVEFTHLFLLPGHLISP-H
ESVQLK---LLRGPETARVREYYTAVGFEIDPATPMEPDHVSIELEFLGHLAGEEASAWE
SQQDFLEKHPGRWLFDFLQKVESESGSDFYRGLARLTADLCAEQQELLP
>Selenihalanaerobacter_shriftii_WP_078810578 169 bp
RENTYKLLSTLFYLPEKNLVVSTEVISDDLELQKISNIEDLKVEYSRLFVGPFDLIAPPY
GSIYLEKERKVMGDSTVDVLNKYKEVGLKVADDFKDAPDHIIMELEFLYFLTFNQIEAIN
SQREFLDNHLGVWISEFTKRVSNNANTEFYKSLVNITKNFIIKDYEQLI
>Sideroxydans_sp_MDD5058786 169 bp
--EILRLFSGLLASPG-ESLDALREAAEHV-LEQ--PLDEWQAEHTRLFIGHPKTVCPPF
ESAFL--SNTMFSAASDQLADLYRRAGLQ--A---EPPDYLGTQLECAAYLNEQPCT---
-LLELWREHLAAWLPKFGSALQNESRLQLYRLYGQQLAELTLG------
>Slackia_heliotrinireducens_WP_012798813_terrabacteria 169 bp
RAATYALLSRLYNLEVDKYLNAYPVES---GIAKVEPLTDLSVDYGRTFLGSGYAAAYPF
ESVYTSERRLLMADARDEVLAIYRANGLDKSDKWTVGEDHISVELEFMRILCLRAARALS
EQQGFLEQHICIWTPVFTADIRRFSNTSFYQGIAELTDGFLQTETDLLA
>Spirochaetota_bacterium_MCK5093330_spirochaetes 169 bp
RGECYKFLALCFQLPQKNLPANLTRALKHVPMGQYSDEE-LAVEYAKLFVGPFELKAPPY
GSVYIDSGRRVMGDSTLKILKTYQQSGLTIRDDFKELPDHITVELEFMYYLIFKELEFLE
KQGIFLNEFLGQWIPPFRAKIIEGTGNEFYRPLGDCVFSFVINDMKYVT
>Spirochaetota_bacterium_RKX80265_spirochaetes 169 bp
SCIDYETLDH-------ETVKQ---------MRE---QESLHVEFARLFIGPFTLPAPPS
GSVYLEPAWRVMGDTTMEVTNWYKHEGLVINKDFKELPDHIVVELEFMYYLLFKKVQACN
KQLAFFNSNLSRRVPEFCSRIRENTDMDHFFYLADALDLFIDKEREMIA
>Sporomusa_sp_KB1_WP_145090307_bacillota 169 bp
REKLYQFLGRLYKIEVDTLLKQFPAEC---GLEENDPLTDLAVDYARVFLGAGNEAAYPY
ESVYTSPKRLIMQEARDQVMAAYRAKGLTKVETQDVPEDHIALELEFMAYLCRGTQQALD
TQLGFLTKHLLNWVPALCADIEKYAGTDFYKALAKVTTGYLRLERNILE
>Sporomusaceae_bacterium_MBC8016430 169 bp
RIAVYHILADALKEPRE-FRRELCTAFESL-IDYTSDISRLKNDYYRSFLYPAVSRVVPV
ESMYAKEKGYLMSDFALHMQALYAQYELSIPEEYASMPDHLCLELEFCAFLIENESR---
-QAIFINEHLNWVDELYQDAVKQDIPI-FYRQLIQVIAEFL-YELQ--S
>Sulfuricella_denitrificans_WP_009207741 169 bp
RAELWQCLAQAFLPPRE-ILSRLE----YLDITEHADAESLLPTYSSLFLPP--IPAKLN
AGIYLD--GTLLGPNAKMLAEIYYRHGVEQSLDMHDTPDHVATILEFLALLFHRDTAGLE
PIRGLLRRILPEIAARVSEIERERELPPVYSALLGVVESALTAREDRLQ
>Sulfuricella_denitrificans_skB26_BAN36912 169 bp
RAELWQCLAQAFLPPRE-ILSRLE----YLDITEHADAESLLPTYSSLFLPP--IPAKLN
AGIYLD--GTLLGPNAKMLAEIYYRHGVEQSLDMHDTPDHVATILEFLALLFHRDTAGLE
PIRGLLRRILPEIAARVSEIERERELPPVYSALLGVVESALTAREDRLQ
>Sulfuricella_sp_MBZ0094785 169 bp
--ETLRLLSGLLASPG-ESLGVLREAGEHA-LAQ--PLEEWQAEHARLFIGHPKTVCPPF
ESAFL--GGAMFGAACDHLGDLYRRAGLQ--A---EPPDYLGTLLECAAYLREQPCG---
-LQELWGEHLAAWLPRIGLVLQQESRLLIYRQLGQQLAGLSDE------
>Sulfuricella_sp_MBZ0096277 169 bp
RAELWQCLAQALLPPRE-FLSRLA----YLDVEEQADVESLLPAYSSLFLPP--IPARLN
AGFYLD--GTLLGANTKMLAEIFYRHGVEQSPDMHDTPDHLATILEFLALLFHKDVAELD
-IRGLLWRTLSDLHGRVIETEQERSLPAVYSALIQIVKTALTAREDRLR
>Sulfuricella_sp_MBZ0096434 169 bp
RAEFWQCLAQALLPPRE-FLPRLA----YLDVEEQADVESLLPAYSSLFLPP--IPARLN
AGFYLD--GTLFGANTKMLAEIFYRHGVEQSPDMHDTPDHLATILEFLALLFHRDAAGLE
PVRGLLRHILPEIAARVAETERERDLPSVYSALLGVVEAALTAREDRLR
>Sulfuricella_sp_MDD5404207 169 bp
--ERLRLLGALLAVPA-ESRGLLEDSTRHG-LAA--PLEEWQAEHARLLVGHPRTVCPPF
ESAWL--DGMMPGPATAAVAALYRRLGLE--E---NSADFLGTMLECAALLEESPGE---
-KRALWQEHLGRWLPQFAQALQEGSRLALYRGLARQLSGLCGENCA---
>Sulfuricella_sp_MDD5404246 169 bp
RAEFWQCMAQALLPPHE-ILSHLE----DLNVGKQVEAQALLPVYSSLFLPP--IPAKLN
AGIYLD--GSLLGANTQMLVEIFYRHGVEQSPDMHDTPDHIATILEFLALLFHKEGAEQE
SVRGLLLRVLPEITARVAETEPERELPEVYSALFVVIETALTARDDRLR
>Sulfuricella_sp_MDP3482882 169 bp
--ETLRLLSGLLASPG-DSLEVLREAGEHA-LAQ--PLEEWQAEHARLFIGHPKTVCPPF
ESAFL--GGAMFGAACDHLGDLYRRAGLQ--A---EPPDYLGTLLECAAYLREQPCG---
-LQELWGEHLAAWLPRIGLVLQQESRLLIYRQLGQQLAGLSDE------
>Sulfurihydrogenibium_sp_PMP62339_aquificae 169 bp
RINMYSFLSRLFVEEVDELLNK-PELLELFPK--QLIDEELNVDYTTIFI----LNVYPY
ESVFMNDEGHINPTPTNPTLQFYLENGYEVDNKTRVSPDHLAIELEFMITLIKEQLTAYS
IQKRFMENHILQWMPIYLLAARDMAETPFYHDLCQTALEFIMTDYEYIL
>Sulfurihydrogenibium_sp_PMP77206_aquificae 169 bp
-----SFLSRLFVEEVDELLNK---------K--QLIDEELNVDYTTIFI----LNVYPY
ESVFMNDEGHINPTPTNPTLQFYLENGYEVDNKTRVSPDHLAIELEFMITLIKEQLTAYS
IQKRFMENHILQWMPIYLLAARDMAETPFYHDLCQTALEFIMTDYEYIL
>Sulfurihydrogenibium_sp_WP_297887504_aquificae 169 bp
RINMYSFLSRLLVEEVDNLLDK-PELLDLFPK--QLIDEELNVDYTTVFI----LNAYPY
ESVFMNDEGHINPTPTNPTLQFYLENGYEIDNKTRVSPDHIAIELEFMITLIKEQLTAYS
IQKKFMENHLLQWAPIYLLAAKNMAETPFYHDVCQTALEFIMTDYEYIL
>Sulfurimonas_aquatica_WP_207561241 169 bp
RINIYALISRILMNEVDTLLKL-ENILSFFPM--DLIEQYLNVDFTNLFL----LHLVPY
ESFYRRDDQQMETGGENPIQVLYNKYEFRVEDQARVAGDHIGVELEFMYKLCEAEYKALQ
EQYDFLKDHIVEWAPMYLLNLKSEAGTAFYFDAAEFALEFILSDFEYVT
>Sulfurimonas_autotrophica_HIP13874 169 bp
RINIYALISRLMMSEIDGLLKS-DNMLSFFPL--DLIEKYLNVDFTNLFL----LHLIPY
ESFYTREDQMMETGGDNPVQAIFNAFEFKVQDKARVAADHIGVELEFMYELCKAELKALE
AQYGFMKDHILQWAPMYLLNVKSEAGTALYFDVADLALEFIMSDFEYLT
>Sulfurimonas_sediminis_WP_193150283 169 bp
RINLYALISRIMMSEIDGLLKS-ENMLSFFPL--DLIERYLNVDFTNLFL----LHLIPY
ESFYTRDDQMLETGGDNPVQAIFNAFEFNVQDKARVAADHIAIELEFMYELCRAELKALE
EQYGFMRDHILEWAPMYLLNVKSEAGTAFYFDAADLALEFLMSDFEYLT
>Sulfurimonas_sp_CVO_WP_159569824 169 bp
RVNIYALLSRILLQELDNMLDT-ENILDFLPL--KLLEEYFNPDFVNLSL----LHLIPY
ETFYTREDQKIETGGANPVTDIYSAYDFMVDEAARTSADHIGVELEFMHHLAEAELKAIE
NQKEFLNKHLLQWAPMYLINVKYEARTPLYYDTADMALEFILSDNEYLS
>Sulfurimonas_sp_MDO9266360 169 bp
RANIYALLSRVLLQELDKMLQT-ENILDFFPI--KLLEEHLNPDFVNLSL----LHLIPY
ETFYTREDQKIETGGANPVTDMYSAYNFMVDEAARTAADHIGIELEFMHHLVAAELKALE
DEKEFLNKHLLQWAPLYLINVKYEARTPLYYDVADMALEFILSDNEYLV
>Sulfurimonas_sp_MDP2893326 169 bp
RANIYALISRVLLQELDDMLNI-ENILDFFPE--KLLEEYLNPDFVNLSL----LHLIPY
ETFYTREDQKIETGGANPVTDIYSAYNFMVDEVSRTSSDHIGIELEFMHHLVEAELKALE
DQKEFLNKHLLQWAPMYLINVKYEARTPLYYDAADLALEFILSDNEYLV
>Sulfurimonas_sp_PHQ55486 169 bp
RINLYALLSRIMLQELDEMLKM-ETILDFFPF--KLLEEIINPDFVNLSV----LHLIPY
ETFYTRDDQMIETGGANPVTDIYSAYDFMVDEVARTSSDHIGVELEFMHHLATAELKALE
DQHEFLNKHLLQWAPLYLINMKYEARTPLYFDGAEMALEFILSDNEYLT
>Sulfurimonas_sp_RIFCSPLOWO2_12_36_12_WP_294890701 169 bp
RANIYALLSRVLLQELDKMLKT-ENILDFFPV--KLLEEYLNPDFVNLSL----LHLIPY
ETFYTREDQKIETGGANPVTDMYSAYNFMVDEAARTAADHIGIELEFMHHLVAAELKALE
DEKEFLNKHLLQWAPLYLINVKYEARTPLYYDVADMALEFILSDNEYLV
>Sulfurimonas_sp_SAG-AH-194-C20_WP_275852198 169 bp
RINLYALLSRIMLQELDEMLKM-ETILDFFPL--KLLEEVINPDFVNLSV----LHLIPY
ETFYTRDDQMIETGGANPVTDIYSAYDFMVDEVARTSSDHIGVELEFMHHLANAELQALK
DQHEFLNKHLLQWAPMYLINMKYESRTPLYYDAAEMALEFILSDNEYLT
>Sulfurimonas_sp_SAG-AH-194-C21_WP_275754828 169 bp
RINLYALLSRIMLQELDKMLQM-ENILDFFPL--KLLEEVINPDFVNLSV----LHLIPY
ETFYTRDDQMIETGGANPVTDIYSAYDFMVDEVARTSSDHIGVELEFMHHLANAELQALK
DQHEFLNKHLLQWAPMYLINMKYEARTPLYYDAAEMALEFMLSDNEYLT
>Sulfurimonas_sp_SAG-AH-194-L11_WP_275716118 169 bp
RINLYALLSRIMLQELDEMLKM-ETILDFFPM--KLLEEVINPDFVNLSV----LHLIPY
ETFYTREDQMIETGGANPVTDIYSAYDFMVDEVARTSSDHIGVELEFMHHLANAELQALK
DQHEFLNKHLLQWAPMYLINMKYEARTPLYYDGAEMALEFILSDNEYLT
>Sulfurimonas_sp_SWIR-19_WP_226066036 169 bp
RINLYALISRIMMSEIDGLLKS-ENMLSFFPL--DLIERYLNVDFTNLFL----LHLIPY
ESFYTRDDQMLETGGDNPVQAIFNAFEFNVQDKARVAADHIAIELEFMYELCRAELKALE
EQYGFMRDHILEWAPMYLLNVKSEAGTAFYFDAADLALEFLMSDFEYLT
>Sulfurimonas_sp_WP_295008255 169 bp
RANIYALLSRVLLQELDKMLQT-ENILDFFPV--KLLEEYLNPDFVNLSL----LHLIPY
ETFYTREDQKIETGGANPVTDMYSAYNFMVDEAARASADHIGVELEFMHHLAVAELKALE
EQKEFLDKHLLRWAPLYLINVKYEARTPLYYDVADMALEFILSDNEYLV
>Sulfurimonas_sp_WP_295060408 169 bp
RANIYALLSRVLLQELDEMLQT-ENILDFFPV--KLLEEYLNPDFVNLSL----LHLIPY
ETFYIREDQKIETGGANPVTDMYSAYNFMVDEVARTSADHIGVELEFMHHLAEAELKALL
EQSEFLNKHLLKWAPMYLINVKFEARTPLYYDAADMALEFILSDNEYLA
>Sulfurimonas_sp_WP_297434258 169 bp
RINIYALLSRLTMSEVDGLLKS-ENILSFFPF--ELIERYLNVDFTNLFL----LHLIPY
ESFYTREDQMMETGGDNPVQAIFNAFEFKVEDKARVSADHIGIELEFMYELCRAEMKALE
EQYGFMKDHIVEWMPMYLLNVKNEAGTAFYFDLADFTLEFILSDFEYLS
>Sulfurimonas_sp_WP_297441455 169 bp
RINIYALISRIMMNEVDKLLEL-ENILSFFPM--DLIEQYLNVDFTNLFL----LHMIPY
ESFYRREDQQMETGGDNPVQTLYNSFDFRVEDEARVAADHIGVELEFMYKLCESESKALV
DEYNFLKNHILEWAPIFLLNMKSEAGTALYHDAADLALEFILSDFEYLS
>Sulfurimonas_sp_WP_297484493 169 bp
RINIYALLSRLTMSEVDGLLKS-ENILSFFPF--ELIERYLNVDFTNLFL----LHLIPY
ESFYMREDQMMETGGDNPVQAIFNAFEFKVEDKARVSADHIGIELEFMYELCRAEMKALE
EQYGFMKDHIVEWMPMYLLNVKNEAGTAFYFDLADFTLEFILSDFEYLS
>Sulfurimonas_sp_WP_310441772 169 bp
RANIYALLSRVLLQELDKMLKT-ENILDFFPV--KLLEEYLNPDFVNLSL----LHLIPY
ETFYTREDQKIETGGANPVTDMYSAYNFMVDEAARTAADHIGIELEFMHHLVAAELKALE
DEKEFLNKHLLQWAPLYLINVKYEARTPLYYDVADMALEFILSDNEYLI
>Sulfurospirillum_halorespirans_DSM_13726_AOO66548_campylobacterota 169 bp
---MYQFLGRIYKLEVDTLLDHFSKECS--SFEDIDILTELAVDYAAVFLGAGGTVAYPY
ESVYTSPERLIMQDARDKVLAIYREKGLDKDEALDIPEDHIGLELEFMAYLCHEAKEAIV
LQKDFLEHHLLNWMPEFCADIQKCSHVDFYKAIGKITHGYLDLDTQMIH
>Sulfurospirillum_halorespirans_WP_069479071_campylobacterota 169 bp
RENMYQFLGRIYKLEVDTLLDHFSKECS--SFEDIDILTELAVDYAAVFLGAGGTVAYPY
ESVYTSPERLIMQDARDKVLAIYREKGLDKDEALDIPEDHIGLELEFMAYLCHEAKEAIV
LQKDFLEHHLLNWMPEFCADIQKCSHVDFYKAIGKITHGYLDLDTQMIH
>Sulfurospirillum_multivorans_WP_084613146_campylobacterota 169 bp
RENMYQFLGRIYKLEVDTLLDHFSKECS--SFEDIDVLTELAVDYAAVFLGAGGTVAYPY
ESVYTSPERLIMQDARDKVLALYREKGLDKDEALDIPEDHVGLELEFMAYLCHEAKEAFI
LQKEFLEQHLLNWMSEFCADIQKCAHVDFYKAIGKITHGYLNLDTLMIQ
>Sulfurovum_lithotrophicum_WP_046551509 169 bp
RVALYALISRLMITEVDAFLDT-ENLLSLFPF--ELIEQYYNVDFTNLFL----MHLVPY
ESFYVREDQMIDSGNGNPVIELYDALDFRVEDKARVSGDHIGVELEFMYMLCNAQLKALE
AQKGFLKDHLLEWGSMFLINAKRESRTPLYHDGAELTLEFLLSDYEYVN
>Sulfurovum_sp_MDD3591807 169 bp
RIALYGLISRLMLIEVNAFLDT-EAMLALFPL--ELIDQYYNVDFTNLFL----MHLVPY
ESFYTREDQMIESGGDNPVIELYNELDFRVEDRARVSADHIGVELEFMYMLCSAQKKALD
AQRAFLKEHLLEWAPMFLINAKRESRTPLYHDGAELTLEFLLSDFEYIT
>Sulfurovum_sp_NBC37-1_WP_011980204 169 bp
RVALYALISRLMITEVDAFLDV-ENYLALFPF--ELIEQYYNVDFTNLFL----MHLVPY
ESFYVREDQMVDSGKGNPVIELYDALDFRVEDKARVSGDHIGVELEFMYMLCNAQLKALE
AQKGFLRDHLLEWGSMFLINAKRESRTPLYHDGAELTLEFLLSDYEYVN
>Sulfurovum_sp_WP_294955220 169 bp
RSALYALISRLMVTEVDAFLEI-EQFLSMFPY--ELVEQYYNVDYTSLFL----MHLVPY
ESFYVRDDQMIDSGKGNPVIELYDALDFRVEEKARVSGDHIGVELEFMYMLCNAQLKALE
AQKGFMKDHLLEWAPMFLINAKRESRTPLYHDGAELALEFLLSDYEYIT
>Sulfurovum_sp_WP_294956835 169 bp
RIALYALISRLMITEVDAFLDT-ENFLSLFPF--ELIKQYYNVDFTSLFL----MHLVPY
ESFYVREDQMIDSGKGNPVIELYDALDFRVEDKARVSGDHIGVELEFMYMLCNAQLKALE
AQKGFLKDHLLEWGSMFLINARRESRTPLYHDGAELTLEFLLSDYEYVN
>Sulfurovum_sp_WP_295421164 169 bp
RIAIYALISRLMLTEVDAFLQN-ESLLSFFPL--ELIEQYYNVDFANLFL----MHLVPY
ESFYSREDQMVESGGDNPVVELYNELDFRVEDKARVSADHIGVELEFIYMLCEAQKKALE
AQRAFLREHLLEWAPMFLINAKRESRTPLYHDGSELTLEFLLSDYEYVT
>Sulfurovum_sp_WP_297524434 169 bp
RIALYALISRLMITEVDAFLDT-ENFLSLFPF--ELIKQYYNVDFTSLFL----MHLVPY
ESFYVREDQMIDSGKGNPVIELYDALDFRVEDKARVSGDHIGVELEFMYMLCNAQLKALE
AQKGFLKDHLLEWGSMFLINARRESRTPLYHDGAELTLEFLLSDYEYVN
>Sulfurovum_sp_WP_309495438 169 bp
RIAIYALISRLMLVEVDTFLDN-ERLLSFFPL--ELIEQYYNVDFTNLFL----MHLVPY
ESFYTRDDQMIESGGDNPIVELYNDLDFRVEDVARVSADHIGVELEFMYMLCVALKKALD
AQRAFLKEHLLEWAPLFLINAKRESRTPLYHDGSELALEFLLSDFEYVT
>Sutterella_seckii_KAB7662992_pseudomonadota 169 bp
RCGLYVFLSRVFETEIDTFLEKFTADY---PLGDGDPLTDLAVDYARIFIGAGGKAAYPY
ESVYTSPQGLVMQEAWEKVCAIYRRHGLARKEHSDIHEDHIALELDFMAQLCRDAMKFAA
RQASFLEDHLLNWTKGFARDVERYAEKPFYPAVAQFMRGFLIVDGALLK
>Sutterella_seckii_WP_226963103_pseudomonadota 169 bp
RCGLYVFLSRVFETEIDTFLEKFTADY---PLGDGDPLTDLAVDYARIFIGAGGKAAYPY
ESVYTSPQGLVMQEAWEKVCAIYRRHGLARKEHSDIHEDHIALELDFMAQLCRDAMKFAA
RQASFLEDHLLNWTKGFARDVERYAEKPFYPAVAQFMRGFLIVDGALLK
>Synergistaceae_bacterium_MBQ3455636_DST 169 bp
RQYGYDVLKKVFYVEPSKFLQAIFDSFPFREITKDEMTSEVRWDFTQLFVGPYALPAPPW
ESVYRSNEHLLYQDTAFEVRREYLKYNFIPKNYPHEADDHIGFELDFMLQLA--------
-SRKFLDDHLSQWVSEFSRDIQKYALTEFYRGAGIILKGFVLEDMNLLG
>Synergistaceae_bacterium_MBQ4470685_DST 169 bp
RQYGYDVLKQIFYVEPASLLQTIFDSFPFREINQDEMTSEVRWDFTQLFVGPYALPAPPW
ESVYRSNEHLLYQDTAFEVRKEYLKYNFIPKNYPHEADDHIGFELDFMLQLAL-------
-SKKFLDEHLTQWIADFSRDVQKHALTEFYRGAAIILKGFIAEDLKLLN
>Synergistaceae_bacterium_MBQ6001410_DST 169 bp
RQYGYDVLKKIFYVEPSALLQTIFEHFPFRDISQDEMTSEVRWDFTQLFVGPYALPAPAW
ESVYRSNEHLLYQDTAFQVRKDYLKYNFIPKNYPHEADDHIGFELDFMLQLS--------
-SRKFLREHLTQWIPEFSQDVQKHALTEFYRGAAIILKGFIAEDLILLD
>Synergistaceae_bacterium_MBQ7561768_DST 169 bp
RGYGYDVLKKLFYVEPAQLIQSIFDNFPFRSINKNEMISEIRWDFTQLFVGPYALPAPPW
ESVYRSNEHLLYQDTAFEVRRDYLKYNFIPKNYPHEADDNIGFELDFMLQLS--------
-SRKFLQEHLTKWIPDFSCDVQKYALTEFYRGAAIILKGFIFEDLNLLD
>Synergistaceae_bacterium_MBR1437309_DST 169 bp
RQYGYSVLKQVFYVEPSSLLQTIFDNFPFRDINQDEMTSEVRWDFTQLFVGPYALPAPAW
ESVYRSNEHLLYQDTAFEVRREYLKYNFIPKNYPHEADDHIGFELDFMLQLS--------
-SMKFLKEHLTQWIPDFSRDIQKHALTEFYRGSAVVLKGFISEDFNLLH
>Synergistaceae_bacterium_MBR1657789_DST 169 bp
RQYGYSVLKQVFYVEPSSLLQTIFDNFPFRDINQDEMTSEVRWDFTQLFVGPYALPAPAW
ESVYRSNEHLLYQDTAFEVRREYLKYNFIPKNYPHEADDHIGFELDFMLQLS--------
-SMRFLKEHLTQWIPDFSRDIQKHALTEFYRGSAIVLKGFISEDFNLLH
>Synergistaceae_bacterium_MBR4197013_DST 169 bp
RQYGYDVLKKIFYVEPSSLLQAIFDSFPFREITKDEMTSEVRWDFTQLFVGPYALPAPPW
ESVYRSNEHLLYQDTAFEVRREYLKYNFIPKNYPHEADDHIGFELDFMLRLA--------
-SRKFLDDHLSQWVSEFSRDIQKYALTEFYRGAGIILKGFVLEDMNLLG
>Syntrophales_bacterium_MDO8721088 169 bp
-------MAACFYYPQKNFFNNLTDALKRVPMGEYSDEE-LLVDFSRLFVGPYELKAPPY
GSVYLDKGRKVMGDSTMEVMEMYREAGLAISDDFKELPDHIAAELEFMYYLIFKEIEAIE
KQRQFTDKFLGQWVGRFCEKIKEGTDNAFYRALAGCVSTFVRNSS--IP
>Syntrophomonadaceae_bacterium_NLJ72008 169 bp
RALTYKIISQGFIKQANEFMEILFESFPLENMRLDHLLTELKADYNQLFVGPNSLLAPPW
ESVYLTEEGLTFDRITLDVREFYRRHGLEFILINKEPDDHFAVELEFMAELIYRQIQCIN
SQTAFLNLHLIKWTSLFTQSVIEGSQTSYYKALAYLAQDFIGWDYEHLS
>TAA74988_TDB_DBB_n_Ca_Electronema_sp_GS 169 bp
RSTIYRFISLLYRDEISPLLRKVTEHFFSK-MIDEAVFRELRHDYAELFLNAGQNPAFPY
ASCHLSGE-LVMQEPIFQVRKIYHDSGVHLNPAWPDLDDHIAVELEFMAYLAAQ--PGNE
EQADFLQNHLLSWADKFCAQLAALAKTDFYKGLAELTMAVL----VVLE
>Tepidibacillus_WP_068724782 169 bp
KVEIYLTLAEFFKFPTD-FYQDLVEMAKEA-KPT-PNFSEMKQTYMRCFMGVIKPYAPPI
ESVYAKSKGYLFGDAALHIRHLFEQFHLEIPDDYAKMPDHLTLLLEFLAFLIKETSE---
-VNQFVADHLDWLEDFKQELLKVNDSS-FYIDVTDIIISFI--NEKRP-
>Tepidibacillus_decaturensis_WP_068725400_bacillota 169 bp
RANIYKVLSHLYYQPVKELLHQLREIMMQYLMTKEDNLIPLLVEHAKLFIGPFDVLASPY
SSVYLDGERRVMGDSTEIALHYYREAELSMDDHFLELPDHISVEFEFMYYLIFKAIENSD
PQKRFLLSHLGVWIPQFTDRIVERATTTFYKVLGEITNIFINHELQRIS
>Tepidibacillus_sp_HK-1_WP_069799387_bacillota 169 bp
RANIYKVLSHLYYQPVKELLHQLREIMMQYLMTKEDNLIPLQVEHAKLFIGPFDVLASPY
SSVYLDGERRVMGDSTEIALHYYREAGLSMDNHFLELPDHISVEFEFMYYLIFKAIENSD
PQKRFLLSHLGVWIPQFTDRIVERATTTFYKVLGEITNIFINHELQRIS
>Thermoanaerobacteraceae_bacterium_MBO8168896_bacillota 169 bp
-ANVYKLLSLCYQQPDEDIVVSLAEQLCKVLVQQAAAVQQLQVDHAKLFIGPFDLLAPPY
GSVYLEEKRKVMGDTTMEVIAAYQEAGLQLDENFKEPPDHIVAELEFMYFLIFK--ELQG
EQKRFLERYLQPWAEPFCRKIIENAATDFYKITAEITRNFIRQDLELLS
>Thermodesulfatator_atlanticus_HHI96366 169 bp
---LF--LSYLWDYPRKDILSHLGFNTDDL--------QTLQEEYVRLFIAPSGVPAPPY
ASVYLT--GLVAQEPALEALSFYERVGLRP--EGSDPPDHLSWELAFIAHLIEREQKKLL
R--EFLEQHFWRWFPRFKGALLAASPHPFYRNLLEVTEQVLKED-----
>Thermodesulfatator_indicus_WP_013908417 169 bp
RIFLFDFLKSLFEEPTEKVLEKLDQALLGL-LKK-TDPDQLKEEYYELFVNPTREKPLVL
TASYIDGKAI--GPTLAKLRKNLNELGITRSENFKESEDSLVFLLDLMIILIEK---S--
-LENIFEKFLLPCAEGAYERLTSEEKSSFYRKCAEVLRSYL--EKRFLT
>Thermodesulfatator_sp_RUM89015 169 bp
---DLWILAEAFLYPE-SHLFSLA---QVLP---VKNLRELQAEYTRLFISPYSTPVPPY
ASVYLSLDRRLQGEGYEQARAFYRQAGLEP-VEEGELADHLAYELSFMALLLEEGRFPLL
G--RFLSEHFLRWYPRFLVALEQADPLPLYRLLGRIVLAIT-QEVEKAG
>Thermodesulfobacteria_bacterium_NPA94686 169 bp
RMVLYGLFRSFFSSPSESLLGALDEAVSAM-LDE-RDLVQIKNEFYELFENPFSSNRLQL
CASYIDGKLM--GMSLVKLRKLLYNLSLGKVDGFTETEDHLVFLLDAMMHLIER-EEQ--
-QVAILEDYLTPCIEGVGRALSQSGNFPFYESAVRMGRAIL--EKNLFP
>Thermodesulfobacteria_bacterium_NPB09940 169 bp
RAFLYRLAKSFFPEPDEEVLAKFDRAVENL-LSR-TSAKEMEEEFFRLFLDPFAEDRVAL
EASALDGKPF--GPSLARLRGFLAKEGLTKGEEVKEPEDHVVLLLDFMEALIGDGKDL--
-QRELFYNYLRPCVAGVAKSLREKE-AGLFQAVADFLEGLL--EERFLS
>Thermodesulfobacteriaceae_bacterium_HIE33379 169 bp
---DLRTLAEAFFYPE-PPLKALS---KKVE---VEDLEDLKVEYTRLFISPYYTPAPPY
ASVYLSSDRRLKGEGYDQALAFYREAGYEP-VEEGELADHVAYELAFMALLLEENRKDLL
R--EFLESHFLKWYPRFLSALKKAEPKPFYRALGELVSVITREEVEEKR
>Thermodesulfobium_acidiphilum_WP_108308461 169 bp
RKTIYNIISDIF--PDE-LCNRLWDF---L-CMNEKEMSRLNQIFEMSFV-PVNYFIPPF
ASAYISKER-----EFYELNTIYGNYGID-------RSDHISIICAFMSILIVS------
-EKNFFNRFILNWAHIFFEEISRKLEESFYKHFATLCKRFLEKEKTFFS
>Thermodesulfovibrio_aggregans_WP_059176069 169 bp
RAEVYRLLAYLFMAIPQEHIEDEIS---------NDTYEEICDDYIELFV---EGEVPNY
EGFYLSEIYVSF--ELKDVQHFYWTAGVAIDEEIDLPHDHISVELLFMSYLIEQNLRDLQ
I--EFL-RRLCEWIPLFCDTLYEKAKTDFYKEVATFLKEFVLSECEGSI
>Thermodesulfovibrio_islandicus_WP_281756209 169 bp
RAEAYRLFAYLFMNIPHEHIEQQVE---------KDTYEEICEDFIHLFI---NDNLPNY
EAYYKAEFYINR--SLDDVQHFYWTAGVAIDEEIDLPPDHISMELLFMSYLIEQHLKDLQ
I--EFA-KRLCEWIPLFCDALYEKANTDFYKEVAYSLKEFVLSECEDNS
>Thermodesulfovibrio_sp_MCS7164113 169 bp
RAEAYRLFAYLFMNIPHEHIEQQIE---------KETYEEICEDFINLFT---NGILPNY
EAYYKAEIYINH--SLDDVQHFYWTAGVAIDEEIDLPPDHISMELLFMSYLIEQNLRDLQ
I--EFA-KRLCEWIPLFCDALYEKANTDFYKEVAYSLKEFVLSECEGDS
>Thermodesulfovibrio_sp_MCS7202937 169 bp
RAQTYRLFAYLFLDIPDDLIQEETE---------KDTYEEICDDFIFLFT---EGNVPNY
EAFYRQELYINF--YLDDIQHFYWTAGVAVDEEFDLPPDHISMELIFMSYLIQQRLIELQ
I--EFL-KRLCEWLPLFCDTLYEKAKTDFYKEVAYSLKEFVLSECEDIL
>Thermodesulfovibrio_sp_MCS7215687 169 bp
RVETYRLFANLFIHIPSEEVEKKVE---------KDTYEDICDDFINLFI---NENLPNY
ETYYKAEIYIDH--SLDHVQHFYWTVGVAIDEEIDLPPDHISMELLFMSYLIEQNLIELQ
I--EFI-KRLCDWIPLFCDALYEKSNTDFYKEVAYSLKEFVLSECEDFG
>Thermodesulfovibrio_sp_MCX7987951 169 bp
RAEIYRLFAYIFMNIPDELIEEGIT---------TDSYEEICNDFINLFN---EDKLPNY
ESYYRGILYIDF--SLSDVQHFYWTAGVAIDEEFDLPADHISMELLFMSYLIEQNLKDLQ
I--EFL-RRLYEWIPLFCDNLYKASKTDFFKEVATSLKEFILSECEGAV
>Thermodesulfovibrio_sp_WP_297211230 169 bp
RAETYRLFGYLLMDIPEELIREDIP---------DESYEEICEDFIRIFS---EGDLPNF
EGYYREMLYIDL--SLDDVQHFYWTAGVAIDEEFDLPADHVSMELLFMSYLIEQNLVDLQ
I--EFL-KRLCRWIPLFCDALYKKAKTDFYKEVATSLKEFVLSECEGRG
>Thermodesulfovibrio_thiophilus_WP_028844360 169 bp
RAEIYRLFAYLLMNIPDEHIEEQVE---------RDTYEEISNDFIALFI---DNNLPNY
EAYYKGDLYINL--HLNDVQHFYWAAGVAIDEEFDLPPDHISMELLFMSYLINQNLRELQ
I--DFL-RRIYEWIPLFCDALYAKAETDFYKEVAYSLKEFVLSECEGKV
>Thermodesulfovibrio_thiophilus_WP_273040584 169 bp
RAEIYRLFAYLLMNIPDEHIEEQVE---------RDTYEEISNDFIALFI---DNNLPNY
EAYYKGELYIKL--HLNDVQHFYWAAGVAIDEEFDLPPDHISMELLFMSYLINQNLKELQ
I--DFL-RRICEWIPLFCDALYAKAETDFYKEVAYSLKEFVLSECEGKV
>Thermodesulfovibrionales_bacterium_MCK4911819_nitrospirota 169 bp
RADCYKLLAALFYPPEKDVCGSLFQILDDVPMRNTDAKE-LSIAHAKLFVGPFELQAPPY
GSVYLEENKMLMGDSTIDVMKMYQRAGLGLSEENKDAPDHIAIELEFMHYLVSKEVQSMQ
DQHVFFDKYLSPWVEAFCSKIIEASEVEFFRLLATCLSIFINRTP--VP
>Thermodesulfovibrionales_bacterium_MDI6727662 169 bp
RGDCYRLLSACFYQPDKNLLRNLAEALKRVPIERYTNEE-LLVDYAKLFVGPNELIAPPY
GSIYLDKERKVMGDSTIKTMELYREAGLAISDDFKELPDHIAVELEFMYYLVFKETEALE
KQQEFLNSFLGLWINNFCERIENGTDNEFYRALARCVSAFIMNSV--IP
>Thermodesulfovibrionales_bacterium_MDI6801223_nitrospirota 169 bp
RAELYRLFAHLFMQTPDELLMHGMD---------NDSIVDIASDFTNLFLGP-GTHLPPY
ESLY-NYPVRMWGKAASDVQYIYAAAGLMLDEEINLVPDHISAELLFMNYLIENNLLIEQ
Q--RFFEEHLLEWIPVYCDEIYNHANTVFYKDIAKLLKEFILSDYEEII
>Thermodesulfovibrionia_bacterium_MCK5512412_nitrospirota 169 bp
RSNTYGLLSTIYRAEPTYFLNQFLGVLSDL----KKLVEDLAVEYTRLFLGPGKHISP-H
ESVHHE---MLWGKSTVEVKKFIESTGLEYKTDFTGMPDHISVELEFMHRVIKEEAEARE
KENKFMDEHLSKWIPVFCDKVISHTGLCFYKEMAKVTKHFIEFEKEELK
>Thermodesulfovibrionia_bacterium_MDP3297573_nitrospirota 169 bp
RADCYRLLSACYCKPG-GLVKNLITALEPINMDNYTNTE-ILVDYSALFIGPFGLLAPPY
GSVYLEGKRTVMGDTTIDAVKYYRKAGVEMDPAQKDMPDHISVELEFMYYLINKGLEAYQ
NQEDFLRRHIGVWMPKFAKDLREGAKNPFYKNLADCTLTFIKSDMEYM-
>Thermosulfurimonas_dismutans_HFC98082 169 bp
---DFRAAAEAFLYPE-SYLQALS---RRLE---VNNLEELQVEYTRLFISPYRTPAPPY
ASVYLSSDRRLKGEGYDEALDFYRRAGYQP-VEEGELADHVSYELAFVALLLEEGNLDLL
R--EFLERHFLRWYPRFLTVLKQARPGPFYRALGDLVLGLTREEVEKEG
>Thermosulfurimonas_dismutans_OAQ21394 169 bp
------MLAEAFLYPE-SYLQALS---RKAN---VEDLEELKVEYTRLFISPYRTPAPPY
ASVYLSSDRRLKGEGYDQALAFYREAGYEP-VEDGDFADHVAYELAFMALLLEENRKDLL
R--GFLEDHFLKWYPRFLLALKQAEPKPFYRALGELVSVITREEVEEKR
>Thermosulfurimonas_dismutans_WP_068671512 169 bp
RIFMLDLAKSFFGEPSEKALAALDQAVRDL-LAQ-TPLSALSEEYYRLFVDPFNEKPVLL
TASYIDGKNY--GPTLAKLRSFLKEIGLVKDENFKEPEDSLVCLLDFLISLIYVERKE--
-QEKLLTNFLKPCVEGLSQALEEREETGFYRRCAAFLKAYI--EERFFL
>Thermosulfurimonas_sp_WP_297058293 169 bp
---DFRTVAEAFLYPE-SYLQALS---RRLE---VNNLEELQVEYTRLFISPYRTPAPPY
ASVYLSSDRRLKGEGYDEALDFYRRAGYQP-VEEGELADHVSYELAFVALLLEEGNLELL
R--EFLERHFLRWYPRFLTVLKQARPGPFYRALGDLVLGLTREEVEKEG
>Thermotogota_bacterium_RKX43258_DST 169 bp
IARGRSLLYLWL-----SLFLE-DE-FRFS-VLTSKSY--LKVKDTLV-GGDAEV-VTEY
EKVF-GGKGDYLGEDSLELVRAFYESGLNVDLKELKSEDHVGLELAVMASLCELEADELE
SERAFLEEHMVKWVKDFAKAVEE-EPDGFYSSLAWLANEMLELDLEAVQ
>Thermus_arciformis_WP_093005742_DST 169 bp
-----WVTANLFAPPGA-LWRGLA----ELPPHP--PLAELQAAYTALFVNPQGVPAPPY
AGYARD--GELLGPSFHRLLALYQEGGLEVQETWRDLPDHLSALGEAMALLAPKPDLA--
--QRLAREFLAPWLKRFGEAVKAHDPTGFYAAL---------VDL--VH
>Thermus_caldilimi_WP_135255513_DST 169 bp
-----WVTASLFAPPGA-LFRELE----ELPPRV--PQGELQSAYTALFVHPEGLPAPPY
ASYALD--GELFGPSYHRLLEIYREGGLEVRESWRDLPDHLTAVGEAIAFLSPKPDLA--
--KRLVQEFLSPWLRRFGQAVKTHDPTRFYAAL---------VDL--IH
>Thermus_caliditerrae_WP_234553425_DST 169 bp
-----WVTASLFAPPGA-LFRELE----ELPPRV--PQGELQAAYTALFVHPEGLPAPPY
VGYALD--GELFGPSYHRLLELYREGGLEVQESWRDLPDHLAAVGEAIAFLSTKPDLA--
--KRLVQEFLSPWLKRFGQAVKTHDPTGFYAAL---------VDL--IH
>Thermus_tengchongensis_WP_038043032_terrabacteria 169 bp
-----WVTASLFAPPGA-LFRELE----ELPPRV--PQGELQATYTALFVHPEGLPAPPY
AGYALD--GELFGPSYHRLLELYREGGLEVQESWRDLPDHLAAVGEAIAFLSTKPDLA--
--KRLVQEFLSPWLKRFGQAVKTHDPTGFYAAL---------VDL--IH
>Thermus_tengchongensis_WP_267964614_DST 169 bp
-----WVTASLFAPPGA-LFRELE----ELPPRV--PQGELQATYTALFVHPEGLPAPPY
AGYALD--GELFGPSYHRLLEFYREGGLEVQESWRDLPDHLAAVGEAIAFLSTKPDLA--
--KRLVQEFLSPWLKRFGQAVKTHDPTGFYAAL---------VDL--IH
>Thiovulaceae_bacterium_MCW8837925 169 bp
RVNIYALLSRVLLQELDELLKT-ENILEFFPL--KLIEEVINPDFVNLSV----LHLIPY
ETFYTRDDQMVETGGANPVTDMYSAYDFMVDEKARASADHIGVELEFMHHLATAELKALE
AQREFLNKHLLKWAPMYLINLKYEARTPLYYDAADLALEFILSDNEYLI
>Thiovulaceae_bacterium_MCW9027042 169 bp
RVNIYALLSRVLLQELDELLKT-ENILEFFPL--KLIEEVINPDFVNLSV----LHLIPY
ETFYTRDDQMVETGGANPVTDIYSAYDFMVDEKARASADHIGVELEFMHHLATAELKALE
AQREFLNKHLLKWAPMYLINLKYEARTPLYYDAADLALEFILSDNEYLI
>Thiovulaceae_bacterium_MDD2357187 169 bp
RVNIYALISRILMTEVDTLLKS-ENMLSFFPM--DLIEKYLNVDFTNLFL----MHLIPY
ESFYRRDDQMMETGGDNPVQALYNDFDFRVEDVARVSADHIGVELEFMYKLCEAEYKALE
DEYNFLKEHLLEWAPMYLLNVKSEAGSAFYFDAAELALEFMMSDFEYLT
>WP_008871186_TDB_DNV_n_Desulfonatrospira_thiodismutans_ASO3-1_yES 169 bp
ILQAVEHLIQVFWSRDRELWEN-ISVWNGLFLDEPETLQELESVFVETFITHGGVSAPLY
HSCYH-EEQLLMQQPALEMQKRLSEAGLEPQNP-GEPVDHLCLELEYLYFLMSL---YLQ
DIADFSGNFMLPWIQEFMQRIPADAGAAFFANTAEAMQDLL----QLLG
>WP_011189012_TDB_DCP_n_Desulfotalea_psychrophila_LSv54 169 bp
RLRFIDVIKSFFEEPDEGIFASFDAAVTDF-LTL-KNLSDLQDEYYVLFTDPFNKRHVAT
TASYVDGRHH--GETLAQFRGLLAKADLMKNESVIDTEDSIPVMLDSLARLIEDE-IA--
-QTQLVVEFLEPLVESVYLILKDDDRAEFYETCSLFLKGYL--ERGLIM
>WP_012545951_NSP_TDV_n4_Thermodesulfovibrio_yellowstonii 169 bp
RAEAYRLFAYLFMNIPHEHIEQQVE---------KDTYEEICEDFIHLFI---NDNLPNY
EAYYKAELYINR--SLDDVQHFYWTAGVAIDEEIDLPPDHISMELLFMSYLIEQNLKDLQ
I--EFA-RRLCEWIPLFCDALYEKANTDFYKEVAYSLKEFVLSECEDVS
>WP_013162448_TDB_DBB_s_Desulfurivibrio_alkaliphilus_AHT_2_Yes_1of2 169 bp
RAYIYRILSAMYYSPAAEMLENLPAALEATPLLIPADSTNLKVEYARLFVGPGTLVAAPY
GSVYLDEGRKLMGETTMNALEHYQAVGLKANKESNQPPDFIGTELEFMFFLGHCYLQSQN
PQRSFLGQHPALWIEPFTEAIIAHSTAEFYRLLATLTQQFILTDMQALQ
>WP_013162658_TDB_DBB_s_Desulfurivibrio_alkaliphilus_AHT_2_Yes_2of2 169 bp
------------------MEATLL----NLPARQNVQLEQLENIHVRLFIDRGGTKTPPY
AGCYLD--RDDRRQFMIDFSGICCEQGIVISSGHP--PDHIPAMLETLALLLAEKESP--
-IDSLLQRYYRGWPERFAAALEEHDEVGFYAAA---------AAEATLH
>WP_013327421_CMP_SMN_n_Sulfurimonas_autotrophica_OK10_NO 169 bp
RINIYALISRITMSEIDGLLKS-ENMLSFFPL--DLIEKYLNVDFTNLFL----LHLIPY
ESFYTREDQMMETGGDNPIQAIFNAFEFKVQDKARVAADHIGVELEFMYELCKAELKALE
AQYGFMKDHLLEWAPMYLLNVKSEAGTAFYFDVADLVLEFMMSDFEYLT
>WP_013683410_EUA_AGC_n4_Archaeoglobus_veneficus 169 bp
RMAMYSFLSSVLDAPPE-FLRD---EVV---LTDFENVEDFEIEYTAVFVGPFGETVSPY
QSTY--DS-Y--REVTARIKRKYLEMGYI---QVSEPADHIGVELSFMAESCRA----LE
SQMKFLKEELLTWIFNFCNALENNENARFYKGISKILRGFMEMEKRAVD
>WP_014792454_BCL_DSB_n4_Desulfitobacterium_dehalogenans_5of5 169 bp
RVETLMALSRVFSAGGEQTLAGLKEKAGDQELDQEDDKKRWVYEFNRLFIGPQSPPAPPY
ESVYRHGERQVMQESTLDVRRWYRSQGLSLAGQSNEPDDFIATELEFAAYLLTQALKREQ
RYNAFCQEHLAAWLPGFVKALSASAREPFYLALGEIIQRVV----VPVR
>WP_014793605_BCL_DSB_n4_Desulfitobacterium_dehalogenans_4of5 169 bp
RCVVFDLLRSLFIWECPELFADELERDEAMA---QKVYHEATIEFTRLFVGPYHLEAPPY
ESVYRNSNRLMMQDVTMNVKRFYRENGYERSEVYKEPDDQIGVELEFMYALSEEALQAFR
EQEQFMDLHLLKWLPQFCQDILKSSQNEFWRSFAVFTENYIEEDKEQIQ
>WP_014793769_BCL_DSB_n4_Desulfitobacterium_dehalogenans_1of5 169 bp
RGNIYTLLSQCF-VQPSDLVASLTEALQRTEVKDAEILQDMKVEYSRLFVGPGHVVAPPY
ESVYKTRDDVVMGDAAIAAKRFYRSAGLELSDDFTDLPDHIALELYFMAYLCSLEFDMAN
-QTDFLKTHLGSWITDLSQAVDRGTNSEFYRGVAGLTEVWIGIERDELE
>WP_014795746_BCL_DSB_n4_Desulfitobacterium_dehalogenans_3of5 169 bp
RSYLYRLLQRIFGGEPQEVLKVTREALQILQFDKEQTLDKLKGEYTYLFIGPNSLPAPPW
ESVYLTKERVLFQESTLNVRRAYLKYNFLPSNYPHEADDHLGLELDFMAHLSQVAQDHFE
NQQAFLRDHLLLWIGDFAHDIQKSKTHYFYPPMADLTKHIVKMDAELLD
>WP_015405009_TDB_DCP_s_Desulfocapsa_sulfexigens_SB164P1_DSM_10523_YES 169 bp
IARVYRFLAQCMQYPDQEFFNVLYNFLGTLEIKKDDAIEDLQVEYTRLFINGVHVVAPPY
GSVYM--DQSLQGTFAGDTLAFYHTKGFEMDKS-ADLPDHLIHELEFLSLLAEENDFSG-
-EEEFLKKLFRPWYKKFHPRVTKGAHHPFYRVVVQLIDFFTKEEDEA--
>WP_015725076_TDB_DBB_s_Desulfobulbus_propionicus_1pr3_DSM_2032_Yes 169 bp
LSALYSFLALTMRYPDPQFLDAMDFLLESLAFRVDDVVDNLRTEYTRLFITAPRTTIPPY
ASVYVDGDGTLFGRTTERTRDFYRERGYDLAND-SEPADHISFELDFLAALAAEARFED-
-EDLFLRTLFRPWFERFQEKSMTEARHPFYKVSIQLIDFFTKEEQ----
>WP_018124359_TDB_DVB_n_Pseudodesulfovibrio_oxyclinae_P1B_yES_1of2 169 bp
LLHCLELCSAAFRGPDRGIAGQVPVLVQNCGMQA-SLCDEIASVHVSLFVDAGGTPVPPY
ESCHV-ESRKVMGPQAMAMRERLAEAGVEPE--GGEPPDHLPLEIEYLYLLLVR---CWG
EAAAFASDVMLPWCHKFREAIA-ETHEGFFLLSADLLLAAL----EEVA
>WP_019849750_BCL_DSB_n4_Desulfitobacterium_dehalogenans_2of5 169 bp
RHYLYGLLQHTFGNEPSQLFEATQDALQLW-PSAEKTLEHLKSEYTFLFIGPNRLPAPPW
ESVYRSEERMIFQESTLRVRRAYLEYGFLPSNYPHEADDHLAMELDFMVHLSKLALERFE
EQKKFLEEHLLVWIKDFSREIQNSKTHYFYPQLAALTEKILQVDKVVIQ
>WP_022852592_TDB_TDT_n_Thermodesulfatator_atlanticus_AT1325_Yes_1of2 169 bp
-SRLFNLLAHLWLYPVNEALLLLA---KDLP---P-PLEEMQEEYTRLFITPGGVPAPPY
ASAYEKP-GLLCQGPWEESLSYYRASGLLP--TGPEPADHLAYEISFLGHLLEKGRFDLL
C--DFLKNHLMKWFPAFKEALDEARPLAFYSFLASLTEALLYEEV----
>WP_022853633_TDB_TDT_n_Thermodesulfatator_atlanticus_AT1325_Yes_2of2 169 bp
RIFMYDFIKSLFEEPTEKALAVLDKAIREL-LEN-AEVSDLQDEYYELFVNPAVEKPLVL
TASYLDGKAV--GPTLARLRKILGEMGIKRAENFKENEDSLVFILDLMAILIENEKKV--
-QEKIFENFLKPCAAGVKKTLENHPKANFYKKCAEMLQGFL--EERLFA
>WP_027176091_TDB_DVB_n_Aminidesulfovibrio_aminophilus_ALA-3_yES 169 bp
LLGGLQ---SLFWGPAPDL-DR-------FRLGSPAEADRLAAVHVALFIAKDGVPAPLH
HSCH--GPRRVLGPPAQEMRRLLQAEGLE---ASGEPPDHLCVELDYLRRLLAQ---G--
-AGRFAAEVMRPWLGRFREALA-AAPPPVFARAADLLLVAL----DALA
>WP_028052255_BCL_TAB_n4_Carboxydothermus_ferrireducens 169 bp
RVEIYRLLAYALSEPDE-LYRWGAKAFGKL-LGE--GFPELSR-QYQEYFGLYAPRVSLI
ESVYANSRGFLMSDHALHVAALYEKAGLIVPEDFSGMPDHLVLELEFMAMLVEN-NH---
-QRDFLVDHLSFIERVVEKSREENIRG-IYREIVEFLGKFY-EEKNLLL
>WP_028309403_BCL_DFI_n4_Desulfitibacter_alkalitolerans 169 bp
RKMNYVFLSNQFKHQLTEVLAKIFQDYPFYPINTKELAKELAFDYNKLFVGPDKVLAPPW
ESVYTSEERVVFARPTMEVRDFYRRHNIEYQRLNQEPEDHFAVELEFMAHLIEKQEEALT
KQRKFMVEHLQQWAYLFLDQVYQKASTDYYRGLALFTRGFLEWDAQNLV
>WP_028572653_TDB_DNT_n_Desulfonatronum_lacustre_Z-7951_yeS_1of2 169 bp
RLETYKALAGCFFPPDDQNVENLAAHAPTWTMLEEQGREALRVEHAKLFFGPFEVLAPPF
GSVYFHVNKMLSHESIDDAAERYREAGVTSAPDGGNPPDHITAELEFMYYLLFQEHAALC
RRTDFFPIHLGAWGPLFADRVISFAQSPFYKHLGLVARDILKTEFLLTT
>WP_028573170_TDB_DNT_n_Desulfonatronum_lacustre_Z-7951_yeS_2of2 169 bp
LLWGLEAVAWVFRGADGQVRTDLPKLAGILSVHLAMTPENLEAEYVRLFVHRGGTSVPLC
QSCY--GEGLMMGDPAVAMQSRLDRAGLKVDMTLGMPPDHIAIELVYLMSL-------FP
EPSEFARHVLSPWVGELRKRMI-EAASPLFHLAATVLVVLT----EYIK
>WP_028582911_TDB_DBB_n_Desulfobulbus_mediterraneus_86FS1 169 bp
LSDVYSFLALSMRYPDAQFLEAFAALLESLPFLLADPLEELQLEYTRLFINSVCSTVPPY
ASVYLDGDRTIQGKTTEKTKDFYLSCGFDVIDS-TEPPDHLQHELDFLAALTRESRFEE-
-EELFLATLFRPWFAQFFEKCMHEARHPFYRVSIQLIDFFTKEEQ----
>WP_031387841_TDB_DNT_n_Desulfonatronum_thiodismutans_MLF1_yES 169 bp
RMETYKALTGCFFPPDDQNVETLAVHAPSWPLLEEQGREALRVEHAKLFLGPFEVLAPPF
GSVYFHVNKMLSHESTDDAAERYREAGVVGAPDGGNPPDHVTAELEFMYYLLFQEHAAQC
RRTDFFPIHLGAWGPLFADRVISFAQAPFYKHLGLVAKEALKAEIRLLT
>WP_052507063_TDB_DNV_n_Desulfonatrovibrio_magnus_AHT22-yES_1of2 169 bp
FKDALRLLIHIFWSKDKELIDW-KSIWMSLEINIDDLQIELESEFVRIFITRGGVTASLY
HSFYY-EQHLLMNEPAAEMTRLLEDIGMDTKSGMGEPPDHLCIELEYLLFLLEH---IEP
DIQVFASEFMLPWISKFQKSIP-NYPASFFCQTAQTMKQLL----IIIG
>WP_052812672_TDB_DNT_n_Desulfonatronum_thioautotrophicum_ASO4-1_yES_3of3 169 bp
LLRGLESLAWVFQGAAGEVRTVLPKMAAVLSVHALLSPESLEQEYVRLFVHRDGLSVPLC
QSCY--GEGRMMGEPALAMQSRLDQAGLRVDTSMPMPPDHLAIELAYLMVL-------FP
EPATFAAKTLLPWVGTVRRRLV-EAASPLFRLAGELLVALI----SVIA
>WP_052813045_TDB_DNT_n_Desulfonatronum_thioautotrophicum_ASO4-1_yES_1of3 169 bp
RVETYKALTGCFFPPDEQNVENLAAHSLTWPMLEEQSREALRVEHARLFLGPFEVLAPPF
GSVYFQVNKMLSHESIDDAAARYREAGVTNAPDRGNPPDHVTAELEFMYYLLFQEHAAQC
RRTEFFPIHLGAWGPLFADRVISSAQSPFYKYLGLVTKGILEAEMYLMT
>WP_054650109_TDB_DVB_n_Pseudodesulfovibrio_brasiliensis_LVform1_yeS_1of2 169 bp
-------------------------------MQA-SFCDDLSVQHVRLFVAQGGVPVPLY
ESCHV-ASRQVMGPEARAMAERFRLAGVEPA--GSEPPDHLPLEIEYLYMLLAR---GWD
GAALFAGEVMLPWCASVESAIA-EHPGGFFHKSATLLNAVL----AAVS
>WP_067332611_CMP_SVC_n_Sulfurovum_riftiae_1812E_YeS 169 bp
RVALYALISRLMITEVDKFLDT-ETLLALFPF--ELIEQYYNVDFTSLFL----MHLVPY
ESFYVREDQMIDSGRGNPVIELYDALDFKVEDKARVSGDHIGVELEFMYMLCEAQKKALD
AQKGFLKDHLLEWGSMFLINAKRESRTPLYHDGSELTLEFLLSDYEYVN
>WP_067618969_TDB_DIB_s_Dissulfuribacter_thermophilus_S69_YES 169 bp
LGDAFRFLARGFQYPTEEVIEKLS---NDLP---PQDLKELQAEYVRLFISPLGVAAPPY
ASYYMNKSGLLLQEGAQEALRFYREIGVEP-ENSSEAPDHISLELAFIGMLLDQNRVQLL
N--TFIEKHMMIWYPNFLKDLLKANPSYWYQQLGLVTQALLTRKEDEAT
>WP_068541271_TDB_TDT_n_Thermodesulfatator_autotrophicus_S606_NO 169 bp
RVFMFDFLKSLFEEPTEKVLEKLDEALLDL-LRE-TSPKELQDEYYELFVNPAREKPLVL
TASYIDGKAI--GPTLAKLRKILNEIGITRTENFKEPEDSLIFLLDLMTTLIEN---S--
-LETIFEDFLLPCAEGAYERLTSEEKAYFYQKCAKVLKYYL--EKRFLV
>WP_072697522_TDB_DVB_n3_Desulfovibrio_litoralis_STL6_yEs 169 bp
LSTLLHFFGMCYYFPFE-LFEDIKN------LYQCKDPKKLELEYNYLFHK--TPLVSLW
ESVVRSDDKLMFGPHSFAVQEWYNAFGLE--AKPHEASDHIALEILFMANLIERDTISTQ
DVAEFWNEHLGQWGPACIQKLIPHAKTEFWIYLLSVLSI--MGESEQ--
>WP_072771671_BCL_DSB_n4_Desulfitobacterium_chlororespirans_2of5 169 bp
RCVMFDLLRSLFMWECPELFADEPERGEAMA---EKVYHEATIEFTRLFVGPYHLEAPPY
ESVYRNSNRLMMQDVTMKVKRFYRENGYERSGVYKEPDDQIGVELEFMYALSEEALQAFR
KQEQFMDLHLRKWLPQFCQDILKSSQNEFWRSIAVFTENYIEEDKEQIQ
>WP_072771968_BCL_DSB_n4_Desulfitobacterium_chlororespirans_3of5 169 bp
RHYLYELLQHTFGNEPSPLFDATRDALGLW-LSDEKTLERLKGEYTALFIGPNKLPAPPW
ESVYRSEERIIFQESTLKVRRAYLEYEFLPSNYPHEADDHLAMELDFMAHLSKMTLERFE
EQKEFLEEHLLAWITDFSREIQNAKTHYFYPQLAVLTEQILQVDKAVIQ
>WP_072772193_BCL_DSB_n4_Desulfitobacterium_chlororespirans_1of5 169 bp
RSYLYRLLQRIFGGEPQEVLKVTREALQLLQFDQEQTMDKLKSEYTYLFIGPNNLPAPPW
ESVYLTKERVLFQESTLNVRRAYLKYSFLPSNYPHEADDHLGLELDFMAHLSQVAQDHFD
QQQAFLRDHLLLWIGDFAQDIQKSKTHYFYPPMADLTKHIVKIDAELLD
>WP_072772555_BCL_DSB_n4_Desulfitobacterium_chlororespirans_4of5 169 bp
RQFMYSFLSAAFLYPPQEQVTMLFKEFPLDALVRVNVTSSLNKDYTTLFIGPGHLAAPPW
ESVYRTEEKLTFGEPTLEVREWYQRCGLEFVHKNSEPDDHFGLELEFMSKLINSELEAWE
EQLAFLDEHLLRWAKEFTQDVQASTQTLYYQGLAQLAYSYLIWDYEQLR
>WP_072773118_BCL_DSB_n4_Desulfitobacterium_chlororespirans_5of5 169 bp
RHYIYQLLQHIFGIEPNELLDITQEALELMDLNTDPTLDKLTSEYTSLMIGPHKLPAPLW
ESVYVTKERALFQESTLKVRRTYLNYQFLPANYPHEADDHLAFELDFMAHLAKLTLERFD
QQKAFLQDHLLVWIGDFAQDIQKSKTHHFYPQMAVLTKQFLETDNLVLD
>WP_073373270_TDB_DCP_s_Desulfofustis_glycolicus_PerGlyS_Yes_3of4 169 bp
RGDTFKLLAACFYEPDKHVCANLAGLLREIPMVTTEQQQ-LSIDHAALFVGPFELPAAPY
GSVYLERQRRTMGDSTMMVQRFYREAGLSID--VAEPPDHIAIELEFLFYLCRKEAEADA
SQAAFFNQALLPWMKPFCSAIRSATGNPFYLALAACLEQFIES------
>WP_073373454_TDB_DCP_s_Desulfofustis_glycolicus_PerGlyS_Yes_2of4 169 bp
SADL-RCLSLLFSYPDQALLQE-----TRV----------LQNEYVRLFINALTLPCPPY
GSVFLE--GTVMGRSTVELAQRYRAYGLHSTE----MADHIGVECEFLALLSSMRDRS-E
-DCAFVTDHLNSWTAPFFDLVEQHDRLGPYHHCAAFGRQVCATS-RSL-
>WP_073378153_TDB_DCP_s_Desulfofustis_glycolicus_PerGlyS_Yes_1of4 169 bp
RGQLYHFLSVMFRDELPELLAKFFDQVLSLSLTSDEAWRQLRHDYAELFLNAGKNPAFPY
ESCYHNRE-LVMQEPLAAVRAAYRAAGVHKSETYPDLDDHIAVELEFMRYLADQAASGED
NQFDFLRNHLMGWSVDFCAVLTSAAPSEFYRGLAEMTMSFLEQEAEKMA
>WP_084270927_TDB_TDB_s_Thermosulfurimonas_dismutans_S95_YES 169 bp
---DLRMLAEAFLYPE-SYLQALS---RKAN---VEDLEELKVEYTRLFISPYRTPAPPY
ASVYLSSDRRLKGEGYDQALAFYREAGYEP-VEDGDFADHVAYELAFMALLLEENRKDLL
R--GFLEDHFLKWYPRFLLALKQAEPKPFYRALGELVSVITREEVEEKR
>WP_086034321_CMP_DRL_s_Desulfurella_amilsii_TR1_Yes_1of2 169 bp
-MNKFDCLAILFLYP--PILDQYKACAKGFL------LETLQVEYTRLFINAYKVIAPPY
ESFWI--EKEIYGEATIKIKKLYAACGLDTSKNWHDLPDHIAAELAFLAYLDENDSTEHF
DKQRVLEEHLKRWLNKFSEVVKNNTTLEYFKNLSILL-----EEN----
>WP_092119098_TDB_DNT_n_Desulfonatronum_thiosulfatophilum_ASO4-2_yES_2of2 169 bp
LLWGLEAVSWIFRGADGSAGQDLPGLAGVLSIHATMDPEDLEAEYVRLFVRLGGLGVPLC
QSSY--EDGLLMGAAAEDMRRRLGRAGLQVSDAL--PPDHISIEIGCLMSLLSS---RFA
SASLFAVQVLLPWVGELEARMR-QAAHDLFQVAAATLTAMV----RHIS
>WP_092221958_TDB_DCP_n_Desulforhopalus_singaporensis_DSM12130_yEs_1of2 169 bp
VATIYRFCAQSMQYPSAHYYSSLYLLLDHLELMQSDALEDLQVEHTRLFINGVHVAAPPY
GSVYL--EKTLRGKYSENILLYYRSHGFDLGVG-ADLPDSIVHQLEFLSFLAEDRNVEI-
-EREFLARFFLPWFRAFAERVKQTAQHPFYRIIISLIDFFTKEEE----
>WP_143340259_CMP_DRL_s_Desulfurella_amilsii_TR1_Yes_2of2 169 bp
RRFLYNLLSDIF--PEE-FLDKIYTF---L-LENDNRLIELGLVYENTFV-PVMYYIPPY
MSAFINANR-----SFYELNSLYGLYGLH-------RSDHLSVIFSFMSYLINM------
-QYKFFKKYIVNWVEIFFNEVLQRCDNKFYKMFSNIGKNFIALESNLMK
>WP_151899826_CMP_SMN_n_Sulfurimonas_hydrogeniphila_NW10_yeS 169 bp
RINLYALISRIMMSEIDGLLKS-ENMLSFFSL--DLIERYLNVDFTNLFL----LHLIPY
ESFYTRDDQMLETGGDNPVQAIFNAFEFNVQDKARVAADHIAIELEFMYELCRAELKALE
EQYGFMRDHILEWAPMYLLNVKSEAGTAFYFDAADLALEFIMSDFEYLT
>WP_152299725_CMP_SMN_n_Sulfurimonas_xiamenensis_1-1N_NO 169 bp
RVNIYALLSRILLQELDNMLDT-ENILDFLPL--KLLEEYFNPDFVNLSL----LHLIPY
ETFYTREDQKIETGGANPVTDIYSAYDFMVDEAARTSADHIGVELEFMHHLAEAELKAIE
NQKEFLNKHLLQWAPMYLINVKYEARTPLYYDTADMTLEFILSDNEYLN
>WP_152307046_CMP_SMN_n_Sulfurimonas_lithotrophica_GYSZ-1_NOS 169 bp
RVNIYALLSRVLLQELDKLLKT-ENILEFFPL--KLIEEVINPDFVNLSV----LHLIPY
ETFYTRDDQMVETGGANPVTDMYSAYDFMVDEKARTSADHIGVELEFMHHLATAELKAQE
AQHEFLNKHLLRWAPMYLINLKYEARTPLYYDAADLALEFILSDNEYLT
>WP_161946335_TDB_DNT_n_Desulfonatronum_thiosulfatophilum_ASO4-2_yES_1of2 169 bp
RMETYKALASCYFPPDEHNVDTLAAHAPAWPMLKEQGRDALKVEYAKLFLGPFEVLAPPF
GSVYFHVNKMLSHESSDDAAARYLAAGVNSAPDGGNPPDHVTAELEFMYYLLFQEHAAFC
RRTDFFPIHLGAWGPLFADRVVSFAQSPFYKHLGQITKAVLRAEFRLIP
>WP_166032268_TDB_TDB_n_Thermosulfuriphilus_ammonigenes_ST65_YES 169 bp
---LFYLLADCFSYPPPSVLPTIA---QKLP---NLSQDLLRSEYTRLFIAPYGPPAPPY
ASVYLSPEGILYQKGYDEAQKFYSQAGLEP-QEGPEPADHLAFELAFIGRLLEEDRWDIL
A--AFLQKHLLRWYPLFLNRLLAAKPHPYFAFLARLTGEVLSEEVEKEG
>WP_168719056_TDB_TDB_n_Thermosulfurimonas_marina_SU872_YES 169 bp
---DLRAVAEAFLYPE-SYLTHLA---RSLN---VKDLEELKVEYTRLFVSPYRTPAPPY
ASVYLSSDRRLKGEGYDQALAFYREAGLEP-VEEGELADHVAYELSFMALLLEEGRLDLL
E--RFLSEHFLLWYPRFLVALKQADPQPFYRALGDLVLAITREEVEKTR
>WP_169737399_TDB_DBB_n_Desulfobulbus_elongatus_DSM2908_Yes 169 bp
LSSLYSFLALTMRYPDPPFFDAFESLLASLSVRAPDPLDDLRTAYTGLFITAAGTTIPPY
ASIYLDGDGTLYGRTTERTRAFYRERGFDLTDE-TEPADHIRFELEFLAALAGEARFDD-
-EERFLQTLFRPWFVRFQEKSMQEARHPFYRVSIQLIDFFTKEEQ----
>WP_169755538_TDB_DRH_n_Dissulfurirhabdus_thermomarina_SH388_Yes 169 bp
--DLFLFLGRAFQYPDAT-LKKLA---RDLP---EISLEELQTEYTRLFISPEGAAAPPY
ASIYRHRAGFLYQEGHDEALSYYREMGFEP-VEGPEPGDHIGFELAFVGLLLEEGRLDLL
E--RFLGGHLLKWYPELAARLLAARPHPFYAALAQVTDACLLEEVEEKR
>WP_173064922_PMD_SFC_n3_Sulfurimicrobium_lacus_skT11_3of3 169 bp
RAELWQCMAQALLPPHE-ILSRLE----DLSIEERIEAEALLPAYSSLFLPP--IPAKLN
AGIYLD--GTLLGANTRMLAEIFYRHGVEQSPDMHDTPDHVATILEFLALLIHKEEAELE
FVRGLLKRVLPEIAARVAETESERKLPAVYSALLGAIETALTARDDRLR
>WP_173066277_PMD_SFC_n3_Sulfurimicrobium_lacus_skT11_1of3 169 bp
--ERLRLLGALLAAPV-ESRELLEDSAHHG-LAA--SLEEWQAEHTRLFVGHPRTVCPPF
QSAWL--DGMMPGPATAAVAGLYRRLGLE--E---DSPDFLGTMLECAAHLEESLGEP--
-KDALWQEHLGRWLPQFTQALRDESRLALYRVLGGQLAAVCGENCA---
>WP_176761254_TDB_DCP_n_Desulforhopalus_singaporensis_DSM12130_yEs_2of2 169 bp
RSNSFKLLGACFYEPDKRVCANLASQLRDVPMEAETQQR-LRVDYAALFVGPFALIAPPY
GSVYLEQNRRVMGDSTQMVKRYYQDAGLTVE--MKEPPDHIAIEFEFMYFLLAKEITARA
EQSNFFNSAM-PWIPEFTARLQAGAATDYYRELAKCTSNFYDG------
>WP_188109458_CMP_SMN_n_Sulfurimonas_indica_NW8N_NO 169 bp
RVNIYALISRILMNEIDELLEL-ENILSFFPM--DLIERYLNVDFTNLFL----LHLVPY
ESFYMREDQMMETGGENPVQKLYNDFDFRVEDQARVAGDHIGVELEFMFKLCEAEYRALE
DEYNFLKEHLVEWAPMFLLNVKSEAGTALYFDAADLALEFILSDFEYLS
>WP_193110402_CMP_SMN_n_Sulfurimonas_paralvinellae_GO25_NO 169 bp
RINIYALISRLMIGEVDGLLKS-QNMLSFFPY--ELIERYLNVDFTNLFL----LHLIPY
ESFYTREDQMMETGGENPVQAIFNAFEFKVEDKARVAADHIGIELEFMYELCRAELKALE
DQYGFMKDHILEWAPMYLLNVKNEAGTAFYYDLADLALEFIMSDFEYLT
>WP_199263184_TDB_DBB_n_Desulfobulbus_oligotrophicus_Prop6_yEs 169 bp
LSRLYSFLALTMHYPDPVFFEAMTSLLESLTLRDPDPLNDLRTAYTHLFITADGETIPPY
ASIYRDGNGTLQGRSTEQIRNFYRQCGFDITDT-NEPADHIRFQLDFLAALTSEARFED-
-EQFFLQTFFRPWFELFQKKFMQEARHPFYTVSIQLIDFFTKEEQ----
>WP_203473637_NSP_DSP_n_Dissulfurispira_thermophila_T55J_YeS 169 bp
RGDCYRLLSACFYQPDKNLLRNLVEALKRVPMEGYTDED-LLIDYAKLFVGPNELIAPPY
GSVYLDRERRVMGDSTLKTMELYREAGLVISDDFKELPDHVAIELEFMYYLVFKEVEALE
KQQEFLNSFLGLWINPFCEKIKEGTDNKFYHSLAECVSVFIMNST--IP
>WP_221171715_TDB_TDB_n_Thermosulfurimonas_sp_F29_YeS 169 bp
---DLRVVAEAFLYPE-PYLVSLG---RRLN---GENLEDLRVEYTRLFISPYRTPAPPY
ASVYLSGDRRLKGEGYDQALAFYREAGYQP-VEEGDLADHVAYELAFMALLLEEGRRDLL
A--RFLTEHFLKWYPRFLGALRQAQPRPFYRALGDLVLFLTREEVEKKG
>WP_228856814_TDB_DBB_n_Desulfomarina_profundi_KT2_NO 169 bp
-----------------TYLESLYALLDALKIDTRDFLEDLQVEYTRLFINGIHVVAPPY
GSVYF--DKSLQGKYAEQVMHYYCSKGYALTDK-ADFPDNLIHQLEFLSFLAEDKDQES-
-ENEFLGTYFLPWFETFSKLVKKEAQHPFYRIIITLIDFFTKEEKEA--
>WP_237888109_TDB_ISD_n_Dissulfurimicrobium_hydrothermale_Sh68_YES 169 bp
---VFHLLSEAFSFPDMTVIESGN---SDAN---AENLLELQAEYTRLFIAPRKTPAPPY
ASVYLSNNRRLMQEGYDDTIRFYLEAGVEP-LDGPEPADHIFYELEFVGLLIDSGQAELL
C--RFLKGHLLKWYPEFFGCILQADPNPYYETIARITMSSLEKEFEGES
>WP_267928862_TDB_DBB_n_Desulfolithobacter_dissulfuricans_GF1_YeS 169 bp
LAEVYGFLALCMRYPDPEFLVTFQDLLHSLSLGTNNPLETLQIEYTRLFINAIHVIAPPY
GSIYVGGAGSLQGKLTEETRDFYRQCGFDLADE-TEPADHIMHELEFLAQLAREGRLEK-
-TEEFLRRLFRPWFEQFYQRVHNEAGHPFYKVSVDLIDFFTKEEP----
>Xiamenia_xianingshaonis_WP_261429135_terrabacteria 169 bp
RAATYGLIARLYYAEVDALFDEYPVSS---GLAKVDPVLRLSVDYTKTFLGSGYSAAYPF
ESVYTSEKRLLMQDARDEVLAIYRSCGLDKSASWKTGEDHIAVELEFMRIMSARTAKALR
AQKNFMLDHVATWAPVFCNDVRRFAGTTFYQALADVTEGFLEEDAALLE
>Zetaproteobacteria_bacterium_CG23_combo_of_CG06-09_8_20_14_all_54_7_PIP02525 169 bp
--ETLRLLSGLLASPG-GSLAVLREAGEHA-LEQ--RLDEWQSEHGRLFIGHPKTVCPPF
ESAFL--GGAMFGDACDQLGDLYRRIGLQ--A--DEPPDYLGTLLECAAYLREQPCG---
-LQELWREHVAPWVPRYGTVLQQESRLLLYRQLGQQLADLSDE------
>bacterium_MBU0631584 169 bp
RVNLYALTSRILMNEIDTLLKS-ENMLAFFPL--DLVEKYLNVDFTNLFL----LHLVPY
ESFYLRDDMMMETGGDNPVQALYNDFDFRVEDKARVSADHIGVELEFMYKLCEAEYKALL
DEYNFLKEHILEWAPMFLLNVKSEAGTAFYFDAAELALEFMMSDFEYLT
>candidate_division_Zixibacteria_bacterium_MCD6249163_FCB 169 bp
-AHIYAFLHTL-DFPSE-LVTP---FIQ---L----SFSELA-AYTGLFISP----APPY
ASIY--GD-SLCGRGLVEAEAFYRSAGFY--RCGAEPPDHLSCELAFLAHLAT-------
-EEDFLKRHFRPWFKAFHDILGRVNPHPFYAMTMDLVSFFTRLESEESG
>candidate_division_Zixibacteria_bacterium_MDH3892714_FCB 169 bp
RTDCYRLLAALFYPPQRSVCQNLALLLDAVPMLQSSDSE-LAVEHAALFVGPFELKAPPY
GSVYLEEHRRVLGETTMATLAMYREAGLKLD--IREPADHIAVELEFMYFLAVREVEALL
SQAEFLLGYLGRWTPDFCSSIKNGTQNEYYRALANCLAAFIACECEKVK
>candidate_division_Zixibacteria_bacterium_NIN01714_FCB 169 bp
RGDCYRLLSACFYSPQKNLLENLTTSLEKVPMKDYSDED-LSVEYAKLFVGPFELKAPPY
GSVYLDKEKRVMGDSTMEVIKAYQEQGLSIDDEFKELPDHISAELEFMYYLVHREVEALK
EQEAFLSTFLKPWVPHFCEKIKEGTDNQFYKSLADCVSTFIDH------
>candidate_division_Zixibacteria_bacterium_RBG_16_53_22_OGC94411_FCB 169 bp
RAKLYQLLGALYFKPYQEMLSLFRQTFSA--LKDPELGEIVSVEFTRLFRGVKYSPPPPY
ESVYRETG-RVFGEVTVAVWRKYRSFGFSVKELKNEPPDHLGLEMEFMHRLCSLEADAWQ
EEREFCREHLLTWLPQWRDRIREFDSPGFFRGLAELTLGWVAFDYQNLI
>unclassified_Candidatus_Frackibacter_WP_089747244 169 bp
RENTYKLLSTLFYLPEENLITSTEVIFDDLELQDISNIEDLKVDYSKLFVGPFDLFAPPY
GSIYLEKERKVMGDSTINVLNKYKQAGLKVADDFKDAPDHIIMELEFMYFLTFNQIEAIN
SQRDFLGNHLRVWISEFTDRILNNTNTEFYKILAKLTENFIINDYEQFI
>unclassified_Pseudodesulfovibrio_WP_128329103 169 bp
LLNLVELCVTVFRGPDAKMADSLPELLDRVGLAKTGGFSPLETEYVRLFICPGGVPAPLY
QSCHQ-TQPRTMGQSALDMQSRLDEAGLEISLPSNEPPDHLTIELEYLFFLLSE---EWF
RGIDFASTVMLPWVRRFRNAVA-AAPHPVFLHTADIAVVML----EALV
>unclassified_Sulfurimonas_WP_294885684 169 bp
RANIYALISRVLLQELDDILST-ENILDFFPV--KLLEEYFNPDFVNLSL----LHLIPY
ETFYTREDQKIETGGANPVTDMYSTYNFMVDEVARTSADHIGVELEFMHHLVEAELRALE
DQREFLNKHLLKWAPMYLINVKYEARTPLYYDAADLALEFILSDNEYLN
>unclassified_Thermodesulfovibrio_WP_068860957 169 bp
RAETYRLFAYLFMEIPQEYIEEGIS---------NDNYEEICDDFITLFI---DGEVPNY
EGYYLAEVYINF--ELRDVQHFYWTAGVAIDEELDLPPDHISMELLFMSYLIEQKLRDLQ
I--DFL-RRLCEWIPLFCDTLYEKAKTDFYKEVATSLKEFVLSECEG--
>uncultured_Adlercreutzia_sp_WP_296012132_terrabacteria 169 bp
RAATYELLSRLYRKEVDELLETFPAAT---GIASDNTLTELAVDYVRVFVGNTDGAAFPF
ESVYTSEKRLLMQQARDEVLAIYRAFGIDKDPSWREGEDHIALELEFMGTLCRRTADALR
QQRNFLGDHVGAWAPLLTVDMRHFAKTDFYRGLACMTDGFLESDGELLA
>uncultured_Adlercreutzia_sp_WP_304427259_terrabacteria 169 bp
RAATYELLSRLYRKEVDELLEVFPAAT---GIASDNTLTELAVDYVRAFIGNTDGAAFPF
ESVYTSEKRLLMQQARDEVLAIYRAFGIDKDPSWREGEDHIALELEFMGTLCRRTADALR
QQRNFLGDHVGAWAPLLTVDMRHFAKTDFYRGLACMTDGFLESDGELLA
>uncultured_Desulfobulbus_sp_WP_297952412 169 bp
LSAIYSLLALTMRYPEAQLFDTLESLLDSLGFQDADPLDDLRTAYTRLFINAVHVTVPPY
ASVYLDGSGTLQGPTTERTRDFYRAHGYDLASE-TEPADHLALELDFLAALTGEGQVEA-
-EEVFLRTLFRPWFTRFKERCMQEVRHPFYTVSIQLIDFFTKEEQ----
>uncultured_Parasutterella_sp_WP_289184475_pseudomonadota 169 bp
RSNIYRLLDRLFRREVDTFLEVAEDHL---P--KQDILTDFAVDFARIFLGAGGTVAYPY
ESVYTSRDQLVMQDAYEKVLKIYRRHGITKTE-ADLYEDHISLELEFMAFLCDEAVAFLE
KQRNFFKEHLANWVFNFTATIREVAGDSIYSSAADILDGFIEEEKQLLS
>uncultured_Sutterella_sp_WP_297609200_pseudomonadota 169 bp
RCGLYVFLSRVFETEIDTFLEKFTADY---PLGDGDPLTDLAVDYARIFIGAGGKAAYPY
ESVYTSPQGLVMQEAWEKVCAIYRRHGLARKEHSDIHEDHIALELDFMAQLCRDAMKFAA
RQASFLGDHLLNWTKGFARDVERYAEKPFYPAVAQFMRGFLIVDGALLK
>uncultured_bacterium_EKD37917 169 bp
HAGL-QIISSLFSYPEQGILAE-----DHI----------LENEYVRLFINAMEVPCAPY
GSVYLE--GSVMGESTLKVAGIYLKYGIESTE----PADHIAVESEFLAWLHGRTAGDAD
-DFHYLLGHLRKWTDPFFNKVEQHDRLGYYRLCAKYARRILDME-----
>contig_2_661_TDB_DBB_MOM_B35_Yes 169 bp
---PFHFLSAAFSYPGQTALTALA---ADLP---PGPLPELQAEYVRLFDAPGGVPAPPW
SSVYLGGSSVLMQQGHDQALAFYRQAGIEP-TGGNEYADHLIHELAFVGILLDRDRLSLL
A--RFLDRHLLRWYPPFHRRLQEADPCPFYSLLGRVTDLCLAKEV----
>g2073_TDB_ISD_b_M19_90contigs_Yes 169 bp
---PFFFLSAAFTYPEQEVLDSLS---ADLN---NISLTDLQAEYVRLFISPAGIQAPPY
ASIYIGNRGILLQQGHDEAMSFYQAAGLET-IESTECEDHIAFELAFIGHLIEDNRLDLL
R--EFIHEHVIKWYPEFFQRLQSAQPGPFYKILGQVTGLCLLIEEDDE-
>WP_333654162_NSP_DSP_ni_Dissulfurispira_sp_CTOTU21519 169 bp
-----------------------------------------------------------Y
ESLH-NYPLRLWGKAAEEVQAFYISAGIVMDEEINLIPDHISAEMPFMSYLIKNGISELQ
K--KFLEDHLVKWIPEYCNELQKYAGTVFYKEIANILKEFILSEHGLM-
>WP_059176069_NSP_TDV_ni_Thermodesulfovibrio_aggregans 169 bp
RAEVYRLLAYLFMAIPQEHIEDEIS---------NDTYEEICDDYIELFV---EGEVPNY
EGFYLSEIYVSF--ELKDVQHFYWTAGVAIDEEIDLPHDHISVELLFMSYLIEQNLRDLQ
I--EFL-RRLCEWIPLFCDTLYEKAKTDFYKEVATFLKEFVLSECEGSI
>WP_028844360_NSP_TDV_ni_Thermodesulfovibrio_thiophilus_1of2 169 bp
RAEIYRLFAYLLMNIPDEHIEEQVE---------RDTYEEISNDFIALFI---DNNLPNY
EAYYKGDLYINL--HLNDVQHFYWAAGVAIDEEFDLPPDHISMELLFMSYLINQNLRELQ
I--DFL-RRIYEWIPLFCDALYAKAETDFYKEVAYSLKEFVLSECEGKV
>WP_169368367_NSP_TDV_ni_Thermodesulfovibrio_thiophilus_2of2 169 bp
--------MNFFKDNLDSIIQIIDE-FIHV----KSTLESLQKEYTRL-CHTSPRMVPLF
ESVY--KEG-LLQESTIEVARLYHRSGLQVVDNFSLPPDHIALELEFMSYLCFQEAQAHS
NQLQMLKDHLYSFAIAFAQRLQR-TVIEFYRLIGKLLENFI-----TLE
>UFH59735_CMP_SVC_c_Sulfurovum_mangrovi_1of2 169 bp
RIALYALISRLMLIEVDTLLDS-EAMLALFPL--ELIDNYYNVDFANLFL----MHLVPY
ESFYTREDQMIESGGDNPVIELYNELDFRVEDKARVSADHIGVELEFMYMLCTAQKKALE
AQRAFLKEHLLEWVPMFLINAKRESRTPLYHDGTELTLEFLLSDFEYIT
>UFH60878_CMP_SVC_c_Sulfurovum_mangrovi_2of2 169 bp
RIALYALISRLMLIEVDTLLDS-EAMLALFPL--ELIDNYYNVDFANLFL----MHLVPY
ESFYTREDQMIESGGDNPVIELYNELDFRVEDKARVSADHIGVELEFMYMLCTAQKKALE
AQRAFLKEHLLEWVPMFLINAKRESRTPLYHDGTELTLEFLLSDFEYIT
>WOE71880_CMP_HGM_c_Hydrogenimonas_thermophila_1of2 169 bp
RINLYALISRIMMKEVDDFMEK-EMILSFFPL--KLLEYFLNVDFTNLFV----LHLIPY
ESFYLREDQMLETGGANPVIQIYNQYDFRVQDKARASPDHIGIELEFMYMLAESEYKALK
NERDFLRDHLLQWAPMFLQNIKAEAATPFYYDAASLTLEFMLNDYEYLN
>WOE72542_CMP_HGM_c_Hydrogenimonas_thermophila_2of2 169 bp
RLYIYAFLSRVFTEELDKALND-EALLETIEL----LKEQLNIDYNSLFG----INNHPI
ESAVMDSKNEILVGLQNPVMQFYFSHGYDLNENSKLVPDHAGIEFGFMQSM---------
-QAEFLQKHLLNWIVPFLVAVKPMADTPFYRDLCDFTIEFLMSDYSALI
>BAF70920_CMP_NRP_c_Nitratiruptor_sp_SB1552_1of2 169 bp
RAFGYAFLSRMFEKELGKEIED-PELLETIEI----LLDELNIDFNSIFV----INSQPV
ESLVIDSTGEILVGLQNPVMFFYFENGYEIDNRTEIAPDHLSIEFAFMQNL---------
-AFKFLREHLLQWVPPYLTAMRDVANTPYYKDLCDFTVDYLFHDYEEL-
>BAF69691_CMP_NRP_c_Nitratiruptor_sp_SB1552_2of2 169 bp
RNAMYGLVSRIFLIEMDDTLAR-PNFQELFPR--KLINELLNVDFTDIAI----MHLIPY
ETFYTREDGMIESGGANPVLQVYNDFGYRVDEKARVSPDHIGVELEFMNLLTNAQKKAES
EQKRFLHEHLLQFAPMYLINVAEQARTPFYKDAAKLALEFLLEDNEYLS
>SDC89798_CMP_DRL_c_Desulfurella_multipotens 169 bp
FMNKFDCLSVLFLYP--NIIEPYKNCAENFL------LEDLQVEYTRLFINAYKVIAPPY
ESFWR--EKEIYGETTIAIKKLYAACDLDISKNWHDLPDHIAAELAFYAYLEENDSAENH
DKLRLLEEHLKLWVNKFCEVIKNKTNLEYFKNLSILL-----EES----
>AEA33471_CMP_HPP_c_Hippea_maritima_DSM_10411 169 bp
RIAMYRFLSICFTYPENEIQKAYTNLNEKL-LKEKLSLHQWQGVYTGLFIN--KTPFHPY
ESFY--KDGLVGGEVSDQLNEVYKSCGLEIFDE-REFPDYLPFELEFGAFLLENE-----
----F-FDHLFSWVFNFFDDLNKDKKVPFYRSLSQIGTTFLKEQKELLN
>MCE4621680_Desulfurococcales_archaeon_Archaea 169 bp
LRLILKFFSLIFSYP--DILREAEALARESELELAIDLKTLQIEYTNLFITSYTLKCPPY
ESFYR--EGKVYGESAVEVKEVYRRYGLEYTYA-SEPPDHVSVELEFLALTG--------
-SDEFLDR-LRSWLPRFLECIKNNSK--IYEQIARTLEYFIGRA-----
>WP_049992818_Halapricum_salinum_Archaea 169 bp
LAAGYAVL-ARCWREPDD-------------LVATVSLDALRIEYTRLFVGPAEPPCPPY
ESVYRDEGGQVLGPMTRAVVTWYRSYDLEPDVEVPELPDHIGTELEFLGCLYRENET---
-AKQFLEEHPREWIGQFLNEVREATDEPFYAALADTTERVIEPLESTTP
>WP_052368512_Candidatus_Methanoperedens_nitroreducens_Archaea 169 bp
NKEFYKIYSLIFHRPDEGFLDS-----DAV-FSEEKSDEEIAVEYTRLFINAINVPCPPY
ESVYRE--GTVMGDSTLDVLACYNKAGLKITNNFHDLPDHIAVELEFLYYLADTGN----
-HDSFMQKHFSKWFPEFCKRVEENDRTGFYRHACTVLGNLI--------
>WP_181686093_Halorhabdus_salina_Archaea 169 bp
VSQGYAVL-ARCWRQPDR-------------LRATVDLTTLRTEHTRLFVGPDGPPCPPY
ESIYRDGDGNVLGPSTRAVVDWYDEYGLGLDSEWSDLPDHIATELEFASHLSTVAPP---
-CEQFFDEHPRQWFETFFDAVRAETREPFYAELADATAAVVL-------
>WP_153555006_ArchaeaHalomicrobium_sp_LC1Hm_Archaea 169 bp
TADTLGTL-AVCWREPSE-------------LRTAVDLDELRVEYTRLFIGPGPEQCPPY
ESVYRDGDGPVYGPATQAVARWYAEYGLELRDSRSAPPDHIATELEFAAYLAATEDD---
-LEQFLDEHPRTWIEPFAARLRENDPGPFYRAVIERTIEVLTR------
>RLF12574_Thermoprotei_archaeon_Archaea 169 bp
RANLYAILALCFHYPDNKVLEEYSSLKDGI-VKNDKDIEELAVEYTRIFIDS-HVPCPPY
ESFYNG--GYVMQQSTKEVLRSYLSSGFKLSDNFKDLPDHIAVELEFVSLLPETSTKELE
DARTFIKEHLARWVSSFYKRVHEFSRCDFFKGAALLLKEFIIES-RLL-
>WP_208628601_Halomicrobium_sp_IBSBa_Archaea 169 bp
TADTLGTL-AVCWREPSE-------------LRTAVDLDELRVEYTRLFIGPGPEQCPPY
ESVYRDGDGPVYGPATQAVARWYAEYGLELRDSRSAPPDHIATELEFAAYLAATEDD---
-LEQFLDEHPRTWIEPFAARLRENDPGPFYRAIIERTIEVLTR------
>NLV11609_Halomicrobium_mukohataei_Archaea 169 bp
TADTLGTL-AVCWREPSE-------------LRTAVDLDDLRVEYTRLFIGPGPEQCPPY
ESVYRDGDGPVYGPATQAVARWYAEYGLELRDSRSAPPDHIATELEFAAYLAATEDD---
-LEQFLDEHPRTWIEPFAARLRENDPGPFYRAVIERTIEVLTR------
>WP_206039379_Halomicrobium_mukohataei_Archaea 169 bp
TADTLGTL-AVCWREPSE-------------LRTAVDLDDLRVEYTRLFIGPGPEQCPPY
ESVYRDGDGPVYGPATQAVARWYAEYGLELRDSRSAPPDHIATELEFAAYLAATEDD---
-LEQFLDEHPRTWIEPFAARLRENDPGPFYRAVIERTIEVLTR------
>MCZ7362058_Candidatus_Methanoperedens_sp_Archaea 169 bp
TPEFYKTFSLIFHMPDERFLES-----DSI-FSDGKDDERLAVEYTRLFINATKVPCPPY
ESMYRE--NVIMGDSTMDVMDSFSRAGLKVTENFRDLPDHVAVELEFLYYLRNYGY----
-HVSFMKEHFSKWVPKFCEEVEKNDRIGFYRQAAKVLREFIKEE-WLVN
>WP_259518641_Halanaeroarchaeum_sp_HSR-CO_Archaea 169 bp
LAAGYDVL-ARCWREPDA-------------LVQAVSLEALRAEHTRLFVGPGALPCPPY
ESVYRDEDGQVLGPSTAAVVAWYRTIGVGLDPEVSDLPDHIAVELEFMGHLQRRGDI---
-LDRFVAEHPRRWFPAFLDGVETATRVPFYRALAAATRDLLDGVDEMA-
>WP_018258791_Halomicrobium_katesii_Archaea 169 bp
TADTLATL-AVCWREPSE-------------LRGAVDLDELRVEYTRLFVGPGPEQCPPY
ESVYRDGDGPVYGPATQAVARWYAEYGLELRDSRSAPPDHIATELEFAAYLAATEDD---
-VEQFLDEHLRAWIEPFTARLRENDPGPFYRAVIEKTIEVVTR------
>MCX5716846_Nitrospirota_bacterium_Nitrospirota 169 bp
MGRVYNFLGISIEYPEGSYFPCLYQLLEDLSLKNPNFIEDLRAEYTRLFINSFRVPAPPY
ESYYRSCRNMLNDTATQEVNSFYRNCGYSINRH-IELPDHISYELEFAGALLEDGKDED-
-AEDFLNTHLRKWFPLFREKVINHAIHPFYKVVVDLIDFFIKTEEGK--
>MBI5049631_Nitrospirota_bacterium_Nitrospirota 169 bp
RADCYRLLSACYCKPG-KLVKNLLTALEPMNMDDYTNTE-ILVDYSALFIGPFQLLAPPY
GSVYLEGERRVMGDTTIDAVKFYRQAGVEMDDEQKDMPDHIAVELEFMYYLISKELEAYQ
NQEDFLRRHLGVWVPKFAKDLRNGAQNPFYKNLADCTLVFINADIEYI-
>OGW35474_NitrospirotaNitrospirae_bacterium_GWD2_57_9_Nitrospirota 169 bp
-MNPYRYFSLVFSYP--DMLRQIGDLS---AVRSGLPLEDAQAEYTRLFISAYAVLCPPY
ESYYR--EGLLYGNSSVESAEWYRRRGLDFTFE-GEPADHLSVELEFLALTG--------
-DRAFLNK-LGQWVYKFTERVKGNSK--LYGVCAEELENFLVIELRTDA
>HSA78434_Nitrospirota_bacterium_Nitrospirota 169 bp
-MNLYRYFSILFSYP--ENVREIRELSRTGGLRSSVPLEEAQAEYTRLFISTYKLLCPPY
ESCYR--EGLVYGNSSIEVGEWYRKNGLDFICE-SEPPDLLSVELEFLAIMK--------
-DRAFLEK-LREWIYKFTERVKNNSS--IYGTCAEDLEDFLKTA-----
>MBI5846919_Nitrospirota_bacterium_Nitrospirota 169 bp
-----------------GLFENLSLLLKRVPMGRYNNEE-LLVEYARLFIGPYELNAAPY
GSIYLDEGRTIMADSTSRVNDFYRQMGLDMDADFSELPDHIAVELEFMYYLSFQQTEALK
KQEEFLDRFMGTWVPVFCERIKAGTDNTYFEALADCLSLFIKSNGGSSP
>MBO8168896_Thermoanaerobacteraceae_bacterium_Terrabacteria 169 bp
-ANVYKLLSLCYQQPDEDIVVSLAEQLCKVLVQQAAAVQQLQVDHAKLFIGPFDLLAPPY
GSVYLEEKRKVMGDTTMEVIAAYQEAGLQLDENFKEPPDHIVAELEFMYFLIFK--ELQG
EQKRFLERYLQPWAEPFCRKIIENAATDFYKITAEITRNFIRQDLELLS
>HBV86054_Desulfosporosinus_sp_Terrabacteria 169 bp
TANVYKLISLLYGPPTDEILTLSEQTLVNLPMKTKSKLEDLTVDYAKLFIGPFDLLAPPY
GSVYLEGQRRVMGDSTVKVLQFYRQAGLNLSDEFKEPPDHIVTELEFMYYLIAKHIETGD
EKEEFFNNFLSPWIKDFSIRIQENARTVFYKNLGQLT-------LGLIS
>WP_291351837_Desulfosporosinus_sp_Terrabacteria 169 bp
TANVYKLISLLYGPPTDEILTLSEQTLVNLPMKTKSKLEDLTVDYAKLFIGPFDLLAPPY
GSVYLEGQRRVMGDSTVKVLQFYRQAGLNLSDEFKEPPDHIVTELEFMYYLIAKHIETGD
KKEEFFNNFLSPWIKDFSIRILENARTVFYKNLAQLT-------LGLIS
>WP_019156625_Robertmurraya_massiliosenegalensis_Terrabacteria 169 bp
KAEVYKFLSVMYKEPKA-----LYRVIKDYEMNYNQELDEYLVEYSKLFIGPFKVLAPPY
SSIYLEDKWEVQSKSTQVVESFYKRAGLTLI-NWNEPKDHITAQLEYMYFLNFKWNETRD
EQKEFLYRILTHWIPKFNAAIQKGASLKFYKLLGNLTEAVILRDYLAVK
>WP_034140735_Desulfosporosinus_sp_BICA1-9_Terrabacteria 169 bp
TANAYKLLSLLYGSPTEEVLTHLEQTLQSLPMKTEAKLEELTVDHTRLFIGPFDLLAPPY
GSIYLDGQRQVMGDSTMEVLQFYRQAGLNLAADFKQPPDYIVTELEFIYYLIGKYLETED
EMETFLNKYLGKWSRDFTSRINEHAKNIFYKNLAHLT-------LEIIQ
>WP_012062251_Alkaliphilus_metalliredigens_Terrabacteria 169 bp
RCAMYNLLAQCYKMP--KVIETLGELLPLIDMMVEGKLEEIKKEYLKLFVGPKTLLAPPY
GSLYLENKGQVMGPSTHDAMRMYHEAGLEKATDFREPPDHIRVELEFMYYLIANVIESCE
DQLEFLTKHIGSWVRPFTQNVNQNAKTKFYQNLGLITEIFIRQECVKDS
>WP_144678013_Desulfitobacterium_Terrabacteria 169 bp
AANSYKLLSLLYGFPSEEVLSLLKETLKEHPMEDITDFEVLKIEHAKLFVGPFDLLAPPY
GSIYIDGQRRLMGDSTIKVLEAYGDAGLKLSDEFKQPPDHIITELEFVYYLIAKYLETKD
NKDTFMDKYLKSWIADFTNRIEENAQSPFYKGLANLT-------LELVS
>HHY26302_Desulfitobacterium_dehalogenans_Terrabacteria 169 bp
TANVYKLISLLYSSPTDEVLSFLKETLMDIPMESKTSFEDLTIDYAKLFVGPFDLLAPPY
GSIYLDGQRRVMGDSTLKVLEAYGEAGLKLSDEFKQPPDHIITELEFMYYLIAKYLETKD
NKDAFHDKYLKPWIRDFANRIESNSQTPFYKGLARLT-------LELAN
>MDP3063291_Chloroflexota_bacterium_Terrabacteria 169 bp
RGFKYP------DKAFRALAQGLLDVLGAVGLRQ-ATSDP--GEHTYLFA---NVVSSPY
GASYGGRIQIL------ELASFYAAFGFKVAPG-GEPPDHVGAELEFLAVLYAKEA--YA
RRKKFVTEQLGQWLAAFAQRVQEA-RHPFYPALAIVARRMVETELE--G
>WP_015261493_Desulfitobacterium_dichloroeliminans_Terrabacteria 169 bp
TANIYKLISLLYGSPSDEALFLLKETLTDIFMERNTNYEELKFEHARLFVGPFDLLAPPY
GSIYLDGQRRVMGDSSVEVLQAYQEAGLKLSNEFKQPPDHIVTELEFVYFLIAKYLETKD
SRDDFLDRYLKPWMKDFANRIASNSQSTFYKGLAHLT-------LELVN
>EcDmsD_pdb3EFPA_Escherichia_coli_K12 169 bp
-SVAARVLGALFYYAPEPLVAVLT--SDGWPFQT----ETHAQAWQRLFVGPWALPSPPW
GSVWLDRESVLFGDSTLALRQWMREKGIQFEMKQNEPEDHFGSLLLMAAWLAENGRQTEC
E--ELLAWHLFPWSTRFLDVFIEKAEHPFYRALGELARLTLQSQLPVAV
>SeYnfI_ACN46354_Salmonella_enterica_typhi 169 bp
-AVTARVLGALFYYSPEPLVQALL--TDDWPFKT----ESLPQAWQRLFIGPYALPSPPW
GSVWLDRESVLFGDSTLALRQWMRENGIQFEMQQNEPEDHFGSLLLLAAWLAENDRHHEC
E--QLLAWHLFPWSSRFLDVFIDHAGHPFYQALGQLARLTLQAQLPVAV
>HiYnfI_AAX88058_Haemophilus_influenzae_86-028NP 169 bp
-SIYGRLLGAVFYYEPNDILTFFR--QPNWEIEK----QNINEQYQYLFIGPNELPTPPW
GSVYLDPECVIFGNSLLALRDFLQQHQIAFQTQQDEPEDHIGLMLMLAAYLAEN-RPHLL
I--EFLREHFLTWAYHFLEQLSKIENSDFYQALALLTLKTLQVDLNIPT
>YpYnfI_CAL21913_Yersinia_pestis_CO9 169 bp
-GLTGRVLGALFYCEPDDIVVQLR--NGTWPLAA---AETLEEAWQRLFIGPYALPAPPW
GSVYLDKDMVLFGDSTLKLRNWMQQRHVEVTLKQQEPEDHFGLLMMMAAWLAEH-QPVDL
P--VLLADHLLPWSYRYLALLQSDAGHPFYQGLAQLTTLTLQHELTPAG
>YpYnfI2_CAL21572_Yersinia_pestis_CO92 169 bp
RAITPRILGACFYYPPSRLL--IAELFP--PMVQDISPERLEYDFSILFEGQGVMPAPPW
GSVYLDKENILMGASTLQYREFLAEQGWVSQSPLREPEDQFGLMLLAWVNLIEQNKDA--
----LLTAHLLPWAYRYLEQVNAAQEYPVYPLLAKIAACYLQTELRELY
>EcYcdY_CAD6011328_Escherichia_coli 169 bp
----FSILCRVL----S-LYYRLFTLIRKLE--ESCDMTQVSADYNALFIDE--CAVPPY
RSAWV------EGATEAEVRAFLSERGMPLADTP---ADHIGTLLLAASWLEDQTEDE--
-LETLFSEYLLPWCGAFLGKVEAHATTPFWRTM--------TRDADELE
>YpYcdY_SUP71470_Yersinia_pestis 169 bp
----FSLMCRIL----S-LFYRLFTLIEKLE--EDYQPDALVADYTALFVPE--CSVSPY
ASDYD------DAMPEAELRAFLQQRGMPLGDGP---ADHFGGLLLAASWLEDQAEDE--
-QITLFTDYLLPWCGRFLGKVEAHATTGFYRTL--------SREADELS
>SeYcdY_AXR58439_Salmonella_enterica_Typhi 169 bp
----FSILCRVL----S-LFYRLFTLIRKLE--DSCDITQISTDYNALFVEE--CAVAPY
RSAWV------EGAEESEVRAFLTSRGMPLADTP---ADHIGTLLLAASWLEDQAEDE--
-LETLFADYLLPWCNTFLGKVEAHAVTPFWRTL--------TRDADELQ
>SmTorD_sp_O87949_TORD_SHEMA_Shewanella_massilia 169 bp
RALVYQLLSSLFAREVDQRLKEAQQFWEQLLIRS-KD-DELAADYCGLFL-VGKHSASPY
ASLYLSEDELLFGEQHQQMSEFLHQSKLQVQSHFPEPADHLAVMLAYMAHLFCH------
----FLQTCFNSWLAKFINHLTQN-KNGFYSAVATLTLAWVKQDI---A
>PmYcdY_QIC09344_Pasteurella_multocida 169 bp
----FSMLSRLF----N-LFYRVFAWLQGLESQQPLDLNALSKEYDKLFMDT--PQVSTR
ISDY--------AVSVEEFVNFRQQRGMPALES----ADHFALLLLTASWIEDN--DS--
-QHQLFEQFLLPCASQFLTQVESKASLPFYRAL--------SKEMDELE
>HiYcdY_VTX49215_Haemophilus_influenzae 169 bp
----FSLISRLF----N-LFYRAFVWLQGLDSELKIDLNLLNQEYQKLFVNG---KVMTA
ISAY--------GIDVEEFMKFRLVRNMPEVES----ADHFALLLLTASWLEDN--DS--
-QQEFFETFLLPCAAKFLTQVETQATLPFYRAL--------TREIDELE
>VcTorD_AWB74248_Vibrio_cholerae 169 bp
RAEIYWWLSSLFFKELSQDIARVRTFLSGLDLVE-QNRQDLAADFCDLFL-KSRDSALPY
ASVYT--DKLLNGKPAQQMRELLGAHGVKVEQNLNEPEDHLAIQLDFLAHLAIS----AN
QQSDFISQHLLTWLPAFAERCTQD-AFGLYSAAARLALAFIQQDKELFQ
>RsDorB_ABA80663_Cereibacter_sphaeroides_241 169 bp
IAPLCAWLAEVFIAPPAAYRRGAAAWLASLDMRQEALAARLGTAFNRLFLFGGRRTVVPC
ESAW--GNGRLYQAPAAEMQHLLARADLSLGAGCVEPPDHISVELALLSFLLVS---GDP
G-----KERLQGWIPAFCARCL-EETTGFWGGAARLLTAAV----AACP
>RsDmsB_BAA11582_Cereibacter_sphaeroides 169 bp
LAPLCAWLAEVFIAPPAAYRRGAAAWLESLDMRQEALAARLGTAFNRLFLFGGRRTVVPC
ESAW--GNGRLYQAPAAEMQHLLARADLSLGAGCVEPPDHISVELALLSFLLMS---GDP
G-----KERLQGWIPAFCARCL-EETTGFWGGAARLLAAAV----AACP
>EcTorD_CAD6017305_Escherichia_coli 169 bp
IACVYAWLAQLFSRELDEQLTQMAEWFSLLSLEN-TVRDDLAADFCGLFL-MTKQAALPY
ASAYK------QDEQ--EIKRLLVEAGMETSGNFNEPADHLAIYLELLSHLHFS----LG
ET----LTALWQWLPEFVARCRQD-SFGFYAALSQLLLVLVECDH---Q
>SeTorD1_XAJ39650_Salmonella_enterica 169 bp
YACVYAWLALLFFREVDEGLIQIADWLALLRLEQ-SLRQDLAADFCGLFL-MTKKSALPY
ASQYP------QQEPG-MIKHLLLEAGMEVNDDFKEPADHLAIYLELLSHLHFS----LG
ET----LSSLLEWLPEFTNNCLKD-PYGFYAALSQLLLAIVRFDD---G
>StTorD_spQ8ZKZ8_Salmonella_typhimurium_LT2 169 bp
YACVYAWLALLFFREVDEGLIQIADWLALLRLEQ-SLRQDLAADFCGLFL-MTKKSALPY
ASQYP------QQEPG-MIKHLLLEAGMEVNDDFKEPTDHLAIYLELLSHLHFS----LG
ET----LSSLLEWLPEFTNNCLKD-PYGFYAALSQLLLAIVRFDD---G
>Rsc_CUV12137_Ralstonia_solanacearum 169 bp
RADLYGLLATLLRAPDG-LLQRLDP---AAPLTQAAQADD---EYTELFIGVGKSEVFLY
GSYYQA--GFL------NLRDDLRRYGLERAEGIAETEDHLATLCEVMRYLIGGEDAAVA
HQRAFFQRHLAPWAESACDAVLQHPRAAFYAGVAGLAKAFFEVERLAFE
>Cj_QUP62595_Campylobacter_jejuni 169 bp
RSLYYQCLGELFSFSEEEYL--MQELFD---LKSLKHLDDIQAEYDLLFLS--LKNSIPT
TFSYI-EEG--------EVRQILVKSKIRRNKFFKESEDSVGFCLLLMSELRQN--ED--
-AKELFEKVINKSIDEFLGDVF-N-KNALYKEIASIASAFMQNDLEFLR
>PmTorD_AAK03878_Pasteurella_multocida_Pm70 169 bp
RQFVYTWLSNMLGHELSSQLAQFDDFFAFL-IQQ-KTVELLAADYTQLFL-LDSSSALPY
ASVYL---------PEAQLEALLVRFQLQLNRDKPEPSDHLCVYLELLRQL---------
-R-QLIQDALLPWLLPFNDKVQRKTRTTFYQQVVVLLILLLQADC---Q
>St_WP_010979905_Sulfurisphaera_tokodaii 169 bp
RFLIYDTFSHLFEEDYQ-LMKKIQE----I-LL-NSKRSDYLIEYTTLFL-GLVKPLTPV
ES----------KRFFSRVAKFRKDDIIRLKLNYMNEEDHISNILAFMAYLIKEEIEF--
RQKNFFITHIQGWVPDWINDVINDPRADIFKVVCKELKSWIDFENSYLL
>Af_WP_010877685_Archaeoglobus 169 bp
MREHLKLFSLIFSYP--DKLGKAIALAEGI-TEIQVDIEALQVEYTSLFISSHSVPCPPY
QSYFE--EGSVYGKASLRAAELYSKYGLNYVYE-SEPPDHISVELEFLSM----------
-NPELLSD-FRDWFLEFAKCVEEKSE--IYATFARAFRKFLEKP-KVQS
>TsSerD_CAB53374_Thauera_selenatis 169 bp
PEALYLAMAQVFSYPDGGLVDP---------------HETLEAEYLAAFEGKATV-----
-SLY--QNRPDLGRDGIELLRFYEFFDAQLSEDDREYPDHLVTELEFLAWLCLQEHAAVR
D--DFLDRHLAAW-------LPE-----FRRRLEATDSAYAQYGPELVE
>DdhD_OLS52707_Rhodovulum_sulfidophilum 169 bp
RARAWRLGALAFGHPVEALL--FHEAVD--SLTGPARFADLEAGYIAAFEGRGKRLASLL
AGEH--KD-LLAGQARPNVAAFYRHFGLR--ATADEEPDHLACLLEFMAVLS--EAAA--
-ARDFLVRYVEPMLALIAAALRR-SEPPLDATLVRLTRDFARSDADAAA
>PaNarJ1_RFA98083_Pyrobaculum_aerophilum 169 bp
-RVLYVISARLF-DNPE-VYSKLAEALG-L----RVEMFELAPR------------CPPY
GGYYALEDR--------QILTYYKALGFTL-------PDYLPVMLEFLAATSEAEGAS--
-RRDFYRRFIKPWFPKFKKCVEES--KSPYRHIVNLLQRLFDEEFEAGE
>HmNarJ_CAD22073_Haloarcula_marismortui 169 bp
RGAVYATLAKAFEYPEE-SFSALEA---DL-LDRDDDYETLAARYNDIFEGEYGPPVPLY
ESKY----RHSWNDVNLDLSRAYSHYGLEIDQNQRDNHDALTYELEFAGYLARR--EA--
-RLDFHDRHLGHAAAGVADRLAE-PGTEIYGGFGELLEAFVRADRARLE
>Ss2_WP_009991947_Saccharolobus_solfataricus 169 bp
RHASYDLFADLFEDEYQ-LLEKLEETIGRV-----TKRSGYLIEYSTLFL-GFAKPLLPV
ES----------KRLFQKVATFKYTDVINIVMRFSSEPDHISSIFAFMSLLIEEEYEQ--
REKNFAITHIFSWIPDWASDVINDPRSSIYKVVCSELAKFLRFERKYL-
>EcNarJ_sp_P0AF27_Escherichia_coli_O157_H7 169 bp
-MIELVIVSRLLEYPDA-LWQHIAASK---ELGITMDPLDAQAQYSELFDGRA-TSLLLF
EHVHGE--SRDRGQAMVDLLAQYEQHGLQLNSREL--PDHLPLYLEYLAQLPQS------
-AVEGLKDI-APILALLSARLQQRESR--YAVLFDLLLKLAID--EKIA
>RsNarJ_USS52280_Ralstonia_solanacearum 169 bp
-PSLYHLLSTLLAYPEE-LLDALSATP---DLAPGTDLITLQEHYVATFDNPS-HALHLF
EHVHGE--SRDRGQAMVDLIEEYRKYGVEPAANEL--PDYVPLFLEVLGHMDAT------
-ATALLGDA-IHVLAAVGERLARDGTS--YAAVFDVLLTRSPQ--PLTE
>StNarJ_NP_460718_Salmonella_enterica_LT2 169 bp
-MIELVIVSRLLEYPDA-LWQHLASSE---ELGVAQDLLDVQAAYSELFDGRA-TSLLLF
EHVHGE--SRDRGQAMVDLMAQYEQHGLQLDSREL--PDHLPLYLEYLAQLPKS------
-ALGGLQDI-APILALLSARLQQRDSR--YAVLFDLLLKLAID--EKIA
>ScNarJ_WMT36911_Streptomyces_coelicolor 169 bp
--VLYQAAALCLTYPDD-FRARA--------LRGATGQGELQAHYVEVFDRNR-HSLYLS
WWTDGD--TRNRGMSLVRFKELYRAHGLEFTGEEL--PDFLPAVLEFVSRT---------
-DMGMLTEH-RDALDQLRARLTAFGTP--YACVLDAVCATLPT-G----
>StNarW_NP_460538_Salmonella_enterica_Typhimurium_LT2 169 bp
-MQILKAIGLLMEYPDE-LWECLT------HLADYAPLLDKQAEWCEVFDGRA-TSLLLF
EHVHAE--SRDRGQAMVDLLSQYETVGLHLNCREL--PDHLPLYLEYLSVLPEA------
-AREGLQNI-APILALLGGRLKQRGAP--WYQLFDALLTLALT--KQII
>EcNarW_NP_310096_Escherichia_coli_O157_H7_Sakai 169 bp
-MQILKVIGLLMEYPDM-LWECLA------RLTDNAPLLDKQAEWCEVFDGRT-TSLLLF
EHVHAE--SRDRGQAMVDLLAEYEKVGLQLDCREL--PDYLPLYLEYLSVLPDD------
-AKEGLLNV-APILALLGGRLKQREAP--WYALFDALLQLALS--KQVN
>PfNarJ_AAG34375_Pseudomonas_fluorescens 169 bp
-MRILKVISLLLDYPTT-LVAGIVQAR---ALFEGQDLMDGQEHYGALFGGRS-LSLLLF
EHVHGE--SRDRGQAMVDMMAQYEEAGFAIGVKEL--PDYIPLYLEFLSTREDL------
-AREGLADV-AHLLALLAARLEERESA--YASCFRALLQIAPQAAEQVK
>ScNarJ3_WMT35442_Streptomyces_coelicolor 169 bp
--VVFQAAALLLAYPDR-DWPRTVAAL---PLLSREDPLAVAARYVATFDSRR-RCLYLT
YYTDGD--TRRRGAALARIKSVYRTHGWLPPDDEL--PDFLPLMLEFAART-PE------
-GTALLTEH-RAAIEVLRYALEAHRSP--YAALLQAVGRCLAP-ALRLT
>PaNarJ2ETD56370_Pseudomonas_aeruginosa_VRFPA07 169 bp
-SQLFRLLALLLDYP-------LIRTC---ALAAQGDLLDVQARYDGLFEGRS-VSLLLF
EHVHGE--SRDRGQAMVDLLDRYTGAGLQIDVPEL--PDYLPLYLEYLSLLPFA------
-ASEGLAEV-AHILGLLALRLEERGSA--YAAIFEALLELGPD--RDQA
>MtNarJ_ALB18327_Mycobacterium_tuberculosis 169 bp
---VWQSASLLLAYPDD-GLAELRAHQ---PLGRALAPMAAAAQYVETFDRRR-STMYLT
YWTAGD--TRNRGREMLAFATAYRDAGVKPPRTEA--PDYLPVVLEFAATVDPE------
-GRRLLTEH-RVPIDVLRGALADAKSP--YEYTVAAICETLTN-QQRLA
>ScNarJ2_WMT31046_Streptomyces_coelicolor 169 bp
RALLLRLLSLLLQYPDA-LTAAVEALP---PLSTGQEPDALEQHYVETFDRRR-SGLYLT
YYLHGD--TRRRGMALLTLAQRYRATGWDTDGGEL--PDHLPVVLEYAALAGPR------
-GEAPLRLH-RRGLELIHHALSDGGSP--YRHVLAALLTLLTE-AAELA
>BsNarJSPU09008_Bacillus_spizizenii 169 bp
RQITFSALSCLLSYPDEDWKALIRE------LLHSFSQEALIEHYVYTFDGKK-------
TNMYVTGEQRERGIELLHLKNTYQQSGFL--PTEKELPDYLPLMLEFAAV----E----M
EAARSVFEKYLSNVRELASRLEK--NDSIYAELLYLLAALERESIEGAV
>ScsNarJ_AAC82544_Staphylococcus_carnosus 169 bp
YQESIGYFAQQLNFPE-KTFNDAYA------VVASYTLTEIKQLYTDTFDNKQ-------
APLYMTDTQKERGQMLAKLKVLYEMFGLE--MVDNELSDYLPLMLEFLYA----QWNDAE
GNIEFIIMVIEDGSYAMLQQLRE--IDSPYAPLIKLRETLKQPSEEVSH
>BaNarJ_BAR77142_Bacillus_anthracis 169 bp
LQIAFSCSSFLLSYPEGELLEEVKA------LTTHKTNDQLIDSYVYTFDGKK-------
TNMYLTGEQRERGIELLELKQHYKKSGFE--VTDKELPDYLPLLLEFFAN----N----E
QDSEPIMSKYKENIQALHVQLKE--ADSMYEPILSVLLAIDQTN-----
>SaNarJ_QOE84506_Staphylococcus_aureus 169 bp
YQESFGYIAQQLCFPE-KTFEEGYD------LIATFSLSEIKAIYTDTFDTKK-------
APLYMTDTQKERGQMLAKLKVLYEMFGLE--MVDNELSDYLPLMLQFLQV----EWNDAE
ENIQLIIMIIEDGTYVMANALGE--DNNPYAYVIQLRKTLKTSPKGVKH
>AFT71329_Alloalcanivorax_dieselolei_B5_Bay2015_1a_NarJ 169 bp
TQRSLRALARLLEYPET-LQQALNAERR--RLGQAADLLDLQAEYVALFDGRA-TSLLLF
EHVHGE--SRDRGQAMVDLLDHYRQAGFQLEAREL--PDYLPLFLEFLSTRREA------
-IGRWLGEV-RAILARLAARLESREAP--QALAVTALLALISE--PEVS
>CCH08868_Achromobacter_xylosoxidans_NH44784-1996_Bay2015_1a_NarJ 169 bp
-MSLYRLLSALLCYPEE-LLDALAAHP---ELQPSQDLIALQETYVATFDNRA-HSLHLF
EHVHGE--SRDRGQAMVDLLETYRQHGFEPVVSEL--PDHVPLFLEFLGVIDPA------
-ARDLLDDA-IHVLAAIGSRLARNESP--YASVFVVLRGLSPR--EQTA
>AAC74548_Escherichia_coli_K-12_MG1655_Bay2015_1a_NarW 169 bp
-MQILKVIGLLMEYPDL-LWECLA------RLTDNAPLLDKQAEWCEVFDGRT-TSLLLF
EHVHAE--SRDRGQAMVDLLAEYEKVGLQLDCREL--PDYLPLYLEYLSVLPDD------
-AKEGLLNV-APILALLGGRLKQREAP--WYALFDALLQLALS--KQVN
>AGT24104_Klebsiella_pneumoniae_JM45_Bay2015_1a_NarW 169 bp
-MRILKVIGLLLEYPDL-LWENLA------ALTPTAPLLDRQAEWCEVFEGRA-TSLLLF
EHVHAE--SRDRGQAMVDLMNQYQQAGLQIDCREL--PDHLPLYLEYLSILPPA------
-AREGLQNI-APILALIGGRLKQRACP--YYQLFDALLALALT--KQVA
>AEF40543_Hoyosella_subflava_DQS3-9A1_Bay2015_1b_NarJ 169 bp
--LVWRLCALLLDYPHR-TLVMV-ARV---PLKSNTDQITLAGHYVETFDRRR-SSLHLT
YYAYGD--TRKRGGALLMMKQAYRSAGAEMDEQEL--PDYLPAVLEFASTIDAR------
-GGRILARH-RAVLELLRLSLHDSESP--YAAVVDALCDTLTT-TRVLA
>YP_001125823_Geobacillus_thermodenitrificans_NG80-2_Bay2015_1b_NarJ 169 bp
RQTIFLCVSYLLSYPDQDYLEAVRT------LLAATPARDRMEQYVETFDGKK-------
TNLYLTGEQRERGIELVALKARYEAAGFT--VSEHELPDYLPLMLEFLAY----E----E
PHAISLLADYADHIREIGERLAA--AGSPYVQLFELNLTFTTPIPKGSA
>CCI70431_Paenibacillus_polymyxa_M1_Bay2015_1c_NarJ 169 bp
FKPSFGFFAQQLMYPE-AFLEAAYT------ANMEFSMEEIQEMYTETFDQKN-------
CALYMTEDAKERGQMLVKLKVLYEMYGLE--MPDGELPDYLPLMCEFLYA----EWQDTT
ENFRMPIAILEDGTYHLLKALEK--MESPYFHLVKLRETLKEQEAAAL-
>ADD68831_Denitrovibrio_acetiphilus_DSM_12809_Bay2015_1c_NarJ 169 bp
-MKIFDQYSELLRYPSK-AV--FSNGVD---LERTAHLKYLQEEYVDSFD---SEKSSLM
ITVHLEKERNILAGFAS-FQKTYGGSGNA-------SPDYLP--------LL----NALQ
DGRTLLMSILLRAVEKIETALTRSS---VYLPVLCLKEECLFAENQEVS
>ACN13187_Desulforapulum_autotrophicum_HRM2_Bay2015_1d_NarJ 169 bp
TKTLFKLLSFLLYYPGDEVETILKK------IDETKSLIQIQETYTAAFDNPA-------
TTMNLTGDNEKRAGLLARVQQVYQDAGYE--RITGELPDYLPLMLEFLSV----Q----E
EKNEALILECLQGFDQYITRLRP--VAPMYADLLQLAEMTVQETTGCS-
>AFM23684_Desulfomonile_tiedjei_DSM_6799_Bay2015_1d_NarJ 169 bp
NRMVFRLFATLLAYPDEELREAVFS------CKEHRPLISLQAEYTELFDYPS-------
TCLNLTGEGKDRGSALVRLNSLFKQEGYE--LSNSELPDFLPVILEFLSI----G----P
ESCSLICKQYRHHICQLARRVIE--KSDLYKNLFEILMLFQ--------
>ACD93936_Trichlorobacter_lovleyi_SZ_Bay2015_1e_NarJ 169 bp
---SYDALARMLDYPEKDEL--VSS---FLKIYSVSSLAALQEEYVATFD---NPATAPY
LGHHLDNQKMLKQE--------FERCGYN--PVGTELPDHLSVVLGFLAHLARQ------
-RRPFITECVLPGVERLHTAFTR--QDSWQVLVETLCAE--KEVQ----
>ADU67156_Desulfurispirillum_indicum_S5_Bay2015_1e_NarJ 169 bp
TAELYRCFSVLMY-PDH-MASV---------LPQVKVMQE---AYTAAF------DLQPL
AAPYVG--YHLFGDDARRLQEIYRQRGITPDPG--ELADHLAT---VLRFLAT-TAGSTE
HARD----ALLPAVRSIHGALAQGENP--YRHI--LQSLEYCIDRSVTT
>YP_003142843_Slackia_heliotrinireducens_DSM_20476_Bay2015_3b_DmsD 169 bp
-AAAARMLGLLFSCDPKATIANMD--ADETP--------ELASAYRHLFVGPTKLAAPPY
GSVYTDRDQVVFGESTIALRTWMRRAGIGADGLDGAPEDHIGTMLLLLSWLVEH-KPELV
E--EYLTDHLLTWAPHYLDELEEAAEGGFYGTLARLANETLEDELQVEL
>ACO75481_Laribacter_hongkongensis_HLHK9_Bay2015_3b_DmsD 169 bp
-APAFRILGALFYQPPAGLTGFLA--SPDFPFAT----AGLAREHQWLFVGPAALPAPPW
GSVYLDEESVLFGDSTRALQAFAGRHGIALETGQREPLDHFGLVCWLVAHAAEAGDEAAV
H--ELLCEHLLPWSGRFLSLFEEAAGTPFYQAAAGLARLTLQTGWSVAA
>AGH38898_Bibersteinia_trehalosi_USDA-ARS-USMARC-192_Bay2015_3a_YcdYb 169 bp
----FSLLCRLF----N-LFYRTFAWLKGLSSEQLANPLELSESYQRLFGDG---SVNTT
ISNY--------GFSVADFHTFRQQRNMPEVAN----LDHVALLLLTASWIEDN--DS--
-QQELFVQFLLPCLSKFLGKVEAFDT-GFYKAL--------TRDADELE
>CBW16028_Haemophilus_parainfluenzae_T3T1_Bay2015_3a_YcdYb 169 bp
----FSLISRLF----N-LFYRVFDWLQGLSSEAKIDLTLLDQEYQKLFGNG---NVPTA
ISSY--------DIDVQRFVDFRNTRNVPEAEN----VDHFALLLLTASWLEDN--ES--
-QQDLFGDFLLPCAAKFLTQVETYATLPFYRSL--------TREIDELE
>CCF10057_Pantoea_ananatis_LMG_5342_Bay2015_3a_YcdYa 169 bp
----FSILCRII----S-LFNRLFTLIRKLE--ENSDPQALAADYDALFVSD--CKVSPF
ASRWP------EGKPEADIRAFLTARGMPLGEAP---ADHFGGLLLAASWLEDQAADE--
-QLALFDVYLMPWCGTFLGKVEAHANTAFYRTL--------SREADELV
>ABV41038_Serratia_proteamaculans_568_Bay2015_3a_YcdYa 169 bp
----FSVVCRVL----T-LFYRLFTLIKKLE--EGCDVNQLSSDFNAMFVSE--CSVSPF
RSAYV------EGATEAEVRTFLQQRGMPLSEAP---ADHFGSLLLAASWLEDQQEDE--
-QIALFDDYLLPWCGRFLGKVEAHATTGFYRTL--------ARESDELA
>ABV36017_Shewanella_sediminis_HAW-EB3_Bay2015_3a_DmsD 169 bp
RV-----LHNQFHSPTAQTWPTLNQAIIEI-LQR-DELKEVEMDYYRLFVGP-GPVLAYP
WGSVTERENLVCGESTWAFQKFCRAHGVDLQPEQTGPTDHFGLMLAILAALLEQGND---
-INELLQQHLMPWAPRMLELVCQHAATDHYRGFAKLTAQLL-NERALLI
>ABV34961_Shewanella_sediminis_HAW-EB3_Bay2015_3a_DmsD 169 bp
----YQGIARILNDPTE-LIQS--E---DVPLSNTDKQQALKLDYAQLFYGPGEPNAVPW
GSVY--SERQLLNDKTTLLKAFYQEQGISLD-----TNQPVDHIGLFFAVLDQLTQ--WA
QCMILLQQHLLPWSGRCLELMTE-AKTDFYRGIALLTQAYL----EGLI
>YP_007802234_Gordonibacter_pamelaeae_7-10-1-b_Bay2015_3c_DmsD 169 bp
RCFLYRYLWRAFAAEPDALLDITREECALLGLQDANGLGQLRSVYTKLFIGPAKLPAPPW
ESVYATGEPLLFQESTLAVREAYRRAGYAAAGYPHEADDHLAVELDFMATLASDARAAYE
AQRDFLREHLLAWVGAFAERLADSAAGAFYPRFAELAALVCARDAEVLE
>ACV21791_Slackia_heliotrinireducens_DSM_20476_Bay2015_3c_DmsD 169 bp
RYYLYSTAQALLGNEPTVLLNA--------DVDGEDGLLGLSAQYTRLFVGPGKLACPPW
ESVYRSNSRALFQRSTLDVRNAYREQGLLPQMYPRVADDHIALELGFLAQLAKRAMDAHQ
ASARFASEHLNVWLVGYASDLQKEAPDSLYAAVARIAQVFCARDVLLTG
>YP_003144448_Slackia_heliotrinireducens_DSM_20476_Bay2015_3d_DmsD 169 bp
AGDFLRTLASTLYKELSDQIDAFMGSET--ELGRVNARQDLAVEYARIFLAAGENCATPY
ESVFTSPEGLLMQDARDQVVKVYRSQGFKVDPSLNDPEDHLAFELQFLAGMCDKTRDALE
EQVDFIDAHILNWIDRLTARVDTCATLAFYTSVMRIIKGYIVEHRAILS
>ADD69379_Denitrovibrio_acetiphilus_DSM_12809_Bay2015_3d_DmsD 169 bp
RSVAYNVFSKAFKDVPDTL---FKETAEYMDLKEPT----RSRDYTRLFI-IGKFSVPIY
ESVYTSQ-QLTKQDAWAEVKRLYIKNFYKLAEGDKTMEDHLALELQFMGLLSNKTTSFIE
DQMDFLEKHLLVWAPELCDKVTENAHTGFYPAYAYMLKGFLEEDAELLD
>YP_003700670_Bacillus_selenitireducens_MLS10_Bay2015_3g_TorDbisC 169 bp
KANLFKVLSELYKEPGAGYMDYLIEALEELPLADSHNENKLVIDYAKLFVGPFDMKAPPY
GSVYLDDGRRLMGDSTTAVEKFYSETGVEKLNVYHQPADHISVELEFMYYLYFKYVESGE
LMQRFMQQFLFTWIFKFAKKIRENANEPFYLKLAQLTEEII--EWEAHQ
>ADU65136_Desulfurispirillum_indicum_S5_Bay2015_3g_TorDbisC 169 bp
RANGFKLLAALFYEPEKKIFAQLTEIVKKVPLEPYHDQE-LLVEYAQLFVGPAELIAPPY
GSVYLDEERQLMGDSTLEVIKIYRENGLSIDGSFKDAPDHIVAELEFMYYLLFQEAQYLQ
IQQMFLDNFLLPWLKPFCENILNGTDNEFYCALAKALRAYAESTHWTKQ
>YP_001319190_Alkaliphilus_metalliredigens_QYMF_Bay2015_3e_DmsD 169 bp
RMFAYDLLKHTFCQEPSNFIENIMENFPFIDVSGDEEYEKLHWDFTKMFIGPNFLPAPPW
ESAYLNEDRLLFQEETLEVRKKYLKYYFLPKNYPHEPDDHIGLELDFMYRLSKLTIELAE
KQDTFLTEHLLQWIDRFTDDVIYHADTDFYKGMARVLKGYLELDRTIIK
>YP_007939243_Clostridium_pasteurianum_BC1_Bay2015_3e_DmsD 169 bp
RQAIYAMLAALYR---G--LDKISE---EV-FKDQD-REDLLEDYENLFVGPAAILAPPW
ESVY--EDRLLFGESELQVRKFYRNFGLDVSK--KEPADHLAFQLAFMSRL-----FSIE
EQIDFLNNHLLTWTYKWYDEVAENAKTKFWRDISRIVVRWFKED-DLNN
>YP_006429907_Desulfitobacterium_dehalogenans_ATCC_51507_Bay2015_3h_DmsD 169 bp
RTELYKFFGNLLTSEAATPLNGWGSPL---PLRKNEARQEVLAEYTSLFLGPGRPKAPPW
ESVYRTEEQLLFSRTTYEVRKILADNGLEIAEKNHQPEDHMGIELLALAMMSENLL--VQ
D---FIDEHLLSWIPE-LYRDAKNGSVGYYGGLIELIWGVLDRELEFLT
>ACV56360_Eggerthella_lenta_DSM_2243_Bay2015_3h_DmsD 169 bp
EA--YAFIGNSLLKPMT-MTSTFWEAFPSF-VAEEDESQRAAVEYTKLFVGPPSPAAAPW
ETM---GENVGFGQATFEMRELLREAGLEVRNVNNQYEDHLGIELLYLSSLCAR-ADA--
-VADFIEKHPLSWVDAFRARIAEAAPDGYFVSLAGLARALLA---EALR
>YP_004971169_Desulfosporosinus_orientis_DSM_765_Bay2015_3f_DmsD 169 bp
RRYLYELCQHIFGHEPSALLELTQEVLDLLDYKAEGTLEKIISEYTYLMIGPNKLPAPPW
ESVYLTKERLIFQESTLKVRQKFLKYHFLPANYPHEADDHIAFELDFMGRLAKSTMESFD
NQKAFLEEHLLVWIGDFAEVIQESRTHYIYPQIAVLVHEFIKIDKEIID
>AFM00268_Desulfitobacterium_dehalogenans_ATCC_51507_Bay2015_3f_DmsD 169 bp
RHYLYQLLQRIFGNEPNELLDITLEALELMDLQADSILDKLTSEYTYLMIGPHKLPAPPW
ESVYVTKERALFQESTLKVRRTYLNYQFLPANYPHEADDHLGFELDFMAHLAKLALENFD
KQKAFLGEHLLVWIGDFAKDMQTSKTHHFYPQMAILTQQFLQTDRLVLD
>AET68154_Desulfosporosinus_orientis_DSM_765_Bay2015_3h_DmsDbisC 169 bp
YAKAFGFLAGILNNSPHEMVRQFSDPGNRF-MSAEKIVQELAVDWTHLFRGVNYGPPPPY
EGVYSEKD-RVGINVILDVNQEYLKYGLSIAEDKKDRGDYLGYELDFIRHLAEKAAAARE
EICEFLRKH-LSWTGGFCSKAADYADTDFYRGFLIL--------LDTVS
>AFM00248_Desulfitobacterium_dehalogenans_ATCC_51507_Bay2015_3h_DmsDbisC 169 bp
ISNAFAFLASILNNQPDEMIKRFNEEESPF-IAGAELVQELSVEWTRLFRGISYCPQPPY
AGVYNSVD-GVGVDAIMAITQLYSSHGLGIRQDNHNRMDYLGTLLDFISILAKRAAQETE
LILDFLQKYILPWVDKFIDNAQEYAQTDLFRGYLIL--------LESLK
>CBS90684_Azospirillum_lipoferum_4B_Bay2015_2b_TorDfdh 169 bp
RADVYRLLALTLAPPSD-LLGL---------IGRPQEAER---EFNALFIGVVQGELVPY
ASYYRT--GFL------TLRADLQALGLERAPDVSEPEDHIAALCDVMAVLI---REGAA
HQRHMLDSHLTPWAGRFFQDLEVAEAAGLYRPLGTVGRLFLEIEREALD
>BAI80796_Deferribacter_desulfuricans_SSM1_Bay2015_2b_TorDfdh 169 bp
RMFFYDLIKSFFTEPTEEIFKSFQQMLGFF-FKN-YDYEKLKNEYYELFVNPFSDNLINL
NASFLDGKNF--GETLVKLRDFLWKREIVKDEEFKDSEDSIVFLSDTMIYLIKS------
-QIEFFEKFIEPFFLEFAKALKNHPQAYFYASCGALIDFML--EKSLLS
>AEV38440_Pseudovibrio_sp_FO-BEG1_Bay2015_2b_TorDtorAC 169 bp
RSLVYRWLASFFTSEVKETLESGKALLDVF-FTNKEDYQTLATAYSRLFLGAGAHSAPPY
ESAYYN-EKTLFQKPTADMNKLLQDLGISIESSLKEPADHLGVQLNVLAEYIDREA--LA
EQIWFLSNHLLNWVPSFCEGCKRD-PSGFYEQLAAALNTWLSMDL---A
>AGV15928_Vibrio_alginolyticus_NBRC_15630_Bay2015_2b_TorDtorAC 169 bp
RAEIYWWFSSLFAKELTKELEAIRSFLAGLELVD-QDREDLAADFCELFL-KTKYGALPY
ASMYIG-ESLLNDKPAEEMEKLMAEFGVQVDENLKEPADHLAVELDFLGNMIIR----SN
EQNDFIQQQLMSWLPQFSDKCKQD-EFGFYSSVAKLLVAFCKLDSE---
>BAI81083_Deferribacter_desulfuricans_SSM1_Bay2015_2b_TorDbisC 169 bp
EIGFFFILSLCFRYPDN-VYNKFKDFFEN---KELEDQSEMEAEYVRLFVN--GVIAVPY
ASFYLEEEKLLMGESTVQLRDMMEEEGFILKEDIKEVPDHIYILLEFASSLI-NKIIDLN
K---FLYAYIGRFVVDFSDKVINESKLDFYRDAAKALKGLFEIDEDILE
>AEI14830_Flexistipes_sinusarabici_DSM_4947_Bay2015_2b_TorDbisC 169 bp
SYGFFMFLSALFRYPND-IYNTFKDFLED---SNLPSKDEMETEYVKLFVN--GVPAPLY
SSVYTDSEKLVQRDSTVKLKNLMESTGFAVESEIKELEDNLYIMLEYLSHLFTNEIEKL-
----IIKKYIQPMFPEFYNKITEHAGISFYKESATILYNFIDIDNEVFD
>ADR35146_Sulfuricurvum_kujiense_DSM_16994_Bay2015_3m_TorD 169 bp
RLYIYAFLSRVMSNIPDRFIHD-ESLLEIIEE----LYEALNIDYSSMYI----LNTQPV
ESFVLDAKNETLVGLQNPVMAFYFTHGFEVNDQTDIAPDHLGIEFAFMQTL---------
-QLEFLDQHLFPWVVPYMMGMKSMAETPFYRDMCDFIIEFLSADYEYL-
>BAF69691_Nitratiruptor_sp_SB155-2_Bay2015_3m_TorD 169 bp
RNAMYGLVSRIFLIEMDDTLAR-PNFQELFPR--KLINELLNVDFTDIAI----MHLIPY
ETFYTREDGMIESGGANPVLQVYNDFGYRVDEKARVSPDHIGVELEFMNLLTNAQKKAES
EQKRFLHEHLLQFAPMYLINVAEQARTPFYKDAAKLALEFLLEDNEYLS
>AFL99836_Desulfitobacterium_dehalogenans_ATCC_51507_Bay2015_3i_TorDbisC 169 bp
LQDLLRLFAEFFAFPDD-FCEAVKELSQRA-IE--LSYEEWVTSYNRCFLGVQKPFAPPI
ESIYKNQKGYLMGDSAQHVQHILKSFGLEIPQEYTMMPDHLVILLELLAFLVGSGFE---
-AKQLCQDHFDWLPDLQKAIEELPANGRIFIAALRELEDILHARNHRLL
>ACV56865_Eggerthella_lenta_DSM_2243_Bay2015_3i_TorDbisC 169 bp
----FTVLSMCF-APVQQLI--LWSFLD---LGERCPLQELSAEVKALFT-PTPESAVPA
ESLYLSAEGMYQGDSAR-MRDLVERMGMRVPPEFSACPDHLALELDLAAVLLRSGMDA--
-ARQFLER--FSWLTAYRMRLLE-ADARFYIGLVDVLVGHLRAERNRLH
>EAU00845_Campylobacter_curvus_525_92_Bay2015_3f_TorD 169 bp
RYYIYKAFYIVFS---AELLDEISE---RI-LYKDEFLSRLSSEYTAMLIGPQRLPAPPW
ESVY--EEKILFGNSTLIVRNKYAKYGLLPTKHPHEADDHIAFELNFMLYL-----AGII
NSLEFLDEHLLTWVGKFSSDL-EYQNGLYIKKVSYFLTTFLKYDKELAK
>ACF43602_Pelodictyon_phaeoclathratiforme_BU-1_Bay2015_3j_TorDbisC 169 bp
HAFVFRFL-SLAFAYPNA----------FL-LKSKEKQEMLQAEYTRLFINGYHTPCPPY
ESVYREKR--MLGQASIDVQALYREWEMSVETG---LIDHIATEFEFLSFLASASTV-KT
ISDHFIKEHLCRWVPQFVGDLKSATSLDAYRLLGILVESSLKACR----
>ACF13344_Chloroherpeton_thalassium_ATCC_35110_Bay2015_3j_TorDbisC 169 bp
QSRIFRFF-SLAFAYPNA----------FL-LNKKEETVRLQAEYTRLFINGYTTPCAPY
ESVYREKR--MLGKSSMEVQERYQEWGMTVDAS---LMDHLATEFEFMAFLCSAATL-EE
TLQTFLSEHAQKWIPQFAADLQANAKVQAYQLLGEILGKTVSNISVESL
>AFL98937_Desulfitobacterium_dehalogenans_ATCC_51507_Bay2015_2b_TorDttr 169 bp
RDRFYAFFASLLEEPTE-TIQKLSGLLE--KIRIQATMERLRQDYYDCFF-PMGKYVPPY
ESALFKQKKKINTSLTAQIKQQYELTGFD--SPLKNLADHVGFELAYMAYLCQQEHEAKE
AQKEFMAEHLLMWIPSLAEALR-TL-NGFYSQAIKLHEDFSCVEC----
>AFM02349_Desulfitobacterium_dehalogenans_ATCC_51507_Bay2015_2b_TorDttr 169 bp
RERAYELLAGIFKEPTE-TLQNLEDSL---KLREDPELQELLQTYYDLFF-PVGRFVPPF
EAAIAQRQKGFWGDSTLQVRQIYQQIGFE--QPLKEIPDHIGFELSALACLCQA--EAWE
EQKILLEEHLNQWLDHLREDLA-GAPTGFYT--------FACREEENVS
>AEA46738_Archaeoglobus_veneficus_SNP6_Bay2015_2b_TorDpurple 169 bp
RMAMYSFLSSVLDAPPE-FLRD---EVV---LTDFENVEDFEIEYTAVFVGPFGETVSPY
QSTY--DS-Y--REVTARIKRKYLEMGYI---QVSEPADHIGVELSFMAESCRA----LE
SQMKFLKEELLTWIFNFCNALENNENARFYKGISKILRGFMEMEKRAVD
>ADC65170_Ferroglobus_placidus_DSM_10642_Bay2015_2b_TorDpurple 169 bp
RRDFYRFLSSLFS---GDLAEKIVE---GF-LEEEA-VKAIQNEFATFFSGSSEIPTTKS
EVFG--A----YGKISLEVEEKMREFGYHLIN-STLPPDHIAVELDFMAAL-----IDSA
LQLEFLENEIFVWVFKALKKLEE--RTEFYRGVAKIAAAYLKFDRMLWN
>ACV48575_Halomicrobium_mukohataei_DSM_12286_Bay2015_3f_TorD 169 bp
RATLYRTLAHAFRHPDE-AFEALDA---DI-VAQDDGYETLAARYNDIFEGEYGPPVPLY
ESKY----RRSWNDVNLDLARAYDYYGLAIDQDDRDNHDALAYELEFAAFLARR--EA--
-RLDFHDRHLGHLAAGVADRLAE-PGTGVYGRLGQFMERVVRADRARLE
>ADB60536_Haloterrigena_turkmenica_DSM_5511_Bay2015_3f_TorD 169 bp
RARLYKLASMAFR-PTD-LREAFDD---QL-LGDPDDADEIEDTYAALFGFEQGGEIQQY
EVEYGS--GTLV----TNIAGFYGAFDLDLEDGNRERVDHLCI-----------ELEFVS
HQTAFLEDHLGRWVPRFRETVHDDADDPFYRALADLVVALVETDADRFG
>ADN51533_Vulcanisaeta_distributa_DSM_14429_Bay2015_3k_TorDbisC 169 bp
RSIIYDFLASSYIYPYR--LSD---RI---GLYPLGLAENIQVDFTRV-----DYGAIPY
EG-YTHTGYLDMNTEI-TLKRIYADYNLVVNKDFRDRGDHIAVEFAFMSFLA------YK
EEDYFINNHLINWVPIFVSTSLKLVRTDYFKLLLNFTRDF-VVQDREVI
>CCC80726_Thermoproteus_tenax_Kra_1_Bay2015_3k_TorDbisC 169 bp
RALLYDFLSSLFIYPYR--LSD---KL---SIY-LALAEGIEVDMTRI-----DYAVPPY
EG-YLHTGYLDMTVED-SVKRFYAEYGAGFERQFRDRADHIAVELAFMSYLA------FK
EEERFLVNHLLTWVPVFVRRALKHVDTSYMREALLLTREV-LTQDKDII
>AFM00389_Desulfitobacterium_dehalogenans_ATCC_51507_Bay2015_3l_TorDbisC 169 bp
ASDLYQLLAMWLQLPTEALLNGFDEGFPHL-LKSSKSQEELRKEYTRLFTHPKPQ-IHIY
ESLFFNPEGLFISPAALDAERCYKKAGVARAKEVNEPGDHMATEMEFMMFLYLQKAKALQ
EEIQEFYEHLQKWAKEFFARCST-SEHPFFKTVGEIGSIFMK---EMLP
>ACV21848_Slackia_heliotrinireducens_DSM_20476_Bay2015_3l_TorDbisC 169 bp
LAAMFKLFSI--LQPIADLL--LRD---DVPLDTEEVLHELRQERTRLFIG--KPLVKSS
EGLW-DRERRMINQYSIEVQEFMRECGVAKKAGTNDCIDYLETECDFCAFLADREY--IE
M---FMDEHVKKWGPGLCEDVVRETRNPYFRAAYGLMAEYL----EF--
>ACV23725_Slackia_heliotrinireducens_DSM_20476_Bay2015_3f_TorD 169 bp
LISRVRLYT-LFGNTT-ELIDELLGGTQDAELRKSELADTAKDEYTRQFVGPGTLPAPAT
ESPYLTRDASTVQENTLLVRMEYRMYGLQ--AKRFQPEDHVAMMCSFMASRAKKALQLLR
AERAFVVNHMANWLPEFAKLTRHTKTTVMFPQLIEALSVFVNVDATMLA
>ACV55162_Eggerthella_lenta_DSM_2243_Bay2015_3f_TorD 169 bp
LLARARLYA-LFAAPD-AVLEALLGATADADVAAAALLEAARDEHVRVLVGPGALPAIPW
EAPYRTGEPTVFQEDTLAVRAAYRARGVQ--PRKMQPDDHVSLECAFMAREARFSLAQLI
AQQSFVVEHMTAWLGEYAKGLRRSATAVLYPQAAEALVAFVALDATFLA
>ADH85127_Desulfurivibrio_alkaliphilus_AHT_2_Bay2015_2a 169 bp
------------------MEATLL----NLPARQNVQLEQLENIHVRLFIDRGGTKTPPY
AGCYLD--RDDRRQFMIDFSGICCEQGIVISSGHP--PDHIPAMLETLALLLAEKESP--
-IDSLLQRYYRGWPERFAAALEEHDEVGFYAAA---------AAEATLH
>ADU67321_Desulfurispirillum_indicum_S5_Bay2015_2a 169 bp
----------------M-LVGALL----KVPAQAGFELNDLESIYVRLFVDLGGVKAPPF
AGCYLD---VNRLDFMEAFSGLARSSGIELDRSYP--PDYIPMMLEVLAMMI--NEMA--
-VKVHLEDYFSLWPEAFVQRLQSHDDSGLYLEA---------ARYEDLA
>WP_307633796_TDB_TVB_Thiovibrio_frasassiensis_RS19-109_YeS_1of2 169 bp
MAEIYRFLAQSMRYPTSDYFSILDAFLAELDLRQTDWLEPIQVEHTRLFVNAIKVVAPPY
GSVYLSDDGMLYGPSAEKAKAFYREQGFELVGE-SDIPDHINFELEFLALLAEEGKTQE-
-EELFLQKHFRPWFPSFRARVLAEVRHPYYRVLVNLIDFFIREEL----
>WP_307632179_TDB_TVB_Thiovibrio_frasassiensis_RS19-109_YeS_2of2 169 bp
QSDAYRLLAACFSQPDRNLCANLAGLMREILMAQNSQEE-LLIEYSGLFLGPFGAPAHPY
GSVYLEQDRKLMGDSTMEVLKLYAESGVQHE--GDEPPDHIAIELEFMGFLEGRIAQAVS
ERARFFNRLLAPWAPILGNILKEQATLAFYRDLGECLLGFINAERQRLQ
>ST-21_1641_CMP_SVC_Sulfurovum_sp_ST-21_YeS 169 bp
RIALYALISRLMMVEVDVFLDQ-ESLLSFFPL--DLINQYYNVDFTNLFL----MHLVPY
ESFYTRDDQMIESGGDNPVVELYNELDFRVEDAARVSADHIGVELEFMYMLCMAQRKALD
AQRAFLKEHLLEWAPMFLINAKRESRTPLYHDGAELTLEFLLSDFEYIT
>ST-29_chromosome_1673_CMP_SVC_Sulfurovum_sp_ST-29_YeS 169 bp
RIALYALISRLMMVEVDVFLDQ-ESLLSFFPL--DLINQYYNVDFTNLFL----MHLVPY
ESFYTRDDQMIESGGDNPVVELYNELDFRVEDAARVSADHIGVELEFMYMLCMAQRKALD
AQRAFLKEHLLEWAPMFLINAKRESRTPLYHDGAELTLEFLLSDFEYIT
