# Supplementary material for: Sulfur disproportionation occurs globally across anoxic habitats and has multiple mechanisms of independent evolutionary origin
Source: ISME J. 2026 Mar 2;20(1):wrag042. doi: 10.1093/ismejo/wrag042 (PMC12998232; doi:10.1093/ismejo/wrag042)
Supplement: Sup_File_4_raw_trees_wrag042 [file sup_file_4_raw_trees_wrag042.zip › SupFile4_raw_trees/SupFile3a_aligs/tusa_cleanplus7at.fasta]

>contig_1_1156_TDB_DBB_MOM_B35_Yes_1of2 76 bp
MIQENAYLDAKGLSCPMPLLRTKKEIGKLNSGEILKVDGTDPGSRNDIPGWCERAGHEYL
GEKEESGYISFYIKKG
>WP_099590604_NSP_NSP_ni_Leptospirillum_ferriphilum_1of3 76 bp
-MTETEVLDCSGLACPMPVLKTRKSIDQLKVGDVLLMISTDPGSRPDMEAWTKKTGHSLI
EFKKEEDKFKFWIKKT
>WP_036079928_NSP_NSP_ni_Leptospirillum_ferriphilum_3of3 76 bp
-QSPDQILDLRGVKCPFNFVKTKLKLETMESGQTLQVVLDPGEPVANVPRSARDEGHQIL
SVSEADGLYNVLLRKS
>WP_333653846_NSP_DSP_ni_Dissulfurispira_sp_CTOTU21519_1of4 76 bp
MIKPDVVLDLKGLHCPMHIMKTKNALDLMKAGQIIEVISNDKNSKTDISGLCRRLGLELI
STKEENGIFRFTIKK-
>2514921520_A316_01402_TDB_DCP_j_Desulfocapsa_thiozymogenes_Bra2_YES 76 bp
MLAVTATLDAKGLSCPMPLLRTKKEIGKIKSGEILQIDGTDPGSRNDIPGWCARGGHEYL
GEKEQSGYISFYVKKG
>Acidobacteriota_bacterium_MCK5375906 76 bp
-ITPFSVLDARGLTCPMPLLKTKKELKGVPAGETLEIWGTDPGSKNDIPHFGGKGGNTFL
GFVDDEGYTRYFIRKG
>Acidobacteriota_bacterium_RMH80291 76 bp
MITPDKTLDASGLNCPLPVLKTKKALEELQSGQVLEVITTDPGAKADIPAFCNRTGHQLL
ETVEEGGKIIFYLRKK
>Actinomycetota_bacterium_MBI5870509 76 bp
MVKADSVLDVKGLCCPMPVVKAKKAMDALEVGQVLEIVGTDPGSKGDMPAWANRAGHEFL
GATEDGEVFTFWVRKG
>Actinomycetota_bacterium_MCL4473448 76 bp
MVKADSVLDVQGLCCPMPVVKAKKAMDAIEVGQVLEIIGTDPGSKGDMPAWANRAGHEFL
GSTEEGEVFHFWVKKG
>Alkalibacillus_haloalkaliphilus_WP_017185092 76 bp
-MNITKTLDAKGLACPMPIVRTKKAIEEVNSGDVLEVVATDAGAKSDLTAWTKSSGHELL
ETKEEDGVYTFYVQKG
>Aquificaceae_bacterium_MCS6876344 76 bp
MVTPDKTLDASGLNCPLPVLKTKKAIEELQSGQILEVITTDPGAKADIPAFCNRTGHQLL
ETVEEGGKIIFYLKKK
>Aquificaceae_bacterium_MCS6957865 76 bp
MITPDKTLDASGLNCPLPVLKTKKAIEELQSGQVLEVITTDPGAKADIPAFCNRTGHQLL
ETVEEGGKIIFYIRKK
>Aquificaceae_bacterium_MCS7196247 76 bp
MITPDKTLDASGLNCPLPVLKTKKAIEELQSGQVLEVITTDPGAKADIPAFCNRTGHQLL
ETVEEGGKIIFYLKKK
>Aquificota_bacterium_NPB06564 76 bp
-MRVDKRLDASGLHCPLPVLRTKKALDEMEEGQVLEVISTDPGSKLDIPAFCKRAGHELL
EVRENEGKFYYYIRKK
>Armatimonadota_bacterium_NQV19209 76 bp
-MQVDQTLDCKGLSCPMPIIKLAKTVKKMNSGEVLELLGTDPGSKTDVPAWCEKTGNIFL
EQAEDGGTFKFYIKKK
>Bacillaceae_WP_003252677 76 bp
-MNVNKVLDAKGLACPMPVVRAKKAMDELTSGQVLEVQTTDKGSKNDLPAWAKASGHTVI
DMKEENGVLTFWIQKG
>Bacillaceae_WP_004427614 76 bp
-MEVTKVLDAKGLACPMPIVKTKKAMDELQSGEVLEIQATDKGAKNDLVAWASSGGHDLL
SDKEENGVFTFYIKKS
>Bacillaceae_WP_028397793 76 bp
-MESTKVLDAKGLACPMPIVRTKKAIDEINSGEILEIHATDKGSKNDLTAWASSTGHELV
KDTEEDGVYKFWIKKA
>Bacillales_WP_026678590 76 bp
-MNSNKVLDAKGLACPMPIVKTKKAIGEIESGEVLEVHTTDKGAKNDLTAWAKSSGHEML
KDTEENGVLKFWIKKG
>Bacillus_infantis_WP_224902393 76 bp
-MNSSKVLDAKGLACPMPIVKTKKAIGELESGQILEVLATDKGAKSDLTAWASSTGHELV
DMKEEAGVFTFYIKKG
>Bacillus_litorisediminis_WP_243356658 76 bp
-MNITKVLDAKGLACPMPIVKTKKAINEIQTGEILEVMATDKGAKNDLSAWAASTGHELV
DSKEENGVFTFYIRKG
>Bacteroidales_bacterium_MDD2965839 76 bp
MLEVAAVLDARGLSCPMPLLRTKKEIGKISSGQILHIQGTDPGSRNDIPGWCERAGHEYL
GEKEETGYISFFVKKG
>Betaproteobacteria_bacterium_MBI3524268 76 bp
-MEANQTLDARGLNCPLPILRTKKALNTLKSGDTLKMVSTDPGSLKDIAAFCKQTGNALL
SSQQSGKDFEFFIRKV
>Betaproteobacteria_bacterium_MDA8092833 76 bp
-MDSTQMLDARGLNCPLPILRTKKALNAMHSGDTLKVVATDPGSLKDMVAFCSQTGNALL
SSQQAGGDFEFLIRKA
>Caldimicrobium_sp_MCS7199291 76 bp
LIKADEVLDCKGLSCPMPMLKTKKALQKLSSGQILEVLGTDPGSKNDIPKMCEKEGYEFL
GMIDEPGYTRFFIRKK
>Caldimicrobium_sp_MCX7612738 76 bp
LIKADEVLDCKGLSCPMPMLKTKKALQKLSSGQILEVISTDPGSKNDIPKMCEKEGNEFL
GMIDEPGYTRFFIKKK
>Caldimicrobium_sp_NAZ30039 76 bp
LIKADEVLDCKGLSCPMPMLKTKKALQKLQSGQILEVWSTDPGSKNDIPGMCKKEGHEFL
GFIDEAGYTRYFIKKK
>Caldimicrobium_thiodismutans_PMP62935 76 bp
LIKADEVLDCKGLSCPMPMLKTKKALQKLQSGQILEVWSTDPGSKNDIPNMCKKEGHEFL
GMIDEPGYTRYFVKKK
>Candidatus_Cloacimonadota_bacterium_MCF7910993 76 bp
-MQVDEKLDCKGLSCPMPIIKLSKTIKKMKSGEVLEMQGTDPGSKTDVPAWCNKTGNEFL
EQKEADGAFIFYIKKG
>Candidatus_Cloacimonadota_bacterium_MCF7918403 76 bp
-MQVDESLDCKGLSCPMPIIKLSKAIKKMASGQVLELLGTDPGSKTDIPAWCEKTGNVFL
EQKEEDGAFKFYIKKG
>Candidatus_Eisenbacteria_bacterium_MBM3317859 76 bp
MHEAVKVLDLKGLPCPMPVVKMSQEIGSVKVGEVIEVHTTDPGSLSDFPAWAKSSGNQVL
ESQQDGGVIRIFVKRL
>Candidatus_Electrothrix_aarhusensis_RWX46230 76 bp
MNRPDRFKDLSGVKCPVNFAQIKVQLFAMSSGETLEVILDDGAPIDNVPISVTSEGHSVL
CQEKGE-QWTVLIQKA
>Candidatus_Electrothrix_sp_AR1_MCI5137080 76 bp
MLDVVSVLDAKGLSCPMPLLRTKKEIGKIEGGQILQIDGTDPGSRNDIPGWCTRAGHEYL
GEKEESGYISFFVQKG
>Candidatus_Electrothrix_sp_AR3_MCI5145867 76 bp
--MADKFKDLIGVKCPLNFVKTKVELAAMDSGETLQIILDDGDPIENVPGSVQLEGHSIL
HEEKGN-QWTVVIEKV
>Candidatus_Electrothrix_sp_AR4_MCI5224666 76 bp
MGEADRFKDLSGVKCPLNFAQTKVQLSAMDSGETLEIILDDGLPIDNVPGSVQLDGHTIL
RQEKGE-QWKVLIRKA
>Candidatus_Electrothrix_sp_AR5_MCI5124954 76 bp
MAKPDRFKDLSGVQCPLNFAQIKVQLFAMSSGETLEVVLDDGAPIENVPVSVTSEGHSVL
CQEKGE-QWTVLIQKS
>Candidatus_Electrothrix_sp_ATG1_MCI5140383 76 bp
MLDVASVLDAKGLSCPMPLLRTKKEIGKIDAGQILQIDGTDPGSRNDIPGWCSRAGHEYL
GEKEESGYISFFVQKG
>Candidatus_Electrothrix_sp_ATG1_MCI5142348 76 bp
-SKADRFENLSGVRCPLNYAKTKMHLAAMDSGQTLEIILDDGPPVRNVPGSVQQEGHTVL
CQEKGD-QWRVVIRKV
>Candidatus_Electrothrix_sp_ATG2_MCI5208052 76 bp
-----MFENLSGVRCPLNYAKTKMHLAAMDTGQTLEIILDDGPPVRNVPGSVQQEGHTVL
CQEKGA-QWRVVIRKV
>Candidatus_Electrothrix_sp_AUS1_2_MCI5158955 76 bp
MRRPNRFKDLSGVQCPLNYARIKVQLFAMNSGEVLEVILDDGKPVTSVSESVRAEGHTIL
SQERGG-QWSVLIQKA
>Candidatus_Electrothrix_sp_AX1_MCI5113341 76 bp
MLDVTSVLDAKGLSCPMPLLRTKKEIGKIETGQVLQIDGTDPGSRNDIPGWCSRAGHEYL
GEKEETGFISFFVQKG
>Candidatus_Electrothrix_sp_AX5_MCI5162788 76 bp
MLDVVSVLDAKGLSCPMPLLRTKKEIGKIDGGQVLQIDGTDPGSRNDIPGWCARAGHEYL
GEKEESGYISFFVQKG
>Candidatus_Magnetobacterium_casensis_WP_218251455 76 bp
MIKADQVLDTKGLNCPMPVLKTKKALDGIESGKVLEVISTDPGSKSDIPALLSRLGHELL
ETKESGNAISFFIKKA
>Candidatus_Magnetominusculus_sp_LBB02_MCG6552575 76 bp
MIKPDEILDTKGLNCPMPVLKTKKAIDGIASGKILEVQSTDAGSKSDIPALLSRLGHELL
DTKENGNVISFFIKKA
>Candidatus_Magnetoovum_sp_WYHC-5_MCI4625693 76 bp
MIKADKTLDTKGLNCPMPVLKTKKALDEVSAGQVLEVISTDPGSKSDIPALLNRLGHELL
NTKEEGNTITFYIKKA
>Candidatus_Sulfobium_mesophilum_SPP99785 76 bp
MIKADVVLDTKGMNCPMPVLKTKKAIDGLQSGQVLEVISTDAGSKSDIPALLKRLGHELV
ATKEEGNVFEFYIKKK
>Candidatus_Sulfomarinibacter_kjeldsenii_MBD3852536 76 bp
-LKPFSVLDARGLTCPMPLLKTKKELKAVPTGEILEIWGTDPGSKNDIPHWGDKGDNAFL
GLFDDEGYTRYFIRKG
>Candidatus_Sulfomarinibacter_sp_MAG_AM2_MBD3853620 76 bp
-INPHSTLDARGMSCPMPLLRTKKTLKGVPAGEVLEIWGTDPGSKNDIPHFGGKNGNTFL
GFFDEEGYTRYFIRKG
>Chloroflexi_bacterium_MCX6009660 76 bp
-MKADETLDCVGLYCPMPIVHTAKKMKELKPGQVLEVLSDDPGIKQDMPSWCRTTGNEFL
GIEEDKGVFRVFVKKS
>Clostridiales_bacterium_MBS4030001 76 bp
-MQLKETLNITGDACPMTFVRTKLALEPLTRGDILEVVLNGGEAVKNVPRSVRGEGHKVL
FLEKDDGTYRMLVEKE
>Clostridium_sp_MBS4008027 76 bp
-MQPSKTLDIISDSCPITFVKTKLALETLAAGEILEILLSGGEAVKNVPRSLRAEGHRVV
ALEKSNGTYRLLVEKE
>Deltaproteobacteria_bacterium_HIJ54978 76 bp
M---ATTVDARGLSCPQPVIMTLDEIKTGKDKD-IIVLVDTGTSKENVMRAAASQGCQIN
EVSPEGEGYRITITRG
>Deltaproteobacteria_bacterium_MBM3302752 76 bp
MYTVSKVLDLKGLPCPMPVVRMSQEIKSVSVGQVIEVHTTDPGSLSDFPAWAKTTGNEVL
ETNQGSGVIKIFVKRL
>Deltaproteobacteria_bacterium_MBT8360883 76 bp
MVTANSVLDAKGLSCPMPLLRTKKEIGKLAGGEILQVDGTDPGSRNDIPGWCERAGHEYL
GEKEESGYFSFFIKKG
>Deltaproteobacteria_bacterium_MBT8361598 76 bp
MVTANSVLDAKGLSCPMPLLRTKKEIGKLAGGEILQVDGTDPGSRNDIPGWCERAGHEYL
GEKEESGYFSFFIKKG
>Deltaproteobacteria_bacterium_MBW1636688 76 bp
MLEPASVLDAKGLSCPMPLLRTKKEIGKINSGDILQVDGTDPGSRNDLPGWCERAGHEYL
GEKEESGYISFFIKKG
>Deltaproteobacteria_bacterium_MBW1730202 76 bp
MITPDETLDCRGLSCPMPILKAKKAVGKMKSGQILEILGTDPGTKNDLPAFAQKTGHEYL
GEKEDQGFTRFYIQVK
>Deltaproteobacteria_bacterium_MBW1740326 76 bp
M---PEIVDASGLSCPQPVLMTLNRIKALNKGE-IEVLVDTETSKENVSRAAQSQGWEVA
EVTESATGYRILIKKG
>Deltaproteobacteria_bacterium_MBW1751570 76 bp
-INADKVLDTSGLTCPMPLLKTKKTLKGMASGEILEILGTDPGSKNDIPDFGNKGGNQFL
GYVDADGVTKFYIKKG
>Deltaproteobacteria_bacterium_MBW1921704 76 bp
MITPDETLDCRGLSCPMPILKTKKAIGKMKSGQILEVLGTDPGTKNDLPAFARRGGHEYL
GEKDDEGFTRFYLKVK
>Deltaproteobacteria_bacterium_MBW1979285 76 bp
MITPDETLDCRGLSCPMPILKTKKAIGKMKSGQILEILGTDPGTKNDLPAFARRGGHEYL
GEKDDEGFTRFYLKVK
>Deltaproteobacteria_bacterium_MBW2021935 76 bp
MITPDETLDCRGLSCPMPILKTKKAIGKMKSGQVLEILGTDPGTKNDLPAFAKKSGHEYL
GEKEDQGFTRFYLKVK
>Deltaproteobacteria_bacterium_MBW2096591 76 bp
MITPDETLDCRGLSCPMPILKTKKTIGKMSSGQILEVFSTDPGTKNDLPAFTKRTGHEYL
GEKDDDGFTRFYIKVK
>Deltaproteobacteria_bacterium_MBW2181162 76 bp
SRQANRFKDLRGVKCPINFAQTKIQLAGMTPGEILEIFLDDGDPVENVPGSVKLEGHHVL
RQEKGE-YWSVLIEKM
>Deltaproteobacteria_bacterium_MBW2328083 76 bp
MLDVAVLLDAKGLSCPMPLLRTKKEIGKINSGDILQIDGTDPGSRNDIPGWCERAGHEYL
GEKEESGYMSFFVKKG
>Deltaproteobacteria_bacterium_MBW2544942 76 bp
M---SAKVDARGLSCPQPVLMTLNEIKTGKTSE-VEILVDTETSKENVSRAATSQGWKVT
DVSEEGDEHKITIKRK
>Deltaproteobacteria_bacterium_MBW2646731 76 bp
M---STKVDARGLSCPQPVLMTIDEIKAGVTSE-IEILVDTETSKENVSRAATSQGWKVA
NVSEEGNEYTISIKKD
>Deltaproteobacteria_bacterium_MCF8063082 76 bp
M---SHIVDARGLSCPQPVLMTLEKIKKQARGQ-IEILVDTDTSRENVGRAARSRGWRIR
ETSEEGDGYRVAIEKD
>Deltaproteobacteria_bacterium_MCX5869033 76 bp
MLAIAATLDTKGLSCPMPLLRTKKEIGKIKSGEILQIDGTDPGSRNDIPGWCARGGHEYL
GEKEQSGYISFYVKKG
>Deltaproteobacteria_bacterium_MDD3553898 76 bp
MITANHTLDAKGLSCPMPLLRTKKEIEKLKSGEILEVLGTDPGSRNDIPGWCSRSGHEYL
GEKEDTGFIRFYVKKK
>Deltaproteobacteria_bacterium_NCD25071 76 bp
M---KQTVDARGLSCPQPVLLAMQAMRAAGSGE-IEVVVDNEASRENVGRAAQSQGWSVA
VTDLGNDEFRLDLAKS
>Deltaproteobacteria_bacterium_NOX25606 76 bp
MIQADHTLDAKGLSCPMPLLRTKKEIGKINSGQILEVLGTDPGSRNDLPGWCAKSGHEFL
GEREDEGFIHFFIKKG
>Deltaproteobacteria_bacterium_PID75169 76 bp
MVVPNTVLDAKGLSCPMPLLRTKKEIGKLNSNEILQVDGTDPGSRNDIPGWCERSGHEYL
GEKEGSGFISFFIKKG
>Deltaproteobacteria_bacterium_RLB15987 76 bp
MITPDETLDCRGLSCPMPILKTKKTIGKMSSGQILEVFSTDPGTKNDLPAFAKRTGHEYL
GEKDDEGFTRFFIKVK
>Deltaproteobacteria_bacterium_RTZ98802 76 bp
-IKPDQVLDAKGLTCPMPMLKTKKTLKGMAAGQILEILGTDPGSKNDIPDFGNKGGNEFL
GLVDPDGYTRYFIRKG
>Desulfarculaceae_bacterium_MCF8041932 76 bp
MINAAKVLDLKGLPCPMPVVKMSQEIGSVNVGDVIEVHTTDPGSLSDFPAWAETSGNEVL
DTEQGGEFIKIFVKRN
>Desulfarculus_sp_MBV1737078 76 bp
MINAAKVLDLKGLPCPMPVVKMSQEIGSVNVGEVIEVHTTDPGSLSDFPAWAETSGNEVL
DTEQGGEFIKIFVKRN
>Desulfatitalea_tepidiphila_WP_054029349 76 bp
M---PTTVDARGLSCPQPVIMTLNEIKNGKDKE-IVVLVDTDTSRENVTRAAESQGCRVG
EVTPEGEGYRIAITKG
>Desulfoarculaceae_bacterium_MBW6520979 76 bp
MLVVTATLDAKGLSCPMPLLRTKKEIGKLASGEILQMDGTDPGSRNDIPGWCARGGHEYL
GEKEQAGYISFYIKKG
>Desulfobacter_WP_004075373 76 bp
M---SKIVDARGLSCPQPVLMTLDAIKSGSDGE-LEVIVDNMASRENVVRAAESKGWSVF
EIKDNDDKTQIFIRKG
>Desulfobacter_curvatus_WP_281167888 76 bp
M---SKIVDARGLSCPQPVLMTLDAIKSGTDSE-LEVIVDNMASRENVVRAAESKGWNVS
DIKDNAGDTQIFIRKG
>Desulfobacter_latus_WP_178366329 76 bp
M---SKIIDASGLSCPQPVLMTLDAIKSGSDGE-LEVIVDNEASRENVVRAAESKGWNVF
DIKDDDENTRIFIRKG
>Desulfobacter_sp_HAR34553 76 bp
M---SKIVDASGLSCPQPVLMTLDAIKSGSDGE-LEVIVDNMASRENVVRAAETHGWSVF
EIKDNDDKTQIFIRKG
>Desulfobacter_sp_MCW8800877 76 bp
M---SKIVDARGLSCPQPVLMTLDAIKSGSDGE-LEVIVDNMASRENVVRAAESKGWTVF
DIKDNDDKTQIFIRKG
>Desulfobacter_sp_MDD9303300 76 bp
M---SKIIDARGLSCPQPVLMTLDEIKSGTDNE-IQVIVDNEASKENVTRAAESKGCTIK
EITNDGDESKINILKG
>Desulfobacter_sp_WP_287037334 76 bp
M---SKIVDARGLSCPQPVLMTLDAIKSGSDGE-LEVIVDNMASRENVVRAAESHGWSVF
EIKENDDKTQIFIRKG
>Desulfobacter_sp_WP_287126931 76 bp
M---SKIVDARGLSCPQPVLMTLDAIKSGSDGE-LEVIVDNMASRENVVRAAESHGWSVF
EIKDNDDKTQIFIRKG
>Desulfobacteraceae_bacterium_HHO48034 76 bp
M---AATVDARGLSCPQPVIMTLDEIKKGKDKE-IIVLVDTDTSKENVSRAAESQGFRIN
DVTAEGEGYRITMTKG
>Desulfobacteraceae_bacterium_MBC2735603 76 bp
M---AATIDARGLSCPQPVIMTLDEIKQGKEKE-MIVLVDTDTSKENVMRAAESQGCQIT
DVTPEGEGYRIALTKG
>Desulfobacteraceae_bacterium_MCP4119395 76 bp
M---STTIDTRGLSCPQPVLMTMDEIKKGNTNE-IIVMVDSEASRENVSRAATNQGCRVR
KISRDGEEYKIDIVRD
>Desulfobacteraceae_bacterium_MDA8162009 76 bp
MITANKTLDAKGLSCPMPLLRTKKEIEKIKAGEILEVLGTDPGSRNDIPGWCARSGHEYL
GEKEDAGFIRFYVKKK
>Desulfobacteraceae_bacterium_MDA8163631 76 bp
MIKPNRTLDAKGLSCPMPLLRTKKEIDKVAAGEILEILGTDPGSRNDLPGWCARSGHEYL
GEKEDAGFIRFYIRKK
>Desulfobacteraceae_bacterium_RJP77321 76 bp
M---AVTVDARGLSCPQPVIMTLDEIKKGNEKA-IIVLVDTDTSKENVMRAAESQGCRIN
DVAPEGEGYRISITKG
>Desulfobacteraceae_bacterium_RJR22472 76 bp
-ITPNETLDCRGLSCPMPILKTKKTIGNMKSGQILEILGTDPGTRNDLPAFAKRSGHEYL
GEKQDEGFSRFYIKVK
>Desulfobacterales_bacterium_CG23_PIP37042 76 bp
M---ATTVDARGLSCPQPVIMTLDAIKKGKDKE-IIVFVDTDTSKENVTRAAESQGCRVK
DVSPEKEGYRITITKD
>Desulfobacterales_bacterium_HFQ81685 76 bp
MVAADHTLDAKGLSCPMPLLRTKKEIGKISSGQVLEILGTDPGSRNDLPGWCEKSGHEFL
GEKEDDGFIRFYIKKG
>Desulfobacterales_bacterium_HHK60229 76 bp
-IKPDETLDAKGLSCPMPLLRTKKAINNIQSGQILEILGTDPGSKNDLPGWCERSGHEFL
GVKEEDGFFRFFIKKG
>Desulfobacterales_bacterium_HID71005 76 bp
MLAVAATLDAKGLSCPMPLLRTKKEIGKIGSGEILQIDGTDPGSRNDIPGWCARAGHEYL
GEKEESGYISFFVKKG
>Desulfobacterales_bacterium_MBC8418203 76 bp
MMTPDETLDCRGLSCPMPILKTKKQVGKMKSGEILEILGTDPGTKNDLPAFAKRAGHEYL
GERDDEGFTRLYIKVK
>Desulfobacterales_bacterium_MCF8052687 76 bp
M---AATVDARGLSCPQPVLMTLDEIRTGSDSE-IAVLVDTDTSKENVSRAAQSQGCDVK
DVQPHGEGYRIFIARK
>Desulfobacterales_bacterium_MCF8067535 76 bp
M---AATVDARGLSCPQPVIMTLDEIKKGNEKE-IIVLVDTDTSKENVIRAAESQGCRIN
EVSPEGEGYRIIFTKG
>Desulfobacterium_sp_MBI9089108 76 bp
M---STTIDARGLSCPQPVLMTMDEIKKGKESE-IIVMVDSEASKENVSRAATSQGCGVG
NISQDGDEYRITIVRN
>Desulfobulbaceae_bacterium_BRH_c16a_KJS00097 76 bp
MVVPKSILDAKGLSCPMPLLRTKKEIGKLASGEILQVDGTDPGSRNDIPGWCERSGHTYI
GEKEGAGFISFFIKKG
>Desulfobulbaceae_bacterium_DB1_OKY73854 76 bp
MIKADRTLDAKGLSCPMPLLRTKKEIDKISSGQILEILGTDPGSRNDLPGWCTRAGHEFV
GEKEESGYFRFFIKKK
>Desulfobulbaceae_bacterium_HBT97404 76 bp
MVTANTVLDAKGLSCPMPLLRTKKEIGKLKSGEILQVDGTDPGSRNDIPGWCERSGHAYL
GEREEQGYFSFFIKKG
>Desulfobulbaceae_bacterium_HHD56496 76 bp
MLEVVAVLDAKGLSCPMPLLRTKKEIGKINSGEILQIDGTDPGSRNDIPGWCDRAGHEYL
GEKEESGYISFFVKKG
>Desulfobulbaceae_bacterium_HHD63658 76 bp
MLEVTAVLDAKGLSCPMPLLRTKKEIGKINSGEILQIDGTDPGSRNDIPGWCDRAGHEYL
GEKEESGYISFFVKKG
>Desulfobulbaceae_bacterium_KAF0187737 76 bp
MLTVTATLDAKGLSCPMPLLRTKKEIGKIKSGEILQIDGTDPGSRNDIPGWCARGGHEYL
GEKEQSGYMSFFVKKG
>Desulfobulbaceae_bacterium_MBC8207730 76 bp
MLTAAATLDAKGLSCPMPLLRTKKEIGKLKAGEILQIDGTDPGSRNDIPGWCSRAGHEYL
GEKEESGYISFFVKKG
>Desulfobulbaceae_bacterium_MBV5305112 76 bp
MLLITATLDAKGLSCPMPLLRTKKEIGKIKSGEILQIDGTDPGSRNDIPGWCARGGHEYL
GEKEQSGYMSFFVKKG
>Desulfobulbaceae_bacterium_MBV5317905 76 bp
MLAVAAVLDARGLSCPMPLLRTKKEIGKISAGQILHIQGTDPGSRNDIPGWCERAGHEYL
GEKEEAGYISFFIKKG
>Desulfobulbaceae_bacterium_MCA1765786 76 bp
MIKADQTLDAKGLSCPMPLLRTKKEIGKIDSGQVLEILGTDPGSRNDLPGWAERSGHEFL
GEKEDSGFFRFYIKKG
>Desulfobulbaceae_bacterium_MCK5192841 76 bp
MISADRTLDAKGLSCPMPLLRTKKEIDKLNSGEILEVLGTDPGSRNDLPGWCTRSGHEYL
GEKEDSGFIRFFIKKK
>Desulfobulbaceae_bacterium_MCK5226556 76 bp
-IKADEVLDAKGLSCPMPLLRTKKAINKISSGQILEVMGTDPGSKNDLPGWCERSGHEFL
GAKDEEGFFRFFIKKG
>Desulfobulbaceae_bacterium_MCK9296944 76 bp
MVKADRTLDAKGLSCPMPLLRTKKEIDKIKSGEILEVLGTDPGSRNDLPGWCSRAGHEFV
GEKEESGYFRFFIKKK
>Desulfobulbaceae_bacterium_MCP3891137 76 bp
MVVATNVLDAKGLSCPMPLLRTKKEMGKMAAGDILQVDGTDPGSRNDIPGWCERSGHEYL
GEKEGSGFISFYIKKG
>Desulfobulbaceae_bacterium_MCP4337324 76 bp
MVQATSVLDAKGLSCPMPLLRTKKEMGKMASGDILQVDGTDPGSRNDIPGWCERSGHEYL
GEKEGSGFISFYIKKG
>Desulfobulbaceae_bacterium_MCP4339990 76 bp
MSEPDRFKDLSGVECPLNFAQIKVQLFAMHPGETLEVVLDDGAPIKNVPESIKSEGHNVL
CQEKGD-QWTVLIQKA
>Desulfobulbaceae_bacterium_MDH4316944 76 bp
MLEVAKTLDAKGLSCPMPLLRTKKEIDKIGSGEILEILGTDPGSRNDLPGWCERAGHEYV
GEKEDSGFFRFYIKKK
>Desulfobulbaceae_bacterium_MDH5298973 76 bp
MVTPNRTLDAKGLSCPMPLLRTKKEIDKLGSGEILEVLGTDPGSRNDLPGWCERAGHEFV
GEKEDSGYFRFYIKKK
>Desulfobulbaceae_bacterium_NOQ45570 76 bp
MVEVTTVLDAKGLSCPMPLLRTKKEIGKLNSGETLQVDGTDPGSRNDIPGWCERAGHEYL
GEKEESGYISFFIKKG
>Desulfobulbaceae_bacterium_PLX48551 76 bp
MLEVTRTLDAKGLSCPMPLLRTKKEIDKINSGDILEILGTDPGSRNDLPGWCSRAGHEYL
GEKEDSGFIRFYLRKK
>Desulfobulbaceae_bacterium_S5133MH15_OEU48120 76 bp
MVEPASVLDAKGLSCPMPLLRTKKEMGKINSGDILQVDGTDPGSRNDLPGWCERAGHEYL
GEKEESGYISFFIKKG
>Desulfobulbales_bacterium_MDF1577193 76 bp
MVKADHTLDAKGLSCPMPLLRTKKEIGKLDSGQILEVLGTDPGSRNDLPGWAERSGHEFI
GEKEDSGFFRFYIKKG
>Desulfobulbus_alkaliphilus_WP_205242064 76 bp
MLEAAAVLDAKGLSCPMPLLRTKKEIGKINSGEILHVQGTDPGSRNDIPGWCERSGHEYL
GEKEETGYISFFIKKG
>Desulfobulbus_propionicus_PID72164 76 bp
MLEVASVLDAKGLSCPMPLLRTKKEIGKIGSGDILHIMGTDPGSRNDIPGWCERAGHEYL
GEKEESGYISFFIKKG
>Desulfobulbus_propionicus_PIE58021 76 bp
MLDVAAVLDAKGLSCPMPLLRTKKEMGKISSGEILHIMGTDPGSRNDIPGWCDRAGHEYL
GEKEESGYISFFVKKG
>Desulfobulbus_propionicus_PIE60352 76 bp
MIEATSVLDAKGLSCPMPLLRTKKEIGKLNTGDILHIMGTDPGSRNDIPGWCDRSGHEYL
GEKEESGYISFFIKKG
>Desulfobulbus_rhabdoformis_WP_205225595 76 bp
MLDVAAVLDARGLSCPMPLLRTKKEIGKIDAGQILHIQGTDPGSRNDIPGWCERAGHEYL
GEKEESGYISFFIKKG
>Desulfobulbus_sp_F3_MCW5198579 76 bp
MLAVAALLDAKGLSCPMPLLRTKKEIGKIKTGEILQVDGTDPGSRNDIPGWCTRSGHEYL
GEKEQTGYISFFVKKG
>Desulfobulbus_sp_HEB70688 76 bp
MIEVAAHLDAKGLSCPMPLLRTKKEMGKLNSGEILQVDGTDPGSRNDIPGWCERAGHEYL
GEKEESGYISFFIKKG
>Desulfobulbus_sp_MBP8815166 76 bp
MLAVASVLDARGLSCPMPLLRTKKEIGKIKSGEILHIQGTDPGSRNDIPGWCERAGHEYL
GEKEESGYISFFIKKG
>Desulfobulbus_sp_MCL2457241 76 bp
MLAVALVLDARGLSCPMPLLRTKKEIGKIKSGEILHIQGTDPGSRNDIPGWCDRAGHEYL
GEKEEAGYMSFYIKKG
>Desulfobulbus_sp_MCL2789532 76 bp
MLAVALVLDARGLSCPMPLLRTKKEIGKIKSGEILHIQGTDPGSRNDIPGWCDRAGHEYL
GEKEEAGYMSFFIKKG
>Desulfobulbus_sp_MDD2463345 76 bp
MLDVASVLDARGLSCPMPLLRTKKEIGKISAGQILHIQGTDPGSRNDIPGWCERAGHEYL
GEKEEAGYISFFIKKG
>Desulfobulbus_sp_RUM34691 76 bp
MLDIAAVLDAKGLSCPMPLLRTKKEMGKLNAGEILQVDGTDPGSRNDIPGWCERSGHEYL
GEKEETGYISFFVKKG
>Desulfobulbus_sp_US2_MCW5207396 76 bp
MLDVVSVLDAKGLSCPMPLLRTKKEIGKIDGGQILQIDGTDPGSRNDIPGWCTRAGHEYL
GEKEESGYISFFVQKG
>Desulfobulbus_sp_WP_306546679 76 bp
MLAVAVVLDARGLSCPMPLLRTKKEIGKISAGQILHIQGTDPGSRNDIPGWCERAGHEYL
GEKEEAGYISFFIKKG
>Desulfobulbus_sp_WP_309413372 76 bp
MLAVALVLDARGLSCPMPLLRTKKEIGKIKSGEILHIQGTDPGSRNDIPGWCDRAGHEYL
GEKEEAGYMSFYIKKG
>Desulfocapsa_sp_MBA3008237 76 bp
MLAIAATLDTKGLSCPMPLLRTKKEIGKIASGQILQIDGTDPGSRNDIPGWCARGGHEYL
GEKEQSGYISFFVKKG
>Desulfocapsa_sp_MBL4904388 76 bp
MIEVASTLDAKGLSCPMPLLRTKKEIGKIASGEVLQIDGTDPGSRNDLPGWCARAGHEYL
GEKEGSGFISFYVKKG
>Desulfocapsa_sp_MCF8056089 76 bp
MIAVAATLDAKGLSCPMPLLRTKKEIGKIATGEVLQIDGTDPGSRNDLPGWCARAGHEYL
GEKEQSGYISFFVKKG
>Desulfocapsa_sp_MCK5070335 76 bp
MIAVAATLDAKGLSCPMPLLRTKKEIGKIASGEVLQIDGTDPGSRNDLPGWCSRAGHEYL
GEKEESGYISFFVKKG
>Desulfocapsa_sulfexigens_HIP83178 76 bp
MIEVNVTLDAKGLSCPMPLLRTKKEIGKLASGEILQIDGTDPGSRNDLPGWCSRSGHEYL
GEKEQSGYISFFVKKG
>Desulfocapsaceae_bacterium_MDD3815025 76 bp
MLEVAATLDTKGLSCPMPLLRTKKEIGKIASGQILQIDGTDPGSRNDIPGWCARGGHEYL
GEKEQSGYISFYVKKG
>Desulfocapsaceae_bacterium_MDO9042698 76 bp
MLAVAATLDAKGLSCPMPLLRTKKEIGKIKSGEILQVDGTDPGSRNDLPGWCSRGGHEYL
GEKEQSGFMSFFIKKG
>Desulfocurvus_sp_WP_291499045 76 bp
M---SDIVDARGLSCPQPVLDTLAALAAKGSGR-IEVLVDTEASRENVTRAAQAKGWTVE
SVAEEAGAYRLAIAKA
>Desulfofustis_limnaeus_WP_284152408 76 bp
MVKADSVLDAKGLSCPMPLLRTKKEIGKLKSGQILQIDGTDPGSRNDIPGWCERAGHEYL
GEKEGSGHFSFFIKKG
>Desulfofustis_sp_MBE0585341 76 bp
MVTADSVLDAKGLSCPMPLLRTKKEIGKLKSGQVLQVDGTDPGSRNDIPGWCERAGHEYL
GEKEGSGFFSFFIKKG
>Desulfofustis_sp_MCG6931252 76 bp
MVTADVVLDAKGLSCPMPLLRTKKEIGKLSSGQVLQVDGTDPGSRNDIPGWCDRAGHQYL
GEKEGSGFFSFFIKKG
>Desulfofustis_sp_PB-SRB1_MBL0381633 76 bp
MVKADLVLDAKGLSCPMPLLRTKKEIGKIQAGQVLQVDGTDPGSRNDIPGWCDRAGHEYL
GEKEESGYFSFFIKKG
>Desulfoglaeba_alkanexedens_WP_137424211 76 bp
M---AVTVDARGLSCPQPVLMTLSEIKSGTDNE-IVVLVDTDTSKENVIRAAVSQGCTIQ
NIAPDGEGYKITLARK
>Desulfogranum_japonicum_WP_051309162 76 bp
MLDVASVLDAKGLSCPMPLLRTKKEIGKIGSGEILHVMGTDPGSRNDIPGWCERAGHEYL
GEKEESGYISFFIKKG
>Desulfogranum_marinum_WP_205222387 76 bp
MIEVTSVLDAKGLSCPMPLLRTKKEMGKLGSGDVLHVMGTDPGSRNDIPGWCDRAGHEYL
GEKEESGYISFFIKKG
>Desulfolutivibrio_sulfoxidireducens_WP_176630735 76 bp
M---SEIVDARGLSCPQPVLDTLNKIAAMGSGK-IEVLVDTEASKENVSRAAAAKGWSLD
AVIENAGEYRITISKG
>Desulfomicrobium_apsheronum_WP_092373508 76 bp
M---KQVVDAKGLSCPQPVLMAMQAMRANGSGE-IEVVVDNEASRENVSRAAQSQGWSVA
EVELDGGEFRLSLTKS
>Desulfomicrobium_escambiense_WP_028576190 76 bp
M---KQTVDARGLSCPQPVLMAVQAMRAAGAGE-LEVLVDNDASRENVSRAARSQGWEVA
VDELAGGEFRLALVKS
>Desulfomicrobium_sp_ZS1_WP_254077760 76 bp
M---KQIVDAKGLSCPQPVLMAMQAMRANGSGE-IEVVVDNEASRENVSRAAQSQGWSVA
VDELDGGEFRLSLAKS
>Desulfomonilaceae_bacterium_MDQ7783038 76 bp
MHAVARVLDLKGLPCPMPVVKISQEIGSVKVGEVIEVHTTDPGSLSDFPAWAKTTGNEVL
ETDQGNGVIRIFVKRL
>Desulfomonile_tiedjei_MBI5252123 76 bp
MHNASKVLDLKGLPCPMPVVKISQEIGTVKVGEVIEVHTTDPGSLSDFPAWAKTTGNEVL
ETRQGDGIIQIFVKRL
>Desulfomonile_tiedjei_MBI5570454 76 bp
MHAVAKVLDLKGLPCPMPVVKMSQEINSVKVGEIIEVHTTDPGSLADFPAWADTTGNEVL
ETKQREGSIQIFVKRL
>Desulfonatronospira_sp_WP_291319543 76 bp
-INADKVVDTSGLSCPMPLLKTKKAIKELASGQVLQVIGTDPGSKNDIPEFGNKDGNEFL
GMQDDDGKTNYYIKKG
>Desulfonatronospira_sp_WP_291320338 76 bp
-INADKVVDTSGLSCPMPLLKTKKAIKELASGQVLQVIGTDPGSKNDIPEFGNKDGNEFL
GMQDDDGKTNY-----
>Desulfonatronovibrio_sp_MSAO_Bac4_RQD67065 76 bp
-INADKFLDTSGLSCPMPLLKTKKTLKDMASGEILHILGTDPGSKNDIPDFGNKNGNEFV
GMYDDDGSTNYFIKKG
>Desulfonatronum_WP_031388611 76 bp
A---RQHIDARGLSCPQPVLLAAKAMDAADGGE-LEILIDNEASRENVGRAAQSKGWTVA
ASEEVDQDFRLVLTK-
>Desulfonatronum_sp_HDQ41175 76 bp
M---AQTVDARGFSCPQPVLMASQAMQQVGSGE-IEVLVDNEASRENVGRAAQSKGWSVA
ADEEVGSDFRLLLKKS
>Desulfonatronum_thioautotrophicum_WP_045223022 76 bp
A---RKQIDARGFSCPQPVLLATQAMNTTEGKE-LEVLVDNEASLENVGRAAQSNGWTIT
ASEEVGQDYKLVLSK-
>Desulfonatronum_thiosulfatophilum_WP_092123874 76 bp
M---TQVIDARGFSCPQPVLLAVNAMDKTGNGE-LEVLVDNEASRENVDRAARRKGWTVA
ASDEPDGNFRLVLQK-
>Desulfopila_aestuarii_WP_073611593 76 bp
MTTANAVLDAKGLSCPMPLLRTKKEIGKLAAGEVLQIDGTDPGSRNDIPGWCERAGHEYL
GEKEETGYISFFIKKG
>Desulfopila_sp_IMCC35006_WP_136813578 76 bp
MIQPKSILDAKGLSCPMPLLRTKKEIGKLASGEILQVDGTDPGSRNDIPGWCERSGHEYL
GEKEGSGFISFFIKKG
>Desulforapulum_autotrophicum_WP_015906253 76 bp
M---SVTIDARGLSCPQPVLMTMDEIKGGSEKE-IKVLVDSEASKENVSRAAVSQGCKVV
DIAQDGEEYTISLARD
>Desulforhopalus_sp_IMCC35007_WP_136870623 76 bp
MVVAKSVLDAKGLSCPMPLLRTKKEIGKLAAGEILQVDGTDPGSRNDIPGWCERSGHEYL
GEKEGSGFISFFIKKG
>Desulforhopalus_sp_NOR26594 76 bp
MVQATNVLDAKGLSCPMPLLRTKKEMGKMASGDILQVDGTDPGSRNDIPGWCERSGHEYL
GEKEGSGFISFYIKKG
>Desulfosarcina_widdelii_WP_155306903 76 bp
-IIPDSTVDTCGLSCPMPLLKTKKALKGLKAGQILEIVGTDPGSKKDIPDFGAKNGNTFL
GMIDEMGLTRYYIMKN
>Desulfosudis_oleivorans_WP_012176659 76 bp
M---AATVDARGLSCPQPVILTLEEIKNGAENQ-IVVLVDTDTSKENVSRAATSQGCTVV
DVTPDGEGYRLTIQKA
>Desulfotalea_sp_PHR29892 76 bp
MVVPTSVLDAKGLSCPMPLLRTKKEIGKLAAGEILQVDGTDPGSRNDIPGWCERSGHEYL
GEKEGSGFISFYIKKG
>Desulfovibrio_aminophilus_WP_250783073 76 bp
M---AETVDARGLSCPQPVLDALAAMKRLGSGT-IEILVDTEASKENVARAATGSGWRVE
NVAENAGEYRLTIAKP
>Desulfovibrio_sp_Fe33_WP_272698880 76 bp
M---SEILDARGLSCPQPVLDTLAKITAMGSGE-LEVLVDTEASKENVARAAQGKGWKVE
SITENDGEYRLKLLGS
>Desulfovibrio_sp_HBR06993 76 bp
M---AEIIDARGLSCPQPVLDALAAMNRLGAGT-LEVLVDTEASKENVSRAAASKGWTAE
VQAGAAGEFRLILNK-
>Desulfovibrio_sp_Huiquan2017_WP_207263745 76 bp
M---SEVVDARGLSCPQPVLDTLAKITAMGSGE-LEVLVDTEASKENVARAAQGKGWKVE
SITEEGGEFRLKLLGD
>Desulfovibrio_sp_NMC50393 76 bp
M---SEIVDARGLSCPQPVLDTLNKIAAMGKGT-IEVLVDTEASKENVSRAAAAKGWSLD
GVVENGGEYTITISKD
>Desulfovibrionaceae_bacterium_MDD4952994 76 bp
M---SQTVDARGLSCPQPVLDTLAAIKELGKGE-IVVLVDTEASKENVSRAAESKGWRVA
EVAETGSEYRISIVRE
>Desulfovibrionaceae_bacterium_MDQ7833561 76 bp
M---EKTIDARGLSCPQPVLDTLAAIAAMGSGK-LTVLVDTEASKENVSRAVAAKGWRLD
AVAEDGGEYRLDISKG
>Desulfovibrionales_bacterium_TVQ95319 76 bp
-INVDKTLDTSGLSCPMPLLRTKKALKEMSAGQVLKIIGTDPGSKKDIPEYGNKDGNEFL
GMQDDNGSTLYFIKKG
>Desulfovibrionales_bacterium_TVR03159 76 bp
A---REQIDARGFSCPQPVLLATQAMNTTEGKE-LEVLVDNEASLENVGRAAQSNGWTIT
ASEEVGQDYKLVLSK-
>Desulfurivibrionaceae_bacterium_MDR9501684 76 bp
MLEVARTLDAKGLSCPMPLLRTKKEIDKINTGDILEILGTDPGSRNDLPGWCSRAGHEYL
GEKEDSGFIRFYLRKK
>Dethiobacter_alkaliphilus_AHT_1_EEG77657 76 bp
-MQPDKTLDITGDQCPMTFVKTKLALEGIEAGQFLEVFLNSGEPVKNVPRSLRNEGHKVV
ALEKDDGTYRLLVEKE
>Dethiobacter_sp_MBS3887565 76 bp
------MLDIVKDSCPITFVKTKLALEALVTGDILEILLSGGEAVKNVPRSLRAEGHRVV
ALEKQNGTYRMLVEKE
>Dethiobacter_sp_MBS3899478 76 bp
-MQSGKTLDITNDSCPITFVKIKLALESLAAGDILEILLSGGEAVKNVPRSLRAEGHRVV
ALEKSNGTYRLLVEKE
>Dethiobacter_sp_MBS4022127 76 bp
-MQPSKTLDITKDACPITFVKTKLALEILDAGNILEVLLNAGEAVQNVPRSLRSEGHRIV
SLEKNSGIYRMLVEKE
>Ferriphaselus_amnicola_WP_062626118 76 bp
VLNANVTLDIRGAVCPGPIIEAKKLLNGMQTGEVLKLVSDCPGVKTDIGGWASATGMTLL
ETLEGAGIHEFYIRKG
>Firmicutes_bacterium_MCL4464165 76 bp
-MQPKKMLDIVKDSCPITFVKTKLALEALVTGDILEILLSGGEAVKNVPRSLRAEGHRVL
ALEKQNGTYRMLVEKE
>Firmicutes_bacterium_NLM53056 76 bp
-MQPHKTLDITADYCPITFVKTKLALEEMKPGEILEVFLANAEAVQNVPRSVRSDGHVVH
LLEKDNGIYRLLIEKK
>Gaiellales_bacterium_RJQ46511 76 bp
MVQPDSVLDVKGLCCPMPVVKSKKAMDTIEVGQVLEIVGTDPGSKGDIPAWAKRAGHEFL
GSKEDGDVFHFFVKKG
>Gallionellaceae_bacterium_MDD3530842 76 bp
-ME--NTLDARGLNCPLPILRTKKSLNGLQSGDTLKVVATDPGSLKDMVAFCQQTGNTLL
SSQQAGGDYEFIIRKA
>Gammaproteobacteria_bacterium_MBU0594515 76 bp
-MEANQTLDARGLNCPLPILRTKKSLNNLQSGETLKVVSTDPGSLKDMVSFCAQTGNALL
SSQQTGGDFEFFIRKA
>Gammaproteobacteria_bacterium_MCL4471294 76 bp
KIAPNVTLDVTGLVCPGPVIEAKRIFNTMSQGQIMKLVSTCPSARDEVGTWCAATGNVLL
DTQEGPGVWSFFIRRG
>Geobacillus_WP_033025641 76 bp
-MNVAKVLDAKGLACPMPVVRAKKAMDELESGQVLEVQTTDKGAKNDLPAWAKTSGHTVI
DMKEENGVLTFWIQKG
>Halalkalibacillus_halophilus_WP_027964399 76 bp
-MEITKTLDAKGLACPMPIVRTKKAIEEVNSGEILEVQATDAGAKSDLTAWTKSSGHELV
DSKEENGVYTFYVRKG
>Halalkalibacter_krulwichiae_WP_066149350 76 bp
-MEVTKVLDAKGLACPMPIVRTKKAMDELQSGEVLEIQATDKGAKNDLTAWANSGGHELV
SDKEENGVFTFYIKKS
>Hydrogenobacter_hydrogenophilus_WP_096601203 76 bp
MITPDKVLDASGLNCPLPVLKTKKALEELQSGQILEVITTDPGAKADIPAFCSRTGHELL
ETVEEGGKIIFYLRKK
>Hydrogenophilales_bacterium_CG18_PIQ09772 76 bp
KIAPNVTLDVTGLVCPGPVIEARKIFNTMSQGQIMKLVSTCPSTRDEVGTWCAATGNVLL
DTQEGPGVWAFFIRKG
>M19_90contigs_augustus_g1993_TDB_ISD_M19_Yes 76 bp
MVAADHTLDAKGLSCPMPLLRTKKEIGKISSGQILEILGTDPGSRNDLPGWCEKSGHEFL
GEKEDDGFIRFYIKKG
>Melghirimyces_profundicolus_WP_108025372 76 bp
-MKTDVVVDAKGLACPMPLVRAKKEMDRLNSGEVMKLISTDPGSVNDFASWAKRANHEIL
DQQEEDGVYTFYVKKG
>Mycobacteroides_abscessus_subsp_abscessus_SLL35248 76 bp
-MEATKVLDAKGLACPMPIVKTKKEMDSLSSGEILEIHATDKGAKNDLTAWAQSGGHELL
KDEEENGVYKFWLKKG
>Mycobacteroides_abscessus_subsp_abscessus_SLL35263 76 bp
-MEATKVLDAKGLACPMPIVKTKKAINELASGEILEIHATDKGAKNDLTAWAKSGGHELI
KHEEENDVFKFWIKKG
>Mycobacteroides_abscessus_subsp_abscessus_SLL36461 76 bp
-MESTKVLDAKGLACPMPIVKTKKTIGEMESGQVLEVHTTDKGAKNDLTAWAKSGGHELL
QHEDENGVLKFWIKKG
>Myxococcales_bacterium_NLH48729 76 bp
MYTVTKVLDFKGLPCPMPVVKISQEIKSVAVGQVVEVHTTDPGSLSDFPAWAKTSGNEVV
GTEQGGGLIKIFVKRL
>Neobacillus_cucumis_WP_101649585 76 bp
-MEVSKVLDAKGLACPMPIVKTKKAIGELESGQVLEVHTTDKGAKNDLTAWAKSGGHELL
KHEEDNGILKFWIKKG
>Neobacillus_dielmonensis_WP_042455562 76 bp
-MNIVKVLDAKGLACPMPIVKTKKAINELVSGEVLEIHTTDKGAKNDLTAWAKSGGHELL
KFEEENGILKFWIQKG
>Nitrosomonadales_bacterium_MBI5918461 76 bp
IITANVTLDIRGSVCPGPIVEAKKLLNGMQSGEVLKLVSDCPGVQSDIGGWAQATGMTLL
ATLEGAGVHEFYIRKG
>Nitrospira_bacterium_SG8_3_KPK14373 76 bp
MIKADETLDCRGLSCPMPVLKTKKTIGKMQSGQILEILSTDPGTKNDMPAFTKRGGHEYL
GEKEDDGFIRFYVKVK
>Nitrospiraceae_bacterium_HCC68831 76 bp
MIQPDVTLDCKGLSCPMPVLKTKKALDAMKTGEVLRVVATDPGSKADIPALLRRTGNELI
ETKEEGNTFIFLIKKT
>Nitrospiraceae_bacterium_MDA8079969 76 bp
-IKADAVLDAKGMNCPMPVLKTKKAIDGIQSGQVLEVIATDKGAKSDIPALLQRLGHELL
ETKEEGGVIEFYIRKK
>Nitrospiraceae_bacterium_MDA8100857 76 bp
MIKVDSTLDAKGLSCPLPILKTKKAVEALGKDQVLKVVTTDPGSKNDMASWAKRTGNEIL
KVEEGGGTFTFFIKKT
>Nitrospiraceae_bacterium_MDA8105245 76 bp
MIKADVVLDTKGMNCPMPVLKTKKAIDTLQSGQVLEVISTDAGSKSDIPALLKRLGHELL
ETKEQGNVIEFYIKKK
>Nitrospiraceae_bacterium_MDA8213657 76 bp
MAKPDIVLDLKGLHCPMPVLKTKRALDLMQSGQIIEVISNDKGSKSDISALCRRLGLELI
NSTEENGIFRITIRK-
>Nitrospirae_bacterium_MBI5026446 76 bp
MIQPDVTLDCKGLSCPMPVLKAKKAIDAMKTGQVLRVVATDPGSKADIPALLRRTGNELI
ETKEEGNTFIFLIKKT
>Nitrospirae_bacterium_MBI5187970 76 bp
MIKADVILDTKGLNCPMPVLKTKKAIDSLQPGQILEVITTDPGAKADIPALLRRLGHELV
DLKEDGGAFFFFIKKG
>Nitrospirae_bacterium_MBI5641655 76 bp
MIKADVVLDTKGMNCPMPVLKTKKAIDSLQAGQILEVISTDAGSKSDIPALLKRLGHELV
ETREDGGVIEFYIRKK
>Nitrospirota_bacterium_HDH01351 76 bp
MIAVDRILDTKGMNCPMPVLKTKKVIDEIQHGQILEVIATDPGSRTDIPALLKRIGHELI
SEVEKDGVFFFYIRKN
>Nitrospirota_bacterium_HDO35152 76 bp
MVKPDQTLDTKGLNCPMPVLKTKKALNSVQSGQILEVITTDPGSKSDIPALLRRLGHELV
ETKEDGGVISFYIKKK
>Nitrospirota_bacterium_HEC96912 76 bp
MIKADQVLDTKGLNCPMPVLKTKKALDGIQAGQVLEVVATDPGSKSDIPALLKRLGHELV
DTREEGGAISFFIRKK
>Nitrospirota_bacterium_MBF0457162 76 bp
MIKPDEILDTKGLNCPMPVLKTKKAIDGLASGKILEVQSTDAGSKSDIPALLSRLGHELL
DTKENGNVISFFIKKA
>Nitrospirota_bacterium_MBF0472452 76 bp
MVKADQVLDTKGMNCPMPVLKTKKALDGIESGKVLEVISTDPGSKSDIPALLSRLGHQLL
DTKESGGTISFFIKKS
>Nitrospirota_bacterium_MBF0486812 76 bp
MIKPDEILDTKGLNCPMPVLKTKKAIDALASGKVLEVQSTDAGSKSDIPALLSRLGHELL
ETKENGNVISFFIKKA
>Nitrospirota_bacterium_MBF0516156 76 bp
-MKPDEILDTKGLNCPMPVLKTKKAIDGLAAGKILEVQSTDAGSKSDIPALLSRLGHELL
DTKESGNVISFFIKKV
>Nitrospirota_bacterium_MBF0539393 76 bp
MIKADQVLDTKGLNCPMPVLKTKKALDGIDSGKILEVISTDPGSKSDIPALLSRLGHELL
ETKENGSAISFFIKKA
>Nitrospirota_bacterium_MBF0555029 76 bp
MIKPDEVLDTKGLNCPMPVLKTKKAIDALASGKVLEVQSTDAGSKSDIPALLSRLGHELL
ETKENGNVISFFIKKA
>Nitrospirota_bacterium_MBF0564952 76 bp
MVKADQVLDTKGLNCPMPVLKTKKALDGIESGKILEVISTDPGSKSDIPALLSRLGHELI
ETKESGNVISFFIKKA
>Nitrospirota_bacterium_MBI5379212 76 bp
MWVVDMVLDCKGLSCPLPVLKTKKAIESLAVGQILKMEATDAGSKNDMVAWAKRTGHELL
ELQENGGVFTFFIKRA
>Oceanobacillus_WP_017797830 76 bp
-MNVKKVLDAKGLACPMPIVRTKKAIGKINSGEIIEIHATDPGAKNDLTAWAKSGGHELL
ESREEDGVFKFWIKKA
>Oceanobacillus_iheyensis_HTE831_BAC14605 76 bp
FMNVKKVLDAKGLACPMPIVRTKKAIGEINSGEIIEILATDPGAKNDLTAWAKSGGHELL
ESSEEDGVFKFWIKKG
>Oceanobacillus_iheyensis_WP_011067043 76 bp
-MNVKKVLDAKGLACPMPIVRTKKAIGEINSGEIIEILATDPGAKNDLTAWAKSGGHELL
ESSEEDGVFKFWIKKG
>Parageobacillus_WP_064552637 76 bp
-MNVNKVLDAKGLACPMPVVRAKKAMDELTSGQVLEIQTTDKGSKNDLPAWAKASGHTVI
DMKEENGVLTFWIRKG
>Paucidesulfovibrio_gracilis_WP_078718042 76 bp
M---IETVDARGLSCPQPVLDTLAKIVAMGSGK-IEVLLDTEASKENVARAAQSKGWRVE
SVEEDNGEYRLMLAGD
>Proteobacteria_bacterium_MBU0482363 76 bp
MINADRTLDAKGLSCPMPMLRTKKEIDKINSGQILEVLGTDPGSRNDLPGWCERSGHEFL
GEKEDSGFFRFYIKKG
>Proteobacteria_bacterium_MBU0485227 76 bp
MIKADRTLDAKGLSCPMPLLRTKKEMDKINSGQILEVMGTDPGSRNDLPGWCERSGHEFC
GEREDAGFFRFFIKKG
>Proteobacteria_bacterium_MBU0665724 76 bp
MLAVAATLDTKGLSCPMPLLRTKKEIGKIASGQILQIDGTDPGSRNDIPGWCARGGHEYL
GEKEQSGYISFFVKKG
>Proteobacteria_bacterium_MBU0675799 76 bp
MITPDKTLDAKGLSCPMPLLRTKKEIDKIQSGQVLEVLGTDPGSRNDLPGWCERSGHEFL
GEKEDAGFIRFYIKKG
>Proteobacteria_bacterium_MBU0680459 76 bp
MLVVARTLDAKGLSCPMPLLRTKKEIDKINAGDILEILGTDPGSRNDLPGWCSRAGHEYL
GEKEDSGFIRFYLRKQ
>Proteobacteria_bacterium_MBU0944789 76 bp
MIAVNFTLDAKGLSCPMPLLRTKKEIGKIASGEILQVDGTDPGSRNDIPGWCARAGHEYL
GEKEQSGYISFFIKKG
>Proteobacteria_bacterium_MBU1055316 76 bp
-IQPNNVLDTRGLTCPMPLLKTKKALKEMASGEILEILGTDPGSKKDIPDFGNKGGNQFV
GMLDSEGHTRYFIKKG
>Proteobacteria_bacterium_MBU1156518 76 bp
MITPAKILDLKGLPCPMPVVKMSQEIGSVNVGEVIEVHTTDPGSLSDFPAWAETSGNEVV
DTEQGGEFIKIFVKRN
>Proteobacteria_bacterium_MBU3947572 76 bp
-IQPKSVLDTRGLTCPMPLLKTKKALKEMVSGEILEILGTDPGSKKDIPDFGNKGGNQFI
GMQDSEGYTRYFIKKG
>Proteobacteria_bacterium_MCL2340190 76 bp
MLAVALVLDARGLSCPMPLLRTKKEIGKIKTGEILHIQGTDPGSRNDIPGWCARAGHEYL
GEKEESGYMSFYIKKG
>Proteobacteria_bacterium_MCL2340198 76 bp
MVTATCVLDAKGLSCPMPLLRTKKEIGKLKAGEILQVDGTDPGSRNDIPGWCERSGHTYL
GEKEGAGHFSFFIKKG
>Pseudodesulfovibrio_indicus_WP_066799609 76 bp
M---SELVDARGLSCPQPVLDTLAKITAMGSGE-LDVLVDTEASKENVARAAEGKGWKVV
SITDEGEEYRLKLLKE
>Pseudodesulfovibrio_mercurii_WP_014323014 76 bp
M---SELVDARGLSCPQPVLDTLSKIAAMGSGE-LEVLVDTEASKENVARAAQGKGWKVE
SITEEGGEYRLKLLGG
>Pseudodesulfovibrio_sp_MCM_B-1480_WP_269940746 76 bp
M---SEIVDARGLSCPQPVLDTLAKIAAMGSGE-LEVLVDTEASKENVARAAQGKGWKVE
SITEDGGEYRLKLLGS
>Pseudomonadota_bacterium_MBE9519539 76 bp
-IKVDKTLDAKGLECPMPLLKSKKAIDALEPGQILEVLGTDEGSRIDLPGWCERVGHTYL
GVKEEGSYFKFYIKKG
>Pseudomonadota_bacterium_MBU0485227 76 bp
MIKADRTLDAKGLSCPMPLLRTKKEMDKINSGQILEVMGTDPGSRNDLPGWCERSGHEFC
GEREDAGFFRFFIKKG
>Pseudomonadota_bacterium_MBU0665724 76 bp
MLAVAATLDTKGLSCPMPLLRTKKEIGKIASGQILQIDGTDPGSRNDIPGWCARGGHEYL
GEKEQSGYISFFVKKG
>Pseudomonadota_bacterium_MBU0675799 76 bp
MITPDKTLDAKGLSCPMPLLRTKKEIDKIQSGQVLEVLGTDPGSRNDLPGWCERSGHEFL
GEKEDAGFIRFYIKKG
>Pseudomonadota_bacterium_MBU0680240 76 bp
-ITPDQILDTKGLSCPMPLLKTKKAINALNSGQILEVMGTDPGSKNDLPNWCDRSGHAFL
GDKEENGFFRFFIQKG
>Pseudomonadota_bacterium_MBU0680459 76 bp
MLVVARTLDAKGLSCPMPLLRTKKEIDKINAGDILEILGTDPGSRNDLPGWCSRAGHEYL
GEKEDSGFIRFYLRKQ
>Pseudomonadota_bacterium_MBU0728269 76 bp
-IKADDVLDTKGLSCPMPLLKTKKAIGKMEAGQILEVVGTDPGSKNDLPGWCERTGHKYL
GVREEEGFFRFYIQKG
>Pseudomonadota_bacterium_MBU0910296 76 bp
MVQAARTLDAKGLSCPMPLLRTKKEIDKIKSGEILEVLGTDPGSRNDLPGWCTRAGHEFV
GEKEESGYFRFFIKKK
>Pseudomonadota_bacterium_MBU0944789 76 bp
MIAVNFTLDAKGLSCPMPLLRTKKEIGKIASGEILQVDGTDPGSRNDIPGWCARAGHEYL
GEKEQSGYISFFIKKG
>Pseudomonadota_bacterium_MBU0960404 76 bp
MIAVNFTLDAKGLSCPMPLLRTKKEIGKIASGEILQIDGTDPGSRNDIPGWCARAGHEYL
GEKEQSGYISFFIKKG
>Pseudomonadota_bacterium_MBU1405335 76 bp
MITPTRTLDAKGLSCPMPLLRTKKEMDKINAGEILEILGTDPGSRNDLPGWCTRSGHTYM
GEKEDAGFFRFYIQKK
>Pseudomonadota_bacterium_MBU3944651 76 bp
MLAIAATLDTKGLSCPMPLLRTKKEIGKIASGQILQIDGTDPGSRNDIPGWCARGGHEYL
GEKEQSGYISFFVKKG
>Pseudomonadota_bacterium_MBU4033410 76 bp
MITPTRTLDAKGLSCPMPLLRTKKEMDKINAGEILEILGTDPGSRNDLPGWCTRSGHIYL
GEKEDSGFIRFYLQKK
>Pseudomonadota_bacterium_MBU4119853 76 bp
LVKPDRTIDVKGMCCPMPLLKTKKAIEAITSGQILEVLGTDPGSKNDLPNWCARSGHEFL
GNKEDAGVFCFYIKKG
>Pseudomonadota_bacterium_MCL2340190 76 bp
MLAVALVLDARGLSCPMPLLRTKKEIGKIKTGEILHIQGTDPGSRNDIPGWCARAGHEYL
GEKEESGYMSFYIKKG
>Pseudomonadota_bacterium_MCL2340198 76 bp
MVTATCVLDAKGLSCPMPLLRTKKEIGKLKAGEILQVDGTDPGSRNDIPGWCERSGHTYL
GEKEGAGHFSFFIKKG
>Pyrobaculum_aerophilum_WP_011008779 76 bp
SVRRVYVLDLRGYVCPYPQLATVRAMRKLPKGSVLEVITDNPPSCENVPAVARREGGLVE
GVYEERGVWKIVIRV-
>Pyrobaculum_arsenaticum_WP_011900684 76 bp
S--KVYVLDLKGRVCPYPQLATLRAIRALPPGSTLEVITDNPPSCENVPAVARREGKEVL
GVFEEPGVWKIVIRL-
>Pyrobaculum_calidifontis_WP_011850144 76 bp
---GKRVLDLRGYVCPYPQLATVKALREMAVGEVLEVITDNPPSCENVPAVARREGQEVV
GVFEERGVWRIVIRKV
>Pyrobaculum_oguniense_TE7_AFA39057 76 bp
S--NVYVLDLKGRVCPYPQLATLRAIRALPPGSTLEVITDNPPSCENVPAVARREGKEVL
GVFEEPGVWKIVIRL-
>Pyrobaculum_sp_WP_287069017 76 bp
SVRRVYVLDLRGYVCPYPQLATARAMRKLPKGSVLEVITDNPPSCENVPAVARREGGLVE
GVYEERGVWKIVIRV-
>RWX51202_TDB_DBB_n_Ca_Electrothrix_marina_A5 76 bp
MWKADRFEDLSGVRCPLNYAKTKMHLSAMDSGQILEIILDAGPPVRNVPGSVQQEGHTVL
CRKKGD-QWRVLIQKA
>Rectinema_subterraneum_WP_158905982 76 bp
MYTVAKTLDCKGLACPMPIVRLSQEIAKIKVGEVIEMFTTDPGSLADVPSWAKSTGNAVL
ENKQESGVIHFFVKRQ
>Rectinemataceae_bacterium_MDP2816099 76 bp
IVKPDRTTDVKGMSCPMPLLKTKKAIESMASGQILEVLGTDPGSKNDLPSWCARSGHEFL
GDKEEAGVIYFYIKKG
>Rhodocyclales_bacterium_MBI4998989 76 bp
-MEANQTLDARGMNCPLPILRTKKTLNTMQAGDTLKVVSTDPGSVKDMVAFCQQTGNTLL
ESAQSGGDFEFFIRKS
>Rhodomicrobium_sp_MBI4723789 76 bp
-MEANQTLDARGLNCPLPILRTKKTLNGMQTGEILKVVATDPGSLKDMVSFCTQTGNTLV
TSQQSGQNFEFVIRKG
>SAR324_cluster_bacterium_MDP6246616 76 bp
MIKVDQELDCSGLSCPIPVLKTKKAINALSSGQVLKVTSTDPGSNKDMPSWCKRTGNPIL
KQEDQGNSYIFFIQRK
>SAR324_cluster_bacterium_MDP6764448 76 bp
MINVDQELDCSGLSCPLPVLKTKKAINALTSGQVLKVTSTDPGSNKDMPSWSKRTGNPIL
KQEDQGNSFVFYIQRK
>Sideroxydans_sp_MDD5058789 76 bp
-MEAKQTLDARGLNCPLPILRTKKSLVAMQSGETLKVLSTDPGSLKDISSFCSQTGNELL
SSQQQGKDYEFFIRKA
>Spirochaetales_bacterium_MCF6334623 76 bp
MVEVTAHLDAKGLSCPMPLLRTKKEIGKLNSGEILQVDGTDPGSRNDIPGWCERAGHEYI
GEKEEAGFISFFIKKG
>Spirochaetes_bacterium_MBN2041685 76 bp
M---ASTVDARGLSCPQPVIMTMDEIKSGTEKE-IIVLVDTDTSRENVTRAAKSQGCEVT
HISSEGEGYRISIKKS
>Spirochaetia_bacterium_MDH5654532 76 bp
MLAVKEELDCRGLNCPMPIMKTKKAVDGLASGEILKMVATDPGSANDMVAWAKRTGNELV
KTEEGNGEFVFFVKKK
>Spirochaetia_bacterium_MDH5655166 76 bp
MITVTQELDCRGLNCPMPIMKTKKAVDGLSSGDVLKMVATDPGSANDMIAWAKRTGNELV
KTEEGNGEFVFFVKKK
>Spirochaetota_bacterium_MCX7026515 76 bp
MYIVVKTLDCKGLACPMPIVRLSQEIAKLKVGEVVEMHTTDPGSLSDVPSWAKATGNTVV
ETKQEPGLIRFFVKRQ
>Sulfuricella_sp_MBZ0095918 76 bp
KIAPNVTLDVTGLVCPGPVIEARKIFNTMAQGQIMKLVSTCPSTRDEVGTWCAATGNVLL
ETQEGRGTWTFFIRKG
>Sulfuricellaceae_bacterium_MDP2828568 76 bp
-MNADKELDARGLNCPLPILRAKKALAEIGGGQVLKILSTDPGSVKDFQAFAKQTGNELL
SSSEAGGEYTFFMKKK
>Sulfurimicrobium_sp_MDP2785970 76 bp
-MNADKELDARGLNCPLPILRAKKALVEIGSGQILKILSTDPGSVKDFQAFAKQTGNELM
SSTEAGGEYTFFMKKK
>Sulfurimonas_sp_MBS4068015 76 bp
-MNFDKELDARGLNCPLPILRTKKTLNEMTSGQVLRVIATDPGSVKDFAAFAKQTGNELL
SSAEAGNEYTFFIKKK
>Sutcliffiella_WP_066413834 76 bp
-MEVTKVLDAKGLACPMPIVKTKKAIDELQSGEVLEIQATDKGAKNDLVAWASSGGHDLL
SDKEENGVFTFYIKKS
>Sutcliffiella_WP_066418396 76 bp
-MNVNKTLDAKGLACPMPIVKTKKAMNELASGEVLEIHATDKGAKNDLTAWAKSGGHEFL
KVQEDNGIFKFWIKKG
>Sutcliffiella_WP_066419906 76 bp
-MESTKVLDAKGLACPMPIVKTKKEMDALSSGEVLEIHATDKGAKNDLAAWAQSGGHELL
KDEEENGVYKFWLKKG
>Syntrophobacterales_bacterium_MCK4535004 76 bp
M---NTKVDARGLSCPQPVLMTLDEIKAGKTSE-IEILVDTETSKENVSRAAASQGWKIA
DISEEGDEYKVTIRKD
>Syntrophomonadaceae_bacterium_MBT9174189 76 bp
-MQPSKTLDIINDSCPITFVKTKLALECLPAGDILEILLNSGEAVKNVPRSLRAEGHKVA
VLEKTDGTYRMLVEKE
>TAA74820_TDB_DBB_n_Ca_Electronema_sp_GS 76 bp
MLTPIAVLDAKGLSCPMPLLRTKKEIGKIKTGEILQIDGTDPGSRNDIPGWCSRSGHEYL
GEKEQTGYISFFVQKG
>Thermocrinis_jamiesonii_WP_029552183 76 bp
MVTPDKTLDASGLNCPLPVLKTKKALEELQSGQVLEIITTDPGAKADIPAFCNRTGHQLL
EVVEEGGKIIFYVRKK
>Thermocrinis_minervae_WP_079654300 76 bp
MVTPDKTLDASGLNCPLPVLKTKKALEELQSGQILEVITTDPGAKADIPAFCNRTGHQLL
EVVEEGGKIIFYIKKK
>Thermocrinis_sp_MDT7870992 76 bp
MITPDKTLDASGLNCPLPVLKTKKALEELQSGQVLEIITTDPGAKADIPAFCNRTGHQLL
EVVEEGGKIIFYVRKK
>Thermodesulfatator_atlanticus_HHI97250 76 bp
MIKPDMTIDCKGLSCPMPLLKTKKAIQKLKSGQILEVLGTDPGSRNDIPGWCERAGHEYL
GEREDSGFMRFYIKKG
>Thermodesulfatator_indicus_WP_013907250 76 bp
MIKADVTLDCKGLSCPMPLLKTKKAIQKMEKGQILEVLGTDPGSRNDLPGWCERAGHEYL
GEREDAGFIRFYIKKG
>Thermodesulfatator_sp_RUM88939 76 bp
MIKPDMTIDAKGLSCPMPLLKTKKAIQKLQVGQILEVLGTDPGSRNDIPGWCERAGHEYL
GEKQDQGFIRFYVKKG
>Thermodesulfatator_sp_RUM89029 76 bp
MLEVARTLDAKGLSCPMPLLRTKKEIGKINSGEILEVLGTDPGSRNDIPGWCARAGHEYL
GEREDEGFIRFYVKKK
>Thermodesulfobacteria_bacterium_NPA48621 76 bp
MIKPDMTIDCKGLSCPMPLLKTKKAIQKLQSGQILEVLGTDPGSRNDIPGWCERAGHEYL
GEREDSGFIRFYVKKG
>Thermodesulfobacteria_bacterium_NPA94624 76 bp
MLEVARTLDAKGLSCPMPLLRTKKEIEKINSGEILEVLGTDPGSRNDIPGWCARAGHEYL
GEKEDDGFMRFYIRKK
>Thermodesulfobacteriaceae_bacterium_HID97705 76 bp
MLDVARTLDAKGLSCPMPLLRTKKEIEKINSGEILEIFGTDPGSRNDIPGWCDRAGHEYL
GEKEEADFIRFYVRKK
>Thermodesulfobacteriaceae_bacterium_HIE33040 76 bp
MIKADMTIDCKGLSCPMPLLKTKKAIQKLQSGQILEVLGTDPGSRNDIPGWCERAGHEFL
GVKEDAGFMRFYIRKG
>Thermodesulfobacteriaceae_bacterium_MCS7278671 76 bp
MIKADQLLDCKGLSCPMPMLKIKKAIKDLKSGQILEVWGTDPGTKNEVTEWCKKEGHELL
AIIEEAGYNKYFIKKK
>Thermodesulfobacterium_WP_022854842 76 bp
M---PEVVDARGLSCPEPVLRTLEAIKALGQGE-LEIWVDNPTAKENVIRAAKTSGWEVV
EIKELPDSIKLVIKK-
>Thermodesulfobacterium_geofontis_WP_013910020 76 bp
M---VEVVDARGLSCPEPVLRTLEAIKALGKGE-LEIWVDNPTARENVIRAAKSLGWEVA
EIKELPDSFKVVIRKS
>Thermodesulfobacterium_sp_MCC6048715 76 bp
LIKADEVLDCKGLSCPMPMLKTKKALQKLKSGQILEVWGTDPGSKNDIPKMCEKEGHEFL
GFIDEAGYTRYFIKKK
>Thermodesulfobacterium_sp_MCI4455061 76 bp
LIKPDEVLDCKGLSCPMPMLKTKKALQKLQSGQILEVWSTDPGSKNDIPGMCKKEGHEFL
GFIDEAGYTRYFIKKK
>Thermodesulfobacterium_sp_TA1_WP_150072104 76 bp
M---AEVVDARGLSCPEPVLRTLEAIKALGQGE-LEVWVDNPTARENVIRAAKTSGWEVV
EIKELPDTIKVVIKK-
>Thermodesulfovibrio_aggregans_PMP72841 76 bp
M---AEIVDARGLSCPEPVLLTLEAIKKLGKGE-IEILVDTDTSKENVSRAATSMGWQIV
EITEETTGYKVRIKKD
>Thermodesulfovibrionales_bacterium_MDI6727430 76 bp
MIKPDVVLDLKGLHCPMHIMKTKKALDLMKAGQIIEVISNDKGSKSDISGLCRRLGLELI
STTEENGIFRFTIRK-
>Thermoleophilia_bacterium_MBE0428465 76 bp
MLKADEVLDVKGLCCPMPVVKAKKAIEALESGKVLEIIGTDPGSKGDMPAWANRAGHEFL
GLTETGDEFHFFVKKG
>Thermoleophilia_bacterium_MDO8736854 76 bp
MVKADSVLDVKGLCCPMPVVKAKKAMDALEVGQVLEIVGTDPGSKGDMPAWANRAGHEFL
GGTEDGEVFTFWVRKG
>Thermoproteus_sp_AZ2_KJR74451 76 bp
M---KRVLDLRGYVCPYPQLATLKALRQAKPGEIIEVLTDNPPSCENVPAVARREGHEVL
EVSEGPGLWKIVIKVR
>Thermoproteus_sp_CIS_19_KUO83502 76 bp
M---RRVLDLRGYVCPYPQLAALKALRSMEPGEVLEVLTDNPPSVQNVPAIARREGHEVL
GVEQGENLWRIVIRRS
>Thermoproteus_sp_JCHS_4_KUO88107 76 bp
M---RRVLDLRGYVCPYPQLATLKALRSMEPGEVLEVLTDNPPSVQNVPAIARREGHEVL
GVEQGENLWRIVIRRS
>Thermoproteus_uzoniensis_WP_013679951 76 bp
M---RRVLDLRGYVCPYPQLATLKALRSMEPGEVLEVLTDNPPSVQNVPAIARREGHEVV
GVEQGEGLWRIVIRRR
>Thermosulfurimonas_dismutans_HFC97275 76 bp
-IKPDLTIDCKGLSCPMPLLKTKKAIQKLQPGQILEVLGTDPGSKNDIPGWCERAGHEYL
GVKEDAGFMRFYVRKG
>Thermosulfurimonas_sp_WP_297057112 76 bp
-IKPDLTIDCKGLSCPMPLLKTKKAIQKLQPGQILEMLGTDPGSKNDLPGWCERAGHEFL
GVKEDAGFMRFYVRKG
>Thiobacillaceae_bacterium_MCU0810319 76 bp
-MNFDKELDARGLNCPLPILRAKKALAEVESGQVLKILSTDPGSVKDFAAFAKQTGNELL
STAEAGGEFTFFMKKK
>Thiobacillus_WP_011311086 76 bp
-MNFDKELDARGLNCPLPILRAKKALAEVTSGQVLKILSTDPGSVKDFAAFAKQTGNELL
STAEAGGEFTFFMKKK
>Thiobacillus_WP_018077734 76 bp
-MNFDKELDARGLNCPLPILRAKKALADVGSGQVLKILSTDPGSVKDFAAFAKQTGNELL
STAEAGGEFTFFMKKK
>Thiobacillus_WP_018508573 76 bp
-MNFDKELDARGLNCPLPILRAKKALAEVASGQVLKILSTDPGSVKDFAAFAKQTGNELL
STAEAGGEFTFFMKKK
>Thiobacillus_sp_65-1402_WP_151606480 76 bp
-MNFDKELDARGLNCPLPILRAKKALAEVGSGQVLKILSTDPGSVKDFAAFAKQTGNELL
STAEAGGEFTFFMKKK
>Thiobacillus_sp_65-29_OJZ16978 76 bp
-MNFDKELDARGLNCPLPILRAKKALAEIPSGQVLKILSTDPGSVKDFAAFAKQTGNELL
STAEAGGEFTFFMKKK
>Thiobacillus_sp_MBI1284857 76 bp
-MNFDKELDARGLNCPLPILRAKKALGEVGSGQVLKILSTDPGSVKDFAAFAKQTGNELL
STAEAGGEFTFFMKKK
>Thiobacillus_sp_MCP5276782 76 bp
-MESEQTLDARGLNCPLPILRTKKTLNAMSSGNTLKVVATDPGSLKDMAAFCTQTGNTLL
SSAQAGSDYEFYIRKA
>Thiobacillus_sp_MDP2111528 76 bp
KIAPSVTLDVAGLVCPGPVIEARKIFNTMSRGQIMKLVSTCPSTLDEVGTWCAATGNVLL
ETQEGPGTWAFFLRKG
>Thiobacillus_sp_MDP2253366 76 bp
KIAPNVTLDVTGLVCPGPVIEARKIFNTMSQGQIMKLVSTCPSTRDEVGTWCAATGNLLL
EIQEGPGTWTFFIRKG
>Vulcanisaeta_distributa_WP_013336351 76 bp
ENNNRYLLDARGYACPYPQVFTLKAIKELKEGSIMEVLVDNPASCDNVPAAVRKLGHEVL
EVRQESNYWRIIIRKR
>Vulcanisaeta_moutnovskia_768-28_ADY02273 76 bp
MSNDRYMLDARGYACPYPQVFTLKVIKELKENSIIEVLVDNPASCDNVPAAVRKLGHEVL
EVNQEGNYWRIVVRKR
>Vulcanisaeta_souniana_WP_229709871 76 bp
MNNDRYILDARGYACPYPQVFTLKAIKDLSSGSVMEVLVDNPASCDNVPAAIRKLGHEVL
EVRQEGNCWRIVVRKR
>Vulcanisaeta_souniana_WP_243679999 76 bp
MNNDRYILDARGYACPYPQVFTLKAIKDLSSGSVMEVLVDNPASCDNVPAAIRKLGHEVL
EVRQEGNCWRIVVRKR
>Vulcanisaeta_sp_JCHS_4_KUO79672 76 bp
VDKGRYVLDARGYACPYPQIFAIKTIKEVEPGSIMEILVDNPASCDNVPAAIKKLGHDVL
GVKDEGGYWRIVVKKR
>Vulcanisaeta_sp_JCM_14467_WP_252900574 76 bp
MGDNKYLLDARGYACPYPQVFTLKVIKELKSGSIMEVLVDNPASCDNVPAAVRKLGHEVL
EVRQEGGYWRIVVRKR
>Vulcanisaeta_sp_MCG2867600 76 bp
MDKDRYVLDARGYACPYPQIFAIKTIKEVEPGSIMEILVDNPASCDNVPAAIKKLGHDVL
GVKDEGGYWRIVVKKR
>Vulcanisaeta_sp_OSP_8_KUO80609 76 bp
VDKDRYVLDARGYACPYPQIFAIKTIKEVEPGSIMEILVDNPASCDNVPAAIKKLGHDVL
GVKDEGGYWRIVVKKR
>Vulcanisaeta_thermophila_WP_143701219 76 bp
MINDKYVVDARGYACPYPQVFALKALKEAQPGSVVEVLVDNPPSCENVPNAVRRAGHEVL
GVVQENGYWRIIIRRR
>WP_008871192_TDB_DNV_n_Desulfonatrospira_thiodismutans_ASO3-1_yES_1of3 76 bp
-INADKVVDTSGLSCPMPLLKTKKAMKELSSGQVLQVIGTDPGSKNDIPEFGNKDGNEFL
GMQDDEGKTNYYIKKG
>WP_014126336_CRA_TPT_n4_Thermoproteus_tenax_2of2 76 bp
M--ERYVLDLRGYVCPYPQLATLRALRSIEPGAVLEILTDNPPSCENVPSVVKREGHEVL
AVEEERGVWRIVVRKR
>WP_014810816_TDB_DML_n_Desulfomonile_tiedjei_DCB-1_yeS 76 bp
MHKVAKVLDLKGLPCPMPVVKMSQEIGSVSVGEIIEVHTTDPGSLSDFPAWADTTGNEVL
ETKQGNGSIQIFVKRL
>WP_015403351_TDB_DCP_s_Desulfocapsa_sulfexigens_SB164P1_DSM_10523_YES 76 bp
MIAVAATLDAKGLSCPMPLLRTKKEIGKIASGEVLQIDGTDPGSRNDLPGWCSRAGHEYL
GEKEQSGYISFFVKKG
>WP_015725936_TDB_DBB_s_Desulfobulbus_propionicus_1pr3_DSM_2032_Yes 76 bp
MLDVAAVLDARGLSCPMPLLRTKKEIGKISSGQILHIQGTDPGSRNDIPGWCERAGHEYL
GEKEEAGYISFFIKKG
>WP_020878392_TDB_DCC_n_Desulfococcus_multivorans_DSM2059_yeS 76 bp
M---PATVDARGLSCPQPVIMTLNEIKNGKETD-IIVLVDTDTSRENVTRAAESQGCNIS
DVSPEGEGYRITIRKR
>WP_022852789_TDB_TDT_n_Thermodesulfatator_atlanticus_AT1325_Yes 76 bp
MITPDVTLDCKGLSCPMPLLKTKKAVQKMKPGQILEVLGTDPGSKNDLPGWCERAGHEFL
GVREEGGFFRFYIKVG
>WP_027175776_TDB_DVB_n_Aminidesulfovibrio_aminophilus_ALA-3_yES 76 bp
M---AETVDARGLSCPQPVLDALAAMKRLGSGT-IEVLVDTEASKENVSRAAAGSGWRVE
NVAENSGEYRLTISKS
>WP_028317509_TDB_DBB_n_Desulfobulbus_elongatus_DSM2908_Yes 76 bp
MLAVALVLDARGLSCPMPLLRTKKEIGKIKSGEILHIQGTDPGSRNDIPGWCDRAGHEYL
GEKEEAGYMSFFIKKG
>WP_028321838_TDB_DGL_n3_Desulfatiglans_anilini_Ani1_yeS 76 bp
MVTPDQTLDCRGLSCPMPILKTKKLIGTMKSGQILEILGTDPGTRNDLPAFSKRSGNEYL
GEKQDEGFSRFYIKVK
>WP_028573466_TDB_DNT_n_Desulfonatronum_lacustre_Z-7951_yeS 76 bp
A---RQHIDARGLSCPQPVLLATRAMDAAGGGE-LEILIDNEASRENVGRAAQSKGWTVA
ATEEAGQDFRLVLTK-
>WP_028574670_TDB_DNV_n_Desulfonatronovibrio_hydrogenovorans_DSM9292_YES 76 bp
-IKADQFLDTSGLSCPMPLLKTKKMLKELAPGQILHILGTDPGSKNDIPDFGNKNGNEFL
GMYDDDGSTNYFIRKG
>WP_028841784_TDB_TDB_n4_Thermodesulfobacterium_hveragerdense 76 bp
M---PEVVDARGLSCPEPVLRTLKAIKALGQGE-LEIWVDNPTAKENVIRAAKTSGWNVV
EIKELPDSIKLVIKK-
>WP_045214690_TDB_DNV_n_Desulfonatrovibrio_magnus_AHT22-yES 76 bp
-ITADKFLDTSGLSCPMPLLKTKKALKDMDSGQILHILGTDPGSKNDIPDFGNKNGNEFL
GLQDDDGSTNYYIKKG
>WP_045218304_TDB_DNT_n_Desulfonatronum_thioautotrophicum_ASO4-1_yES 76 bp
-INADKTLDTSGLSCPMPLLRTKKALKEMSAGQVLKIIGTDPGSKKDIPEFGNKDGNEFL
GMQDDNGSTLYFIKKG
>WP_048057301_CRA_TPT_n4_Vulcanisaeta_moutnovskia_2of2 76 bp
MSNDRYMLDARGYACPYPQVFTLKVIKELKENSIIEVLVDNPASCDNVPAAVRKLGHEVL
EVNQEGNYWRIVVRKR
>WP_067615219_TDB_DIB_s_Dissulfuribacter_thermophilus_S69_YES 76 bp
MLEVARTLDAKGLSCPMPLLRTKKEIEKINSGEILEVLGTDPGSRNDIPGWCARAGHEYL
GEKEDDGFMRFYIRKK
>WP_068515351_TDB_TDB_s_Caldimicrobium_thiodismutans_TF1_YES 76 bp
LIKADEVLDCKGLSCPMPMLKTKKALQKLSSGQILEVLGTDPGSKNDIPSMCKKEGHEFL
GMIDESGYTRYFIRKK
>WP_068542682_TDB_TDT_n_Thermodesulfatator_autotrophicus_S606_NO 76 bp
MIKADVTLDCKGLSCPMPLLKTKKAIQKLEKGQILEVLGTDPGSKNDIPGWCERSGHEFL
GMKEESGYFVFYIKKG
>WP_068669736_TDB_TDB_s_Thermosulfurimonas_dismutans_S95_YES 76 bp
MVKADMTIDCKGLSCPMPLLKTKKAIQKLQSGQILEVLGTDPGSRNDIPGWCERAGHEYL
GEKQDQGFIRFYVKKG
>WP_073376245_TDB_DCP_s_Desulfofustis_glycolicus_PerGlyS_Yes 76 bp
MVTADSVLDAKGLSCPMPLLRTKKEIGKLKSGQVLQVDGTDPGSRNDIPGWCDRAGHEYL
GEKEGAGFFSFFVKKG
>WP_083798685_BCL_STM_s_Dethiobacter_alkaliphilus_AHT_1_Yes 76 bp
-VQPDKTLDITGDQCPMTFVKTKLALEGIEAGQFLEVFLNSGEPVKNVPRSLRNEGHKVV
ALEKDDGTYRLLVEKE
>WP_084457090_TDB_DBB_n_Desulfobulbus_mediterraneus_86FS1 76 bp
MLEVAAVLDAKGLSCPMPLLRTKKEMGKINGGEILHVMGTDPGSRNDIPGWCDRAGHEYL
GEKEESGYISFFIKKG
>WP_092225853_TDB_DCP_n_Desulforhopalus_singaporensis_DSM12130_yEs 76 bp
MVVAKNVLDAKGLSCPMPLLRTKKEIGKMASGEILQVDGTDPGSRNDIPGWCERSGHEYL
GEKEGSGFISFFIKKG
>WP_111958134_TDB_DBC_n_Desulfobacter_hydrogenophilus_AcRS1_yeS 76 bp
M---SKIVDARGLSCPQPVLMTLDAIKSGSDSE-LEVIVDNMASRENVVRAAESKGWNVS
DIKDNAGDTQIFIRKG
>WP_163297538_TDB_DRH_n_Dissulfurirhabdus_thermomarina_SH388_Yes 76 bp
MLTVARTLDAKGLSCPMPLLRTKKEIEKINSGEILEVLGTDPGSRNDIPGWCERAGHEYL
GEKEDSGFIRFYVKKK
>WP_166032671_TDB_TDB_n_Thermosulfuriphilus_ammonigenes_ST65_YES 76 bp
MIKPDVTIDCKGLSCPMPLLRTKKAVEKLGSGQILEVLGTDPGSRNDIPGWCARAGHEYL
GEIEDSGFFRFYIKKK
>WP_168719494_TDB_TDB_n_Thermosulfurimonas_marina_SU872_YES 76 bp
-IKPDLTIDCKGLSCPMPLLKTKKAIQQLQSGQILEVLGTDPGSKNDIPGWCERAGHEFL
GVKEDQGFMRFYVRKG
>WP_173060837_PMD_SFC_n3_Sulfurimicrobium_lacus_skT11_2of3 76 bp
-MEATQTLDARGLNCPLPILRTKKSLNAMQSGDTLKVVATDPGSLKDMVSFCTQTGNALL
SSQQTGGDFEFFIRKA
>WP_173064954_PMD_SFC_n3_Sulfurimicrobium_lacus_skT11_1of3 76 bp
KLMPHVTLDVTGMVCPGPVIEARRFFNTMVQGQIMKLVSTCSSTRDEVGTWCAATGNVLL
DTLEGPGVWTFFIRKG
>WP_173067707_PMD_SFC_n3_Sulfurimicrobium_lacus_skT11_3of3 76 bp
-MNADKELDARGLNCPLPILRAKKALAEIGSGQVLKILSTDPGSVKDFQAFAKQTGNELM
SSTEAGGEYTFFMKKK
>WP_199263915_TDB_DBB_n_Desulfobulbus_oligotrophicus_Prop6_yEs 76 bp
MLDVALVLDAKGLSCPMPLLRTKKEIGKIKSGEILQVQGTDPGSRNDIPGWCQRAGHEYM
GEKEEAGFMSFFIKKG
>WP_205219453_TDB_DCP_n_Desulforhopalus_vacuolatus_DSM9700 76 bp
M---SVTVDARGLSCPQPVLMTINEIKGGSEKE-IKVLVDSEASRENVSRAAVSQGCQLV
DITQDGEEYTILLARD
>WP_221172063_TDB_TDB_n_Thermosulfurimonas_sp_F29_YeS 76 bp
-IKPDMTIDCKGLSCPMPLLKTKKAIQKLQPGQILEVLGTDPGSKNDIPGWCERAGHEYL
GVKEDAGFMRFYIKKG
>WP_228855050_TDB_DBB_n_Desulfomarina_profundi_KT2_NO 76 bp
MVEATKVLDAKGLSCPMPLLRTKKEIGKLNSGDILQVDGTDPGSRNDLPGWCERTGHEYL
GEKEESGYISFFIKKG
>WP_237889154_TDB_ISD_n_Dissulfurimicrobium_hydrothermale_Sh68_YES 76 bp
MITANRTLDAKGLSCPMPLLRTKKEIEKIKSGEILEVLGTDPGSRNDIPGWCARAGHEYL
GEKEDSGFIRFYVRKK
>WP_267927414_TDB_DBB_n_Desulfolithobacter_dissulfuricans_GF1_YeS 76 bp
MLEVAAVLDAKGLSCPMPLLRTKKEIGKLKSGEILQVDGTDPGSRNDIPGWCERAGHEYL
GEKEESGYISFFIKKG
>WP_277950201_NSP_DSP_n_Dissulfurispira_thermophila_T55J_YeS 76 bp
MIKPDIVLDLKGLYCPMHIMKTKKAIDLMRTGQIIEVISNDKGSKLDISALCRRLGLELI
SVKEENGIFRFTIKK-
>unclassified_Hydrogenobaculum_WP_015419669 76 bp
MIKVDRTLDASGLNCPLPVLKTKKEMAEMSSGQILELITTDPGAKADIPAYCKRTGDELL
ETVEEGGKIIFYLKKK
>unclassified_Thermodesulfovibrio_WP_068858589 76 bp
M---AEIVDARGLSCPEPVLLTLETIKKLGKGE-IEILVDTDTSKENVSRAAQSMGWQIL
KIVEEEKGYKITIKKD
>uncultured_Desulfatiglans_sp_WP_296996122 76 bp
MVTPDQTLDCRGLSCPMPILKTKKLIGTMKSGQILEILGTDPGTRNDLPAFSKRSGHEYL
GEKQDEGFSRFYIKVK
>uncultured_Desulfobacter_sp_WP_289022966 76 bp
M---SKIVDARGLSCPQPVLMTLDAIKSGSDGE-LEVIVDNMASRENVVRAAESKGWSVF
EIKENDDKTQIFIRKG
>uncultured_Desulfobulbus_sp_WP_297953093 76 bp
MLAVASVLDARGLSCPMPLLRTKKEIGKIKSGEILHVQGTDPGSRNDIPGWCERAGHEYL
GEKEESGYISFFIKKG
>WP_013907250_TDB_TDT_Thermodesulfatator_indicus_DSM_15286_NO 76 bp
MIKADVTLDCKGLSCPMPLLKTKKAIQKMEKGQILEVLGTDPGSRNDLPGWCERAGHEYL
GEREDAGFIRFYIKKG
