# Supplementary material for: Sulfur disproportionation occurs globally across anoxic habitats and has multiple mechanisms of independent evolutionary origin
Source: ISME J. 2026 Mar 2;20(1):wrag042. doi: 10.1093/ismejo/wrag042 (PMC12998232; doi:10.1093/ismejo/wrag042)
Supplement: Sup_File_4_raw_trees_wrag042 [file sup_file_4_raw_trees_wrag042.zip › SupFile4_raw_trees/SupFile3a_aligs/eyh_9at.fasta]

>WP_333653335_NSP_DSP_ni_Dissulfurispira_sp_CTOTU21519_1of2 87 bp
MADIRKKAAALRYDAKKDAAPKVVAKGSGKIAERILQLAKEHNVPIKDDPQLVEVLSTLD
LYQEIPPELYRAVAEILAFVYRMTKTQ
>WP_333652343__NSP_DSP_ni_Dissulfurispira_sp_CTOTU21519_2of2 87 bp
MTKQKSLAVALKYDSSKMGAPTIVAKGANLIAEKIKEVAAKSGVPVFEDKPLARTLFKLN
IGQEIPETLYRAVATILANVYKLKNKK
>WP_059175774_NSP_TDV_ni_Thermodesulfovibrio_aggregans_1of2 87 bp
MKEETKKAVALRYEKDKDSAPKVVAKGRGWIAEKIIELARHHGVPLKEDETLVEVLSKLD
LYEEIPVELYKAVAEILVFVYQIKGKK
>WP_059175694_NSP_TDV_ni_Thermodesulfovibrio_aggregans_2of2 87 bp
MTKQRSLAVCIKYDSQNMNAPKVVAKGANILAERIKQLARAAGVPIYENKPLARVLYKIP
VGEEIPEALYKAVATILATVYNLKGKK
>WP_028844814_NSP_TDV_ni_Thermodesulfovibrio_thiophilus_1of2 87 bp
MTEESKKAVALRYEQKKDSAPKVVAKGRGWLADRIIELARQHGVPLKEDKTLVEVLSKLE
LSEEIPVELYKAVAEILVFVYQIKEKK
>2514922827_A316_02710_TDB_DCP_j_Desulfocapsa_thiozymogenes_Bra2_YES 87 bp
MAE-MDKAVAIVYDADKGQAPRVVASGKGEIARKIIETAREAGVYIQEDPDLVELLAKIP
LGQEIPAELYRTVAEVLAFVYKVNEQK
>Acetomicrobium_sp_S15_DSM_107314_WP_198469676 87 bp
-MAEPKKAAALRYEAKKDEAPRVVASGQGVMAKQIIEIAKESGVPIVEDPALASALLFVE
LGEEIPVELYEAVARVLAFLYRLDREK
>Acidobacteria_bacterium_ADurbBin340_OQA35644 87 bp
MAR-RRGAVALRYRPEADAAPRLVAKGQGLLAERMLDLAREHGVPVQQDPDLLAALEPLD
VDRLIPPELFQAVAVVLAALYKANGKR
>Acidobacteriota_bacterium_MCC7177613 87 bp
MSRKRPRAAALQYDPGRDRAPRLVARGEGHLAERILALAREHGVPVHEDRALVDVLARID
LGAQIPPELYRVVAEIIAFVYRLQQGA
>Acidobacteriota_bacterium_MCL4845894 87 bp
MGERRRRAAALSYDPQVDRAPRLVARGDGHLADRILALAREHGIPIHEDRTLVDLLARLD
VDTEIPPELYRVVAEIIAFVFRVQRAQ
>Acidobacteriota_bacterium_MCX6546560 87 bp
MARPSRRAAALRYRPEEDAAPRLVAKGQGLLAERILELARQHGISVTRDPNLLAALEPLD
LNRLIPPELFQAVAVLLAALYRANRDT
>Acidobacteriota_bacterium_MCX6546837 87 bp
MARPPRRAAALRYRPEADAAPRLVAKGQGLLAERILDLARQHGVAITKDPDLLAALDPLE
LDRLIPPELFQAVALTLAALYRANRRL
>Acidobacteriota_bacterium_MDQ1354194 87 bp
MKDMKIKAVALQYERGKDRAPRVVAKGKGLIAQKIIEVAEEHHIPLHQDNELAQVLEALE
LETEIPTELFRAVAEVLAFIYRLNKK-
>Acidobacteriota_bacterium_TDI34758 87 bp
MTENRRKAVALRYEADNDAAPHVVAKGAGPLADRIIELAREHGVPVQEDRDLTALLSQLD
VNVRIPPELYRAVAEILGFVYRLSAR-
>Actinobacteria_bacterium_MCL5056902 87 bp
MSKQRRRAVALKYEEGVNSAPLLVAKGAGDIALKLKEIASKSGVPVIENPPLARTLFQVD
IGGEIPAELYQSVAEVLAMVLRLKKRS
>Actinobacteria_bacterium_MCL5058557 87 bp
MSKQRRRSVALKYEEGVNSAPLLVAKGAGDIALKMKEIAAKSGVPVIENPPLARTIFQVD
IGREIPAELYQSVAEVLAMVLRIKKKE
>Actinomycetota_bacterium_HDP70450 87 bp
MPRKKLKAVALTYEPSKDNAPRVIAKGKGKIADKIISVAKEHGVPLHEDPSLVEVLSCLD
IKEEIPVELYQVIAEILVFVYKLDRGK
>Aliarcobacter_butzleri_WP_012013050 87 bp
NKNFIQKAVALKYQMEKDNAPKVTAKGKGVTASNIIKIAKENKIPIQKDEDLIELLSQID
IDKEIPTSMYRAVAEIFSFIYDLSNKK
>Aliarcobacter_butzleri_WP_020848107 87 bp
NKNFVQKAVALKYQMEKDNAPKVTAKGKGVTASNIIKIAKENKIPIQKDEDLIELLSQID
IDKEIPTSMYRAVAEIFSFIYDLSNKK
>Aliarcobacter_butzleri_WP_301350850 87 bp
NKNFVQKAVALKYQMEKDNAPKVTAKGKGVTASNIIKIAKENKIPIQKDEDLIELLSQID
IDKEIPTSMYRAVAEIFSFIYALSNKK
>Alphaproteobacteria_bacterium_MBZ0158480 87 bp
MADTRKKAAALRYDAKKDAAPKLVAKGSGVIAEQILKIAGEHKIPLKEDRQLLEVLSTLD
LYQEIPPELYKAVAEILAFVYRMTKKG
>Aminiphilus_sp_WP_300525555 87 bp
--MDRSKAAALTYDRQQDRAPRVVASGKGFVADRIVEIAREAKIPIVEDAALVSALLVLE
LGEEVPVELYEAVAKILSFVYRLDK-R
>Aminivibrio_pyruvatiphilus_WP_133955389 87 bp
MNGKRLQAAAVQYDEKHDDAPRVTASGKGYVAEKILELAREADVPVVEDAALVSALMVLE
LGEEIPAELYEAVARILAFIYKLDKGK
>Anaerolineae_bacterium_MCG3210056 87 bp
MAQYRNRAVAISYDSANMAAPKVSANGQGAIAEKIIELAKEHGVPIRKDPDMVELLAQLD
VGQMIPPELYAVVAEVLAFVYRIKGK-
>Anaerolineae_bacterium_NPV87566 87 bp
MSEQ-KRAVALSYDPEKDEAPRVIASGRGLVAERILEIARFHGLPIRDDPILAEALCQVD
LNEAIPPELYALVAEVFAFVYRLKAK-
>Anaerolineales_bacterium_MBN1536733 87 bp
MDSRKRRAIALGYDPDKDMAPRVLASGAGVIADQILTIARNQGIPVREDPVLAGALANIE
VNQVIPPELYALVAEVLAYVYRIQHRP
>Anaerolineales_bacterium_MCJ7532007 87 bp
MADQRQRSIALGYDPERDEAPRVLASGQGWLSDKIIEVAREHDIPIRKDPLLVSALSTLE
IDETIPPELYKVVAEVLAYVYRISEKR
>Aquificota_bacterium_NPA12476 87 bp
--MEEKKAVALKYDREKDNAPRVVAKGKGYIGEKIIQIAKEHNIPIKEDPILVEALSKVE
INQEIPPELYQAVAEVLIYIYRKTSQK
>Aquificota_bacterium_NPA16310 87 bp
----MKKAVALRYDREKDRAPKVVAKGKGHIGEKIIQIAREHNIPIKEDPVLVETLSQIE
INQEIPPELYQAVAEILVYIYRKTGKK
>Arcobacter_sp_CECT_8985_WP_129103212 87 bp
EK--IQKAAALKYDIEKDEAPKLVAKGQAQVAKNIIKIAKENDLPIKKDEDLIELLSKLD
IEKEIPSSMYKAVAEIFAFIYSMTKKS
>Arcobacteraceae_WP_046991696 87 bp
NKNFIQKAVALKYQMEKDNAPKVTAKGKGVTASNIIKIAKENKIPIQKDEDLIELLSQID
VDKEIPTSMYRAVAEIFSFIYDLSNKK
>Azohydromonas_caseinilytica_WP_169161536 87 bp
LLD-KRRAVAMSYDALQMSAPKVVAKGYNETAQRILDLARTAGVPVTESPELVRALMHVE
LDREIPPELYAAVAEILAWIWRLQ---
>BO23DRAFT_01721_TDB_DVB_j2_Desulfobaculum_senezii_DSM8436_yES 87 bp
MTKDRQKAVALRYDAVEAPAPVVLAKGVDHLAERIKEVAREHRVPIRENVPLARALYRVE
VGDMIPEELYQAVASLLASLMKFKARP
>BS11DRAFT_00029_NSP_TDV_j3_Thermodesulfovibrio_hydrogeniphilus_2of2 87 bp
MTKQRSLAVCIKYDSEKMNAPQVVAKGANLLAERIKEIARAAGVPIYENKPIARALYKIP
IGGEIPQVLYKAVAEILAHVYKLKGKM
>BS11DRAFT_00356_NSP_TDV_j3_Thermodesulfovibrio_hydrogeniphilus_1of2 87 bp
MEKS-KRAVALRYEQKKDSAPRVVAKGRGWIAEKIIELAKQHGVPIEEDDILVEALSKLD
LYQEIPEELYKAVAEILVFVYQIKGKR
>Bacillales_WP_171566968 87 bp
MNDARKQAVALRYQAKTMEAPVVVAKGKGYVADNILKTAKEHGIPVQEDPSLVEVLGKLD
LNQQIPPELYQVVAEVLAFVYRLDKGR
>Bacteriovoracaceae_bacterium_NLW68376 87 bp
MKKDPDKAVALKYERGKDSAPKVTAKGRGSVAEKMLAIAREHNIPVKQDKTLLDALYCLD
INEEIPEDLYRVVAEVLAFIYRMNRMA
>Baekduia_sp_MDX6727617 87 bp
MSKPRPKAVAIRYDKEAAGAPRVIATGAGLIAERIVELARAQGLPVREEPALAEALARLE
LEQEIPPELFVAVAEVLVWAYGLEA-R
>Bdellovibrionales_bacterium_MCB0325359 87 bp
MTEGRKRAVALQY-GEGDKAPKVVATGAGEIAKRILELAAENNVPIREDDSLVDILGKLD
VGYEIPEETFRAVAEILAFLYRTDEAR
>Bdellovibrionales_bacterium_MCB0359608 87 bp
MANQRQRAVALRY-AEGDRAPKVVAAGAGEIAKRILELAREHDVPIRQDDTLVDILSKLD
IGYEIPAETYRAVAEILAFLYRTDAER
>Brevibacillus_daliensis_WP_232697010 87 bp
MATNSKKAVALRYDANQNEAPRVIAKGRGYVAENILQKAKENDIPIQEDPSLIEVLSKLD
LDQQIPPELYQVVAEVLAFVYRLDKRK
>Brevibacterium_sp_JNUCC-42_QOT01217 87 bp
-------MVALRYKEDQDEAPRLVAKGGGYIAENILQKAKEHNIPVQEDPSLLEVLSKLD
LQQQIPPELYQVVAEILAFVYRLDKKW
>Caldimicrobium_sp_MCS7150584 87 bp
MD---ERAVALSYQNDKE-SPEVIAKGKGRLADLILKIAKDHGIPIKEDAKLVKDLYRLE
IHKPIPPELYHTVAVVLAWAFKLNKKR
>Caldimicrobium_sp_MCS7199884 87 bp
MK---EKAVALSYQPEKG-IPEVIAKGKGTLAELILKIAREHGIPIKEDAQLVKELYRLE
INKPIPPELYQAVALVLAWAFKLNNKK
>Caldimicrobium_sp_NAZ30165 87 bp
MK--EEKTVALKYEVEKG-TPEVVAKGRGRLAELILQIAREHNIPIKEDHKLVKELYKLE
LNKPIPPELYYAVATVLAWAIRLNKRQ
>Caldimicrobium_thiodismutans_PMP61489 87 bp
MN---EKAVALKYDPAKG-APEVVAKGKGYLAELILKIAKERGIPIKEDSKLVQELYKLE
LNKPIPQELYQAVAIVLAWAFKLNEKK
>Campylobacter_WP_026175492 87 bp
-K---KKAVALGYNREKNSAPKVLATGSGEIANKIISLAREHEIPIKEDPDLIEILSKVE
IDQEIPPNLYKAVAEIFSFLYKVTNK-
>Campylobacter_concisus_WP_148821294 87 bp
-K---KKAVALGYNRSKDNAPRVLASGAGEIANRIIDLAKEHDIPIKEDPDLIEILSKVE
VDQEIPPNLYKAVAEIFSFLYKMTKK-
>Campylobacter_curvus_52592_EAT99499 87 bp
-K---KKAVALGYNREKNSAPKVLATGSGEIANKIISLAREHEIPIKEDPDLIEILSKVE
IDQEIPPNLYKAVAEIFSFLYKVTNK-
>Campylobacter_curvus_WP_249291244 87 bp
-K---KKAVALGYNREKNSAPKVLAIGSGEIANKIISLAREHEIPIKEDPDLIEILSKVE
IDQEIPPNLYKAVAEIFSFLYKVTNK-
>Campylobacter_curvus_WP_249291465 87 bp
-K---KKAVALGYNREKNSAPKVLATGSGEIANKIISLAREHEIPIKEDPDLIEILSKVE
IDQEIPPNLYKAIAEIFSFLYKVTNK-
>Campylobacter_curvus_WP_249291678 87 bp
-K---KKAVALGYNREKNSAPKVLATGSGEIANKIISLAREHEIPIKEDPDLIEILSKVE
IDQEIPPNLYKAVAEIFSFLYKVTNK-
>Campylobacter_majalis_WP_229932033 87 bp
-K---KKAVALGYNRKKDNAPKVVATGSGEIANNIIKLAKEHQIPIKEDPDLIEILSKVE
VNQEIPPNLYKAVAEVFSFLYKLTNKG
>Campylobacter_sp_10_1_50_EHL89672 87 bp
-K---KKAVALGYNRSQDNAPKVLASGAGEIANKIISLAKEHDIPIKEDPDLIEILSKVE
VDQEIPPNLYKAVAEIFSFLYKITNKS
>Campylobacter_suis_WP_230056212 87 bp
PK---KKAVALGYNKSKDNAPKVLASGSGEVANNIMRLAREHDIPIKEDPDLVEILSKVE
VNQEIPPNLYKAVAEIFSFLYKMTSK-
>Campylobacterales_bacterium_MBE0496605 87 bp
TR---KKAVSLKYNLEKKGAPKITAKGQGEVANTIIRLAKEHNIPIREDADLVELLSKVE
LDREIPPALYKAVAEVFSFLYKMTNKP
>Campylobacterales_bacterium_MBN2816422 87 bp
MR---QKAVALKYEAQKNAAPKVVAKGEGESAKNIIKLAQEHGVPLKQDEDLVELLSKVE
LDQEVPSQMYKAVAEVFSFLYKITKK-
>Campylobacterales_bacterium_MCX6051323 87 bp
MT----KAAALRYDKEKENAPRVIAKGQGNTAENIIKIAELHNLPIRKDEDLIELLSKVE
LNKEVPEALYKAVAEIFSFIYKVTKK-
>Campylobacterales_bacterium_MCX6076269 87 bp
MK----KAAALRYDKEKENAPKVIAKGEGRTAENIIKIAELHNLPIRKDEDLIELLSKVE
LDKEVPEALYKAVAEIFSFIYKVTKK-
>Campylobacterota_bacterium_MDQ1245153 87 bp
MK----KAAALRYDATKEKAPRVVAKGEGATAENIIKIAELHNLPIRKDEDLIELLSKVE
LDKEVPEALYRAVAEVFSFIYKTTKKG
>Campylobacterota_bacterium_NPA74011 87 bp
MKSEKKEAVALKYNIKKDNAPKVIAKGKGETANNIIKIAQENNIPIKEDKDLVQMLSQIE
LNKEIPPKLYKAVAEVFGFIYKITR--
>Candidatus_Auribacterota_bacterium_MBN1522178 87 bp
MKKKRKKAVALGYDESRDSAPKVLAKGTGLLAERIIELAKKYGIHTYEDPDLVEVLSAVE
IDNEIPRELYRAVAEVLAFVYRLNSNK
>Candidatus_Dependentiae_bacterium_ADurbBin246_OQA75291 87 bp
MSKQRRIAVALKYDSSKNQAPLVVAKGIDFLALRIKEIAKENSVTIIENPSLARALYDIE
LEREVPSEFYKAIAEIFSYVYELKKKR
>Candidatus_Dependentiae_bacterium_ADurbBin246_OQA75803 87 bp
QK--VQKAVALQYDKNTNNAPKITAKGKGETANNIIKIAKDNKIPIKKDEDLVELLSKID
IDKEIPTSMYKAVAEIFAFIYELSNK-
>Candidatus_Dependentiae_bacterium_MBP7651788 87 bp
MTKQREKAVAIRYEAKEMSAPVVIAKGSGFIALKIIEIAEENRVPIVTNKPLARTLYSVE
IGDAVPVELYKTVAEILAYVWKLKGKT
>Candidatus_Eremiobacteraeota_bacterium_MCL4512899 87 bp
TTTKQRKAAALGYDAEKDLAPRVLASGKGRVSEKILEIAKEHNIPIHEDPDLVDLLASLN
IGETIPPELYKLVAEIITYLYEIDGDK
>Candidatus_Geothrix_skivensis_MBK9796126 87 bp
MARPSRRAAALRYRPEADAAPRLVAKGQGLLAERILDLARQHGVSITKDPDLLSALEPLD
LNRLIPPELFQAVAVLLAALYRVNKKS
>Candidatus_Hydrogenedentes_bacterium_CG1_02_42_14_OIO32814 87 bp
MT--RQRAVAVRYNPEKENAPRVVAKGRGQIAEKIIEIAKSNGVPVHEDRDLIELLSKVE
LFDEVPPELYVAVAEVLIWVYRMNNRK
>Candidatus_Hydrogenedentes_bacterium_MBI2435630 87 bp
MADTKRRAVALRYNQEQDSAPKLIAKGRGLLAERIIALAREHHIHIQEDPDLVAVLSTLD
LNTEIPEDLYRAVAEVLAFVYRLNQR-
>Candidatus_Hydrogenedentes_bacterium_MBI4558887 87 bp
MNEERRKAVALRYRAEQDSAPRVAAKGAGRLAERIIETAKAHGVPIHEDPDLVTLLAKLD
LDTEIPEALYRAVAEVLAFIYGLNQR-
>Candidatus_Hydrogenedentes_bacterium_MCC6491233 87 bp
MSDDHRRAVALRYNQQDDRAPRVVAKGDRLLAERIIEIARENSVPLHEDPDLVAVLSKLD
VQREIPEALYRAVAEVLAYVYRLNKRA
>Candidatus_Hydrogenedentes_bacterium_MCC6694166 87 bp
MSDEHRRAVALRYNQQDDRAPRVVAKGDRLLAERIIEIARENNVPLHEDPDLVAVLSKLD
VQREIPEALYRAVAEVLAYVYRLNKRE
>Candidatus_Hydrogenedentes_bacterium_MCH7909526 87 bp
MTNSRPKAVALRYDAEKEHAPKIVAKGSGYLAERILELAREHDVQVHEDPDLVEVLAKLD
VNTEIPERLYQAVAEVLAFLYRLNNR-
>Candidatus_Hydrogenedentes_bacterium_MCK5558567 87 bp
MKRTRERAVALRYESEKDDAPRIVAKGWGIIAEKIIEIAREHGVTVYEDGDMAEVLSRLD
LNQVIPQEMYCAVAEVLAFVYRLNGRS
>Candidatus_Hydrogenedentes_bacterium_MDQ1256529 87 bp
MNDKRQRVVALHYDVQQDQAPRVVAKGAGYVAERILEIAREHSIHVHEDPDMVAVLSKLD
IDAPIPENLYRAVAEVLAFVYRINQR-
>Candidatus_Hydrogenedentes_bacterium_PCJ65402 87 bp
MGKQRKKAVALRYREESESAPRVVAKGTGKLAERIIQTARENNVFIQEDPDLVGLLAQLD
VNTDIPEDLYLAVAEVLAFIYGLNQE-
>Candidatus_Latescibacteria_bacterium_HAA78570 87 bp
MSDVPRKAAALKYRPPEDSAPHLVAKGSGDLAERIIELARENNIPIQENPDLIAVLSQLD
LNKEIPSELYKPIAEILSFVYRVNDQK
>Candidatus_Latescibacteria_bacterium_MBI4532261 87 bp
MLESRKTAVALRYKPVEDVAPKVVAKGRGLIAERIITIAEEYGIPIHEDPSLVEVLVKLD
MGMEIPPELYRVVAEILAFVYRMDQHK
>Candidatus_Latescibacteria_bacterium_MDP6776219 87 bp
MPESRRSAAALGYDSEADEAPRLLAKGQGEIADRIIALAREHDIPLREDPDLIAVLAKLD
LGQEIPQELYRAVAEILAFVYRVNSRE
>Candidatus_Omnitrophota_bacterium_MBK7497086 87 bp
MNEERKRAVALRYDPVEDPAPRLVAKGQGHVAERILEIAREHGIHIQEDPDLVEVLAALD
LGQLIPEELYEALAEILAFIYRLNRLK
>Candidatus_Omnitrophota_bacterium_MBW7938495 87 bp
MNEERKRAVALRYDPGEDPAPRLVAKGQGHVAERILEIAREHGIHIHEDPDLVEVLAALD
LGQLIPEELYEALAEILAFIYRLNRLK
>Candidatus_Omnitrophota_bacterium_MCA9410464 87 bp
MRGERKRAVALRYDPELDPAPRVVAKGRGVIAEKILEVAKENDIPIHEDPDLVEILAAID
LGRLIPAEMYSAVAEILAFLYRVNDKK
>Candidatus_Omnitrophota_bacterium_NUN94896 87 bp
MSEEHRRAVALRYNPGEDSAPRLVAKGRGHLAERIIALAREHGIPIREDPDLVELLAVIE
VGDLVPEELYGAVAEILAFLYRLNRRR
>Candidatus_Omnitrophota_bacterium_NUP94204 87 bp
MNEERKRAVALRYDPVEDPAPRLVAKGQGHVAERILEIAREHGIHIHEDPDLVEVLAALD
LGQLIPEELYEALAEILAFIYRLNRLK
>Candidatus_Poribacteria_bacterium_MCH8292126 87 bp
MREAKHRAVALRYRSQEDNAPRVVASGHGEIAKQILELARQHGIPIHEDPAVVEALAQLE
VGTQIPPEFYQVVAEILAFIYSID-KS
>Carboxydothermus_hydrogenoformans_WP_011343931 87 bp
MTKQRERAVALKYERGKMAAPKVVAKGAGFLAEKIKEIARAHNVEIVENVEVARFLYKCE
VGEEIPEELYNAVAEIIAWVYRKKRKR
>Carboxydothermus_islandicus_WP_075866338 87 bp
MTKQRERAVALKYERGKMAAPKVVAKGAGFLAEKIKEIARAHNVEIVENVEVARFLYKCE
VGDEIPEELYNAVAEIIALVYRKKRKR
>Carboxydothermus_pertinax_WP_075859056 87 bp
MTKQRERAVALKYERGKMAAPKVVAKGAGFLAEKIKEIARAHQVEIVENVEVARFLYKCE
VGEEIPVELYNAVAEIIALVYRKKKKR
>Chitinispirillales_bacterium_MDR2578570 87 bp
MKK--NRAVALKYNDKEESAPRVTAKGFGLAAEKIREIAEKSGIPIRQDSDLVELLAMLD
IDREIPPQLYAAVAEVLALVYKANNS-
>Chitinispirillum_alkaliphilum_KMQ50988 87 bp
MKR-NKRAVAVSYNDNESTAPKVVAKGHGETARKILQTAQEHKIPVRQDNDLVELLAQID
IDREIPPELYAAVAEILSWVYKANN--
>Chitinivibrionales_bacterium_MBD3345328 87 bp
MKKLENRAVALRYDSEQEQAPRVVAKGGGHLAEKIKQIAQQYGIPIQRDNDLVDLLAQID
VDREIPSELYAAVAEVLSWIYRANN--
>Chlamydia_abortus_SHE12173 87 bp
MNSSPKKAVALRYSPDQIAAPVVVAKGKGEVAETILQKAREYGVPVQENASLVEVLSQLD
LEQQIPPDLYQLVAEILTFVYRSDQWG
>Chloroflexota_bacterium_MBI2939346 87 bp
MAEDPRAAVALNYERGKDAAPRVVASGRGLLAERILDLAREHGVPVREDPDLVQLLARLD
VGEVIPPDLYPVIAEVFAFIYRLNAER
>Clostridia_bacterium_41_269_KUK11668 87 bp
MTRRRERAVALKYEVGEQDAPEVVAKGAGHIAKKIVQLAEENDVPVVENKPVAQFIYHVE
IGQEIPPELYKAVAEILAVIYRFKRKK
>Clostridia_bacterium_HHX51566 87 bp
MSKQREKAIALRYEEGKDPAPLVLAKGAGSIASRIVAAAKENKVPIMEDKPVARFIFDVD
IGQEIPPELYQAVAEILAMLYRMRGKG
>Clostridia_bacterium_MBS3970078 87 bp
MTKHREKAIALKYEDGVTDAPLVLAKGAGYVALKIIDLARENSIPVIENKPAAWSLYEVE
IGQEIPFELYQLVAEILAAVYRLKNKR
>Clostridia_bacterium_MBZ4646812 87 bp
-MDKKGKAAAIKYEPG-DHAPKILALGKGKVAENIIKTAEENKIPVHYNPEVAHMLNLLQ
IGDEIPPELYEVVAQILIFVSDLDHKK
>Clostridia_bacterium_MDK2985123 87 bp
---MQNPAVALKYDDDSGSAPVVVASGRGKVAENIIERAQKENIPTYRDESLARLLASLE
VGTEIPPELYEAVAQVIAFVWQLDKKR
>Clostridia_bacterium_MDK2985146 87 bp
MSKYKEKAVALKYEDEM-EAPKVVAKGAEFIAQKIKEKAQEHDIPIIENKPVARALYDVE
IDENIPVELYQAVAEILAAVYQMDKRG
>Clostridia_bacterium_NLL17587 87 bp
MSKQREKAVALKYEESPEGAPLVLAKGAGVIAERIKNKAREHDIPIIEDKPVAQFIYKVE
IGQEIPPELYQSVAEILAMLYRMRGKI
>Clostridia_bacterium_NLO89011 87 bp
MTRKREKAVALKYEVGEQDAPEVVAKGAGYIAEKIVQRAKENDVPVVENKPVAQFIYHVE
IGQEIPPELYKAVAEILAVIYRFKRKK
>Clostridiaceae_bacterium_HHV95529 87 bp
----KEKAAALKYDPDKDIAPVLVAKGSGYVAENIIKKAVENNIPVVVNSALSEVLSTLE
LGSEIPPELYQVVAEILAFVINLDSKR
>Clostridiales_bacterium_MBZ4686930 87 bp
---MQNPAVALKYDDDSGSAPVVVASGRGKVAENIIERAEKENIPTYRDESLVGLLASLE
VGTEIPPELYEAVAQVIAFVWQLDKKR
>Clostridiales_bacterium_MBZ4686953 87 bp
MSKYKEKAVALKYEDEM-EAPKVVAKGAEFIAQKIKEKAQEHDIPIIENKPVARALYDVE
IDENIPVELYQAVAEILAAVYQMDKRG
>Clostridiales_bacterium_PLX33120 87 bp
MTKNKQKSIALRYDENREDVPVVVAKGADLMAFKIREIARENDVPMIENKPLARMLYKSE
IGDEVPSDLYQAIAEILAIVYRMKK--
>Clostridium_sp_MBS4008772 87 bp
MKKR--KAVALRYSQEKEQAPRVVASGAGFLAEKILEIAQKNGVSVREDSVLAEALSLVE
FGSEIPEELYLAVAQILAEIISADQKQ
>Cohnella_sp_CFH_77786_WP_219637509 87 bp
MTPNPKKAVALKYEPERHSAPVVVAKGQGALAEEILSKAREHGVPVQEDPSLVEVLSKLD
LEQEIPPELYKLVAEILSFVYRSDRTG
>Cohnella_sp_YIM_B05605_WP_276352520 87 bp
MTRNPKKAVALKYDPERNSAPAVVAKGKGLLAEEILKKAQEHGVPVQEDASLVEVLSKLD
LEQEIPPELYKLVAEILSFVYRSDRRG
>Conexibacter_sp_MCW3002233 87 bp
MSGRRPRAAALRFDPTAADAPKVVAVGAGTIAERIVEIAREHGVPVHEEPALAEALSRLE
LEQEIPPDLFAAVAEVLVWAYRLEA-R
>Conexibacter_sp_MCW3021293 87 bp
MSEPRPKATALRYDRAAAGAPRVVATGAGMIAERIVEIAAEQGIPVREEPALVEALSRLE
LEQEIPPELFVAVAEVLVWAYGLEAKR
>Cupidesulfovibrio_liaohensis_WP_167123895 87 bp
MTKDRRKAIALRYDATEAPAPIVLAKGADNLAQKIKEVAREHGVPIRENKPLAQALYKVE
VGDMIPAELFQAVATVLASLWKFKAGR
>Cupidesulfovibrio_oxamicus_WP_196608149 87 bp
MTKDRRKAIALRYDATEAPAPIVLAKGADNLAQKIKEVAREHGVPIRENKPLAQALYKVE
VGDMIPAELFQAVATVLASLWKFKAGR
>Cupidesulfovibrio_sp_HK-II_WP_116307484 87 bp
MTKDRRKAIALRYDATEAPAPIVLAKGADNLAQKIKEVAREHGVPIRENKPLAQALYKVE
VGDMIPAELFQAVATVLAGLWKFKAGR
>Cupidesulfovibrio_sp_SRB-5_WP_190245322 87 bp
MTKDRRKAIALRYDATEAPAPIVLAKGADNLAQKIKEVAREHGVPIRENKPLAQALYKVE
VGDMIPAELFQAVATVLASLWKFKAGR
>Cupidesulfovibrio_termitidis_WP_035067507 87 bp
MTKDRRKAIALRYDATEAPAPIVLAKGADNLAQKIKEVAREHGVPIRENKPLAQALYKVE
VGDMIPAELFQAVATVLASLWKFKAGR
>Dehalococcoidales_bacterium_MDD4874250 87 bp
MNNWIKKAVSLKYEPVKDHAPKVTAKGQGVIADKIIALAKENNIPIHEDPDLIEILSKLD
LEEEIPPTVYVLVAEILAFVYRMNERG
>Dehalococcoidia_bacterium_MBT9140164 87 bp
MKER--KAIALRYHQEKDEAPRVLASGAGYLAEKILEIAQKNGVSVKEDRVLAEALSLIE
PGSEIPEELYLAVAQILVEIINADKK-
>Deltaproteobacteria_bacterium_CG23_PIP43015 87 bp
MTENMKKAVALRYDTDKDAAPRVIGKGMGELAERIIALAREYNIPIREDADLVEILSRLN
LNAQIPPGTYLLVAEILAFIYRTNDKK
>Deltaproteobacteria_bacterium_HGW-Deltaproteobacteria-8_PKN09618 87 bp
MTKEQRKAIALRYDLTEAPAPMVLAKGADRIAKRIRDLAIENDIPIVENPPLAQALYKVE
IGETIPEEMYQAVAAILARLAKFKGRK
>Deltaproteobacteria_bacterium_MBN1843476 87 bp
MTRE-KKAVALKYRPADGYAPRVTASGTGVVAERIIELAREHGIPVKDDPDLVEVLSRLD
LNEEIPPELYVVVAELLAFVYRLNGKG
>Deltaproteobacteria_bacterium_MBT8334768 87 bp
MESQIEKAAAILYDTERSDVPRIVASGKGVIAQKIIETAREAGIHIQEDPDLVELLAAIP
VGEEIPVELYQTIAEVLAFVYEINNQK
>Deltaproteobacteria_bacterium_MBW1739624 87 bp
MPRK-KKAVGLKYRPGEDNAPKVTAKGTGKIAEKIIEIARKHGIPVKDDPDLVEVLSRLD
LEEEIPPELYVIIAELLAFVYNLNRKG
>Deltaproteobacteria_bacterium_MBW1792403 87 bp
MKDRRKKAVALRYDTEKEASPKIVGKGSGHLAEKLLELAKKHNIPIHEDSDLVNILSKLE
LNDEIPPSTYIAVSEILAFIYRTNKSP
>Deltaproteobacteria_bacterium_MBW2036823 87 bp
MFRK-QKAAALKYEPENDKAPRVTAKGSGVVAQKIVDLARKHGIPVRDDPDLVEALSRLD
LGEEIPPELYVVVAELLSFVYRVNRKG
>Deltaproteobacteria_bacterium_MBW2194048 87 bp
MIRK-KKAVALKYRVGEDNAPRVAAKGEGWIAEKIIEMARKHGIPVKDDPDLVEVLSRLD
LSEEIPAEIYVIVAELLAFVYKMNGKG
>Deltaproteobacteria_bacterium_MBW2266199 87 bp
MIRK-KKAVALKYRAGEDNAPRVAAKGEGWIAEKIIEMARKHGIPVKDDPDLVEVLSRLD
LSEEIPAEIYVIVAELLAFVYKMNGKG
>Deltaproteobacteria_bacterium_MCF8061406 87 bp
MPDKLKKAVALKYEPGKDGAPRVTAKGRARVADRIIELAREGGVPISEDPDLVGALIQLD
FDEEIPPELYQVVAEVLAFAYRLNRRK
>Deltaproteobacteria_bacterium_MDD3553699 87 bp
MADSKKKAVALRYEKGKDRAPRVTAKGQGIIAERILEIARQAGLPIKENADLVEVLSRLE
LNAEIPAETYVVVAEILAWVYGLNERR
>Deltaproteobacteria_bacterium_MDD3553992 87 bp
MTKQRSIAVALKYETGKMPAPMVVAKGAGVIAEKIKELASKHSVPVIENKPVAQALYKVE
VGQSIPESLYHAVAEILAYVYRLKNKR
>Deltaproteobacteria_bacterium_MDR2892861 87 bp
MTKDKQKAVALSYNPMESPAPLVVAKGVDKVAEKIKEIARENRVPIRENKPLARALYSVE
IGEMIPEDLYKAVAAILAQLWKNKGGK
>Deltaproteobacteria_bacterium_NCC25091 87 bp
MTKDKRKAVALKYNPMQAPAPIVLAKGVNHMAEKIKAIARENRVPIRENKPLARALYSVQ
VGDVIPEEMYQAVAAILAQVFKARPGR
>Deltaproteobacteria_bacterium_NOX26158 87 bp
MGNPLKKAVALRYDREHDSSPAIVGKGAGLMAEKIIALAREHGIPIHPDSDLVEVLSRLN
INENIPPDTYIMVAEILAFIYRTNQDV
>Deltaproteobacteria_bacterium_RIFOXYD12_FULL_55_16_OGQ99191 87 bp
MPEN-KKAVALRYDKTRDTAPKIVAKGAGELAARIIALAEEYGIPLQEDADLVEILAKLD
LNADIPPETYLVVAEILAFIYRANNRT
>Deltaproteobacteria_bacterium_RIFOXYD12_FULL_56_24_OGQ88312 87 bp
MPDT-KKAVALRYDKSRDPAPKVVAKGSGELAEKIIALAKEYGIPIQEDADLVEILAKLD
LNADIPPDTYLVVAEILAFIYRANNKT
>Deltaproteobacteria_bacterium_TDB40026 87 bp
MPDT-KKAVALRYDTSQDAAPKVVAKGAGELAEKIIALAKEHGIPIQEDADLVEILAKLD
LNADIPPDTYLVVAEILAFIYRANTKT
>Deltaproteobacteria_bacterium_TSA09108 87 bp
MTKQRSIAVALQYRVGESDAPEVVAKGAGLIAEKIKEIAMENNVPLVEDKPLAQILYKVE
IGQVIPPNLYQAAAEILAYVYRLKNKA
>Desulfamplus_sp_MBF0412284 87 bp
MRKT-KKAVALRYDPSQESVPKVIAKGSGRIAENIIELAQEHGIPVKSDPDLVEVLSTLK
INEEIPSSLYIAVAELLAFVYSLNAKK
>Desulfatibacillum_alkenivorans_WP_073474055 87 bp
MKKS-KKAVALKYNALADNAPRVTATGKGIIAEKIIDLARKHGVPVQEDPDLVEVLARLD
LNEEIPAELYVVVAELLSFVYKANQAM
>Desulfatibacillum_sp_MBI9076813 87 bp
MKKF-KKAVALKYNALKDHAPRVTATGKGITAEKIIEAARKHGVPVQEDPDLVEVLSRLD
LDAEIPAELYIVVAELLAFVYQANKAM
>Desulfitibacter_sp_BRH_c19_KUO49524 87 bp
---MKKPAAALKYIQEENQAPIIIAAGKGVTAEHIIEKAKAEGIHVHEDNQLAEILASME
LGSEIPTELYQAVAHILAFVWKLDNKT
>Desulfitibacter_sp_BRH_c19_KUO52525 87 bp
MTKHKEKAIALKYEDGVTDAPLVIAKGAGYVALKIIELAKENGIPVIENKPAAWGLYEVE
IGQEIPFELYQIVAEILAALYRLKNKG
>Desulfitobacterium_WP_005811967 87 bp
----MRKAAALAYDQ--SGAPKVVAKGTGEVARKIIEQAIEYGIPIQKDEVLVETLMRVE
YGEEIPPQLYQVVAELLAFVYRLDKLK
>Desulfitobacterium_WP_144678228 87 bp
MSHEKRKAVALRYDPKENSAPVVVAKGADEIAQRIKQLAKDYGIITMENKPLARALFAAE
IGQAVPADLYKAVAEVLAFVYRLKRKK
>Desulfitobacterium_dehalogenans_ATCC_51507_AFM01793 87 bp
MSHEKRKAVALRYDPKESSAPVVVAKGADEIAQRIKQLAKEYGIVTMENKPLARALFAAE
IGQAVPADLYKAVAEVLAFVYRLKRKK
>Desulfitobacterium_dehalogenans_HHY26931 87 bp
----MRKAAALAYDQ--SGAPKVVAKGSGEVARKIIEQAIEYGIPIQKDEVLVETLMRVE
YGEEIPPQLYQVVAELLAFVYRLDKLK
>Desulfitobacterium_dehalogenans_HHY28334 87 bp
MSHEKRKAVALRYDPKESSAPVVVAKGADEIAQRIKQLAKEYGIVTMENKPLARALFAAE
IGQAVPADLYKAVAEVLAFVYRLKRKK
>Desulfitobacterium_dichloroeliminans_WP_015262534 87 bp
----MKKAAALAYDH--AGAPKVVAKGSGEVARKIIEQAIEYGIPIQKDEVLIETLMKVE
YGEEIPPQLYQVVAELLAFIYRLDKQK
>Desulfitobacterium_hafniense_WP_005816211 87 bp
MSHEKRKAVALRYDPKENSAPVVVAKGADEIAQRIKQLAKDYGIITMENKPLARALFAAE
IGQAVPADLYKAVAEVLAFVYRLKRKK
>Desulfitobacterium_hafniense_WP_015945049 87 bp
MSHEKRKAVALRYDPKENSAPVVVAKGADEIAQRIKQLAKDYGIITMENKPLARALFAAE
IGQAVPADLYKAVAEVLAFVYRLKRKK
>Desulfitobacterium_hafniense_WP_018211518 87 bp
----MRKAAALAYDQ--SGAPKVVAKGTGEVARKIIEQAIEYGIPIQKDEVLVETLMRVE
YGEEIPPQLYQIVAELLAFVYRLDKLK
>Desulfitobacterium_hafniense_WP_026183959 87 bp
MSHEKRKAVALRYDPKENSAPVVVAKGADEIAQRIKQLAKDYGIITMENKPLARALFAAE
IGQAVPADLYKAVAEVLAFVYRLKRKK
>Desulfitobacterium_hafniense_WP_058491153 87 bp
MSHEKRKAVALRYDPKENSAPVVVAKGADEIAQRIKQLAKDCGIITMENKPLARALFAAE
IGQAVPADLYKAVAEVLAFVYRLKRKK
>Desulfitobacterium_hafniense_Y51_BAE84764 87 bp
MSHEKRKAVALRYDPKENSAPVVVAKGADEIAQRIKQLAKDYGIITMENKPLARALFAAE
IGQAVPADLYKAVAEVLAFVYRLKRKK
>Desulfitobacterium_sp_PCE1_WP_019851136 87 bp
MSHEKRKAVALRYDPKESSAPVVVAKGADEIAQRIKQLAKEYGIVTMENKPLARALFAAE
IGQAVPADLYKAVAEVLAFVYRLKRKK
>Desulfoarculaceae_bacterium_MBW6520883 87 bp
-ME-LEKAVAIIYDAEKGSAPRIVASGKGEIARKIIETAREAGVYVQEDPDLVELLAKIP
LGQEIPAELYRTVAEVLAFVYKVNEQK
>Desulfobacter_latus_WP_178365536 87 bp
MAPE-KKAVALKYDRIADTAPKVTAKGQGKVAENIIALALAHGVPVKDDPDLVEVLASLD
ISQEIPAEIYVAVAELLAFVYGANAE-
>Desulfobacter_postgatei_WP_004071171 87 bp
MTPK-KKAVALKYDRLKDGAPEVTAKGQGKVAENIIALALAHGVPVKDDPDLVEVLASLD
ISQEIPPEIYVAVAELLAFVYGANAKP
>Desulfobacter_sp_MCW8801495 87 bp
MAPK-KKAVALKYDRIKDAAPTVTAKGQGKVAENIIALALAHGVPVKDDPDLMEVLASLD
ISQEIPAEIYVAVAELLAFVYGANAEL
>Desulfobacter_sp_WP_287561286 87 bp
MTPK-KKAVALKYDRLKDGAPEVTAKGQGKVAENIIALALANGVPVKDDPDLVEVLASLD
ISQEIPPEIYVAVAELLAFVYGANAKP
>Desulfobacter_vibrioformis_WP_035238657 87 bp
MAPK-KKAIALKYERVKDAAPKVTAKGQGKVAENIIALALAHGVPVKDDPDLVEVLASLD
INQEVPAEIYVAVAELLAFVYGINAD-
>Desulfobacteraceae_bacterium_MDA8160431 87 bp
MPQNQKKAVALKYEQGHDAAPRLVGKGQGLMAERIIALAEEHGIPIQPDSDLVEVLSRLK
LNQEIPPETYVLVAEILAFVYRANQST
>Desulfobacteraceae_bacterium_MDA8161756 87 bp
MTKQRSIAIALKYDSGKMEAPQVVAKGSGFVAEKIKEIAKENRVPTIENKPLAQSLFKVE
IGMTIPEGLYQAVAEVLAYVYRMKNKN
>Desulfobacteraceae_bacterium_MDA8162119 87 bp
MEERRKKAVAIHYDAQKDSAPKLTAKGKGFVAEKILEIARAAGVPVRQDSDLVEVLSHLE
LNAEIPSETYVVVAEILAWVYRLNSQL
>Desulfobacteraceae_bacterium_MDA8419310 87 bp
MPQNQKKAVALKYEQGRDAAPRLVGKGQGLMAERIIALAEEHGIPIQPDSDLVEVLSRLK
LNQEIPPDTYVLVAEILAFVYRVNQST
>Desulfobacterales_bacterium_CG2_30_60_27_OIP46935 87 bp
MTENMKKAVALRYDTDKDAAPRVIGKGMGELAERIIALAREYNIPIREDADLVEILSRLN
LNAQIPPETYLLVAEILAFIYRTNDKK
>Desulfobacterales_bacterium_HFQ80801 87 bp
MAESKNKAVALRYDQESNRAPVVIGKGEGLIAERIIALAREHDIPIHADADLVEILSRLK
VNEEIPPETYILVAEILAFIYRANEKQ
>Desulfobacterales_bacterium_HID03055 87 bp
-MK-LEKAVAILYDSQKSASPKVIASGQGEVAKRIIETAREAGVHIQEDANLVELLSKID
LGEEIPAELYQTVAEVLAFVYQVNEKK
>Desulfobacterales_bacterium_HID69221 87 bp
-MK-LEKAVAILYDSQTTSSPKVVAKGQGEIARKIIETARDAGVHIQEDANLVELLSKID
LGDEIPTELYQTVAEVLSFVYQVNEKK
>Desulfobacterales_bacterium_MCG8550250 87 bp
MAPKRKKAVALKYDRLKDSAPTVTAKGQGKVAENIIALALDHGVPVKDDPDLVEVLASLD
ISQEIPAEIYVAVAELLAFVYGANAEL
>Desulfobacterales_bacterium_MCK4388853 87 bp
-MRN-KKAVALKYKSGDDNAPRVTAKGAGLLAEKIIDIARKQGIPVKDDPDLVEVLSRLD
LDEEIPPELYVVVAELLAFVYNLNRKG
>Desulfobacterales_bacterium_NOQ95964 87 bp
MKTRKQKAVALKYQPKVDNAPQVIAKGKGKVAEKIIQIAREHNIYIQDDPDLIELLSQLD
INREIPPHLYVVVAELLAFVYSLTRR-
>Desulfobacterales_bacterium_NVL89385 87 bp
MPSK-KKAAALKYRPEQDSAPKITAKGTGLIAEKIIDIARKHGVPVKDDPDLVEVLSRLD
LDEEIPPELYVIVAELLAFIYSLNRKG
>Desulfobacterales_bacterium_NVM21137 87 bp
MPRK-KKAVALKYKPVEDNAPKVTAKGAGFLAEKIIDMARKHGIPVKDDPDLVEVLSRLD
LNEQIPPELYVVVAELLAFVYSLNQKA
>Desulfobacterales_bacterium_S7086C20_OEU46855 87 bp
MIRK-KKAVALKYRAGEDNAPRVAAKGEGWIAEKIIEMARKHGIPVKDDPDLVEVLSRLD
LSEAIPAELYVIIAELLAFVYKMNGKG
>Desulfobaculum_xiamenense_WP_167940135 87 bp
MTKQREKAVALKYDAMEAPAPMVLAKGVDHLAEKIKQIARENNIPIRENKPLARALYKVE
IGDVIPEELYQAVASILAQIYKLRRR-
>Desulfobulbaceae_bacterium_A2_OQX14497 87 bp
MAEETEKAVALHYDRGKTTAPKVVASGRGLLAQRIIETAREAGVHIHQDPDLLELLAKVP
VGEEIPQELYRTVAEILAFIYAVNQRR
>Desulfobulbaceae_bacterium_BRH_c16a_KJR96345 87 bp
MAE-INKAVAIVYDEKESAAPKVVASGKGTIAEKIIATAKEAGIHIQEDANLVEILSKVP
LGEEIPVELYQTVAEILAFVYQVNEKK
>Desulfobulbaceae_bacterium_HBG20965 87 bp
MAE-VNKAVAIVYDEKEAAAPKVVASGKGVIAEKIIATAKEAGVHIQEDANLVEILAKVP
IGEEIPVELYQTVAEILAFVYKVNEKK
>Desulfobulbaceae_bacterium_HHD56357 87 bp
MAK-IQKAVALGYDEQKGTAPQILAGGKGLIAETIIERAKEAGIHIEENPDLVELLAKVP
VGEEIPPELYQTIAEVLAFVYSVNDRK
>Desulfobulbaceae_bacterium_KAB2890260 87 bp
MEN-IEKAVAILYDEAKGAAPKVVASGKGTIAAKIVETARAAGVHIQEDPNLVEVLSKIP
IGNEIPVELYQTVAEVLAFVYRVNEKK
>Desulfobulbaceae_bacterium_KAF0188176 87 bp
MAE-MDKAVAIVYDADKGRAPRVIASGKGEIARKIIETAREAGVHIQEDSDLVELLAKIP
LGQEIPAELYRTVAEVLAFVYKVNEQK
>Desulfobulbaceae_bacterium_MBA3014484 87 bp
MPQKQKKAVAIKYDQQQDAAPRLVGKGTGVLADKIITLAKEHGIPIQANADLVEILSHLN
LNQEIPAETYVLVAEILAFVYRTNQST
>Desulfobulbaceae_bacterium_MBF0221273 87 bp
MPQKKKKAVALRYDRGKDSAPKIVGKGQGLLAQKILDLAAEHGIPIHPDADLIEVLSLLN
LNEEIPPETYVIVAEILAFVYRTNQSN
>Desulfobulbaceae_bacterium_MBV5318092 87 bp
MELEKKKAVALLYDANKTAAPKIVASGSNLIADKIIALAIEAGVHIKEDRDLVELLAKVP
VGEEIPAELYQTIAEVLAFVYSVNSKK
>Desulfobulbaceae_bacterium_MCD6390335 87 bp
MTAKIKKAVALRYDLERENAPRVIGTGSGKLAERLIELAREHDIPIQEDSDLVEILSRLN
LNEEIPPSTYIIVSEILAFIYRTNEKS
>Desulfobulbaceae_bacterium_MCK5226733 87 bp
MSKDRKKAVALRYDKERDASPVAVAKGLGKLAERLIALAKEHGVPIHEDADLVEVLSRLN
LNEEIPPSAYVVVAEILAFIYRTNESK
>Desulfobulbaceae_bacterium_MCK5231957 87 bp
MTEKRKKAVALRYDREKEPAPIVVGKGIGLLAEKLIELAKEHEIPIHEDADLIEILSRLD
LKEEIPAATYLVVAEILAFIYRTNESG
>Desulfobulbaceae_bacterium_MCK5341173 87 bp
MSKDRKKAVALRYDKERDASPVAVAKGLGKLAERLIALAEEHGVPIHEDADLVEVLSRLN
LNEEIPPSAYVVVAEILAFIYRTNESK
>Desulfobulbaceae_bacterium_MCK5404189 87 bp
MSKDRKKAVALRYDKERDASPVAVAKGLGKLAERLIALAKEHGVPIHEDADLVEVLSRLN
LNEEIPPSAYVVVAEILAFIYRTNESK
>Desulfobulbaceae_bacterium_MDD5758347 87 bp
MTQNQKKAVAIKYDKEKDASPRLVGKGMGLLADKIISLAEEHGIPIQPNSDLVEILSRLN
LNQEIPPETYILVAEILAFVYRTNQST
>Desulfobulbaceae_bacterium_MDR3089301 87 bp
-MD-REKAVALLYDENKSSAPRVVASGTGKVARKIIETAAEAGVHIQKDPNLIELLAKVP
VGEEIPTELYATVAEVLAFVYRVNEKK
>Desulfobulbaceae_bacterium_NOQ45965 87 bp
MAK-REKAVALLYDENKTSAPQVVASGSGLVAEKIIETAREAGVFIKEDPDLVELLAKVP
IGEDIPAELYQTIAEVLAFVYSVNEKK
>Desulfobulbaceae_bacterium_RPH38821 87 bp
MET-IEKAVAILYDEAKGSAPRIIASGKGLVAEKIIETARAAGVHIQEDPNLVELLAKIP
IGNEIPVELYQTVAEVLAFVYKINEKK
>Desulfobulbaceae_bacterium_S5133MH15_OEU51358 87 bp
MEK-ITKAVALVYDEKESRTPKVVAGGQGTIAEKIIETAREAGIHIQEDPNLVELLSKVP
VGDEIPVELYQTVAEILAFVYQINEKK
>Desulfobulbaceae_bacterium_THB76838 87 bp
MEDKHDKAVALLYDKEKSDAPRVVASGRGYVADKIIETAREAGIHIQEDPDLVELLAKIP
VGDEIPVELYQTIAEVLAFVYQVNDKR
>Desulfobulbus_alkaliphilus_WP_205240776 87 bp
-MTERKKAVALLYDQAKSAAPKVVASGSNLIAETIIQTAIEAGVHIKEDPDLVELLAGVP
VGEEIPAELYQTIAEVLAFVYAVNSKK
>Desulfobulbus_propionicus_PID72066 87 bp
MNQ-REKAVALLYDESKGTAPEVVASGKGVVARNIIAAAKEAGVYLKKDPDLVELLAQVP
IGQELPAELYQTVAEVLAFVYSVNDKK
>Desulfobulbus_propionicus_PIE58417 87 bp
MHD-REQAVAIRYDAEAANAPLVVASGSGRIAEKIIASAQEAGIFIKEDPDLVAMLANVP
VGEEIPEELYQTIAEVLAFVYSVNEKK
>Desulfobulbus_sp_HEB49838 87 bp
MVE-TGRAIALTYDEKRGSAPQVVASGTGLIAEKIIETAREAGVFIREDPDLVELLAKVP
VGEEIPAELYQTIAEILAFVYSVNEKK
>Desulfobulbus_sp_HEB68206 87 bp
MEK-SLKAVALSYDEKKAAAPQVLASGSGLVAETIIERAKEAGIHIQENPDLVELLAKVP
IGEQIPPELYQTIAEVLAFVYSVNDRK
>Desulfobulbus_sp_HFQ89616 87 bp
MAE-PGRAVALTYDESRSAAPQVVASGSGLVAEKIIETAREAGVFIREDPDLVELLAKVP
VGEEIPAELYQSIAEILAFVYSVNEKK
>Desulfobulbus_sp_MCL2457568 87 bp
MAEERKRAVALLYDPQKGAAPKVVASGANLIAEKIIATAAAAGVHIKEDPDLVELLAKIP
IGAEIPAELYQTIAEVLAFIYAVNNRK
>Desulfobulbus_sp_MCL2791065 87 bp
MTDEKKRAVALLYDPKKGTAPKVVASGTNLIAEKIIAAAAEAGVHIKEDPDLVALLAKIP
IGGEIPAELYQTIAEILAFVYAVNNRK
>Desulfobulbus_sp_MDR2550728 87 bp
MAEERKRAVALLYDPKRGTAPTVVASGANLIAEKIIAAAAAAGVHIKEDPDLVELLAKIP
VGAEIPAELYQTIAEVLAFVYAVNNRK
>Desulfobulbus_sp_NLX19676 87 bp
MVAEKKQAVALLYDPEKSAAPQVVASGSNLVAEKIIATAAAAGVHIRQDQDLVELLSKIP
VGQEIPLELYQTIAEVLAFVYTVNNRK
>Desulfobulbus_sp_WP_306546462 87 bp
MTTEAKKAVALLYDQNKSAAPKVVASGSHLIAEKIIATAREAGVHIKEDKDLVEMLAKIP
IGEEIPADLYQTIAEVLAFVYSVNSMK
>Desulfocapsa_sp_MBA3005640 87 bp
MAE-MDKAVAIVYDAEKSSAPRVVASGKGEIARKIIETAREAGIHIQEDPDLVELLAKVP
LGQEIPAELYRTVAEVLAFVYKVNEQK
>Desulfocapsa_sp_MBL4902504 87 bp
-MK-LEKAVAILYDSQKSSSPKVIASGKGEVARKIIETAREAGVHIQEDANLVELLSKID
LGKEIPAELYQTVAEVLAFVYQVNEKK
>Desulfocapsa_sp_MCK5071738 87 bp
-MK-LEKAVAILYDSQTSSSPRVIATGKGEVARKIIETAREAGVHIQEDANLVELLSKID
LGEEIPTELYQTVAEVLAFVYQVNEKK
>Desulfocapsa_sp_RUM43357 87 bp
-MK-LEKAVAILYDSQKSSSPKVVASGKGEVAKQIIKTAREAGVHIQEDANLVELLSKID
LGTEIPTELYQTVAEVLAFVYQVNDKK
>Desulfocapsa_sulfexigens_HIP82707 87 bp
-MK-LEKAVAILYDSQNSSSPKVIASGKGEVARRIIETARDAGVHIQEDANLLELLSKID
LGEEIPAELYQTVAEVLAFVYQVNEKK
>Desulfocapsaceae_bacterium_MDD3815247 87 bp
MAE-MDKAVAIIYDAEKSSAPRVVASGKGEIARKIIETAREAGVYIQEDPDLVELLAKVP
LGHEIPAELYHTVAEVLAFVYKVNEQK
>Desulfocapsaceae_bacterium_MDO8945968 87 bp
MAE-MDKAVAIVYDAEKSSAPRVVASGKGEIARKIIETAREAGVYIQEDPDLVELLAKVP
LGQEIPGELYRTVAEVLAFVYKVNEQK
>Desulfocapsaceae_bacterium_MDO9042925 87 bp
MNE-TDKAVAIIYDAEKSSAPRVVASGKGEIARKIIETARAAGVYIQEDPDLVELLAKIP
LGQEIPAELYRTVAEVLAFVYKVNEQK
>Desulfofundulus_thermobenzoicus_WP_152945346 87 bp
MTKQRRRAVALRYEEKEMSAPLVVAKGAGDLARRIRELAAQHNVPVIENPPVARALY-VD
IGREIPAELYQAVAQILALVYRLKKRT
>Desulfofustis_limnaeus_WP_284154409 87 bp
LEK-QDAAVALLYDKKQADAPRVVATGKGLVAQKIIETAREAGVHIHEDPDLVELLAKIP
LGQEIPVELYQTIAEVLAFVYRINENK
>Desulfofustis_sp_MBE0583935 87 bp
MQSPQDKAVALLYDKKQSDAPRVVAGGKGLVAQKIIETAREAGIHIHEDPDLVELLSKIP
LGQEIPVELYQTIAEVLSFVYQINENK
>Desulfogranum_japonicum_WP_028579327 87 bp
MAI--EKAVALRYDEETSRAPKVVASGTGLIAEKIIASAREAGIYIKEDPDLVEMLAKVP
VGEEIPAELYQTIAEVLAFVYSVNDKK
>Desulfogranum_marinum_WP_205222889 87 bp
MTT-REKAVALRYDEQKGSAPEVVASGKGVVARNIIESAEKAGIYIKKDPDLVELLAKVP
VGEELPPELYQTVAEVLAFVYSVNTKK
>Desulfonatronospira_sp_WP_291323363 87 bp
MTKDRKKAVAIKYDPVLAPAPMVLAKGANFKAEKIKEIARENNIPIRENKPLAQALYKVQ
EGETIPEDLYKAVASILAQIYKFRKK-
>Desulfonatronovibrio_hydrogenovorans_WP_028574805 87 bp
MTKDRQKAVAIKYDPAKAPAPMVLAKGVNHLAEKIKDVARKNNVPIRENKPLAQALYKVE
IGQTIPEDLYKAVAAVLAEIYKMKGR-
>Desulfonatronum_sp_HDQ40182 87 bp
MTKDRQKAVALSYNPLEAPSPVVLAKGADFMAAKIKDIAREHNIPLRENKPLAQALYKVD
VGQMIPEELYQAVAAVLAQLPKFRRR-
>Desulfonatronum_sp_SC1_WP_107736839 87 bp
MTKDRQKAIALRYNPLEAPSPMVLAKGADFMAAKIRDIAQEHNIPIRENKPLAQALYKVD
VGQAIPEELFQAVASILAQLPKFRRR-
>Desulfonauticus_sp_MDK2921141 87 bp
MTKEKRKAVALAYNPLKAPAPIVLAKGANKVAEKIKEVARKHNVPIKENKPLAWALYKVE
IGEMIPEELYRAVAAVLAQLYKYRKRK
>Desulfonauticus_sp_MDQ7032819 87 bp
MTKDKKKAVAILYDPTKAPAPIVVAKGANKLAEKIKQIAREHNVPIRENKPLARALYKVE
IGETIPEELYRAVAAVLAQLYKYKQRR
>Desulfonauticus_submarinus_WP_092063013 87 bp
MTKDKKKAVAILYDPTKAPAPIVLAKGANKIAEKIKEIARENNVPIKENKPLARALYKVE
IGETIPEELYRAVAAVLAQLYKYKKQR
>Desulfonispora_thiosulfatigenes_WP_084052165 87 bp
MTKHREKAVALKYEDDM-GAPKVVAKGTGHIALKIKERAKEYNIPIIENKPVAQTLYKVE
VDDFIPIELYQAVAEIIASIYKLGKR-
>Desulfonispora_thiosulfatigenes_WP_084052187 87 bp
---MK--AVALKYTEND-SAPTVVASGKGAIAETILKRAQEENIPAYEDENLAKVLTSVE
IGTEIPPELYQAVAGVIAFVWGLDKKK
>Desulforadius_tongensis_WP_204615013 87 bp
MDNKRK-AAALKYKLGEDDAPKVVAAGYGPVAQRIEELARQENIPIHRDKVLAQALAELG
IGAEIPPELYEAVAKILIQVARLDRNS
>Desulforamulus_aeronauticus_WP_072914334 87 bp
MGEQ--KAVALRYDQEVDNAPKIVAAGQGHLAEQILRVAEEKSVPVYEDPVLAEMLAHVA
IGEELPPELYSIIAEVLVFVHSVDKQR
>Desulforamulus_aeronauticus_WP_084082315 87 bp
MKEMLKKAAALRYRYEKDHAPTVVAVGKGEMAKTIEKLAQDHNIPLYRDATLAHTLVELG
LGVEIPPQLYEAVAKILVHVAALDKKK
>Desulforamulus_aquiferis_RYD05201 87 bp
----TRKAAALRYRSQQDNAPIVVAAGKGDLAEAIEKLAKENNIPLYKDQHLAKTLTELG
LGVEIPQELYQAVA-------------
>Desulforamulus_aquiferis_WP_304545801 87 bp
----TRKAAALRYRSQQDNAPIVVAAGKGDLAEAIEKLAKENNIPLYKDQHLAKTLTELG
LGVEIPQELYQAVALILAHVANLDTKP
>Desulforamulus_ferrireducens_WP_077712963 87 bp
MKEKRKKAAALRYRHGKDQAPTVVAVGQGTMAKTIEKLAKEHNIPLYQDANLAQTLVELG
LGVEIPPQLYEAVAKILVHVAALDETQ
>Desulforamulus_hydrothermalis_WP_008410909 87 bp
----QKKAAALRYRHGQDNAPRVVAVGRGELADAIEELARQHNIPLHRDENLARTLVELG
LGVEIPRQLYEAVAKVLVHVAALDNKQ
>Desulforamulus_putei_DSM_12395_SHE79887 87 bp
----AKRAAALRYRHGQDNAPTVVAVGKGDMASAIEKLARENNIPLYRDETLAHTLVELG
LGVEIPRELYEAVARVLVHVAALDHKK
>Desulforamulus_putei_WP_073237369 87 bp
----AKRAAALRYRHGQDNAPTVVAVGKGDMASAIEKLARENNIPLYRDETLAHTLVELG
LGVEIPRELYEAVARVLVHVAALDHKK
>Desulforamulus_reducens_WP_011876654 87 bp
----RKKAAALRYHHGKDHAPTVVAVGKGDLATAIERLATEHNIPLYRDETLAHTLTELG
LGTEIPPELYEAVAKILIHVAVLDQKK
>Desulforamulus_ruminis_WP_013842432 87 bp
MGQEVRKAVALQYDQEIDTAPRVVAAGKGYLAEKMLQIAQEKAVPVYKDPVLVEMLAHLD
LGAEIPPELYNIVAEVLVFVYSLDKQR
>Desulfosediminicola_flagellatus_WP_136807845 87 bp
MSE-PQKAVAIIYDDAESSAPKVLASGQGLIAEKIIEKAEEAGIHIYEDPNLIELLAKVP
VGDEIPVELYQTVAEVLAFVYQVNEKK
>Desulfosporosinus_WP_252467369 87 bp
MKDKKEKATALIYDQ--AGAPRLVAKGVGEVARKIIEAAETEGIPIQKNAVLVEALMQVE
LTKEIPPQLYRAVAELLAFIYRLEN-K
>Desulfosporosinus_meridiei_WP_014903483 87 bp
MIENREKAAALVYDQ--AGAPRIVAKGVGEVARKIIENAEEEGIPIQKNEVLVEALMQVE
LSKEIPPQLYQAVAELLAFVYRLEK-K
>Desulfosporosinus_sp_HBV88056 87 bp
-MKKKEKAAALIYDQ--TGAPRIVAKGAGEIARKIIETAHSEGIPIQKNETLVEALMQVE
LTKEIPPQLYRAVAELLAFIYNLDK-K
>Desulfosporosinus_sp_HMP52_KGK89892 87 bp
----REKAAALVYDQ--AGAPRIVAKGVGEVARKIIENAEEEGIPIQKNEVLVEALMQVE
LSKEIPPQLYQAVAELLAFVYRLEK-K
>Desulfosporosinus_sp_HMP52_WP_052090507 87 bp
MIENREKAAALVYDQ--AGAPRIVAKGVGEVARKIIENAEEEGIPIQKNEVLVEALMQVE
LSKEIPPQLYQAVAELLAFVYRLEK-K
>Desulfosporosinus_sp_I2_WP_045574079 87 bp
MTEKKKKAAALVYDQ--TGAPRIVAKGVGEVARKMIQAAEAEGIPIQKNEILVEALMQVE
LTKEIPPQLYRAVAELLAFIYRLEK-K
>Desulfosporosinus_sp_SRJS8_WP_229248277 87 bp
----KEKATALIYDQ--AGAPRLVAKGVGEVARKIIEAAETEGIPIQKNAVLVEALMQVE
LTKEIPPQLYRAVAELLAFIYRLEN-K
>Desulfosporosinus_sp_WP_291350024 87 bp
-MKKKEKAAALIYDQ--TGAPRIVAKGAGEIARKIIETAHSEGIPIQKNETLVEALMQVE
LTKEIPPQLYRAVAELLAFIYNLDK-K
>Desulfosporosinus_youngiae_WP_007784507 87 bp
MIDKKKKAAALIYDQ--TGAPRVVAKGAGEVARKMIETAQAEGIPIQKNEVLVEALMQVE
LTKEIPPQLYRAVAELLAFIYRLNN-K
>Desulfotomaculum_nigrificans_WP_013809491 87 bp
----EDRAAALRYRHGEDAAPVVVAAGKGELATAIEKIAREHNIPVYQDQHLARTLTELG
LGVEIPPELYEVVAKILVHVAALDGK-
>Desulfotomaculum_sp_HHW43955 87 bp
MTKQRRRAVALRYEEKEMSAPLVVAKGAGDLARRIRELAAQHNVPVIENPPVARALY-VD
IGREIPAELYQAVAQILALVYRLKKRT
>Desulfotomaculum_sp_MBO8137899 87 bp
MTEKRK-AAALKYKPEEDNAPKVVAAGYGEVARRIEKIAKKENIPIHKDKVLAQALADLG
IGVEIPPELYEAVARILIHVARLDRK-
>Desulfovibrio_aminophilus_WP_250785111 87 bp
MTKSKQKAVALRYDAMEAPAPLVLAKGLDHLAEKIKEVAREHNIPIRENKPLAQALYKVE
IGEMIPEELYQAVAALLAGLERFKKNK
>Desulfovibrio_psychrotolerans_WP_174410788 87 bp
MTKHRKKAVALRYDAMEAPAPRVLAKGADHLAEKIKEVAREHGIPVRENVPLARALYKVE
IGEMIPEDLYKAVASILASLHKFKGKQ
>Desulfovibrio_sp_A2_WP_043609289 87 bp
MTKDRRKAIALRYDATEAPAPIVLAKGADNLAQKIKEVAREHGVPIRENKPLAQALYKVE
VGDMIPAELFQAVATVLAGLWKFKAGR
>Desulfovibrio_sp_HCG04337 87 bp
MTKDRRKAIALRYDATEAPAPIVLAKGADNLAQKIKEVAREHGVPIRENKPLAQALYKVE
VGDMIPAELFQAVATVLAGLWKFKAGR
>Desulfovibrio_sp_MDR3043876 87 bp
MTKDRRKAIALRYDATEAPAPIVLAKGADNMAQKIKEVAREHGVPIRENKPLAQALYKVE
VGDMIPAELFQAVATVLASLWKFKAGR
>Desulfovibrionaceae_bacterium_CG1_02_65_16_OIO00823 87 bp
MTKELRKAIALLYDLKEAPAPMVIAKGADAIAKRIREIAIENDVPIHENPPLAQALYKVE
IGETIPEEMYQAVAAILAKLSKFKSRR
>Desulfovibrionaceae_bacterium_MBG0790129 87 bp
MTKDRSKAVALQYDPFVAPAPLVLAKGVNRVAERIKEVAREHNIPIEENPPLAQALYKVE
IGETIPEELFQAVAAILAKLEKFRKRR
>Desulfovibrionaceae_bacterium_MBN2141315 87 bp
MTKDQRKAVALRYDIAKAPAPMVLAKGANHLAEKIKEVARENNVPIREDKPLAQALYKVE
IGQSIPEELYQAVAAVLASLDKFRRQR
>Desulfovibrionaceae_bacterium_MDD4951090 87 bp
MTKDQRKAVALRYDIAKAPAPMVLAKGANHLAEKIKEVARENNVPIRENKPLAQALYKVE
IGQSIPEELYQAVAAVLASLDKFRRQR
>Desulfovibrionales_bacterium_GWA2_65_9_OGR35161 87 bp
MTKSLRKAVALRYDLSEAPAPMVLAKGVDHLAKKIRELAIEHDIPIQENPPLAQALYKVE
VGETIPEEMYQAVAAILARLAKFKSRK
>Desulfovibrionales_bacterium_MCA1743250 87 bp
MTKDRKKAIAIKYDPTQAPAPLVLAKGVNHLAEKIKDAARKNNVPIRENKPLAQALYKVE
IGQTIPEDLYKAVAAVLAEIYKMKGRQ
>Desulfovibrionales_bacterium_TVR01663 87 bp
MTKDKQKAIALRYNPLEAPSPVVLAKGADYLAEKIRSVAQEHNIPIRENKPLAQALYKVD
VGQMIPEELFQAVASILAQLPKFRRR-
>Desulfovulcanus_ferrireducens_WP_252381536 87 bp
MTKQKQKAVALKYDPIQAPAPLVLAKGVNHVAEKIKETARKHNVPIKENKPLARALYKVE
VGDTIPEELYKAVAAILAQLHKFRRQN
>Desulfurella_WP_025392609 87 bp
MSSKPKKAVALKYVKEKDKAPKVIAKGKGYLAFIIEETAKKHNVYIKKEPALTQELYKLN
IDSQIPEELYEAVAKILSFIYKLKKL-
>Desulfurella_acetivorans_A63_AHF97461 87 bp
VSSKPKKAVALKYVKEKDKAPKVIAKGKGYLAFIIEETAKKHNVYIKKEPALTQELYKLN
IDSQIPEELYEAVAKILSFIYKLKKL-
>Desulfurella_acetivorans_HHS48333 87 bp
MSSKIKKAIALKYQPEKDNAPKVVAKGKGYLAFIIEKTAKAHNVYVKQEPALAKELYKLN
IDSQIPQELYEAVAKILSFVYKLKKL-
>Desulfurella_sp_WP_291491993 87 bp
MSLKPKKAVALKYIKEKDIAPKVVAKGKGYLAFIIEETAKKHNVYIKKEPALAQELYKLN
IDSQIPQELYEAVAKILSFIYKLKKM-
>Desulfurivibrio_alkaliphilus_WP_013164532 87 bp
MAPKRKKAVALRYDAEQQSAPQMVAKGSGTVAEKLIAIAREHGVPIHEDADLTEILSRLD
LYQEIPPETYLLVAEILAFIYRTNQEQ
>Desulfurobacterium_sp_RUM44830 87 bp
-ME--KKAVALKYEREKDGAPKVLAKGRGILAEKIVELAKKHSIPVIEDSELVSFLVSLE
VGEEIPPSLYKAVAKVLAVVYSATRRY
>Dethiobacter_alkaliphilus_WP_008514819 87 bp
MQGK--KAVALQYQEEKDDAPRVVARGAGKIAEQILLLAQEHGVPVKQSKVLAETLSLVE
PGDEIPEGLYLAVAQIMSEVLAVDASH
>Dethiobacter_sp_MBS3885980 87 bp
MMKR--KAVALRYHQEQDQAPRVVASGAGYLAEKILEIAQKNGVSIREDRVLAEALSLIE
PGDEIPEELYLAVAQILVEIINADRKK
>Dethiobacter_sp_MBS3900510 87 bp
MKER--KAIALRYQQDRDQAPRVVAAGAGYLAEKILEIAHKNGISVREDSVLAEALSLLE
PGSEIPEELYLAVAQILVEIINADRKK
>Dethiobacter_sp_MBS3982973 87 bp
MMKR--KAVALRYHQEQDQAPRVVASGAGYLAEKILEIAQKNGVSIREDRVLAEALSLIE
AGDEIPEELYLAVAQILVEIINADRKK
>Dethiosulfovibrio_WP_236098052 87 bp
MNDGRLKAAALKYDREERDAPHLVASGSGRIADRIVEVAREAEVPIVEDAALVSALLALD
IGEEIPLDLYEAVARVLAFIYKVDVGR
>Dethiosulfovibrio_faecalis_WP_236101374 87 bp
MNDGRFKAAALKYDREERDAPHLVVSGSGRIAERIVEVAREAEVPIVEDAALVSALLALD
IGEEIPLDLYEAVARVLAFIYKVDVGR
>Dissulfuribacter_thermophilus_WP_067616140 87 bp
MTRQRSIAVALRYEPGAMDAPKVVAKGSGYVAQRIKDIAYEHDVPVVENKPLAQSLFRCN
VGDIIPESLYKVVAEVLAYVYRLKGKV
>Dissulfurimicrobium_hydrothermale_WP_237888423 87 bp
MTRQRSIAVALKYETGKMEAPQVTAKGSGFIAEKIKEIAKANGVPTIENKPLAQTLFKVE
VGMTIPENLYQAVAEVLAYVYRMKNKG
>Dissulfurirhabdus_thermomarina_NDY42260 87 bp
MGSSRKKAVALRYDEARDAAPRVTAKGEGLLAERILALAREAGVPVREEPDLVEVLSRLE
VNREIPAETYVVVAEILAWIYGVNEAR
>Dissulfurispira_thermophila_WP_203472672 87 bp
MADTRKKAAALRYDAKKDAAPKVVAKGSGKIAEKILEIAKEHNIPIRDDPQLVEVLSTLD
IYQEIPPELYRAVAEILAFVYRMTKKQ
>Epsilonproteobacteria_bacterium_MBA1432522 87 bp
KK---KEAVALKYNQEKNKAPTVTAKGKGKTAQKIIELAKLNDIPVKKDEDLVELLSKVE
LDKEIPAEMYKAVAEVFSFIYNITKK-
>FCB_group_bacterium_MDX9973197 87 bp
MSEGRRKAVALRYAGDKDSAPKVIAKGSGLLADKIIELARENGIHVQEDRDLCEILSKLN
VDTEIPENLYRAVAEVLAYVYRLNRAK
>Firmicutes_bacterium_HBF36653 87 bp
MTKKRQRAIALRYDPATMAAPMIVAKGEGFIAEKIKEVAISNGVALVENRPLAQSLFKVD
IGEAVPDKLYQAVAEVLAFVYRLKRKR
>Firmicutes_bacterium_HHY36386 87 bp
MAGKRKNAAALKYVPEEDKAPRVVASGKGLVAENIIARAREAGLPIQEDPELAAVLCRLE
LGQEIPPELYEAVARVLAFLVYADRKP
>Firmicutes_bacterium_MCG8501760 87 bp
-MKKNEKAAALKYEYG-DRAPKVVAAGKGKVAENIIKTADEHDVPVHTDPELAHMLNLLE
LGDEIPPELYEVVAQILIFVSDLDHER
>Firmicutes_bacterium_MCL4440656 87 bp
MEKKEKKAAALRYSSEND-APVVVAAGKGDLAAKIIEIAEREKVPLYRDSVLAQALVKLG
AGVEIPPDLYSAVAHILVHVARLDRKA
>Firmicutes_bacterium_MTI80775 87 bp
MADNRK-AAALKYRLEEDETPKVVAAGYGDVAKKIEEIAKKENIPIHQDKVLAQALTELG
IGAEIPPELYEAVAKVLIQVARLDKK-
>Gaiellales_bacterium_MDX6544619 87 bp
MSRPRPKATALRY--EGRDAPKVVATGKGLVAEKILEAARAAGVPLREDPVLVQALATLE
LDQEIPPELYRAVAEALAWAYQLSQKP
>Gaiellales_bacterium_MDX6547444 87 bp
MSRPRPKATALRY--EGRDAPKVVATGKGMVAEKILEAARAAGVPLREDPVLVQALATLE
LDQEIPPELYRAVAEALAWAYQLSRKP
>Gammaproteobacteria_bacterium_MBU0592530 87 bp
MTKERQLAVALRYQEGRMGAPQVVAKGAALLAQRIRELGEENRVPILEAPSLARALYRAE
LGQEIPAKLYTAVAEVLAYVYQLRYRT
>Gammaproteobacteria_bacterium_MBU0593509 87 bp
MKQ-DRRAVALAYNAGQ-SAPKVVAKGRGLLADAIIERAREAGVYVHESPALVSLLMQVD
LDQHIPPELYLAVAELLAWLYRLERTP
>Gemmata_obscuriglobus_WP_010035317 87 bp
MAKQ-KRAVALSYDPAKDRAPKVVAKGKGRTAEQILALARKNAVPVREDPTLVQVLSRLK
VDQEIPPEVYRAVALILAFLNRVNR--
>Gemmataceae_bacterium_MBX9582079 87 bp
MA-R-KRAVALRYDPARDDAPKVVAKGKGPAAEQILKLARKNDVPVREDPTLVAVLSRLN
IDQEIPPEVYRAVAAVLAFLYRVNG--
>Gemmataceae_bacterium_MBX9626234 87 bp
MAGK-KRAVALRYDPARDAAPRVVAKGKGPTAEQILKLARQNSVPVRDDPTLVAVLSRLN
IDQEIPPEVYRAVAAVLAFLYRVNG--
>Gemmataceae_bacterium_MDB5311709 87 bp
MADKPKRAVALRYDPTRDTAPKVVAKGKGRTADQILELARKNGVPVRQDPTLVQVLSRLN
LDQEIPPEVYQAIAAILAFLHKVNR--
>Gemmatales_bacterium_GIW78952 87 bp
MPEP--RAVALRYQPGQDVAPRVVAKGSGALAERIIQIAKENDVVVREDKNLVRVLSMLD
LDQEIPPQLYKVVAEILAFVYRLSNRQ
>Gemmatimonadota_bacterium_MBE83421 87 bp
MPSESRSAAALKYRPPDDGAPRLVAKGSGLLAERILELAKENNIPIHQDPDLITVLSQLD
LEAEIPSELYKPIAEILSFVYRINQKK
>Gemmatimonadota_bacterium_MBS10704 87 bp
MSDVPRKAAALKYRPPEDSAPHLVAKGNGELAERIIELARENNIPIQENPDLIAVLSQLD
LNKEIPSELYKPIAEILSFVYRVNDQK
>Geothrix_limicola_WP_285570456 87 bp
MARPARRAAALRYRPEADAAPRLVAKGQGLLAERILELAKQHGVSVSKDPDLLSALEPLD
LNRLIPPELFQAVAVLLAALYRANKNS
>Geothrix_oryzae_WP_286355977 87 bp
MARPSRRAAALRYRPEADAAPRLVAKGQGLLAERILELAKQHGVMVSKDPDLLAALEPLD
LDRLIPPELFQAVAVLLAALYRANKSA
>Geothrix_sp_21YS21S-4_WP_306589435 87 bp
MARPSRRAAALRYRPESDAAPRLVAKGQGLLAERILELAKQNGVSISKDPDLLAALEPLD
VNRLIPPELFQAVAVLLAALYRANRQA
>Geothrix_sp_MBP7617440 87 bp
----------MRYRPEADAAPRLVAKGQGLLAERILELAKQHGVSITKDPDLLAALEPLD
LDRLIPPDLFQAVAVLLAALYRANRQS
>Geothrix_sp_MDP1830654 87 bp
MARPPRRAAALRYRPEDDAAPRLVAKGQGLLAERILALAKEHGISVSRDPDLLAALEPLD
LDRLIPPELFQAVAILLAALYRANKKS
>Geothrix_sp_MDR3682793 87 bp
MAPPPRRAAALRYRPESDAAPRLVAKGQGLLAERILDLAKQHGVSISRDPDLLAALEPLD
LDRLIPPDLFQAVAVLLAALYRANKNS
>Geothrix_sp_WP_291198851 87 bp
MARPSRRAAALRYRPEVDAAPRLVAKGQGLLAERILELAKQHGVSITKDPDLLAALEPLD
LDRLIPPDLFQAVAVLLAALYRANKES
>Halothermothrix_orenii_WP_015923709 87 bp
MDKKDKKAVALRYNTSKDNAPRIVASGKGTIAEKIMETARKHDIPIEKDQDIVDALIRLN
IGTEIPQELYKVIAEILSFIYKLEGL-
>Heliobacterium_mobile_WP_155474773 87 bp
GEAGLDKAVALKYNPAVDDVPKVIATGQGHLARRILEVAKEKDIPIHEDPTLVNLLAKLD
LGSEIPPELYRMVAEVLAFIYRLDRRA
>Heliorestis_acidaminivorans_WP_151617829 87 bp
MSKQRQRAIALKYDGNSMAAPRVIAKGQDFLAQKIKEVAQTHGIPMVEDKPLAQTLYRVE
VGDQIPADLFQAVAEVFAFVFRMKQKK
>Heliorestis_convoluta_WP_243137080 87 bp
MSKQRQRAIALKYDGTSMTAPRVIAKGQDFLAQKIKEVAQAHGIPMVEDKPLAQTLYRVD
IGQQVPAELFQAVAEVFAFVFRLKQKK
>Hippea_alviniae_WP_022670513 87 bp
---M-KKAVALRYLQGEDNAPKVVAKGRGYLAQKIEELAKEYDIHIEKDPQLAESLYKLK
LNEEIPEELYEAIAKILAFIYRH----
>Hippea_jasoniae_WP_035587005 87 bp
---MIKKAVALRYQKTEDNAPTVVAKGKGYLAKKIEEIAKENDIYIHKDPNLADSLYKLK
ISEEIPEELYEAVAKILAFVYSL----
>Hippea_maritima_WP_013681636 87 bp
---MSKKAVALRYKNQEDNAPKVVAKGRGFLADKIEKTAKKHSIYIEKDPLLAESLYKVK
LNEEIPEELYEAVAKILAYIYSF----
>Hippea_sp_KM1_WP_025270221 87 bp
---MSKKAVALRYKKEEDNAPKVIAKGRGFLAEKIEETAKEHGVYIEKDPALAESLYKIK
LNEEIPEELYEAVAKILAYIYSF----
>Holophaga_sp_MBK8792250 87 bp
MPR-RRSAVALRYQPEADAAPRLVAKGQGLLAERILEIAKANGVPVEKNPDLIGLLEPLD
VNRLIPPDLFQAVAILLAALYRANRQ-
>Holophagaceae_bacterium_MBK7293327 87 bp
MARPSRRAAALRYRPEADAAPRLVAKGQGLLAERILELAKQHGVSITKDPDLLAALEPLD
LDRLIPPDLFQAVAVLLAALYRANRQS
>Holophagaceae_bacterium_MCE1203561 87 bp
MARPSRRAAALRYRPEADAAPRLVAKGQGLLAERILELAKQHGVSITKDPDLLAALEPLD
LDRLIPPDLFQAVAVLLAGLYRANKES
>Holophagaceae_bacterium_NTW85588 87 bp
MARPPRRAAALRYRPEADAAPRLVAKGQGLLAERILDLARQHGVTVTKDPDLLAALDPLD
VDRLIPPELFQAVATLLAALYRANKSL
>Holophagales_bacterium_MDR2561513 87 bp
MPR-ARTAIALRYKTQHDAAPKLVAKGQGKLAERILELAKEHGIPIHQDSNLTAALAPLD
VDTVIPPNLFQAVAIVLAGLYRANRYA
>Humidesulfovibrio_sp_MDP3428683 87 bp
MTKSQRKAVALRYNLTEAPAPMVLAKGVDRIAKRIRELAIENDIPIQENAPLAQALYKVE
VGETIPEEMYQAVAAILARLAKFKRLK
>Humidesulfovibrio_sp_MDR3641348 87 bp
MTKELRKAIALLYDLTEAPAPMVIAKGADAIAKKIREIAIEHDIPIHENPPLAQALYKVE
IGETIPEEMYQAVAAILAKLSKFKRRQ
>Humidesulfovibrio_sp_WP_305572095 87 bp
MTKGLRKAIALRYDVTEAPAPMVLAKGVDRMALKIREIAIENDIPLHENPPLAQALYKVE
IGETIPEEMYQAVAAILAKLAKFKKRP
>Humidesulfovibrio_sp_WP_308735853 87 bp
MTKEQRKAIALRYDITEAPAPMVLAKGADRIAKRIRDLAIENDIPIHENPPLAQALYKVE
IGETIPEEMYQAVAAILARLAKFKSRK
>Hydrogenobaculum_sp_PMP91521 87 bp
MD--KEKAIALKYERGKDNAPRLVAKGKGYIAQKIVELAKEHQIPVIQDEKLLSAAYNLD
IYEEIPPELYKAVAKVLVFVEKLKKR-
>Hydrogenobaculum_sp_Y04AAS1_ACG57659 87 bp
MD--KEKAIALKYERGKDNAPRLVAKGKGYIAQKIIEFAKEHQVPVIQDEKLLSAAYNLD
IYEEIPPELYKAVAKVLVFVEKLKKR-
>Hydrogenothermaceae_bacterium_MCX7760003 87 bp
--MESKKAVALKYERFKDSAPKVVAKGKGKIAEKIIEVAKKNGVYIKEDPDLVEVLSTIE
IDEEIPPQLYKAVAEILVFLY----KK
>Ignavibacteriaceae_bacterium_MCW8809385 87 bp
MKKKRKNAVSLKYRPESDSAPKVTAKGKGKIAEKIIKIAKEHDIYIHEDPDLIEVLSQLD
INDEIPPDLYLVVAELLAFVYSLNKSQ
>Lachnospiraceae_bacterium_MBO4266473 87 bp
MAEEKKKAVAIEYNPE-DMAPKIVATGRGKLAERIIEQAKENDVPVHQDEKLANTLSKLD
IGEYIPPELYEVVAEILVFVDNMESKK
>Lachnospiraceae_bacterium_MBQ6129560 87 bp
MADNNKKAVAIEYDPN-DVAPRIVATGRGKLAERIIEQARENDVPVHEDEKLAGTLSKLD
IGEYIPPELYEVVAEILVFVDNMESKR
>Lachnospiraceae_bacterium_MBQ6575404 87 bp
MADNNKKAVAIEYDPN-DVAPKIVATGRGKLAERIIEQARENDVPVHEDEKLAGTLSKLD
IGEYIPPELYEVVAEILVFVDNMESKR
>Lachnospiraceae_bacterium_MCR4741177 87 bp
MAENKKKAVALEYDPN-DTAPKIVATGKGALAEKIIEKAKEADVPLHEDSKLANTLSKLE
IGDYIPPELYEVVAEILVFVDEMEGKK
>Lachnospiraceae_bacterium_MCR5301677 87 bp
MAEEKKKAVALEYDPN-DLAPKIVATGRGRIAERIIEQAKENDVPIHEDEKLAGTLSKLD
IGEYIPPELYEVVAEILVFVDNMEGKT
>Lachnospiraceae_bacterium_MCR5474571 87 bp
MAQENKKAVAIEYDPN-DMAPKIVATGRGKVAERIIEQARENDVPVHEDEKLANTLSKLD
IGEYIPPELYEVVAEILVFVDNMESKR
>Lachnospiraceae_bacterium_MCR5733088 87 bp
MAVNKKKAVALEYDPN-DTAPKIVASGRGAIAEKIIEKAKEADVPLHEDSKLANTLSKLE
IGDYIPPELYEVVAEILVFVDEMEGKR
>Magnetococcales_bacterium_MBF0416287 87 bp
MSKEKRRAVALRYQRGKDSSPRVTASGKGRIAEIIMKKAEEAGVTLMEDPDLVSVLGKIP
VGQTIPPPLYRAVAEVLAYVYRINK--
>Maridesulfovibrio_ferrireducens_WP_092159141 87 bp
MSKDKQKAIALRYDTLQAPAPQVLAKGMNKVAERIKEVARENNVPIRENKPLAQALYKVE
IGDVIPEELYQAVAAILAKLNRFTRK-
>Maridesulfovibrio_frigidus_WP_031483831 87 bp
MTKDKQKAIALKYDALQAPAPMILAKGMNLVAEKIKEVARENNIPIRENKPLAQALYKVE
IGDVIPEELYQAVAAILAKLNSFKRR-
>Mesorhizobium_sp_M00FCaET1860111_TGU87903 87 bp
MNQSRKQAVALKYQAGVMEAPKVVAKGKGFVAENILKTAKENDIPIQEDPSLVEVLGKLD
LDQQIPPELYQVVAEILAFVYRLDKGA
>Moorella_mulderi_WP_062281707 87 bp
MKEQVRKAVALQYNSEQDKAPRVVASGRGAIADKIITTAREAGVPVHRDTHLAEMLAGID
IGSEIPVELYQMVAEILVFIYSLDLGK
>Moorella_sp_60_41_KUK12185 87 bp
MRQEVKKAVALQYEEKEDAAPRVLAAGRGPVAERIIETAREAGVPIHQDPDLAEMLSKLS
IGMQIPPELYRLVAEVLVFIYSLDREA
>Moorella_sulfitireducens_WP_258359852 87 bp
MKEQLKKAVALRYNSEQDNAPRVVASGRGAIAEKIITTAREARVPVHRDTHLAEMLTGLD
IGSEIPVELYQMVAEILVFIYSLDMDK
>Myxococcales_bacterium_NLH47571 87 bp
MSKEKRKAAAIRYDPEKDQAPRLTAKGLGVVAEKIIERAIAAGVPLREDPDLAAALAKLP
VDTAIPPALYQAVAEVLAFIYRLNQRK
>Nitrosomonadales_bacterium_PWB52180 87 bp
MTKERQLAVALRYQEGRMGAPQVVAKGAGLLAQRIRELGEENRVPILEAPPLARALYRAE
LGQEIPAKLYTAVAEVLAYVYQLRYRA
>Nitrosomonadales_bacterium_PWB59441 87 bp
MKQ-DRRAVALAYNAGQ-AAPKVVAKGRGLLADAIIERAREAGVYVHESPALVSLLMQVD
LDQHIPPGLYLAVAELLAWLYRLE---
>Nitrosophilus_alvini_WP_200762421 87 bp
MNEKEKKAVALKYVRKRDNAPKIVAKGKGVVAKNILDLAKENNIPVQEDAELVEILSNME
INSEIPPELYKAVAKILSYIYKNIK--
>Nitrosophilus_labii_WP_187648132 87 bp
MDNLKKEAVALKYNREIDSAPKVIAKGKGVVAQNILEFAKEHNIPIKEDPELVQILSKLE
IDKEIPPELYKAVAKILIYIYKSKEK-
>Nitrospinae_bacterium_MBI1986777 87 bp
KPEKRKGAIALKYEPPKDAAPRVVAKGRGAIAEKILEIAKAHNISIREDKDLLEILSQLD
LNQEIPPDLYRVVAEILAWVYRVSGKG
>Nitrospinae_bacterium_MBI4829251 87 bp
MKRQRKKAVALKYRPMEQAAPTVVAKGAGPIAEKILEIARAHGIPVKEDADLVETLSALD
LNQDIPPELYSVIAEVLAWVYKVNKES
>Nitrospinae_bacterium_MBI5816426 87 bp
-MAKRKKAVALKYKPGVTSAPQVTAKGFGDVAEKIIQIAREHKVPIKEDPDLIETLSKLD
LYQEIPPELYHVIAEVLAWVYKVNGRG
>Nitrospinota_bacterium_RMF90464 87 bp
MKEESRKAVALRYRVQEDQAPRVVAQGRGTVAEQILALAREHNIPIYEDAVLVETLARLE
PGKEIPPALYQVVAEILAFVYSLDRRA
>Nitrospiraceae_bacterium_HBH60254 87 bp
MKDKSEKAAALKYRPGKDSAPKLVAKGRGKVAEKIIEIAKTHGIPVQEDKELVEFLSMLD
LYQEIPPELYRAVAEILAFVYSLKKKT
>Nitrospiraceae_bacterium_MDA8170757 87 bp
LEGKMKKAAALRYKKEEDPAPVLVAKGQGKMAEKIIQLAREHGIPLKEDTKVVELLSALD
VNQEIPPELYKAVAEILVFIYGMSRKK
>Nitrospiraceae_bacterium_MDA8325154 87 bp
LEGKIKKAAALRYKKEEDPAPVLVAKGQGKMAEKIIQLAREHGIPLKEDTKVVELLSALD
VNQEIPPELYKAVAEILVFIYGMSRKK
>Nitrospirae_bacterium_GWA2_46_11_OGW21090 87 bp
MADTRKKAAALRYDTKKESAPRVVAKGKGKIAEQILKVAKDYKVPIKDDPQLVEVLSTLD
LHQEIPPELYRAVAEILAFVYRMTKKQ
>Nitrospirae_bacterium_GWC2_46_6_OGW21962 87 bp
MADTRKKAAALRYDTKKESAPRVVAKGKGKIAEQILKVAKDHKVPIKDDPQLVEVLSTLD
LHQEIPPELYRAVAEILAFVYRMTKKQ
>Nitrospirae_bacterium_MBI3592163 87 bp
MTDKRRKAAALRYKPEKDTAPKVVAKGSGAIAEKILQIAKEHNVPLKDDPQLVEVLSALD
LYQEIPPELYRAVAEILAFVYKMTKKQ
>Nitrospirae_bacterium_MBI5213571 87 bp
MADTRKKAAALRYDTKKASAPRVVAKGKGKIAEQIIQVAREHKIPIKDDPQLVEVLSTLD
LYQEIPPELYRAVAEILAFVYRMTKKQ
>Nitrospirae_bacterium_MCL4457287 87 bp
MTDTRKKAAALRYDTKKESAPRVVAKGKGKTAEKILQIAKEHKVPIKDDPHLVEILSTLD
LYQEIPPELYRAVAEILAFVYRMTRKQ
>Nitrospirae_bacterium_MCL4537730 87 bp
MADTRKKAAALRYDAKKDAAPKVVAKGSGKIAERILELAKAHNVPIKDDPQLVEVLSTID
LYQEIPPELYRAVAEILAFVYRMTKKQ
>Nitrospirae_bacterium_MCL5062399 87 bp
MADTRKKAAALRYDAKKDAAPKVVAKGSGKIAERILELAKAHNVPIKDDPQLVEVLSTLD
LYQEIPPELYRAVAEILAFVYRMTKKQ
>Nitrospirales_bacterium_LBB_01_QWR78826 87 bp
MEEKRKKAAALKYKPSDSGAPRVVAKGSGLIAQKILDVAKAHGIPIKEDKQLVEILSALD
LYKEIPQELYKAVAEVLAFIYSLSKKT
>Nitrospirota_bacterium_HDH53697 87 bp
MKKQSEKAAALKYSRGKDSTPRLVAKGRGKVAEKIIEIAKAHGIPVKEDKELVDLLSALD
LYREIPPDLYKAVAEILAFVYSLKNRA
>Nitrospirota_bacterium_HHN63894 87 bp
MNRK--KAAALRYDRGRDSAPRLVAKGRGYLAEKIIEIAKERGIPIQEDRELVEILSTLD
LYREIPPELYRAVAEILAYIYRVSKKN
>Nitrospirota_bacterium_KAF0181800 87 bp
MPDRRIKAAALRYNPQQEQAPRVVAKGSGLIAEKILGIAKENNIPLKEDKQLVEILSTLD
LGQEIPPELYKAVAEILAFVYRMTNKH
>Nitrospirota_bacterium_MBF0327918 87 bp
MNPKRQKAAALRYKPAEDSAPKIVAKGSGFIAEKILAVAKEHNIPLKEDPQLIEVLSGLD
MHQEIPPELYKAVAEILAFVYKMTKKP
>Nitrospirota_bacterium_MBF0463475 87 bp
MEEKRQKAAALKYKPTDGSAPRVVAKGSGLMAQKILDVAKAHGVPIKEDKQLVEILSALD
LYKEIPQELYKAVAEVLAFIYSLSKKA
>Nitrospirota_bacterium_MBI5141221 87 bp
MREERREAVALRYDGKTDEAPKVTAKGQGLVAERIIDAAREHGIPMREDPDIVAVLAKLQ
LYEEIPPALYKAVAEILAFVYRMNRVA
>Nitrospirota_bacterium_MBI5213571 87 bp
MADTRKKAAALRYDTKKASAPRVVAKGKGKIAEQIIQVAREHKIPIKDDPQLVEVLSTLD
LYQEIPPELYRAVAEILAFVYRMTKKQ
>Nitrospirota_bacterium_MBI5639122 87 bp
MKERRKKAAALTYRRDRDSAPRLVARGTGHIAEKIIEIANTHGIHIREDRSLVEILSQLD
LNQEIPPELYKAVAEILAFIYKLNKRS
>Nitrospirota_bacterium_MBI5849278 87 bp
MNRDQTKAAAVKYQHGDDRAPRVVAKGKGALAEKILETARKHGIPIREDKTLVEILSSLE
LYEEIPPKLYKAVAEILAFIYAINGKK
>Nitrospirota_bacterium_MCL4457287 87 bp
MTDTRKKAAALRYDTKKESAPRVVAKGKGKTAEKILQIAKEHKVPIKDDPHLVEILSTLD
LYQEIPPELYRAVAEILAFVYRMTRKQ
>Nitrospirota_bacterium_MCL4492303 87 bp
-MEKRVKAAALRYKPEKDSAPKVVAKGSGAIAEKIIQIARQHNVPLKDDPQLVEVLSALD
LHQEIPPELYKAVAEILAYVYKMTKKK
>Nitrospirota_bacterium_MCL5062399 87 bp
MADTRKKAAALRYDAKKDAAPKVVAKGSGKIAERILELAKAHNVPIKDDPQLVEVLSTLD
LYQEIPPELYRAVAEILAFVYRMTKKQ
>Nitrospirota_bacterium_NOY65331 87 bp
MKNK--KAAALKYEHGKDSAPKLVAKGRGYLAEKIIEIAKQKGIPIHEDKELIEILSALD
LYREIPPELYRAVAEILAFIYKVSKTR
>Nitrospirota_bacterium_RMG00884 87 bp
MNPNK-KAAALRYRHGEDRAPRVVATGRGYLAERIIEIAREHGVPIREDRNLVEMLASLD
MYEEIPEALYRAVAEILVFIYRM---K
>Oleidesulfovibrio_alaskensis_WP_011366516 87 bp
MTKDRQKAVALRYDAVEAPAPVVLAKGVDHLAERIKEVAREHRVPIRENVPLARALYRVE
VGDMIPEELYQAVASLLASLMKFKARP
>Paenibacillus_WP_021879137 87 bp
MSEDKKKAVALKYDPLKDGAPVVVAKGTGHLADEILQRARESGVPVQEDRSLVEVLSKLD
LDQQIPPELYGLVAEILSFLYRADREG
>Paenibacillus_WP_062492550 87 bp
MSGQLRKAVALKYDPGERSAPVVVAKGSGRLAERIMETAAEHGVPVQEDASLVEVLSKLD
IEQEIPPELYTLVAEILSFVYRADHKR
>Paenibacillus_aestuarii_WP_270878588 87 bp
MNQQIKKAVALKYAPEMQKAPTVVAKGKGHMAESILQKAKDNGVPIQEDSSLVEVLSKLD
LDQEIPPELYQLVAEVLSFIYRSDNRR
>Paenibacillus_aurantius_WP_315607497 87 bp
MKPSLKQAVALRYSPGTKQAPTVTAKGKGQVAEAILKKAREHGVPIQEDPSLVEVLSKLE
INQEIPPELYQLVAEILSFVYRSDQRK
>Paenibacillus_chitinolyticus_WP_317952582 87 bp
MNFSIRKAVALKYAPGEQKAPTVIAKGKGKVAEAIVEKARESGVPVQEDASLVEVLSKLE
LDQEIPGELYQLVAEVLSYIYRSDNRK
>Paenibacillus_larvae_WP_023484363 87 bp
MTKALKKAVALKYNPGQGQAPVVIAKGTGKIAEDILSKAEEHGIPVQEDPSLVEVLSKLD
LDQEIPPELYQLVAEILTFIYRSDNRG
>Paenibacillus_larvae_WP_313785784 87 bp
----MEKAVALKYNPGQGQAPVVIAKGTGKIAEDILSKAEEHGIPVQEDPSLVEVLSKLD
LDQEIPPELYQLVAEILTFIYRSDNRG
>Paenibacillus_lignilyticus_WP_210661523 87 bp
MNEKNKKAVALKYEPGERNAPVVVAKGRGKMAEAILDKATESGVPIQEDSSLVEVLSKLD
LDQEVPPELYTLVAEILSFVYRSDRKG
>Paenibacillus_montanisoli_WP_308639227 87 bp
MSKETPKAVALKYEPNERSAPVVVAKGSGRMAEAILEKAAESGVPIQQDTSLVEVLSKLD
LNQEVPPELYTLVAEVLSFVYRSDRRG
>Paenibacillus_oryzae_WP_068678440 87 bp
MS-KIRKAVALKYEPGEASAPVLVAKGKGQLADRILETAKENGVPVQEDASLVEVLSKLD
VDQEIPPELYTLVAEILSFVYRSDQRL
>Paenibacillus_phyllosphaerae_WP_183598355 87 bp
MSSRAKKAVALKYEPGEGTAPKVIAKGSGRMADAIVEKASDNGVPIQEDKSLVEVLSKLD
LNQEIPPELYMLVAEVLSFVYRSDKRG
>Paenibacillus_plantarum_WP_171635770 87 bp
MSPPIKKAVALRYSPEAQKAPTLIAKGKGHMAEAILQKAKESGIPIQEDKSLVEVLSKLD
LDQEIPPELYQLVAEVLSFIYRSDQRK
>Paenibacillus_radicis_ex_Xue_et_al_2023_WP_258212436 87 bp
MMENIKKAVALKYSPDNKSAPTLVAKGKGNVAEAIMKKAKDNGVPVQEDSSLVEVLSKLD
LDQEIPPELYKLVAEVLSFIYRSDGRK
>Paenibacillus_rhizovicinus_WP_162638754 87 bp
MSTASKKAVALKYEPGENTAPVIVAKGKGKLAEAIMEKAAESGVPVQQDSSLVEVLSKLD
LDQEIPPELYTLVAEILSFVYRSDQRG
>Paenibacillus_soyae_WP_257446671 87 bp
MKPHPRKAVALKYEPGDRGAPVVVAKGQGYLADRILEKAKDSGVPVQEDASLVEVLSKLD
VDQEIPPELYVLVAEILSFVYRSDRRK
>Paenibacillus_sp_481_WP_232276672 87 bp
MSTSRAKAVALKYDPKQGEAPVVVAKGQGLLADRILDKARESGVPVQEDASLVEVLSKID
IDQQIPPELYHLVAEVLSFIYRTDQRT
>Paenibacillus_sp_CC-CFT747_WJH33254 87 bp
MKPSLKQAVALRYSPETKQAPTVTAKGKGQVAEAILKKAREHGVPIQEDPSLVEVLSKLE
INQEIPHELYQLVAEILSFVYRSDQRK
>Paenibacillus_sp_FSL_H7-0331_WP_076232708 87 bp
MKPKLKKAIALKYAPGEKGAPVLVAKGKGHMAEAIMRKAKENGVPIQEDSSLVEVLSKLE
LDQEIPPELYKLVAEILSFVYRSDGRK
>Paenibacillus_sp_HB172176_WP_168122268 87 bp
MSLEIRKAVALKYEPGEKSAPILVAKGAGQLADRILEKAKESGVPVQEDASLVEVLSKLD
VDQEIPPELYTLVAEILSFVYQSDRKR
>Paenibacillus_sp_UNC496MF_SFI53677 87 bp
----SKKAVALKYEPGVDAAPVVVAKGKGKLAEAILDKAAESGVPVQQDSSLVEVLSKLD
VDQEIPPELYTLVAEILSFVYRSDQRG
>Paenibacillus_sp_UNC496MF_WP_090637667 87 bp
MNGASKKAVALKYEPGVDAAPVVVAKGKGKLAEAILDKAAESGVPVQQDSSLVEVLSKLD
VDQEIPPELYTLVAEILSFVYRSDQRG
>Paenibacillus_sp_VKM_B-2647_WP_041049615 87 bp
MTERLKKAVALKYSPGAQAAPVVAAKGRGHIAEAILQKAREHGVPVQEDASLVEVLSKLD
LDQEIPTELYQLVAEILSFVYRSDKRK
>Paenibacillus_whitsoniae_WP_126142269 87 bp
MKSNIKKAVALKYAPEKSKAPILVAKGKGQVAESILQKAKENGIPVQEDSSLVEVLSKLE
LDQEIPPELYQLVAEVLSFIYRSDGRR
>Paucidesulfovibrio_gracilis_WP_078717569 87 bp
MTKDRKKAIALSYNPLDAPAPLVLAKGSGATAERIKDIAREHNIPIREDKPLAQALYKVE
IGDTIPEELFQAVAAILARLDKFRANR
>Pelotomaculum_propionicicum_WP_134213691 87 bp
MSKQREMAVALKYRQGEMSAPVVVAKGAGWLAAQIREIAGKNNVPVVEDKEVARFLYQVE
PGQEIPLEIYRAVAQILAMVYRLKDRE
>Peptococcaceae_bacterium_BICA1-7_KJS65372 87 bp
MSKQRRRAVALKYEEGVNTAPLLVAKGAGDIALRLKEIAAINGVPIFENPPLARTLFQVD
IGREIPAELYQSVAEVLAMVLRLKRNA
>Peptococcaceae_bacterium_BRH_c4a_KJR98228 87 bp
MSKQRKRAVALRYQEGVTGAPIVIAKGAGDIALRLKAIAVKSSVPVAENPPLARSLFQVD
VGREIPVELYQSVAEVMAMVLKIDKRG
>Peptococcaceae_bacterium_BRH_c4b_KJS15901 87 bp
MAKQKRRAVALRYEDGVTGAPLVVAKGAGDLAQSLKRIAAEHQVPVVENPPLAQALYKVD
VGKEIPEELYQAVAEIMAVLYRTKYRS
>Peptococcaceae_bacterium_BRH_c4b_KJS17785 87 bp
MKQEIKKAVALRYEEKKDDAPKVVASGKGRMAERMLELARDHEVPVHKDPTLVDMLSYVD
VGSEIPPELYSMVAEVLVFIYNVDKKK
>Peptococcaceae_bacterium_MCL6477601 87 bp
MTKQRRRAVALKYEEGVTAAPVVVAKGAGDIALRLKDIARENSVPVVENPPLARSLFQVD
IGREIPVELYQAVAEVLAMVFRLKKAG
>Peptococcaceae_bacterium_MCL6477956 87 bp
MDREKKNAAALRYDHGQDRAPVVVATGRGDLAAKIREIAEQEKIPVYRDSVLAQALVKLG
AGVEIPQELYQAVAHVLVHVARLDRKK
>Peptococcaceae_bacterium_MCL6611814 87 bp
MTKQRRRAAALKYEEGVTAAPLLVAKGAGDIALRLKNIAEENNVPVVENPPLARALFQVD
IGREIPVELYRSVAEVLAMVFRLKRNS
>Peptococcaceae_bacterium_MCL6612599 87 bp
MSKKERSAAALRYRHGQDRAPVVTAAGRGDLAAKIREIAAREKIPVYRDSVLAQALVKLG
AGAEIPEDLYQAVAHVLVHVARLDRKE
>Peptococcaceae_bacterium_NTW04806 87 bp
MSMQRKRAVALKYEEGISKAPVVLAKGAGDIALRVKEVAANYNIPIIENPPLARLLFKVE
VGSEIPVELYQTVAEVLAMVYKIKTRQ
>Persephonella_sp_HIQ25214 87 bp
----IKKAVALKYEVEKNKAPKVVAKGSGKIAEKIIEIAKEYGITIKEDKELVEMLSKLD
IGDEIPSHLYEVVAKIFAYVYSTKKKE
>Persephonella_sp_KM09-Lau-8_WP_029521747 87 bp
-MAEDKKAVALKYERGKDNAPKVIAKGKGHIGEKIIQIAKEHNIPIKEDPVLVEALSQIE
INQEIPPELYKAVAEILAFVYRQTKKE
>Persephonella_sp_WP_297456442 87 bp
-MAEDKKAVALKYERGKDNAPRVIAKGKGHIGEKIIQIAKEHNIPIKEDPVLVEALSQIE
INQEIPPELYKAVAEILAFIYRQTKKE
>Petroclostridium_xylanilyticum_WP_094546608 87 bp
-MDKKGKAAAIKYEPG-DRAPKILALGKGKVAENIIKTAEENKIPVHYNPEVAHMLNLLQ
IGDEIPPELYEVVAQILIFVSDLDHKK
>Phorcysia_thermohydrogeniphila_WP_132525223 87 bp
MEE--KKAVALKYEREKDNAPKVLAKGKGIIAEKIVELAKKHDIPVIEDNELVSFLVSLD
LGEEIPPSLYKAVAKVLALVYSATRQY
>Planctomycetaceae_bacterium_MCD8139468 87 bp
AKDKTKRAVALRYNEDKDAAPRVLAKGAGNVAQKILDIAEEAKIPVREDPDLVEALAKLD
VGSLIPTELYPAVAEVLAYVYRQNQRA
>Planctomycetota_bacterium_HHI68769 87 bp
MAWGRKKAVALGYDPDRDQAPRVLAAGGGDVADRILQAAAEHGIPVREDPELLEVLAGLG
VGEEVPPAAYQAVAEILAFIYRLEESS
>Planctomycetota_bacterium_MDR1533887 87 bp
PERGSRRAVALRYDEDREAAPRVLAKGRGRVAEKILELARERDIPIREDPDLVEMLAKLD
TGSLIPTELYPAVAEVLAFIYRQNRRL
>Planctomycetota_bacterium_MDR1745380 87 bp
ADTNSKRAVALRYNEDKEAAPRVLAKGSGKTAQKILDIAMEQNIPVREDPDLVEALAKLD
VGSLIPTELYPAVAEVLAFVYRQNQRV
>Planctomycetota_bacterium_PCJ52615 87 bp
MAESKRQAIALGYKPDREDVPTILAKGKGTLAEKIIAIAKEKGIPIKEDDDLVKILYKLE
INDEIPPELYEAVAELLAFIYRLNQMK
>Planctomycetota_bacterium_TAJ24053 87 bp
MSARRTRAAALRFRPSRDEAPQVVARGRGEVAERILALAREHGVPVHEDADLLELLATCD
LGDEIPPELYAVVAELLLYLYRLNGEA
>Planctomycetota_bacterium_TDJ72018 87 bp
MGHPRQ-AIGLRYDAS-ESAPRVLAKGSGRIAERILEVAREAGVPIQEDPDLVEMLAASE
VGDEIPVEVYGAVASLLVFLYRLNGER
>Proteobacteria_bacterium_MBU0484339 87 bp
MDKPVKKAVALRYDKARDQAPKVIGKGSGHIAEKILELAREHGIPVQEDSDLVEVLSSLD
LNEQIPPSAYLVVAEILAFIYRTNASK
>Proteobacteria_bacterium_MBU0665495 87 bp
MAE-MDKAVAIIYDAEKSSAPRVVASGKGEIARKIIETAREAGVYIQEDPDLVELLAKVP
LGQEIPGELYRTVAEVLAFVYKVNEQK
>Proteobacteria_bacterium_MBU0729631 87 bp
MPKKRKKAIAIRYDKGRDPAPKIVGKGEGLVAERILALARELGIPIHEDTDLTEILARLD
LNEEIPPSTYLVVAEILAFIYRANKNQ
>Proteobacteria_bacterium_MBU0945811 87 bp
-MK-VEKAVAILYDEQKGSSPKVVASGKGEIARRIIETAREAGVHIQEDPNLVELLSKIK
LGDEIPTELYQTVAEVLAFVYQVNEKK
>Proteobacteria_bacterium_MBU1041771 87 bp
MTKSQRKAVALRYDLTEAPAPMVLAKGVDRIAKRIRELAIENDIPIQENPPLAQALYKVE
VGETIPEEMYQAVAAILAKLAKFKRLK
>Proteobacteria_bacterium_MBU1057425 87 bp
-MK-VEKAVAILYDEQKGSSPKVVASGKGEIARRIIETAREAGVHIQEDPNLVELLSKIK
LGDEIPTELYQTVAEVLAFVYQVNEKK
>Proteobacteria_bacterium_MBU1137868 87 bp
-MK-VEKAVAILYDQQKGSSPKVVASGKGEVARRIIETAREAGVHIQEDPNLVELLSKIK
LGDEIPTELYQTVAEVLAFVYQVNEKK
>Proteobacteria_bacterium_MBU1230738 87 bp
MSKELRKAVALRYDLTEAPAPMVLAKGVDRIAKKIRDIAIENDIPIHENPPLAQALYKVE
IGETIPEEMYQAVAGILSRLAKFKGRR
>Proteobacteria_bacterium_MBU1405517 87 bp
MPDT-KKAVALRYDTSQDAAPKVVAKGAGELAEKIIALAKEHGIPIQEDADLVEILAKLD
LNADIPPETYLVVAEILAFIYRANTKT
>Proteobacteria_bacterium_MBU4176579 87 bp
MPDT-KKAVAIRYDTSQDAAPKVVAKGAGELAEKIIALAKEHGIPIQEDADLVEILAKLD
LNADIPPETYLVVAEILAFVYRANSKT
>Proteobacteria_bacterium_MBU4191161 87 bp
MTKDQQKAVALQYDALVAPAPLVLAKGVNRVAERIKEVARENSIPIEVNPPLARALYKVE
IGETIPEEMFQAVAAILAKLDKFKRR-
>Pseudodesulfovibrio_WP_013514310 87 bp
MTKDQQKAVALQYDALVAPAPLVLAKGVNRVAERIKEVARENSIPIEVNPPLARALYKVE
IGETIPEEMFQAVAAILAKLDKFKRR-
>Pseudodesulfovibrio_WP_281762366 87 bp
MSKERNKAVALQYDAMVAPAPLVLAKGVNKVAERIKEVARENNIPIQQNVPLAQALYKVE
IGETIPEELFQAVAAILAKLEKFKNR-
>Pseudodesulfovibrio_indicus_AMK12979 87 bp
MTKDRRKAVALQYDPLKAPAPLVLAKGVNRVAERIKEVARENAIPIEENKPLAQALYKVE
IGETIPEELFQAVAAILAKLEKFKRRQ
>Pseudodesulfovibrio_indicus_WP_078063757 87 bp
MTKDRRKAVALQYDPLKAPAPLVLAKGVNRVAERIKEVARENAIPIEENKPLAQALYKVE
IGETIPEELFQAVAAILAKLEKFKRRQ
>Pseudodesulfovibrio_portus_WP_264982925 87 bp
MTKDRRKAIALQYDPLVAPAPMILAKGLNRVAERIKEVAREHNIPIEENPPLAQALYKVE
IGETIPEELFQAVAAILAKLDKFRRRK
>Pseudodesulfovibrio_profundus_WP_097010400 87 bp
MTKDKQKAVALQYDAMVAPAPLILAKGVNRVAERIKEVAKENNIPIEANPPLARALYKVE
IGETIPEELFQAVAAILAKLEKFKRR-
>Pseudodesulfovibrio_sp_SB368_WP_285905766 87 bp
MTKDKQKAVALQYDALVAPAPLVLAKGVNRVAERIKEVARENNIPLEANPPLARALYKVE
IGETIPEELFQAVAAILAKLEKFKRR-
>Pseudodesulfovibrio_sp_WP_300135616 87 bp
MTKDKRKAVALQYDAMIAPAPRVLAKGMNRVAERIKELARENHIPIESNPPLARALYKVE
IGESIPEELFQAVAAVLAKLDKFRNRR
>Pseudodesulfovibrio_tunisiensis_WP_243545992 87 bp
MTKDQRKAVALRYDALEAPAPVVLAKGVNNLAERIKEVARENNVPIEPNPPLARALYKVE
IGDTIPEELFQAVAALLSKLEKFKRPH
>Pseudomonadota_bacterium_HED00370 87 bp
MDNWIKRAVSLRYEPDKDRAPKVTAKGQGVIADKIIALAKENNIPIHEDPDLVEILSKLD
LEEDIPPTVYVLVAEILAFVYRMNERG
>Pseudomonadota_bacterium_MBU0479538 87 bp
MARDKKKAVALRYDPARDPAPVVVGKGLNLLAEKIIALAEEHNIPIHEDSDLVEVLSRLD
LMAEIPPSAYVLVAEVLAFIYRTNEK-
>Pseudomonadota_bacterium_MBU0516752 87 bp
MDRDRKKAVALKYDPVRDQAPRVSAKGQGLVAEKIVALAKEAGVPLKDDPDLIEVLMGLE
LDEEIPPELYVVVAELLAYVYYVNERR
>Pseudomonadota_bacterium_MBU0665495 87 bp
MAE-MDKAVAIIYDAEKSSAPRVVASGKGEIARKIIETAREAGVYIQEDPDLVELLAKVP
LGQEIPGELYRTVAEVLAFVYKVNEQK
>Pseudomonadota_bacterium_MBU0675080 87 bp
MNE-AKKAVALRYDPDRDPAPVVLGKGVNLLADKIVELAKEHNIPIYEDSDLVEVLSRLD
LSAEIPPSTYVVVAEILAFVYRLNGKK
>Pseudomonadota_bacterium_MBU0699271 87 bp
-MKRKKNAVALKYRPGTDHAPRIMAKGQGNIAERIIEIAREHNIYIHTDPDLIEILSQLD
LNAAISPDLYVVVAELLAFVYSLNSGK
>Pseudomonadota_bacterium_MBU1168192 87 bp
MTKK-KKAVALRYNPLKDRAPKITAKGSGDVAERIIEIAHKHNIPVKDDADLVEVLSKLE
IEKEIPPDVYVVVAELLSFVYSVNGKT
>Pseudomonadota_bacterium_MBU1196494 87 bp
MDKK-KKAVALKYDKDKSDAPVVTAKGTGKIADKIIELAQKHQIPIKDDPDLIEVLSSLE
INEQIPSEIYAAVAELLAFVYSMNSKF
>Pseudomonadota_bacterium_MBU1405517 87 bp
MPDT-KKAVALRYDTSQDAAPKVVAKGAGELAEKIIALAKEHGIPIQEDADLVEILAKLD
LNADIPPETYLVVAEILAFIYRANTKT
>Pseudomonadota_bacterium_MBU3944097 87 bp
MAE-MDKAVAIVYDAEKSSAPRVVASGKGEIARKIIETAREAGIHIQEDPDLVELLAKVP
LGQEIPAELYRTVAEVLAFVYKVNEQK
>Pseudomonadota_bacterium_MBU3954678 87 bp
MAKK-KKAVALKYDKQKDGAPKVAAKGQGLVAEKIIELAKKHNIPIKDDPDLIEVLSSLE
LNEEIPSEIYVAVAELLAFVYSANAGS
>Pseudomonadota_bacterium_MBU4153672 87 bp
MPQKQKKAVAIKYDQQQDAAPRLVGKGTGVLADKIITLAKEHGIPIQANADLVEILSHLN
LNQEIPAETYVLVAEILAFVYRTNQST
>Pseudomonadota_bacterium_MBU4176579 87 bp
MPDT-KKAVAIRYDTSQDAAPKVVAKGAGELAEKIIALAKEHGIPIQEDADLVEILAKLD
LNADIPPETYLVVAEILAFVYRANSKT
>Pseudomonadota_bacterium_MDI9527835 87 bp
MKKEQDKAVALKYERGKDPAPRVTAKGRGVVAERILAIAREHNIPIRQDKALLDALYRLD
INEEIPEDLYRVIAEVLAFIYRMNRMA
>SAR324_cluster_bacterium_MAH63800 87 bp
MTKQRQIAVALKYDRESMNAPXVVAKGIDYMALRIRKVADQNDVPILERPQLARELYAVE
IGQVIPEQFFKAVAEILAYVYRLRRKK
>SAR324_cluster_bacterium_MCH8074535 87 bp
MTKQRQVAVALEYDREAMAAPKVSAKGADFMAERIRAIAKENDIPIVENPMVAREIYQVD
IGQQVPEKFFRAVAEILAFVYRLKGKT
>SAR324_cluster_bacterium_MCH8842609 87 bp
MTRQRQIAVALLYDREAMTAPRLVAKGADFIAQRIREVALENDVTLVENPFVARELYHVE
VGQEIPDDFFRAVAEILAFVYRLQGKT
>SAR324_cluster_bacterium_MCH8886283 87 bp
MTKQRQVAVALEYDREAMAAPKVSAKGADFMAERIRAIAKENDIPIVENPMVAREIYQVD
IGQQVPEKFFRAVAEILAFVYRLKGKT
>SAR324_cluster_bacterium_MCZ6730677 87 bp
MTRQRQVAVALMYDREVMTAPRLVAKGTGHIAQRIRDIAEENEVPIVENPPMAREIYAVE
IGNEIPEEFFKTVAEILAYVYRIKGQT
>SAR324_cluster_bacterium_NMC62090 87 bp
MTKDQAKAVALKYDRKTMKAPTVVAKGKGHLAQKIKEIAKEAGVPILERKSLARALYAVE
VGMGIPYELFRAVAEVLAYVYKLNKQQ
>Salidesulfovibrio_onnuriiensis_WP_147821266 87 bp
MTKDREKAVALKYNALEAPAPLVLAKGAGPIAEKIKEIARENKIPIQENKPLAQALYKVE
IGEMIPEELYQAVAAILAKLDKFKR--
>Solirubrobacterales_bacterium_MBI5106284 87 bp
-MPPRRRAIALRYDKEAGGAPKVTASGAGLVADRILELARESGVPVRDEPALVEALARLE
LEQEVPPELYAAVAETLVWAYDLDRKR
>Sulfuricella_denitrificans_MBZ0105516 87 bp
MKQ-DRRAVALAYHAGQ-SAPKVVARGRGLLADAIIARAKEAGVYVHESPALVSLLMQVD
LDQHIPPELYLAVAELLAWLYRLE---
>Sulfuricella_denitrificans_MBZ0106833 87 bp
MTKERQLAVALRYQEGKMGAPQVVAKGAGILAQRIRDLGEENRVPILEAPPLARALFRAE
LGQEIPARLYTAVAEVLAYVYQLRYRT
>Sulfuricella_sp_MDD5404328 87 bp
MK--DRRAVALAYTAGQ-SAPKVVARGRGLLADAIIERAREAGVYVHESPALVSLLMQVD
LDQHIPPELYVAVAELLAWLYRLEEKK
>Sulfuricella_sp_MDD5404366 87 bp
MTKERALAVALRYQEKKMRAPQVIAKGAALIALRIRELGEAHHVPILEAPPLARALYRAE
LGQEIPAKLYTAVAEVLAYVYQLRYRT
>Sulfuricellaceae_bacterium_MDP2827270 87 bp
MTKERQLSVALRYQEKKMGAPQVVAKGAGLLALRIRELGEENQVPVLEAPSLARALFRAE
LGQEIPARLYTAVAEVLAYVYQLQYRT
>Sulfuricellaceae_bacterium_MDP2827624 87 bp
MKS-DRRAVALAYNAGQ-SSPRVVAKGRGVLAEAIIERAKQAGVYVHESPALVSLLMQVD
LDQHIPPELYTAVAELLAWLYRLEER-
>Sulfurimicrobium_sp_MDO8891464 87 bp
MSKERQLAVALSYQEGKMGAPQVVAKGAALLAQRIRELGEENRVPILESPPLARALYRAE
LGQEIPAKLYTAVAEVLAYVYQLRYRT
>Sulfurimicrobium_sp_MDO8893108 87 bp
MKQ-DRRAVALAYNSGQ-SAPKVVAKGRGLLADAIIERAKEAGVYVHESPALVSLLMQVD
MDQHIPPELYLAVAELLAWLYRLE---
>Sulfurimicrobium_sp_MDO9189186 87 bp
MKQ-DRRAVALAYNSGQ-SAPKVVAKGRGLLADAIIERAKEAGVYVHESPALVSLLMQVD
MDQHIPPELYLAVAELLAWLYRLE---
>Sulfurimicrobium_sp_MDP2785127 87 bp
MKP-DRRAVALAYTTGQ-AAPKVVARGRGLLADAIIERAREAGVYVHESPALVSLLMQVD
LDQHIPPELYVAVAELLAWLYRLEEKK
>Sulfurimicrobium_sp_MDP2785834 87 bp
MTKERALAVALRYQENKMRAPQVIAKGAALIALRIRELGEENNIPILEAPPLARALYRAE
LGQEIPAKLYTAVAEVLAYVYQLRYRS
>Sulfurimonas_aquatica_QSZ43079 87 bp
MK---EKAVALKYDASVSSAPKVTAKGEGHTAQTIIKIAKENDIPIKKDEDLVELLSKVD
LDREVPAEMYKAIAEVFSFIYNMTKK-
>Sulfurimonas_aquatica_WP_242689865 87 bp
IK---EKAVALKYDASVSSAPKVTAKGEGHTAQTIIKIAKENDIPIKKDEDLVELLSKVD
LDREVPAEMYKAIAEVFSFIYNMTKK-
>Sulfurimonas_autotrophica_HIP15241 87 bp
MK---KKAIALQYNKEKNQAPVVSAKGEGKTAQKIIQIAKENGVPLKKDEDLVELLSKVE
LDKEVPPQMYKAIAEVFSFIYSITKE-
>Sulfurimonas_autotrophica_HIP54148 87 bp
MK---KKAVALQYNKEKNQAPVVSAKGEGKTAQKIIQIAKENGVPLKKDEDLIELLSKVE
LDKEIPPQMYKAIAEVFSFIYTTTKE-
>Sulfurimonas_autotrophica_WP_013327150 87 bp
MK---EKAVALTYDKEKNRAPVISAKGKGTTAQKIIKIAKEHGVPIKKDEDLIELLSKVE
LNKEVPPQMYKAIAEVFSFIYSITREQ
>Sulfurimonas_sediminis_WP_193151640 87 bp
MK---TKAVALKYDKEKNQAPLVSAKGEGKTAQKIIQLAKENGVPLKKDEDLVELLSKVE
LDKEVPPQMYKAIAEVFSFIYSVTRD-
>Sulfurimonas_sp_HIC44551 87 bp
RK---EKAVALRYDSESGEAPKVTAKGEGFTAQNIIKIAQLHDIPIKKDEDLVELLSKLE
VDREVPAEMYKAIAEVFSYVYKLTKK-
>Sulfurimonas_sp_MBL1243734 87 bp
RK---EKAVALRYDSESGEAPKVTAKGEGFTAQNIIKIAQLHDIPIKKDEDLVELLSKLE
VDREVPSEMYKAIAEVFSYVYKLTKK-
>Sulfurimonas_sp_MCD4668475 87 bp
RK---QKAAALRYDKDKENAPRVVAKGEGHTADNIIKIAQLHNLPIKKDEDLMELLSKVE
LDKEVPEALYRAVAEVFSFIYKTTNK-
>Sulfurimonas_sp_MCD6172697 87 bp
MR---QKAAALRYDKDKENAPRVVAKGEGHTAENIIKIAELHNLPIKKDEDLMELLSKVE
LDKEVPEALYRAVAEVFSFIYKTTNK-
>Sulfurimonas_sp_MDO8455052 87 bp
MK----KAAALRYDKEKENAPRVIAKGEGRTAENIIKIAELHNLPIRKDEDLIELLSKVE
LDKEVPEALYKAVAEIFSFIYKVTRK-
>Sulfurimonas_sp_MDP2894550 87 bp
MK----KAAALRYDSTKERAPRVVAKGEGQTAENIIKIAELHNLPIRKDEDLIELLSKVE
LDKEVPEALYKVVAEVFSFIYKVSKKV
>Sulfurimonas_sp_MDQ7043173 87 bp
-K---EKAVALKYDKESNQAPKLTAKGEGFTAQNIIKIAKLHEIPIKKDEDLVEMLSKLE
IDREVPAEMYKAIAEVFSYVYKLTNK-
>Sulfurimonas_sp_PHQ56325 87 bp
RK---EKAVALRYDSESGEAPKVTAKGEGFTAQNIIKIAQLHDIPIKKDEDLVELLSKLE
IDREVPAEMYKAIAEVFSYVYKLTKK-
>Sulfurimonas_sp_PNV83135 87 bp
MK----KAAALRYDTTKEKAPRVVAKGQGRSAENIIKIAELHNLPIKKDEDLIELLSKVE
LDKEVPEALYRAVAEVFSFIYKVSKK-
>Sulfurimonas_sp_RIFCSPLOWO2_12_36_12_WP_294888705 87 bp
MK----KAAALRYDKDKENAPRVVAKGQGNTAENIIKIAELHNLPIRKDEDLIELLSKVE
LDKEVPQALYRAVAEVFSFIYKMTKK-
>Sulfurimonas_sp_RIFOXYB12_FULL_35_9_WP_294881862 87 bp
MK----KAAALRYDATKERAPRVVAKGEGQTAENIIKIAELHNLPIRKDEDLIELLSKVE
LDKEVPEALYKAVAEVFSFIYKVSKKV
>Sulfurimonas_sp_RIFOXYD12_FULL_36_11_OHE13056 87 bp
MK----KAAALRYDTVKERAPRVVAKGEGQTAENIIKIAELHNLPIRKDEDLIELLSKVE
LDKEVPEALYKAVAEVFSFIYKVSKKV
>Sulfurimonas_sp_SWIR-19_WP_226069069 87 bp
MK---TKAVALKYDKEKNQAPLVSAKGEGKTAQKIIQLAKENGVPLKKDEDLVELLSKVE
LDKEIPPQMYQAIAEVFSFVYSVTRES
>Sulfurimonas_sp_UBA12504_DAB29588 87 bp
MK----KAAALRYDTTKERAPRVVAKGEGQTAENIIKIAELHNLPIRKDEDLIELLSKVE
LDKEVPEALYKAVAEIFSFIYKVSKKV
>Sulfurimonas_sp_WP_294928828 87 bp
MK----KAAALRYDATKEKAPRVFAKGQGKSAENIIKIAELHNLPIKKDEDLIELLSKVE
LDKEVPEALYRAVAEVFSFIYRVSKK-
>Sulfurimonas_sp_WP_295008550 87 bp
MK----KAAALRYDKDRENAPRVVAKGEGRSAENIIKIAELHNLPIRKDEDLIELLSKVE
LDKEVPEALYRAVAEVFSFIYKVSKK-
>Sulfurimonas_sp_WP_295059169 87 bp
MK----KAAALRYDAKKEKAPRVVAKGKGESAENIIKIAQLHNLPIKKDEDLIELLSKVE
LDKEVPEALYRAVAEVFSFIYKVSNK-
>Sulfurimonas_sp_WP_295082847 87 bp
MK----KAAALKYDTTKDKAPRVVAKGQGRSAENIIKIAELHNLPIKKDEDLMELLSKVE
LDKEVPEALYRAVAEVFSFIYKVSKK-
>Sulfurimonas_sp_WP_297431597 87 bp
MK---QKAVALKYEQTKDNSPKVTAKGEGKTAQKIIQIAKENGVALKKDENLVELLSNVE
LDTEVPPEMYKAVAELFSFLYNITKK-
>Sulfurimonas_sp_WP_297440516 87 bp
MI---KKAIALKYEKDTNQAPEVKAKGERKTAQKIIQIAKENGIPIKQDEDLVELLSCVE
LDNEIPPEMYKAIAEVFSFIYKNTRKS
>Sulfurimonas_sp_WP_297485426 87 bp
MK---EKAVALQYDNDKNNAPKVIAKGEGRTAQKIIQIAKENDVRLKKDEDLVELLSKVE
LDAEVPPEMYKAVAEIFSFLYKITKP-
>Sulfurospirillum_barnesii_WP_014768302 87 bp
PK--TQKAVALKYDKEKQGAPKVVASGKGEVANNIIKLAREHDIFIKKDADLVELLSKIE
INKEIPPMLYKAVAEVFSFIYKITNDR
>Synergistaceae_bacterium_HHV52613 87 bp
-MAEPKKAAALRYEAEKDEAPRVVASGQGVMAERIIEIAKESGVPIVEDPMLASALLFVE
LGEEIPVELYEAVARVLAFLYRLDRDK
>Synergistaceae_bacterium_MDD3514399 87 bp
MSGKRLQAAAVQYDEKHDAAPRVTASGKGYVAEKILELAREADVPVVEDAALVSALMVLE
LGEEIPAELYEAVARILAFIYKLDKGK
>Synergistaceae_bacterium_MDI3499737 87 bp
-MAEPKKAAALRYEAKKDEAPRVVASGQGVTAERIIEIAKESGVPIVEDPALASALLFVE
LGEEIPIELYEAVARVLAFLYRLDRDK
>Synergistaceae_bacterium_MDI3532534 87 bp
-MAEPKKAAALRYEAKKDEAPRVVASGQGITAERIIEIAKESGVPIVEDPALASALLFVE
LGEEIPIELYEAVARVLAFFYRLDRDK
>Synergistaceae_bacterium_NLA91493 87 bp
MTEGRLQAAAVEYDEKQDEAPRVIASGKGYVAEKIIELAREADVPVVEDAALVSALMVLE
LGEEIPSELYEAVARILAFIYKLDKGQ
>Synergistales_bacterium_54_24_KUK40300 87 bp
-MAEPKKAAALRYEAKKDEAPRVVASGQGVMAERIIEIAKESGVPIVEDPALASALLFVE
LGEEIPIELYEAVARVLAFLYRLDRDK
>Synergistales_bacterium_MCF7936153 87 bp
TVTDQNKAAALGYNQREDEAPRVLASGKGRVAERIVEIARDAEVPIVEDAALVSALLVLE
LGEEIPEELYETVARILAFIYNVDR-Y
>Synergistales_bacterium_NCB16492 87 bp
MNGKRLQAAAVQYDEKHDAAPRVTASGKGYVAEKILELAREADVPVVEDAALVSALMVLE
LGEEIPAELYEAVARILAFIYKLDKGK
>Synergistota_bacterium_MBC7331036 87 bp
EEEKRRKAAALKYNEEEDRAPKVVASGRGRIAEKIVEIAKEYNIPIYEDPDLVELLLKVD
IGEEIPPELYKAVAEVLAFIYKLRE--
>Synergistota_bacterium_MCD6363226 87 bp
MS-DLRKAAALKYDEREDRAPRVIASGKGKIAEKIIEIAREYDIPIYEDPDLVELLLKVD
IGDEIPPELYKAVAEVLAFIYRLREE-
>Synergistota_bacterium_MCS7234176 87 bp
MSEDLKKAAALKYDEEKDKAPKVVASGRGKIAEKIIEIAKEYDIPIYEDPDLVELLLKVD
IGEEIPPELYKAVAEVLAFIYRLRG--
>Synergistota_bacterium_MDI9370245 87 bp
MTRQRAKAAAVQYDQKTDDAPRLLASGEGFIAERIIEIARQADVPVVEDAALVSALLVLE
LGEEIPGELYEAVAKVLAFVYKLDKGS
>Synergistota_bacterium_MDI9390201 87 bp
-MAEPKKAAALRYEAKKDEAPRVVASGQGVMAQRIIEIAKESGVPIVEDPALTSALLFVE
LGEEIPVELYEAVARVLAFLYRLDREE
>Synergistota_bacterium_MDI9390873 87 bp
-MAEPKKAAALRYEAEKDEAPRVVASGQGVMAERIIEIAKESGVPIVEDPMLASALLFVE
LGEEIPVELYEAVARVLAFLYRLDRDK
>Thermanaeromonas_sp_C210_WP_173298761 87 bp
MKQEVKKAVALRYEENEDPAPQVVASGRGPVAERIIETAQKSGVPIHRDPDLAEMLSTLD
IGTQIPPELYQVVAEVLVFIYSLDQKP
>Thermoanaerobacteraceae_bacterium_MBO8167967 87 bp
----DKPAAALRYEEEKDNAPVVVASGKGEVARKIVEAAQKAGVPTYSDAGLAAVLASLD
VGSEIPLELYEAVARVLVFVWQLDHKG
>Thermobacillus_WP_015254987 87 bp
----LRKAVALKYNPAEHSAPVVAAKGQGHVAERILELAREHGVPVQEEPSLIEVLSKLD
IDQEIPPELYALVAEVLSFVYRADRRK
>Thermobacillus_sp_WP_286893022 87 bp
----LRKAVALKYNPAEHSAPVVTAKGQGHVAERILELARENGVPIQEEPSLIEVLSKLD
IDQEIPPELYALVAEVLSFVYRADRRK
>Thermobacillus_sp_ZCTH02-B1_WP_296974773 87 bp
----LRKAVALKYHPAEHSAPVVAAKGQGHVAERILELAREHGVPIQEDASLVEVLSRLD
IDQEIPPELYALVAEVLSFIYRTDRKK
>Thermodesulfatator_atlanticus_HHI97875 87 bp
MAKAETKAVALKYDPDKDEAPKVVAKGKGLLAERIIALAQEAGIPIKEDTELVQALFKLE
LEREIPPELYEAVAVVLAWAWRLNHK-
>Thermodesulfatator_indicus_WP_013908300 87 bp
----MEKAVALKYDFNKDQAPKVVAKGEGLLAERILALAKEHGIPVKKDDKLIEALMKLE
VHQEIPPDLYEAVAIVLAWAWRLNEQ-
>Thermodesulfatator_sp_RUM89007 87 bp
MTKQRSIAVALKYEAGKMEAPSVVAKGAGIIAEKIKEIARDNGIPIVENKPVAQSIFKVE
IGQTIPENLFQAVAEIFAYVYRLKGRK
>Thermodesulfatator_sp_RUM89818 87 bp
MP--EKKAVALKYEPGKDQAPRVVAKGQGYLAELILQVAREHGIPVREDAELLERLYRLE
IEAEIPPELYEAVAVILAWAYRLNRKR
>Thermodesulfobacteria_bacterium_MCR5855119 87 bp
ME--KEKTVAIKYNPEEE-APKVVAKGKGYLAELILKIAKNHNIPIKKDSKLVKELYKLE
LDKPIPPELYKAVAIVLAWAYNLNKNK
>Thermodesulfobacteria_bacterium_NPA38938 87 bp
LTRQRQKAVALKYEMKKMPAPQVIAKGRDFLAQKIKEIAKQHGVPVYQDPPLARLLYEVE
VGEYIPEELYQVVAKVLAHVYKLKNKK
>Thermodesulfobacteria_bacterium_NPA94229 87 bp
MGKKVKRAVALRYKAGEDSAPKITAKGKGTVAEKIIELAREAGVPIKEQADLVEVLSKLD
LNSEIPPETYVVVAQILAWVYEVNKKG
>Thermodesulfobacteria_bacterium_NPA95825 87 bp
MTKQRSIAVALKYEPGKMEAPMVVAKGAGTIADKIREIARQHSVPVIENKPVAQGLYKVD
IGETIPESLFKAVAEIFAYVYKLKGKR
>Thermodesulfobacteriaceae_bacterium_HID97177 87 bp
MTKQKSIAIALKYDMGRMDAPVVLAKGSGRIAEKIKETGKEHQIPIVENKPLSRSLFKVE
IGHAIPENLYQAVAEVLAYVYRLKDKT
>Thermodesulfobacteriaceae_bacterium_HID97711 87 bp
MNHDYRKAVALRYRAAKNRTPQVTAKGRGLMAEKIIELARKSGVPVHQDVDLVQILSRLD
VNDEIPPETYIIVAEILAWIYRMNQKA
>Thermodesulfobacteriaceae_bacterium_HIE32861 87 bp
MP--SEKAVALKYEQGEDQAPRVVAKGRGRLAELILEVARKHGIPVREDSALVEALSRVE
LSAEIPPELYEAVAVVLAWAYRLNRRR
>Thermodesulfobacteriaceae_bacterium_MCS7279298 87 bp
MAE-KDKAVALQYNPEEE-VPKVVAKGKGYLAELILEIAKKYGIPIKKDDKLVKELYKLE
LEKPIPPELYQAVAIVLSWALRLNQKK
>Thermodesulfobacteriaceae_bacterium_MDM7202844 87 bp
MN--KEKAVALKYEPEKG-APEVIAKGKGYLAELILKIAKEHNLPIKEDSHLVQELYKLE
LNKPIPRELYHAVAVVLAWAYKVNEKK
>Thermodesulfobacteriota_bacterium_MDI6789153 87 bp
MTKQRSIAVALQYRVGESDAPEVVAKGAGLIAEKIKEIAMENNVPLVEDKPLAQILYKVE
IGQMIPPNLYQAVAEILAYVYRLKNKA
>Thermodesulfobacteriota_bacterium_MDQ1269960 87 bp
MTPK-KKAVALKYDRLKDGAPEVTAKGQGKVAENIIALALAHGVPVKDDPDLVEVLASLD
ISQEIPPEIYVAVAELLAFVYGANAKP
>Thermodesulfobacterium_WP_038060994 87 bp
MED-HEKAVALKYEPGDE-APKVVAKGKGYLADLILEIAKNHNIPIKKDSKLVQQLYKIE
LEKPIPPELYQTVAAVLAWAYNLNQKK
>Thermodesulfobacterium_WP_038061165 87 bp
LTRKRQKAVALKYEISKDPAPQVVAKGKDFLAQKIKEIAKEHKVPIYEDPPLARLLYEVD
LGEYIPQDLYQVVAKVLAYVYKLKNKK
>Thermodesulfobacterium_geofontis_HEA83740 87 bp
ME--KEKTVAVKYNPQEE-APKVVAKGKGYLAELILKIAKNHNIPIKKDSKLVKELYKLE
LDKPIPPELYRAVAVVLAWAYNLNKKK
>Thermodesulfobacterium_geofontis_PMP65331 87 bp
LTRHRQRAVALKYELGKMPAPQVIAKGKNFLAQKIREIAEAHKIPIYHDPPLAQLLYEVE
VGEYIPEELYQVVAKVLAYIYTLKKKK
>Thermodesulfobacterium_geofontis_PMP66529 87 bp
ME--EEKAVALKYNPEEE-APKVIAKGKGYLAELILKIAKNHDIPIKRDSKLVKELYKLE
IDKPIPPELYKAVAIVLAWAYNLNQKK
>Thermodesulfobacterium_geofontis_WP_013909478 87 bp
ME--EEKAVALKYNPEKE-APKVVAKGEGYLAELILKIAKNHNIPIKKDSKLVKELYKLE
INKPIPPELYKAVAIVLAWAYNLNQKK
>Thermodesulfobacterium_geofontis_WP_013910109 87 bp
LTRHRQKAVALKYELGKMVSPQVIAKGKNFLAQKIREIAEMHKIPIYHDPPLAQLLYEVE
VGEFIPEELYQAVAKVLAYVYMLKKKK
>Thermodesulfobacterium_hydrogeniphilum_WP_038055136 87 bp
LTRQRQKAVALKYEIGKMPAPQVIAKGKDFLAQKIKEIALENKIPVYEDPPLARLLYEVE
IGEYIPEDLYQVVAKVLAYVYKLKNKK
>Thermodesulfobacterium_hydrogeniphilum_WP_038056978 87 bp
MA--KEKAVALKYSPEEG-IPKVIAKGQGYLADLILKIAKNHNIPIKKDSKLVKELYKLE
IDKPIPPELYKAVAAILAWAFNLNQKK
>Thermodesulfobacterium_sp_37_54_KUJ97160 87 bp
LTRKRQKAVALKYEIGKDPAPQVVAKGKDFLAQKIKEIAKEHKVPIYEDPPLARLLYEVD
LGEYIPQDLYQVIAKVLAYVYKLKNKK
>Thermodesulfobacterium_sp_MBO8143517 87 bp
ME--KEKTVAVKYNPQEE-APKVVAKGKGYLAELILKIAKNHNIPIKKDSKLVKELYKLE
LDKPIPPELYRAVAVVLAWAYNLNKKK
>Thermodesulfobacterium_sp_MCC6048488 87 bp
MK--EEKAVALKYEVEKG-TPEVVAKGRGRLAELILQIAREHNIPIKADHKLVKELYKLE
LNKPIPPELYYAVATVLAWAIRLNKRQ
>Thermodesulfobacterium_sp_MCD6490145 87 bp
ME--KKKTVAVKYNPQEE-APRVVAKGKGYLAELILKIAKNHNIPIKKDSKLVKELYKLE
LDKPIPPELYRAVAVVLAWAYNLNKKK
>Thermodesulfobacterium_sp_MCI4453727 87 bp
MK--EEKAVALKYEVEKG-TPEVVAKGRGRLAELILQIAREHNIPIKEDHKLVKELYKLE
LNKPIPPELYYAVATVLAWAIRLNKRQ
>Thermodesulfobacterium_sp_TA1_WP_150071655 87 bp
MKD-KQKAVAIKYEPEEE-APKVVAKGKGYLAELILEIAKNNNIPIKKDSKLVQELYKLE
IEKPIPPELYKTVAAILAWAYNLNQKK
>Thermodesulfobacterium_sp_TA1_WP_150071988 87 bp
LTRKRQKAVALKYEFGKAPAPQVVAKGKDFLAQKIKEIAIENKVPIYEDPPLARLLYEVD
IGEYIPQELYQVVAKVLAYIYKLKNKK
>Thermodesulfobacterium_sp_WP_301398978 87 bp
LTRKRQKAVALKYEISKDPAPQVVAKGKDFLAQKIKEIAKEHKVPIYEDPPLARLLYEVD
LGEYIPQDLYQVIAKVLAYVYKLKNKK
>Thermodesulfobacterium_thermophilum_WP_022854936 87 bp
MED-KEKAVAIKYEPGDE-APKVIAKGKGYLADLILEIAKNHNIPIKKDSKLVQQLYKIE
LEKPIPPELYQTVAAVLAWAYNLNQKK
>Thermodesulfobacterium_thermophilum_WP_022855124 87 bp
LTRKRQKAVALKYEIGKDPAPQVVAKGKDFLAQKIKEIAKEHKVPIYEDPPLARLLYEVD
LGEYIPQDLYQVVAKVLAYVYKLKNKK
>Thermodesulfovibrio_aggregans_PMP70626 87 bp
MTEQ-KKAVALKYDKERDTAPKVVAKGRGWIADKIIELARQHGIPLKEDEALVEVLSKLP
LYEEIPVELYKAVAEILVFVYKIKGKK
>Thermodesulfovibrio_aggregans_PMP72264 87 bp
MTKQRSLAVCIKYDSKNMNAPQVVAKGANILAEKIKEIARAAGVPIYENKPLARALYKIP
VGGEIPEALYKAVATILATVYRLKGRQ
>Thermodesulfovibrio_aggregans_WP_059175694 87 bp
MTKQRSLAVCIKYDSQNMNAPKVVAKGANILAERIKQLARAAGVPIYENKPLARVLYKIP
VGEEIPEALYKAVATILATVYNLKGKK
>Thermodesulfovibrio_aggregans_WP_059175774 87 bp
MKEETKKAVALRYEKDKDSAPKVVAKGRGWIAEKIIELARHHGVPLKEDETLVEVLSKLD
LYEEIPVELYKAVAEILVFVYQIKGKK
>Thermodesulfovibrio_islandicus_WP_028842081 87 bp
MTKQRSLAVCIKYDSKNMNAPEVVAKGANLLAERIKEIARASGVPIYENKPLARALYRIP
LGEEIPEALYKAVATILATVYKIKGRQ
>Thermodesulfovibrio_islandicus_WP_281753475 87 bp
MTKQRSLAVCIKYDSKNMNAPEVVAKGANLLAERIKEIARASGVPIYENKPLARALYRIP
LGEEIPEALYKAVATILATVYKIKGRQ
>Thermodesulfovibrio_sp_1176_WP_068861660 87 bp
MDES-KKAVAIKYEA-ADNAPKVVAKGRGYIADKIIQLAKQHGVPLKEDEALVEILSKLD
IYEEIPIELYKAVAEILVFVYKLKGKK
>Thermodesulfovibrio_sp_MCS7163840 87 bp
MTEG-KKAVALRYEPEKDSAPKVVAKGRGFIAQRIIELARQHGVPLKEDETLVEVLSKLD
IYEEIPVELYKAVAEILVFVYQIKGKK
>Thermodesulfovibrio_sp_MCS7203614 87 bp
MNEESKRAVALRYDEERDSAPRVVAKGRGWIAEKIIEIARQHGVPIREDKILIETLSKLD
LYEEIPVELYKAVAEILAFIYKIKGR-
>Thermodesulfovibrio_sp_MCS7214540 87 bp
MTKQRSLAICIKYDSKKMNAPKVVAKGANLLAERIKEVARASGIPIYENKPLARALYKVP
IGEEIPETLYKAVATILAAVYKIKGRQ
>Thermodesulfovibrio_sp_MCS7215062 87 bp
MTEG-KKAVALRYEAEKDTAPKVVAKGRGFIAQRIIDLARQHGVPLKEDETLVEVLSKLD
IYEEIPVELYKAVAEILVFVYQIKGKK
>Thermodesulfovibrio_sp_MCX7724514 87 bp
MTRQRSLAVCIKYEPKKMSAPKVVAKGANILAERIKEIARASGVPIYENKPLARALYKIP
IGEEIPEALYKAVATILATVYKIKGRQ
>Thermodesulfovibrio_sp_MDI6713707 87 bp
MDES-KKAVAIKYKA-ADNAPKVVAKGRGYIADKIIQLAKQHGVPLKEDEALVEILSKLD
IYEEIPIELYKAVAEILVFVYKLKSKK
>Thermodesulfovibrio_sp_N1_WP_143600880 87 bp
MDES-KKAVAIKYEA-ADNAPKVVAKGRGYIADKIIQLAKQHGVPLKEDEALVEILSKLD
IYEEIPIELYKAVAEILVFVYKLKGKK
>Thermodesulfovibrio_sp_WP_297209700 87 bp
MTEG-KKAVALKYEAEKDKAPKVVAKGRGFIAQRIIELARQHGIPMKEDEALVEILSKLD
IYEEIPVELYKAVAEILVFVYQVKGKR
>Thermodesulfovibrio_thiophilus_WP_028844814 87 bp
MTEESKKAVALRYEQKKDSAPKVVAKGRGWLADRIIELARQHGVPLKEDKTLVEVLSKLE
LSEEIPVELYKAVAEILVFVYQIKEKK
>Thermodesulfovibrio_thiophilus_WP_028845210 87 bp
MTKQRSLAVCIKYDSTNMHAPEIVAKGANILAERIKEIARQAGIPIYENKPLARALYKIP
VGHEIPAALYKAVAAILAAVYKIKGRQ
>Thermodesulfovibrio_thiophilus_WP_273040966 87 bp
MTKQRSLAVCIKYDSTNMHAPEIVAKGANILAERIKEIARQAGIPIYENKPLARALYKIP
VGHEIPAALYKAVAAILAAVYKIKGRQ
>Thermodesulfovibrionales_bacterium_MCL0069027 87 bp
MANKHKRAAALRYRPEIDLAPTVVAKGSGNIAEKILQIAKEHNIPLREDPQLVEVLSAID
LHQNIPPELYKAVAEVLAFVYRVTKQS
>Thermodesulfovibrionales_bacterium_MCX8031730 87 bp
MIEEGKKAVALKYEPQKDKAPKVVAKGRGYIADKIIQMAKQHGVPLKEDETLVEILSKLD
MYEEIPVELYKAVAEILVFVYKIKNKI
>Thermodesulfovibrionales_bacterium_MCX8069445 87 bp
MIDKRLKATALKYKPQEDQAPKVVAKGSGKMAEKIIAIAKEHKVPLREDPQLVEILSTLD
LYQEIPPELYRAVAEVLAYVYKMSKKT
>Thermodesulfovibrionales_bacterium_MDI6727800 87 bp
MADIRKKAAALRYDAKKDAAPKVVAKGSGKTAERILQIAKEHDVPIKDDPQLVEVLSTLD
LYQEIPPELYRAVAEILAFVYRMTKKQ
>Thermoleophilia_bacterium_MBJ7457472 87 bp
MNAPRKRAVALRYRTGEDAAPRVTASGSGPVAERILELAREHGLPMREDPDLVEALSVLD
LGTMIPPELYEMIAEVLAWAYRANSSQ
>Thermoleophilia_bacterium_MCC6833220 87 bp
----RRRAVALGYDNERDHAPRVTATGAGSVADRILEAAREHGVPIREDRDLAEALAQLD
LWQAIPPELYAVIAEVFAWAYRANRER
>Thermoleophilum_album_WP_218138349 87 bp
LGGGRPKAAALRYRAGEDAAPRVVATGSGKLAERIIEIAREAGVPVREDAALVDALSQLE
LGAEIPPELYAAVAELLVWAYGLDVSR
>Thermoleophilum_album_WP_274717913 87 bp
RPVSKRKAAALRYRREIDSAPRVVATGSGRLAERIVAAARAAGVPVREDPLLVDALAKLD
LGSEIPPELYAAVAELLVWAYQLDRRQ
>Thermoleophilum_sp_MCL6440804 87 bp
RPVSKRKAAALRYRREIDSAPRVVATGSGRLAERIVAAARAAGVPVREDPLLVDALAKLD
LGSEIPPELYAAVAELLVWAYQLDRRQ
>Thermosediminibacter_oceani_WP_013276637 87 bp
SEREQRKAVALKYDPEKDGAPRVVASGRGETAERIIQTAKEHGIPLHTDPELAGALLSVE
VGLEIPPELYRAVAEILAFIYRLDRDK
>Thermosulfurimonas_dismutans_HFC97780 87 bp
MP--EKKAVALKYEPEKDRAPRVVAKGQGYLAELILELARQHGIPIREDHELIRELFRLE
IEAEIPPELYEAVAVILAWAYGLNRRS
>Thermosulfurimonas_dismutans_OAQ21468 87 bp
----SEKAVALKYEQGKDQAPRVVAKGQGRLAELILEVARKHGIPVREDSALVEALSRVE
LSAEIPPELYEAVAVVLAWAYRLNRRR
>Thermosulfurimonas_sp_F29_MBX6423065 87 bp
MP--DPRAVALKYEPEKDGAPRVVAKGQGRLAELILEVARRHGIPVREDSELVRELFRLE
IEAEIPPELYEAVAVILAWAYRLNRKR
>Thermosulfurimonas_sp_WP_297056736 87 bp
MP--EKKAVALKYEPEKDRAPRVVAKGQGYLAELILELARQHGIPIREDHELIRELFRLE
IEAEIPPELYEAVAVILAWAYGLNRKR
>Thermovibrio_sp_RUM89021 87 bp
MEEKIKKAVALKYERGKDGAPKVTAKGRGIVAEKIVEIARESGIPILEDKNLVEFLISLD
LGEEIPPELYKVVAEILAYVYKISRRS
>Thiovulaceae_bacterium_MCW8838956 87 bp
MK----KAAALRYDKEKDNAPRVVSKGEGKVADNIIKIAELHNLPIKKDEDLVELLSKVE
LDKEVPEALYKVVAELFTFVYRVTKK-
>Tissierellia_bacterium_NLL80708 87 bp
MTKQRQKAVALRYESNKDQAPLVVAKGADLLANKIKEIAKENKVPIIENVELARTMYKVE
VGEYIPYELYQAVAEILALVYRLKEKN
>WP_003544654_BCL_DMC_n_Desulfotomaculum_nigrificans_DSM574_yeS 87 bp
----EDRAAALRYRHGEDAAPVVVAAGKGELAAAIEKIAREHNIPVYQDQHLARTLTELG
LGVEIPPELYEVVAKILVHVAALDGK-
>WP_005659013_SYN_DSV_n_Dethiosulfovibrio_peptidovorans_SEBR4207 87 bp
MNDGRFKAAALKYDREEREAPHLVASGSGRIAERIVEVAREAEVPIVEDAALVSALLALD
IGEEIPLDLYEAVARVLAFIYKVDVGR
>WP_008869084_TDB_DNV_n_Desulfonatrospira_thiodismutans_ASO3-1_yES 87 bp
MTKDRKKAVAIKYDPVLAPAPMVLAKGANFRAEKIKEIARENNIPIRENKPLAQALYKVQ
EGETIPEDMYKAVASILAQLYKFKKQ-
>WP_011189725_TDB_DCP_n_Desulfotalea_psychrophila_LSv54 87 bp
MQK---KAVALRYHQEEDRAPRVVASGKGIVAENIIETGEAAGVYIQEDRDMVELLAQIE
LNQEIPMELYGAVSEILSFVYKVNGKE
>WP_012545442_NSP_TDV_n4_Thermodesulfovibrio_yellowstonii_2of2 87 bp
MTKQRSLAVCIKYDSKNMNAPAVVAKGANLLAERIKEIARASGVPIYENKPLARALYRIP
LGEEIPEALYKAVATILATVYKIKGRQ
>WP_012545507_NSP_TDV_n4_Thermodesulfovibrio_yellowstonii_1of2 87 bp
MTDS-KKAVALKYEAEKDAAPKVVAKGRGFIAQKIIELARQHGVPMKEDEALVEVLSKLD
IYEEIPVELYKAVAEILVFVYQVKGRK
>WP_012610136_TDB_DBC_n_Desulfatibacillum_aliphaticivorans_DSM15576 87 bp
MKKS-KKAVALKYNALADNAPRVTATGKGIIAEKIIDLARKHGVPVQEDPDLVEVLARLD
LNEEIPAELYVVVAELLSFVYKSNQAM
>WP_013327150_CMP_SMN_n_Sulfurimonas_autotrophica_OK10_NO 87 bp
MK---EKAVALTYDKEKNRAPVISAKGKGTTAQKIIKIAKEHGVPIKKDEDLIELLSKVE
LNKEVPPQMYKAIAEVFSFIYSITREQ
>WP_014794316_BCL_DSB_n4_Desulfitobacterium_dehalogenans_1of2 87 bp
----MRKAAALAYDQ--SGAPKVVAKGTGEVARKIIEQAIEHGIPIQKDEVLVETLMRVE
YGEEIPPQLYQVVAELLAFVYRLDKLK
>WP_015405338_TDB_DCP_s_Desulfocapsa_sulfexigens_SB164P1_DSM_10523_YES 87 bp
-MK-LEKAVAILYDAQTSASPRVVASGQGEVARRIIETAREAGVHIQEDANLVELLSKID
LGAEIPTELYQTVAEVLAFVYKVNEKK
>WP_015724856_TDB_DBB_s_Desulfobulbus_propionicus_1pr3_DSM_2032_Yes 87 bp
MADDAKKAVALLYDQDKGTAPKVIASGSNLIAEKIIATAMEAGVHIREDKDLVELLAKIP
LGQEIPVELYQTIAEVLAFVYSVNGTK
>WP_018084508_BCL_DSO_n4_Desulfurispora_thermophila_1of2 87 bp
RAENEQPAAALRYDPEQNGAPLVVASGRGDLARQIIETARQAGVAIYQDEQLARALVKLP
PGQEIPPALYQAVAQVLVYLANLDRER
>WP_018084762_BCL_DSO_n4_Desulfurispora_thermophila_2of2 87 bp
MTKQKRRAVALRYQEGVDRAPVVVAKGAGDLATQIKQIAGQHQVPVVEDPPLARQLYRVE
VGREIPVELYRAVAEVLALVYRLKRNR
>WP_018123985_TDB_DVB_n_Pseudodesulfovibrio_oxyclinae_P1B_yES 87 bp
MTKDHMKAVALSYNVMEAPAPIVLAKGVDRIAEYIKEIAREHDIPIRENKPLAQALYKVE
IGETIPEDLFQAVASILAQLDKFRTPR
>WP_022854220_TDB_TDT_n_Thermodesulfatator_atlanticus_AT1325_Yes 87 bp
----MKKAVALKYEPAKDKAPKVVAKGEGLLAEKIIELAKDHGIPIKEDQELIEALMKIE
LEREIPPELYEAVAIVLAWALRLNQE-
>WP_027174593_TDB_DVB_n_Aminidesulfovibrio_aminophilus_ALA-3_yES 87 bp
MTKNRQKAVALSYNVMEAPAPRVLAKGLDHLAEKIKEVAREHDIPIRENKPLAQALYKVE
IGEMIPEELYQAVAALLARLDRFKKSK
>WP_028052099_BCL_TAB_n4_Carboxydothermus_ferrireducens 87 bp
MTKQRERAVALKYERGKMAAPKVVAKGAGFLAEKIKEIARAHNVEIVENVEVARFLYKCE
VGEEIPEELYNAVAEIIAWVYRKKRKR
>WP_028307841_BCL_DFI_n4_Desulfitibacter_alkalitolerans_1of2 87 bp
---MKKPAAALKYVQTEDDAPVVIAAGKGITAENIVKKAKEEGIHVHEDQALADMLASME
IGSEIPPELYQAVAHILAFVWKLDNKL
>WP_028572338_TDB_DNT_n_Desulfonatronum_lacustre_Z-7951_yeS 87 bp
MTKDRQKAIALRYNPLEAPSPMVLAKGADFMAAKIREIAQEHNIPIRENKPLAQALYKVE
VGRMIPEELFQAVASILAQLPKFRRR-
>WP_028840753_TDB_TDB_n4_Thermodesulfobacterium_hveragerdense_2of2_flagellar_biosynthesis_protein_FlhB_Thermodesulfobacterium_hveragerdense 87 bp
LTRKRQKAVALKYEIGKDPAPQVVAKGKDFLAQKIKEIAKEHKVPIYEDPPLARLLYEVD
LGEFIPQDLYQVVAKVLAYVYKLKNKK
>WP_028841065_TDB_TDB_n4_Thermodesulfobacterium_hveragerdense_1of2 87 bp
MED-KEKAVALKYEPGDE-APKVIAKGKGYLADLILEIAKKHNIPIKKDSKLVQQLYKIE
LEKPIPPELYQTVAALLAWAYNLNQKK
>WP_031386210_TDB_DNT_n_Desulfonatronum_thiodismutans_MLF1_yES 87 bp
MTKDRQKAIALRYNPLEAPSPMVLAKGADFMAAKIRDIAQEHNIPIRENKPLAQALYKVD
VGEAIPEELFQAVASILAQLPKFRRR-
>WP_031516791_BCL_DHM_n_Desulfofalx_alkaliphila_S1 87 bp
MSKQRK-AAAIRYRHGEDRTPKVVAAGHGRVAEKIEEIARQEGIPIHQDKVLAQALTDLG
VGAEIPPDLYEAVAKILIQVARLDRQK
>WP_033397528_TDB_DBC_n_Desulfobacter_curvatus_AcRM3_yeS 87 bp
MAPK-KKAVALKYDRLKDTAPTVTAKGQGKVAENIIALALEHGVPVKDDPDLIEVLASLD
ISQEIPAEIYVAVAELLAFVYGANAEI
>WP_041917291_BCL_DSB_n4_Desulfitobacterium_dehalogenans_2of2 87 bp
MSHEKRKAVALRYDPKESSAPVVVAKGADEIAQRIKQLAKEYGIVTMENKPLARALFAAE
IGQAVPADLYKAVAEVLAFVYRLKRKK
>WP_045212061_TDB_DNV_n_Desulfonatrovibrio_magnus_AHT22-yES 87 bp
MTKDRQKAIAIKYDPAAAPAPMVLAKGVNHLAEKIKAAARQNNIPIRENKPLAQALYKVE
VGQTIPEELYKAVAAVLAEIYKIKGR-
>WP_045223046_TDB_DNT_n_Desulfonatronum_thioautotrophicum_ASO4-1_yES 87 bp
MTKDKQKAIALRYNPLEAPSPVVLAKGADYLAEKIRNVAKEHNIPIRENKPLAQALYKVD
VGQMIPEELFQAVASILAQLPKFRRR-
>WP_051305821_TDB_DBB_n_Desulfobulbus_mediterraneus_86FS1 87 bp
MEK-QDKAVALRYDEQKRNAPEVVASGSGIVAQKIIESAQVAGVFIKEDPDLVELLAKVP
VGEEIPAELYQTVAEVLAFVYSVNSKK
>WP_051533859_BCL_DFI_n4_Desulfitibacter_alkalitolerans_2of2 87 bp
MTKHREKAIALKYEDGVTDAPLVLAKGAGYVALKIIDLAKENSVPIIENKPAAWSLYEVE
IGQVIPFELYQLVAEILAAVYRLKNKG
>WP_051553519_TDB_DBB_n_Desulfobulbus_elongatus_DSM2908_Yes 87 bp
MAEEGKRAVALLYDPKKGDAPKVVASGANLIAEKIIATAAAAGVHIKEDPDLVEVLAKIP
VGEEIPAELYQTIAEVLAFVYTVNNRK
>WP_054649988_TDB_DVB_n_Pseudodesulfovibrio_brasiliensis_LVform1_yeS 87 bp
MTKDQQKAVALRYNVMEAPAPMVVAKGADRLAEMIKDIARENNVPIRENKPLAQALYKVE
IGETIPEELFQAVASILAQLDKFQTGR
>WP_067616781_TDB_DIB_s_Dissulfuribacter_thermophilus_S69_YES 87 bp
MKRSRKKAVALKYDPSIDKAPKVVAKGAGKIAEQILEIAQRSGVPIREDSDLVEVLSHLD
IHQEIPPETYIVVAEILAWVYRLNAEV
>WP_068511973_TDB_TDB_s_Caldimicrobium_thiodismutans_TF1_YES 87 bp
ME---EKAVALRYEPEEG-SPEVIAKGKGYLAELILKIAKEKGIPIKEDSKLVKELYRLE
LNKPIPPELYQAVAVVLAWAFRLNERR
>WP_068541809_TDB_TDT_n_Thermodesulfatator_autotrophicus_S606_NO 87 bp
----MKKAVALKYDHHKDKAPRVVAKGEGLLAERILSLAREHGIPIKKEDKLIEALLKLE
IEQEIPPELYEAVAIVLAWAWRLNEQ-
>WP_068669317_TDB_TDB_s_Thermosulfurimonas_dismutans_S95_YES 87 bp
MP--SEKAVALKYEQGKDQAPRVVAKGQGRLAELILEVARKHGIPVREDSALVEALSRVE
LSAEIPPELYEAVAVVLAWAYRLNRRR
>WP_072697534_TDB_DVB_n3_Desulfovibrio_litoralis_STL6_yEs 87 bp
MTKDRQKAVALRYDQQEAPAPIVVAKGADRVAEKIKEIAREHKVPIRENKPLARALYSVE
IGDVIPEDLYKVVASLLAQIWKMKGKY
>WP_072773812_BCL_DSB_n4_Desulfitobacterium_chlororespirans_2of2 87 bp
MSHEKRKAVALRYDPKENSAPVVVAKGADEIAQRIKQLAKDYGIITMENKPLARALFAAE
IGQAVPADLYKAVAEVLAFVYRLKRKK
>WP_072774028_BCL_DSB_n4_Desulfitobacterium_chlororespirans_1of2 87 bp
----MRKAAALAYDQ--SGAPKVVAKGTGEVARKIIEQAIEYGIPIQKDEVLVETLMRVE
YGEEIPPQLYQVVAELLAFVYRLDKLK
>WP_073029304_BCL_DSB_n_Desulfosporosinus_lacus_STP12_NO 87 bp
MKDKKEKATALIYDQ--AGAPRLVAKGVGEVARKIIEAAETEGIPIQKNAVLVEALMQVE
LTKEIPPQLYRAVAELLAFIYRLEN-K
>WP_073379123_TDB_DCP_s_Desulfofustis_glycolicus_PerGlyS_Yes 87 bp
METPQDKAVALLYDKKQSDAPRVVATGKGLVAEKIIETAREAGVHIHEDPDLVELLAKIP
LGQEIPVELYQTIAEVLAFVYQINENK
>WP_086034395_CMP_DRL_s_Desulfurella_amilsii_TR1_Yes 87 bp
MSLKIKKAIALKYLAEKDNAPKVVAKGKGYLAFIIEKTAREHNVYVKQEPALAKELYRLN
IDNQIPQELYEVVAKILSFVYKLKKL-
>WP_089271142_TDB_DVB_n_Humidesulfovibrio_mexicanus_Lup1_yES 87 bp
MTKELRKAVALRYDVSESPAPMVVAKGVDNMAKKIREIAIEHEVPIHENPPLAQALYKVE
IGEAIPEEMYQAVAAILAKLAKFKRRQ
>WP_092123654_TDB_DNT_n_Desulfonatronum_thiosulfatophilum_ASO4-2_yES 87 bp
MTKHRQKAIALSYNALEAPSPVVLAKGADFMAEKIRNIARENNIPIRENKPLAQALYKVD
VGQMIPEELFQAVASILAQLPKFRRR-
>WP_104370901_BCL_DCM_n4_Desulfocucumis_palustris_1of2 87 bp
MKQEIKKAVALHFDENVDNAPRVVASGKGDMAGRILELARANNVPVHKDPTLVNMLSYVD
VGSEIPPELYGIVAEVLVFVYSLDKNK
>WP_104371631_BCL_DCM_n4_Desulfocucumis_palustris_2of2 87 bp
MSKQKRRAVALRYQDGVTDAPVVVAKGAGDLAQSVKKIARENNIPVVENPPLAQALYKVD
VGREIPAELYKAVAEILAVIYRENNRR
>WP_111954484_TDB_DBC_n_Desulfobacter_hydrogenophilus_AcRS1_yeS 87 bp
MAPK-KKAIALKYDRLKDAAPTVTAKGQGKVAENIIALALAHGVPVKDDPDLVEVLASLD
ISQEIPAEIYVAVAELLAFVYGANAEF
>WP_137011372_CMP_SMN_n_Sulfurimonas_crateris_SN118 87 bp
MK----KAAALRYDTTKEKAPRVVAKGQGKSAENIIKIAELHNLPIKKDEDLIELLSKVE
LDKEVPEALYRAVAEVFSFIYKVSKK-
>WP_151900584_CMP_SMN_n_Sulfurimonas_hydrogeniphila_NW10_yeS 87 bp
MK---EKAVALKYNKEKNQAPLVSAKGEGKTAQKIIQLAKENGVPLKKDEDLVELLSKVE
LDKEIPPQMYKAIAEVFSFVYSVTRES
>WP_152183785_CMP_SMN_n_Sulfurimonas_indica_NW8N_NO 87 bp
KK---QEAVALKYDQAKNKAPRITAKGKGKTAQKIIELAALNDIPIKKDEDLVELLSKVE
LDKEVPAEMYKAVAEVFTFIYNMTKKE
>WP_152307476_CMP_SMN_n_Sulfurimonas_lithotrophica_GYSZ-1_NO 87 bp
MK---QKAAALRYDKAKENAPRVIAKGEGKVADNIIKVAELHNLPIKKDEDLIELLSKVE
LDKEVPEALYKVVAELFSFVYKVTRK-
>WP_163298842_TDB_DRH_n_Dissulfurirhabdus_thermomarina_SH388_Yes 87 bp
MTKQRSIAVALQYESGKMEAPVVTAKGAGLIAERIREIAREHDVPIVEDRPLARNLYKVE
VGRPIPEALYQAVAEVLAYVYRLRMKA
>WP_166032139_TDB_TDB_n_Thermosulfuriphilus_ammonigenes_ST65_YES 87 bp
MK--RNKAIALKYQPKKDSAPRVVAKGAGKLAEKILQAAREAGVPIREEPDLLEVLYRLE
INQEIPPETYILVAEILAWAWRLSGRK
>WP_168719073_TDB_TDB_n_Thermosulfurimonas_marina_SU872_YES 87 bp
MP--EEKAVALKYEPEEDRAPRVVAKGRGYLAELILEVAREHGIPIRRDTELLEKLYHLE
IEAEIPPELYEAVAVILAWAYRLNRKS
>WP_173062939_PMD_SFC_n3_Sulfurimicrobium_lacus_skT11_2of2 87 bp
MTKERALAVALRYQENKMRAPQVIAKGAALIALRIRQLGEENHVPILEAPPLARALFRAE
LGQEIPAKLYTAVAEVLAYVYQLRYRT
>WP_173064615_PMD_SFC_n3_Sulfurimicrobium_lacus_skT11_1of2 87 bp
MKP-DRRAVALAYNAGQ-AAPKVVAKGRGLLAEAIIERAREAGVYVHESPALVSILMQVD
LDQHIPPELYVAVAELLVWLYRLEEKK
>WP_193109974_CMP_SMN_n_Sulfurimonas_paralvinellae_GO25_NO 87 bp
KK---EEAVALKYDDKKQSAPKVTAKGKGKTAQKIIELAREHEIPIKKDEDLVELLSKVE
LDKEVPQEMYRAVAEVFSFIYKITNKD
>WP_199261692_TDB_DBB_n_Desulfobulbus_oligotrophicus_Prop6_yEs 87 bp
MTAERKQAVALLYNPEKSAAPQVVASGSNLVAEKIIAAAAAAGVHIKQDHDLVELLAKIP
VGREIPLELYQTIAEVLAFVYTVNNRK
>WP_203472672_NSP_DSP_n_Dissulfurispira_thermophila_T55J_YeS 87 bp
MADTRKKAAALRYDAKKDAAPKVVAKGSGKIAEKILEIAKEHNIPIRDDPQLVEVLSTLD
IYQEIPPELYRAVAEILAFVYRMTKKQ
>WP_205458309_CMP_SSP_n_Sulfurospirillum_tamanensis_T05b_NO 87 bp
SR---KKAVSLKYNLEKKGAPKVTAKGQGEVANTIIRLAKDHNIPIREDADLVELLSKVE
LDREIPPALYKAVAEVFSFLYKMTNKT
>WP_228857104_TDB_DBB_n_Desulfomarina_profundi_KT2_NO 87 bp
MNN-QNKAVAISYDGTESQTPKIVASGKGRIAEKIIETAKQAGIHIQEDPNLVELLSKVP
VGDEIPVELYQTVAEVLAFVYQINEKK
>WP_237888668_TDB_ISD_n_Dissulfurimicrobium_hydrothermale_Sh68_YES 87 bp
MKRQRKKAVALSYDAEKDIAPRVTAKGEGLVAEKILEIARASGVPVRQDSDLVEVLSRLE
LNAAIPPDTYAVVAEILAWIYKVNNKI
>WP_255592308_TDB_TDB_n_Thermosulfurimonas_sp_F29_YeS 87 bp
--------MALKYEPEKDGAPRVVAKGQGRLAELILEVARRHGIPVREDSELVRELFRLE
IEAEIPPELYEAVAVILAWAYRLNRKR
>WP_264698152_BCL_STM_s_Dethiobacter_alkaliphilus_AHT_1_Yes 87 bp
MQGK--KAVALQYQEEKDDAPRVVARGAGKIAEQILLLAQDHGVPVKQSKVLAETLSLVE
PGDEIPEGLYLAVAQIMAEVLAVDASR
>WP_265423244_TDB_DRG_n_Desulfobotulus_pelophilus_H1_NO 87 bp
KSQSRRKAVALRYKALEDAAPKVLAKGRGSLAERILALAEEYGIPVKEDRDLVTLLEKLD
VGREIPPDLYQVVAELLAFVYRTGNNR
>WP_267928392_TDB_DBB_n_Desulfolithobacter_dissulfuricans_GF1_YeS 87 bp
MDK-SEKAVALLYDQEKSAAPQVVASGSGLVAQKILQTARDAGVFIQEDPDLVELLAKVP
VGEEIPEELYRSIADILAFVYLVNEKK
>WP_275805181_TDB_DBB_s_Desulfurivibrio_alkaliphilus_AHT_2_Yes 87 bp
MPTERQKAVALRYDTEQQGAPQMVAKGSGAVAEKLIAIAKEHGVPIHQDADLTEILSRLD
LYQEIPPETYLLVAEILAFIYRTNQSR
>bacterium_MBD3266579 87 bp
MRDTRTRAVALRYNVGDDPAPVVVAKGAGSIAERILALAEEHEIPIYEDPDLAEILSKID
LGHTIPPDLYKAVAEVLAFVYRMNQNS
>g1128_TDB_DVB_j2_Pseudodesulfovibrio_halophilus_SL8903 87 bp
MTKDHMKAVALSYNVMEAPAPIVLAKGVDRIAEYIKEIARENDIPIRENKPLAQALYKVE
IGETIPEDLFQAVASILAQLDKFRSPR
>g1202_TDB_ISD_M19_Yes 87 bp
MAESKNKAVALRYDKESNQAPAVIGKGEGLIAERIIALARENDIPIHADADLVEVLSRLK
INEEIPPETYILVAEILAFIYRANEKQ
>g340_TDB_ISD_MOM_B35_Yes 87 bp
MAR-TGRAVALVYDEQRTAAPQVVASGSGLIAEKIIETAREAGVFIREDPDLVELLAKVP
VGEEIPAELYQTIAEVLAFVYSVNEKK
>unclassified_Desulfobacter_WP_286818379 87 bp
MTPK-KKAVALKYDRLKDGAPEVTAKGQGKVAENIIALALAHGVPVKDDPDLVEVLASLD
ISQEIPPEIYVAVAELLAFVYGANAKP
>unclassified_Pseudodesulfovibrio_WP_128328035 87 bp
MTKDRQKAIALQYDVMVAPAPLVLAKGTNKVAERIKEVARENDIPIEENKPLAQALYKVE
IGETIPEELFQAVAAILAKLEKFKKRR
>unclassified_Thermodesulfovibrio_WP_068861702 87 bp
MTKQRSLAVCIKYDSKNMTAPQVVAKGANILAERIKDIARAAGVPIYENKPLARALYKIP
IGGEIPEVLYKAVATILATVYKLKGRQ
>uncultured_Sulfurimonas_sp_CAI6151308 87 bp
-K---EKAVALKYDKESNQAPKVTAKGEGFTAQNIIKIAKLHEIPIKKDEDLVEMLSKLE
IDREVPAEMYKAIAEVFSYVYKLTNK-
>uncultured_bacterium_EKD33594 87 bp
MAEKINKAVAIVYNENESAAPKVVASGKGVIAEKIIATAREAGIHIQEDANLVEILSKVP
LGEEIPVELYQTVAEILAFVYQVNEKK
>uncultured_delta_proteobacterium_SBV90679 87 bp
MTKDRQKAIAIRYNSMEAPAPVVIAKGADKIAEKIKEIAREHKIPIRENKPLARALYKVE
IGDMIPEDFFQAVAAILAQIWKTRPRP
>SDC14972_CMP_DRL_c_Desulfurella_multipotens_1of2 87 bp
MSSKPKKAVALKYVKEKDKAPKVIAKGKGYLAFIIEETAKKHNVYIKKEPALTQELYKLN
IDSQIPEELYEAVAKILSFIYKLKKL-
>SDC66551_CMP_DRL_c_Desulfurella_multipotens_2of2 87 bp
MSKERKMAVALKYDQSKMNAPKVIAKGLNEVAQRIKEIALKNDVVIVENPPLAQSLYKTQ
IDKEIPIELYEAVAKILSYVYNLKNKK
>AEA33595_CMP_HPP_c_Hippea_maritima_DSM_10411_1of2 87 bp
---MSKKAVALRYKNQEDNAPKVVAKGRGFLADKIEKTAKKHSIYIEKDPLLAESLYKVK
LNEEIPEELYEAVAKILAYIYSF----
>AEA33844_CMP_HPP_c_Hippea_maritima_DSM_10411_2of2 87 bp
MTKQRSMAVALKYDSATMAAPKVVAKGINLIAKKIKEIAKENDVPIVEKPELARSLYEVK
LDREIPEELYQAVAEILAYVFKLKNHP
>WP_013908300_TDB_TDT_Thermodesulfatator_indicus_DSM_15286_NO 87 bp
----MEKAVALKYDFNKDQAPKVVAKGEGLLAERILALAKEHGIPVKKDDKLIEALMKLE
VHQEIPPDLYEAVAIVLAWAWRLNEQ-
>WP_193112853_CMP_SMN_Sulfurimonas_marina_B2_yeS 87 bp
MK---TKAAALKYDASKDSAPRVTAKGEGKTAQKILEIAKENDIPIKQDENLIELLSNVE
LDHEVPPEMYKAIAEVFSFIYKHTK--
>WP_193151640_CMP_SMN_Sulfurimonas_sediminis_S2-6 87 bp
MK---TKAVALKYDKEKNQAPLVSAKGEGKTAQKIIQLAKENGVPLKKDEDLVELLSKVE
LDKEVPPQMYKAIAEVFSFIYSVTRD-
>WP_226069069_CMP_SMN_Sulfurimonas_sp_SWIR-19 87 bp
MK---TKAVALKYDKEKNQAPLVSAKGEGKTAQKIIQLAKENGVPLKKDEDLVELLSKVE
LDKEIPPQMYQAIAEVFSFVYSVTRES
>WP_307632818_TDB_TVB_Thiovibrio_frasassiensis_RS19-109_YeS 87 bp
MPDR-KKAVALRYDTSQDPAPKIIAKGAGDIALKIIALAKEHGIPIQEDADLVEVLAKLD
LNADIPPETYLVVAEILAFIYRANTKT
>ST-27_945_CMP_SMN_Sulfurimonas_sp_ST-27_YeS 87 bp
MK---EKAVALKYNKEKDQAPLISAKGEGKTAQKIIQLAKENGVPLKKDEDLVELLSKVE
LDKEIPPQMYKAIAEVFSFVYSVTRES
>NODE_1_length_880855_cov_79_802608_199_CMP_SMN_Sulfurimonas_sp_ST-367_YeS 87 bp
MK---EKAVALKYNKEKDQAPLVSAKGEGKTAQKIIQLAKENGVPLKKDEDLVELLSKVE
LDKEIPPQMYKAIAEVFSFVYSVTRES
>fig_6666666.717996_peg_760_1_CMP_SMN_Sulfurimonas_sp_ST-79_YeS 87 bp
KK---QEAVALKYDQAKNKAPRITAKGKGKTAQKIIELAALNDIPIKKDEDLVELLSKVE
LDKEVPAEMYKAVAEVFTFIYNMTKKE
>FlhB_WP_121451336_BCL_PCC_Desulfofundulus_salinus_435_yeS 87 bp
MTKQRRRAVALRYDEKEMSAPRVVAKGAGDLARRIRELAAEHKVPIMHNPEVARTLYHVE
IGQEIPVELYQAVAQILALVYRLKKRP
