# Supplementary material for: Sulfur disproportionation occurs globally across anoxic habitats and has multiple mechanisms of independent evolutionary origin
Source: ISME J. 2026 Mar 2;20(1):wrag042. doi: 10.1093/ismejo/wrag042 (PMC12998232; doi:10.1093/ismejo/wrag042)
Supplement: Sup_File_4_raw_trees_wrag042 [file sup_file_4_raw_trees_wrag042.zip › SupFile4_raw_trees/SupFile3a_aligs/molya_15at.fasta]

>AAN57036_sulfur_reductase_molybdoperterin-binding_subunit_PhsA_Shewanella_oneidensis_MR-1_phsa
KA-EIASICEMCSTRCPISARVIEGKNVFISGNKAAKSFGGKVCARGGAGHSLLYDPQRI
VKPLKRVGERGEGKWAEISWDEAYQLIADNLTKIKQAHGPEAVAFSSKSSQEKHLFHLAT
AFGSPNTFTCPGGYEIAAKAMFG-KV--DLSNSKYIINFGHNLYEGINMSETRGMMAAQD
KGAKLVVFEPRFSIVADKADEWYAIRPGTDVAVALALCHVLIEENLYDKAFVERYVEGFD
AFAAEVKAYTPEWAETISDVPAKDIRRIVREYAAKAPHAVVDFGHRAEEFEMRRALYAAN
ILIGNIERKGGI----VKDPKAKRI-QYAGGIYQTVLDATLSAVPQLHGWVMSRTNPMQT
MTDRARVVEALKKLDFVAVCDVYISETAAYADVILPESTYLERDEEIADKYYVRQRVVET
LDTRPSWQIFKDIGHKLGSEYPWENMETLQLLQVNRDTELLRRIKDEGFV---FKTPSGK
IELTSAKVEAMAGRGVIKFREVQLKKPNELYFIQGKVAVHTNGATHNVPMLANLMSDNAV
WVHPVTAGKLGISNGDPIRLTSSVGTEEGHALVTPGIRPDTVFAYMGFGSKATGKGIHCG
NLLPHVTAPVCG-MTVHTTGVTLAKR
>XCS57833_thiosulfate_reductase_PhsA_Salmonella_enterica_subsp_enterica_serovar_Typhimurium_phsa
QA-LTPSLCEMCSFRCPIQAQVVNNKTVFIQGNPSAPQQGTRICARGGSGVSLVNDPQRI
VKPMKRTGPRGDGEWQVISWQQAYQEIAAKMNAIKAQHGPESVAFSSKSSLSSHLFHLAT
AFGSPNTFTCPAGKAIAAKVMMG-DL--DIANTRYLVSFGHNLYEGIEVADTHELMTAQE
KGAKMVSFDPRLSIFSSKADEWHAIRPGGDLAVLLAMCHVMIDEQLYDASFVERYTSGFE
QLAQAVKETTPEWAAAQADVPADVIVRVTRELAACAPHAIVSPGHRAEEIDMRRMIFTLN
VLLGNIEREGGL----IKNPKAQRI-QFKGGVVQSIIDSALTQKPPIKAWIMSRHNPFQT
VTCRSDLVKTVEQLDLVVSCDVYLSESAAYADYLLPECTYLERDEEVSDMYALRQQVVEP
IEARPSWQIWKELGEQLGGQYPWQDMQTRQLYQLNGDHALAKELRQKGYL---FKSPSGK
IELYSATLEELLGYGVPRVRDFALKKENELYFIQGKVAVHTNGATQYVPLLSELMWDNAV
WVHPQTAQEKGIKTGDEIWLENATGKEKGKALVTPGIRPDTLFVYMGFGAKATTHGIHCG
NLLPHVTSPVSG-TVVHTAGVTLSRA
>BFY48485_thiosulfate_reductase_PhsA_Edwardsiella_piscicida_phsa
KA-LTPSLCEMCSFRCPIQAQVVNNKTVFIQGNPQAAHQGTRICARGGSGVSLVNDPQRI
VRPMKRSGPRGAGEWQTISWQQAYREIAEKMNAIKAQHGAQSLAFSSKSSLSGHLFHLAS
AYGSPNTFTCPAGKSIAAKVMMG-DL--DIVNTRYMVAFGHNLYEGIEVADTHEMMMAQE
RGAKVVSFDPRLSVFSSKADEWHAIRPGGDLPVLMAMCHVMIAERLYDAAFVDRYTLGFD
RLAAAVSETTPAWAQQHSDIPAQVIVRVTRELAACAPHAMVNPGHRAEEIDMRRMIFTLN
ALLGNVERQGGL----VKGPSAPRI-QFTGGVVQSIIDAALKQTPPLKGWIMSRHNPFQT
VTCRPDLVKTVESLDLVVSCDVYLSESAAYADYLLPECTYLERDEEVSDVYALRQQVVET
IDARPSWQIWKELGEALGGQYPWETMATRQLFQLGGDRALYGALREKGYL---FKSPSGR
IELYSAALEALLGYGAPRFRNLALKQPDQLYFIQGKVAVHTNGATQYVPLLSELMWDNAV
WVHPQTAQARGIRSGDMVWLENAIGREKGRALVTPAIRPDTLFVYMGFGAKATRHGIHCG
NLLPHETSPVSG-TVVHTAGVTLSRA
>WP_166032601_Thermosulfuriphilus_ammonigenes_phsacandidate
K--VVYSICGMCAVRCPIMVEVEDGKVTWISGNPHDAGIGTGLCAKGVAGRSVLYDTERP
LSPMIREGERGSGKWRTVSWDEALDYVAEKLREIIDNYGGRAILLSDRGPFVEIRKAFMQ
ALGSPNYCTCGISVNHAAMSLFGGRTSYDYKNAKHVVLYGRNMLESIKVKTARAMIDGLA
KGAKITYIDPRFSVTASKAHRWWQIRPGTDYALNLALIHILIKEGLYDKAFVSRWVEGFE
YLANFVKPYTPEWAEKETGIPAQEMYLFCQEVAKDAPHVIFHGGWMRQAFYEARTTYILN
VLLGAIEVPGGLNIGVLP--KEKRA-KYPP-LLHRALEAIKTGDPPIKAYFVHRHDPLLG
LPDPEAQIEIYKNLDLLVVCDINWSETSWWADVILPECTYLERSDIIATQFRRRKAAISP
MNTRPGWWIYIQLAKRLGGEFPYETIEDIWQAQLEGTGVSIEDFEAKGSVPNGFKTPSGK
IEIVSQKWEEAGYPSLKEYESPEAPPEGRFRLLFGRVAYQTHGMWMNNPALHPYLKENIL
WINKDVAAKMGLKTGDLAEVANG-S-YRIRVFATELIHPEAVFMLHGFGHTAYQKGVADQ
RLEVGVFDPAGGASALCECFVEVKPA
>WP_267928534_Desulfolithobacter_dissulfuricans_1of2_phsacandidate
---SVYSICGMCTVRCPIRVEVEDNKVTWIEGNPHL--LDSALCAKGSAGVALVNDDERP
RQPLIREGGRGAGRWQKVSWPTAYDYIAERLKKIKADYGPESVVLSSRGPWQSMYKTFIH
AFGSPNYTTCGRNTHHASLSLNGGRKIYDIKNAKHLVCFGRNYFASLQIAQSNQVLDMLD
KGGRLTYVDVRQTMTGIKATRFFQVRPGTDYALTLGMIHEIIKRGLYDKEFIDRYVSGFD
ELCSFIEEYTPAWAAKECGVKEKAIKEFVDEVAEDMPRVIFHPGWNLDSFYASRALHILN
VLMGNIEIEGGLRLD-CP--KIKRG-KYTPGLAHLFFDAMRTEDPPIKAWIAMRHDPFAC
MPDPQRQKLYFDNCDLLVSIDTHYSEFGWYADVILPESTYLERDNPICLQLAVRRKALEP
RDTKPGWEIFRQLAERLDGEFPYNTIEELYEWQLEGTGYTIEDFEEKGFIPDKFKTPSGK
IEIISSKLEEAGLPSLKPYKSPNKPPKGMFRLVYGRSAVHTHSHTINNPLLEELMPENTL
WINHRAAAKLGIEDGDMVEVTAQNASYSVQAHVTEFIHPECVYTVHGFGRQAYHAGISDQ
KLMAGNWDRAGGAINLCEALVFVKKS
>WP_267927391_Desulfolithobacter_dissulfuricans_2of2_phsacandidate
---SVYSLCGMCAVRCPLRAEVEGDEVTWLEGNPHI--LGGALCAKGSAGIARYRDDERP
HGPLIREGERGEGRWRQVSWDEAITYVTDKLKAIQKKYGKESVMVTSRGPFQNQYKTFCH
AIGSPNYTTCGRNTHHASKSLYGGRKAYDYKNARHLVLFGRNILTSLKVAEASAVVEMLR
RGGKITAVDVRVTPTSGKANRFFLVRPGTDYALALGMVNEMLKQKAYDQKFIKKYVKDFS
KLQSFVKPYTAAWAAKECGVDAATIKAFVTDIKQDMPRVIFHPGWNLDSFYVSRMLHIMN
ILMGNIEVEGGQRVD-CP--KIERA-TYPPGLEHLLLPPMKTGKPPIKALISNRHDLMAS
LPDKEQLLDYLNHCELLVSMDALWGEFTWYCDVVLPESTFLERSNQLVTQFAIRQQAVSP
RDTKPSWEIYKMLADKMGGEFPYETIEDYWNWQLEPTGYSIEDFQEKGFVPDKFKTPSGK
IEIISKMLEDAGIESLKPYEPPQAPEKGTFRLVYGRPAWLAHNQSTNNPILSQLTPRNNI
WINREVAESLGIRNGDWVEVKSA-GEYGLQAFVTEYIHPEAVYTDHGFGKEAYNKGVSDA
KLMTGVWDRAGGAVALCESFVTL--S
>contig_1_2441_B35_1of2_phsacandidate
---SVYSMCGMCTVRCPIRVEVEDNRVTWIEGNPHL--LDHALCAKGSAGMALVDDDERP
RQPLIREGGRGAGRWQKVSWPTAYDYITERLKKIKSEYGPESVVLSSRGPWQNMYKTFIH
AFGSPNYTTCGRNTHHASLSINGGRKIYDIKNSRHMVLFGRNYFASLQIAQGNQLLDMLD
KGGRLTYVDVRQTMTGIKATRFFQVRPGTDYALALGMIHEIIKRGIYDKEFIDRYVSGFD
ELCTFIEEYTPAWAAKECGVKEKAILAFIDEVAEDMPKVIFHPGWNLDSFYVSRALHLLN
VLMGNIEVEGGLRLD-CP--KIKRG-KYKPGLAHLFFDAMRTEDPPIKAWIAMRHDPFTG
MPEPQRQKLLFDNCDLLVSIDTHYSEFGWYADVILPESTYLERDNPIALQLIVRRKAVDP
KDTKPGWEIFKQLADRLDSEFPYNTIEDLYAWQLEGTGYSIEDFEEKGFIPDKFKTPSGK
IEIISKKLTDAGLESLKPYRSPNKPPKGMFRLVYGRSAVHTHGHTMNNPLLEELMPENSL
WINRRAAAKLGIEDGDLVDVTAQNASYSIHAYVTEFIHPEAVYTVHGFGRQSYHAGLSDQ
KLMAGDWDKAGGAINLCEAFVFVQRS
>contig_1_1177_B35_2of2_phsacandidate
---SIYSMCGMCTVRCHIRAEVEDNRVTWMEGNQHI--LGGALCARGAAGIALRDDTERP
QGPLIREGARGEGKWRQVSWNEALDHVAGKLGEIKEKYGPQSIVVSSRGPWQGLYKTFVH
AIGSPNYTTCGRNTHHASLSVNGARKQYDYKNARHLVLFGRNLFAALLLTETRAVMEMLQ
KGGRLTYVDVRVTETSSKATRFFHVRPGTDYALALAMVHQVIRENAYDAEFVDKYVKDFS
ALCTFIEPYTPAWAAGECGIDEDSIINFVREINEDRPRVIFHPGWNLDSFYASRMLHILN
GLMGNVEMEGGLRVD-CK--KIERA-TYPPGLAHLLFPAMKTGKPPVKAWMAMRHDPFTC
MPDPQQQKEYFDNCDLLVSIDTHYSEFGWYSDVILPESMFLERDNHIIVQLAVRRKVVEP
RDTKAAWDIFRQLAVRMGEEFPYETIEEFWNWQLEPTGYTMADFEEKGFIPGEFKTPSGK
IEVISQVLEEAGLPSLKPYQSPAPPPKGKFRLVYGRVAVHTHSHTQNNPLLHQMMDENNL
WIHTDEAKKLGISDGDMVEVAAA-NGYSLRAFVTDFIHPEAVFTVHGFGRQTHERGVSDQ
RLMAGVWDQAGGAISLCESFVTVRAA
>WP_028318638_Desulfobulbus_elongatus_phsacandidate
---TKYSICGMCAVRCPVAVQVEDGEPVWIEGNSHDGGMGKSLCAKGGAAFAQRRDRQRP
TAPLLRRGERGAGEWREVSWDEAFDYITSRLNAIVAEHGSRSIMLSDRGPFADLRKAFLK
ALGSPNYITCGRNVNHSSKSVYGGRTAYDYENTRHIVLFGRNITESLKVKEVKGFLKGIK
KGARVTYIDPRASVTAGKASRYWQVKPGTDYALLLGIAHCVVHNGYYDHEFVDRYVNGLA
EFKNFLVPYTPEWAAGETGIAAAEIEAFCRELNEDRPKVIIHPGWMLDSFHASRIIHILN
ALMGSIEQPGGLKLADVP--AGERA-RYPAGMLQTAFEAIDSGEPPVKAYFVHRHNPFIA
LPDTRAQQRIFDKLDLIVAVDVNFSETAWYADVILPESTFLERDSILRTEFGRRQQCVKP
LNTKAGWEIYLELAKRLGGEFPFNTIEDIWQYQLQNTGLTVADFDAKGFVADKFATESGK
IELVNPKWETMGVPSLPPYVAPDGPPAGSFRLLFGRTGYQAHGQHQNNPILNDLLDTNRL
WINTAAAGRLGIKDGDMVRVANG-D-IQIAAYVTDLIHPEAVFMLHGFGTDSFGKGLADQ
VFMQGEWDKAGGGLNLAESFVTVTRA
>WP_015724547_Desulfobulbus_propionicus_phsacandidate
---TKYSICGMCAVRCPVAVHLENDKPVWIEGNSHDGGMGRSLCAKGGAAFAQRLDRQRP
TAPLLRRGQRGEGEWREVSWDEAFDYITTRLNAIIAEHGGRSIMFSDRGPFADLRQAFVK
ALGSPNYHTCGRNVHHASKSVYGGRKAYDYENARHIVLFGRNITESLKVKEVKSFLKGIK
NGARVTYIDPRASVTAGKASRYWQIKPGTDYALLLGIAHCLVANNYYDLDFVDRYVNGMA
EFKAFLEPYTPQWAAGETGIAAEEIETFCRELNEDRPKVIIHPGWMLDSFHASRMIHIIN
ALMGSIEQPGGLKLAAVP--AEDRA-RYPAGMLQTAYEAIDTGVPPVKAYFIHRHNPFIA
LPDTKEQRRILDKLDLIVAVDVNFSETAWFADVILPESTFIERASILRTEFGRRQQCVKP
LNTKAGWEIYIELAKRMGGEFPFNSIEDIWQYQLQDTGLSVTDFDAKGFVPDKFGTDSGK
IELVNAKWEAMGIASLPPYEPPLAPPEGSFRLLFGRNGYQAHGQHQNNPILADLLDVNKL
WINTAAAKRLGIKNGDQVLVKNG-D-EEIAAYVTDLIHPEAVFMLHGFGTDSVGKGLADQ
LYMQGEWDKAGGGLNLAESFVTVTPV
>WP_199261959_Desulfobulbus_oligotrophicus_phsacandidate
---TQYSICGMCAVRCPVTVHVEDGKPVWIEGNNNDAAMGRSLCAKGGASFAQRLDKQRP
AAPLVRMGQRGEGQWREVSWDEAYDYITTRLKAVIAEHGERSIMFSDRGPFADLRKAFVK
ALGSPNYHTCGRSVHHASQSVYGGRKNYDYENARHIVLFGRNITESLRVKEVKSFLKGIK
NGAKVTYIDPRASVTASKATRFWQNRPGTDYALLLGIAHCVVYNNYYDEEFVEQYVTGLP
ELKTFLAPYTPEWAAQESGISAAEIEAFCQELKKDRPKVIIHPGWNLDSFYASRMIHILN
ALMGSIEQPGGLKLGASP--AEDRA-RFPAGMLHLTYEAIDTDVPPVKAYFVHRHNPFIA
LPDTREQKRILDKLDLIVAVDINFSETAWFADVILPESTYLERASILRTEFGRRQQCVQP
LNTKAGWEIYSDLAKRMGGDFPFESIEDIWQYQLQDTGLTAADFDEKGFVAANFGTDSGK
IEIINSKWEAAGIVSLAPYVSPETPPAGSFRLLAGRSGYQAHGHHHNNPILHEFLDQNKL
WINTQSAAELGIKDGDQVRVAAG-D-IEIVAYVTDLIHPEAVFMLHGFGTDSFGKGLADQ
IFMIGAWDKAGGGVNLAEAFVKVTPV
>WP_028585809_Desulfogranum_mediterraneum_phsacandidate
---SVYSMCGMCTVRCPIRVESEDNQVTWIEGNPHL--LGGALCAKGTAGVALVNDSQRP
QSPLIRVGARGAGRWREAGWDEALDYIAAKLKTIKQTHGPESVVLSSRGPWQGMYKAFIH
AFGSPNYTTCGRNTHHASLSINGGRKGYDIRNARHLVLFGRDMFSALRIAENHQTLDMLD
KGGRLTYVDVRQTMTGAKASRFFQIRPGTDYALALGLIHEVIKRGYYDQDFLDRYVSGFD
ELCSFIEAYTPAWAAKECNIREKELLAFVDEIGEDRPGVIFHPGWNLDSFYASRAMHILN
VLMGNIELKGGLRID-CA--KIKRG-QYTPGLAHLFFNNMLKEDPPIKAWIAMRHDPFSG
MPDPQQQKLAFDKCELLVSIDTNYSEYGWYSDVILPESTYLERDTPIVQQLAVRRKAVEP
RDTRASWEIFTGLAHRLGEAFPFTTIEELWAWQLEPTGHTMADFEEKGFVPDQFKTPSGR
IELVSEKLTKAGLPSLKPFEKPEAAEKGMFRLIYGKVAVHTQGHTTNNPMLSELMPTNTA
WINTKQAKKLGIQTGDQVELSSADHSYNVAAQVTDHVHPEAVFTVHGFGKESFLAGVSDQ
KLMVGDWDQAGGGISLCEVFVHVKKS
>WP_015404864_Desulfocapsa_sulfexigens_phsacandidate
---SVYSMCGMCTVRCPIRVESENNKVTWIEGNQHI--LGGALCAKGSAGPALVADRERP
QQPLIREGARGEGRWQKVSWPTALDYISNKLKKIKTEYGPESVVLSSRGPWQNMYKTFIH
AFGSPNYTTCGRNTHHASLSINGGRKIYDIKNAKHLILFGRNMFASLRIGENLQTMDMLE
NGGKLTYVDVRQTMTGIKADRFFQVRPGTDYALILAMIHELIRRDAYDADFVERYVSGFD
ELTYFVEQYTPDWAAKECGIKAKAIHAFIDEIIPAMPKVIFHPGWNLDSFYASRGLHILN
VLMGNIEQKGGLRLD-CP--KIKRA-KYKPGLAHLFFDAMEKEDPPVKAWIAMRHDPFSG
MPDPQRQKMSFEHCDLLVSIDTHYSEFGWFSDVILPESTYLERESTICVQLAIRKRAVEP
EDTKPGWWIFKQLAERVDGEFPYNSAEELWSWQLEPTGFTIADFDAKGFVPLKFNTPSGK
IEIISKKLEDAGLPSLKEYQSPIKPPKGMFRLVYGRSAVHSHGHTTNNPLLSELMPENSL
WINTRAADKLGIANGDLVNVSSEDESYSMHAHVVDYIHPEAVYMVHGFGKQSYHAGISDQ
KLMIGDWDQAGGAINLCESFVLVRRS
>2514922162_A316_02044_Desulfocapsa_thiozymogenes_DSM_7269_1of2_phsacandidate
---SVYTICGMCAVRCPIKVDVEDGKVTWIEGNSHDAGMGTSLCAKGGASFPFLYDKERP
LSPMIRTGERGSGQWRNVSWEEAYSYITDKLKGIIDKHGAKAIMLSDRGPYNDLRKAFMK
AIGSPNYHSCGANANHAAKSVDGGRKNYDFKNAKHIVLFGRNITESLKVKEAKSFMSAVK
NGAHVTYVDPRATNTAARATRYWRVKPGTDYALLLGITNYIVNNKLYDEEFVGKWVTGLQ
ELQDFLAPYTPEWAEKETTIPADEIKAFCQEVNNDRPKVIFHIGWLYDTFYASRMLCILN
ALMGNMEQTGGLKLAAVP--GDPRC-VHKPGMLHLAYQAIDTGNPPVKAYFVHRHNPLIA
LPDPEEQKRILNKLDLLVAVDVNYTETSWFADVILPESTYLERDSILRTDFSMRRKCIEP
IDTKPGWQIYTELAARLGDAFSYKSIEDIWKYQLQDTDVSIEDFEAKGFVPEGFGTESGK
IEFVSAKLEKLGIPSLKPYEPPIDPPAGSFRLLFGRKGYQAHGQSTNNPVLSELLGSNKL
WINTAAAKKMGINDGSMVTIANG-D-TTIEAKLTDFIHPEAVFMLHGFGKNAYGKGLADQ
AFMKGDYDKAGGGNNLCESFVTVKPA
>2514922248_A316_02131_Desulfocapsa_thiozymogenes_DSM_7269_2of2_phsacandidate
---TVYSICGMCTVRCPIRVEVENNEVTWIEGNPHL--LDCALCAKGSAGTALVKDDERP
QQPLIREGGRGAGRWGKVSWATAYDYITEKLKRIKKQYGPESLVLSSRGPWQDMYKTFCH
AFGSPNYTTCGRNPHHASLSINGGRKVYDIKNSKHLVLFGRNMFDSLRIAENIQTIDMLE
AGGRLTYVDVRQSMTGIKATRFFQVRPGTDYALILGFTHEIIKRGLFDKAFIDQYVSGFD
ELCAFIEPYTPAWAAQECGVKEKGIKEFVDEVAEDMPRVIFHPGWNLDSFYASRALHMLN
VLMGNIETKGGLRLD-CP--KIKRA-KYPPGLAHLFFPTMHSRDPPIKAWIAMRHDPFSA
MPDPQAQKLAFDNCDLLVSIDTHYSEFGWYADVILPESTYLERETPICLQLAVRRRAVDP
EDTKPGWEIFKQLATRLDDEFPYNTIEDLWKWQLEPTGLSIEDFDAKGFV-DKFKTPSGK
IEIISGKLTKAGLESLKPYESPAKPAKGKFRLVYGRSAVHTHGHTINNILLYELMPKNSL
WINNKVAAKLNIADGDVVDVIAEDG-FKIRAHVTEFIHPECVYTVHGFGRQAYHAGLSDQ
KLMVGNWDQAGGAINLCEAFVTVRRS
>M19_90contigs_augustus_g375_1of2_phsacandidate
KRRYVPSFCEMCFWRCGLIAKVEGDRLVKLDGNPLHPQSRGRLCAKGQSGMGLLYDKDRL
KTPLIRTGERGDGKYRKASWNEAYAYIAERLNKIRKKYGPESVALFAHGSGGAYMGNFME
AWGSPNHSQCLGAREVAFTLTFGQGPRYDMANSRVMALFGSHLGENMHNSHIQDFVDGLG
NGTKLIVIDPRYSTAATKSSMWLPIKPGTDIALILAWINIVIKENWYDHDYIARYATGFK
ELKEAVKNYTPEWAAEKTDLPARQIVEAIRELGRYKPNVLVHPGRHYDDTQRGRGLAILN
ALLGTWGRKGGIVLAKKVKPKR---GDYPAGITTEVRNATITGQPPIKAWFVIGTNLMKT
MPAPELTRKAIDNLDLVVNIDLMPTDMVMMSDVILPAASYLERHDDLAVVIAIRQPVVKP
WDVKPAWLIANELCQKMGGKIEYKTLEEHMREKAKLWNIDYNKLSRVGYIYTEFDTDSKK
IELYSSALDDEDMDAVPRYTHHKEPPAGSFRLIYGRSPVQTFSRSINNKWLWELKNDNEV
WLNADVARQMGINNGDKITLINEKG-GKGKVKVTERIRKDCVYLIHGFGSTAYGRGIDDT
QMMTHATDPICGTNGLRVNFVKLLK-
>M19_90contigs_augustus_g1014_2of2_phsacandidate
---SVYSICGMCTVRCPIRVEVEDNRVSWIEGNPYL--MDHALCAKGSAGVALLDDDERP
RQPLIREGGRGAGRWRQVSWPTAYDYITEKLKKIKREYGPESVVLSSRGPWQSMYKTFIH
AYGSPNYTTCGRNTHHASMSLNGGRKAYDVKNTRHMVLFGRNYFASLQIAQGNQILDMLD
KGGRLTYVDVRQTMTGVKADRFFLVRPGTDYALALAVIHEVIKRNIYSKDFIEKYVSGFD
ELCAFAEEYTPAWAAKECGIKEKAIMAFVDELAEDMPRVIFHPGWNLDSFYVSRALHILN
VLMGNIEMEGGLRLD-CP--KIKRG-KYTPGLAHLFFEAMRTEEPPIKAWIAMRHDPFCG
MPEPQRQKLLFDKCDLLVSIDTQYSEFGWYSDVILPESSYLERDNPICLQLAVRRKAVEP
KDTKPSWEIFKQLADRLDSEFPYNTIDDLYAWQLEGTGYTIKDFEEKGFIPDRFKTPSGK
IEIISQRLTDAGLPSLKPYEAPDKPARGMFRLVYGRSAVHTHGHTINNPLLEELMPANTL
WINKRAAAKLGIKDGDLLDVTADDASYSIHAYVTEFIHPEAVYTVHGFGRQSYHAGLSDQ
KLMSGDWDKAGGAINLCEAFVFVQRS
>WP_027175537_Desulfovibrio_aminophilus_phsacandidate
T--TVNSVCGMCSVRCPIQAEVEDGRPVRLQG---GQALKGSLCARGAAGIALYEDSERP
QHPMIREGARGEGRWRRVSWDEALDYVAKRLNEIRAKHGDRSVLLSDRGPFRDVYRAFLR
AIGTPNYCACARNVMNAAMSVFGGRKVYDYKNCKHLVLQTRNIFEAINVAEVNNALDGMG
AGCKLSVIDVRANISAGKADNFYLIRPGTDYALNLAVIHVLLAEDLHDKKFAEMWISGLD
ELKVFTAKHTPEWAEAETGIPAERIRDLARQLAAAAPSVIWHPGWMVDSFYVCRTAYIIN
ALLGAVGAKGGLKLMEFP--KEKRASGRTPGLVHLAYEAIVTGEPPIKAYIVQRHDPLMA
FPDSADVKKILDNLELLVSVTFSWSDTAWYSDVVLPMSTYLEREDTIATKFFVRKRACEP
LDTKSVWEIYCGLAKRMGDKLAYERIEDIWAFQLQDTGLTIADFEKSGSVPEEFKTESGK
VEIASSRLAKSGLPWLAPYTSPERPPKGRFRITFGRCGVHTQGHTVNNPLLFEQMPENLL
WIHSDAAKELDIADGEYVTV-S-SNGHSIKAFVTDFIHPEAVFMIHGFGHTARGKGVADN
ELMPKKWDKGGGGIAMQEHFVAVTK-
>BO23DRAFT_01608_Desulfobaculum_senezii_DSM8436_phsacandidate
K--TVFSVCGMCSVRCPIMVETRGGNAAWIQGNPY-SALKGALCARGAAGMALEYDSERP
VTPLIRTGERGEGKWREATWDEALDYVAARLKNIMAEHGGRSVLWSDRGPFADLHQAFVR
GLGSPNYCSCARNVQHAAQSVMGGRKAYDLRNARHIVLQTRNILEAINVAECNGVMDALD
NGCKLSVIDIRASVSASKADNFFMVRPGTDYAFNLAVINQLITRGLYDKEYVARHFHDFD
ELAAFTAPCTAAWAQEQTGVPAERIEALAAQLAEAAPSVIWHPGWMVDSFYVCRTAYIIN
ALLGSIGARGGLNLAAMP--KEKRA-RHPPGLVNLAYDAIATADPAVKAYICYRHDPLMA
MPDPEALKRKWEGLDLLVSVTFSWSDTAWHSDVVLPLSPYLSRESIIAGKFFVRKRAMQP
TDTRADWEILCGLASRLAKHLAFTRIEDIWDYQLRDTGVSIGDFDAKGFVPE-FPTASGK
LEMVSAKWAKADIHTLKPYTAPAAPPQGAFRIAFGRVGVHTQGHTVNNPLLHEQMPENVA
WIHTSRAEQLGICTGDMIEVAGAPRNPAMKAFVTDCVHPEALFMVHGFGHRARGCGVADH
ELMPGRYDTSGGGLSLQEHFVVISKA
>WP_014809594_Desulfomonile_tiedjei_2of2_phsacandidate
---VKYSQCEMCSARCPIEVTLNDGVVSTIFGNPNVGSIGTRLCAKGAAGKWFLYDTEKP
GGPKIRVGPRGGGEWRDVSWDEAYTYVAERMSRIKEKFGPESVLVGYRGLNNEFVKSFAR
GYGTPNDFVCPLSLHTACQATLGGRKGFDIENAEYVVLYGRNIFESLTVAEVNQLMAAMD
NGVKIVTVDPRASKTAVRSYYWVKIRPGGDWAFNLALMNEIIKNRLYDEGFVNTWVKDFD
ALRRYVEPYTPEWAEKETDVEPAAIRKLAREFGEAKPKVIFHIGWFATEFHMRRSILFLN
ALMGSYETPGGLKLPGIE--AGDRFKKFPQGIAHMLAEAIETEQPPVKGLMIYRFDPLYS
VPDTKRLIHALDKLDLIVAVDVNWSNTAWYADVVLPETHFLERGDPIQERLALRKKVVDP
LDTRPAWQIFKELAERLGGDFFYTDIDDYNAWKLSETGIELAEFEKTGVVKTGFKTPSKK
IEVISSKMEENGLESLPPYENLQ--PEGKLRLIIGRNPLYTQGSMSNNKFIKEVLWNHPL
WMHKDVAARLGVKDGDSVLVR--NEIGSATVFTTDGIHPEAVFMPHGFGKKAYGVGLADS
ELQGVVSDFVGGSAAMQECFVEIEKM
>WP_067620648_MAGO01_v2_2028_PhsAPsrA_Dissulfuribacter_thermophilus_S69_YES
---TVWSMCGMCSVRCPIRVEVDDGEIKWIEGNPHI--LGRSLCAKGTAGISLYRDCERP
QTPLIRRGGRGAGKWDPVSWETAIEYVGEKLEKIISQYGARSVVLSCRGPFVDLPKAFIH
ALGSPNFTACGRNVHHSSLSVYGGRKVYDIKNSKHLVLFGRNILSSLRVAEVQQVVDMLE
KGGSLTYVDVRQTLTGIKATRFFLVRPGTDYALALGMINEVIRRGAYDKEFIEKNVVGFD
ELAKFVEPYTAEWAAKECGVKAGKIKEFVAEIATQRPSVIFHPGWMMDSFYATRALHILN
VLMGNIEVTGGQRLDAVP--KERRA-RYKPGLFHLFYDAMITEDPPIKALICYRHDPFSC
FPDPQAQKEALEKCDLLVSIDTHYSEFGWFSDVILPESTYLERDSMIATQFIVRRQAVEP
KNTRASWEIFKLLADRLGGQFPYETIEDLWQWQLEPTGFSIEDFEEKGFVPNNFKTPSGK
IEFVSQRLEEAGLPSFKPYESPLHPPQGKFRLVFGRTPVHSHSMTINNPMLHELMPENTL
WMNRRAAEKLGIKEGDLVDVVS--DTQKIKVHVTEFIHPEAVYTVHGFGRQAYHSGMSDQ
KLMEGAMDVAGGGLCLCEKFVTVRKS
>WP_237888577_Dissulfurimicrobium_hydrothermale_phsacandidate
---TVWSMCGMCTVRCPIRVEVEDNKIKWLEGNPHI--LGGALCAKGSAGVALVQDDERP
QQPLIRIGGRGAGRWEKVSWYTALDYIAEKINNIINKYGGRSIMLSCRGPFVDLPKAFIH
ALGSPNFTACGRNVHHASLSVYGGRKAYDIKNARHLILFGRNLLESLRVAEVNQVMDMLD
AGGRLTYVDVRQSVTGLKATRFFQVRPGTDYALALGMINGVVKKGFYDKEFIEHYVKDFD
ELVAFIEPYTPEWAAKECEIKLNKLMDFIDELGEDRPKVIFHPGWMLDSFYASRALHILN
VLMGNVEIKGGQRLDAVP--KEKRA-KYKPGLFHLFYDAIETGEPPVKALIAYRHDPFTC
FPDPPAQKRALDKMDLLVSLDTHYSEFGWYSDVILPESAYLERESIIATQFIVRQKALEP
RDTKPAWWIFKQLADRVGGRFPYNTIEELWNWQLEPTGYKIEDFNEKGFIPEKFKTPSGK
IEIVSGVLTEVGLPSLKPYKSPIKPPKGMFRLVFGRSAVNTHGHTINNPLLYELLPTNSL
WINKRAADKLGIANGDWVDVMA--DGASIKANVTEFIHPEAVYLIHGFGRQAYHAGMSDQ
KLMTGDMDQSGGGLCLCECFIEVRRS
>2514921184_A316_01066_TDB_DCP_j_Desulfocapsa_thiozymogenes_Bra2_YES
QKTVVGGLCEMCFWRCQMVGKVRDGQLMKLEGNPKSIDNGTSICARGNAGVKLLYDVDRL
KYPLKNVGKRGEPVWKRISWQEALDECGAKLKGVVDQHGPQGICIFPHGASAKYPMHYFR
TVGTHNVSQCRGVRDTAFMATTAEPPYVDMANAKVIFLVGCHFGENIHVSHTKSYIKGLQ
NGAKLIVADPRYSASAAKSDIWVQIKPGTDTAYLLAIMNYLVKNKKYDKEFVTKHTAGFD
KFSQAIDQWSLDKAAKECEIPAAQIKEVAELLAANAPHVTIHPGRFSNDFQRSRALACLG
ALLGTYYAKGGW-----KSEHEIT-TTHPGTPTELIRDCAISGKPPIKGCVIWGQNVIQA
MPNQEKTKELFKAMDFVMCVDVMPTDVTMWADILLPESSYLERFDEIKVGIAPRYPLVEP
LERKDQVYITNEIAKRMGEQIPAQTLEELVNKTLEASSTNLAAIKAGGIHAVP---EDFM
VQLFSDEIAAAGFPGAPTYKPVEAVPAGYARLLFGRAPVHSFSRSQNNVWLHQAMPHNPV
WLNDEMAAKLGLKEGDTVGFINSEG-VKTIVKVTPGIRKDCVYMYHGYGMACAGKGVDDQ
SLVTKAVDPESGVHGMRNNFVKLTK-
>Acetobacterium_paludosum_WP_148565956_bacillota
-E--KKAICGVC---CEIQAEVEDGVLISVKAAENTPFG--NLCIRGKAAPEIVYSPDRI
KKPLIRVGERGEGRFREASWDEALDLVADKMKNISKVFGPQAIASHSGRML---SLNLLQ
AFGSPNAALCYVSGLLAPLTTFGA--LPDFENSNLIVIWGANPITDSPPFMFKRIVNAQK
NGKKIIAIDQMKSDIATRADQWIAVRSGTDGALALGLINVVITENIYDQEFVKNWTVGFD
ELKNYVEQFTPEAVEKITGVASDQIVALAREIATSKPVTL-----YTSGVQNIRAVFILW
ALTGNLDIPGGL--P-IPRHQK-PFAEYPSAHFMEFPKAVLQGDPPVKGLIVNGSSTLTS
YPQPEIFENAYKNLDLMVVIDRFMTKDALFADVILPATTYFEIDS-YQRYFRLRRKVIEP
VEAKNDVLIMGELAKRLGGHYP-QSEEEILTRGFAKNPELLGRLKEEDGIPDGFQTPSGK
VEFRSFLLEKNGYEGLPVYVDPIEPEAKYLILNTGARIQSTFRSQHSIPSLVKIQNI-QV
LINPKDADERSIKQGDKVLIKTKRGEVNFWAKVTENVLSGTVEVNQGGGTGIQVKDSNVN
ELT--NRDPISGFPIFKALLCQIEKL
>Acetobacterium_tundrae_WP_148602001_bacillota
-E--KKAICGIC---CEIQAELQDGVLLSVKAAEDAPFG--SLCVRGKAAPEIIYSPDRV
KKPLIRTGKRGEGRFREASWDEALDFVADKIKEISEAFGPQAIASHSGRMV---SLNLLR
AFGSPNSSLCYVSGLLAPITTFGA--LPDFENSNLIVVWGANPVTDSPPFMFKRIVKAQK
NGKKIIAIDSMKSDIANRADQWVAVRSGTDGALALGLINVVITEEIYDRDFVENWTVGFD
DLKEYVKQFTPEEVEKITGVSKEQIVSLAREIATSKPVTL-----YTSGVQNIRAVFILW
ALTGNLDIPGGL--P-IPRPLQ-PFEKYPSAHFLEFPKAVLQADPPVKALLINGSSTLTS
YPEPDIYEEAYKKLDLLVVIDRFKTKDALFADVILPATTYFENNS-YQRYIRLRRRVVEP
VEARNDILILGELAKRLGGHYP-QSEEELLEKAFAKNPELLERLKAEEGIPDGFPTPSGK
VELRSSLLEKYGYEGLPIYTDPIEPQSQYLILSTGTRIQSTFRSQHNIPGLLKIQDK-QV
LINPKDAENRGIKQGDKVLVRTQRGEVHFWAKVTEKVLPNSVEVNQGGGTPIQVENSNVN
QLT--NRDSISGFPIFKALLCQIEKS
>Acidianus_brierleyi_WP_110271406
NKKKTKTVCTFCGTGCSFEVWTKGRKILKVEPKPESPANGIATCIKGKFGLNFVNS-ERL
TKPLIR--EGD--RFREATWDEAISLIASKLTEIKEKYGPDSIGIIASCNEEGYLQKFAQ
VIGTNNVDYCQSPATTGLIRTVGADSSDDLACADLIILIGTNTAEAHPVIAGK-IKRAHK
YGKKLVVIDVRKHEMAERADIFITPKVGTDIVLLNGIAKYIIDQGWEDKKFISERT-GFE
EFKKSLEEFSLDYVERTTGISKDIIIKIAEMIHESKGIAIMGITQHQDGSETSTAISNLL
LLTGNYGKPCAGFLRGLPGEEREEASRNPIPSTEMV-DAILEGK--IHAMYIMGEDKVLA
DSDQAKTREALSKLDFLVVQDMFMTETAKYAHVILPAAAFLEKEGTFTNT---RYKVMEP
LESKSDGEVLQMLANAMG--YNYSNPSE-IK-EIAPAGVTYDRL--KSLLPDGFF-PDG-
-----K-----AFYP-TRIIKPV-T-DEYLYLVNGRMLEQFHWMHMKTPGIMYKVPETFL
EVSPELARKLELKDGDTVMVRSKTGKLKTKVMITNRVSGDRVFLSIHS-------DMNVN
LVTLDNKDPTAKTPAYKETPVKIEKI
>Acidianus_manzaensis_WP_148691027
NKKKTKTVCPFCGVGCSYEIWTRNREILKVEPKPESPANGIATCIKGKFGQNYVNSKDRI
TKPLIK--EGD--HFREATWEEAIKLVASKLTQIKEKYGPDSIGIIASCNEEAYLQKFAQ
VIGTNNIDYCQSPATTGLIRTVGADSAEDLACADLVILIGTNTAEAHPVIAGK-IKRWHK
YNKKLVVIDVRKHEMAERADLFITPNVGTDIILINGIAKFIIDNNWEDKNFIRDRT-GFD
DYKKSLEPFTLDYVEKVTGVDKEKIITIAKWIHESKGVSIMGITQHQDGSETSTAISNLL
LLTGNYGKPCCGFLRGLPGEKKEEAPKKPISSTDMV-DAILDGR--IHAMYIMGEDKVLA
DADQTKTRDAFTKLDFLVVQDMFMTETAKYADVILPASAPLEKEGTYVNT---RYKVMEP
LESKSDWEIIQMIARAMG--YNYSHPSE-IK-EISPEGVTYDRL--KSLQPDGFF-PDG-
-----K-----AFYP-TKVIEPQ-L-DEYLYLINGRMLEHFHWMRMKTEGIKYKVPQTFL
EMSPELAEKKGLKTGDEVIIESRSGRIKTKVLVSNRVSGNKVFLSIHD-------DMNIN
WLTLDNKDPTARTPAYKETPVRVEKI
>Acidianus_sulfidivorans_WP_110379665
SKKKTKTVCSFCGVGCSYEVWTRNREILKVEPKPESPANGIATCIKGKFGQNYVNSKDRI
TKPLIK--EGD--HFREASWEEAIKIVSSKLKEIKEKYGPDSIGIIASCNEEAYLQKFAQ
VIGTNNIDYCQSPATTGLIRTVGADSAEDLACADLVILIGTNTAEAHPVIAGK-IKRWHK
YNKKLVVIDVRKHEMAERADLFIVPNVGTDIVLINGIAKYIIDNGWEDKEFIEKRT-GFE
EYKNSLSQYTLDYVEKVTGVDRQKIITLAQWIHESKGVSIMGITQHQDGSETSTAISNLL
LLTGNYGKPCCGFLRGLPGEKKEEAPKNPLSSTDMV-DAILDGK--LHAMYIMGEDKVLA
DADQTKTREALSKLDFLVVQDMFMTETAKYADVILPAAAPLEKEGTYVNT---RYKVMEP
LESKADWEILQMIANAMG--YNYSHPSE-IK-EISPEGVTYERL--KSLQPDGFF-PDG-
-----K-----AFYV-TKYIEPQ-V-DAYLYLINGRMLEHFHWMRMKTEGIKYKVPQTFL
EISPELSEKKGLKTGDEVIIESKTGKIRTKVLVSNRVSGNKVFLSIHD-------EMNVN
WLTLDNKDPTARTPAYKETPVRIEKL
>Acididesulfobacillus_acetoxydans_WP_240984104_bacillota
KGS-VYTICEQCVWRCGVIARVENGVVRKLEGNPDHPNNAGKLCPRGNAGIETLYSPSRV
KFPLIRAGARGSGLWRRASWDEALTYTAGQMKKIKDKYGAKAMIFNSTDLSQPFFETLLK
AYGTPNYGLCFNSMTTGFLYTYGAQP--DYANCNYMIFSGRNLAEGISNIETQEMIDMVA
RGAKVVVLDPRFTKTAAKA-EWLPIRPGTDLAFFLALINVLVNEKLYDVKFVSQYTQGFD
ELTKEVATYTPQWAEVQTEIPAGTIRRIAREFAASAPAAIAHPNWRTNSFQAERAIAVLN
ALVGNWAKPGG-SNTAHPSPAGMRLWQFPYGVLQVMRDNILTGKPQAKGWLISRQNPVLS
IPERQKTINAIMKLDFIGVIDIMANDTAYYADVILPESSYLERYDGLVPIIFIRQPVIKP
LDTKSSLMIYKELAVKLGGDLPYQDEKDLLVQQLKPYTVSLEELERKGHYKKDFQTSSGK
IEIASGIMAQMGKKAVPTWEAPPKPGPDQFYLLTGKTAQHSQMFTQDNRWLLEIFPENKA
WLHTTVARKLGVKTDDEVIIESEVGKIRIKAYVTEGIRPDSVFMVGGFGHVAYGRGASDS
ALHKSLADPISGSSALSQTFVRVSKA
>Acididesulfobacillus_acetoxydans_WP_240985835_bacillota
KT-TVYSSCEMCRNQCPIAVKVENGKVVKIDGNPNDSAFGGVICARGNSGPSLLYDPERI
KKPMIRTGERGSGKFKEVSWDEAYTYIAQKLKAVQEQYGGEAVAQTSHIPYDVFFQTIGK
AIGSPNLFTCPMARIIGLNTTFGAAI--DYANTKYLLVVGRNFFEGIHVAQTRAVAKALS
QGTKMVVLDPRFSVLAAKG-EWLPVKGATDLAFIMALANVLIDEKLYDEEFIKQYTVGFD
KWAAQVQDKTPAWAAEETGISQDTIIRVARELAQAKPHSLIEYGWRTDDFQLRRAIMIVN
MMLGNFEVPGGYYKKLVPPPKKGRITPRQDGAVGQITETILTGKPPIKAWLVHRFNPVMS
IGDTEKTLAAIKKLDLLVTCDVYMSDTAYNSDVVLPECTYLERTEQVFDMYVLRQQAVDP
VDTKPAWQIYKELGEKMGGQFPYKDIDDYVERQLAPTGISRKVFAEKGLWK--LATKSKK
IEIFSDAVQEATGAGVPVYVPYPQPGEGEFRLIEGKVAVHTNVGTHNVPVLHELMSENTL
WINAQSAAKLGIKTGDTLIISAGKYEHKGTANVTEGIRPDTVFCYHGFGQIAFGKGINDN
KLIPDQLGSVGN-SITSMTFVKVRKA
>Acidimicrobiales_bacterium_MBV6510185_terrabacteria
-----------------------------------------MICRRGEHAPEIVYSEHRL
DTPLRRKGRKGTYAFEPVSWDEAYEQIVDRLTGIKSESGPEAVAVYTGRVSVSSASNVLF
PFGSPNTMLCYVSAMMAPHLTLGL--FADIENAELVVVWGTNPATDSPPLDMIRLEAAAQ
RGTKVVVIDPRYSDSARRTGEWVPIRPGTDGALALSMIGVMIDEDFHDDDFAENWCRGFE
ELKSYVQHFSPEVAESITGVPAGTIRELARRIGTATGACP-----YTSGIQAIRAVLTLF
ALAGQLDVPGGV--PDVENPDL-AVERFPESHASGLVNSVLDGDPRIRALIVHGASILTS
WPQTPLWRETLSGLEFLVCIDRQLTADAAYADIVLPATTMFEIDS-YMVYFRLRERLIEP
VEARNDYLIMAELARRLGGEFP-QTEEELIRFALAGSGFTLEQVREGGWVPDGFDTPSGR
FEITSTTLEDHGYEPLPRYTEPVEPPAQFLVLNSGARTHTDFRSQHGIAGLVVDNPE-TV
ELHQHDAEARGIRPGDLVEVRTARGSVPFRARVTSGIVEGAVEVNMGGGTPVGPPQSNVN
ELT--NFDEITGFPVYKALLCEVAKV
>Acidimicrobiia_bacterium_MBT8216587_terrabacteria
KIETTYNNCDMCPWRCGVLVHTVDGVVRKIEGNPADPKSRGMLCARGQGGVSFVYDPDRL
QSPMIRTGERGDGQFREVTWEEALDYSAEKILAIRDTYGPESLAIFGHTSGDFWFTDYFQ
AFGTPNAALCLSPREEAFKLMTGLAVPVDWDGLQCLTLIGSHIGEDARNTVMQDFSNAWA
RGARVVVVDPRFSSVAAKADYWLPIKPGTDTALLLAWANVLIDEDLYDAGYVADWVAGFD
DYAGHVSELTPEWAEAITEIPAETIRTTARVMAENRPRSAIMPGRHVTDTQRMRAVYAIN
ALLGAYGRQGGMALEAHPPPSKARATSF-LRGATAMQELIISGEPPIKGLVTYGVNLFNS
IPNVPRTVEAVKELDFFLAVDVLPMEHIAWADVVFPEATFVERYDELWAVISMREPAIEP
LDTRPGWWMARELGIRVGDNFQWETAEEYLDKRLLSVGSSLEKMRANGVIPEDFTTTSAR
IELYSEDLAQAGLDPMPVYEPTEEPPAGFYRLLYGRHPVHTFAKTQNTPLLSDLYPENEL
WLNQRRADEEGVTSGDRVWLENQDG-ARIKVKATQRIRPDAVFMVHGFGQQADGKGASDT
KLQTRKLDPISGGAGMRVNFVKLVK-
>Acidimicrobiia_bacterium_MDJ0664569_terrabacteria
KDETTYNVCDVCPWHCGIVVQTVNGVVRKIDGNPKDPKSRGMLCARGQGGVSFMYDPDRL
QSPMIRTGERGSGQFREVTWEEALDYTAAALLDIKDKYGEESLAVFAHTSGDHWFADHFQ
AWGTPNAALCLSPRDEAATLTYGSAVPVDWDGIQAMTLIGSHIGEDARNTVMQDFANAHA
RGAKVIVVDPRFSSVAAKADYWLPIKPGTDTALMLAWMNVLIAEDLYDKAYVAEWAEGFD
DLAAHVAEFTPDWAAGITDLPAAQIRETAQVMGANLPRAAVIPGRHTNDSQRMRATYLVN
TLLGAYGREGGMALETHPPPTKARAESF-MRGPTAMQELIISGDPPIKGLIAYGVNMLNS
IPNPQKTIEALKALEFVVAIDVLPQEHIAWADVVLPEATYLERYEDLLTVIALREPAVDP
LDTKPGWWISRELGTRVGDAYKWENIEEYIDKRLISVGSNIEGLREGGIIPEDFGTGSGK
IQLYSQDLAEAGHEAMPVYEPVDEPPTGFFRLLYGRSPVHTFAKTQNTPVLHDIDPENEI
WVNADAAEQLGVADGDYVMLENQDG-ARVKVKATERIRRDAVYMVHGFGQNANGKGASDT
KLQTRKLDPISGGAGMRVNFVRLDK-
>Acidimicrobiia_bacterium_MDJ0922958_terrabacteria
KEETTYNVCDVCPWRCGVVVHTVNGVVRKIDGNPLDPKSRGMLCARGQGGVSFMYDPDRL
QAPMIRTGERGSGQFKEVSWEEALDYTAAALLQVKDRYGEEALAVFGHTSGDHWFADYFQ
AWGTPNAALCLSPRDEAATLTYGSAVPVDWDHIEAMTLIGSHIGEDARNTVMQDFANAHA
RGAKVIVVDPRFSSVAAKADHWLPIKPGTDTALMLAWMNVLISQDLYDKAYVDEWTQGFD
ELAAHVATFTPDWAAGITDLPAAQIRETAEVMGANLPRAAVIPGRHVNDAQRMRSTYLVN
ALLGAYGRQGGMVLDHLPPPTKARAQTF-MRGPTALQELIITGEPPIKGLMVYGCNLLHS
VPNPQRTLEALKALEFVVAIDVLPQEHIAWADVVLPEATYLERYEDLSTVIALREPAVEP
LDTKPGWWISRELGMRVGDAYKWETIEEYVDKRLVSVGSSLEKLREGGVIPEDFHTASGK
INLYSEELAEAGYDPIPVYEPVDEPPVGFFRLLYGRSPVHTFAKTQNTPLLNDLDPENEV
WVNADAAEQLGFKDGEYVMLENQDG-ATVKVKATQRIRNDAVFMAHGFGHRANGVGASDT
KLQTRKLDPISGGAGMRVNFVRLTR-
>Acidimicrobiia_bacterium_MDX1691231_terrabacteria
GLVTTHSVCDMCPWRCGILVHSVDGRIVKIDGNPADPKSRGHLCARGQAGISFLEDPDRL
RTPLIRTGERGEGRFREASWEEALDRIASGMLDIAERHGPEAIAFLGHTSGDTWFVEYLQ
AWGSPNAALCTSPREEAALLTVGRAIPVDWEGVEAIALIGSHVGEDARNTLMQDFSSARA
RGAKVVVVDPRLSTAASKADLWLPIKPGTDTALLLAWMNVLITEGRYDAEYLDRYASGFD
ELAAHVADTTPEWAAPITDLDPGLIRESARMLGDRRPRSVVVPGRHVNDTQRMRAVYIVD
ALLGAWGREGGLPLEPHPAPTKHRAETF-LRGPTALQELVITGDPPITGLVAYGINLLHS
IPDPERTREALRRLDLVVAIDVLPQDHIAWADVVLPEATYLERHDDLWAVIAMREPAIPP
MDTKPGWWIARELGLRLGERFRWETAEEYLDRRLISIGSSLDRMREGGIAPGDFPTPTGT
IELVSTTLGEAGHAPLPRYEPIEEPPAGHYRLLYGRHPAHTFAKTQNTPVLHELFPENAV
WLNATEAARLGFHQRQEVWLENQDG-AVVAVRTTERIRPDCVFMVHGYGHRADGRGASDT
ALQTRVLDPICGGAGMRVNSVRIHT-
>Acidimicrobiia_bacterium_MDX2343859_terrabacteria
KDKTTYNVCDICPWRCGVVVRTVNGVVRKIDGNPADPKSRGMLCARGQGGVSFMYDPDRL
QSPMIRTGERGSGQFKEVTWEEALDYVAAALLQVKEEHGEESLAVFGHTSGDHWFADHFQ
AWGTPNAALCLSPRDEAATLTYGSAVPVDWDTIQAFTLIGSHIGEDARNTLMQDFANAQA
RGAKVIVVDPRFSSVAAKADYWLPIKPGTDTALMLAWMNVLITESLYDAAYVEEWTQGFE
ELAAHVAEFTPDWAAGITDLPAAQIRETALVMAENMPAAAIVPGRHTNDSQRMRSTYRVN
ALLGAYGREGGMVLDHLPPPTKARAETF-MRGATAMQELIISGDPPIKALMVYGVNLLNS
IPNRDRTIEALKALDFVVAIDVLPQEHIAWADVVLPEATYLERYEDLWAVIAMREPAVEP
LDSKPGWWISRELGMRVGDEYKWETIEEWIDKRLISVGSSLEDMRAGGVIPEDFHTASGK
INLYSEELAEAGHDPMPVYEPIDEPPAGYFRLLYGRNPVHTFAKTQNTPVLNDIVSENEI
WVNAGAAEQLGVKDGEYVMLENQDG-ARVKVKATQRIRHDAVFMAHGFGQDANGRGASDT
KLQTRKLDPISGGAGMRVNFVRLDK-
>Acidobacteria_bacterium_ACD_MDL1949806_acidobacteriota
-TGWRKGICGIC---CWVEVRVEGGRLAEIRPDAGHPLG--MICERGRHAASIVHSEHRL
THPLVRRGPKGSFDFERTTWDGAYDAIAGALHRIKAESGPEAVAIYTGRVAVSSASSVLF
PFGSPNTMLCYVSAMIAPHVTMGL--FTDVENAELLVVWGANPATDSPPLDMYRLEAAAR
RGATVVVIDPRRTETVARTGRWVPIRPGTDGALALGMIGVLVEEELLDDGFAARWCHGFD
ELRAHVRHFPPEVVEAVTGVPAETVRELARLVGSARGAAP-----YTSGIQAIRAVLTLF
ALAGHLDVPGGI--PGVENPDR-AVDRFPEGHASGLVTSVLEGKPRIRGLIVHGGSLLTS
WPQTRLWRETLSRLDFLVTIDRQLTADAAFADVVLPATTMFEIDS-YMVYFRLREKLLDP
PEARNDYRILAGLAERLGGEYP-QTEEELLGHVLSGSGFTLEEVRAGGTVPDGFDTPTGK
FEIRSTLLEEYGYEPLPKYTEPVEPPAAFLVFNSGARTHFAFRSQDGVPGLLRDDPE-TV
EMTPRDARARGIEDGDLVEVRTPRGAVPFRAVVTEEIVAGAVECRMGGGGPVGPAERNVN
ELT--NYDEISGFPVYKALLCEVTRL
>Acidobacteriota_bacterium_KAA0256300_acidobacteriota
-TGWRKGICGIC---CWVEVRVEGGRLAEIRPDAGHPLG--MICERGRHAASIVHSEHRL
THPLVRRGPKGSFDFERTTWDGAYDAIAGALHRIKAESGPEAVAIYTGRVAVSSASSVLF
PFGSPNTMLCYVSAMIAPHVTMGL--FTDVENAELLVVWGANPATDSPPLDMYRLEAAAR
RGATVVVIDPRRTETVARTGRWVPIRPGTDGALALGMIGVLVEEELLDDGFAARWCHGFD
ELRAHVRHFPPEVVEAVTGVPAETVRELARLVGSARGAAP-----YTSGIQAIRAVLTLF
ALAGHLDVPGGI--PGVENPDR-AVDRFPEGHASGLVTSVLEGKPRIRGLIVHGGSLLTS
WPQTRLWRETLSRLDFLVTIDRQLTADAAFADVVLPATTMFEIDS-YMVYFRLREKLLDP
PEARNDYRILAGLAERLGGEYP-QTEEELLGHVLSGSGFTLEEVRAGGTVPDGFDTPTGK
FEIRSTLLEEYGYEPLPKYTEPVEPPAAFLVFNSGARTHFAFRSQDGVPGLLRDDPE-TV
EMNPRDARARGIEDGDLVEVRTPRGAVPFRAVVTEEIVAGAVECRMGGGGPVGPAERNVN
ELT--NYDEISGFPVYKALLCEVTRL
>Acidobacteriota_bacterium_MBI3130778_acidobacteriota
E-N-IPTTCELCPNKCSLLAVVKEGRLAKLNPNPENPKSRAMLCARGNAAIQQVYDPDRL
KQPLIRAGERGEGKWRPVSWDEAFDFAANKLKAVKEKHGPEGSLWSSTEFQEVFFKNLGQ
AFGSPNVMLCLASMTLAYSTTFGTVP--DLLNADYVIMAGANRFESIITPDTMDLIGGTE
RKAKLIYLDPRFTVTASKADEWHPIKPGTDLAFILAMLNVILTEERHDKAFVETYTLGFE
QLLEHVKPYTPAWAEKETEIPAADITRIARAFADAAPRAVFYAGRRSNDFQMRRAQAILN
AVVGNWDREGG-VKG-MPWDDASRVKAFPDGVYLPLRENVLKGTPPVKAWMIYKQDPMHA
LPDQGKTLEMIQQMDFVGVVDIAMSDTAWYADVVFPESHYLERTDPIEVMAVYRQQAVKP
LDTKPMLDIAQGLAKRLGSDFDYTIEQ-WVEAEAKELPVGMEHMRKHGV-PAVFVTKSGK
IELFSERLQEAGHDPLPVYTAPAQPPANKFRLILGRKATITHAALTNLPWLHEHNRENDL
WIHPEPAARLNIQTGDLLEVSSTAGTVKIKARVTPEIRPDCVFMLHGFGKKVHNVGAADS
ILLETAWDKVSGNAALHETFVKVGKA
>Acidobacteriota_bacterium_MBI4912338_acidobacteriota
QRA-IPTTCELCPNKCSVIAELRNGLIHKLNPNPENPKSRGMLCARGNAAIQQVYDPDRL
KQPLIRAGARGEGKWRPVSWEEAWDYTARKLSEVKEKHGPQGTLWSSTEFQEVFFKNLGM
AFGSPNILLCLASVNLAYSMTFGTVP--DLLNADFVIMAGANRFESIITPDTMDLIGGVE
RKAKFIYLDPRFTVTASKADEWHPIRPGTDLAFILAMIHVILKEERQDKAFLEAFTLGYE
QLAEHVKPYTPEWAELETGIAAKDIVRIARAFADSAPRAVFYAGRRSNDFQMRRAQAILN
AVVGNWDRQGG-VKG-LPWDDAPRVKNFPDGVYLPLRENVLKGQPPVKAWMVYKQDPLHS
VPDQGRTLKMIEQMDFVGVIDIAMSDTAWFADVVFPESHYLERTDPIEVLAVLRQQVAKP
IDTKPCLEIVQGLAKRLGNDFDYTIEQ-WVEAEARELPIGLEHIKKHGV-PPVFVTKSGK
IELFSERLQEAGHDPLPKYTPPAAVPEGRFRMVLGRKATITHAGLTHLPWLHEHHKENDV
WLNPEPAARLGIRTGDLVEVASQVGRVRLKARVTEEIRPDCIFMLHGFGKKVHGVGAADA
VLLETAWDKVSGNAAMHETFVKVAKV
>Acidobacteriota_bacterium_MBI4918021_acidobacteriota
NRR-VATACEVCPNKCAVMAVVEGGRIRKLNPNPASPKSRGMLCARGNAAVKAVYDPDRV
KQPLIRAGARGEGKWRTATWDEAWDFAAKHLTEIKEKHGPEAVIWSSTEFQEEFFKNLGL
AYGSPNILLCLASVNLAYSMTFGTVP--DLLNADYVIMSGANRFESIITPDTMDLIDSTN
RKARLVYLDPRFTVTASKADEWYPIRPGTDMAFILAMLNVIIGEERYDKEFVASACHGFE
ELRAHVQRFTPEWAAGETEIPAANIRRIAHEFADAAPRALYYAGRRSNDFQMRRAQAILN
AIVGNWDREGG-ILG-LPWDEAARIERFPDGVFLQARENVLAGKPPVKGWMVYKQDPMSA
LPDRGRTQKMLEQMDFVAVIDTQMSDTAWFADVVFPESTYLERTDPLHMLVAIRQQVVPP
IDTKPNLEIVQGLAKRLESDFDYTIEQ-WLEEQAKELPIALEHLKRTGVYPPDFLTRSGK
IELFSERLAEAGHDPLPAYTPPVQPPPGAFRLILGRKATHTHANSTNNVWLAEFAPSNDL
WLNPLAADRLGVASGDLVEVRSDVGVVRLKARVTEEIRPDCVFMLHGFGKKAYDNGACDA
DVLVTAMDAVSGNAAFHETFVRVAKV
>Acidobacteriota_bacterium_MBK9064346_acidobacteriota
-HEKIATTCEMCFWRCGVLASVEGGKVVRVEGNPDHPQNQGRLCARGNAGTGLLHDPDRL
KTPLLRVGERGEGRFKPVSWDEALDFLAGRLVKLRDEHGPESVAFFPHGNGARFFATLMR
AYGTPNSAQCRGPREVGYSLTFGQGLPVDLEEARLVVLIGSHLGENVFTSQITAFATGLA
RGAKLIAVDPRFSLAASKADWWLPIRPGTDIALLLAWMNVLIAEDLCDKEYLKTYASGFD
RLANHVREFTPEWAEAITEIPAAKIRETARAMGKAKPAVAVHPGRHVDDTQRARAMAILT
ALLGSWGRKGGIIRGSLPDPERGRAKRFPLGVTNGLIDATLSGDPPIKAWIVYGQNMLES
IPQPARTVEAIGKLDLMVVVDVLPVEQIKYADLVLPEATYLERYDPTIVEIAVRSPACEP
LESKPGWWIAKELAKRLKEAFPWDTPEQHLEKILKPTGFGARELLNRGAVPEDFDTASGK
IELYSEALAKIGADPLPRYTPPVEPPKGFFRLIYGRAPVHSFARSQNNEALDALMSENEV
WLATSVARDWGVTEGQRIVLENVEG-VKVRVKVTEGIRSDCAYLVHGFGQQAFGRGASDN
SLMSRSVDPLTGGTGMRVNFVRAARA
>Acidobacteriota_bacterium_MBP1605859_acidobacteriota
KSQKVPTFCDICFWKCGAIAYVRDGELWKIEGNPDDPLSRGRLCPRGTGGIGAHRDADRL
RTPLIRRRNRGDEEWAAVTWDEALGHVAEKMQAIKSRHGPEAVALFSHGIGGNFLKHTLR
AYGAINFAQCRGPRDVGFHLTFGDGVRTDIRNARCLVLIGSHLGENMHNTQVQEFADAVG
NGATVIVVDPRFSIAAGKAKHYLPIKPGTDLALLLAWMHVIVSEKLYDQDYVAQHGFGFE
QFAASLVGYTPEWAYPETGIQPEVIRETAREMARYRPATLVHPGRHADDAQRSRGIALLN
ALLGSWGRKGGFMVPEYPPPTKPQVGRYPEAITTGIREATVTGQPPVKGWFVYATNLIHA
LPNEAETIRAIQNLDLMVVVDVIPSEIAGWADVVLPESVYLERYDDLNVEIALRQPVVES
PDQKPNWWIARELALKLGGTYPWRHVEEYLDTRLKGAGLSLAELKTKGIVTDEFPTPSGK
IEFYSLQLQEKGFDPVPRYKKPPEGPPGTFRLLYGRAPVHSFSRTQTNPILHDMMSENAV
WVNADVAVRYGLKTGDVVRLKNQDG-VVVKVLATERIRPDCVYLVHGFGHTAYGKGASDA
QLITRETDPLMGGTGMNVNFVSLEV-
>Acidobacteriota_bacterium_MBS1858782_acidobacteriota
RSEQIATNCEMCFWRCGVLAEVREGKVVKLQGNPEHPLTEGRLCARGNAGTQLLYDPDRL
KRPMLRTGARGEGKFREITWDQALDFLADRMTLLKQKYGPESLAFFPHGVASGFFSTLMK
AFGTPNSAQCRGPREVGYALTFGRGLPVDLEESKLIVLIGSHIGENVFTSQVTSFSTALE
RGARLIVVDPRFSVAAAKADWWLPIRPGTDIALLLAWMNVLIAENQYDRDYIAQYAQGMP
ELAAHVREFTPEWAEGITEIPAARIRETALAMADAKPAVALHPGRHADDTQRSRAMALVT
ALLGAWGRKGGIIAGALPPPTRERATRYPQGLTLGLIDATLSGKPPIKGWIVYGQNVLES
IPLQARTRKAIDQLDLMVVVDVLPVDQVNYADLVLPEATYLERYDAAIVAVAIRQPVVDP
LDTRPGWWIAKQLAGRLGGDFPYDTPEQHLATLVKPLGVTTGFLRAHGAAPDQFPTASGK
IELHSAMLQQLGFDALPRYTPPADPPLGYFRLLYGRAPVHSFARSENNAWLDALMPENQV
WINSEAARDLHLEDGRRIVLENQDG-ARVAVRITPGIRRDCVYMVHGFGHRAYHKGTSDT
QLMTRDIDPIMGGTGMRVNFVRVLDP
>Acidobacteriota_bacterium_MCG6921242_acidobacteriota
-SVWKPAICGIC---CWVEVGMRDGRMVDIRPDAGHPLG--MICRRGEHAPEIVYSENRL
RHPLRRKGPKGTHEFEPVSWDQAYDLIVDRLQAIKAESGPEAVSVYTGRVAVSSASSVLF
DYGSPNTMLCYVSAMIAPHVTLGL--FVDIENAELLVVWGANPATDSPPLDMNRLEAAAA
RGADIVVIDPRRTETAVRTGEWVPIRPGTDGALALGLIAVMLEEDLYDETFAERWCHGFE
ELATYVQHFRPETVEEITGVPAETVRGLARRIARATGACP-----YTSGIQAIRAVLTLF
ALAGQLDVPGGI--LGVENPDK-AVDRFPEGHASGLIASVLEGDPRIRGLIVHGASLLTS
WPQTPTWREMLAKLDFLVCIDRQLTADAAYADVVLPATTMFEIDS-YMTYFRLREKVIEP
VEARNDYLIMAELAARLGGHYP-QSEKELLETVLEGSGFTVEAVREGGWVPDGFDTPTGK
FEIRSTVLEEYGYEPLPRYTEPVEPPERFLVFNSGARPHTDFRSQHGIAGLAKDNPE-TV
DLHPDDAAARGIQTGDLVHVRSPRGTVPFRARVSPDIVAGAVECNMGGGTPVGPKEWNVN
ELT--NCDEISGFPVYKALLCDVERV
>Acidobacteriota_bacterium_MCG6925265_acidobacteriota
KQREVPTFCDICFWKCNAIATVRDGALWKVEGHPDDPLSQGRLCPRGTGGVGAHFDSDRV
RSPLLRASVRGEEQWTEVTWDEALGHIAEKMQKIKAEYGPEAVALFSHGVGGTFLKHTLK
AYGSPNISQCRGPRDVGFELTFGHPVPTDIRNSKCLVLIGSHLGENMHNTQVQEFADAVG
SGASVIVVDPRFSIAASKAKHFLPIKPGTDIALLLAWMNVIVREGLYDKEYVEAYGFGFE
AFSAEIQPFTPEWAYPETGIEPALIRESAREMARHRPATLIHPGRHTNDTQRSRAIALLN
ALMGSWGRKGGIPVPAYPPPKRGMVRRYPEPLTTGVRDATLTGEPPVKGWLVYATNLIKT
LPNQDETIEAIQKLDLLVVVDVIGSEIAGWADVVLPESTYLERYDDLNVQVALRQPVVEA
PDQKPNWWIARELAVKLGEEYPWEDIEEYLSHRLDAAGMSLATLKQKGLVREEFFTPSGK
IEFYSVQLKEAGFDPVPKHTPPKPGPPGSFRLLYGRAPVHSFSRTQTNPVLAQAMGENEV
WVNADVAERFGLRIGDRVRLKNQDG-AVIKVRPTQAVRPDCVYMVHGFGHSAYRKGASDS
QLITRATDPLMGGTGMNVNFVTLEQ-
>Acidobacteriota_bacterium_MCH7670371_acidobacteriota
-PDISSGICGIC---CWVKVGVRDGRLETIAPDDGHPLG--MLCRRGAHARDIVYSKDRL
RYPMKRVGPKGTHEFEQISWDEAYDLIVENLERIKTESGAEATAVYTGRAPVSSASNVLF
PFGSPNTMLCYVSAIIAPHVTMGL--FSDIENAEMLFVWGTNPATDSPPLDMHRLEAATA
RGADIVVIDPRRTETVELGNQWVPIRPGTDAALALSMIGVLIDEDLYDEDFADNWCHGFE
ELRSYVQHFSPEVTETITGVPADTIRDLARRLAGATGACP-----YSSGIQAIRAVYSLF
ALAGQLDVPGGI--LDQPNPDR-AVDKFPEGHASSLVDAVLHEDPAIRALIIHGASILTS
WPQTPIWEETLSKLDFVVCIDRNLTADARYADVVLPATTMFEIDS-YMTYFRLRDKVIEP
VEARNDYLIMAELARRLGGHFP-QTEDEMIRRALDGSGFTVEDVREGGWVPDGFDTPTGK
FEIWSTILEDYGYEPLPKYTEPTEPPDEYLVFNSGARPQTDFRSQHGVGDLVKDSPE-IV
EINLEDAAERGINTGDLVEVSTKRGAVPFRARVTDGIVKGAIEANMGGGTAVGPEEWNVN
ILT--NYDEISGFPVYKALLCEVMKL
>Acidobacteriota_bacterium_MCL4522427_acidobacteriota
KTR-VPTTCEMCVNKCSMIAVVEDGVIKKLNPNPENPKSRGMLCARGNAGIQQVYDPSRL
KRPLIRVGARGEGKWRPASWEEAFDFAAQKLAAVKEKYGPQGSLWSSTEFQESFFKSLGL
AFGSPNVELCLASVNLAYSLTYGTMP--DLQNAKYIIISGANRLESFITPDTMDLIQSAD
RKARLIYLDPRFTVTAAKADEWYPIKPGTDLAFILAMLRVIVEEDRFDKEFVSTYCVGFE
QLAEHVKPFTPEWAAFETEIPAKEIVRIAREFSDAAPRAVYYAGRRSDDFSMRRAQAILN
AIVGSWDRQGG-VLG-LPWDDAPRAKNFPDGAYLTLRENVLAGTPPVKAWMVHKQDPMNM
LPDQAKTIRMIEQMDFIGVIDIQMSDTAWYADVIFPESTFLERQDPVEILVVMRQPVIPP
LDTKPTLEIVQGLAKRLNSQFDYTIEQ-WVHEQVKDLPVPLEHLKQHGVYPPEFVTKSGK
IELFSERLKEAGYDPLPVYQSPQQPPAGKLRLILGRRAYITQANSTNNPWLSSFQPENDL
WLHPTVAENMGIQDGDKVEVSSSVGTVRLKSRVTQEIRPDCVFMLHGYGKRVYGVGAADA
QILETAWDKVSGGAAFHETFVKVRKV
>Acidobacteriota_bacterium_MCL5744688_acidobacteriota
--MRRDTICGIC---CWVTAEL-KGRLVSVEAQQDTPLG--MICKLGEHSPEMVYSPHRL
QYPMRRTGPRGSGRFGRITWDEAMETIASRLKQTREEHGAEACGIYTGRTAVSSASSVLF
PFGSPNTFLCYVSAMIAPHVTMGL--DSELEQAELIVVWGANPATDSPPMAHKQIMEARQ
RGAEVVVIDPRRNGTARECGEWVPIRPGTDGALALSMIEVLIEEDLYDEQFVNEWTVGFE
ELSRYVQHFRPEAVEEITWVPAGTIRSLARRIAGARGASP-----YTSGVQAIRATMVLW
ALAGQLDVPGGR--REVANPAR-AIDRFPESHAISLPEAVLEERPPIKSLLVLGGSIITS
WPQPDIWRRTLESLDFLVTIDRQLTADSAYADIVLPATTGFENTS-YMTYFRIRERLIEP
VEARNDLLILGELAGRLGGEYP-QSEEELLEHVLHGSGFTPDDVRAGGSVPDGFETPSGK
FEIASSILEEHGYEPLPAYTEPREPPEGYLVFNSGARVRTDFRSQHGVYSLASAAPE-QV
TINSIDAAERGISGGDEVIVATPRGQLRFRAFVTDNIVRGAIDANMGGGGPVGPEDCNVN
GLT--RYDPISGFPVYKSLLCDVMPV
>Acidobacteriota_bacterium_MCX6543422_acidobacteriota
-HEKIATTCEMCFWRCGVLANVADGKVVRLEGNPDHPLTKGRLCARGNAGTSLLYDPDRL
KFPLLRTGKRGEGQFRRISWNEALDFLASRLKAIAVEHGPESVALFPHGLSARFFSTLMK
AYGTPNSAQCRGPREVGYTLTFGRELPLDLEESRLIVLIGSHLGENVFTSQITAFATALS
RGAKVIAVDPRFSTAASKADWWLPIRPGTDIALLLAWMNVLIAEGLHDQEYITRYAQGFN
ELATHVREFTPEWAAAITQLPAAQIRDTARAMGAAKPAVVVHPGRHVDDTQRARAMAILT
ALLGSWGRKGGIIKGALPPPDRGRATRYPLGVTNGLVDATVTGKPPIKAWIVYGQNVLES
IPEPQKTLKAIDALDLMVVVDVLPVEQINYADLVLPEATYLERYDSSIVTVSVRFPACDP
LESKPGWWIAKETAKRLGDAFPWNTPDEHLATIIAPMDINGEELRARGAVPDDFPTGSGK
IELFSRELENLGADPLPRYTPVEDPPAGYLRLIYGRAPVHSFARTQNNEVLNALMAENEA
WLSTRSATDLGLREGDRVVLENTDG-VRVRVKVTEGIRQDCAYLVHGFGQRAFKRGASDT
GLMTRKVDPLMGGTGMRVNFVRVVKQ
>Acidobacteriota_bacterium_MCZ6670392_acidobacteriota
-NEKKKGICGIC---CWVELEMREGRIVGIGPDTSHPLG--MICRRGQHSPEIVYSEHRL
KYPMKRTGPKGSNEFERITWDQAYGTIVERLNGIKAESGPEAVAIYTGRVAVGSASSVLF
PFGSPNTMLCYVSAMIAPHVTMGL--FTDMEHSELLVVWGANPATDSPPLDMYRLEAAAR
RGAEVVVIDPRRTETVEMCNQWIPIRPGTDGALALGLIEVMIDEEIYDEEFVDKWTHGFE
ELARYVQHFRPEVVERITGVKAETIRALARRLCEAGGAAP-----YTSGIQAMRGVFTLW
ALAGQMDVPGGL--ENIAAPDL-AIDKFPECHASGLVDAVLDGKPPIKGLIIHGASLLTS
WPETPVWKKTLSSLDFLVTIDRQLTADSAFADIVLPATTMFEIES-YMTYFRIREKCIEP
VEARNDYLIMAELARRLGGHYP-QSEEELLSHILKGSGYTPDQVRKGGWVPDGFDTPTGK
FEIYSTVLEDYGYEPLPKYTEPTEPPGEFIVFNSGARPHTDFRSQHGIEPLVRDNPE-SM
EMNTADAKARGIESGDLVKLSSPRGSVQFRAQVSDRIVQGAIEANMGGGGPIGPKESNVN
NLT--NYDEISGFPVFKALLCEVEKA
>Acidobacteriota_bacterium_MDE3032861_acidobacteriota
-NQKVASVCEMCFWRCGILASVANGRVLRVEGNPDHPLTKGRICARGNAGAFLLYDRDRL
KYPLMRVGERGEGRFKRVSWEAALDFLAGKLKALKQSHGPESVAFFPHGVSAGFFHTLMK
AYGTPNSAQCRGPREVGYALTFGRGLPVDLEETKLMVLIGTHIGENVFTSQVAAFAEGLA
RGGKLVVVDPRFSTAAEKADWWLPIKPGTDIALLLAWMHVLIVENIYDQDYIRKYANGFD
KLAEHVRPFTPEWAAQITEIPAERIRETARALGAAKPAVALHPGRHADDTQRARAMAILT
ALLGSWGRKGGIVKGSLPDPEKGRATTFPLGVTNGLVEATLTGKPPIKAWIVYGQNVIQS
IPQSDRTKQAIKGLDLMVVVDIMPNDHVMWADLVLPEATYLERYDPAVAEVSVRFPAVEP
KESKPGWWIAKEMARRLGDAFPWKTPEEHYATLVEPMDIDPEALRVRGAMPEDFETDSGK
IELYSARLKELGFDPLPNYTPVEEPPAGHFRLLYGRAPVHSFARTENNELLHGLMPENEL
WINQEAAARLGLHDKDRVVARNQDG-AQVRLRVTEGIRSDCVYLVHGFGQTAGGKGASDT
SLMTRKVDPLMGGTGMRVNFVNLVAV
>Acidobacteriota_bacterium_MDE3165982_acidobacteriota
RSQQVATNCEMCFWRCGVLAEVRDGKVVKLQGNPEHPLTEGRLCARGNAGTQLLYDPDRL
KRPMLRTGARGEGKFREITWDQALDFLAERMTQLKQKYGPESLAYFPHGVASGFFGTLMK
AFGTPNSAQCRGPREAGYALTFGRGLPVDLEESKLIVLIGSHIGENVFTSQVTAFSTAIE
RGARLIVVDPRFSVAAAKADWWLPIRPGTDIALLLAWMNVLIAENQYDREYIAEYAEGLP
ELTAHVREFTPEWAEGITEIPAARIRETARAMAAARPAVALHPGRHADDTQRSRAMALVT
ALLGAWGRKGGIVAGALPPPVRERATRYPQGLTLGLIDATLSGKPPIKGWIVYGQNVLES
IPLQARTRKAIDQLELMVVVDVLPVDQVNYADLVLPEATYLERYDVAVVAVAIRQPVIDP
LDTKPGWWIAKQLAARLGSDFPFETPEQHLEKTIEPLGVAPGYLHVHGAAPDQFPTGSGK
IELYSNVLKQLGFDPLPRYTPVTDPPVGYFRLLYGRAPVHSFARSENNAWLDALMDENQV
WINDEAARDLRVADGQRVVLENQDG-ARVAVRVTPGIRKDCVYMAHGFGQRAYHKGTSDT
QLMTRAI-------------------
>Acidobacteriota_bacterium_MDQ7006872_acidobacteriota
GRR-VASICGNCVNKCGFIARVEGERVVKLEPNPHFPKSRNMLCAKGNAGVKVVHDPDRL
KHPLIRTGPRGSGQWRKAGWDEALDFTARRMMEIKEKYGPHGMLFSSTEFQERFFRTFGA
AWGSPNVVLCLASGNVAFFATFGTVP--DLEHCEYVIVSGANRAEAFITPDTIDMMTRAR
GQMRLVYLDPRFSVTAARAGTWLPIRPGTDMAFYLAMLHVLIDEKLYDAAFVAAYTHGFD
ELVEHVKPFTPAWAERETEIPAGEIRRITREFAAAAPRAVVYRGRRSNDTHMRQAMALVN
ALVGNWDREGG-ILGKLPW--EERVERHPDGVYVDLREQVLAGQPPVKGWMIYKQNPLHA
LPDRARTRKMLEQMEFVAVIDIVPSDTAWMADVILPESTYLERTDPVEGFLAWRRQVVRP
RATRSCLEIMQGLAGRLGEKFDYDIDE-YVSIQLAKPGL--EVFDETGVWRPDFRTPSGK
IELANERFRRRGYAPLPVYVPPAQPPEGHFRLLPAKQSYFTHAANQNNLWLHELCPENAL
WINAKVAGRRGIAEGDEVLVKSSVGQVRVKAHVTEGIREDCVHLPHGFGQRAVGKGASDQ
DLIASATDAITGNAALHETFVTVEKA
>Acidobacteriota_bacterium_MDR1727241_acidobacteriota
--ETVTGLCGVC---CAVDIHLSGGRIDRLTPAKGHPRG--IVCPRGAAAREIVYSPDRL
LHPERRVGGRGEGRFERVSWEQAYDMIAENLQNLARRFGPETVCVYTGRTVESSANAVLL
PFGSPNTTLCYVSGMIAPRACFGM--HEDIERAELIIVWGANPATDSPPRKLIRIKDAQK
RGARVIVIDPRRSETAKATRRWVGLRPGTDGALALGVLHVLIDEGLYDRNFVENWTHGFD
ELKGYVKGFPPERVARITWTTPATIRRLARAIGRARSCAI-----YTCGVQAIRAVLTIQ
ALAGHLDAPGGK--R-TPLPVRPPVDKYPEAHAAELPRAILRGEPPVRAMIVAGASLITS
WPAPDLWRRALSSLDFLVTIDRFPTADSLYADLRLPATTMFEIES-YIQDVQFRRKVIEP
LEARNDYAIFAGLARRLGGRWP-QDEAAAVEYALRGTGVTPDELRAAGGVADGFETATGK
FEVASEWLRGHGYDALPVYVEPQEPPEAYLVFNSGARTQSDFRSQHNIPSLAKRQPW-LV
HIHGDDARARGIQDGDEVEVVSPRGRVAFRAHVTNDVTRGVVEANMGGGGPLGTPRANVN
QLT--NRDPISGFPVYKALLCDVRKR
>Acidobacteriota_bacterium_MDW7759383_acidobacteriota
-E--KRAICGIC---CWVIVDIDDGRLKSARADETSDLG--IICRLGEHSADIVYSKDRL
LHPLRRKGAKGTYDFERISWDNAYEIIVGRLQKIKAESGPEATAIYTGRVAVSSASSVLF
PFGSPNTLLCYVSAMIAPHVTMGL--FSDIENAELVVVWGANPATDSPPLDFHRIQKAAA
RGAHVIVIDPRRTRTVKVTGQWIPIRPGTDGALALGLCRVLIEEELYDEHFVKTWTRGFD
DFARYVRHFRPDVVEDITGVPEETVISLARWIAEADGAAP-----YSSGVQAIRATFAVW
ALAGQLDVPGSR--PGVANPDK-SLDRFPESHAIALPDSVLKGDPRIRALMILGGSIITA
WPEPKIWKKTLKNLDFLVSIDRQATADAAYADIVLPATTMYEIQS-YMTYFRIREKVIEP
PEARNDFFILAELARRLGGHYP-QNEDELLQRVLKNSGFTLQDVRKGGTVEDGFETPSGK
FEFASTILEEHGYDPLPVYTEPAEPPEEFLVFNSGSRVTTDFRSQHGIEALVKKRPE-LV
QIHTADAAERNIQSGDMVKISTARGSLVMRAFVTDDIMKGAVDADMGGGGPVGPENTNIN
ELT--NYDPISGFPVYKSLLCQIHKE
>Acidobacteriota_bacterium_MDX1387653_acidobacteriota
-GIKKKGLCGIC---CWVEVGIRDGRLESIEPDDGHPLG--MICRRGRHAPEIVHSENRL
KYPLVRTGPKGTREFERATWDQAYDRIVAKLEEIKRESGPEAVSIYTGRVAVSSASSVLF
PFGSPNTMLCYVSAMIAPHVTMGL--FTDMENAELLFVWGANPATDSPPLDMHRLEAAAG
RGADIVVIDPRHTDTARRTGQWVPIRPGTDGALALGMIHVMIEEDLHDDTFATQWCHGFD
DLVQYVQHFGPDVVESITGVPAATVRDLARRLCRATGASP-----YTSGIQAIRAVHTLF
ALAGHLDVPGGI--RGVENPDR-AVDRFPESHASGLVKSVLEGDPTIRGLIVHGASILTS
WPQTPVWRETLAKLDFMVCIDRQLTADAAYADVVLPATTMFEIES-YMTYFRIRERLIEP
VEARNDYLIMAELARRLGGEYP-QTEEELLRYVLQGSGYTPEQVREGGWVPDSFDTPTGK
FEIRSTILEDYGYEPLPKYVEPTEPPDKYLVFNSGARPHTDFRSQHGVDGLVRDNPE-AV
EINIEDARRRGIETGDLVEVRTPRGEVPFRARVTADIVAGAVECNMGGGTAVGPEEWNVN
ELT--NYDDVSGFPVYKALLSDIRKV
>Acidobacteriota_bacterium_PYU43065_acidobacteriota
KVL-IPTTCDMCVNKCSMIAIVEKGVLKKLNPNPENPKSKGMLCARGNAGIQQLYDTARI
KHPMIRTGERGEGKWKVVGWDEALDFAAQKLSAIKEKYGPQGTLWSSSEFQEVFFRNLSQ
AFGSPNSVLCLASVNLAYSVTFGTVP--DVQNARYIIMSGANRLESFITPDTMDLIDSTE
RKARLIYLDPRFTKTAAKADEWYPIKPGTDLAFILAMLNVIISENRYNKEFVSTYCSGFE
QLAEHVKQYTPDWAAEETQIPAKDIFRIAREFSDAAPRAIYYAGRRSDDFSMRRGQAILN
AIVGNWDRQGG-VLG-LPWDDAPRVKNFPDGVYLKLRENVLAGQPPVKAWMIYKQDPMSA
IPEQEKTLQMLRQMDFVGVIDIQMSDTAWYADVILPESTYLERLDPVEMLVLYRQPVVKP
LDTKPAFEIVQGLAKRLNSQFDYTMEQ-WIAEQVKPLPMPLDYMKKHGVYPPDFVTKSGK
IELLSERLREAGYDPLPVYHQPSQVPEGKFRLVLGRHAFFTHASTSNNPWLNSFSPENAL
WIHPKPADSLGINDASLVEVASGVGSVRLKARVTPKIRTDCVFMQHGYGKRA-NSGGSDA
QLIETAWDTVSGGAALHETFVKVRKV
>Acidobacteriota_bacterium_PYX43680_acidobacteriota
RKL-VPTTCEACVNKCSVIAVVENGTIHKLNPNPENPKSRGMLCARGNAGLQQVYSPARL
KRPLIRVGGRGEGNWRPASWDEAFDFAAKKLSETKDKYGPQGTLWSSSEFQEVFFRNLGA
AFGSPNQVLCLASVNLAYSLTFGTVP--DLLNSKYIIMSGANRLESFITPDTMDLIESAY
RKAKLIYLDPRFTVTASKADEWYPIRPGTDLAFLLAMLNVIVGENRYDKEFVANYTVGFD
KLTEHVKAFSPDWAEKETEIPAKDIVRIAREFSDAAPRAVYYAGRRSEDFHTRRAQAILN
AIVGSWDREGG-ILG-LPWDDAPRVKNFPDGAYLKLRENVIAGTPPVKAWMIHKQDPMNA
LPGQARTLEMLQQMDFVGVVDVQMSDTAWYADVVFPESTYLERTDPVEVLVVYRQQVVKP
VDTKTTLEITQGLAKRLGSQFDFTMDQ-WVAAQVKELPLPLEYLKKHGVYPPDFITKSGK
IEIYSDRLQEANYDPLPVYHAPAQPPPGKFRIITGRRAYFTQANTTNNPWLNQFAPENSL
WLNAAAADNLGIADGDRVEVTSTVGAVRLKTRVTQEIRPDCVFMLHGYGKKVAGTGGCDS
ELLETAWDKVSGNAALHETFVSVRKV
>Acidobacteriota_bacterium_RIK02707_acidobacteriota
-T--RRGICGIC---CWIVADIEDGRLVAVRADTGHPLG--MICRRGEHAPEIVYSEHRL
DTPLRRKGRKGTYAFEPVSWDEAYEQIVDRLTGIKSESGPEAVAVYTGRVSVSSASNVLF
PFGSPNTMLCYVSAMMAPHLTLGL--FADIENAELVVVWGTNPATDSPPLDMIRLEAAAQ
RGTKVVVIDPRYSDSARRTGEWVPIRPGTDGALALSMIGVMIDEDFHDDDFAENWCRGFE
ELKSYVQHFSPEVAESITGVPAGTIRELARRIGTATGACP-----YTSGIQAIRAVLTLF
ALAGQLDVPGGV--PDVENPDL-AVERFPESHASGLVNSVLDGDPRIRALIVHGASILTS
WPQTPLWRETLSGLEFLVCIDRQLTADAAYADIVLPATTMFEIDS-YMVYFRLRERLIEP
VEARNDYLIMAELARRLGGEFP-QTEEELIRFALAGSGFTLEQVREGGWVPDGFDTPSGR
FEITSTTLEDHGYEPLPRYTEPVEPPAQFLVLNSGARTHTDFRSQHGIAGLVVDNPE-TV
ELHQHDAEARGIRPGDLVEVRTARGSVPFRARVTSGIVEGAVEVNMGGGTPVGPPQSNVN
ELT--NFDEITGFPVYKALLCEVAKV
>Acidobacteriota_bacterium_RPJ70375_acidobacteriota
Q-RKVPTFCDICFWKCGAIAHVKDGKLWKIEGNPEDPLCRGRLCPRGTGGVGAHFDPDRL
RTPLVRRQKRGQEVWTAVTWDEALNVVAEKMNAIKAKYGPEAVALFSHGIGGTFLKHTLK
AFGSPNTAQCRGPRDVGFALTFGEEVRTDIRNSRCLVLIGSHLGENMHNTQAQEFAEAVG
AGASIIVVDPRFSVAASKAKHYLPIRPGTDLALLLAWINVIVAEGLYDKDYVAAHGFGFE
AFAAEVLPFTPEWAYPETGIEPGVIRETAREMARYRPATLIHPGRHADDAQRSRAIALLN
ALMGSWGRKGGFMVPGYPAPVKGKVRKYPEAITTGIRHATLTGEPPIKGWMVYATNLIHA
MPNEAETIEAIKALDLLVVVDVIPSEIAGWADVVLPETTYLERYDELNVEVALRQPVVLA
PDQKPNWWIARKLAEKLGGAYPWQTIEEYLEHRLKRAGMSLAQLREKGIVREEFPTPSGK
IEFYSAQLRDSGFDAVPKYKRPAAPPEGSFRLLFGRSPVHSFSRTQSNPILHEMMAENEV
WVNASIAARLGLASGSVVRLRNQDG-VRVKVKATERIRPDCVYMVHGFGHTAFRKGASDA
QLITRETDPLMGGTGMNVNFVSIEA-
>Aciduliprofundum_sp_PMP75843
--MEVKTVCPYCGVGCNIIVVSDGNRVLNIIPSKYEAINYGTLCIKGWKGLNYTESKKRL
KKPLLK--KGD--GFIEISWKEAIKIAANNLKEIMERYGPDALGFQSSANEDNYLQKLAQ
VFKTNNIDSCHASTIEGLISTIGAMTIRDIDNAELYFVIGSNTTEQHPIIGAR-IINNII
SGKKLILADPRKIQLSNFSSIHMRHYPGTDLALLNTMANIIVEKGLYNKKFIEERT-NFE
EFLKVIEFYDADRGARITGVDPDLIEKAAIMYAKSR-SIIMGITQHTQGTENVQAIANLA
MLTGNIGKSGTGALRGLPGDQREEAPSKPAALNEMF-HLALEGK--IKALYIMGENPIIS
EPENEKIIEAFKRLEFLIVQDIFMSETAEYASLVLPSYSFAEKIGTFTNT---RRPFLNP
PETRADWEIITMIAREMG--YEYNSPED-VI-EISPKGINYSCI--EGVQPDCFR---G-
-----K-----GFMP-AYWKRPSET-TDYYILTTGRLYYQFHTGTMKSNILEREAPFPFA
EVNPEDAKYLSLRDDDCIRIISKFGELTTRVRITDVVPKGIVFMPFHY-------ESPVN
RITNPNIDPVARIPELKVTAVRIERC
>Actinomycetota_bacterium_KAA0232261_terrabacteria
-T--RRGICGIC---CWIVADIEDGRLVAVRADTGHPLG--MICRRGEHAPEIVYSEHRL
DTPLRRKGRKGTYAFEPVSWDEAYEQIVDRLTGIKSESGPEAVAVYTGRVSVSSASNVLF
PFGSPNTMLCYVSAMMAPHLTLGL--FADIENAELVVVWGTNPATDSPPLDMIRLEAAAQ
RGTKVVVIDPRYSDSARRTGEWVPIRPGTDGALALSMIGVMIDEDFHDDDFAENWCRGFE
ELKSYVQHFSPEVAESITGVPAGTIRELARRIGTATGACP-----YTSGIQAIRAVLTLF
ALAGQLDVPGGV--PDVENPDL-AVERFPESHASGLVNSVLDGDPRIRALIVHGASILTS
WPQTPLWRETLSGLEFLVCIDRQLTADAAYADIVLPATTMFEIDS-YMVYFRLRERLIEP
VEARNDYLIMAELARRLGGEFP-QTEEELIRFALAGSGFTLEQVREGGWVPDGFDTPSGR
FEITSTTLEDHGYEPLPRYTEPVEPPAQFLVLNSGARTHTDFRSQHGIAGLVVDNPE-TV
ELHQHDAEARGIRPGDLVEVRTARGSVPFRARVTSGIVEGAVEVNMGGGTPVGPPQSNVN
ELT--NFDEITGFPVYKALLCEVAKV
>Actinomycetota_bacterium_MCL4473179_terrabacteria
--MRRDTICGIC---CWVTAEL-KGRLVSVEAQQDTPLG--MICKLGEHSPEMVYSPHRL
QYPMRRTGPRGSGRFGRITWDEAMETIASRLKQTREEHGAEACGIYTGRTAVSSASSVLF
PFGSPNTFLCYVSAMIAPHVTMGL--DSELEQAELIVVWGANPATDSPPMAHKQIMEARQ
RGAEVVVIDPRRNGTARECGEWVPIRPGTDGALALSMIEVLIEEDLYDEQFVNEWTVGFE
ELSRYVQHFRPEAVEEITWVPAGTIRSLARRIAGARGASP-----YTSGVQAIRATMVLW
ALAGQLDVPGGR--REVANPAR-AIDRFPESHAISLPEAVLEERPPIKSLLVLGGSIITS
WPQPDIWRRTLESLDFLVTIDRQLTADSAYADIVLPATTGFENTS-YMTYFRIRERLIEP
VEARNDLLILGELAGRLGGEYP-QSEEELLEHVLHGSGFTPDDVRAGGSVPDGFETPSGK
FEIASSILEEHGYEPLPAYTEPREPPEGYLVFNSGARVRTDFRSQHGVYSLASAAPE-QV
TINSIDAAERGISGGDEVIVATPRGQLRFRAFVTDNIVRGAIDANMGGGGPVGPEDCNVN
GLT--RYDPISGFPVYKSLLCDVMPV
>Actinomycetota_bacterium_MCL6092869_terrabacteria
--MDIDTICGIC---CWITATL-VGRLTEARAQQGHPLG--MICRLGRHAPEMVYSRHRL
RHPLRRTGPPSSFEFEQISWDEAMETIAARLKQIKREHGAEACGIYTGRTAVSSASSVLF
PFGSPNTFLCYVAAMIAPHVTMGL--DSDLEQAELVVVWGSNPATDCPPLAHQQILAARD
RGAEIVVIDPRRNGTARESGEWIPVRPGTDGALALGMIQVLIEEDLYDEKFVDEWTVGFD
ELARYTQHFRPEAVEEITGVPAATVRGLARRLAAARGASP-----YTSGVQAIRATMILW
ALAGQLDVPGGR--PGIANPNK-ALDRFPESHAISLPEAVLEQRPAIRSLIVLGGSIITA
WPQPEIWRRTLASLDFLVTIDRQLTADAAYADIVLPTTTGFENTS-YMTYFRIRERLLEP
VEARNDLLVLGELARRLGGEYP-QSEEELLEHVLAGSGFSVDDVRAGGAVPDGFDTPSGK
FEIASSVLAEHGYEPLPVYTEPKEPPERFLVFNSGARVRTDFRSQHGVEGLAARAPE-LV
SISPADADARGIADGDEVFVATPRGRARFRAFVTANIVPGAIDANMGGGGPVGPDGCNVN
DLT--RYDPISGFPVYKSLLCEVTPV
>Actinomycetota_bacterium_MDK1291444_terrabacteria
-SDISSGICGIC---CWVKVGVRDGRLETIAPDEGHPLG--MLCRRGRHAMDIVYSKDRL
RYPMKRAGPKGSHEFEQISWDEAYDLIVENFERIKMESGPEATAIYTGRAPVSSASSVLF
PFGSPNTMLCYVSAIIAPHVTMGL--FSDIENAEMLFVWGTNPATDSPPLDMHRLQAATA
RGADIVVIDPRRTETAELGAQWVPIRPGTDAALALSMIGVLIDEDLYDEDFADNWCHGFE
ELRSYVQHFSPEVTETITGVPAGAIRDLARRLAGATGACP-----YSSGIQAIRAVYSLF
ALAGQLDVPGGI--LEQPNPDR-AVDKFPEGHASSLVDAVLHEDPAIRALIIHGASILTS
WPQTPIWEETLAKLDFVVCIDRNLTADARYADVVLPATTMFEIDS-YMTYFRLRDKVIEP
VEARNDYLIMAELATRLGGHFP-ATEDEMIRRALDGSGFTVEDVREGGWVADGFDTPTGK
FEIWSTILEDYGYEPLPKYTEPTEPPDEYLVFNSGARPQTDFRSQHGVGGLAKDSPE-IV
EINLEDAAERGINTGDLVEVATKRGAVPFRARVTDGIVKGAIEANMGGGTAVGPDEWNVN
ILT--NYDEISGFPVYKGLLCEVVKL
>Actinomycetota_bacterium_MDP2623087_terrabacteria
KAKTTYGVCDMCPWKCGIVVHSVGGVAKKIDGNPLDPKSRGMLCARGQAGISFAEDPDRL
RAPMVRTGDRGQGRFREVSWTEALDESAARILEIRDRYGEESLAIFGHTGGEFWFTDYFQ
AWGTPNAALCLSPRDEASILTTGFPVPVDWSGLECLTLIGSHIGEDARNTLMQDFADGRA
RGMRAIVVDPRFSSVAAKADVWLPIKPGTDTALLLAWMNVMIGEGLYDADFVDSWTEGFD
RLAAHVAEFSPEWAGPITDLDASQIRDTARLMAEHRPRSVIMPGRHVNDTQRMRAVLSIN
ALLGAYGREGGLPIEAHPPPTKARAKTF-LRGPTALQELIISGDPPIKGLIVYGTNLLNS
VPNPERTKQALRELDFVLAIDVLPQEHVAWADVVLPEASCLERYDELSVMIALREPAIEP
MDTKPGWWMARELGIRVGDAFRWESIEEYLDKRLLSISSSIEKLRAGGVIPSDFPTPSGK
IELYSAALAEAGLDPLPVYEPVEEPPAGYYRLLYGRHPVHTFAKTQNTPVLNELYPENEL
WVNAASAREGGWSDGDYAWLENQDG-ARIRIKATERIRPDAVFMVHGFGQDANRRGASDT
KLQTRRLDPVSGGAGMRNNFVRLLS-
>Actinomycetota_bacterium_MEA1903963_terrabacteria
KTQTTYNYCDMCPWRCGIVVKTVNGEVRKIDGNPRDPKSRGMLCARGQGGVSFMYDTDRL
QAPMMRTGARGEGKFQEVSWEQALEFIADKLAEIKERSGPEALAIAGHTSGDFWFTDLFQ
AWGTPNAALCLSPREEAAQLTYGSAVPVDWDELQCLTLIGSHIGEDTRNTVMQDFSNMWS
RGGKVIVVDPRFSSAATKADYWLPIKPGTDTALLLAWMNVIITEERYDAEYVAEWTVGFE
QLQAHVQEFTPEWAAQITDLPADKIRETARVMADNSPQSVIMPGRHVNDTQRMRATYLIN
ALLGAYGRHGGMALEEHPPPTKARAEDF-WRGATALQELIITGDPRIEGLIIYGVNFLNS
IPNKERTIEALKALDLVVAIDVLPMEHVAWADVVLPEATYLERYDSLWACIAMREPAVPP
LDTKPGWWMARELALRVGESFKWEDIEEYLNHELRSVGSSLEKLHAGGVLPEDFHTPSGK
IELFSQALEDNGFDPMPVYEATEEPPNGFYRLLYGRTPVHTFAKTQNTPVLNEVYPENEV
WLNEDAASTEGVKDGEEVWLENQDG-ARVKVKATQRIRTDAVFMPHGFGHNANGAGASDT
VLQTRALDPISGGAGMRINFVKILK-
>Actinomycetota_bacterium_TET48267_terrabacteria
-E--KKGICGIC---CWIIADYDKGRIAGIRPDKESQMG--IICRLAEHAPEIIYSKDRL
LYPMKRKGDKGSYGFERISWDQAYETIVEKLISIKKQYGPESNAIYTGVVAVSSASSVLF
PFGSPNTMLCYVAGMIAPHVTMGF--FSDIENSELIVVWGTNPATDLPPIDMKRILKAQK
QGAEVVVIDPRKTATVKMTDQWIPIRPGTDGALALGMINVLVEEELYDDDFVINWTTGFD
DLVKYTQHYRPEVVEHITGVPKEDVVSLARKIAQAKGASK-----YTSGVQNIRAALILW
ALAGQLDVPGGL--DKVENPDP-RLDKFPEAHAIALPRSVLEGDPKIRSLIILGSSIITS
WPNPGIWKRTLNELDFLVTIDRQLTRDSAYADIVLPATTYFENIS-YMTYFKIRERMIEP
LEARSDVFILSELARRLGGHYP-QTEEELLCHVLAGSGFSLDDVRKEGLVDDGFETPTGK
FEIASTILEEYGYEPLPKYIEPKEPPEKYLVFNSGARVTTSFHTQHGIRGLFRDRPE-TV
MINCEDAAKRGIVNGDKVMIKTPRANVVQRAIVTGDIKKGCIDANHACGSPVGPQNSNIN
DLT--NYDPISGFPVYKSLLCEIVKV
>Akkermansiaceae_bacterium_MCP5544514_PVC
KAERIPTFCDICFWKCNAIASVRDGHLWKIEGNPADPLCQGRLCPRGTGGIGAAGDPDRL
KRPLIRTRERGEEMWREVSWDEALAYIAERMKAIAVEHGPESMALFSHGLGGTFLKHTWK
AFGSPNIAQCRGPRDTGFELTYGEGIRTDIENARCIVLIGSHLGENMHNTQVQEFSKAVH
AGATVIVADPRFSVAASKAKHYLPVKPGTDMALLLAWMHVLVTEKLHDAEFVAAHGHGFE
SFAAHVARFTPEWAYPETGIEPDVIRETAREMARHKPATLVHPGRRVDDAQRARAVALLN
ALLGNWNRKGGFMVPSYPDPKRPRLKRYPEAITTGIREATITGKPPIKGWMVYATNLLHS
LPNEKETLRAIDALDLLVVIDVIPSEIAGYADVVLPESTYLERHDDLNVEVALRQPVVKS
PDQKPNWWIARELAAKLGASFPWNDIEEYLRYRVKGAGLDWETLKREGIVKEEFPTPSGK
VEFYSNQLEAAGFDPMPVYQAPDPGPPGSFRLLFGRAPVHSFSRTHSNRLLSDAMPENAL
WLNADVARRYGLKSGDKVRLRNQDD-VLIAVKATQRIRPDCVYMVHGFGHTAFGKGASDS
QLVTRKTDPLMGGTAVNVNFVTLEP-
>Akkermansiaceae_bacterium_MCP5546434_PVC
KAERIPTFCDICFWKCNAIASVRDGHLWKIEGNPADPLCQGRLCPRGTGGIGAASDPDRL
KRPLIRTRERGEEMWREVSWDEALAYIAERMKAIAAEHGPESMALFSHGLGGTFLKHTWK
AFGSPNIAQCRGPRDTGFELTYGEGIRTDIENARCIVLIGSHLGENMHNTQVQEFSKAVH
AGATVIVADPRFSVAASKAKHYLPVKPGTDMALLLAWMHVLVTEKLHDAEFVAAHGHGFE
SFAAHVARFTPEWAYPETGIEPDVIRETAREMARHKPATLVHPGRRVDDAQRARAVALLN
ALLGNWNRKGGFMVPSYPDPKRPRLKRYPEAITTGIREATITGKPPIKGWMVYATNLLHS
LPNEKETLRAIDALDLLVVIDVIPSEIAGYADVVLPESTYLERHDDLNVEVALRQPVVKS
PDQKPNWWIARELAAKLGASFPWNDIEEYLRYRVKGAGLDWETLKREGIVKEEFPTPSGK
VEFYSNQLEAAGFDPMPVYQAPDPGPPGSFRLLFGRAPVHSFSRTHSNRLLSDAMPENAL
WLNADVARRYGLKSGDKVRLRNQDD-VLIAVKATQRIRPDCVYMVHGFGHTAFGKGASDS
QLVTRKTDPLMGGTAVNVNFVTLEP-
>Aliarcobacter_butzleri_WP_260876004_campylobacterota
KTKMVKTICTVCSVGCGVVAEVQNGVWVRQEVAQDHPVSLGGVCCKGASMIDMVRSEVRL
KYPMEK--VNG--QWKRVSWDEALDKIANQLKSIREKNGPDGTMFIGSANEQAYYRKFAA
FYGTNNIDLCHSSTVTGVANTFGAMTLGDIQNAKAVLIMGANPAVAHPVGFQH-FLKAKE
NNTKLIVVEPRYTKTAAKADLYARSRSGTDIAFMYGMIHLIIKNGWEDKSFLENRV-GYE
DIFEEAKKWTPEVVEEVTGVPADELIQITKLFATSKPACLMGLTQHSIATGNTRLGPILQ
MILGNMGVEGGGNLRGLPGG-KANVLEKNFTLARWY-EGVLQNND-LKALVVLGCGI-TS
TAQIQQVKRGLDNVDLLVLGDPFVNEAAVLTDFLLPISTQFESSGSVTAT---RTQVVEP
LESKTDHFVMFELAKRLG--FYFQWPED-AR-EITTAGHTPERLKNYGLPPTHW-CPYG-
-----N-----GARA-IAWNFPDRPPDQFIVMVTGRLVTHSGAGAEASKYLSKLDGEMFV
DINPNLAATLGIKNGEMVWVHGVEGKIHVKAKFSHSVDEKTVFMPFHFMGQKYPAGESCN
TVVGYGYDIMTQIPETKTGLCRITKA
>Aliarcobacter_cryaerophilus_WP_260962993_campylobacterota
KAKIVKTICTICAVGCGVKAEVHNGVWVRQEVAQDHPVSLGGVCCKGASMIDMVRSEVRL
KHPMEK--VNG--QWKRVSWDEALDKIANQLKTIREKDGPDGTMFLGSANEQAYYRKFAA
FYGTNNIDLCHSSTVTGVANTFGAMTLGDIQKAKAILIMGANPAVAHPVGFQH-FLKAKE
SNSKLIVVEPRYTKTAAKADLYSRLRSGTDIAFMYGMIHLILKNGWEDKSFLENRV-GYE
DIFEEAKKWTPEVVEEVTGVPAAELIQITKLFATSKPACLMGLTQHSIATGNTRLGPILQ
MILGNMGVEGGGNLRGLPGG-KSNVMNKNFTLARWW-SGVIAGNN-LKALFVLGNGI-TS
TAQVQQVKKGLDNVDLLVLGDPFVNEAAVLTDFLLPIATQFETSGSVTAT---RSQVVEP
LESRTDHFVMFELAKRLG--FYFNWPED-AT-EIASGGHLPERLKKYGLPPTHW-TPYG-
-----N-----GARA-KAWNFPDRPPDQFIVMVTGRLVTHSGAGAEASKYLSKLDGEMFV
DINPNLASNLGIRDGEMVWVHGVEGKIHVKAKYSYSVDEKTVFMPFHFMGQKYPKGEAAN
TVVGYGYDIMTQIPETKTGLCRIEKA
>Aliarcobacter_skirrowii_WP_319082930_campylobacterota
KAKIVKTICTICAVGCGVKAEVHNGVWVRQEVAQDHPVSLGGVCCKGASMIDMVRSEVRL
KHPMEK--VNG--QWKRVSWDEALDKIANQLKTIREKDGPDGTMFLGSANEQAYYRKFAA
FYGTNNIDLCHSSTVTGVANTFGAMTLGDIQKAKAILIMGANPAVAHPVGFQH-FLKAKE
SNSKLIVVEPRYTKTAAKADLFSRLRSGTDIAFMYGMIHLILKNGWEDKSFLKNRV-GYE
DIFEEAKKWTPEVVEEVTGVPAAELIQITKLFATSKPACLMGLTQHSIATGNTRLGPILQ
MILGNMGVEGGGNLRGLPGG-KSNVMNKNFTLARWW-SGVIAGNN-LKALFVLGNGI-TS
TAQVQQVKKGLDNVDLLVLGDPFVNEAAVLTDFLLPIATQFETSGSVTAT---RSQVVEP
LESRTDHFVMFELAKRLG--FYFNWPED-AT-EIASGGHLPERLKKYGLPPTHW-TPYG-
-----N-----GARA-KAWNFPDRPPDQFIVMVTGRLVTHSGAGAEASKYLSKLDGEMFV
DINPNLASNLGIRDGEMVWVHGVEGKIHVKAKYSYSVDEKTVFMPFHFMGQKYPKGEAAN
TVVGYGYDIMTQIPETKTGLCRIEKA
>Alkalilimnicola_ehrlichii_WP_011628382_pseudomonadota
SRKETYGFCDMCFWRCGIKVRSRDGRAVKIDGNPEHPHNYGIVCAKGNAGPMWAYDPDRL
KYPMRRVGKRGEGKWERISWDEALDEVAEGLSRVRERYGAHALTVIGHGTWMKPYTRLGE
AFGTPNTCLCCGPRLITNDLVAGRNLTVDLKNCRYTLMLGRNITEALHNGEVRGWMDAMA
DGAKSVYVDPRYTVTASKSQEWLPIRPLTDHALVLALIHVVIEEALYDRAFVDEYTIGLE
ELRQRVRGYTPEWAEGETEIPAATIRRIAREMAEAAPRVLVYSARRVNQLGMGVAIAQLN
ALFGVWDRYGGIFIPELPPPKNLRAGRYPRGLANHLWRTMAEEKPPIKAFIAAGGNGFLS
GPDYDLTRRALENLDFFVACDVMPNEMNMYADILLPEASYLERYDDLQTGVALRAPAMKP
LESRDAWTICKQIAERLGGRFPHDSVADLVDERLRKVGLSREELERTGVAPEHFPTPSGK
LELVPSRLKELGYLDALDYPQVERAPE--FHLAFGRTGVHTHTRTQNNLWLTEFMAENSL
WIHPEAAAARGIREGDTLRVTDRKG--RLPAKVTRRIRKDTVFMVHGFGGFAYGRGGATS
NLISNDEDPYIGSAALDRALVRVEKL
>Alkalispirillum_mobile_WP_121441516_pseudomonadota
TRKETYGFCDMCFWRCGIKVRSRDGRVVKIDGNPEHPHNYGIVCAKGNAGPMWAYDPDRL
KYPMRRVGKRGEGKWERISWDEALDEVAAGLARVKEQYGPQALTVIGHGTWMKPYTRLGR
AFGSPNICFCCGPRLVANDLVAGRTLTLDLENCRYFLMLGRNITEALHNGEVRGWMDAVA
EGAKSVYVDPRFNITASKSQEWLPIRPLSDHALLLALIHVVIEEQLYDQAFVAEYTTGLD
ELRQRVQPYTPEWAEGETEIPADTIRRIAREMAEAAPRALVYSPRRVNQLGTLLAIAQLN
ALLGVWDRYGGIFIPELPPPRNLRAGAFPRGLANQLWRVMATEEPPIKAFIAAGGNGFLS
GPDYELVHKAIENLEFFVACDVMPNEMNRYADILLPEASYLERYDDLQTGVALRSPAMEP
LESRDAWTICKQIAERLDGQFPHESVADLVDERLRKVGLSREELERKGVAPEHFPTPSGK
LELVPSRLKAMGYEEALDYPQVAREPD--FHLAFGRTGVHTHTRTQNNPWLTEFMAENRL
WVHPDAAAERGIEDGDPLRVTDRKG--RLRAKVTRRIRKDTVFMVHGFGGFAYGRGGATS
NLVSNDVDPYLGSAALDRGLVRVEKA
>Alkalispirochaeta_odontotermitis_KGM43363_spirochaetota
---SVYSICGMCTVRCPIKVDVEDGVVKWIEGNPNDPGMKGRLCAKGSAGLAMLYDYERP
QHPMIREGERGEGKWKKASWDEALDYISGRLKAIIKEHGAEAIALSDRGPFRDIHRSFLR
AIGSPNYFTCARNVQHASLSLFGGRKNYDYGNCKHLVLYGRNVFESLRVKQSNIIMDMLE
RGGKITYIDPRAAGTAMKATRYWAIRPGTDYALNLGIIHTVLRDKLYDAGFVNKWVDGLK
ELESFVIPYTPEWAARETGIPANEIVAFAHEIAEDSPAVIFHPGWMMDSFYAVRTAYILN
ALMGAFETPGGLKLLNIP--KEKRV-KHKPGLLQLLYPAILSEDPPVKAYIAFRHDPLLS
LPDPEAQKEAFDKLDLVVAIDANYSETGWYADVLLPSATYLEKASVLTTGFGIRQQAVEP
RDAKPDWWIFKSLAERLGGEFKFRDMEDFWEWQLQDTGITVDDLKKKGSVPQDFKTPSKK
IEFVSSRLAESDIESFKPYESPQAPDDGYYRLAFGRSPVHTHGRTQNNPVLSEIMPENQL
WLNADEAAKLGVSNGDRVQVTSSDGSHSINAFVTEFIHPESVFMVHGFGRKGYNKGLADY
RFETGVYDPVGGGNSLLECFVKVEKA
>Alphaproteobacteria_bacterium_MBN52400_pseudomonadota
-QYATPTICEMCFWRCGILGKTREGKLLNVTGNPDHPLSRGRICARGLSGVQLYYDPDRL
KKPLIRIGERGEGRWRTADWEEALDRVAAGIRQCLKKYGPNSIAHFPHGSSARYFKELMK
LLGVSRYSQCRGPRDTGYKLTFGTGPRTDFDETRVILLTGSHIGENVHTSHVREFSNALS
RGAKLIVLDPRYSVAASKADFWFPIRPGTDMAFLLSLINLLIREGNYDHQFVEQHCTGFE
ELKHAVAYATPEWAASVTELKAEQILQTAKILGDARPRVVIHPGRFSNDTQRSRAHAILT
ALLGCWGREGGIILGKKP-PPH---EGYP------ILKASINKTEPVKLWFLYGTNVLHS
MPVPEQTIKALKQLDFVFMTDIQPSEPALYADVILPESIYLERYDAFKVTIALRQPVVEP
LDTRDPYWITRQLAVRLGESMPCQTMEEALDRQFSEIGSTLAEVSRTGFIGSGFRTPSGK
IELYSHQLAQAGLDPIPRYEELEEVPRKTLRLLSGRSPYHSFTRTMNNMWLTEIMPVNPI
WINNKVADFMGLKNGQLVELENRFG-KRVPVLVTPGIRHDVVFLAHGWGQVAHKQGASHN
NLISCKEDPATGATGLRCNYVRIEP-
>Alphaproteobacteria_bacterium_MBT4018037_pseudomonadota
KKKKIKSICTHCSVGCTVMAEVDKGVWTGQEPGFDSPFNLGGHCAKGASVREHAHNERRL
KYPMKL--TGG--KWQRVSWEQAINDIGDKMLDIRKASGPDSVYWLGSANEQSYLRKFYA
FWGSNNGDICHSTTVAGVANTWGAMTYNDMHNSRSMFLIGSNPAEAHPVAVQH-ILRAKE
NNAALIVCDPRFTRTAAHADEYVRFRPGTDVALIWGILHHIFKNGWEDKEFIRQRV-GLE
QIKAEVKNWTPEETERVTGVPGAQLKRVARTLANNRPGTIMGGTQHTNGNNNTRAYCILQ
LALGNMGKAGGGNFRGLPGG-KSRVMESKIPVSRWI-DGVLE-QN-VRAMVLWGHAV-NS
QTRLPEMKKAMEKLDLMVIIDPVPTFASVIPDYVLPAATQYETYGSVTAS---RDKVIEP
IEAKPDHEVMYLFAKKLG--FE-PFIED-IR-EFNTTGQSPERMRKYGLPPGHF-APFG-
-----N-----AART-VVWTFPDRPPDQFTILTSGRLVEYEGGGDEANKWLAELQQEMFL
EINPRDANNLGIRAGGQVWVHSPEGKVLVAALITERVASGVVFMPFHFGGQKYPPGEAMN
MCGTYGYDSVTQMQETKVTLCRVEAA
>Alphaproteobacteria_bacterium_MDP6350635_pseudomonadota
-AEWEKGICGVC---CWVQVRLENGTLKDIRADTNQPLG--MICRRGRHAPEIIYSERRL
RYPMKRMGSKGTHEFERITWDEAYDLIVANLNRIKQESGPEAVAIYTGRLAVSSASNVLF
PFGSPNTMLCYVSAMIAPHVTMGL--FTDMENAEMLVVWGANPVTDSPPLDMIRLEAAAA
RGADIVVIDPRRTETALRTGQWVPIRPGTDAALALSMIGVMIDEELYDEDFAEDWCHGFQ
ELRTYVQHFPPEVGETITGVAADTIRDLARRIRNATGACP-----YTSGVQAIRAVLTLF
ALAGQLDVPGGI--ADQSNPDL-ALEKFSESHASSLINSVLDGDPRIRGLIVHGASLLTS
WPQTPLWRETLSKLDFLVCIDRQLTADSAYADLVLPATTGFEIES-YMVYFRLRHKVVEP
VEARNDYLIMAELAARLGGEYP-QTEDELIRFALEGSGYTLEDVNAGGWVPDGFDTPTGK
FEIWSTVLEDDGYEPLPKYVEPTEPPEQFLVFNSGARPHTDFRSQHGVEGLAKDNPE-TM
ELNTEDAQRRGIATGDMVEVRTARGAVPFRARVTDDIIGGAVECNMGGGTPIGPKEWNVN
ELT--NYDEISGFPVYKSLLCDVVKV
>Alteromonadaceae_bacterium_PCK03526_pseudomonadota
-DVWKKGICGIC---CWVEAGYEEDKIVELREDPDHALG--MICKRGQHAPEIIYSEHRL
RQPMKRVGPKGSHQFEPISWDEAYDTIVENLNKIKQESGAEATAVYTGRVKVSSASNVLF
PFGSPNTMLCYVSAMMAPHVTMGL--FTDIENAEMLLIWGANPATDSPPLDMYRLEAAAK
RGADLVGIDPRRSESIQRTSQWLPIRPGTDGALALSLIEVLIEEELYDEDFVENWTHGFD
ELCQYVQHFTPEVAEKITGVGADDIRDLARRIANANGACP-----YTTGLQAIRAVHILF
ALAGHLDVPGGV--LGQENPDL-AVDRFPESHAMGLVDAVLKKDPHIRGLIVHGASLLTS
WPQTQVWRETLSKLDFMVCIDRQLTADAAYADIVLPATTMFEIDS-YAVYFRLREKMVEP
VEARNDYLIMAELAERLGGHYP-QSEDAMIRQALVGSGYSLEDVKEGGWVKDKFDTPTGK
FEIWSTVLEDFGYEPLPKYVEPKEPPAKYLVFNSGARTHTEFRSQFNIKGLCKENPE-VV
EMNTHDAQARGIQSGDLVEVSTARGQVPFRAVVSEDIVRGAIECNMGGGVPNAPQEWNAN
LLT--NFDEISGFPVYKALLCEIRKL
>Anaerolineaceae_bacterium_4572_52_OQY30657_terrabacteria
SDS-VYTMCEMCVWRCGVRAKVKDGVVHKLDGNPFHPHSRGMLCPRGQAGIAALYDPDRL
KYPLIRKGARGEGKWARASWNDALDYVAGRMQEIKNRYGPEAMVFSTTHLIQTQFENLLK
AYGSPNYGLCFNAMITSNLLTYGEEP--EYTGAKYIILTGRNLLEAISNSETQDLVAAMA
RGTKLVVLDPRFTKTAAKADLWLPIKPGTDLAFYLAMLNVIISEDRYDAHFVEKNTVGFE
EVAAEVKPYTPEWAAGKCEIPAETIRQVARDFAMAAPNAFIHPGWRTNSFQTSRAVAILN
AIVGNWEQPGG-HGGVQPPPRALRLWKYPLGVFQEIRDNILSGNPQAHGWFIFRQNPVNS
LPERRKTIEAMSKLEFIVTTDISMNDTAWFSDVVLPEATYLERYDPLSVMVFIRQPAIEP
MESKPGLWIFKELGQRLGGDFQYEDEEDYIRQQIAPLGITLEELKEKGHYTHEFNTASGK
IELASEALRNSGFAAAPTWEAPAQNEADQFYLLSGKLAQHTQFATQNNQYLHERRPDNPI
WLNPEPARQRNLKNGDLAWVESDGGKIKTPVHVTEKIRPDSVYMTPGYGNVAYASGVSDS
DLHLTFTDPVSGSQALSQTCVKITRV
>Anaerolineaceae_bacterium_MBI1281871_terrabacteria
KQS-IPSMCEMCVWRCGLIAKVRNGRVVKLDGNPDHPHSRGHLCVRGQSGLMNTYDPDRV
LTPLIRTGKRGEGRFRKATWEEALDLTASKMLEIKNTYGPEAMVFSSTHLSQVQFENLLY
AYGSPNYGLCFNAMIVSNLLTYGEEP--IYDDLQYIILTGRNLMEAISTSETGELSEAIT
RGVKVVYLDPRFTKTAAKATEWLPIKPGTDSAFHLAMLNVIINEKLYNQSFVDQYTVGFD
ELVKEVEKYTPEWAATITEIPAETIQRIAREFAAAAPHALAHNGWRTNSFQTERAIAILN
ALVGNW---NVTESGVQPSPRALRLGKYPIGVFQELRDNVLTGQPQAHGWFIARQNPVMS
LPDRTKTLQAFEKMDFIVTVDILMNDTAWFSDVVLPEASYLERYDPLNPVIFLRQPVIDP
QEAKSALWIYKQLGERLGGDFQYKDEEDYIRQQIAPLGVSFEELKSKGFIEASWNTPSGK
IEIFSDTLSKIGFPGVPVWQEPPQPPPGRFYLLTGKVAQATQFGSQNNQLLNKYADEPRM
WMNIDVASERGIEDGDWVEVLSDVGQVNVQVKVTPAIRHDCVYMTPGYGHLAFGRGASSS
VLHVTYTDPISGGQALSQTFVTVRKV
>Anaerolineaceae_bacterium_MBS59776_terrabacteria
AEKQVKSICGNCAVGCGFIAEVENDTWVSIEPWFEHPINQGSLCSKGSAAREHVISEKRL
KSPMKL--DGG--KWKRISWDTAMSEITAKLQDIRKKHGPDALMILGSANETSYARKFAA
FWGSNNIDICHSTTVAGIANTWGAMTMNDIRNSQCVFIIGENVCTSHPIAMQH-ILTAKE
NKAQIVVADPRFTQTAAFANKFLQFRSGTDVALIYGLINVILKNGWEDKSMINDRT-GFS
DLKKELKRYDLDTVSDITGVPVKDIEHAARIMAENRPGTLMGGTQHTNGTSNTRSYAALQ
LVLGNMGKVGGGNFRGLPGNTKANVMGKKFTVARWY-EGVLM-QN-VHAA-FWG----SC
NSQMD-IKTA-DKV-LLVDIDPFVTTTSILPDYILPAATVYEQSGSVTNS---RNQIVKP
VESRKDLDIILDLADRLG--FG-ELPED-IR-EWNTTGQTVERMKRWGLPPKHW-APYG-
-----N-----GARF-HVWTMKDRPPDQYLILSSGRQVEFEGGGNSNCWWLVELQPEMYA
EIHPRLANDNRIKHGDMIWVESAQPRIKVKAKLTRRVSPDMVYLPFHWGGSKYPEGESAN
TVMNYGYDRITQMQETKTGLCRIMKA
>Anaerolineae_bacterium_HEY62545_terrabacteria
KQN-IPSMCEMCVWRCGLLAKVRNGRVVKLEGNPDHPHSNGKLCPRGQSGLMNTYDPDRV
LTPLIRVGKRGEGKFRKATWDEALDLVAENMLKIREQYGPEAMVFSSTHLSQPQFENLLY
AYGSPNYGLCFNAMVTAFLLTYGEEP--NYDTVEYVILVGRNLMEAVSTSETSALSKAID
RGAKVVYLDPRFTKTAAKATEWIPIRPGTDLAFLLAMINVITSEELADCEFVREHITGCD
QIIDVMKDYTPEWAEQITGVPAKRIARIAREYAAAKHNAMVHPGWRTNSFQTERAIATLN
GLSGNVLKPGGCESGIQPPPRALRLWKYPLGVFQELRDAIISGEPQAHGWFISRQNPIQA
LPDRTKTLEAFAKMNFITVIDISLNDSAWFADVVLPEASYLERYDPLYVAIFIRQPVIEP
QDAKSALWIYKQLGERLGSDFQYEDEEDYLRQQLAPLGISLEELKEKGFVE--FNTPSGK
IEVYSETLAKNGFSPWPTWEEPAAPNDDEFYLLTGKVGQHTQFATQNNQLLHKYQDEPRL
WMHPDAAKVRGLEDNDLVEVTSEVGKVNIMLQVTQAIRTDCVYMTPGFGHLGYGVGANDS
VLHVTYTDPISGGQALSQTFVKVRKG
>Anaerolineae_bacterium_HFQ92950_terrabacteria
GNK-VYTLCEMCVWRCGVRAKVKDGAVYKLDGNPFHPHSRGMLCPRGQSGVATLYDPDRL
KYPLIRKGARGEGKWARASWDEALNYVAGRMLEIKERYGPEAMIFSTTHLIQTQFENLLK
AYGSPNYGLCFNAMITSNLLTYGEEP--EYTGAKYIILTGRNLLDAISNSETQDLVAAMA
RGTKLVVLDPRFTKTAAKANLWLPVKPGTDLAFYLAMLNVIISEERYDAHFVENNTVGFE
EVAAEVKRYTPEWAAGKCEIPAETIRQVARDFAMAAPNAFIHPGWRTNSFQTSRAVAILN
AIVGNWGQPGG-EGGIQPPPRALRLWKYPLGVFQEIRDNILTGEPQAHGWFIFRQNPVNS
LPERRKTIEAMSKLDFIVTTDISMNDTAWFSDVVLPEATYLERYDPLSVMVFIRQPAIEP
MESKPGLWIFKELGQRLGGDFQYEDEEDYIRQQIAPLGITLEELKEKGYYAHEFNTASGK
IELASEALRNSGFPAVPTWDPPPQAKAERFYLLSGKLAQHTQFATHNNKLLHERRPNNPL
WINPGPAAEHGLQDGDLAWVESEGGKIKTPVHVTEKIRSDCVYMTPGYGHVAYGAGQSDS
DLHLTFTDPVSGSQALSQTRVKITKA
>Anaerolineae_bacterium_MCB0177711_terrabacteria
KLKTTYNYCDMCPWRCGIVVKSVDGQIYKVDGNPADPKSRGMLCARGQAGPSFVYDPDRL
RAPMIRTGARGEGKFKEVTWAEALDYTAEKLKITGQAFGPEAVAVFGHTSGDFWFTDYFQ
AWGTPNAALCTSPREEAAKLTYGLPIPVDWDAINCIVLIGSHIGEDARNTVMQDFANAWA
RGAKVIVVDPRFSNVAAKADYWLPIKPGTDTALLLAWLNVLINEERYDKAYVADWTTGLE
ALAAHVAPFTPEWAAEITDLPAESIRATARLMADNLPQAAIIPGRHVNDTQRMRAIYMIN
ALLGAYGREGGIPIEAHPPPTKARATNF-LRGATAMQELIISGEPPIKALIVYGVNLLNS
IPNPQRTIEALKKLDFVLAVDVLPQEHVAWADVVFPEATALERYDELWVVIAMREPAIEP
LDTKPAWWMVRELGLRLGEPFRWETAEEYLDARLLSIGSSLDKMRQNGVIPEDFPTASGK
IELYSDELASAGFEPMPTYEPVAEPPAGYFRLLYGRHPVHTFAKTQNTPLLNELYPENEL
WLNEDEAGRQGITNGQYVWLENQDG-ARIKVKATQRIRSDAVYMVHGFGQNANGQGASDT
KLQTTALDPISGGAGMRVNFVRIVK-
>Anaerolineae_bacterium_MCB0197661_terrabacteria
KLKTTYNYCDMCPWRCGIVVKSVDGQVYKVDGNPADPKSRGMLCARGQAGPSFMYDPDRL
RAPMIRTGARGEGKFKEVTWQEALDYTAEKLKVTGQAFGPESVAVFGHTSGDFWFTDYFQ
AWGTPNAALCTSPREEAAKLTYGLPIPVDWEAINCIVLIGSHIGEDARNTVMQDFANAWA
RGAKVIVVDPRFSNVAAKADYWLPIKPGTDTALLLAWINVLIDEALYDQAYVSEWTTGFE
ELAAHVSDFTPEWAAAITDLPADQIRATARVMAENLPQAAIIPGRHVNDTQRMRAIYIIN
ALLGAYGREGGIPIESHPPPSKARATRF-LRGATAMQELIISGEPPIKALIVYGVNLLNS
IPNPQRTVEALKKLDFVLAVDVLPQEHVAWADVVFPEATALERYDELWVVIAMREPAVEP
LDTKPAWWMVRELGLRLGDKFKWETAEEYLDARLLSIGSSLDKMHEQGIIAADFPTASGK
IEFYSHELAAANFDPIPTYEPVDEPPDGYFRLLYGRHPVHTFAKTQNTPLLNELYPENEL
WLNEDEAARQGIDDGAYVWLENQDG-ARIKVKATQRIRSDAVYMVHGFGQNANGKGASDT
KLQTTALDPISGGAGMRVNFVRIVR-
>Anaerolineae_bacterium_MCK6626532_terrabacteria
GNQ-VFTLCEQCVWRCGVRAKVKDGRVYKLEGNSFHPHSRGMLCPRGQAGVATLYDPDRL
QYPLIRKGGRGEGKWARASWEEALDYVAARMLEIKERYGPEAMIFSSTHLVQVQFENLLK
AYGSPNYGLCFNAMITANLMTFGEEP--DYSQTQYIIYTGRNVLDAISNSEAQDLVAAIQ
RGAKVVVLDPRFTKTAAKASEWLPVKPGADLAFHLALIQTIIAEGLYDKEFIDKYTVGFE
QVKAATQGYTPEWAASKCEIPAETIRRIAREFALAAPQAFAHPNWRTNSFQTERAIAVLN
GLVGSWARPGS-EGGIQPAPRALRLWKYPLGVFQEIRDNILTGQPQAHGWFIARQNPVNS
LPERRKTIEAFSKLDFIVTIDIGMNDTAWFSDVVLPEASYLERYDPLAVVVFLRQPVVEP
LESKSALWIYKELGTRLGGDFQYKDEEDYLRQQLAPLGITLEELKEKGYYEKEFNTPSGK
MELASDTLAKSGFSPVPVWEEPVTNEPGTFFLLTGKVAQHTQFATHNNKLLHERVPTNPL
WLNPQPAAQLGIADGDEIWVESAGGRVKTVAHVTEKIRPDCVYMTPGFGHVAYGQGASDS
DLHLTFTDPVSGSQALSQTTVKVEKA
>Anaerolineae_bacterium_MCL4299862_terrabacteria
KLKLSYNYCDMCPWRCGIVVHSVNGQVYKVDGNPADPKSRGMLCGRGQAAPSFMYDPDRL
RAPMIRTGERGEGKFKEVTWAEALDYAAEKLRLTAQAFGPESVAVFGHTSGDFWFADYFQ
AWGTPNAALCTSPREEAAKLTYGLPIPVDWDGINCITLIGSHIGEDSRNTVMQDFASAWG
RGAKVIVVDPRFSTVAAKADYWLPIKPGADTALLLAWLNVLITEELYDQSFVAEWTEGFD
KLAAHVAEFTPEWAAPITDLSPELIRETARVMAANLPRSAIIPGRHVNDTQRMRAIYIIN
ALLGAYGREGGIPIEAHPPPSKARADKF-LRGATAMQELILTGQPPIKALIVYGTNLLNT
IPNPQRTIEALKKLDFVLAIDVLPQEHIAWADVVFPEATSLERYDELWVVIAMREPAIEP
LDTKPGWWMARELGLRLGEPFKWQTIEEYLDARLMSIGSSLDKMRANGVIPADFATASGK
IELYSEELAQAGLDPLPVYEPVEEPPQGYFRLLYGRHPVHTFAKTQNTPLLHELYPENEV
WVNEDVGANQGLHQGEYVWLENQDG-ARVKLKLTQRIRGDAVYMVHGFGQMANGHGASDT
KLQTVKLDPISGGAGMRVNFVRIVK-
>Anaerolineae_bacterium_MCL4299872_terrabacteria
-NQ-VFTLCEQCVWRCGVRAKVKDGRVYKLEGNGFHPHSRGMLCPRGQAGIATLYDPDRL
QYPLIRKGGRGEGKWARASWEEALDYVAARMLEIKERYGPEAMIFSSTHLVQVQFENLLK
AYGSPNYGLCFNAMITANLLTFGEEP--DYSQTQYIIYTGRNLLDAISNSEAQDLVAALA
RGAKVVVLDPRFTKTAAKATEWLPVKPGTDLAFHLALIQVIIAEELYDKEFVAKYTVGFD
QVKEATQGYTPEWAASKCEIPAETIRRIAREFAMAAPHAFAHPNWRTNSFQTERAIAVLN
GLVGSWARPGS-EGGVQPPPRALRLWKYPLGVFQEIRDNILTGQPQAHGWFIARQNPVNS
LPERHKTIEAFGKLDFIVTIDISLNDTAWFSDVVLPEASYLERYDPLAVVVFLRQPVVEP
VESKSALWIYKELGTRLGGDFQYADEEDYLRQQLVPLGITLEELKEKGYYEKEFNTASGK
IELASETLAKSGFSAVPIWEEPAVNEPDSYYLLSGKVAQHTQFATHNNKLLHERVPTNPL
WLNPEPAAKLGIADGDEIWVESAGGKVKTVAHVTEKIRPDCVYMIPGFGHVAYGQGTSDS
DLHLTFTDPVSGSQALSQTTVKVTRA
>Anaerolineales_bacterium_HSG24_MDM8529180_terrabacteria
GDD-VYTMCEMCVWRCGVKAKVKDGVVRKLDGNPFHPHSRGMLCPRGQAGVATLYDPDRL
KYPLIRKGERGEGLWARASWEDALDYVASRMLEIKEQYGPEAMVFSSTHLIQTQFENLLK
AYGSPNYGLCFNAMITANLLTYGEEP--DYSQANYIILTGRNIMEAISNSETQSLVAAQA
RGAKLVVLDPRFTKTAAKADLWLPIKPGTDLAFHLALLNIIITENRYDAEFVAENTVGFE
ELKASVAGYTPEWAASKCEIPADTIRQVAREFAIAAPNAFAHPGWRTNAFQTARSIGALN
AIIGNWDQPGG-HGGVQPPPRAMRLWKYPLGVFQEIRDAILTGEPQARGWFIFRQNPVNS
LPERHKTMAAMSQLDFIVTTDISMNDTAWFSDVVLPEATYLERFDPLHVLVFIRQPVIEP
LESKPGLWIFKELGSRLGADFQYDDEEDYIRQQIAPLGITLEDLKQRGYYQEVFNTGSGK
IELASEALRNSGFAAVPKWDAPITNDADQFYLLSGKVAQHTQFATHNNRLLHERTPDNPL
WMNPIPAQQRNLQDGDMVWVESSGGKVKTPVHVTEKIRPDSVFMIPGFGHVAYGSGVSDS
DLHVTYTDPISGSQALSQTTVKVYKA
>Anaerolineales_bacterium_HSG25_MDM8531853_terrabacteria
GND-VYTMCEMCVWRCGVKAKVKDGVVRKLDGNPFHPHSRGMLCPRGQAGVATLYDPDRL
KYPLIRKGERGEGLWARASWEDALDYVASRMLEIKEQYGPEAMVFSSTHLIQTQFENLLK
AYGSPNYGLCFNAMITANLLTYGEEP--DYSQANYIILTGRNIMEAISNSETQSLVAAQA
RGAKLVVLDPRFTKTAAKADLWLPIKPGTDLAFHLALLNIIITEERYDAEFVAENTVGFE
ELKASVAGYTPEWAASKCEIPADTIRQVAREFAIAAPNAFAHPGWRTNAFQTARSIGALN
AIIGNWDQPGG-HGGVQPPPRAMRLWKYPLGVFQEIRDAILTGEPQARGWFIFRQNPVNS
LPERHKTMAAMSKLDFIVTTDISMNDTAWFSDVVLPEATYLERFDPLHVLVFIRQPVIEP
LESKPGLWIFKELGNRLGADFQYDDEEDYIRQQIAPLGITLEDLKQRGYYKEAFNTGSGK
IELASEALRNSGFAAVPEWDAPITNDADQFYLLSGKVAQHTQFATHNNRLLHERTPDNPL
WMNPIPAQQRNLQDGDMVWVESSGGKVKTPVHVTEKIRPDSVFMIPGFGHVAYGSGVSDS
DLHVTYTDPISGSQALSQTTVKVYKA
>Anaerolineales_bacterium_HSG6_MDM8521125_terrabacteria
GND-VYTMCEMCVWRCGVKAKVKDGVVRKLDGNPFHPHSRGMLCPRGQAGVATLYDPDRL
KYPLIRKGERGEGLWARASWEDALDYVASRMLEIKEQYGPEAMVFSSTHLIQTQFENLLK
AYGSPNYGLCFNAMITANLLTYGEEP--DYSQANYIILTGRNIMEAISNSETQSLVAAQA
RGAKLVVLDPRFTKTAAKADLWLPIKPGTDLAFHLALLNIIITEERYDAEFVAENTVGFE
ELKASVAGYTPEWAASKCEIPADTIRQVAREFAIAAPNAFAHPGWRTNAFQTARSIGALN
AIIGNWDQPGG-HGGVQPPPRAMRLWKYPLGVFQEIRDAILTGEPQARGWFIFRQNPVNS
LPERHKTMAAMSKLDFIVTTDISMNDTAWFSDVVLPEATYLERFDPLHVLVFIRQPVIEP
LESKPGLWIFKELGNRLGADFQYDDEEDYIRQQIAPLGITLEDLKQRGYYKEAFNTGSGK
IELASEALRNSGFAAVPKWDAPITNDADQFYLLSGKVAQHTQFATHNNRLLHERTPDNPL
WMNPIPAQQRNLQDGDMVWVESSGGKVKTPVHVTEKIRPDSVFMIPGFGHVAYGSGVSDS
DLHVTYTDPISGSQALSQTTVKVYKA
>Anaerolineales_bacterium_MBE7473537_terrabacteria
GNQ-VFTLCEQCVWRCGVRAKVKDGRVYKLEGNGFHPHSRGMLCPRGQAGVATLYDPDRL
QYPLIRKGGRGEGKWARASWEEALDYVAARMLEIKARYGPEAMIFSSTHLVQVQFENLLK
AYGSPNYGLCFNAMITANLLTFGEEP--DYSQTQYIIYTGRNVLDAISNSEAQDLVAAIQ
RGAKVVVLDPRFTKTAAKASEWLPVKPGTDLAFHLALIQTIIAEGLYDKKFIDKHTVGFE
QVKEATKGYTPEWAASKCEIPAETIRRIAREFALAAPQAFAHPNWRTNSFQTERAIAVLN
GLVGSWARPGS-EGGVQPAPRALRLWKYPLGVFQEIRDNILTGQPQAHGWFIARQNPVNS
LPERRKTIEAFSKLDFIVTVDIGMNDTAWFSDVVLPEASYLERYDPLAVVVFLRQPVVEP
VESKSALWIYKELGTRLGGDFQYQDEEDYLRQQLAPLGITLEELKEKGYYEKEFNTPSGK
MELASDTLAKSGFSPVPVWEEPVTNEPGTFFLLTGKVAQHTQFATHNNKLLHERVPTNPL
WLNPQPAAQLGIADGDEIWVESAGGRVKTVAHVTEKIRPDCVYMTPGFGHIAYGQGASDS
DLHLTFTDPVSGSQALSQTTVKVEKA
>Anaerolineales_bacterium_MBE7552627_terrabacteria
KLKLSYNYCDMCPWRCGIVVHSVNGQVYKVDGNPADPKSRGMLCGRGQAAPSFMYDPDRL
RAPMIRTGERGEGKFKEVTWAEALDYAAEKLRLTGQAFGPESVAVFGHTSGDFWFADYFQ
AWGTPNAALCTSPREEAAKLTYGLPIPVDWDGINCITLIGSHIGEDSRNTVMQDFANAWG
RGAKVIVVDPRFSTVAAKADYWLPIKPGADTALLLAWLNVLITEELYDKSFVAEWANGFD
KLAAHVAEFTPEWAAPITDLSPDLIRETARVMAANLPRSSIIPGRHVNDTQRMRAIYIIN
ALLGAYGREGGIPIEAHPPPSKARADKF-LRGATAMQELILTGQPPIKALIVYGTNLLNT
VPNPQRTIEALKKLDFVLAIDVLPQEHIAWADVVFPEATSLERYDELWVVIAMREPAVEP
LDTKPGWWMARELGLRLGEPFKWQTIEEYLNTRLMSIGSSLDKMRANGVIPADFATASGK
LELYSEELAQAGFDPLPVYEPVDEPPQGYFRLLYGRHPLHTFAKTQNTPLLHELYPENEV
WVNEDVGAGQGLRQGEYVWLENQDG-ARVKLKLTQRIRGDAVYMVHGFGQMANGQGASDT
KLQTVKLDPISGGAGMRVNFVRIVK-
>Anaerolineales_bacterium_MBE7552637_terrabacteria
-NQ-VFTLCEQCVWRCGVRAKVKDGRVYKLEGNGFHPHSRGMLCPRGQAGIATLYDPDRL
QYPLIRKGGRGEGKWARASWEEALDYVAARMLEIKERYGPEAMIFSSTHLVQVQFENLLK
AYGSPNYGLCFNAMITANLLTFGEEP--DYSQTQYIIYTGRNLLDAISNSEAQDLVAALA
RGAKVVVLDPRFTKTAAKATEWLPVKPGTDLAFHLALIQTIIAEELYDKEFVDKYTVGFD
QVKEATQGYTPEWAASKCEIPAETIRRIAREFAMAAPHAFAHPNWRTNSFQTERAIAVLN
GLVGSWARPGS-EGGVQPPPRALRLWKYPLGVFQEIRDNILTGQPQAHGWFIARQNPVNS
LPERHKTIEAFGKLDFIVTIDISLNDTAWFSDVVLPEASYLERYDPLAVVIFLRQPVVEP
VESKSALWIYKELGTRLGGDFQYADEEDYLRQQLAPLGITLEELKEKGYYEKEFNTASGK
IELASETLAKSGFSAVPVWEEPAANEPDSYYLLSGKVAQHTQFATHNNKLLHERVPTNPL
WLNPEPAAKLGIADGDEIWVESAGGKVKTVAHVTEKIRPDCVYMIPGFGHVAYGQGTSDS
DLHLTFTDPVSGSQALSQTTVKVAKT
>Anaerolineales_bacterium_MBF8284998_terrabacteria
KQD-IPTLCEMCVWRCGVRAKVVKGRVVKLEGNPEHPHSLGRLCARGQSGLMTTYDPDRV
LHPLIRVGKRGEGKFRQASWDEALDLVAKNMREIKEKYGPQAMVFSSTHLSQVQFENLLN
GYGSPNYGLCFNAMVTAFLLTYGEEP--NYDNVKYILLVGRNLTEAISTSETTALMDAVA
RGAKLVYLDPRFTKTAAKATEWIPIRPGADAAFLLAMIHVIVTEQIGDCDFVKQYVVGCT
DLPTAMAEYTPEWAETKTGVPADTIRRIAREFAAARHFALAHPGWRTNSFQTERAIATLN
AIIGNVFEPNGCESGVQPPPRAQRLWKYPLGVFQEMRDAILTGQPQAHGWFIARQNPVLS
LPDRNRTLEALGKLDFIVTVDVVLNDTAWFSDVVLPEASYLERYDPLTVVIFVRQPVIEP
QEARSALWIYKQLGERLGGDFQYADEEDYLRQQLAPLGLDLEQLKQKGYVETDFNTPSGK
IEVYSETLAKAGFSPWPAWEEPPVPAPGAFYLLTGKVGQHTQMGTQNNQYLHKVQDEPRL
WINPEAAKGLGLNDRDLVEVTSPVGNVRVALQVTPAIRPDCVYLTPGFGHLAYGVGASDS
VLHVTYTDPISGGQALSQTFVTVKKG
>Anaerolineales_bacterium_MBK8047443_terrabacteria
KPKTTYNYCDMCPWKCGIVVQTVGDRVRKIDGNPLDPKSRGMLCARGQGGVSFVYDPDRL
RAPMVRTGERGAGKFQEITWNDAFDQIAEKLQAVAAQYGPESVAILGHTTGDFWFTDYFQ
AWGTPNAGLCTSPRDEAALLTTGVAIPMDWDAMRCIVLMGSHIGEDTRNTVMQDFMNAWG
NGAKVIVIDPRFSSAAAKADYWLPIKPGTDTALLLAWINVLIAENLYNREYVEQWTEGFE
QLAAHVQEFTPEWAAAITELDPELIRTTARVIAEAAPAAAIMPGRHTNDTQRMRAAYIIN
TLAGAWGNEGGLPLEAHPPPSKIRATKF-LRGATAIQELIITGEPPIKALIVYGVNLLNS
IPNPERTLEALKKLDLVVVIDVLPQEHVAWADYVLPEASYLERYDELSAVIQVREPAIAP
MDTKPGWWMARELGMRVGEKFAWETIEEYLNTRLMSIGSNLEKMHEKGVVPADFGTPSGK
IQLFSDELAVAKLGGLPEYEPTAEPPEGYFRLTYGRQPVHTFAKTQNTPVLNEITPENEV
WINEDVANGLGIRHGDRVWLENEAG-TRVKVKSTQRIRPDLVFLAHGFGSVANGKGASDA
RLMSQKLDPISGGAGMRINFVRLVK-
>Anaerolineales_bacterium_MBK9208611_terrabacteria
KQA-ISTMCEMCVWRCGVLAKIKDGRVVKLDGNPEHPHSNGNLCPRGQSGLMNTYDPDRV
LTPLIRVGKRGEGKFREASWEEALDLVASKMTEIKNKYGAEAMVFSSTHLSQPLFENLLY
AFGSPNYGLCFNAMIVANTMTYGEEP--IYDDLKYILLTGRNLLEAISTSETSDLSHAID
RGAKVVYLDPRYTKTASKATEWLPIKPGNDLAFHLALLHIIIGEKLYNRSFVEKNTVGFD
ELKKEVSRYTPEWAAALTGIPAETITRIAHEFADAAPHALAHNGWRTNSFHTQRAISILN
ALIGNW---DIVESGTQPAPRALRLWKYPIGVFQELRDNIVSGDPQAHGWFISRQNPIMS
IPDRSKTLEAFGKLDFIVTVDIVLNDTAWFSDVVLPEASYLERYDPLLPFVFLRQPVIEP
QQAKSALWIYKQLGERLGSDFQYEDEEDYIRQQLKPLGVTLEEVKAKGYAPAEWNTPSGK
IELFSDTLAKVGFSGVPTWDEPPQPAEGQFYLLTGKVAQSTQFGTQNNQLLNKYSDEPRM
WINAQVAAKLDLATDDWVEVTSEVGQIHIPVLVTQAIRSDCVFMTPGYGHLAYGVGASDS
VLHVTYTDPISGGQALSQTFVTVKKV
>Anaerolineales_bacterium_MBL8095603_terrabacteria
KLTITYNYCDICPWRCGIIVSSVEGRVVKIDGNPNDPKSRGRLCARGQAGVSYMYDPDRL
KQPLIRTGERGEGKFRTATWEEALDYTAEKLLAIKDKYGPESVAFLGHTSGDFWFTDYFQ
AWGSPNASLCTSPREEAATLTIGRAIPVDWDQARCVVLLGTHIGEDARNTMMQDLANARE
NGAKLIVIDPRYSSVAMKADVWLQIKPGTDTALLLAWMNVLITENLIDSDFIARWTVGFD
ELAAHVADKTPEWAAAITEIPADQIRATARMFGEARPASVIVPGRHVNDTQRMRAVYMVT
ALVGGHGRPGGQPLEAHPPPTKVRAERF-LRGATAMQELIITGVPPIKGLVTYGSNLLHT
IPNVPRTIEALKALDFVLTIDILPQDHVAWSDVVFPEATYLERHDELWGCVTMREPAVPP
LDTKPGWWMARELGLRVGDSFAWQTAEEYIDRRLSSLGLNLTKLHEGGVMPTDFGTASGK
VELYSEALAAAGHAPLPDYEPTPDGPAGFFRLLYGRSPVHTFSRTQNTPALNQLMAENAV
WVNDATAAELGFADGERVWLENQDG-VRVPVKATPRIRKDCVYMVHGFGHNAHGKGASDA
MLQTRALDPISGGAGMRVNFVKLVK-
>Anaerolineales_bacterium_MBM2849138_terrabacteria
KQD-IPTLCEMCVWRCGVRAKVVKGRVVKLEGNPEHPHSLGRLCARGQSGLMTTYDPDRV
LHPLIRVGKRGEGKFRQASWDEALDLVAKNMREIKEKYGPQAMVFSSTHLSQVQFENLLN
GYGSPNYGLCFNAMVTAFLLTYGEEP--NYDNVKYILLVGRNLTEAISTSETTALMDAVA
RGAKLVYLDPRFTKTAAKATEWIPIRPGADAAFLLAMIHVIVTERIGDCDFVKQYVVGCT
DLPTAMAEYTPEWAETKTGVPADTIRRIAREFAAARHFALAHPGWRTNSFQTERAIATLN
AIIGNVFEPNGCESGVQPPPRAQRLWKYPLGVFQEMRDAILTGQPQAHGWFIARQNPVLS
LPDRNRTLEALGKLDFIVTVDVVLNDTAWFSDVVLPEASYLERYDPLTVVIFVRQPVIEP
QEARSALWIYKQLGERLGGDFQYADEEDYLRQQLAPLGLDLEQLKQKGYVETDFNTPSGK
IEVYSETLAKAGFSPWPAWEEPPVPAPGAFYLLTGKVGQHTQMATQNNQYLNKYQDEPRL
WINPEAAKGLGLNDRDLVEVTSPVGNVRVALQVTPAIRPDCVYLTPGFGHLAYGVGASDS
VLHVTYTDPISGGQALSQTFVTVKKG
>Anaerolineales_bacterium_MBN2550698_terrabacteria
KSQ-IPSMCEMCVWRCGLIAKVRDGRVVKLDGNPQNPHSRGRLCTRGQSGLMNTYDPDRV
LTPLIRVGKRGEGKFRKASWDEALDLTASKMLEIKQKYGPEAMIFSSTHLSQVQFENLLY
AYGSPNYGLCFNAMITAFLLTYGEEP--FYDNVEFILLVGRNLMEAISTSETGELAEALD
RGAKLVYLDPRFTKTAAKASEWIPIRPGTDSAFLLAMIHVIVTNDLADCDFVKQYTVGCD
GIVDAMSTYTPEWAEGVTGVPAATIERIAREYAGAKHNALAHPGWRTNSFQTERAIATLN
ALSGNVLTPGGCTEGSQPPPRALRLWKYPLGVFQELRDAILTGKPQAHGWFISRQNPIMS
LPDRAKTLQAFGKMGFIATVDIIMNDTAWFSDVVLPEASYLERYDPLLPMVFIRQPVIQP
QEAKSALWIYKQLGERLGGDFQYADEEDYIRQQLVPIGASLEELKAKGYAE--FNTPSGK
IEIYSETLANAGFAPWPTWEEPPRPEPGQFYLLTGKVAQATQFATQNNQLLHKYSDEPRL
WMNADIATGLNLVEGDWLEVSSQVGKIHIRLHATQAIRPDCVYMTPGYGHLAFGVGASDS
VLHVTYTDPISGGQALTQTFVSVRKA
>Anaerolineales_bacterium_MBS1250992_terrabacteria
-SEVVTTMCGIC---CGVDVYLEDGVIQRITPLKEHPAG--GCCPRGMHAHEIVYSEDRL
LYPMKRVGPKGADAFERITWDEALDTIVSRLHQMAEEHGPEAVCTYTGRVAESSASSLLF
PFGSPNTTICYVAAFIAPLATFGT--FSDVEQADLIIVWGANPAAVASST-LTPITQAHR
RGARAIVIDHRRSKTAKATRQWVGVRPGTDGALALSMIHVLIEEDLHDHEFVEKWTLGFG
ELREYVQQFPPEIVETITKVPADTIRELARAIATAHGASL-----YSSGVQNIRAVMILW
ALAGQLDVPGGF--PGVAPPAD-PIDKYPEAHAMELPRAILEGAPPIRAMLIGGSSILTA
YPQPDLWRRCFEKLDFLVVIDRFLTGDALYADIVLPATTGYEIES-YRTYIQLSRQVIEP
VEARNDFLIYAELARRLGEHYP-QSEQDLLAFVLQDTGIDVETLRAPVGVPDGFETPSGK
FEIASNLLAEYGYDALPIYTEPVEPPEKYLVFNSGARLQSDFRSQHNIPGLLKMQPE-LV
MLHPRDAAERGIEDGEDVLVVSPRGKAPFKVRVTDDIVPGVIEANAGGGSPIAAEQATVN
DLT--NRDPISGFPVYKALLCDVVKA
>Anaerolineales_bacterium_MBV6465420_terrabacteria
KSG-VHSTCEMCVWRCGLIAKVVDGRVVKLDGNPEHPHSRGKLCPRGQSGLMNTYDPDRV
LTPLVRMGKRGEGLFRKASWDEALDIVASNMLKIKEKYGPEAMVFSSTHLSQVQFENLLY
AFGSPNYGLCFNAMITAFLLTYGEEP--KYDDVEFILMVGRNMMEAISTSETGELAHALD
RGAKLVYLDPRYTKTASKATEWIPIRPGTDSAFLLAMINVIVSNELADCDFVKQYVVGCD
GIQAEMRKYTPAWAEKITGVPAATIERIAREYAAAKHNALAHPGWRTNSFQTERAIATLN
ALSGNVLTPGGCAEGAQPPPRALRLWKYPLGVFQELRDAIITGEPQAHGWFISRQNPIQS
LPDRNKTLQAFGKMDFIATVDIIMNDTAWFSDVVLPEASYLERYDPLLPVAYIRQPVVEP
QEARSALWIYKQLGERLGGDFQYEDEEDYIRQQLKPLRVSLEEVKEKGYAE--FNTPSGK
IEVYSETLKKAGFSPWPTWEEPPAPKEGEFYLLTGKVAQQTQFGTQNNQLLHKYSDEPRL
WMNAKVAAQNGLQDGDWVEVVSEVGKVYIPLLATEAIRPDCVYLTPGYGHLAHGVGASDS
ALHVTYTDPVSGGQALSQTFVTVNKA
>Anaerolineales_bacterium_MCA9984470_terrabacteria
--EIIPTICGIC---CAVDIHLVDGKIERLTPMRNHPHG--IICPRGTRVAEIVYAPDRL
LYPQRRVGPRGAGRFERISWDEAYAFWVEKLQALKAEFGPESICMYTGRTSESSASSILF
PFGSPNSTLCFVAGMIAPQACYGY--SDDLDNADLILIWGANPATDSPPTNLARAKNALR
RGARVVVIDHRRSETAKAIREWLGIRPGTDGALALGICHVMIQEKLYDADFVGHWTHGFA
ELADYVAAFTPARVEAITGVPAESVVDLARAVGAATGCSI-----YTSGVQSIRAVLAIQ
ALGGHIDVPGGK--P-TQPPAKRPFDRYPEAHAVELPRAVLENDPPVRGLIVSGASLLTA
WPDPALWRRTLAALDLLVVVNRFPTADADYADLILPAATPFESDS-YQFHVQLRQQVIPP
QEARSDYQIFTELADRLGGDWP-RDDEAKIRRGLEGTDITLEQLREPAGVPDGFNTPTGK
FEFTSEWLRGHGYEPLPVYTEPVEPAEKYLVFNSGARMQSTFRSQHNIDGLRRLQPL-LV
WLHPHDAAARGIADGDEVLVSSPRGQIHFWAYVTEDIVPGVVEANMGGGGPLGPVEANVN
SLT--NRDPISGFPVYKALLCEVRRV
>Anaerolineales_bacterium_MCB0035827_terrabacteria
QTETTYNNCDMCPWRCGIIVHSVNGRVFKIEGNPEDPKSRGMICARGQAGPSFMYDPDRL
RSPMIRTGERGEGHFQEVGWSQALDEAADKLAAIRDQYGPESIAILGHTSGDFWFTDYLQ
ALGTPNAGLCTSPREEAAKLTYGTAVPVDWESVQCLILLGSHIGEDTRNTVMQDFANAWA
TGAKVIVVDPRFSSVAAKADYWLPIKPGTDTALLLAWMNVLITEERYDRDYVAEWTTGFD
KLATHVMPFTPEWAAEITDLPAALIRETAVVMADKLPQSLIVPGRHVNDTQRMRAVYMIN
ALLGAYGREGGMPIEAHPPPTKARADKF-WRGATALQELIITGEPPIKGLILYGLNALHT
IPNPERTMEAFRQLDFLLVIDVLPQEHVAWADVVLPDATYLERYDELWVVISMREPAVEP
LDCQPAWWIARELGMRLGEQFKWETAEEYLDTRLMSIGMSLEKMRAKGVIPADFPTPSGK
IEFYSEQLAEQGFDPLPKYEPTDEPPAGFFRLLYGRHPVHTFAKTQNTPLLNDLYSENEL
WLNEDVAAAEGLSSGDYVMLENQDG-AAIKVKATQRIRPDAVFMVHGFGQQAFGKGASDA
RLQTRRLDPISGGAGMRVNFVRLVK-
>Anaerolineales_bacterium_MCB0103357_terrabacteria
KQE-IPSMCEMCVWRCGLIAKIQGGRVVKLDGNPEHPHSRGNLCPRGQSGLMNTYDPDRV
LTPLIRVGKRGEGKFRQASWEEALDLVASKMTEIKNKYGAEAMVFSSTHLSQPLFENLLY
GFGSPNYGLCFNAMIVANTMTYGEEP--IYDDLKYILLTGRNLLEAISTSETHDLIAAID
RGAKVVYLDPRFTKTAAKATEWLPIKPGNDLAFHLALLNIIIGEKLYNRSFVEKNTVGFD
ELKKEVARYTPEWASPLTGIPAETITRIAHEIAEAAPHVLIHNGWRTNSFHTQRAISIMN
ALLGNW---NTVESGTQPAPRALRLWKYPIGVFQELRDNIVSADPQAHGWFISRQNPIQS
LPDRGKTIEAFGKLDFIVTVDIVLNDTAWFSDVVLPEASYLERYDPLLPVIFLRQPVVEP
QEAKSALWIYKQLGERLGGDFQYEDEEDYIRQQLKPLGVTLEEVKAKGYASSEWNTPSGK
IEIYSDTLAKVGFPGVPTWVEPPQPAEGQFFLLTGKIATSTQFGTQNNQLLHKYSEEPRM
WMNAQTAADLGLETDDWVEVTSEVGKIHTQLLATQAIRPDCVYMTPGYGHLAYGVGASDS
VVHVTYTDPISGGQALSQTFVTVKKA
>Anaerolineales_bacterium_MCB9110094_terrabacteria
KQN-IHSMCEMCVWRCGLTAKVVDGRVVKLDGNPEHAHSRGNLCPRGQSGLMNTYDPDRV
LTPLVRVGKRGEGKFRQASWDEALDIVASNMQKIKDTYGAEAMVFSSTHLSQPLFENLLY
AFGSPNYGLCFNAMIVSNLMTYGEEP--IYDELKYILLTGRNLLEAISTSETHDLIMAID
RGAKVVYLDPRYTKTASKATEWLPIKPGMDLAFHLALLNIIISEKLYDKTFVSRNTVGFD
ELKTEVARYTAEWAAPLTGIPAETITRIAHELADAAPHVLVHNGWRTNSFHTQRAISILN
ALLGNW---DVTESGTQPPPRALRLWKYPIGVFQELRDNIVSGDPQAHGWFISRQNPIMS
IPDRSKTIKAFGKMDFIVTVDIIMNDTAWFSDVVLPEASYLERYDPLLPVVFLRQPVIEP
QEAKSALWIYKQLGERLGGDFQYADEEDYLRQQLAPLGVSLEEVKAKGYAPAEWNTPSGK
VELFSDTLSRVGFPGVPVWEEPPQPSENQFYLLTGKVAQATQFGTQNNQLLHKYSDEPRI
WMNAQTAAKLGLATDDWVEVSSEVGTIHTKLLATQAIRPDCVYMTPGYGHLAFGVGASDS
AIHVTYTDPISGSQALSQTFVTVKKA
>Anaerolineales_bacterium_MCI0476370_terrabacteria
A-K-VFTLCEQCVWRCGLRAKVYNGKVYKLDGNPNHPHSNGMLCPRGQAGIAALYDPDRL
QFPMVRAGERGSGMWKRVTWSESLDYVAGKLQAIKQQFGAEAMVFSSTHLSQPQFENLLR
AYGSPNYGLCFNAMIIANLLTFGQEP--DYSAAKYIIYSGRNLAEAISNSETQDLIAAIA
RGVRVVLLDPRFTKTASKATEWLPIKPGTDLAFYLAMLHVLIAENLYDKEFVAKNTAGFG
DVAKAVKPYTPEWAASKCEIPAATIRRIAREFAVAAPHAFIHPGWRTNSFQAERAMAIVN
ALSGNWDEPGG-EAG-QPPPRALRLWKYPIGVYQEIRDAILAEKPPAKGWFVHRQNPIAA
LPERRKTLQAFSKLDFIVTVDTTMNDTAWFSDVVLPEATYLERYDPLAVVVFIRQPVVPA
LESKSALWIFKELGTRLGQDFQYKDEEDYIRQQLKPLGISLEELKTKGHY-TEFNTPSGK
IELYSETLAKSNFPGVPVWQEPPAPPADQFYLLTGKVALHTQFSTQNNKLLQELSPDNTV
WIHTQAAAERGIKNGDWVYVESAAGKVKIKATVTEAIRPDCTYMAPGFGHLSYAKGASDS
DVHLTYTDPVSGGQALSQTFVIVRKA
>Anaeromyxobacter_sp_RBG_16_69_14_OFX25164_myxococcota
KRREVPTFCELCFWNCGVVARVRKNRVLSLQGHPDYPNARGKLCGRGQAGAGFVTDEDRL
KYPMIRVGARGEGKFRRAGWGEAYKLIADGFRKIKEKHGAKALALFYHGTGGPLLRTMMV
AYGSPNYAQCKGARNVGYYLTFGEKLPLDFDETRCMVLFGSHLGENAHNSQVQDFVKARA
RGASLVVLDPRFSTVAQKADLWLPVKPGSDTAVILAWLRLLVKEGTYDRRYVEERTIGFD
ALARHVEPCTPEWAAAQAGVPAKKIVAAYGLMVKAAPAVLVHPGRHTADTHRARGQAILT
ALLGAWWRPGGTAVPAAPDPDK-DVRRFREVTTNGIRDATRTGSPPVKGWFVHGTNLIQS
MPNARETVEAIRNLDFLAVCDVQPTEITQWADVLLPEDTYLERYDDLAIGVGIRQPVVAS
PDTRPAWRIAKELATELGGDFGFSTFEEYLDTRLSGAGLSLAKLKLDGIKKADFHTPSGK
IELYSKQLADAGFAPLPVHAPPEEPP-GMFRLLYGRSPLHTFGRTQNNPILSDLDGTNAL
WMNPMAARELGLAEGQPVMVANGGG-EEMPLKVTERMPAGAVYMVHGFGHRACGKGGSDS
DLIDTAVDPMSGTTGMRTQFVSVR--
>Anaeromyxobacter_sp_SG22_WP_242346051_myxococcota
-TRARDGLCGIC---CWVRAHL-EDRLVGVEPLPDHPLG--MLCTIGRHSPEIVHSPHRV
RQPLRRSGPKGRHAFEPVSWDAAYALLAGRLSAIKREHGAEATAIYTGRVAVSSASSVLF
PFGSPNTLLCYVAAMIAPHVTMGL--DADLDQAELVVLWGANPATDSPPTAHHQVVRARQ
RGAQVIAIDPRRNDTARAVGEWIPIRPGTDGALALALVEVLIEEELFDEGFARDWTVGFE
ELARLAQHYRPERVEGITGVPAGTIRALARRIAAARGACP-----YTNGVQAIRALLTLW
GLAGQLDVPGGL--RDQPNPAK-ALERFPESHAIALPRSVLEGDPRIRALLVHGASILTA
WPEPALWRRTLAGLDFLVCIDRFLTADAAFADLVLPAATGYEITS-YMRYFKIREPLVPP
VDARNDLLIMAGLAERLGGHYP-QSEEALLRHALEGTGFTLEQVRAGGEAPDGFDTPSGK
FEIASSILAEHGYDPLPVYVEPPEPPDRHLVFNSGARGFHDFRSQHGVPGLAALSPE-LA
TLSAEDAAARGISGGDPVWVETPRGRARFRAHVTPDLVPGAIDASMGGGGPLGSETCNVN
ALT--QCDPISGFPVYKALLCEVRRA
>Anaeromyxobacter_sp_SG29_WP_243337366_myxococcota
-ARVRDGLCGIC---CWVRAHV-EDRLVGVEPLPDHPLG--MLCTIGRHSPEIVHSPDRV
NRPLRRTGPKGRYDFEPISWDAAYALLAGRLASIKREHGAEATAVYTGRVAVSSASSVLF
PFGSPNALLCYVAAMIAPHVTMGL--DADLDQAELVVLWGANPATDSPPTAHHQVVRARQ
RGAQVIAIDPRRNDTARAVDEWIPIRPGTDGALALALIEVLLEEELHDEEFARDWTVGFE
DLARLAQHYRPERVEGITGVPAATIRSLARRIAAARGACP-----YTNGVQAIRALLTLW
GLAGQLDVPGGL--RDQPNPAK-ALERFPESHAIALPRSVLEGDPRIRALVVHGASILTA
WPDPDLWRRTLAGLDFLVCVDRFLTADAAFADLVLPAATGYEITS-YMRYFKIREPLVPP
VEARNDFLIMAGLADRLGGHYP-QTEEALLRHALEGTGFTLEAVRAGGEAPDGFDTPSGK
FEIASSILAEHGYEPLPVYVEPPEPPDGHLVFNSGARGFHDFRSQHGVPGLAARAPE-LA
TLSAEDAAARGIASGDPVWVETPRGRAPFRAHVTTDLVPGAIDASMGGGGPLGSEACNVN
ALT--QCDPISGFPVYKALLCEVRRA
>Anaeromyxobacter_sp_SG64_WP_242352567_myxococcota
-ARVRDGLCGIC---CWVRAHV-EDRLVGVEPLPDHPLG--MLCTIGRHSPEIVHSPDRV
NRPLRRTGPKGRYEFEPISWDAAYALLAGRLASIKREHGAEATAVYTGRVAVSSASSVLF
PFGSPNTLLCYVAAMIAPHVTMGL--DADLDQAELVVLWGANPATDSPPTAHHQVVRARQ
RGAQVIAIDPRRNDTARAVDEWIPIRPGTDGALALALIEVLLEEELHDEEFARDWTVGFE
DLARLAQHYRPERVEGITGVPAATIRSLARRIAAARGACP-----YTNGVQAIRALLTLW
GLAGQLDVPGGL--RDQPNPAK-ALERFPESHAIALPRSVLEGDPRIRALVVHGASILTA
WPDPELWRRTLAGLDFLVCVDRFLTADAAFADLVLPAATGYEITS-YMRYFKIREPLVPP
VEARNDFLIMAGLADRLGGHYP-QTEEALLRHALEGTGFTLEAVRAGGEAPDGFDTPSGR
FEIASSILAEHGYEPLPVYVEPPEPPDGHLVFNSGARGFHDFRSQHGVPGLATRAPE-LA
TLSAEDAAARGIASGDPVWVETPRGRAPFRAHVTADLVPGAIDASMGGGGPLGSEACNVN
ALT--QCDPISGFPVYKALLCEVRRA
>Aquabacterium_sp_MDO9286336_pseudomonadota
KTTTIPTFCEMCFWRCGGIAHLRDGKLWKFEGNPKDPQSMGRLCPRGTGAVGAHYDTDRI
RQPLLRVGERGTEQWKAVSWDEALNFVAEKMNKIKAEHGPESMALFNHGFGQRFIQHALK
SWGVINYAQCRGARDVGFNLTFGAGVPTDIKHTGCLVLIGSHLGENMHNSQVQEFAQAIE
RRVPVIVVDPRFSVAASKAKYWLPVKPGTDLALLLAWMNLLVTEGRYDQGFVAQHGEGFE
QFAAEIKGYTPEWAAQQTGVSADLIRAAAREFASHRPATIVHPGRRVDDTQRSRAVALLN
ALLGSWGRQGGLMIAPLPPPKKPRAVQYPEGITTSIRDATISGKPPIKGWFVYSTNLMQA
LPNAQETLKAIDQLDLLVVCETVPSEIAGYADVILPDTTFLERHDELLTGTSLRQPVVAP
PDQKPAWWIAKQLAEKLGGAMPFKDMDEYLAFRIEKSGHSWAQLKKEGVIHEEFDTPSGK
VEFWSDQLAKAGFDPVPKYTQHPEAPAGHFRVITGRAPVHTFSRTQSNPLLHDLMPENEV
WVNTATATRLGLKNRQYVQLKNQDG-VLIRVKATERIREDCVYMVYGFGHTAYLKGASAG
GLNTRATDPLMGATSIHGNFVTFVK-
>Aquificaceae_bacterium_RTZ65486_aquificota
RKKRVKTICTHCSVGCGVIAEVENGVWTGQEPALDHPFNKGAHCAKGAAIREHGHGERRL
KHPTKL--VNG--KWKKVSWDQAINEIGDKLLSIRKESGPDSVYWLGSANEQAYLRKMAA
MWGTNNVDICHSTTVAGVANTWGAMTYNDIHNSKSILLIGSNPAEAHPVALLH-IMKAKE
NNAPIIVIDPRFTRTAAHADHFLQIRPGTDVPIIWGMLWHIFKNGWEDKSFIKQRV-GME
EVRQEVAKWDPAEVERVTGVPEQKVKGAAKAMAQNRPGTFMGGTQHTIGNNNTRAYCTFQ
LALGNMGVAGGGNFRGLPGG-KAGVMNTKIPVSRWI-DGVLE-QN-LRAMIFWGHAP-NS
QTRGAEMKKAMEKLDMMVIVDPYPTVSAVMSDYLLPAATQLETYGSVTAS---RDKVIEP
LESLPDHTIMYKLAKKLG--IA-PVIED-VR-EINTTGQSPERLKKYGLPPKHF-APFG-
-----N-----AARV-NVWTFPDRPSDQFIILTSGRLVEYEGGGDESNPWLAELQQDMFV
EIHPRDANNAGIRDGNDVWVETPEGKIKVKAMVTRRVDSGVAFAPFHFGGQKYPEGEAVN
TAMTYGYDSVTQMQETKCSLCKITKA
>Aquificales_bacterium_NHZ71525_aquificota
KSRTV-YTACVCPSECNLAVNVEEGVVSTIYGSPYAPFNS--ACAKGASGLQMVYNANRI
KYPMIRVGERGEAKFKRASWDEALDYIADKLIAAKKKYGPESIIMDAGDDRNPYW--TFR
AFGTPHTVIC------------------DLKRNRLIVYAGWNPTATRINYESRGTVEAKL
AGAKIIVIDPAFSNTATKADQWLPIRPGTDPDLFAAVLRYILENNDDDNPF-RRYID-FD
--------YSLAWAAERTGIDADTIAELAHTFGITKPAAWMSIGHHYIASIIGTALN---
VITGNMDTPGGVTLVK--H--RTRVD-WPGDYPRRFLD----GNPPIKAFIIRTGNPVIT
GSNTDKWIEALTLMDLVVYIDTPFLETGMYADVVLPEASYLERMSL----LYLRDFVIDK
LESKTHYDICWALARKL-WE------------------FWNEALKKAG--PDDWRTDSKK
IDFYAKRIEEAGWEKYPARWNPFTP-RDYFQVISG-RIHHSMSGTQNKKVVDEMVPEAVI
QMNQVDGDKLGLQTGDLVEIETTRGKVYLVQTIRPGVVR--IPFGGG-GR----PGKTFD
FRD--NLSPIMGQPAYVDILAKVVKV
>Arcobacter_arenosus_WP_228711732_campylobacterota
KEKKVKTICTACSVGCGIIAEVQNGVWVRQEVAQDHPISLGGHCCKGADMIDMVRSEVRL
KHPMVK--EAG--KWKRISWDEAYTRISDKMNALHKSVGADAVQFLGSATEQAYYRKFAA
MYGTNNIDI-HSATVAGVANTWGAMTLGDIQNAKAIIIFGANPAVNHPVGFGH-FLKAKE
NNAKIIVVDPVFTKTAAKADHYCRIRPGTDIPFMYGMLNLIFQNGWHDKKFIADRV-GME
DIMEEAKKWTPEKVEDVTGVPAEQLIQITRLYAKSTPGTLMGLTQHTIGSSNTRMAPILQ
LALGNMGEEGGGNLRGLPGG-KAKSMNKPFTLSRWW-AGVLDGNN-LKMLFVMGNGI-TS
VAQQAKIKEGLDNLEMLVLCDPFVNEAAILTDFILPSATQFETSGSVTAT---RTKVVEP
MESKTDHEVMFELSKRLG--FYFTWPED-AN-EIATTGWTADRIKKYGLPPKHF-APYG-
-----N-----AARA-KVWTFPDRPPDQFINLVTGRLVNMNGAGMEASKYLAALTPEMFC
EINPNLAGKLGIRDGAMMWVHSPEGKIKVKAKYSFSVSEDRVFMPFHFAGQKYPAGESAN
TITNYGYDIITQIPETKGGLCRIEMA
>Arcobacter_sp_FWKO_B_WP_200415370_campylobacterota
KEKEVKTICTACSVGCGVIAEVQNGVWVRQEVAQDHPVSLGGHCCKGADMIDMVRSEVRL
KYPMVK--QNG--QWKRISWNEALDGISKKLDELRQKDGPDAVQFLGSANEQAYYRKFAA
MFGTNNIDI-HSSTVAGVANTFGAMTLGDIQNSKAIIIFGSNPAVNHPVGFQH-FLKAKE
NNAKIIVIDPRFTKTAAKADIYAPIRPGTDIPFMYGMLHLIFKNNWHDKNFIASRV-GMD
QIIEESKQWTPEKVEDVTGIKAEQLIQITKLYASSKPGTLMGLTQHTIGTSNTRLAPIVQ
LALGNIGVAGGGNLRGLPGG-KASQMGKQFTLARWW-AGVLGGNR-LKALLVFGNGI-TS
TAQTAKVKEGLDNLELLVLADPFVNEAAILTDYILPAATQFETSGSVTAT---RYKVIEP
MESKPDHEIMFELAKRLG--FFFTWPED-AN-EIATTGWTSERIKKYGLPPTHF-APYG-
-----N-----AARA-IVWGWADRPPDQFINLVTGRLVNMNGAGIEASKYLAKLTPEMFC
DINPDLAGEYGIRNGAMMWIHSPQGKIKVKAKFSHSVASDRIFIPFHFAGQKYPEGESAN
TVTNYGYDIVTQIPETKGGLCAISKA
>Arcobacter_sp_LA11_WP_258239491_campylobacterota
KATKVKTICTACSVGCGIIAEVQNGVWVRQEVAQDHPISLGGHCCKGADMIDMVRSEVRL
KHPMVK--EGG--KWKRLSWDDALDRIANKLKSSHETAGPDSAMFLGSATEQAYYRKFAA
MYGTNNIDI-HSATVAGVANTWGAMTLGDIQNAKAIIIFGANPAVNHPVGFQH-FLKAKE
NNAKIIVVDPVFTKTAAKADHFCRVRPGTDIPFMYGMLHLIFKNGWHDKKFISDRV-GMD
DVMEEAKKWTPEKVEDVTGVPADQLIQITRLYAKSTPGTLMGLTQHTIGSSNTRLAPIVQ
LALGNMGIEGGGNLRGLPGG-KAKSMNKKFTLSRWW-AGVLNGNG-LKNLFVMGNGI-TS
IAQQAKVKEGLDNLDMIVLCDPFVNEAAILTDFILPSATQFETSGSVTAT---RSKVVEP
MESKTDQDIMFELAKRLD--FFFTWPED-AD-EIATTGWTAKRIKKYGLPPNHF-APYG-
-----N-----AARA-KVWTFPDRPPDQFVNLVTGRLVNMNGAGMEASKYLAALTPEMFC
DINPDLAGRHGIRDGAMMWIHSPEGKIKVKAKYSHSVSEDRIFMPFHFAGQKYPKGESAN
TVTNYGYDIITQIPETKGGLCRIELA
>Arcobacteraceae_bacterium_MCD4757273_campylobacterota
KEKMVKTICTACSVGCGILAEVQNGVWVRQEVAQDHPVSLGGHCCKGADMIDMVRSEVRL
KHPMVK--KGG--KWQRISWDEALDGIASKLESLRKTDGPDSAMFLGSATEQSYYRKFAA
MFGTNNIDI-HSSTVAGVANTWGAMTLGDIQNSKAIIIFGANPAVNHPVGFQH-FLKAKE
NNAKIIVVDPRFTKTAAKADYYAQIRPGTDIPFMYGMLNIIFENGWHNEDFIKDRV-GME
DIMKEAKNWPIERVADVTGVKADLIVQITKHYAQNTPGTLMGLTQHTNGSSNTRMAPILQ
LALGNMGVEGGGNLRGLPGG-KAKMMGKKFTLARWW-AGVLGGNR-LKALFVMGNGI-TS
TAQTKKVKEALDNLDIAVFCDPFVNEGAIITDYILPAATQFETAGSVTAT---RSEVVKP
MESKADQDIMFELAKRLG--FYYNWPED-AD-EIATTGWTAKRLKEYGLPPKHF-APYG-
-----N-----AARA-KVWTFADRPPDQFVNLVTGRLVNLNGAGMEASKYLAKLTPEMFC
DINPDLAGRHGIRDGSMMWIHSPQGKIKVKAKYSYSVSEDRVFLPFHFAGEKYPEGESAN
TVTNYGYDIVTQIPETKGGLCRIERA
>Arcobacteraceae_bacterium_MCK5110539_campylobacterota
QSHNVATLCEMCVNKCAALARVENGIVTKLNPNPKFPKSKNMLCARGNAGLQALYDPDRL
KYPMIRIGEKGEGKFKRVTWDEAYEAILNGTDKILNEEKNRSSMLFCAGMAEHTFKQFYG
AFGSSNWLICLQTVASGYGVTIGAYP--DLDNAQYIIMAGANRAEAIVTPDTMDAFKRTG
RGAKLICIDPRFTNTAAKADKWYAINPGTDLALVLALTYVTLTEDLQDNAYIEKYFNGYE
DYKESVIKYTPQWAESITGIKAKEIYTMAREFAAAAPKAVYYPGRRSNDFQLRRAMAIFQ
SLHGAVDCKGGLLLKDEPL---ARADDCAGGSWISWRNRFLEDKPKVRGMFCYKHNPMMN
MPNSAKTAQMLKKMELVVTIDTMPSDTVMYADVVLPECTYLERTDPIKTFIAVRNKVIDP
LETKPVMDILNGLTTKIGEAYEFHSQEELNHHAVANYPGAAEALHHDGVFPGGPKTASGK
VECNIKSLAKKGIDSMPVWDEYEFVPAGKFKLLTGRHAQFTQSGTSNNAQLRDLMPENFI
WINKRAAKEKGIKFADMIEVSSSVGKTQLKAYPTEKIAPNQVFFIHGFGEEGFKNGGNDN
AVIEDVIEPVYGAAAMHETNVEIRKV
>Arcobacteraceae_bacterium_MCK9161531_campylobacterota
QTKLVPTMCEMCVNKCAAIARVEDGVVTKLDPNPYFPKSRSMLCARGNAGIQALYDPDRL
KYPLIRVGKKGEGKFKRVTWDEAFEYIKEKTVQILDEEENRSSFLFCAGMAEHTFKTFYQ
VFGSSNWLICLQTVAAGYGLTLGSYP--DFENATYVILAGANRAEAIVTPDTMDLFKKSK
NAAKLVCIDPRFTNTAAKSDLWLPITPGTDLAFVLALTYVVLDEELYNKEYVEANFNDFD
EYKEHILNYTPKWASKITGIEENTIYSIAREFMEHAPKAIYYPGRRSNDFQLRRAMAIFQ
ALGGGVDCEGGLLIKGSPM---SRAEDCAGGSWISWRNSFLEDKPKVRGMFCYKHNPMQN
MPNSKKTAQMLEKMEFLVCIDTMPSDTVMYADVVLPECTYLERTDPIKTFIAVRHKVIDP
MESKPVMEILQGLSQKLDSEYEFHSQEELNKDAVRDYPEALAMLEKHGVYPEGPITSSNK
VECKIDSLARNGIDPMPLWDEYIPSTTGKFKLTTGRHAQYTQSGSTNNSMLNDLMPENYL
WLNKRVAKEKNIKFGDMLEVSSNVGAIRIKAYPTEKIAQDQVFLIHGFGQEAYKNGGNDN
AIIEDIMEPVYGAAAMHETEVEIKRV
>Ardenticatenaceae_bacterium_MDJ0756446_terrabacteria
QTHTTYNNCDMCPWRCGVIVHSVNGRVAKIEGNPDDPKSRGMLCARGQAGVSFLYDPDRL
QSPMVRTGERGEGKFQEVTWNEALDQSAAKLAAIRDEYGPESVAIWGHTSGDSWFVEYFQ
AFGTPNAALCTSPREEASKLTLGFPVPLDWEQIQCVTLIGSHIGEDSRNTIMQDFAQAWE
RGAKIIVVDPRHSSAAAKADYWLPIKPGTDTALLLAWMNVLITERRYDEAYIAEWAEGLE
ELSNYIVPFTPEWAAEITDLPAELIRETALVMSDRLPQSAILPGRHVNDTQRMRAVLMIN
ALLGAYGRPGGIPIESHPPPSKARADRF-WRGGTAMQELVISGDPPVKGLIIFGVNALHT
IPNPERTIEALKKLDFVLVIDVLPMEHVAWADVVLPEATYLERHDDLWAVISMREPAVEP
LDTKPGWWIARELGIRLDENFKWETAEEYLNTRLMSIGLNLEKLREKGIVPTDFHTPSGK
IQLYSHELLEAGFDPLPHYEPVEEPPDGMFRLLYGRHPVHTFAKTQNTPALSAICPENEL
WLNDERAAELNVQDGDYVWLENQDG-SRIKVKATARMRPDSVFMAHGFGQNAHGRGASDA
RLITRNIDPISGGAGMRINFVKVIR-
>Armatimonadota_bacterium_MBM3469289_terrabacteria
VPTAVPTVCEMCLWRCGAVAQVAEGRLWKLDGHPENPKSNGRLCARGLGGVGELYDPDRL
KKPLIRTGRRGEGQFRETNWDEALDVTAKALLKIKEDHGPEAVAFFGHYAGDKWFVDYLP
AFGSPNAALCTTPREVASNLTFGRPVPVDWDHTRYIILLGTHIGENAHNTMMQQFAAARA
RGAKVVVVDPRFSTVASKADRYLPIKPGTDTALLLAWMHYIIVNQHYDAEYVARYTEGFE
QLVEHVRPFTPEWAARITDLPAEIIADVAKDLCRYRPQAVLVPGRHVNDTQRMRALYLVN
ILLGNYGRRGGWPVEELQPSSKPRARTF-LRGGVAIQELVITGRPPIKGLVSYAVNLFHT
LPVRERTAEALRALDFHVAVDILPQEHTRWADVVLPECTYLERYDDLITVIALRQPVVEP
MDSRPGWWIARELGIRLGEQYPWKTIEEYLEQRLNSVGLTLEEMKK-GVSPEDFRTESKK
IQIYCKELAEAGIDPLPRYEPTPEPPEGFFRLLYGRAPMHTFGRTQNNPVLTRLMRENEV
WLNRAVAAAMRMTDGQRVMLVNQDG-AKVRVRVTARIRKDCVYLVHGFGHNAHGRGASDT
ALQTRALDPISGGAGLRVNFVRL---
>Armatimonadota_bacterium_MBS1713010_terrabacteria
KQTVVPTFCEMCFWKCGTLAHVRDGEIVKLLGNPADPLCEGRLCPRGTGGLGAVYDPDRL
ASPLVRVRTNGSEKWEAVGWDRALDEVASRLQAVKEKYGPESLALFSHGTGGAFFGHLVS
SFGSPNIAQCRGPRDVGFELTFGEGIRYDLANAKMAVLIGSHLGENMHNTQVQEFADAIG
KGLHLVVADPRFSVAASKAEHWLPVKPGTDLALLLAWIHVIVEEGLYDRPFVEANTVGFS
ELKREVAGYTPEWAYPHTGIPAETIRLIAREMGAHSPSVLVYPGRHVDDTQRSRAIALLS
ALLGSWGRPGGFAVGKVPPPERGRASRFPEGVANGLRDATRTGRPPVKAWMVYGTNLIQA
LPNVSETEEALKALDFMVAIDTMPAEITGWADVVLPECTYLERFDELWTPISLRQPVVDP
LDSKPGWWIARELGLRLGETFPWNDIEDYLDTRLRTAGTTLAELKAVGTLGEEFGTKSGK
VELYSEELKKAGHDPVPKYTPPDPAPEGHFRLLYGRSPVHTFGRTTNNRRLAELEPENEV
WVNTDTALDLGVKDGERVVLVNQDG-ARIKAKVTERIRPECVYMVHGFGHTSAGKGADDT
GLITRKVDPLMGGTAMRGNFVRIER-
>Armatimonadota_bacterium_MDR7533037_terrabacteria
ILTQIPTVCEMCLWRCGAVAHVAGGRVWKLDGHPDNPKSNGRLCARGLGGIGELYDPDRL
RRPLIRTGARGEGKFREATWDEALDVTAKALLRIKEQYGPEAVAFFGHYAGDKWFVDYLP
AWGSPNAAMCTAPREVAAMLTFGRPLPVDWEQTRYIVLLGTHIGENAHNTPMQEFAAARA
RGAQVVVVDPRFSTAASKADRYLPIKPGTDTALLLAWMHVLVTEGLYDRAYVERWTEGFD
QLAAHVRAFTPQWAAAITELPAESIVEVARDLARYRPQAVVVPSRHVNDTQRLRALYLVN
VLLGNWGRPGGFPIEELPPTHRPRAHRF-LRGGVAIQELLITGEPPIKGLVTYAVNLFHS
LPDPERTRRALAALDFHVVIDILPQDHVAWADVVLPECTYLERYDDLIAVIALRQPVVAP
LETKPGWWIARELGLRLGAQFPWTTIEEYLEQRLNSAGLTLEEMKK-GVSPEEFPTPSGK
IRLYCDDLAEAGLDPLPRYEPTADPPQGFFRLLYGRAPVHTFARTQNNPVLTRFMATNDV
WVNRRAAAALGLRTGDRVMLVNQDG-ARVTVRATARIRPDCVYIVHGFGHRAHTRGASDA
ALQTRALDPVSGGAGLRVNFVRL---
>Azohydromonas_sediminis_WP_119286496_pseudomonadota
APTTVPTFCEMCFWRCGGIAHLRDGKLWKFEGNPLDPQSMGRLCPRGTAAVGAHYDPDRL
RQPLMRVGDRGGEQWKAVSWNEALDHVAERMNSIKAEHGPESVALFNHGFGQRFVQHVLR
SWGVINYAQCRGPRDVGFTLTFGAGVPTDIKHTDCLVLIGSHLGENMHNSQVQEFAQAVE
RRIPVIVVDPRFSVAASKAKYWLPVRPGTDLALLLAWCGLLVREGRYDRAFVQQHGHGFD
KFAAEVQDYTPEWASKECDVPPELIVAAAREFASRRPACIVHPGRRVDDTQRSRAIALLN
ALLGNYGRRGGLIMERLPPPKKPRADRYPEGITTSIRDATISGKPPIKGWFVYSTNLMEA
LPNPAETVEAMQKLDLLVVCDTVPSDIAGWADVILPDTTFLERYDELLTGAALRQPVVAP
PDQKPAWWIAKQLAVRLGGEMPFDDIEEYLRARVEKSGHFWDQFKKEGVIHEEFDTPSGK
VEFWSDQLAAAGFDPVPKYTAPEPPPEGHLRLITGRAPGHTFTRTQSNPLLHDLMPENEV
WVHPATAAKLGVKNHEYVRIKNQDG-IVIRARVTQRIREDCVYTVYGFGAKAVGRGASAG
ALNTRKTDPLMGATSIHGNFVTLVK-
>BO23DRAFT_03020_TDB_DVB_j2_Desulfobaculum_senezii_DSM8436_yES
KGT-HYSACDMCFNKCGVIARVQDGVVTKLDPNPKFLKSRGMLCARGNAGIAQLYDSDRL
KYPLLRAGKRGEGRWKRIPWDEALDMAAERMQEVRSKYTPCGMLFTAGALQSQFVSRFAE
VFGSYNITLCLLSNNRAYLDTFGETP--DVLNSRYIIMAGANRFEALVTPDSMDMMTALR
SGCKLVVLDPRHTKTAALASEWHPIRPGTDMAFMLAVAHVIIAEKLYDEEWIREKTYGLE
QLAGHVRPYTPQWAEQECGIPAQDIARMARELAAAAPAAMVYPGRRTNSTQIRRSFAIVN
ALLGNWDKPGG-VLKGAPWDEFERVGIVPDGSFVLTREAVLSAEPPLKGWFVYKTNPMVN
APDRARTIEMCNAMDFMVVVDIAMSDTACMADLVLPAPGYLERQDPASGLVVQRDPVVPA
LESRPVFEIVKELAGRLDAEFDFTIEE-YRAKQLADLPDAPQALERDGVYKEDYKTFSHK
IELYNQRYESMGLDPMPVYTPPAAAPQGRFRLIIGRNACVTHGSTNNNALIHELVPENTL
WIHPQSATPLGIRDGDMVEVSSPAGKGTIKAEVTERIRPDCVYMLTGFGTIIKGVGASIA
ALLEGHYDSVSGNAAMHETFVSVSGR
>BR09DRAFT_00424_TDB_DVB_j_Humidesulfovibrio_idahonensis_CY1_NO_1of2
RAE-KFGVCDMCFNRCGLIARVERGVITKLDPNPMFTKSRGMLCARGNAGVDQVYDPDRL
KTPLLRVGARGEGKWKAIGWDEALDLAAAKMKDIAAKHTRCGMLFSAGATQSQFVNRFAE
AFGSYNVTLCLLSGNRAFLDTYGEVP--DVKNSKYVILAGANRLEALVTPDSMDLVSIMK
AGAKVVVLDPRYTKSAALASEWWPVRPGTDMAFMLALAHVIIAEKLYDPKYIQERTSGFE
QLAAHVADKTPQWAEAETGIPAQDIARMARELAAAAPAAMVYPGRRTNSTQIRRSFAIVN
ALLGNWDRPGG-AVKKPPFDDPGRVGGVPEGSFVLTREAVIKGAPPVKGWMVYKTNPMAT
APERRKTRQMIDALDFLLVVDITMSDTAWMADLVLPAPSALERQDPVQALLVWRDPVIAP
LQSRPVFDIVKALSQRLGPEFDFDIAK-YREQQLAAFPEAAEILRRDGVFPDGFKTPSQK
IELFSTRYADKGLDPLPVYQPPKPAPEAKFRLVAGRSACVTQASSTNNALLSEFEPENTL
WLNEESARELGVAQGDMVLVESPAGRGELRALVTPKIRKDTVYMLSGFGSVTKGVGASIV
ELMESRVDAICGNSAMHETYVSVRKK
>BR09DRAFT_01928_TDB_DVB_j_Humidesulfovibrio_idahonensis_CY1_NO_2of2
E--ITYSVCGMCTVRCPAAVDVEDGRVVSVFGNPHAAGVKGALCARGAAGPALLYDDERP
QTPLIRAGGRGEGKWRAVSWDEALDYVADKLAAIRTEHGPEALLLSDRGPFVDLTRAFVR
GFGSPNYCACARNVQHAALSVFGGRKVYDLKNARHVVLQSRNILEAINVKEVNDLMDARE
AGCKLTVVDIRANVPAAKADNFFLVRPGTDYAFNLAVINTILAEKLYDRAFVKEWIADLD
ALRAFVEPYTAEFAEKETGVSAQALRLFVRQFAKAAPQVIWHPGWMTDSFYVSRTAYIIN
ALMGAIGAKGGLRLMEFP--KKPRVEGRTPGLVNLAFEAIASGKPPIKAYIAHRHDPLMA
FPDQQAVKKLWEKLDLLVAVTFSWSDTAWNADVVLPMSTYLERESILGSKFFIRKRAVAP
RDTRADWEIYAGLAKRLGEPLAVTRPEELWSRQLEGTGVSLADFEAKGFVP--FKTPSGK
IEMLSAKLLKDGLEALPAYVSPAHPPKDAFRIAFGRCGLHTQGHTVNNPLLFELMPENVL
WINKTRAKALGIEHMDMVEVAA-AGGTPLRAFVTEFIHAECVFTVHGFGHTAQGRGVSDN
ELMPGRWDKAGGAVAMQENYVTVRRV
>BS11DRAFT_00388_NSP_TDV_j3_Thermodesulfovibrio_hydrogeniphilus_2of2
----------MCSVRCPIRVEVEDGRVTWIEGNPYIPGMERSLCARGSAGISLLYDFERP
QYPMIRTGPRGSGQFRRATWEEAFNYVADAVGKIQAQYGKKAIALLDRGLFGEIQRVFLR
SIGSPNYFFCRKNVDLAYQSLLGARPGYDFANTRHMVFYGRNAVEALGVREVNNIVKALN
NGARMTYIDVRVTKTATKATKFLQIRPGGDYALNLALIHVILRENLFDRDFVDRFVTGLP
ELENFIKPYTPEWAEKETGIPAYEIVNFARQLGSDKPRVILYPGWFADYFYNARAIIILN
ALLGAIEQKGGLNLLEVP--ADKRI-GKGAGHILHLYKAIKTGEPPIKGLFVIRYDPFAG
ITKKDI-EETLQGLDLLVAIDTNYSNTAWYADVVLPESTYLERDDIIGMQFVMRRKSIEP
IDTKGKWEIFTGLAKACGGEMPYEKIEDIWNYQLEGTGVKIEDFTKTGQVAEEFKTPSGK
IEILSSKMTEREVPYFLEFQSPPKPEEGEFRLVFGRMAVHTHVQTHNNRYLNEIVSENEL
WINEQVAKKLGIKDGDTVEVSSG-D-YSIRAKVTPFIHPEAVFMYRGFENESYGKGVNEG
RLLKGKMSYGSHTGALFECFVKVKKA
>BS11DRAFT_01612_NSP_TDV_j3_Thermodesulfovibrio_hydrogeniphilus_1of2
KKQYIPTTCEMCFWRCGVIAKVVDGKIVKLDGNPLHPNSRGKLCARGHGGIGLLYDPDRL
KTPLINTGARGEAKFKKASWDEALGYVADKMQKIKEKYGAESIALLTHGTISTYFMHLLQ
AYGSPNFALCRGARGVAFEVTFGEDVRLDLQNSKAIVLIGSHLGENAHNSQCQEFAEAIG
KGATLIVVDPRFSTAAGKAKYWLPIKPATDLALLLAWCNVIINEGLYDKDYVARYTTGFN
EVVQAVKEYTPDWAEKETDIPASIIVETARVLGKNKPSVLIHPGRHTDNVQRQRAVAILT
ALLGAYGRPGGIKFEP-EDPDK---GNYPEGVTHAIVKATLTEEPPIKAWFTTGTNIMKA
MPNQRDTLKAVQKLDLLVAVDMMPYDGVMLADVVLPECTYLERHDDFFVVISIRQPVVQP
MDTKPGWWIAKELGKRLGERFSWNTFEEFLKHKAEVWGIDYSELAKNGYIEQPFKTPSGK
IELYSKELKEHGFDPVPKYTKHEQPPEGWFRLIYGRAPVHTFSRTTNNPSLWELMEENVA
WINAKVAKRKGLKNGDYIVLVNQDG-VKVRAKVTERIRPDCIYMVHGFGSTAYLRGADDQ
QLITRAIDPISGTVGMRVNFVKVTK-
>Bacillota_bacterium_MBP2627009_bacillota
-E--LTTICGVC---CGIEAILDDGRLVEIKPLQETPFS--ALCVRGKFAPEVVHSPDRL
LKPLIRVGERGEGKFREANWDEALDLVADQMLAIKEKYGPQAVMSHSGRSV---ASKLLL
PFGSPNIALCYVSGVFAPMTTFGG--LPDFENSHLIVVWGANPGTDSPPFIYERILKAQQ
KGIKMIVIDHMRSDIASRADQWVAVRSGSDGALALGLLRVIINENLYDKEFVSKWTTGFE
ELRDYVQAFTPEMVENTTGVPQETVLALAREIAGTKQVTL-----YTCGVQTIRAVYILW
ALTGNLDVPGGL--S-FVQPEL-PINEYPCAQFMEFPKAVLKGEPPIKALLNNGASILTS
YPQPHIWEAALRKLDFMLVIDRFMTKDALFADVVLPATTYFENTS-YQRYMRLRQPILKP
IQARNDLFIFAEIAKRLGGHYP-QNENELLEKAFARKPELLAELLKPEGVPDGFNTPSGK
LEIASDLLKECGYDPLPVYQEALEPPDPYLVMNTGARIHSTFRSQHNIPGLLKLQPR-QV
LIHPTDAADRNIDKGDKVLIRTKRGEIGYYANVTDRVMPGTVEINMGGGAPLQAPDANAN
VLT--NRDPISGFPVFKTLLCQIEKA
>Bacillota_bacterium_MBP7331240_bacillota
-E--KPAICGIC---CAVEVTLEDGRLTGVAPLKDAPYS--HLCVRGKHAPEIVYSPHRL
KTPLIRTGERGEGKFREAGWDEALDFTVQKMTEIKEKHGPQAIVSHSGRGV---ASKLLL
PFGSPNITICYASGALAPLTTFGG--MPDTENSDLIVVWGTNPVTDSPPTHFKKIIAAQK
NKAKVIAIDHMRTDMARRADRWVAVRSGTDGALALGMLNVVINEKLYDREFVENWTAGFA
ELRAYVQEFTPEKVEQITLVPAQTLRALAREIATTARACL-----YTSGVQNIRAVYILW
AITGHFDTPGGL--P-FTTSFP-AIREYPCAQYMEFPRAVLTETPPVKGLLINGSSTLTA
YPQPEIFAEAYRRLDFMLVIDLVMTRDALFADVVLPAATYYETNS-YMRYARLRRRVIEP
VQARNSLMILAELARRLGGHYP-QSEEELIEKAFARAPELLERLKSVDGVPDRFETPSGK
FEITSNLMAKHGYEALPVYIEPEEPPERFLVLNSGARMQSTFRSQHHVPGLVKIQDK-LV
LINPGDAAERGIKGGDPVIVSTRRGQVVFYADVTDNVLPGQVEVNMGGGNPAQVEQANVN
YLT--NRDYISGFPVYKALLCQVEKW
>Bacillota_bacterium_MDP4128270_bacillota
KGA-VTTICEQCVWRCGVIAKVENGVVKKLEGNPDHPNNVGKLCPRGNAGIETMYSPDRV
KFPLIRAGARGSGLWRRASWDEALSYTADQMKKIKDKYGAKAMMFNSTDLSQPFFEILLK
AYGSPNYGLCFNAMTTGFLYTYGPQP--DYKNCKYMIFTGRNLAEGISNNETQEMIEMIA
RGAKVVVLDPRFSKTASKATEWLPTRPGTDSAFFLAMINVIINEKLHNTKFVTTYTQGFE
DLVTEVKDYTPEWAEQKCEIPAETIRRIAREFAAAAPAAIAHPNWRTNSFQTERAIAVLN
ALMGNWAQPGG-ENTAHPPPPGMRLWQYPYGVIQTMRDNILTGKPEAKGWLISRQNPILS
IPERQKTINAFMKLDFVAVIDIQASDTAYYADVILPESSYLERYDGLIPIIFIRQPVIEP
LDTKSSLMIYKELADKLGGDLPYKDEKDLLARQLKPFPISLEELQLAGHYKKDFQTSSGK
IEISSSIMAQMGKKAVPTWNEPPRPSADHYYLLTGKTAQHSQMFTQNNRWLLEVFPENRA
WLHTSVAAKLGVKTDDEVVLESEAGKVSIKANVTEGIRPDCIFMVGGFGHVAYKRGASDS
ALHKTITDPISGGSALSETFVTVSKA
>Bacillota_bacterium_MDP4160859_bacillota
KGA-VTTICEQCVWRCGVIAKVENGVVKKLEGNPDHPNNVGKLCPRGNAGIETMYSPDRV
KFPLIRAGARGSGLWRRASWDEALSYTADQMKKIKDKYGAKAMMFNSTDLSQPFFEILLK
AYGSPNYGLCFNAMTTGFLYTYGPQP--DYKNCKYMIFTGRNLAEGISNNETQEMIEMIA
RGAKVVVLDPRFSKTASKATEWLPTRPGTDSAFFLAMINVIINEKLHNTKFVTTYTQGFE
DLVTEVKDYTPEWAEQKCEIPAETIRRIAREFAAAAPAAIAHPNWRTNSFQTERAIAVLN
ALMGNWAQPGG-ENTAHPPPPGMRLWQYPYGVIQTMRDNILTGKPEAKGWLISRQNPILS
IPERQKTINAFMKLDFVAVIDIQASDTAYYADVILPESSYLERYDGLIPIIFIRQPVIEP
LDTKSSLMIYKELADKLGGDLPYKDEKDLLARQLKPFPISLEELQLAGHYKKDFQTSSGK
IEISSSIMAQMGKKAVPTWNEPPRPSADHYYLLTGKTAQHSQMFTQNNRWLLEVFPENRA
WLHTSVAAKLGVKTDDEVVLESEAGKVSIKANVTEGIRPDCIFMVGGFGHVAYKRGASDS
ALHKTITDPISGGSALSETFVTVSKA
>Bacillota_bacterium_NLL58843_bacillota
-E--KPSICGIC---CAVKVTLEDGKLVKVEPHKDAPYA--NLCIRGRHAPEIVYSPHRL
KTPLIRTGERGEGKFRAASWDEALDLTVQKMTEIKANHGPQAMFSHSGRTM---TNKLLL
PFGSPNISLCYVSGIFAPMANFGA--SPDFENSNLIIVWGTNPITDSPPFIFKRIVEAQK
NKTRLIAVDQMRCDIAARADQWVGVRPGTDGALILGLLNVVINEKLYDREFVEKWTLGFS
ELSDYVQNFPPQKVESITRVPAETITALAREIATTEGVSL-----FTCGVQSIRALYILW
AITGNLDVRGGV----FPKPAL-PVDKYPSAQFMEFPRAVLEAEPPVKGLLVIGSSILTS
YPQPKIFEEAFRKLDFMAVVNLVMTRDALFADVVLPSATYYETNS-YQRYARLRRRVIEP
IQSKNCAMIMTELAKRLGGHFP-QSEEDLVEKAFAGNPALLKKLQNPDGVPDKFPTPSGL
VEITSSLTAKHGYDALPVYIEPVEPPERFLVLNTGARIQSTFRSQHNVPGLVKYQEK-HV
LINPLDAAERGIKAGDKVAISTRRGEVFFYADVTENVLPGQVEVNMGGGNPTQVEQANVN
HLT--NRDPISGFPVFKALLCQIKKA
>Bacillota_bacterium_NLX90931_bacillota
-E--KPSICGIC---CAVKVTLEDGRLVKVEPHKGAPYA--HLCIRGKHAPEIIYSPHRL
KTPLIRTGERGEGKFREASWDEALDLTAQKMTEIKARYGPQAMFSHSGRTM---TNKLLL
PFGSPNISLCYVTGIFAPMANFGA--SPDFENSNLIVVWGTNPITDSPPFIFQRIVKAQQ
NKTKLIAVDQMRCDIAARADQWVGVRPGTDGALILGLLNVVINEKLYDREFVEKWTLGFS
ELSDYVQNFTPQKVESITHVPAETITALAREIANTEGVSL-----FTCGMQSIRALYILW
AITGNLDVPGGL----FPKPAL-PVEKYPSAQFMEFPRAVLEEEPPVKGLLVIGSSILTS
YPQPKIFEEAFRKLDFMAVVDLVMTRDALFADVVLPSATYYETNS-YQRYARLRRRVIEP
VQSKNCAMILTELAKKLGGHFP-QSEEELIEKAFAGNPALLKKLQNRDGVPDKFPTPSGL
VEITSSLTAKHGYDALPVYTEPVEPPEKFLVLNTGARIQSTFRSQHNVPGLVKYQEK-HV
LINLLDAAERGIKTGDKVAVSTRRGEVIFYADVTENVLPGQVEVNMGGGNPTQVEQANVN
HLT--NRDPISGFPVFKALLCQVKKA
>Bacteroidetes/Chlorobi_group_bacterium_Naka2016_ROL57742_FCB
EAVKIPSYCSICFWKCGLVAYVKDGKLWKLEGNPLDPLSKGRLCPRGNGGVGQHYDPDRL
KAPLIRTSHRGKEEWKVSTWDEALTYSAKKLMEIKEKYGPQSIAVFSHGPGGAFLKHTFN
AFGVKNFAQCRGPREVAFELTFGEIVRTDIENSKCFALIGSHLGENMHNSQVQEFAKAVE
RGATIIVVDPRFSIAASKAKYYLPIKPGTDTALLLAWINVLIAENLYDKDFVDKYTFGFE
QLKEYVKPFTPEWAFVETAIEPDLIRETIRELARYKPASFVHPGRHVNDVQRLRAVAIIN
ALLGNWNHKGAFMIPKYPPPEYEVVNKYPEGLTQGIRDATITGKPPIKAWVVYGTNLIQT
LPNQEETLKAIQNLDFLLVIDVIPSEISMWADVVLPEAIYLERYDELNVSVGIRQPVVPP
PDQREGWWIARELAKKLGEHFPWKHIEEYLRYRVEAAGLSYEQLKKDGIISEDFATPTQK
IELYSTQLAEKGLSPFPTYERPPEPPPGYFRLLFGRAPVHTFSMTQSNPILMDMIDENEV
WVNSDVANYFGLKNGEYVVLVNQDG-VKVKVRLTQRIRPDCVYMYHGFGHTAYLKGASDT
QLITRDIDPVMGGTGMNNNFVTFEKV
>Bacteroidota_bacterium_HCV42208_FCB
K-QTIPTYCDICFWKCGAIAHVKDGKLWKMEGNSLDPLSNGRLCPRGTGGVGAHYDPDRL
KTPLVRKSIRGEEQWVEVTWDEALSHIAEKMQKIKASYGPEAVALFSHGIGGNFIKHTMK
AFGTTNIAQCRGPRDVGFRLTVGEDVRTDIRNSQCLVLIGSHLGENMHNTQVQEFAQAVE
NGATIIVVDPRFSVAASKAEYYLPIKPGTDLALLLAWMNVIVNEGWYDKEYVTKYGFGFE
QFAASIQEYTPEWAYPETGIDPEVIRQTAREMARYKPATLVHPGRHADDTQRSRAIALLN
ALLGSWGRKGGFMVPAYPPPTKGKAHKYPEAITTGIREATITGKPPIKGWFVYATNLLHA
LPNESETIKAIQNLDLMVVVDVIPSEIAGWADVVLPESVYLERFDDLNVEVALRQPVVES
PDQKPNWWIAKKLAENLGGHYPWKDIEEYFDHRLSAAGLSYKELKKSGIIKDEFATPSGK
IEFYSLQLQQAGFDPVPKYKRPASGPPGSFRLLYGRAPVHSFSRTQSNHILMDMMSENEV
WVNAEVAGRAGLKSGDYVRLRNQDG-VEVRVKATERIRPDCVYMVHGFGHNAYGKGASDA
HLLTRETDPLMGGTAMNMNFVTIEQ-
>Bacteroidota_bacterium_MBF8296283_FCB
KTQKIPTYCDICFWKCGAIAYVKDGELWKIEGNPDDPLSRGRLCPRGTGGIGAHTDPDRL
RTPLIRKRDRGEEVWQEVTWDEALGHIADKMQKIKSEYGPEAMALFSHGIGGNFLKHTLN
AYGTPNISQCRGPRDVGFRLTFGEDVRTDIKNARCLVLIGSHLGENMHNSQVQEFADAIQ
NNASIIVVDPRFSVAASKAKWYLPIKPGTDLALLLAWMNVIVKENLYDKEYVTKHGFGFD
QFAAELLPYSPEWAYTETGIEPDVIRETAREMGRYKPATLVHPGRHVDDTQRSRAIALLN
ALLGSWGRKGGFMVPAYPAPKREKVQKYPETITTGIREATLTGQPPVKGWFVYATNLIHA
LPNEEETIKAIQNLDLLVVVDVIPSEIAGWADVVLPESVYLERHDDLNVETALRQPVVES
PDQKPNWWIAKELAGKLGGSFPWNDVEEYFKHRLTAAGLDYDELKKKGVIKEEFPTPSGK
IEFYSLQLQKAGFDPVPKYTSPEQNPPGSFRLLYGRAPVHSFSRTQSNRILSDMMSENEV
WVNSSIAGRLGLQNAQYVTLKNQDE-IVVKVKVTERIRPDCVYLVHGFGHTAFRKGASDA
QLLTRNTDPLMGGTGMNNNFVTIEP-
>Bacteroidota_bacterium_MBX2991071_FCB
KRETIPTYCDICFWKCGAIAHVKDGQLWKVEGNPNDPLSNGRLCPRGTGGVGAHYDPDRL
KVPLIRKSNRGKEEWVEVTWDEAFMYIAEKMQKIKAQHGPESVALFSHGIGGNFFKHTLK
AFGTPNISQCRGPRDVGFRLTFGEDVRTDIKNARCLVLIGSHLGENMHNTQVQEFAEAIE
NGASIIVVDPRFSVAASKAKHYLPIKPGTDLALLLAWMNVIVNERLYDVEYVQKYGFGFD
QFAASLQQYTPEWAYPESGIEPEVIRETAREMARFKPATLVHPGRHVDDAQRSRAIALLN
ALLGSWGRKGGFMVPAYPPPKKGKVHKYPETITTGIREATITGKPPVKGWFVYATNLLHA
LPNEEETIKAIQNLDLLVVIDVIPSEIAGWADVVLPESVYLERFDDLNVEVALRQPVVES
PDQKPNWWMAKKLAEKLGGHYPWNDIEEYFEYRLKAAGLSYSELKQKGIINDEFPTPSGK
IEFYSLQLQQAGFDPVPKYTRPASGPPGYLRLLYGRAPVHSFSRTQSNRVLMDMMSENEI
WINAAVAERFGVKSGDYVRLKNQDG-VVIKVKATERIRPDCAYMVHGFGHNAYGKGASDA
QLLTRVTDPLMGGTASNMNFVTIES-
>Bacteroidota_bacterium_MCL4534530_FCB
KY-LTPTVCGMCTAHCGVLAYTAEGKLLKLEGNFKHSHSQGRICARGSAGVKLLYDPDRL
KTPLKRN---AAGDFEPISWEQAWQEIGQKLQELRQREGPQILAWARQPLSDLWDRQFVA
AFGSPNLFMARGSRNLACRLTLGGVP--DLGNARYLLVFGRNFGESIFVSDLEALMRAKE
RGAHVVVVDPRLSNTAAQAHEWISIRPGTDGAMILAIMNVIVEEGLLDTAYVAKNTVGFP
ELKAYLADKTPAWAASVCDVPADTIRRVAREFARARPACGVDPGWHSNSVQTARAALALN
ALVGSFGAQGGLPLGE-PAPPAIRAGEFPEGRLSALPEIILSEKPPIRALVCNHLNPALS
LPEAGKVEEALRKLDLLVVIDVQMSETAQLAHYVLPETTYLERFDPLAISAALRQPVVAP
MEARPAYEIITGLARATGGDFAFNVSQ-VINAQAAGLGTTLEQMLREGVW-DGFETPSGK
IELYSERLKQAGLEPLPMYEAPAVPSGRSFRLIHGRDAAHTGTSTQNNAWLQNQRPENEL
WINAARAARLSISSGDWVQVSSDVGSVRVKARATETIHPEAVYLAHGFGHKSFGKGVNDN
VLIADRSEPLAGGAALNETLVQVRPA
>Bacteroidota_bacterium_MDP2207618_FCB
KSYTIPTYCDLCFWKCNAIATVKDGKLWKIEGNPIDPMSKGRLCPRGTGGIGSYYDPDRL
RKPLMRKNNRGQEEWVEVTWDEAFTFIADKMNKIKSEYGPEAVALFSHGIGGNFFKHLMK
AYGTPNLAQCRGPRDAGFRLTFGEDVRTDIENSKFLVLIGSHLGENMHNTQVQEFATAIE
RGTKLLVVDPRHSVAASKADWWFPIKPGTDIALILAWINVIVNEELYDKVYIDKYAIGLD
KLKKTVSNNTPEWAYPITGIKAELIRETAREMARYKPATLIHPGRHVDDSQRSRAIAILN
ALMGSWGRKGGFMIASYPEPHKGKVKKYPETITTGIREATISGKPPVKGWFVYATNLIFT
LPNEDETIKAIQNLDLMVVVETQPSEITGWADVVLPEATYLERYDDINVEISIRQPVLEP
AETKPGWWMAKKLSEKLGEKFPWNNIEEYLDTRLKNSGYSLEQLKKAGLIKEEFPTPSGK
IELYSEQLAAYGLDPVPRYRKHEEPPPGYYRLLFGRSPVHSFGRTQSNPILFDMMKENEV
WINKFIADKLELKSGDYVILVNQDG-VRVKVKATERIRQDCVYIVHGFGHTSRGLGASDN
QLVTKKIDPIMGGTAQHLNFVTIER-
>Bacteroidota_bacterium_RLD68915_FCB
-S--KKAICGIC---CWVKVTYGEGKMIKVEEDDSSPLG--AICKFGKHAPEIVYSENRL
RYPMKRVGPKGTHEFERISWDEAYDIIVKKHIEIKENYGAEATAIYTGRVAISSASSVLF
PFGSPNTLLCYVSAMIAPHVTMGY--YPDIDNAEMIIIWGANPATDTPPNSYKKVLEAHG
RGAKIVVIDPRRTAVAKLGGDWLPLRPGTDGALALGLCNILIRQDLYDKSFVDEWTVGFE
NFSKYAQQFRPEVVEQITGVSAKKVEELAIAISELNGVAP-----YTSGVQNIRATFILW
ALAGQLDVPGGY--QEIPNPDK-ALDRFPESHAISLPESVLEGKPKIRSLIIHGASIITA
WPQPEIWKKTLNELDFVVSIDRQLTADAAYADIVLPATTMFEIQS-YMKYFRIREKVIEP
VEARNDFLIMAELAKRLGGHYP-QTENTVIEQALKGSGFSFDDLKEDGIVKDKFDTPSSK
FEIESELLKEHGYDALPVYTDPVEPLNKYLVFNSGARVSTDFRSQHGVKSLYKQRPE-TV
TINTKDAEERNIANGELVNVITKRGKVKLRALVTEDIVQGAIDANMGGGTPIGPKDCNIN
ELT--NFDPISGFPVYKALLCDVQKV
>Betaproteobacteria_bacterium_MBK8323049_pseudomonadota
KATTIPTYCEMCFWKCGGIASLRDGKLWKFEGNPLDPMSRGRLCPRGTGAPGNHIDPDRL
KRPLIRSGERGQEQWKSVTWGEALDYVAERMKKIAAEHGPESIALWKHGTGSRFFEHVMR
AYGCVNKAQCRGPRDIGNLLTYGTGLPTDIANTRCLVLIGTHLGENMHNTQVQEFAEAIG
KGATIICVDPRYSTAASKAKHWLPIRPGTDLALVLAWLNVLVKEGLYDKDFVAKHGHGFD
KFAAAIAENTPEWAEKETGIAAGVIRETAREMARHRPATLVHPGRRVDDAQRARAIALLN
ALLGNWGRQGGIMIAGFPKPEKPKV-RWPEEVTTGLREATITGKPPIKGWVVYAANLIQT
LPNEKETIEAIKKLDLLVVVETHPSEIAGWADVVLPDTTFLERHDDFYVGAAMRQPVVAP
PEQKPAWWMAKELANRLGGAMPFKDMEEYLAVRCEKSGIDYAKFKREGIVKEEFDTPSKK
VEFFSDQLAKAGFDPVPKYTPPEAPPAGFYPLVTGRSPVHTFSRTQTNPLLADLVGENEV
WINAATAAKAGLKSGQYVRLKNEDG-VVVKVKATQRIRPDTLYMVYGFGHTALNKGASAA
QLNTRKVDPLMGGTSIHRNFVTFEK-
>Bryobacterales_bacterium_MCC6861684_acidobacteriota
QQRQVAGFCELCFWKCGIHATVENGRVVKVEGHPEHPLSRGRLCPRGNAGTGALYDPDRL
KRPLIRVGGRGSERFREASWEEALSLIAARMQAIKARYGPEAMALFTHGHGGSFFSHLLK
AYGSPNVAQCRGPREVGFQLTFGTGINTDIANSRFLVLIGSHLGENMHNTQVQEFAEALR
KGARLAVVDPRFSTAAGKADWYLPIKPGTDIALLMAWANVLITEELYDKAYVEKYGEGFE
PFRQAIAADTPEWAAGITEIPAGTIRAVAREMARQKPNVLIHPGRHVDDTQRSRAIAILN
GLLGSWGRPGGFAVPKVPEPKRGTASRYPETLASGLCDATITGAPRAKGWIVYGTNLLQS
LPDPRRTLKAIQQLELLVVVDVLPVEIAGYADVVLPEATYLERYDDLYAGVALRQPAVAP
LDSKPGWWIARELGHKLGAAFPWNNIEEYLDRRLKGMNSSLAEMKKKGVIA--FDTPSGK
VEFYSALLAQAGFDPVPRYRPQAEGPPGYKRLIFGRSPLHTFGRTTNNRVLASVVRENEA
WISTSAAAELGIRNGERIRLVNQEG-IRVRAKVTKRIRPDCVYLVHGFGHKAHGRGASDS
DLVSSAVDPIMGGTGMFVNFVKVER-
>Burkholderiales_bacterium_MBK9246493_pseudomonadota
K-KTVPTFCEMCFWRCGGIAYVRDGKLWKFEGNPIDPQSRGRLCPRGTGAIGAHYDPDRL
QKPLLRKGERGKEQWAAVTWDEALDFIAGKMNKIKAEHGAESIAMLNHGVGVRFLQHVLR
SYGATNFAQCRGPRDVGYMMTMGTDLPTDIENTDCLVLIGSHLGENMHNTQVQEFANAVE
RRIPIIVVDPRYSVAASKAKYWLPIRPGTDLALLLAWMNVLVSEGLYDREFVGQYGHGFD
RFVAEIKGYTPDWAAAETGLDAQMIRVTAREFGRRRPHSLIHPGRRVDDAQRGRAVALLN
ALLGNWGRRGGIVLANLPKPKKPKAERYPEAVTTGIRETTLTGKPPIKAWWVYSTDLIHA
LPNQAETLKAIDQLDLMVVVDTMPAEIAGYADVVLPEVTFLERYDELLAGVALRQPVVAA
PDQKPGWWIAKQLAAKLGPEMPFEDIEQYLAVRCEKSGIDFARLKAEGVIKDDFGTPSGK
VEFWSDQLKDAGFDPVPKYTPPEKPPEGYFPLITGRAPVHTFSRTQSNPYLSSLMPENEV
WVNGATAAKLGLKNGQYVRLKNQDG-VVVKVKSTQRIRPDTVYMVYGFGHTAQMNGASAA
QLNTRKTDPLMGGTSLHGNFVTLVK-
>Burkholderiales_bacterium_MBZ0249061_pseudomonadota
KPETIPTYCEMCFWKCGGIAHVRDGKLWKFEGNPLDPMSRGRLCPRGTAAPGTHYDPDRI
SKPLIRTGARGKEEFKAVTWGEALDYVADRMKKIAAEHGPESIALWKHGTGARFFEHVMR
AYGCINKGQCRGPRDIGYLLTYGTGLPTDIANTRCLVLIGTHLGENMHNTQVQEFAQAVA
SKATIIVVDPRYSVAASKAKYWLPVKAGADMALVLAWMNVLVAEGLYDKEFVARHGHGFD
KFAAAIKESTPEWAEAETGIAAATIRATAREMAMARPAALVHPGRRVDDAQRSRATALLN
ALLGNWGRKGGLMVAGFPKPERPKV-KWPEEVTTGLREATLTGKPPIKGWVVYASNLIQT
LPNEKETIEAIDKLDLLVVVDTHPAEITGYADVVLPDTTFLERHDDLYVATALRQPVVAP
PEQKPAWWMAKELANRLGGEMPFKDMEEYLARRCEKSGIDYAKLRKEGILKEEFDTPSGK
VEFFSEQLAKAGFDPVPKYTAPEAAPAGFYRLITGRSPVHTFSRTQTNLLLRDLMKENEV
WVNAGTAAKAGLKHGQYVKLKNQDG-VVLKVKATQRIRPDTLYMVYGFGHTAYLMGASAA
QLNTRKVDPLMGGTSIHQNFVTFEK-
>Burkholderiales_bacterium_MCC7218722_pseudomonadota
KAKTVPTFCEMCFWRCSGIAHVRDGRLWKFEGNPKDPQSRGRLCPRGTGAVGSYYDPDRL
QKPLIRRGARGKEEWTAVTWDEAFTYIADRMGRIKAEHGPEAVAMLNHGIGQFFLQHALK
SWGAINFAQCRGPRDIGFALTFGTGLPTDIANTNCLALIGEHLGENMHNTQVQEFAQAVE
RRIPIIVVDPRFSVAASKAKYWLPIRPGTDLALLLAWCNVLVNEGRYDRAFVEKHGHGFD
KFVAAIRDNTPEWAAEETGIDAATIRATARELGNARPASLVHPGRRVDDTQRSRAIALLS
ALLGNWGRKGGLMVAPLPKPKKPQAERFPEGITNGIRDATLTGKPPIKGWFVYSTDLMYA
LPGPQETLQAIDKLDLLVVVDTMPSEIAGYADVVLPEVTFLERHDQLLTGLSLRQPVMPA
PDQKPNWWIAKQLAAKLGPELPFKDIEEYLRFRVEKSGIEWETLKREGVIPEDFDTPSGK
VEFWSDQLAAKGFDPVPRYTAPPKPPEGFFPLITGRAPVHTFSRTQNNPLLHGLMKENEL
WVNAATAAKAGLKGGQYVRLKNQDG-VVIRVKATQRIRPDTVYMVYGFGHTAYLRGASAS
QLATRVVDPLMGGTSIHSNFVTFVK-
>Caldilinea_WP_014434540_terrabacteria
-AETIVSICGVC---CGAEVHLENGRIARLTPIKGHPYS--VLCTRGMKAAEIVYSPDRL
LYPQRRVGARGEGKFERITWDEAYDLIVAGLRRIAEAYGPEAVGIYTGRTAESSANAVLF
PFGSPNTSLCYVSGMIAPRACFGM--QEDIDNADLILVWGENPATDSSPALLPKLRQLQQ
QGTRIVVIDHRRSETAQALREWVGVRPGTDGALALGMIHVLFAENLYDHDFAHNWTHGLD
ALRAYVQDFTPERVEAITWVPAEKVRELARAMACAQGCSI-----YTSGVQAIRALYTLQ
ALAGHLDKPGGK--R-TPPPARPPIEEYPEAHAALFPRAILEGKPPLRGLIVSGASLITA
WPNPDLWRRALAALDLLVVVNRFLTADALYADIVLPATTMFEIES-YQIHVQHRRKVIEP
LEARNDYLIFAELAQRLGGHWP-QTEREMVEFALRGTGVQLEELLAPEGVPDGFETPTGK
FEITSEWLRSFGYEPLPVYTEPAEPPERYLVFNSGARTNFDFRSQHNIPGLLNKLPL-LV
HLHAEDAAARGIADGDPVWVITPRGRAPFYACVSTNIVRGAVEVNMGGGGPLGPQEANVN
ALT--HRDPISGFPVYKALLCDVVKR
>Caldilinea_sp_WP_297633168_terrabacteria
KTKRAYSVCDMCPWRCGVIVQSVNGRVYKIDGNPADPKSRGMLCARGQAGASFMYDPDRL
RSPMIRIGERGEGKFQEVTWEEALDAMAQKLLAIKEQYGPESVAIFGHTSGEFWFTDYFQ
AWGTPNASLCTSPREEASLLTVGLPVPVDWEGVRCVTLIGSHIGEDSRNTVMQDFTRAWA
RGAKVIVVDPRFSSAAAKADYWLPIKPGTDTALLLAWINVLITEHRYDAEYVAEWTQGFD
KLAAHVAEMTPEWAAAITELDPELIRTTARVMAEHLPQSVIVPGRHVNDTQRMRAVYIIN
ALLGAYGREGGIPIEAHPPPSKARATKF-LRGPTAMQELIITGEPPIKALIVYGVNLLHS
IPNVPRTIEALKKLDLVVAIDVLPMEHVAWADIVLPEATIYERFEDVWTVIALREPAVEP
YDTKPAWWMARELGLRVGEKFKWETVEEFVATRLQSIGYTVEKLREGGVIPSDFKTPSGK
IELYSEALALAGHDPLPVYTPVEEPPPGWFRLLYGRHPVHTFAKTQNTPLLHQLNPENEL
WLNAEVAASLGLKNGDRVWLENQDG-ARIKVKATQRIRPDAVFMSHGFGHNANGKGASDA
ALITRALDPICGGAGMRVNFVRIVK-
>Caldilinea_sp_WP_297639043_terrabacteria
-AETIVSICGVC---CGAEVHLENGRIARLTPIKNHPYS--VLCTRGMKAAEIVYSPDRL
LYPQRRVGARGEGKFERITWDEAYDVIVAGLRRIADEYGPEAVGMYTGRTAESSANAVLF
PFGSPNTSLCYVSGMIAPRACFGM--QEDIDHADLILVWGENPATDSSPALLPKLRQLQQ
QGTRIVVIDHRRSETAQALREWVGVRPGTDGALALGMIHVLFAEDLYDHDFAHNWTHGLD
ELRAYVQQFTPERVEAITWVPAEKVRELAHAMACAQGCSI-----YTSGVQAIRALYTLQ
ALAGHLDAPGGK--R-TPPPARPPIEEYPEAHAALFPRAILEGKPPLRGLIVSGASLITA
WPNPDLWRRALAALDLLVVVNRFLTADALYADIVLPATTMFEIES-YQIHVQLRQKVIEP
LEARNDYLIFAELAQRLGGHWP-QTERAMVEFALKDTGVELADLLAPEGVPDGFETPTGK
FEIASEWLRSYGYEPLPVYTEPAEPPTKYLVFNSGARTNFDFRSQHNIPGLLNKLPA-LV
HLHEEDAAARGIADGDPVWVVTPRGRVPFYACVSTNIVRGAVEANMGGGGPLGPQEANVN
ALT--HRDPISGFPVYKALLCDVVKR
>Caldilineaceae_bacterium_MBW7884180_terrabacteria
KPKTTYNYCDMCPWRCGIVVQSVGDRVYKVDGNPEDPKSRGKLCARGQGSVSFLYDPDRL
RAPMVRTGARGEGKFKEVAWTEALDYAADRLSAIANQYGPEAVAILGHTSGDFWFTDYFQ
AFGTPNAALCTSPREEAAKLTYGLAIPVDWDNLRCLTLIGSHIGEDARNTVMQDFAAAWG
RGARVIVVDPRFSAVAAKADYWLPIKPGTDTALLLAWIYVLIAEERYDRAFVDEWTEGFD
RLQQHVQTYTPEWAAAITDLSPDLIRTTARVMADTLPQSVIMPGRHVNDTQRMRAIYIIN
ALFGAYGRAGGIPIESHPPPSKARATKF-LRGATATQELIITGKPPIKGLIVYGMNLLNT
IPDPERTKQALQQLDFVMVIDVLPQEHVAWADVVLPEATALERYDELWTVIAMREPAVAP
LDTQPAWWMARELGLRLGDKFKWETVEEYLNTRLQSIGSSLDKLREQGIIPEDFPTKSKK
IELYSEELALAGHDPLPKYEPVEEPPPGYFRLLYGRHPVHTFAKTQNTPLLNELYPENEV
WVNEDVATAHGIKEGDYVWLENQDG-RSVKVKATQRIRGDAVYMVHGFGQQANGKGASDT
KLQSRVLDPISGGAGMRVNFVRLVK-
>Caldilineaceae_bacterium_MCB0044483_terrabacteria
QPKKSYSCCSMCPWSCGIIASTVNGRVYKVDGNPADPKSRGMLCGRGQGLVSFAYDPDRL
QAPMVRTGERGEGKFQEVTWEEALDQSAEKLMAIADQYGPESIAVFGHTAGDFWFVDYFQ
AWGTPNAAICTSPREEAATLTYGSGVPMDWEGLQCLTLIGSHIGEDARNTVMQDFANARA
RGMKVIVADPRFSQVAAKADYWLPVKPGTDTALLLAWINVFITEQRYDVEYVAEWTTGFD
KLKAHVADMTPEWAAEITDVPAELIRETARVMADNLPRAAIMPGRHVNDTQRMRAIYIVN
ALLGAYGREGGIPIESHPPPTKVRATRF-MRGATAMQELIISGEPPIKGLIVYGVNLLNS
VPDTERTKEALRNLDFVLAIDVLPQEHVAWADMVMPEATSLERYDDLWTLIALREPAIEP
METKPGWWIARELGLRMGEKFQWETIEEYLDARLMSIGSSIEKLREDGVIPEDFATPSGK
IELYSEELALAGFDGVPAYEAVEEPPDGYFRLLYGRHPVHTFAKTQNTPLLNELNPENDL
WLNAGMAEEMGIKNGDRVMVENQDG-IVIVVKATQRIRPDAVFMSHGFGQAADGKGASDA
KLISRAMDPICGGAGLRVNFVKLVK-
>Caldilineaceae_bacterium_MCB9116372_terrabacteria
KPKTTYSVCDMCPWRCGITVQSVGDRVYKIDGNPADPKSRGMLCARGQGGVSFMYDPDRL
RSPMLRTGERGEGKFQEVTWPEALDAMAEKLLAIKEQYGPESVAVFGHTSGEFWFADYFQ
AWGTPNAALCTSPREEASNLTLGFPVPVDWEGLRCLTLIGSHIGEDSRNTVMQDFAKAWG
RGAKVIVVDPRFSSVAAKADYWLPIKPGTDTALLLAWINVLIAEKRYDADYIAEWADGFD
KLAAHVADLTPEWAAAITELDPELIRTTARVMADSLPQSLIMPGRHVNDTQRMRAAYTVN
ALLGAYGREGGFPIEAHPPPSKARATKF-LRGATAMQELIITGEPPIKALIVYGTNLLNT
VPDVPRTIEALKNLDLVVAIDVLPMEHVAWADIVLPEATVLERYDELWTVIALREPAVEP
YDTKPAWWMARELGMRVGENFKWETAEEYINTRLQTIGSSIEKMREKGIIPADFLTKTGK
IELYSDELALAGQDPIPVYTPTEDPPDGFFRLLYGRHPVHTFAKTQNTPLLHELYPENEL
WINAGIVAAQGMKDGDRVWLENQDG-ARVKLKATERIRPDAVFMAHGFGRNANGKGANDA
QLQTRILDPISGGAGMRVNFVRIVK-
>Caldilineaceae_bacterium_MCB9122680_terrabacteria
-------VCDMCPWRCGITVQSVGDRVYKIDGNPADPKSRGMLCARGQGGVSFMYDPDRL
RSPMLRTGERGEGKFQEVTWPEALDAMAEKLLAIKEQYGPESVAVFGHTSGEFWFADYFQ
AWGTPNAALCTSPREEASNLTLGFPVPVDWEGLRCLTLIGSHIGEDSRNTVMQDFAKAWG
RGAKVIVVDPRFSSVAAKADYWLPIKPGTDTALLLAWINVLIAEKRYDADYIAEWADGFD
KLAAHVADLTPEWAAAITELDPELIRTTARVMADSLPQSLIMPGRHVNDTQRMRAAYTVN
ALLGAYGREGGFPIEAHPPPSKARATKF-LRGATAMQELIITGEPPIKALIVYGTNLLNT
VPDVPRTIEALKNLDLVVAIDVLPMEHVAWADIVLPEATVLERYDELWTVIALREPAVEP
YDTKPAWWMARELGMRVGENFKWETAEEYINTRLQTIGSSIEKMREKGIIPADFLTKTGK
IELYSDELALAGQDPIPVYTPTEDPPDGFFRLLYGRHPVHTFAKTQNTPLLHELYPENEL
WINAGIVAAQGMKDGDRVWLENQDG-ARVKLKATERIRPDAVFMAHGFGRNANGKGANDA
QLQTRILDPISGGAGMRVNFVRIVK-
>Caldilineaceae_bacterium_MCB9125424_terrabacteria
KPKTTYSVCDMCPWRCGITVQSVGDRVYKIDGNPADPKSRGMLCARGQGGVSFMYDPDRL
RSPMLRTGERGEGKFQEVTWPEALDAMAEKLLAIKEQYGPESVAVFGHTSGEFWFADYFQ
AWGTPNAALCTSPREEASNLTLGFPVPVDWEGLRCLTLIGSHIGEDSRNTVMQDFAKAWG
RGAKVIVVDPRFSSVAAKADYWLPIKPGTDTALLLAWINVLIAEKRYDADYIAEWADGFD
KLAAHVADLTPEWAAAITELDPELIRTTARVMADSLPQSLIMPGRHVNDTQRMRAAYTVN
ALLGAYGREGGFPIEAHPPPSKARATKF-LRGATAMQELIITGEPPIKALIVYGTNLLNT
VPDVPRTIEALKNLDLVVAIDVLPMEHVAWADIVLPEATVLERYDELWTVIALREPAVEP
YDTKPAWWMARELGMRVGENFKWETAEEYINTRLQTIGSSIEKMREKGIIPADFLTKTGK
IELYSDELALAGQDPIPVYTPTEDPPDGFFRLLYGRHPVHTFAKTQNTPLLHELYPENEL
WINAGIVAAQGMKDGDRVWLENQDG-ARVKLKATERIRPDAVFMAHGFGRNANGKGANDA
QLQTRILDPISGGAGMRVNFVRIVK-
>Caldilineaceae_bacterium_MCC6168614_terrabacteria
KTQTTYNYCDMCPWRCGIVVQSVNGKVQKIDGNPADPKSRGKLCARGQGGVSFMYDPDRL
RAPMIRTGARGEGKFKEVTWAEALDYTAEKLKAVAAAYGPESVAVFGHTSGDFWFTDYFQ
AWGTPNAALCTSPREEAAQLTYGLAVPVDWEGIQCLTLIGSHIGEDSRNTVMQDFSAAWG
RGAKVIVVDPRFSSVAAKADYWLPIKPGADTALLLAWIHVLIAEERYDKEYVAQWTEGFD
ALAAHVAEFTPEWAAAITDLPAELIHTTALVMADALPRSAIMPGRHTNDSQRMRAIYMIN
ALLGAYGREGGIPIEAHPPPSKARATKF-LRGATALQELIITGKPPIKALIVYGVNLLHT
VPNVPSTLEALQQLDFVLAVDVLPQEHIAWADVVFPEATALERYDELWAVIAMREPAVEP
LDTKPAWWMVRELGMRVGDKFKWETAEEYLDARLMSIGSSLEKLRANGVLPADFHTATGK
IQFYSEELALAGLDPMPVYEPVAEPPAGYFRLLYGRHAVHTFAKTQNTPMLHDLYPENEL
WLNAGRAAAEGIADGEYVMLENQDG-VQIKVKATERIRPDAVFMVHGFGQEAYGKGASDA
KLITRALDPISGGAGMRVNFVRIVR-
>Caldilineaceae_bacterium_NJN83423_terrabacteria
QPETSYSCCSMCPWHCGIVVQSVNGRVHKIDGNPADPKSRGLLCGRGQGGVSFLYDPDRL
QAPMIRTGQRGEGKFQEVAWEEALDLAAEKLNAIAAEYGPESVAIFGHTAGDFWFTEYFG
AWGTPNAALCTSPREEAAKLTYGSGVPIDWPGLRCLTLIGSHIGEDARNTVMQDFAAAQA
NGCKVIVVDPRFSSVAAKADHWLPIKPGTDTALLLAWMHVLIAERRYDVEYVAQWTEGFD
KLSSHVQPFTPEWAAEITDLPAERIVETARLMADNLPQAAIMPGRHVNDTQRMRGVYMIN
ALLGAYGREGGIPIEAHPPPSKSRADTF-LRGATAMQELIISGKPPIKALVVYGVNLLHS
VPNAERTLEALKKLDFVLVIDVLPQEHVAWADVVLPDATSLERYDDLWVVIALREPAVEP
LETKPAWWIARELGLRTGEAFQWADIEEYLNTRLMSIGSSLEKLRDKGVIPEDFPTPSGK
IEFYSEELALAGFDPMPVYEAVEAPPDGYFRLLYGRHPVHTFAKTQNTPLLHELNSENDL
WVNEDAATALGIRQGDSVWLENDSG-VRIKVKATQRIRPDAVFMSHGFGQNANGKGASDA
KLISRALDPISGGAGMRVNFVRILK-
>Caldilineae_bacterium_RME40915_terrabacteria
ETH-VYTMCEMCVWRCGVKAKVKDGVVRKLEGNPFHPHSRGMLCPRGQAGIATLYDPDRL
KYPLIRKGARGEGKWVRASWDDALDYVAGRMLDIKNRYGPEAMIFSTTHLIQTQFENLLK
AFGSPNYGLCFNAMITANLLTYGEEP--DYSSVEYIILTGRNLLEAISNSETQDLVAALH
RGAKLVVLDPRFTKTAAKADLWLPVKPGTDLAFHLALLNVIIEEGLYDAEFVAENTTGFE
ELRAEVSRYTPEWAASKCEIPADTIRQVAREFALAAPHAFAHPGWRTNAFQTERAIAILN
AIVGNWGQPGG-EGGIQPPPRALRLWKYPLGVFQEIRDNILTGQPQAHGWFIYRQNPVNS
LPERHKTLEAFSKLDFIVTTDISMNDTAWFSDVVLPEASYLERYDPLHVIVFIRQPVIEP
LESKPGLWIFKELGKRLGADFQYEDEEDYLRRQIEPLGITLETLKERGFYTEGFNTPSGK
IELASETLRNNGFPAVPTWEPPAPAEPGQFYLLTGKVAQHTQFATHNNRLLHERVPTNPL
WINPVPAAERNLQEGDLAWVESASGKVKTPVHVTERIRPDSVYMTPGFGHVAYGEGVSDS
DLHLTFTDPVSGSQALSQTCVKIYKA
>Caldilineales_bacterium_MCS7038437_terrabacteria
--EVVTSMCGVC---CGAHVHLVDGRIVRLTPIKGHPYS--VLCTRGQRAAEVVYSPDRL
LYPQRRVGARGEGRFERITWDEAYDAIVAGLRRIAAEWGPEAVGVYTGRTAESSANAVLF
PFGSPNTSLCYVSGMIAPRACFGM--HEDLDNAGLILVWGENPATDSPPINLVRLKRAQQ
RGARVVVIDHRRSETAQALREWVGIRPGTDGALALGMIHVLLAEALYDREFVAAWTHGFE
ALQEYVRGFTPEEVERITWVPADKVRELARAVAAARGCAI-----YTSGVQAIRAVFTLQ
ALAGHLDRPGGK--P-TEPPPK-PIEEYPEAHAALFPRAILEGKPPLRGLIVSGASLITA
WPDPDLWRRALAALDFLVVINRFPTADAAYADIVLPATTQFEITS-YGIYVQLRRRVIEP
LEARNDYLIFAELAARLGGDWP-QSEWAMVEYALAGTGVDPADLLAPEGVPDGFETPTGK
FEIASEWFRQHGIEPLPVYTEPSEPPDAYLVFNSGARTNFDFRSQHNIPGLLRHHPR-LV
HIHPRDAATRGIADGDAVLVVTPRGSVPFFAHVTEDILPGVIEANMGGGGPLGPERANVN
ILT--NRDPISGFPVYKALLCEVVRT
>Caminibacter_mediatlanticus_WP_277812786_campylobacterota
KEKLVKTVCTTCSVGCGIIAEVQNGVWVRQEVAQDHPISHGSHCSKGIDSIDYIRTAKRV
KHPLKK--VNG--KWKRISWDEAINEISEKMLKIRKESGPDATMFLGSATEQSYYRKFAA
FWGTNNIDI-HSATVAGVANTWGAMTLGDIQNSKAIIIFGANPAVNHPVGFKH-FLKAKE
NNALLIVVDPRFTRTAAKADIYVRIRPGTDIPFMYGMLHLILKHGWHDEEFIKNRV-GFD
EVIKEAKKWDPKKVENVTGVPASKLIQVTRAYASRRPGTLMGLTQHSIGSSNTRMAPILQ
LSLGNMGVFGGGNLRGLPGG-KAHNMTTKFTLAKWW-DGVT--SP-IRVLWVQGNGI-TS
IAQQEKVKKALDKLDLLVIAEPFANEAAILTNYILPTASQFECEGSVTAT---RSKVVDP
LESKTDEEIMFEFAKKFG--FYFKWPED-AR-EIATTGWTPERLKKYGLPPEHF-VPYG-
-----N-----AARA-YVWTFPDRPPDQFINLVTGRLVMYSGAGLINSKYITQLEPEMFA
HINPELAYKHGINDGDMIWIYSPDGKIKVKAKFSYSVSPDRIFLPFHFAGEKYPEGESAN
TVTNYGYDIITQIPETKAGLCRIEKA
>Caminibacter_mediatlanticus_WP_280528979_campylobacterota
KEKLVKTVCTTCSVGCGIIAEVQNGVWVRQEVAQDHPISHGSHCSKGIDSIDYIRTAKRV
KHPLKK--VNG--KWKRISWDEAINEISEKMLKIRKESGPDATMFLGSATEQSYYRKFAA
FWGTNNIDI-HSATVAGVANTWGAMTLGDIQNSKAIIIFGANPAVNHPVGFKH-FLKAKE
NNALLIVVDPRFTRTAAKADIYVRIRPGTDIPFMYGMLHLILKHGWHDEEFIKNRV-GFD
EVIKEAKKWDPKKVEDVTGVPASKLIQVTRAYASRKPGTLMGLTQHSIGSSNTRMAPILQ
LSLGNMGVFGGGNLRGLPGG-KAHNMTTKFTLAKWW-DGVT--SP-IRVLWVQGNGI-TS
IAQQEKVKKALDKLDLLVIAEPFANEAAILTNYILPTASQFECEGSVTAT---RSKVVDP
LESKTDEEIMFEFAKKFG--FYFKWPED-AR-EIATTGWTPERLKKYGLPPEHF-VPYG-
-----N-----AARA-YVWTFPDRPPDQFINLVTGRLVMYSGAGLINSKYITQLEPEMFA
HINPELAYKHGINDGDMMWIYSPDGKIKVKAKFSYSVSPDRIFLPFHFAGEKYPEGESAN
TVTNYGYDIITQIPETKAGLCRIEKA
>Campylobacteraceae_bacterium_4484_4_OQX72495_campylobacterota
-HKFVPTLCEMCVNKCAAIARVEDGVVTKLDPNPMFPKSRNMLCPRGNAGIQALYDPDRL
KYPMIRIGEKGEGKFKRVSWDEAYDAILNGTDKILDEEKNRSTIFFCAGMAEHTFKTFYT
GFGSSNWLLCLRTVVSGYGVTLGAYP--DLENAEYIIMAGANRAEAIVTPDTMDFFKRTG
RGAKLICVDPRFTNTAAKADKWLPIKPGTDLAFVLALTYVVVMEELYDKAYVEKYFNGFK
QYKNHLYEYTPEWAEKITGIPAEDIYEIARDFMKHAPKAVYYPGRRSNDFQLRRAMAIFQ
ALGGGIDTKGGLLLKGAPM---GVDSDCAGGSWIGFRNRILEGKVPVRGMFLYKHNPMMN
MPNVEKTAKFLKGLDLIVTIDTMPSDTVMYADVVLPECTYLERTDPVKTFIAVRNKVIDP
METKPVIDIMRGLTEKIGAEYEFHSQEELNEHAVSGYPGAYEALCKHGVFPEGPKTNSGK
VECNLANIAKKGVDPMPTWKEYEYVPEGKFRMLTGRHAQFTQSGTANNVMLHDLIHENYI
WINKRVAKKMGIKFGDMIEVSSEAGKTRLKAYPTEKIAPDQVFFIHGFGEEAYRSGGNDN
AVIVDEIEPVYGGAVMHSTNVEIRKV
>Campylobacteraceae_bacterium_4484_4_OQX73183_campylobacterota
QHEEIATLCEMCVNKCAALARVEDGVVTKLNPNPLFPKSKNMLCPRGNAGIQALYDPDRL
KYPMIRIGEKGEGKFKKVTWDEAYEAILNGTDKILDEEKNRSAIAFCAGMAEHTFKTFYT
AFGSANWLLCLRTVVSGYGVTIGAYP--DLENADYVIMAGANRAEAIVTPDTMDLFKRTG
RGAKLICVDPRFTNTAAKADEWLAIKPGTDLAFVLAMTYVAITEELYNKAYVEAMVNDFD
KYKEHILKYTPEWAEKETGIPAKKIAKVAREFMAHAPKAIYYPGRRSNDFQLRRAMAIFQ
ALGGGIDTKGGLLLEGAPM---GVDADCAGGSWLAFRNRFLEGRPSLRGLFVYKHNPIMN
MPNTTKTMEFLKKLDLVVTIDTMPSDTVMFADVVLPECTYLERTDPVKTFIAQRNKVVDP
METKPVMEIMRGLTQKIGEEYDFHSQEELNEHAVSKYPGAAEILKEKGIFPKGLKTRSGK
VECYLPALAKKGVDPMPTWEEYSFVPEGKFRMLTGRHAQFTQSGTANNIMLHDLIDENYI
WINKRVANKMKIAFGDMIEVSSSAGKTRLRAYPTEKIAPDQVFFIHGFGEEAYRSGGNDN
AVIEDHIEPVYGGAAMHETNVEIRKV
>Campylobacterales_bacterium_MBE0497199
Q-KKVATVCEICVNKCAAVAHVENGVVTKLDPNPLFPKSRNMLCPRGNAGIDALYDPDRL
KYPMIRDGEKGSGKFRRVSWEEAYQYITDKMVKILEEEKNRSTIAFCAGMGEHNFKNLFG
AFGSGHWLLCLATAVSGYAVTIGGYG--DLQNAKYVIMAGANRAEAIVTPDTMDFFKRTG
RGAKLICVDPRFTNTAAKSDKFLGINVGTDLAFVLALTYVALSEERYNKAYVENHFNNFD
EYKQHILNYTPEWAEKITGIKADDIREVARDFMAHAPQAIYYQGRRSDDFQLRRAQAIFS
ALGGGIDVKGGIIIKGAPL---PRIDEAASGAWVPFRNMILENRPPVRGLFVYKHNLMHN
MPDSKKTEAFLKKLDLVVTIETMPSDTVMLSDVVLPECTYLERTDPAAAFVIQRNKAVEP
MESKSVLQILKEFTQVAGEEFEYETQEEINTHAVEKYPGAAQVLAEKGVFPNGLNTPSGK
VECKVESLTARGIDAMPTWAQNQLTPQDHFRFVTGRHAQFTQSATANNPALLDLIPTNYL
WINRRVAKTRGINFGDMVEVKSKVGATVLPAYPTEKIGPQALFFVHGFGVQAHNNGGHGS
SILEDGVEPVHGSTCLHDTIVSIKKV
>Campylobacterales_bacterium_MDY0238564_campylobacterota
KQKKVKTICTSCSVGCGIIAEVQNGVWVRQEVAQDHPVSLGGHCSKGAGMIDLVRSETRV
KYPMVK--QNG--KWQRISWDQALDQIAKKLGDLREKDGPDSVQFLGSANEQAYYRKFAA
FFGTNNTDI-HSSTVAGVANTWGAMTLGDIQNSKAIIIFGSSPAVNHPVGFQH-FLKAKE
NNAQIIVVDPRFTRTAAKADHYAPIRPGTDVAFMYGMMHIIFEKGWEDKNYINDRV-GMD
EIRKEAKKWTPEVVEDVTGVPAETLIQITTVYAKNRPGTLMGLTQHSVGTSNTRIAPILQ
LVLGNMGKEGGGNLRGLPGP-KASSMSRPFSLARWY-EGATGENK-LKALFVLGNGI-TS
ISQQARVKAGLDALEMLVLVDPFVNEAAVLTDYLLPAATQFETSGSVVAT---RYKVVEP
LESKEDHELMFELAKRLG--FYFIWPDD-AD-EIASTGCTAKRLKAYGLPPTHF-APYG-
-----N-----AART-IVWNFPDRPPDQFINLVTGRLVNMNGSGVEGSKYLVELTPEMFA
DINPDLAANYGIRNGDMMWVHSPEGKVKVKARFTQSVLPDRIFLPFHWAGQRYPEGESAN
TVTNYGYDIITQIPETKGGLCRIEKA
>Campylobacterota_bacterium_MEA1919119_campylobacterota
Q-KEVATLCEMCVNKCAALARVENGIVTKLDPNPLFPKSKNMLCARGNAGISALYDPDRL
KYPMVRAGEKGEGKFTRVTWDEAYDYIRKKTLKILDEEKNRSSFLFCAGMAEHTFKSFYE
AFGSANWLICLQTVASGYGVTLGTYP--DLENAEYVIMAGANRAEAIVTPDTMDLFKRTR
RGAKLICIDPRFTNTAAKADQWLAIKPGTDLAFVLALTYVVLTEELYDKEYVAKHFNGFE
EYRSSILLYTPEWASKITNISAKEITKIAREFMAHAPKSIYYPGRRSNDFQLRRAMAIFQ
GLSGGIDTKGGLLLKGVPL---GRADDCAGGSWIGWRNRFLKGDPNVRGMFIYKHNPVMN
MPDTAKTIEMLKKMELVVAIDTMPSDTVMYADVVLPECHYLERTDPVKTFIAQRNKVVDP
METKPVRDILRSMTRMLSEEFEFEHQDHLNEHEVSEYPGAAKALREKGVYPGGTKTASGK
VECNLPNLAKKGVDPMPVWKEYEYIPEGKFRMLTGRHAQFTQSSTANNAKLRDLMMENYI
WINKRTAKEKDIHFGDLIEVSSGAGKITIKAYPTEKIAPDTVFFVHGFGEEAYRNGGNDN
AIIEDHIEPVYGAAAMHETNVEIRKV
>Campylobacterota_bacterium_MEA1995932_campylobacterota
R-EVTHNWCEMCFWGCGINVFTENGKVRKIEGNPYHPYNYGKLCARGNAGVMLLYDPDRL
KTPLKRVGKRGEGKWEKISWDEAISTVAREMTKIKEKHGAKALTVVPHGTAGHAAKRLFN
AMGAKNSASCRASRLLGWFGTYGKDLYYDMANSKYILLVGRNIAESVMMGDAKNLGIALS
KHAKIIYVDPRFTKTAAKADEWLPIKPGTDMAFVLALINVVIKDALYNADFIENYCYGFY
ELREHVEKYTPEWAEKETDIPAATIRKIAWELARYAPSSVVIPARRTDDTQNARAIAILN
ALLGNWEMPGGYTAPKPPRKNR--ASDFPFGRTNGLIEAIAEQEPPIKGLFVSGANPVMD
VAKPGKTLKAIGNLDFIVTVDVYPTEMCLYSDIILPASTYLEKYDDLKAGITYREPAVKP
LDTKGEWEICRMIAKKMGGEFPMS-MKEIVEYKFSKLSLEQKELRKNGVIPAQFSTPTGK
VELYSTLFKKHGYDPLPTYSKPSSPPKDSYRFLFGRVSVHTHARTENNPWLDEAYPVNKL
WINKGEAGMLGIKNGDKVVLV--QGNKKIEAYVTSRIRKDCVFIAHGFGRFCYEKGVLDG
EFASEAVDPISGAYAYKDSFVKIKKA
>Campylobacterota_bacterium_MEA3228011_campylobacterota
QTHDVATLCEMCVNKCAALARVEDGVITKLNPNPMFPKSKNMLCARGNAGIQAVYDPDRL
KYPMIRVGEKGEGKFKRVTWDEAYDAILNGTDKILEEEENRSSMLFCAGMAEHTFKQFYQ
AFGSANWLICLQTVASGYGVTIGQYP--DLENAEYIIMAGANRAEAIVTPDTMDMFKRTG
RGAKMICIDPRFTNTAAKADKWLAIKPGTDLAFVLALTYVTLTEDLQDNDYISKHFNGYE
EYKASVIKYTPEWAEPITGIRAKDIYTIAREFAAHAPKSIYYPGRRSNDFQLRRAMAIFQ
ALHGGIDTEGGLLLKPQPL---ARASDCAGGSWIGWRNRYIEEKPKVRGMFCYKHNPMMN
MPNTAKTAQMLKKMELVVTIDTMPSDTVMYADVVLPEATYLERTDPVKTFFAVRNKVIDP
MESKPVMDILNGLTTKIGEEYEFHSQEELNHHAVSMYIGAAEKLHKDGVFPGGPKTPSGK
VECVIASFAKKGIDPMPVWDEYEFVPAGKFKLLTGRHAQFTQSGTANNAMLRDLMPENFI
WINKRVAAEKGIQFADMIEVSSSVGKTQLKAYPTEKIAPDQVFFIHGFGEEAYKNGGNDN
AVIEDITEPVYGAAAMHETNVEIRKV
>Campylobacterota_bacterium_MEA3330908_campylobacterota
QAHDVATLCEMCVNKCAALARVENGVVTKLNPNPMFPKSKNMLCARGNAGIQALYDPDRL
KYPMIRIGEKGEGKFKRVTWDEAYAAILDGTDKILEEEENRSSMLFCAGMAEHTFKQFYQ
AFGSANWLICLQTVASGYGVTLGSYP--DLENAEYIIMAGANRAEAIVTPDTMDAFKRTG
RGAKMICIDPRFTNTAAKADKWLAIKPGTDLALVLALTYVTLNENLQDNEYIKKYFNSYD
EYKESVIKYTPEWAEPITGIKAKDIYEMARDFAAHAPKSVYYPGRRSNDFQLRRAMAIFQ
ALHGAIDCKGGLLLKPAPL---ARADDCAGGSWIGWRNRFLEGKPNVRGMFCYKHNPMMN
MPNTQKTAEMLRKMDLVVTIDTMPSDTVMYADVVLPECTYLERTDPIKTFIAVRNKVIDP
MESKPVMDIMKGLTTKIGEEYEFHTQEELNHHAVADYEGAAEKLHHDGVFPGGPVTPSGK
VECVIASFAKKGIDPMPVWDEYEFVPEGKFKLLTGRHAQFTQTGSANNAMLIDLMPENFV
WINKRVAQKKGIKFADMIEVSSSIGSTRLKAYPTEKIAPDQVFFIHGFGEEAYKNGGNDN
AIIEDIMEPVYGAAAMHETNVEIKKV
>Campylobacterota_bacterium_MEA3369830_campylobacterota
QTHDVATLCEMCVNKCAALARVEDGIVTKINPNPLFPKSKNMICARGNAGMQALYDPDRL
KYPMIRIGEKGEGKFKRVTWDEAYDAILNGTDKILDEEENRSSMLFCAGMAEHTFKQFYQ
AFGSSNWLVCLQTVASGYGVTIGAYP--DLDNAEYVIMAGANRAEAIVTPDTMDLFKRTG
RGAKMICIDPRFTNTAAKADKWLAIKPGTDLAFVLALTYVTLTEELQNKEYIEANFNGYE
EYSTSVLKYTPEWAEPITGIKAKEIYKIAREFAAAAPKAIYYPGRRSNDFQLRRAMAIFQ
AMHGAIDTKGGLLLKEMPL---ARADDCAGGSWIGWRNRFLENKPKVRGMFCYKHNPMMN
MPNTAKTAEMLRKMELVVTIDTMPSDTVMYADVVLPECTYLERTDPVKTFFAVRNKVIEP
METKPVIEILKGLTTKIGEEYEFHTQEELNHHAVAMYIGAAEKLHKDGVFPGGPVTPSGK
VECVINSFTAKGVDAFPVWDEYEFVPAGKFKLLTGRHAQFTQSGTANNAMLRDLMPENFV
WINKRVAQDKGIKFADMIEVSSSIGSTRLKAYPTEKVAPDQVYFVHGFGEEAYKNGGNDN
AVIEDIIEPVYGAAAMHETNVEIKKV
>Campylobacterota_bacterium_MEA3434159_campylobacterota
Q-KTIPTLCEMCVNKCAAIARVEDGVVTKLDPNPMFPKSKNMLCPRGNAGIQALYDPDRL
KHPMIRIGEKGEGKFKKVTWDEAFKYITEKTTKILDEEKNRSSFLFCAGMAEHTFKTFYE
AFGSANWLVCLQTVASGYGVTIGAYP--DLDNAEYVIMAGANRAEAIVTPDTMDLFKRTG
RGAKLICIDPRFTNTAAKADKWLAINPGTDLAFVLALTYVVLNEELYDKAYVEAHFNDFE
EYKAHVLKYTPEWAEPLTNIKAKEIYKIAREFMAHAPKAVYYPGRRSNDFQLRRAMAIFQ
GLGGGIDTKGGLVLKGIPM---SRADDCAGGSWLGWRNRFLEGKPKVRGMFCYKHNPMQN
MPNTAKTAKMLKQMELLVCIDTMPSDTVMYADVVLPECTYLERTDPVKTFIAQRNKVVDP
METKPVNEILRGLTAQLGEEYEFHDQEEINDHAVHDHHGAAEALKKYGVYPGGPKTPSGK
LECNLSSLSKKGIDAMPTWEEYNFVPDGKFRLITGRHAQYTQSGTSNNVVLRDLMPENYI
WINKRVAKEQGIAFGDTVEVKSRTGSTTIKAYPTEKMAPNQVFFIHGFGEEAYKNGGNDN
AVIEDVLEPVYGAAAMHETNVEIRKV
>Campylobacterota_bacterium_MEA3521708_campylobacterota
Q-KVVATLCEMCVNKCAALARVENGVITKLDPNPLFPKSKNMLCPRGNAGISALYDPDRL
KYPMIRIGEKGEGKFKRVTWDEAYIYIKDKTLTILDEEKNRSSFLFCAGMAEHTFKSFYE
AFGSANWLICLQTVVSGYGVTLGAYP--DFENAEYIIMAGANRAEAIVTPDTMDLFKRTQ
RGAKLVCVDPRFTNTAAKADQWLAIKPGTDLAFVLALTYVVLNEELYDKEYVANHFNGFD
EYSTMVLRYTPEWAAKITNISAKEITKIAREFMAHAPKAIYYPGRRSNDFQLRRAMAIFQ
GLSGGIDTKGGLILKGVPL---GRADDCAGGSWIGWRNRFLEGKPNVRGMFIYKHNPVMN
MPNTAKTIEMLKKMELVVAIDTMPSDTVMYADVVLPEAHYLERTDPVKTFIAQRNKVIEP
METKPVRDIMRSLTRMLSEEFEFEEQEHLNEHAVHDYHGAAEALATKGVFPGGTKTSSGK
VECNLENLAKKGIDPMPIWTEYEYIPEGKFRMLTGRHAQFTQSGTANNAKLRDLMMENFI
WINKRVAKSKGIEFADMIEVSSNAGKTQLKAYPTEKIAPDTVFFIHGFGEEAYRNGGNDN
AIIEDHMEPVYGAAAMHETNVEIRKV
>Campylobacterota_bacterium_NOX14876_campylobacterota
K-RKTTNFCEMCFWNCGVNVYTRNGVIHKLEGNKLNPNNRGHLCAKGNAGIQSTYDADRV
QSPLIRTGNRGEGKFKKVSWEEAYKYVHKKLNPLIDEYGPETLATFMHGTGEPYPHMLTL
ALGSPNITQCLGSREMAWALTFGTGVTYDMANSKHMMIFGRNFAGSVQVRETEDFAEGLA
RGAKLTYIDPRQSESAVRATDWLQINPGTDMALALGFIHVIIRDNLANMDFVRKYCYGYN
ELTEHMKKYSPQWASKKTGIDAKTIERIAWEFAKDAPNVVAIPARRHNDTQTVRAIAILN
ALMGSWGVPGGI--VPLPDPDR--AEKYPLGRTNGIYKATLTKKPPIKAWLLYGTNPLSH
SSIGVNGIKALDNLDLIIAIDTQFSDTVMYADVIFPESTYLERYDAPFVQITLRKPAIKP
IDTKGCFDICKGIAKEFEDDFEKS-PKEQVEELSQVLSEQMKTLEKDGVLPASFATSTGK
VQLYVKMYKKQGFSPMPIFKDPVMPAKDEFRMLFGRTPHHSHARSQNNWILLELQDDTPV
WMNPKDAKKMGYKDGDMVYLVNAKTGHKERLKVTNRIKEGAVFIHHGFGHTGYEKGTKEN
WFVSDGVDPISGAAAFHNGFVKVVRA
>Campylobacterota_bacterium_NPA30359_campylobacterota
QHELIPTLCEMCVNKCAALARVEDGVVTKLDPNPMFPKSRNMLCPRGNAGIQALYDPDRL
KYPMIRVGEKGEGKFKRVSWEEAYDAILNGTDKILDEEKNRSTIFFCAGMAEHTFKTFFN
GFGSANWLLCLRTVVSGYGVTIGAYP--DLENAEYIIMAGANRAEAIVTPDTMDFFKRTG
RGAKLICVDPRFTNTAAKADKWLPIKPGTDLAFVLALSYVAIMEELYDKAYVEKYFDGFT
QYKNHLYGYTPEWAEKITGIPAKDIYEIARDFMKHAPKAVYYPGRRSNDFQLRRAMAIFQ
ALGGGIDTKGGLLLKSAPM---GVDADCAGGSWIGFRNRVLEGKLPIRGMFLYKHNPMMN
MPNTKKTAEFLKKLDLIVTIDTMPSDTVMYADVVLPECTYLERTDPVKTFIAVRNKVIDP
METKPVIEIMRGLTEKIGEEYDFHSQEELNEHAVSGYPGAAEALKEHGVYPGGPKTPSGK
VMCNLKNIAKKGVDPMPTWKEYEYVPEGKFRMLTGRHAQFTQSGTANNAMLHDLINENYI
WINKRVAKKMGIKFGDMIEVSSEAGSTRLRAYPTEKIAPDQVFFVHGFGEEAYRSGGNDN
AVIKDDIEPVYGAAVMHSTNVEIRKV
>Campylobacterota_bacterium_NPA59096_campylobacterota
QGHDVATLCEMCVNKCAALARIEDGVVTKLNPNPMFPKSKNMLCARGNAGLQALYDPDRL
KYPMIRIGEKGEGKFKRVSWDEAYDAILNGTDKILDEEENRSSMLFCAGMAEHTFKQFYQ
AFGSSNWLICLQTVASGYGVTLGSYP--DLENAEYIIMAGANRAEAIVTPDTMDCFKRTG
RGAKLICIDPRFTNTAAKADKWLAIKPGTDLAFVLALTYVTLTEDLQNKEYISKHFNGFD
EYKDSVIKYTPEWAEAITGVKAKDIYTIAREFASHAPKSVYYPGRRSNDFQLRRAMAIFQ
ALHGAIDTKGGLLLKPQPL---ARADDCAGGSWIGWRNRFLEDKPKVRGMFCYKHNPMMN
MPNTAKTAEMLRKMELVVTIDTMPSDTVMYADVVLPECTYLERTDPVKTFIAVRNKVIDP
METKPVMEIMNGLTNKIGEEYEFHTQEELNHHAVAMYPGAAEQLHHHGIYPGGLKTASGK
VECVIKSFAAKGIDPMPIWDEYNFVPKGKFKLLTGRHAQFTQSGTSNNAMLRSLMPENFI
WINKRIAEEKGIKFADMIEVSSSIGKTQLKAYPTEKIAPDQVFFIHGFGEEAYKNGGNDN
AVIEDHTEPVYGAAAMHETNVEIRKV
>Campylobacterota_bacterium_RLA63424_campylobacterota
VIKKTATFCEMCFWKCAAWVEKEEGKPWKVTGNEIDHHCYGRLCTRGSGGLGSYLDEDRL
KRPMIRVGKRGEQKFKEVSWDEAFSHIAKKLDKIKKEHGPEKVALFNHGTGGVFFKTLLK
GYGTQMMTQCRGPRDEAFKLTFGESVRTDLAHSKCIVLMGAHIGENLHNSQVQDFGKAID
NRATIITVDPRFSVAASKSKYWLPLRPGTDMALVLAWINVLIEENIYCKSFVKDYCIGFD
ELTKHVKDKTPEWAYPITNIKPEIIRATAREMAKNAPASLVHPSRHVDDTQRLRSIAILN
ALLGNWGEKGGFLVGKHPPPKYTWFDKFPTPPSSSIRDLTIEG--HFKSWFVCATNLMQS
LPDPRQTIKAIEQLDLLVVIDTMPAEITGWADVILPECTYLERYDELRVTVALRSPAFEA
KDTKPAWWIAKNLANKMGEKFPWTDIKEYLNYRLKTIGSSIEEMEKIGVKKQPFKTPSKK
VELFSKKLQDYGFDPLPNFTMPDQPEEGYYRLIYGRAPAHTFGKTVNNPILNELMPENVL
WMNPQVAKNWGIKNKQRIKLKNQDG-ILIEVMVTERIRNDAVYLVHGFGHRAHGAGIDDQ
KLCTNKVDPVMGATSFRTNFVTFEL-
>Candidatus_Abyssubacteria_bacterium_SURF_5_RJP19741_PVC
-SQIKDGLCGIC---CWVRVRL-NGRMSGVKALPDHPLG--MICTIGKHSPQIVHDPNRL
QYPLRRTGPKGSYDFERITWNEAMEAIAGKLDDIKREHGPEATAIYTGRVAVSSASSVLF
PFGSPNTLLCYVSAMIAPHVTMGL--DTEIEQAELIVVWGANPATDSPPLAHAQILRARE
RGAEVVVIDPRRSETAREAEEWIPLRPGTDGALALGMINVLVEEELYDEDFAENWTLGFN
ELKQYVQHFRPETVEQITEVPAEKVRSLSRRIARARGACP-----YTSGVQAIRAVHTLW
ALAGQLDVPGGL--KEIANPDK-ALDRFPESHAIALPESVLEGRPKIRSLIILGASIITA
WPQPDLWRKTLNALDFLVCIDRYFTADAAYADIVLPATTMYEIMS-YMVYFIIRERIVEP
VEARNDFLILAELAKRLGGHYP-QTEEELLRHVLQGSGYTLEEVKAGGEVPDGFNTPSGK
FEIASSILAEHGYDALPVYVEPGEPPQAYLVFNSGARVFSDFRSQHGVSGLREMTPD-IV
TMNAVDASERGIENGDWVNVTTKRGQVKFRAIVTDDIMPGAIDACMGGGGPLGSRECNVN
ELT--RYDPISGFPVYKSLLAEVVKA
>Candidatus_Brocadiaceae_bacterium_MCP4268713_PVC
-E--KRAICGIC---CWVTVTYNEGMLAEVRPDEDSHLG--MICKLGEHSAEIVYSKDRL
RYPMRRKGPKGTYEFERISWDDAYNIIFGNLKEIKEESGPEATAIYTGRVAVSSASSVLF
PFGSPNTLLCYVSAMIAPHITMGL--FSDIENAQLIVVWGSNPATDCPPLDLNRIVNAQK
RGAKVIVIDPRKTMIAKHPDEWVPIRPGTDGALALGMCNALIEEELYDEEFIKEWSVGFD
DFARYTQHFRPDAVESITGVPAETIRILARRIAEANGASP-----YSSGVQAIRATMVLW
ALAGQVDVPGGR--KQIANPDK-ALERFPESHAIALPESVLEGKPPIRSLIILGGSIVTS
WPQPAVWRKTLNKLDFLVCIDRQLTADAAYADIVLPATTMYEIES-YMTYFRIRERIAEP
VEARNDFFILAELARRLGGHYP-ANEEELLRHVLKGSGFTLEDVLKNGTVPDGFETPTGK
FEIASTILEEHGYDPLPIYTEPGEPPEEFLVFNSGSRVTTDFRSQHGIPGLSKERPE-TV
TINTIDAETRNIKSGDLVHIMTKRGKVTMCALVTDDIVLGAIDANMGGGGPVGPENCNVN
ELT--RYDPISGFPVYKTLLCDVVKA
>Candidatus_Brocadiales_bacterium_MBC8548743_PVC
-D--KHAICGIC---CWVTVTYDEGMINEVRPDESSHLG--MICKLGEHSAEIVYSKDRL
RYPMRRKGPKGTYEFERISWDNAYNIIVENLNTIKEETGPEATAIYTGRVAVSSASSVLF
PFGSPNTLLCYVSAMIAPHITMGL--FSDIENAQMIVVWGTNPATDCPPLDLNRIVSAQK
QGAQIVVIDPRRTMTAKLTNEWVPIRPGTDGALALGMCNVLIEEELYDEDFVKNWSVGFD
DLARYVQHFRPDAVENITGVPAETIRSLARRIAEANGASP-----YSSGVQAIRATMVLW
ALAGQLDVPGGR--KQVPNPDK-ALDRFPESHAIALPESVLEGKPPIRSLIILGGSIVTS
WPQPAIWRKTLNNLDFLVSIDRQLTADAAYADIVLPATTMYEIES-YMTYFRIREKIAEP
VEARNDFFILRELAERLGGHYP-ANEDELLRHVLKGSGFTLEDVRNNGTVPDGFDTPTGK
FEIASTILEEHGYDPLPVYTEPGEPPDEFLIFNSGSRVTTDFRSQHGISGLLKERPE-TV
TINSLDAKARGIKSGDIVDIMTKRGKVTMCALVTDDILQGAIDANMGGGGPVGPENCNVN
ELT--RYDPISGFPVYKTLLCEIVKV
>Candidatus_Brocadiales_bacterium_MBC8554804_PVC
-D--KHAICGIC---CWVTVSYDEGIINEVRPDESSHLG--MICKLGEHSAEIVYSKDRL
RYPMRRKGPKGTYEFERISWDNAYDIIVENLNTIKEESGPEATAIYTGRVAVSSASSVLF
PFGSPNTLLCYVSAMIAPHITMGL--FSDLENAQMIVVWGTNPATDCPPLDLNRIVSAQK
QGAQVVVIDPRRTMTAKLANEWIPIRPGTDGALALGMCNVLIEEELYDEEFVKDWSVGFD
DLARYVQHFRPDAVENITGVPAETIRSLARRIAEANGASP-----YSSGVQAIRATMVFW
ALAGQLDVPGGR--KQVPNPDK-ALERFPESHAIALPESVLEGKPPIRSLIILGGSIVTS
WPQPAIWRKTLNKLDFLVSIDRQLTADAAYADIVLPATTMYEIES-YMTYFRIREKIVAP
VEARNDFFILAELAERLGGHYP-ANEEELLRHVLKGSGFTLEDVRNNGTVPDGFDTPTGK
FEIASTILEEHGYDPLPVYTEPGEPPDEYLIFNSGSRVTTDFRTQHGISGLLKERPE-TV
TINTLDAEARDIKSGDLVSITTKRGAVTMCALVTDDIVQGAIDANMGGGGPVGPENCNVN
ELT--RYDPISGFPVYKTLLCEVVKV
>Candidatus_Cloacimonadota_bacterium_MCA9783695_FCB
--KIVPSFCELCFWKCGVLAHVKQGRVTKITGNPKHPLSNGRLCPRGAGGTGLLYDPDRL
KTPLVRVGSRGEQKFEAVSWDTALGEVAENFEKIRVTYGPEALALFYHGYGANWIKHLFK
AYGSPNITQCRGPRDVGFDLTFGSGVNTDMENTRCLVLMGSHLGENMHNTQVQDFSEAIR
RGVDLIVVDPRFSVAASKARHWLPVRPGSDMALLLAWAHVLVHEGGYAREYIEQHAYGFG
PFSEHLKSFTPEWAWPRTGIDPGVIRETAALMAGASPRAIVHPGRHVDDTQRSRMIAILN
ALLGSWGHRGGFILAGVPAGTREAVSHYPQLLAQGVCNSTIPGSEDLKGWMVYGSNLPTT
LPDPKKTYEAIQKLDFLVTVDVLPAEICGWSDVVLPECTYLERCDDLFNPVAVRQEVVPP
MESKPGWWIASELARKLNQEFPWKDSLEYATQRAHGAGLDCDALQRDGVIPEDFYTDSGK
IELFSNKLLAQGFDPMPVYTDHGDPPEGYFRLLFGRAPTHTFGRTTNNRLLSETFSENEV
WLNSAAARRWNLSHGQRVRLQNQDG-ALAPLKVTDRIRPDAVFLVHGYGRKVHGRGIDTA
ELVTSKVDPIMGGTGMNVNFVTVIPA
>Candidatus_Dependentiae_bacterium_ADurbBin246_OQA76489_dependentiae
------------------------------------------------------------
------------------------------------------------------------
-----------------MANTWGAMTLGDIQNSKAIIIFGANPAVNHPVGFQH-FLKAKE
NNAKIIVVDPRFTKTAAKADLYAQIRPGTDIPFMYGMLNIIFENGWHDKNFINDRV-GME
DIMAEAKNWPIERVADVTGVKADLIVQITKLYAASKPGTLMGLTQHTIGTSNARMAPILQ
LALGNMGVAGGGNLRGLPGG-KASSMGKNFTLARWW-AGVLAGNN-LKALFVMGNGI-TS
TAQTKKVKEALDKLELAVFCDPFVNEGAIITNYILPAATQFETAGSVTAT---RYEVVKP
MESKPDQEIMFELAKRLG--FYFVWPED-AN-EIATTGWRAERLKKYGLPPKHF-APYG-
-----N-----AARA-KVWQWADRPPDQFTNLVTGRLVNLNGAGVEASKYLARLTPEMFC
DINPDLAGRHGIRDGSMMWIHSPNGKIKVKAKYSYSVTPDRVFLPFHFAGERYPTGESAN
TVTNYGYDIVTQIPETKGGLCRVERA
>Candidatus_Desulfosporosinus_infrequens_SPF31520_bacillota
KGK-VTTICEQCVWRCGVIARVENGVVKKLEGDPNHPNNSGKLCPRGNAGIETLYSPDRI
KFPLIRAGARGSGLWRRASWDEALSYTAEQMKKIKDNYGAKAMMFNSTDLSQPFFEILLK
AYGTPNYGLCFNAMTTGFLYTYGPQP--DYKNCKYIIFTGRNLAEGISNNETQEMIEMVA
RGVKVVVLDPRFSKTAAKATEWLPVRPGTDSAFYLAMINVIVAEKLYDETFVNRYTQGFE
DLVTEVKDYTPEWAEKKCEIPATTIRRIARELAAAAPAAIVHPNWRTNSFQTERAIAVLN
ALLGNWAQPGG-ESTAHPPPPGSRLWQYPYGVIQTMRDNILTGKPEAKGWLISRQNPVLS
IPERQKTINALMKLDFVAVIDIQASDTAYYADVILPESSYLERFDGLVPIIFLRQPVIEP
LETKSSLMIYKELAEKLGGELPYKDEKDLLSQQLKPFPVSLEELQRVGHYKKDFQTSSGK
IEISSGIMAQMGKKAVPTWNEPARPEEDRYYLLTGKTAQHTQMFTQNNRWLLEVFPVNRA
WLHTSVATKLGVKTDDEVVLESDVGKISIKAYVTEGIRPDCIFMVGGFGHVAYRLGASDS
ALHKTITDPISGSSCLSETFVMVSKA
>Candidatus_Didemnitutus_sp_MDP1580130_PVC
KRRTVPTFCDICFWKCGTIATVRDGQLWKIEGNPLDPLSRGRLCPRGTGGIGANFDRDRL
RTPLLRVSERGEDKWQAVTWDEAFDYIATRMQKLKVTHGPESLALFSHGIGGTFLKHTMR
AFGSPNSAQCRGPRDTGFELTFGDGLRTDIENARCLVLLGSHLGENMHNTQVQEFATAVQ
RQATVIVADPRFSVAASKAKHYLPVKPGTDLALLLGWMQVLVSEKLYDTDYVRAHGHGFA
EFCAEIASCTPEWAAAETGLSAESIRETAREMARHRPATLVHPGRRVNDAQRSRAIALLN
ALLGSWGRKGGFLVPDYPSPEKPKVKRYPEAITTGIREATLTGQPPIKGWFVYATNLLNA
LPNQAETIRAIQQLDLLVVIDVVPSEIAGWADVVLPESTYLERFEELHLGVGIRQPVVAP
PDQKANWWIAKRLAEKLDGHYPWNDIEDYLKTRVEDAGLSYAELKQKGVLVEDFDTPSGK
IEFFSEQLAEAGFDPVPRYTPPEEGPPGSFRLLFGRAPVHTFSRTQSNPLLNEMMDENVL
WLNAAVAQRLELKSGTAVRLRNQDG-VVIKVKATNRIRPDCVYMVHGFGHTTVGKGASTA
QMVTHKVDPLMGGTAVNVNFVTLEK-
>Candidatus_Didemnitutus_sp_MDP2137208_PVC
KRRTVPTFCDICFWKCGAIATVRDGQLWKIEGNPLDPLSRGRLCPRGTGGVGAHWDRDRL
RTPLLRVSERGEDQWKAVTWDEALDHIASRMKKIKTEHGPESVALFSHGIGGTFLKHTLR
AFGSPNSAQCRGPRDTGFELTFGDGLRTDIENARCLVLIGSHLGENMHNTQVQEFATAVQ
RNATVIVADPRFSVAASKAKHYLPVKPGTDLALLLGWMHVLVSERLYDTDYVEAYGHGFE
EFCAEIAACTPEWAAAETGLSAESIRETAREMARHRPATLVHPGRRVNDAQRSRAIALIN
ALLGSWGRKGGFLVPDYPPPEKAKVKRYPDSLTTGIREATITGQPPIKGWFVYATNLINA
LPNQEETIRAIQNLDLLVVIDVVPSEIAGWADVVLPESTYLERFEELHLGVGIRQPVVDA
PDQKPNWWIAKRLAEKLDGHYPWDDIEDYLRWRVEDAGLSYAELKQKGIIMEDFDTPSGK
IEFYSEQLAEAGFDPVPRYTPPEEGPPGSFRLLFGRAPVHTFSRTQSNPLLNEMMDENEL
WLNAAVARQLQLKSGDRVRLRNQDG-VTIRVKATNRIRPDCVYMVHGFGHTTFGKGASTA
QMVTRKVDPLMGGTAVNVNFVTLET-
>Candidatus_Electrothrix_communis_WLE95675
EREALTTLCSTCAGLCGQEVKVRDQVIIGCKGLDGDPKGGRRLCIKGANA---TYSAYRL
KTPLIR--ENGR--FRKASWDEALNLTASRLKSFDPK----TVGFHQGN-------HVMT
AYGTPNKTMCDNPNRMANEHCGN---WID-AHSEFILLFGINEVTS--GQRKLNLLKAMK
QGTKLVMVDPRQSETAE-AAEWISIIPGTDGAMALAMAYVLVTENLYDKAFIEEWCYGFA
AFRRRLER-TPFWAESICGVPAVTIERLAREFAAAAPA--AAAL--SNAMHATQAIQALN
ALVGSFDAPGGP----KP-PNKFKL-----------NSSL-KG-P-LKAMLCYFGNPVMS
NSSEPSMRRAMEQLEFSCAIDCFMSNTTELCDVILPDCTYLEQSRVWMYEISL-QKAIAP
MDSRSVVAIFTGLAERLGGEFPWQSEEEYMTNQLCG--ITLDELYEKGFV---YSTVTGK
YNFINPAAEKAGLNALPDYIPPYAPPDHYMIIGYFRVLEHEHCSTVNPALMKKCG-SNPI
WINYLDAKQRNISDGDEVLISSPWGEAKATAKVT-GIRQGVLATAGGFGG--YPQGFNTN
VLLPN------GTPPLKYIKTRIEKV
>Candidatus_Electrothrix_communis_WLE98557
KRKYVPTSCEMCFWKCGAVAKVVDGKVVKLEGNPYHPQSRGKLCARGQGGIGQLYDEDRL
KHPLIVEGSRGENKYKQATWDEALDYVAKKMKAIAEKYGPESLAMMSHGSPGDYFTNVLK
AMGSRNIAQCKGIRDVAWELTYGHKPRVDLENSRVIVLFGTHLGENMHNSQNQEFAEAVG
RGAKIICVDPRYSTAASKSSFWLPIKPGTDTALLLAWINIVISEGLYDKEYVEKYTVGFD
EVKEAVKEYTPEWAAQETELPMRQIVESVRELCRYAPNVVVHPGRHYNDTQRARAVAILN
ALLGTWGRKGGMAFAKAPAPPK---GDFPEGVTQVLRDATITGNPPIKAWIVAGTNLMKA
LPDQRLTRKAIDNLDLLVAVDLFPTETVMLADVILPECTYLERHDGLYKIVAIRQPAVEP
MDTKPAWWIGSELCKKLGDEAAK--WEGRMRRQAKAWGVDYDQLSKTGYVETEFGTFSEK
IELYSDELEGEGFDPVPKYEAVEHPGKDMFRLIYGRSPVHTFSRTVNTQWLWELEKENEV
WLNKKEADRLGVKNGQYVVLENQDG-VRIKAKVTERIRHDCVYMIHGFGHNANQSGADDQ
QLITKIEDPITGGTGMRVNFVKIIK-
>Candidatus_Electrothrix_sp_AR1_MCI5137497
------------------------------------------------------------
------------------------------------------------------------
------------------------------------------------------------
-----------------------------------------VTENLYDKVFVEEWCYGFA
AFKRRLER-NPFWAEAICGVPAPTIERLAREFAAAAPA--AAAL--SNAMHATQAIQALN
ALVGSFDAPGGP----KP-PNKFKL-----------NSSL-TG-P-LKAMLCYFGNPVMS
SASEPSTHRAVSQLEFSCAIDCFMSNTTELCDVILPDCTYLEQSRVWMYEISL-RKAIAP
MDSRSVVAIFTELADRLGGEFPWKTEKEYMKNQLHG--ITLDELYEKGFV---YSTVTGK
YNFINPAAEKAGLNALPDYIPPYEPPDHYMIIGYFRVTEHEHCSTFNPALMKKCG-SNPI
WINYLDAKQHNISNGDEVLITSPWGEAKATAKVT-GIRQGVLATAGGFGG--YPQGFNTN
VLLPN------GTPPLKYIKTRIEKV
>Candidatus_Electrothrix_sp_AR5_MCI5125985
KRKYVPTSCEMCFWKCGAVAKVVDGKVVKLEGNPYHPQSRGKLCARGQAGMGQLYDENRL
KHPMILDGPRGEGKYREASWDEALTLVAKKMQAIADKYGPESLAMMSHGSSGDYFTNVLK
AMGSRNIAQCKGIRDVAWELTYGHKPRVDLENSRVIVLFGTHLGENMHNSQNQEFAEAVG
RGAKVICVDPRYSTAASKSAFWLPIKPGTDTALLLTWINIVISEGLYDKEYVEKYTVGFD
EVKEAVQEYTPEWAAQETELPMSQIIESVRELCRYAPNVVVHPGRHYNDTQRARAVAILN
ALLGTWGRKGGMAFASAPAPPK---GDFPEGVTQVLRDATITGNPPIKAWIVAGTNLMKA
LPDQRLTRKAIDNLDLLVAVDLFPSETVMLADVILPECTYLERHDGLYKIVAIRQPVVEP
MKTKPGWWIGSELCKKLGEQAAK--WEGRMRRQAKAWGIDYDQLSKTGYVETEFGTFSEK
IELYSEELEGEGFDPVPKYEAVEHPGKDMFRLLYGRSPVHTFSRTINTQWLWELQKDNEV
WLNKKEADRLGIKKGQY-------------------------------------------
--------------------------
>Candidatus_Electrothrix_sp_AU1_5_MCI5191659
EREPLATLCYICAGLCGQTVKVKDEIITKISGLAGDPKGGGRLCIKGANA---TYSAYRL
KTPLIR--ENGR--FRKASWEEALNLTASCLQKFDPK----TVGFHQGN-------HVMA
AYGTPNKVMCDNPNRIANEHCGN---WID-AHSEFILLFGINEVTS--GQRKLNLLRAIK
RGAKLVVVDPRKSETGQ-AAEWIPIIPGTDGAMALAMLYVLVTENLYNTTFVQDWCYGFD
ALQRRLER-TPFWAEDICGVPAATIERLAREFAAVAPA--AAAL--SNAVHATQAIQALN
ALVGSFDAPGGP----LP-PNKFQL-----------NSSL-KG-P-LKAMLCYFGNPVMS
SSAEPCMRRAMEQLEFSCAIDCFMSNTTELCDVILPDCTYLEQSRVWMYELSL-QQAIPP
MDARSVVDIFTQLAERLGGEFPWKTAEEYMSNQLRG--ITLEELVQKGFV---YSSVTGK
YNFIHPAAEKAGLNALPDYISPYAPPDAYMIIGYFRVMEHEHTSTANPALMKKCG-SNPV
WINYLDAKQRNIADGDEVLIRSPWGEVKAKAQVT-GIRQGVLATAGGFGG--YPQGFNTN
VLLPH------GMPPLKYIKTQIKKV
>Candidatus_Electrothrix_sp_AW2_MCI5134866
KRKYVPTSCEMCFWKCGAVAKVVDGKVVKLEGNPFHPQSRGKLCARGQGGIGQLYDEDRL
KRPMIIDGPRGAGKYREASWDEALTYVAKRLKAIAAKHGPESIGMMSHGSPGDYFTNMLK
AMGSHNIAQCKGIRDEAWLLTYGHKPQVDLENSRVIVLIGTHLGENMHNSQNQEFAEAIG
RGAKIICVDPRYSTAASKAAFWLPIKPGTDTALLLTWINIIISENWYDKEYVEKYTEGFE
QVKEAVKQYTPEWAAQETELPMRQIVESVRELSRYAPNVVVHPGRHYNDTQRARAVAILN
ALLGTWGRKGGMAFAKTPAPPK---GNFPEGVTQVLRDATITGKPPIKAWFVAGTNLMKT
LPDQRLTRKAIDNLDFFVAVDLFPTETVMLADVILPECTYLERHDGLFKIVAIRQPAVEP
MDSKPAWWIGSELCKKLGNEAVKDAWEGRMRRQAKAWGIDYDKLAKTGYVETAFNTFSEK
IELYSEDLEEKGFDPVPQYEEIEHPEKGMYRLIYGRSPVHTFSRTINTQWLWELEKENEV
WLNKKEAVRLGVKNGEYVRLENQDG-VRIKTKVTERIRHDCVYMVHGFGHNANGSGADDQ
KLITKIEDPITGGTGMRVNFVKIIK-
>Candidatus_Electrothrix_sp_AX1_MCI5113302
EREPLATLCYICAGLCGQTVKVKDEIITKISGLAGDPKGGGRLCIKGANA---TYSAYRL
KTPLIR--ENGR--FRKASWEEALNLTASCLQKFDPK----TVGFHQGN-------HVMA
AYGTPNKVMCDNPNRIANEHCGN---WID-THSEFILLFGINEVTS--GQRKLNLLRAIK
RGAKLVVVDPRKSETGQ-AAEWIPILPGTDGAMALAMLYVLVTENLYNTTFVQDWCYGFD
ALQRRLER-TPFWAEDICGVPAATIERLAREFAAVAPA--AAAL--SNAVHATQAIQALN
ALVGSFDAPGGP----TP-PNKFQL-----------NSSL-KG-P-LKAMLCYFGNPVMS
SSAEPAMRRAMEQLEFSCAIDCFMSNTTELCDVILPDCTYLEQSRVWMYELSL-QQAIPQ
MDARSVVDIFTQLAERLGGEFPWKTAEEYMSNQLRG--ITLEELAQKGFV---YSSVTGK
YNFIHPAAEKAGLNALPDYISPYAPPDAYMIIGYFRVMEHEHTSTSNPALMKKCG-SNPV
WINYLDAKQRNIADGDEVLIRSPWGEVKAKAQVT-GIRQGVLATAGGFGG--YPQGFNTN
VLLPH------GMPPLKYIKTQIKKV
>Candidatus_Electrothrix_sp_AX5_MCI5161531
KRKYVPTSCEMCFWKCGAVAKVVDGKVVKLEGNPYHPQSRGKLCARGQGGIGQLYDEDRL
KHPMILDGPRGEGKYRKASWDEALTLVAKKMQAIADKYGPESLAMMSHGSPGDYFTNVLK
AMGSRNIAQCKGIRDVAWELTFGHKPRVDLENSRVIVLFGTHLGENMHNSQNQEFAEAVG
RGAKIICVDPRYSTAASKSSFWLPIKPGTDTALLLTWINIVISEGLYDKEYVEKYTVGFD
EVKEAVQEYTPEWAAQETELPMRQIVESVRELCRYAPNVVVHPGRHYNDTQRARAVAILN
ALLGTWGRKGGMAFASAPAPPK---GDFPEGVTQVLRDTTITGNPPIKAWIVAGTNLMKA
LPDQRLTRKAIDNLDLLVAVDLFPTETVMLADVILPECTYLERHDGLYKIVAIRQPAVEP
MDTKPAWWIGSELCKKLGDEAAK--WEGRMRRQAKAWGVDYDQLSKTGYVETEFGTFSEK
IELYSEELEGEGFDPVPQYEPIEHPEKDMFRLIYGRSPVHTFSRTVNTQWLWELEKENEV
WLNKKEADRLGVKNGQYIVLENQDG-VRVKAKVTERIRHDCLYMVHGFGHNANGRGADDQ
KLITKIEDPITGGTGMRVNFVKIIK-
>Candidatus_Electrothrix_sp_EH2_MCI5131042
RRKYVPTSCEMCFWKCGAIAKVVDGKVVKLEGNPFHPQSRGKLCARGQGGIGQLYDEDRL
KHPMIIDGARGEGKYRKASWDEALTLVAEKMQAVADKYGPEAIAMMSHGSPGDYFTNVLK
AMGTHNIAQCKGIRDEAWLMTYGHKPRVDLENSRVIVLIGTHLGENMHNSQNQEFAEAVS
RGAKIICVDPRYSTAASKSAFWLPIKPGTDTALLLTWINIVISNGWYDKEYVEKYTVGFE
EVKEAVQEYTPEWAAQETELSMRQIVESVHELCRYAPNVVVHPGRHYNDTQRARAVAILN
ALLGTWGRKGGMAFSRIPPPKK---GNFPEGVTQAVRDTTITGEPPIKAWLVAGTNLMKS
LPDQRLTRKAIDSLDFFVAVDLFPTETVMLADVILPECTYLERHDGLFKIVAIRQPAVEP
MDTKPAWWIGSELCKKLGEQAVKDAWEGRMRRQAKEWGIDYDELSKTGYVETEFDTFSEK
IELYSEDLEEKGFDPVPRYEPVEEPPK-------------KFSAC---------------
----------------------------------------CLFI----------------
---------------FRLSFTQLIK-
>Candidatus_Electrothrix_sp_GM3_4_MCI5165659
KRKYVPTSCEMCFWKCGVIAKVVSDRVVKLEGNPYHPQSRGKLCARGQGGIGQLYDEDRL
QHPMIKEGTRGEGKYRKASWDEALTFVAKKMQAIADKYGPESLAMMSHGSPGDYFTNVLK
AMGSRNIAQCKGLRDVGWELTFGHKPRVDMENSRVIVLFGTHLGENMHNSQNQEFAEAVG
RGAKIICVDPRYSTAASKSAFWLPIKPGTDTALLLTWINIVISEGWYDKEYVEKYTVGFD
EVKEAVKEYTPEWAAQETELPMSQIVESVRELCRYAPNVVIHPGRHYNDTQRARAVAILN
ALLGTWGRKGGMAFASAPAPPK---GDFPEGVTQVVRDATITGKPPIKAWIVAGTNLMKA
LPDQRLTRKAIDNLDLLVAVDLFPTETVMLADVILPECTYLERHDGLYKIVAIRQPAVEP
MDSKPAWWIGSELCKKLGDQAAK--WEGRMRRQAKAWGVDYDQLAKTGYVETAFPTFSEK
IELYSDELEGEGFDPVPKYEPVEHPEKNMFRLIYGRSPVHTFSRTVNTQWLWELEKENEV
WLNKKEADRLGVKNGQYVVLENQDG-VRIKAKVTERIRHDCVYMVHGFGHNANQSGADDQ
QLITRIEDPITGGTGMRVNFVKIIK-
>Candidatus_Electrothrix_sp_LOE1_4_5_MCI5116414
KRKYVPTSCEMCFWKCGAVAKVVDGKVVKLEGNPFHPQSRGKLCARGQGGIGQLYDEDRL
KRPMIIDGPRGAGKYREASWDEALTYVAKRLKAIAAKHGPESIGMMSHGSPGDYFTNMLK
AMGSHNIAQCKGIRDEAWLLTYGHKPQVDLENSRVIVLIGTHLGENMHNSQNQEFAEAIG
RGAKIICVDPRYSTAASKAAFWLPIKPGTDTALLLTWINIIISENWYDKEYVEKYTEGFE
QVKEAVKQYTPEWAAQETELPMRQIVESVRELSRYAPNVVVHPGRHYNDTQRARAVAILN
ALLGTWGRKGGMAFAKIPAPPK---GNFPEGVTQVLRDATITGKPPIKAWFVAGTNLMKT
LPDQRLTRKAIDNLDFFVAVDLFPTETVMLADVILPECTYLERHDGLFKIVAIRQPAVEP
MDSKPAWWIGSELCKKLGNEAVKDAWEGRMRRQAKAWGIDYDKLAKTGYVETAFNTFSEK
IELYSEDLEEKGFDPVPQYEEIEHPEKGMYRLIYGRSPVHTFSRTINTQWLWELEKENEV
WLNKKEAVRLGVKNGEYVRLENQDG-VRIKTKVTERIRHDCVYMVHGFGHNANGSGADDQ
KLITKIEDPITGGTGMRVNFVKIIK-
>Candidatus_Electrothrix_sp_LOE1_4_5_MCI5118060
EREPLATLCYICAGLCGQTVKVKDEIINKISGLAGDPKGGGRLCIKGANA---TYSAYRL
KTPLIR--ENGR--FRKASWEEALNLTASCLQKFDPK----TVGFHQGN-------HVMA
AYGTPNKVMCDNPNRIANEHCGN---WID-AHSEFILLFGINEVTS--GQRKLNLLRAIK
RGAKLVVVDPRKSETGQ-AAEWIPIIPGTDGAMALAMLYVLVTEELYDKGFVQDWCYGFD
ALQRRLER-TPFWAEDICGVPAATIERLAREFAAVAPA--AAAL--SNAVHATQAIQALN
ALVGSFDAPGGP----TP-PNKFQL-----------NSSL-KG-P-LKAMLCYFGNPVMS
SSAEPCMRRAMEQLEFSCAIDCFMSNTTELCDVILPDCTYLEQSRVWMYELSL-QQAIPP
MDARSVVDIFTQLAERLGGEFPWKTAEEYMSNQLRG--ITLEELAQKGFV---YSSVTGK
YNFIHPAAEKAGLNALPDYISPYAPPDAYMIIGYFRVMEHEHTSTSNPALMKKCG-SNPV
WINYLDAKQRNIADGDEVLIRSPWGEVKAKAQVT-GIRQGVLATAGGFGG--YPQGFNTN
VLLPH------GMPPLKYIKTQIKKV
>Candidatus_Electrothrix_sp_MAN1_4_MCI5149666
KRKYVPTSCEMCFWKCGAVAKVVDGKVVKLEGNPFHPQSRGKLCARGQGGIGQLYDENRL
KRPMIIDGPRGEGKYQEASWDEALSYVTKKLKAIAAKHGPETIAMMSHGSSGDYISNVIK
AMGTRNIAQCKGIRDEAWMLTYGHKPQVDLENSRVIVLIGTHLGENMHNSQNQEFAQAIG
QGAKIICVDPRYSTAASKASFWLPIKPGTDTALLLTWINIVITEGWYDKEYVEKYTEGFE
QVKEAVKQYTPEWAAQETELSMSQIVDSVRELGRYAPNVVIHPGRHYNDTQRARAVAILN
ALLGTWGRKGGMAFAKAPAPPK---GDFPAGVTQVLRDATITGKPPIKAWFVAGTNLMKA
LPDQRLTKKAIDNLDLMVAVDIFPSETVMMADVILPECTYLERHDGLYKIVAIRQPAVEP
MDTKPAWWIGSELCKKLGNEAVKDAWEGRMRRQAKAWGIDYDKLAKTGYVKTAFDTFSEK
IELYSEALEEEGFDPVPQYEEVEHPEKGMYRLIYGRSPVHTFSRTINTQWLWELEKENEV
WLNKKEAVRLGVKHGQYVRLENQDG-VRIKTKVTERIRHDCVYMVHGFGHNANGSGADDQ
QLITKIEDPITGGTGMRVNFVKIIK-
>Candidatus_Electrothrix_sp_Rat1_MDU9045272
KRKYVPTSCEMCFWKCGAVAKVVDGKVVKLEGNPFHPQSRGKLCARGQAGIGQLYDEDRL
KHPMILDGPRGEGKYRKASWDEALTLVAEKMKAIAEKHGPEAIAMMSHGSPGDYFTNVLK
AMGSRNIAQCKGIRDVAWELTFGHKPRVDMENSRVIVLLGTHLGENMHNSQNQEFAEAVS
RGAKIICVDPRYSTAASKSAFWLPIKPGTDTALLLAWINIVISEELYDKEYVEKYTVGFD
EVKEAVAEYTPEWAAQETELPMRQIVEAVRELCRYAPNVVVHPGRHYNDTQRARAVAILN
ALLGTWGRKGGMAFASNPAPEK---GNFPEGVTQALRDTTINGKPPIKAWLVAGTNLMKS
LPDQRLTREAIDSLDFFVAIDLFPTETVMLADVILPECTYLERHDGLFKIVAIRQPAVEP
METKPAWWIGSELCKKLGKEAVKDAWEDRMRRQAEAWGVDFEQLSKTGYVETEFGTFSEK
IELYSEELEGEGFDPVPQYEPVEQPPKNMFRLIYGRSPVHTFSRTINTQWLWELHKENEV
WLNKKEAERLGIKNGQYVVLENQDG-IRIKVKATERIRQDCVYMVHGFGHNANKSGADDQ
QLISKIEDPITGGTGMRVNFVKIIK-
>Candidatus_Electrothrix_sp_Rat1_MDU9045523
EREALMTLCYICAGLCGQDVKVKDQVITGLSGLVGDPKGGGRLCIKGANA---TYSAYRL
KTPLIR--ENGR--FRKASWDEALDLTSARLKSFDPK----TVGFHQGN-------HVMA
AYGTPNKTMCDNPNRMANEHCLN---WID-AHSEFILLFGINEVTS--GQRKLALLKAIK
RGAKLVTVDPRQSETAE-ASEWISILPGTDGAMALAMAYVLVTEGLYDKEFVKEWCYGFA
ALKRRLER-TPFWAEGICGVPAATIERLAREFAAAAPS--VGAL--SNAVHATQAIQALN
ALVGSFDAPGGP----SP-PNKFKL-----------NNSL-QG-P-LKAMLCYFGNPVMS
DGSEPSTRHAMRQLEFSCAIDCFMSNTTELCDVILPDCTYLEQSRVWMYELSL-QRAVAP
LDSRSVVDIFTGLAERLGGEFSWKTEEEYMKNQLRG--ITLDLLRESGFV---YSTVTGK
YNFINPVAKESGLNALPDYIPPFVPPDHYMIIGYFRINEHEHCSTNNAALMKKYG-SNPV
WINYQDARQLNITDGDKVLISSPWGEATARAQVT-GIRQGVLATAGGFGG--YPQGFNTN
VLLPN------GTPPLKYIKTRIEKV
>Candidatus_Electrothrix_sp_Rat3_MDU9048095
KRKYVPTSCEMCFWKCGAVAKVVDGKVVKLEGNPYHPQSRGKLCARGQGGIGQLYDEDRL
KHPMIIDGARGEGKYRKASWDEALTLVAKKMQAIAEKYGPESLAMMSHGSPGDYFTNVLK
AMGSRNIAQCKGIRDVAWELTYGHKPRVDLENSRVIVLFGTHLGENMHNSQNQEFAEAVG
RGAKIICVDPRYSTAASKSSFWLPIKPGTDTALLLAWINIVISEGLYDKEYVEKYTVGFE
EVKEAVKEYTPEWAAQETELPMRQIVESVRELCRYAPNVVVHPGRHYNDTQRARAVAILN
ALLGTWGRKGGMAFAKAPAPPK---GDFPEGVTQVLRDATITGNPPIKAWIVAGTNLMKA
LPDQRLTRKAIDNLDLLVAVDLFPTETVMLADVILPECTYLERHDGLYKIVAIRQPAVEP
METKPAWWIGSELCKKLGNDAVKDAWEGRMRRQAKAWGLDYDQLAKTGYVETAFGTFSEK
IELYSDELEGEGFDPVPQYEPVEHPQKGMFRLIYGRSPVHTFSRTVNTQWLWELEKENEV
WLNKKEADRLGVKNGQYVVLENQDG-VRIKAKVTERIRHDCVYMVHGFGHNANQSGADDQ
QLITKIEDPITGGTGMRVNFVKIIK-
>Candidatus_Electrothrix_sp_Rat3_MDU9049993
EREVLTTLCYICGGLCGQEVTVQDNIITGCKGLAGDPKGGGRLCIKGANA---TSSAYRL
KTPLIR--ENGR--FRKASWDEALDLTASRLKSFDPK----TVGFHQGN-------HVMA
AYGTPNKTMCDNPNRMANEHCGN---WID-AHSEFILLFGINEVTS--GQRKLNLLKAVK
RGAKLVTVDPRRCETAE-ASEWISILPGTDGAMALAMAYVLVTENLYDKVFVEEWCYGFA
AFKRRLER-TPFWAEAICGVPAAIIERLAREFAAAAPA--AAAL--SNAVHATQAIQALN
ALVGNFDAPGGP----KP-PNKFKL-----------NSSL-QG-P-LKAMLCYFGNPVMS
NSSEPSMRRAMEQLEFSCAIDCFMSNTTELCDVILPDCTYLEQSRVWMYEVSL-KKAIAP
MDSRSVVAIFTELAERLGGDFPWKTEEEYMGNQLQG--ISLEELAEKGFV---FSSVTGK
YNFINPAAEKAGLNALPDYISPYLPPDRYLIIGYFRVMEHEHCSTFNPALMKKCG-SNPV
WINYQDAKQFNITDGDEVLITSPWGEAKATAKVT-GIRQGVLATAGGFGG--YPQGFNTN
VLLPN------GTPPLKYIKTRIEKI
>Candidatus_Geothrix_odensensis_MBK8573656_acidobacteriota
QWA-IPTTCELCPNKCSVVAMVEGGRIRKLNPNPENPKSRDMLCARGNAAIQQVYDPDRL
KQPLIRAGARGEGKWRPVSWEEAWDYTAKKLNEVKEKHGPEGTLWASTEFQEVFFKNLGS
AFGSPNIILCLASMNLAYSMTFGTVP--DLLNADYVIMAGANRFESIITPDTMDLIGGLE
RKAKLIYLDPRFTVTASKADEWYPIAPGTDLAFILALIHVIIREERYDRAFVDGFTLGFE
QLVEHVKPYTPEWAEQETGIRAVDIIRIARNFAAAAPRAVFYAGRRSNDFQMRRAQAILN
AIVGNWDRQGG-VKG-MPWDEAPRVKNFPDGVYLPLRENVLSGKPPVKAWMIYKQDPLHA
VPDQGKTLKMIEQMDFVAVIDIAMSDTAWYADVVFPESHYLERTDPIEVMAVLRQQVVKP
LDTKPCLEIVQGLAKRLGSDFDYTIDQ-WVEAEAKELPVGLEHMKKHGV-PADFVTKSGK
IEIFSERLQEAGQDPLPKYSPPAKVPSGKFRLVLGRKATITHAALTQLPWLHEHNPENSL
WLHPESADRLGIQTGDLLEVASSVGRVNIKALVTQEIRPDCVFMLHGFGKKVHNVGAADA
VLLETAWDKVSGNAAMHETFVKVAKV
>Candidatus_Geothrix_skivensis_MBK9798063_acidobacteriota
KSR-VPTTCELCPNKCSAIAVVEGGLVKKLNPNPENPKSRDMLCARGNAAIKQVYDPDRI
KQPMIRVGARGEGKWKPVSWDEAFDFAAKKLAEVKEKHGPQASLWSSTEFQEVFFKNLGL
AFGSPNIVLCLASVNLAYSMTFGTVP--DLLNSRYVIMSGANRFESIITPDTMDLIGGVE
RKAKLIYLDPRFTVTAAKADEWYPIKPGTDLAFILAMIHVIIKENRHSKDFIAAYTTGFD
LLAEHVKSYTPEWAEKETEIPAKDIIRIAREFSDAAPRSLYYAGRRSNDFQMRRAQAILN
AIVGNWDQVGG-LKG-MPWDEAPRVKHFPDGVYLKLRENVLSGKPPVKAWMVYKQDPMNA
MPDQAKTLKMIEGMDFIGVIDVAMSDMAWYADVVFPESAYLERTDPVEVMVVYRQQVVKP
IDTKPNLEIVQGLAKRLGSDFDYTIEQ-WVDAEFKELPIAAEHMKKHGVWPPDFVTKTGK
IEIFSERLKEAGHDPLPVYASPEQPPADRFRLILGRVGYFTHANHSNNVWLHEFMKENDL
WINPKSAAKLGILNGAIVDVTSSVGSVKLKARVTEEIRPDCVFMLHGFGKKVYNVGASDA
VILETAWDKVSGNAAFHETFVKVTNA
>Candidatus_Jettenia_sp_AMX1_WP_007221324_PVC
-E--RRALCGIC---CWIVVTYNEGRIDKVRPDESSGLG--IICKLGEYSADIVYSKDRL
LYPMRRKGPKGTYEFEKISWDQAYDTIIEKLNRIKADFGPEAAALYTGRVAVSSASSVLF
PFGSPNTMLCYVSAMIAPHITMGL--FSDIENAGLIIVWGANPATDCPPLDLKRILNARE
RGAEVIIIDPRRTMTAKLTNEWVPVRSGTDGALALGMCNVLIKEERYDEVFVRDWTRGFD
EFSRYVQHFSPEVVEDITGVPAEKIQSLARRISEAHGASP-----YSSGVQAIRATHVLW
ALAGQLDVPGGR--REIPNPDK-TINQFPESHPMSLPDAVIRGKPPVRSLIILGASLITA
WPQPKVWRETLHALDFLVCIDRQLTADAAYADIVLPGTTLYEIES-YMIYFRIREKVVEP
VEARNDFFIMAELARRLGGYYP-QNEEELLRHVLKASGFTLEDVRAGGTVPDGFDTPTGK
FEIASTILEEHGYDALPVYTEPREPPEKFLIFNSGSRVTTDFRSQHAIPGLYKERPE-TV
TINTHDARERDIKGGDRVTVQTVRGQVPMRALVTDDIIQGTIDANMGGGGPLGPKECNIN
ELT--RYDPISGFPVYKALLCDVRKI
>Candidatus_Jettenia_sp_CY-1_WKZ18762_PVC
-E--RCALCGIC---CWIVVTYSEGRIDKVRPDESSGLG--IICKLGEYSADIVYSKDRL
LYPMRRKGPKGTYEFEKISWDQAYDTIVEKLNRIKADFGPEAAALYTGRVAVSSASSVLF
PFGSPNTMLCYVSAMIAPHLTMGL--FSDIENAGLIIVWGANPATDCPPLDLKRILNARE
RGAEVIVVDPRRTMTAKLTDEWVPVRSGTDGALALGMCNVLIKEERYDEVFVRDWTRGFD
EFSRYVQHFSPEVVEDITGVPAEKIQSLARRISEAHGASP-----YSSGVQAIRATHVLW
ALAGQLDVPGGR--REIPNPDK-TINQFPESHPIALPDAVIRGKPPIRSLIILGASLITA
WPQPKVWRETLHALDFLVCIDRQLTADAAYADIVLPGTTMYEIES-YMIYFRIREKVVEP
VEARNDFFIMAELARRLGGHYP-QNEEELLRHVLKASGFTLEDVRAGGTVPDGFDTPTGK
FEIASTILEEHGYDPLPVYTEPREPPEKFLIFNSGSRVTTDFRSQHTIPGLYKERPE-TV
TINTQDARERDIKGGDRVTVQTVRGQVPMRALVTDDIMQGTIDANMGGGGPLGPKECNIN
ELT--RYDPISGFPVYKALLCDVRKI
>Candidatus_Kentron_sp_LFY_VFJ86175_pseudomonadota
-QRKTKGICGIC---CWVNATIADDKIIDISADPDHPLG--MICRRGQHAPEIIYSENRL
RYPMRRVGPKGSYEFERISWDQAYDIIVENLNRIKNEAGPEAVSIYTGRVAPSSASSVLF
PFGSPNTMLCYVSAMIAPHVTFGW--FSDIENASLLIVWGANPATDSPPLDMHRLEAAVK
RGASVIVIDPRRTETVERTNQWIPIRPGTDGALALGILQAMIDEELHDEAFVEQWTHGFD
ELATYTQHFRPEVVETITGVPAETIYELAYKISHATGAAP-----YTSGVQAIRAVLTIW
AIAGQLDVPGGL--LDIGNPNR-AIDRFPESHAIGLVDSVLTGEPPIKGLIIHGASLLTS
WPETQRWEKTLAKLDFVVSIDRQLTADAKYADIVLPSTTMFEIDS-YMSYFRLREKLIPP
VEARNDYLIMANLADRMGGHYP-QTEEAVLDHVLEGSGFTLEQVRKGGWVPDNFDTPTEK
FEIWSTILEDYGYEPLPKYTEPKEPPARFLVFNSGARIQTDFRSQHGIEGLCKDSPE-QV
DINTADAALRQISTGDRVEVRTRRGNVPFRARVTDDIVRGAIEANMGGGGPVGPKESNVN
LLT--NYDEISGFPVYKCLLCDVVKV
>Candidatus_Kentron_sp_LFY_VFK13185_pseudomonadota
-QRETKGICGIC---CWVNATIADDKIIDISADPDHPLG--MICRRGQHAPEIIYSENRL
RYPMRRVGPKGSYEFERISWDQAYDIIVENLNRIKNEAGPEAVSIYTGRVAPSSASSVLF
PFGSPNTMLCYVSAMIAPHVTFGW--FSDIENASLLIVWGANPATDSPPLDMHRLEAAVK
RGASVIVIDPRRTETVERTNQWIPIRPGTDGALALGILQAMIDEELHDEAFVEQWTHGFD
ELATYTQHFRPEVVETITGVPAETIYELAYKISHATGAAP-----YTSGVQAIRAVLTIW
AIAGQLDVPGGL--LDIGNPNR-AIDRFPESHAIGLVDSVLTGEPPIKGLIIHGASLLTS
WPETQRWEKTLAKLDFVVSIDRQLTADAKYADIVLPSTTMFEIDS-YMSYFRLREKLIPP
VEARNDYLIMANLADRMGGHYP-QTEEAVLDHVLEGSGFTLEQVRKGGWVPDNFDTPTGK
FEIWSTILEDYGYEPLPKYTEPKEPPARFLVFNSGARIQTDFRSQHGIEGLCKDSPE-QV
DINTADAALRQISTGDRVEVRTRRGNVPFRARVTDDIVRGAIEANMGGGGPVGPKESNVN
LLT--NYDEISGFPVYKCLLCDVVKV
>Candidatus_Kentron_sp_LPFa_VFK19672_pseudomonadota
--MIKKGLCGIC---CWVSVTITEGKIVHVAADSDHPLG--MICRRGEHAPEIIYSKDRL
RYPMRRIGPKGSHAFERISWDSAYDIIVSNLNRIKEQSGPEALGIYTGRVAPSSASSVLF
PFGSPNTMLCYVSAMIAPHVTFGW--FVDMENADLLVVWGTNPATDSPPLDMHRLEAAAR
RGAKVLVIDPRRTEVVDRTGEWIPIRPGTDGALALGILEVMIEEELYDEVFVREWVHGFD
ALAAYVQHFRPEVVATITGVPTDAIRQLARRITDTTGVAP-----YTSGVQAIRAAFTIW
ALAGQLDVPGGL--LGIENPDR-AIDRFPESHAMGLIDSVLEGQPPMEGLIIHGASLLTS
WPESQRWEAALAKLDFVVSIDRQLTRDAKYADIVLPATTMFEIDS-YMSYFRLREKLIEP
VEARNDYLIMANLAERLGGRYP-QTEEAVLEHVLADSGFSLADVRAGGWVPDGFDTPTGK
FEIWSTILEEYGYEPLPKYTEPREPPSGFLVFNSGARLQTDFRSQHGIIGLLEDNPA-RV
DINTRDAAARGIRTGDGVEVRTRRGGVRFVAYVTDNIVEGAIEANMGGGGPVGPKESNVN
LLT--NYDEISGFPVYKCLLCDVIKV
>Candidatus_Kentron_sp_SD_VFK39377_pseudomonadota
-EKIKKGLCGIC---CWVNVTITDGRIVRVAADPDHPLG--MICRLGEHAPEIIYSKDRL
RYPMRRVGPKGAHAFERISWDHAYDIIVENLNRIKRRSGPEAVSIYTGRVAPSSASSVLF
PFGSPNTMLCYVSAMIAPHVTFGW--FADIENADLLVVWGANPSTDSPPLDMHRLEAASR
RGARVIVIDPRRTETAARTGRWIPIRPGTDGALALAILEVMIDEELYDEAFVEQWTHGFD
GLVAYAQHFRPEVAEAITGVPADTIRHLAREISNTNGVAP-----YTSGLQAIRAVFTIW
ALAGQLDVPGGF--LGIENPDR-AVDRFPESHAAGLIDAVLEGRPPIEGLVIHGASLLTS
WPDSQRWEAALSKLDFVVCIDRQLTADAKYADIVLPAATMFEIDS-YMSYFRLREKLIEP
VEARNDYLIMANLAHRLGGRYP-QTEEAVLHHVLEGSGFSLADVRGGGWVPDGFDTPTGK
FEIRSTILEDYGYEPLPKYTEPKEPPAGFLVFNSGARPSTDFRSQHGIAGLLKDNPT-RV
TLNTLDADARGIRSGDGVEVRTRRGGVPFVAHVTDDIVRGAIEANMGGGGPVGPEKSNVN
LLT--NYDEISGFPVYKCLLCDVVK-
>Candidatus_Kuenenia_hertensis_MCF6149547_PVC
-K--KNALCGIC---CWVIVSYDEGKMIDVQPDESSEFG--ILCTLGEHSADIVYSKDRL
LFPMRRKGPKGTYNFERISWDDAYDIMTTKLNEIKKQFGPEATSIYTGRVAVSSASSVLF
PFGSPNTMLCYVSAMIAPHVTLGL--FSDLERSELIVVWGANPATDCPPLDLKRIIKAKE
RGAEVIVIDPRRTMTAKLTDEWMPVRSGTDGALALGLCNVIIEEELYDESFVTNWTQGFE
EFSAYVQHFRPEVVENITGISAEKIKHLGRRIATANGASF-----YSSGVQAIRATHVLW
ALAGQLDVPGGR--RELDNPNK-TIDRFPESHPMALPDAVLRGSPSIKSLIILGASITTS
WPQPKIWQESLQALDFLVCIDRQLTADSAYADIVLPGTTQYEIES-YMTYFRIREKVVDP
VEARNDFFILAELAQRLGGHYP-QNEEELLRQVLANSGYSLEDVRSGGTVPDGFDTPTGK
LEIASTVLEEYGYDPLPVYTEPQEPSEKYLIFNSGSRVTTDFRTQHGIPALYNKRPE-TV
TINTNDAKERGINDGDSVSLETLRGGVTMRALVTDDIMKGTIDANMGGGGPVGPKECNIN
ELT--RYDPISGFPVYKTLLCDVKKI
>Candidatus_Kuenenia_stuttgartiensis_CAJ75228_PVC
-D--KHAICGIC---CWVTVTYDEGMIDKVCPDRSSHLG--MICKLGEHSAEIVYSKDRL
RYPMRRKGPKGTYEFERISWDNAYDIIVENLNKIKEESGPEATAIYTGRVAVSSASSVLF
PFGSPNTLLCYVSAMIAPHTTMGL--FSDLENAQMIVVWGTNPATDCPPFDLNRIVNAQK
QGAQIVVIDPRRTMTAKLTDEWIPIRPGTDGALALGMCNVIIEEELYDEDFVKNWSVGFD
DLARYVQHFGPDAVESITGVPAETIKSLARRIAEANGASP-----YSSGVQAIRATMVLW
ALAGQLDVPGGR--HQIANPDK-ALERFPESHAIALPESVLEGRPRIRSLIILGGSIITA
WPQPAVWRKTLNKLDFLVSVDRQLTADAAYADIVLPATTMYEIES-YMTYFRIREKVIEP
VEARNDFFILSELARRLGGHYP-KNEEELLRHVLKGSGFALEDVQHKGTVPDGFDTPTGK
FEIASTILEEHGYDPLPIYTEPGEPPDEFLVFNSGSRVTTDFRSQHGISGLLKERPE-TV
TINTLDAEARNIKSGDLVNIMTKRGTVTMCALVTDDIVQGAIDANMGGGGSVGPENCNVN
ELT--RYDPISGFPVYKTLLCDVAKA
>Candidatus_Kuenenia_stuttgartiensis_WP_164995099_PVC
-D--KHAICGIC---CWVTVTYDEGMIDKVCPDRSSHLG--MICKLGEHSAEIVYSKDRL
RYPMRRKGPKGTYEFERISWDNAYDIIVENLNKIKEESGPEATAIYTGRVAVSSASSVLF
PFGSPNTLLCYVSAMIAPHTTMGL--FSDLENAQMIVVWGTNPATDCPPFDLNRIVNAQK
QGAQIVVIDPRRTMTAKLTDEWIPIRPGTDGALALGMCNVIIEEELYDEDFVKNWSVGFD
DLARYVQHFGPDAVESITGVPAETIKSLARRIAEANGASP-----YSSGVQAIRATMVLW
ALAGQLDVPGGR--HQIANPDK-ALERFPESHAIALPESVLEGRPRIRSLIILGGSIITA
WPQPAVWRKTLNKLDFLVSVDRQLTADAAYADIVLPATTMYEIES-YMTYFRIREKVIEP
VEARNDFFILSELARRLGGHYP-KNEEELLRHVLKGSGFALEDVQHKGTVPDGFDTPTGK
FEIASTILEEHGYDPLPIYTEPGEPPDEFLVFNSGSRVTTDFRSQHGISGLLKERPE-TV
TINTLDAEARNIKSGDLVNIMTKRGTVTMCALVTDDIVQGAIDANMGGGGPVGPENCNVN
ELT--RYDPISGFPVYKTLLCDVAKA
>Candidatus_Magnetococcus_massalia_CRH05417_pseudomonadota
-T--QTGMCGIC---CWIEAEHDEGRISTVKPRSDHPLG--MICRIGEESANVIYDPNRI
QTPLKRVGPKGSYDFEPISWDEAMSTIAERLQQTKAKHGAEATAIYTGRVAVSSASSVLF
PFGSPNTLLCYVSAMIAPHTTLGY--EPDIAGSELVVVWGANPATDSPPLQHHQILAARE
RGAEVVAIDPRRSETAREAEEWIPVRPGSDGALALAMIQVLIEEELYDEKFVESWTVGFE
ELAQYTQHFRPHQVADITGVAEESIRTMARRIAGANGAAP-----YSSGVQAIRAVFTLW
ALAGQLDVPGGL--KEIANPAK-ALEKFPESHAIALPQSVLEGKPRIRDLIVLGGSLITA
WPDPDLWKRTLNELEFLVTIDRYHTADSAYADIVLPATTLYECTS-YMRYFAIREKMVEP
VQARNDFLILAELAERLGGHYP-QSEEAILERALEETGFTLEQVREGGVVEDGFNTPSGK
FEILSSILEENGYDALPVYTEPKEPPDEYLVFNSGTRTYHDFRSQHGVKGLAEKQPE-RV
IMNDRDAADRGIQNGDWVVVSTPRGAERFRARVTDEMVQGAVDCNHGGGGPLGPKECNVN
SLT--HYDPISGFPIYKTLLCQVTKE
>Candidatus_Marinimicrobia_bacterium_MBD3274136_FCB
GDV-IHTLCEMCVWRCGLIAKVRDGKIVKLEGNPDHPHSRGKLCPRGQAGLGTMYDPDRV
KTPLIRVGKRGEGKFRKVTWGEALDYVAARMNEIKEKHGPESMIFSTTHLIQQQFENLLH
AYGSPNYGLCFNAMITANSLTWGDEP--DYTDTSYVIYTGRNLMEAISNSETQDLVEALA
KGAKVVVLDPRFTKTAARATEWVPIRPGGDLAFYLAMLHEIIKNDWHDHEFVEKYTHGFD
ELAEEVEKYTPEWAEQQCDIPAENIRRIAREFAVAAPRAFAHPNWRTNSFQTQRAIAVLN
AICGSWKQPGS-EEGVQPPPRALRLWKHPLGIFQKNRDAVLTGEPQAHGWFIYRQNPLNS
ISDRKKTLEAFAKLDFIVTIDIIMNDTAYYSDVVLPEATYLERYDPLMVMVFIRQPAIEP
LDSKPGLWIFREIGNRLGEDFQYENEEDYITQQLKPLDVTLNELKQQGHFEEEFRTNSGK
VELASTVLDQLGMKSVPHWQEPMKPSDNEFYLLTGKVATHTQFATQNNKYLHDLFPENPV
WINTNSAGQRGIENGDDVYVESRIGKVKTKAYVTEGIRPDSVFMVTGFGHFAFNAGVSDS
DLHISYTDPVSGSQALSQTFVKVYKA
>Candidatus_Marinimicrobia_bacterium_MBS1271230_FCB
GDI-VHTLCEMCVWRCGVIAKVRDGKITKLEGNPDHPHSRGKLCPRGQAGLGMTYDPDRV
KTPLIRVGKRGEGKFRKVTWEEALDYTAARMNELKEKYGAESMIFSTTHLIQQQFENLLR
AYGSPNYGLCFNAMITANSLTWGDEP--DYTDTDYVIYTGRNLMEAISNSETQDLVEALA
KGAKVVVLDPRFTKTAARATEWVPIKPGNDLAFYLAMLHEIIKNDWYDHEFVEEYTHGFD
QLAEEVRQYTPEWAEQRCDVPAENIRRIAREFSVAAPRAFAHPNWRTNSFQTERAIAALN
AICGCWSQPGS-EEGVQPPPRALRLWQHPLGIFQKNRDAILTGKPQAHGWFIYRQNPLSS
ISDRRKTLEAFSKLDFIVTIDIIMNDTAYYSDVILPEATYLERYDPLMVMVFIRQPVIKP
LDSKPGLWIFQEIGKRLGEKFQYDGEEDYITQQLKPLDVTLEELKNKGYFHEEFGTKTGK
VELSSTVLEQLGMKGVPHWQEPMTPSENQFYLLTGKVATHTQFATQNNEYLHDLFPENPL
WINTKEAEKRGIKNGDDIYVESEIGKVKTKAYVTEGIRPDSVFMVAGFGHVAFNEGVSDS
DLHISYTDPVSGSQALSQTFVKVYKA
>Candidatus_Marinimicrobia_bacterium_MCF7804758_FCB
GDI-VHTLCEMCVWRCGVIAKVRDGKITKLEGNPDHPHSRGKLCPRGQAGLGMTYDPDRV
KTPLIRVGKRGEGKFRKVTWEEALDYTAARMNELKEKYGAESMIFSTTHLIQQQFENLLR
AYGSPNYGLCFNAMITANSLTWGDEP--DYSDTDYVIYTGRNLMEAISNSETQDLVEALA
KGAKVVVLDPRFTKTAARATEWVPIKPGNDLAFYLAMLHEIIKNDWYDHEFVEEYTHGFD
QLAKEVRQYTPEWAEQRCDVPAENIRRIAREFSVAAPRAFAHPNWRTNSFQTERAIAILN
AICGCWSQPGS-EEGVQPPPRALRLWQHPLGIFQKNRDAILTGKPQAHGWFIYRQNPLSS
ISDRRKTLEAFSKLDFIVTIDIIMNDTAYYSDVILPEATYLERYDPLMVMVFIRQPVIEP
LDSKPGLWIFQEIGKRLGEEFQYEGEEDYITQQIKPLDVTLDELKSKGHFHDEFGTKTGK
VELSSTVLEQLGMKGVPHWQEPMTPSENQFYLLTGKVATHTQFATQNNEYLHDLFPENPL
WINTREAEKRGIENGDDIYVESEIGKVKTKAYVTEGIRPDSVFMVAGFGHVAFNEGVSDS
DLHKSYTDPVSGSQALSQTFVKVYKA
>Candidatus_Marinimicrobia_bacterium_MCH7820047_FCB
-E--KQVICGIC---CWVTATYNNGKLRKVRPDKSSNLG--MICTLGEHSPEIVYSKDRL
KHPMRRKGEKGDYDFERITWDDAYEIIVENLERIKAESGPEATAIYTGRVAVSSASSVLF
PFGSPNTLLCYVSAMIAPHVTMGL--FSDIENAQLIVVWGANPATDCPPHDLHRILEAKK
RGAEVVVIDPRRTATAKMTDEWIPVRPGTDGALALGMCSVLIKEELFDEDFVDNWTIGFD
DFARYVQHFSPEYVESITGVPANTVRSLARRIANMDGASP-----YSSGVQSIRATMVLW
ALAGQLDVPGGR--REIENPDN-ALDSFPESHAIVLPESVLNGNPKIRSLIILGGSMITS
WPEPDVWRKTLGALDFLVTIDRQLTADAAFADIVLPATTMYEIDS-YMVYFRIREKVIEP
IEARNDYFILAELAKKLGGHYP-QTEDELLRHALKGTEFSLEDVREGGIVPDGFDTFSTK
FEIASTVLEENGYDALPVYTEPKEPPAKYLVFNSGARVTTDFRSQHGIPGLAKKRPD-TV
TLNTEDAKERGIETGDWIRLSTKRGSVKMKAFVTDDIVRGSVDANMGGGGPIGSKDCNIN
ELT--KFDPISGFPVYKSLLCEVKKV
>Candidatus_Marinimicrobia_bacterium_MCH7852237_FCB
-TEWKAGICGIC---CWVEVGLEDGRLKAIRAAEGHPLG--MICRRGEKAPEIIYSEHRL
RYPLRRVGPKGTHEFERISWDQAYDLIVENLNRIKAESGPEATAIYTGRVAVSSASSVLF
PFGSPNTMLCYVSAMMAPHVTMGL--FSDMENAELLVVWGANPATDSPPLDMHRLEAAAR
RGAHIVVIDPRRTETVDRTGQWVPIRPGTDGALALSILAVMVEEDLYDEKFADQWCHGFP
ELARYVQHFSPDTAAAITGVPADTIRDLARRICRAAGACP-----YTSGIQAIRAVMTIF
ALAGQLDVPGGM--LDQPNPDR-AVDIFPESHASGLIKSVLEGEPRIRALIIHGASLLTS
WPQTAIWRETLAGLDFTVCIDRQMTADAAYADVVLPATTMFEIES-YMGYFRLRERMIEP
VEARNDFLIMAELARRLGGHYP-QTERELVDLALEGSGYTRADVEAGGWVPDGFDTPTGK
FEIHSTVLEEYGYEPLPKYTEPTEPPQEYLVFNSGARPNNDFRSQHGIKSLNREHPE-EV
EINTADAASRGISTGDLVEVRTVRGAVPFRARVTDDIVAGSIEANMGGGAAVGPKEWNVN
ELT--NFDDISGFPVYKSLLCEVALL
>Candidatus_Marinimicrobia_bacterium_MCH7859270_FCB
-DTWKQGICGIC---CWVEVGMQGDVLTDIRPDSGHPLG--MICRRGAHAPEIIYSEHRL
KYPMRRVGPKGTQEFERITWDEAYEVIVERLQAIKTESGPEAVAIYTGRVAVSSASNILF
PFGSPNTMLCYVSAMIAPHVTMGL--FADMENAEMLVVWGTNPATDSPPLDMHRLEAAAA
RGADIVVIDPRRTETATRTNQWVPIRPGTDGALALSMIGVMIDEELYDEDFAEHWCQGFD
ELATYVQHFTPEVVEDITGVPAATIRDLARRICNATGACP-----YSSGIQAIRAVHTLF
ALAGQLDVPGGI--PDQPNPDL-AVDKFPESHASGLLKSVLEGEPRIRALIIQGASLLTS
WPQTPLWRETLSKLDFLVTIDRQLTADAAYADIVLPAATMFEIDS-YMAYFRLREKLIEP
VEARNDYLIMAELARRLGGQYP-QTEAEMIAQALEGSGYTHEEVKKGGWVPDGFDTPSGK
FEIWSTILEDYGYEPLPAYTEPVEPPEKYLVFNSGARPHTDFRSQHGIKGLAQDNPE-TV
ELNLTDAEARGIRTGDLVEVRTPRGRVPFRARITTDIVPGSIECNMGGGTPVGPKEWNVN
ELT--NYDEISGFPVYKALLCQVVRI
>Candidatus_Marinimicrobia_bacterium_MCH8024375_FCB
-TEWKAGICGIC---CWVEVGLEDGRLKAIRAAEGHPLG--MICRRGEKAPEIIYSEHRL
RYPLRRVGPKGTHEFERISWDQAYDLIVENLNRIKAESGPEATAIYTGRVAVSSASSVLF
PFGSPNTMLCYVSAMMAPHVTMGL--FSDMENAELLVVWGANPATDSPPLDMHRLEAAAR
RGAHIVVIDPRRTETVDRTGQWVPIRPGTDGALALSILAVMVEEDLYDEQFADRWCHGFP
ELARYVQHFSPDTAAAITGVPADTIRDLARRICRAAGACP-----YTSGIQAIRAVMTIF
ALAGQLDVPGGM--LDQPNPDR-AVDIFPESHASGLIKSVLEGEPRIRALIIHGASLLTS
WPQTPIWRETLAGLDFTVCIDRQMTADAAYADVVLPATTMFEIES-YMGYFRLRERMIEP
VEARNDFLIMAELARRLGGHYP-QTERELVDLALEGSGYTRADVEAGGWVPDGFDTPTGK
FEIHSTVLEEYGYEPLPKYTEPTEPPQEYLVFNSGARPNNDFRSQHGIKSLNREHPE-EV
EINTADAASRGISTGDLVEVRTPRGAVPFRARVTDDIVAGSIEANMGGGAAVGPKEWNVN
ELT--NFDDISGFPVYKSLLCEVALL
>Candidatus_Marinimicrobia_bacterium_UCD39348_FCB
--TWRKGLCGIC---CWVEVGLKEGRLVGIRADTGHPLG--MICRRGEHAAEIVYSDDRL
RYPQKRVGAKGTFEFERITWDEAYETIVTNLNRIKAESGPEAVAIYTGRVAVSSASNILF
PFGSPNTMLCYVAAMIAPHVTMGL--FTDIENAETLVVWGANPATDSPPLDMHRLEDAVR
RGADIVVIDPRRTETVIRAGQWVPIRPGTDGALALSMIQVMIEEDLYDERFAEQWAYGFE
ELRTYVQHFPPEVAASITRVPAETIRDLTNRICQANGACP-----YTSGIQAIRAVYTLF
ALAGQLDVPGGI--LGQPNPDL-AVQRFPESHASGLVTSVLEGEPRIRGLLIHGASLLTS
WPQTSIWRDTLAQLDFLAVIDRQLTADAAYADIVLPATTMFEIDS-YMVYFRLREKLIEP
VEARNDYLIMAELSERMGGQYP-QTEAELLRFVLEGSGYSLEEIQAGGWVADGFETPTGK
FEIWSTTLEEYGYEPLPVYIEPTEPPEKFLVFNSGARPQTDFRSQHHIPGLVEDNPE-II
TIHPKDAKERKIRSGDLVEVRTSRGSVPFRARVADDIMQGVVECNMGGGTPVGPKEWNVN
ELT--NYDYISGFPVFKALLCEVVRS
>Candidatus_Marsarchaeota_G2_archaeon_BE_D_PSO09511
DKKKTKTVCPFCGVGCSFEVWTKGRKILKVEPKPESPANGVATCIKGKFGWDFVNSPERL
TKPLIR--EGD--HFREASWEEAISLVARRLTEIKHKHGPDAIGVIATCNEEAYLQKLAA
VIGTNNVDYCQAPATTGLFRTVGGDSMADTEKADLVITFGSNTAEAHPVWAGK-LKRAKK
RGQKLIVVDVKPHEMVGWADLFISPHPGTDLVVVNAIAKYIVDQGWEDREFIEKRT-NFE
AYRKELEPFTLEYAERVTGVPRELIIRAATMIHEARSVCAMGITQHQNGSETTTAISDLL
LLTGNYGRPGTGYARGLPGPKEEKAPMTPLTSTEMV-DAILDGR--LRAMYIMGEDKVLA
DSNQQKVGEALSKVEFLVVQELFLTRTAQYADVILPAAASLEKDGTFVNT---RYKAFDP
PEAKADWEIIQMVANAMG--AGYTHPME-ID-EVAEAGVSYERL--RSLLPDGFF-PDG-
-----R-----AFHV-PKWIEPL-S-TTYMYLDNGRVLEHFHWGNLRSKGIRELVPEAYI
EISPEAAQRKGLKTGDKVLVKSRVGRVVAGVMVSDRVSSNRLYIGLHQ-------DDAVN
QLTGDERDPTSKTPAYKELPVSVEKL
>Candidatus_Muproteobacteria_bacterium_RBG_16_64_10_OGI37177_pseudomonadota
EAKAIATTCDVCFWKCGAIAYVRDGKLWKIEGNPLDPLSQGRLCTRGTGGIGAHYDPDRL
RTPLIRVGKRGAEEWKAASWDEALEHIATRVKKLAAEHGPETVAMFKHGISAYYIEHAFK
AYGTPNIAQCRGPRDVGFNLTLGANPNTDIANTKCLVLIGTHLGENLHNSQVREFSEVVR
NGATIIVADPRFSTAASKAKYWLPVKPGTDIALLLAWMNVIVKEGLYDKEFVASHGAGFA
EFARAIEQSTPEWAADKVGVPAELIRTTAREMAKTRPATLIHPGRRTDDAQRSRAVALLN
ALMGNWGRKGGFILPDVPKPKRPKAKKWPQTVSTGLREATVTGKPPIKAWMVVATNLLQA
LPDRARTLEAINALDLLVVVDTVPSEIAGYADVVLPEATYLERHDTLNDDLAYRQPVVPA
PDQRPGWWIGRELGMRLGGKFPWKTLEECLRTRITKAGFNWAELKAKGVLKDEFETPSGK
VEFWSKQLADKGFDPVPRFTVPEGGPKGYYRLLTGRAPMHTFSRTVGNPRLAELMPENEV
WLNASEAGRLGLQNGAKVRLRNQDG-IVVNVLATERIRPECVYLVHGFGSEAYRKGASTA
QLSTNKIDPLMGGTSIHTNFVTLEK-
>Candidatus_Nitrobium_versatile_MBZ0156212_nitrospirota
-A--KRALCGIC---CWIIVTYDSGKIAAVQPDESSEWG--TLCTLGKHSAEIVYSRDRL
IHPLRRKGAKGTYAFERISWDEAFDTIVAKLSSIKAGYGPEACAIYTGRVAVSSASSVLF
PFGSPNTMLCYVSAMIAPHVTMGL--FSDIENAELIVVWGTNPATDSPPLEFRRILKAHE
RGAQVIVIDPRRTALAELDGEWIPVRPGTDGALALGMCNVLIQEKRYDEPFVRTWTHGFD
EFSAYVRGFSPEAAERITGVPSDRIQHLARRIAAARGAAP-----YTGGVQAIRASLVLW
ALAGQLDVPGGR--RGIANPAR-ALERFPEAHPIALPDAVLHGKPPVRALLILGSSLITS
WPRPELWKRTLDALDFLVCIDRHLTADAAYADIVLPATTMYEVES-YMTYFRIRERVIDP
PEARNDFFILAELARRLGGHYP-QTAEELLRHVLHGSGYTLEEVRSGGTVPDGFDTPTGK
FEIASTVLGAHGYPALPVYTEPGEPPERFLVFTSGSRVATDFRSQHGIPALLKERPE-MV
TLHPHDAAARGISDGERVSVSTVRGKVTMTASVTDAILQGTIDADMGGGGPVGPRDCNIN
ALT--RYDPLSGFPVYKALLGEVRK-
>Candidatus_Omnitrophota_bacterium_MCL5098126_PVC
S--SVFSMCGMCAVRCPIRVEVRDGEIKWVEGNPHVPAIAGALCAKGSAGISFVNDAERP
QSPMLRIGPRGSGQWRKITWEEALDHVAAKLKEITGKHGAKAIAIADRGVFNDLTASFIK
ALGSPNYLTCGKNVNMACQSVFGGRGVYDFANTRHIVLYGRNVFESLQVGEVNNILDALD
AGAKLTYIDIRATVTASKADKFLMIRPGTDYALNLALIHVILKERLYDADFVNKWVTGLS
ELESFASTYTPEWAEKETGIPAHEITNLARTVSMDRPKVIFHGGWMLDSFYSSRSVYILN
ALVGNFEATGGLRIGAIP--NDKIF-SDKTGHILNLYKAIKTGKPPIKAFFAYRYDPIAS
MPDPDEQKKILDNLDLLISIDVNYSQTAWYSDLILPEASYLERSNLLTTLFVIRHQAIQP
KDTKPAWEIFTLIANKMGGQFPFKSIEEIWNYQLEGTGVKIADFDEKGLVPDEFKTPSGK
IELVSQWMTQNAFASFAQYASPRKPENGHFRLAFGRSAFHTHAQTQNNIYLNELASENEL
WINQGAAENLGIKDGAMVEIGSS-G-YSIKAKVTPYIHPEAVFMLHGFGNESFQKGLSDT
RLEQGKIDPVGGGIAFLECMVSVKKA
>Candidatus_Scalindua_brodae_KHE91051_PVC
-D--KHAICGIC---CWVTVTYDPGRIGEVRPDESSHLG--MICKLGEHSAEIVYSKDRL
RYPMRRKGPKGTYEFERISWDNAYDIIVENLNTIKEESGPEATAIYTGRVAVSSASSVLF
PFGSPNTLLCYVSAMIAPHITMGL--FSDIENAQMIVVWGTNPATDCPPLDLNRIVSAQK
QGAKVVVIDPRKTMTAKLPNEWIPIRPGTDGALALGMCNVLIEEELYDEDFVKNWSVGFD
DLARYVQHFRPDAVEDITGVPAETIRSLARRIAEANGASP-----YSSGVQAIRATMVLW
ALAGQLDVPGGR--KQVPNPDK-ALERFPESHAISLPESVLEGKPPIRSLIILGGSIITS
WPQPAIWRKTLNKLDFLVSIDRQLTADAAYADIVLPATTMYEIES-YMTYFRIREKIAEP
VEARNDFFILTELAERLGGHYP-ANEEELLRHVLKGSGFTLEDVRNNGTVPDGFDTPTGK
FEIASTILEEHGYDPLPVYTEPGEPPDEFLIFNSGSRVTTDFRTQHGIPGLSKERPE-TV
TLNTLDAETRGIKSGDLVDIITKRGKVTMCALVTDDIVKGAIDANMGGGGPVGPENCNIN
ELT--RYDPISGFPVYKTLLCEVVKV
>Candidatus_Scalindua_japonica_WP_096895793_PVC
-E--KHAICGIC---CWVTVSYDKGRIAEVRPDESSHLG--MICKLGEHSSEIVYSKDRL
RYPLRRKGPKGTYEFERISWDSAYEIIVENLNTIKEESGPEATAIYTGRVAVSSASSVLF
PFGSPNTLLCYVSAMIAPHITMGL--FSDIENAQMIVVWGTNPATDCPPLDLNRIISAQK
QGAQVVVIDPRKTMTAKLTDEWIPIRPGTDGALALGMCNILIEEELYDEDFVKNWSVGFD
DLARYVQHFRPDAVENITGVPADTIRSLARRIAEVNGASP-----YSSGVQAIRATMVLW
ALGGQLDVPGGR--KEIPNPDK-ALDRFPESHAIALPESVLEGKPPIRSLIILGGSIITS
WPQPAIWRKTLNNLDFLVSIDRQLTADAAYADIVLPATTMYEIES-YMTYFRIREKIAEP
VEARNDFFILTELAERLGGHYP-ADEEELLRHVLKGSGFSLEDVRGNGTVPDGFETPTGK
FEIASTILEEHGYDPLPVYTEPGEPPDEFLIFNSGSRVTTDFRSQHGVSGLLKERPE-TV
TINTLDAEARSIKSGDLVDIMTKRGKVTMCALVTDDIVQGAIDANMGGGGPVGPENCNVN
DLT--RYDPISGFPVYKTLLCEVVKV
>Candidatus_Scalindua_sp_KAA3608892_PVC
-E--KNAICGIC---CWVTVTYNKGKIDTVHADNSSHLG--MICKLGEYSAEIVYSKDRL
RYPMRRKGEKGTFEFERISWDNAYEIITEKLNKIKDESGPEATAIYTGRVAVSSASSVLF
PFGSPNTLLCYVSAMIAPHVTMGL--FSDIENSQLIVVWGTNPATDCPPLDLNRIIKAQK
QGTQVVVIDPRRTMTAKLTHEWIPIRSGTDGALALGMCNVLIVEELYDEEFVKNWTVGFE
DFVRYVQHFTPETVETITDIPADTIRSLARRIVEANGASK-----YTSGVQAIRATMTLW
AIAGQLDVPGGR--RQIANPDK-ALERFPESHAIALPDAVLEGKPPIRSLIILGGSIITS
WPQPAIWKNTLNSLDFLVTIDRQLTADAAYADIVLPATTMYEIES-YMTYFRIRDKIVEP
IEARNDFFILAELAQRLGGHYP-QNEDELLRHVLKGSGFTLEEVKSKGMVPDGFDTPTGK
FEITSTILEEHGYDPLPVYTEPGEPPEEFLIFNSGSRVTTDFRSQHGIPGLLRERSE-TV
TINTVDAEKRGINNGDLVHIMNERGKVTMRALVTDDIVQGSVDANMGGGGPVGPDNCNVN
ELT--RYDPISGFPVYKTLLCEVVAA
>Candidatus_Scalindua_sp_MBT3354889_PVC
-D--KHAICGIC---CWVTVSYDQGRIGEVRPDESSHLG--MICKLGEHSAEIVYSKDRL
RYPMRRKGSKGTYEFERISWDDAYGIIVENLNAIKEESGPEATAIYTGRVAVSSASSVLF
PFGSPNTLLCYVSAMIAPHVTMGL--FSDIENAQLIVVWGTNPATDCPPLDLNRIVSAQK
QGAQVVVIDPRRTMTAKLTDDWIPIRPGTDGALALGMCNVLIEEELYDEDFVKNWSVGFD
DLARYVQHFRPDAVENITGVPAETIRSLARRIAEANGASP-----YSSGVQAIRATMILW
ALAGQLDVPGGR--KEIPNPDK-ALDRFPESHAISLPESILEGKPPIRSLIILGGSIITS
WPQPAIWRKTLNKLDFLVSIDRQLTADAAYADIVLPATTMYEIES-YMTYFRIREKIAEP
VEARNDFFILTELAERLGGQYP-ANEEELLRHALKGSGFTLEDVRNNGTVPDGFDTPTGK
FEIASTILEEHGYDPLPVYTEPGEPPDEFLIFNSGSRVTTDFRSQHGISGLSKERPE-TV
TINTIDAETRGIKSGDLVSIMTKRGTVTMCALVTDDIVQGAIDANMGGGGPVGPENCNVN
ELT--RYDPISGFPVYKTLLCEVVKV
>Candidatus_Scalindua_sp_MBT3878321_PVC
-D--KHAICGIC---CWVTVTYDEGMINEVRPDESSHLG--MICKLGEHSAEIVYSKDRL
RYPMRRKGPKGTYEFERISWDNAYDIIVENLNTIKEESGPEATAIYTGRVSVSSASSVLF
PFGSPNTLLCYVSAMIAPHITMGL--FSDIENAQMIVVWGTNPATDCPPLDLNRIVSAQK
QGAQVVVIDPRKTMTAKLANEWVPIRPGTDGALALGMCNVLIEEELYDEDFVKNWSVGFD
DLARYVQHFRPDAVENITGVPAETIRSLARRIAEANGASP-----YSSGVQAIRATMVLW
ALAGQLDVPGGR--KQVPNPDK-ALERFPESHAISLPESVLEGKPPIRSLIILGGSIITS
WPQPAIWRKTLNKLDFLVSIDRQLTADAAYADIVLPATTMYEIES-YMTYFRIREKIAEP
VEARNDFFILTELAERLGGHYP-ANEEELLRHVLKGSGFTLEDVRNNGTVPDGFDTPTGK
FEIASTILEEHGYDPLPVYTEPGEPPDEFLIFNSGSRVTTDFRTQHGIPGLSKERPE-TV
TLNTLDAETRGIKSGDLVDIITKRGKVTMCALVTDDIVKGAIDANMGGGGPVGPENCNIN
ELT--RYDPISGFPVYKTLLCEVVKV
>Candidatus_Scalindua_sp_MBT5307202_PVC
-E--KYAICGIC---CWVTVTYDEGRIDKVRPDESSQLG--MICKLGEHSAEIVYAKDRL
RYPMRRKGPKGTYEFERISWDNAYDIIVENLNTIKEESGPEATAIYTGRVSVSSASSVLF
PFGSPNTLLCYVSAMIAPHITMGL--FSDIENAQMIVVWGTNPATDCPPLDLNRIVSAQK
QGAQVVVIDPRKTMTAKLANEWVPIRPGTDGALALGMCNVLIEEELYDEDFVKNWSVGFD
DLARYVQHFRPDAVENITGVPAETIRSLARRIAEANGASP-----YSSGVQAIRATMVLW
ALAGQLDVPGGR--KQVPNPDK-ALERFPESHAISLPESVLEGKPPIRSLIILGGSIITS
WPQPAIWRKTLNKLDFLVSIDRQLTADAAYADIVLPATTMYEIES-YMTYFRIREKIAEP
VEARNDFFILTELAERLGGHYP-ANEEELLRHVLKGSGFTLEDVRNNGTVPDGFDTPTGK
FEIASTILEEHGYDPLPVYTEPGEPPDEFLIFNSGSRVTTDFRTQHGIPGLSKERPE-TV
TLNTLDAETRGIKSGDLVDIITKRGKVTMCALVTDDIVKGAIDANMGGGGPVGPENCNIN
ELT--RYDPISGFPVYKTLLCEVVKV
>Candidatus_Scalindua_sp_MBT6226890_PVC
-D--KHAICGIC---CWVTVTYDEGMINEVRPDESSHLG--MICKLGEHSAEIVYSKDRL
RYPMRRKGPKGTYEFERISWDNAYDIIVENLNTIKEESGPEATAIDTGRVSVSSASSVLF
PFGSPNTLLCYVSAMIAPHITMGL--FSDIENAQMIVVWGTNPATDCPPLDLNRIVSAQK
QGAQVVVIDPRKTMTAKLANEWVPIRPGTDGALALGMCNVLIEEELYDEDFVKNWSVGFD
DLARYVQHFRPDAVENITGVPAETIRSLARRIAEANGASP-----YSSGVQAIRATMVLW
ALAGQLDVPGGR--KQVPNPDK-ALERFPESHAISLPESVLEGKPPIRSLIILGGSIITS
WPQPAIWRKTLNKLDFLVSIDRQLTADAAYADIVLPATTMYEIES-YMTYFRIREKIAEP
VEARNDFFILTELAERLGGHYP-ANEEELLRHVLKGSGFTLEDVRNNGTVPDGFDTPTGK
FEIASTILEEHGYDPLPVYTEPGEPPDEFLIFNSGSRVTTDFRTQHGIPGLSKERPE-TV
TLNTLDAETRGIKSGDLVDIITKRGKVTMCALVTDDIVKGAIDANMGGGGPVGPENCNIN
ELT--RYDPISGFPVYKTLLCEVVKV
>Candidatus_Scalindua_sp_MDR4499198_PVC
-K--RNVICGIC---CWVTVAYDEGKIDKVQPDESSHLG--MICKLGEYSAEIVYSNDRL
RYPMRRKGRKGTYEFERISWDTAYETITEKLNEIKEESGPEATAIYTGRVAVSSASSVLF
PFGSPNTLLCYVSAMIAPHTTMGL--FSDIENAELIVVWGTNPATDCPPHDLKRIVTAQK
QGTKVVVIDPRRTMTAKLTDEWVPIRSGTDGALALSMCNVIIEEELYDEDFVENWTVGFE
DFARYVQHFKPDSVEGITGIPANTIRSLARRIAEANGATS-----YTSGVQAIRATMVLW
AIAGQLDVPGGR--RQIPNPDK-ALDRFPESHAIALPEAVLEGKPPIRSLIILGGSIITA
WPQPAVWRKTLNNLDFLVCIDRQLTADAAYADIVLPATTMYEIES-YMVYFRLREKVVEP
VESRNDFFILSELARRLGGHYP-ENEEDLLRHVLKGSGFSLEEVMEGGSVPDGFETPTGK
FEIASTILEEHGYDPLPVYTEPGEPPEGFLIFNSGSRVTTDFRSQHGIAGLSKERPE-TL
TMNTLDAEDRNIRNGDLVLIMNGRGRVTMRALVTDDIIQGSVDANMGGGGPVGPENCNIN
ELT--RYDPISGFPVYKTLLCEVVRA
>Candidatus_Scalindua_sp_MDR4506393_PVC
-E--RNVICGIC---CWVTVTYDEGKIGKVQPDKSSHLG--MICKLGEYSAEIVYSKDRL
RYPMRRKGKKGTLEFERISWDNAYEIITAKLNEIKNESGPEAAAIYTGRVAVSSASSVLF
PFGSPNTLLCYVSAMIAPHVTMGL--FSDIENSQLIVVWGTNPATDCPPLDLSRIVNAQK
RGAQVVVIDPRRTMTAKLTDEWIPIRSGTDGALALGMCNVLIEEELYDEGFIKDWTVGFD
DFARYVQHFTPETVETISDIPAETIRSLARRIAEADGAST-----YTSGVQAIRATMVLW
AIARQLDVPGGR--RQVANPDK-ALDRFPESHAIALPDAVLEGKPPVRSLIILGGSIITS
WPQPAIWRKTLNSLDFLVTIDRQLTADAAYADIVLPATTMYEIES-YMVYFRIREKVVEP
VEARNDFFILAELAQRLGGNYP-QNEDELLRHVLKDSGFTLEEVKSEGTVPDGFNTPTGK
FEIASTILEEHGYDPLPVYTEPGEPPEEFLIFNSGSRVNTDFRSQHGIAGLLRERPE-TV
TMNTDDAEKRDIKNGDLVHIINERGKVTMRALVTDDIVRGSIDANMGGGGPIGPDNCNIN
ELT--RYDPISGFPVYKTLLCEVVSA
>Candidatus_Sulfurimonas_marisnigri_WP_194365531_campylobacterota
KAKNVKTICTACSVGCGIIAEVQNGVWVRQEVAQDHPISLGGHCCKGADMIDMVRSEVRL
KHPMVK--EAG--KWKRLSWDDALDRIATKLKASHETAGPDSAMFLGSATEQAYYRKFAA
MYGTNNIDI-HSATVAGVANTWGAMTLGDIQNSKAIIIFGANPAVNHPVGFQH-FLKAKE
NNAKIIVVDPVFTKTAAKADHYCRIRPGTDIPFMYGMLHLIFKNGWHDEKFIKDRV-GME
DVMEEAKKWNPKKVEDVTGVPADQLIQVTTLYARANPGTLMGLTQHTVGSSNTRLAPILQ
LSLGNMGVEGGGNLRGLPGG-KAKSMGKKFTLSRWW-AGVLDGNN-LKNLFVMGNGI-TS
IAQQAKVKEGLDNLDMIVLCDPFVNEAAILTDFILPAATQFETSGTVTAT---RSKVVEP
MESKTDHDIMFELAKRLG--FYFTWPED-AD-EIATTGWTAARIKNYGLPPTHF-APYG-
-----N-----AARA-KVWTFPDRPPDQFINLVTGRLVNMNGAGMEASKYLAALSPEMFC
QINPDLAGRYGIKDGSMMWIHSPEGKIKVKAKYTHAVSEDRIWIPFHFAGQKYPNGESAN
TVTNYGYDIITQIPETKGGLCRIEYA
>Candidatus_Syntrophopropionicum_ammoniitolerans_NQS76651_bacillota
-E--KPAICGIC---CAVEVTLEDGRLVDVAPLKGAPYS--HLCVRGKHAPEIVYSPHRL
KTPLIRTGERGEGKFREAGWDEALDLTVQKMMEIKDKYGPQALVSHSGRGV---ASKLLL
PFGSPNVTICYASGTLAPMTTFGG--MPDVENSDLIVVWGTNPITDSPPTIFKRIVAAQK
NKARVIAIDQMRCDIARRADQWVAVRSGTDGALALGMLHVIINEELYDQEFVENWTVGFA
ELRTYVQDFTPEKVAQITLVPAQTIKALAREIATTPRVAL-----YTSGVQNIRAVYILW
AITGHFDTPGGL--P-FTTSFK-AIREYPCAQFVEFPRAVLTETPPVKGLLINGSSTLTA
YPQPQILEEAYRKLDFMLVIDLVKTRDALFADVVLPAATYYETNS-YMRYARLRRRVIEP
VQARNSLMILAELARRLGGHYP-QSEEELIERAFARDPELLERLKKADGVPDKFQTPTGK
FEITSTLLAQHSYEPLPIYIEPEEPPQKFLIMNSGARMQTTFRSQHHISGLVKIQDK-LV
LINPWDAAERCITSGDKVIVSTRRGQVAFYADVTDNVLPGQVEVNMGGGNPAQVKQANIN
FLT--NRDEISGFPVYKALLCQVEKV
>Candidatus_Thermoplasmatota_archaeon_MCL5681196
--MGDITVCPYCGTGCQMIL-ETGESSQRVVGYSRSPVNSGKLCIKGYSGLTYNFSSERL
KYPLMK--ENG--EFRQISWERALEISVSKLGDISRKYGPDSIAFQSSANEENYLQKLA-
MVGTNNIDSCHSPTAIGLINTIGAATIASLEDTETFFVIGTNTTEQHPIIGAK-IIKEVK
KGKNLVVADPRRIQLTGLASVFLQFRPGSDVALLNSIMNVIVENGWEDVDFIDSRT-GFS
SLKKTVSKYSPKVMEGITGIEPEKVYRAAEMIGNAKPTAIMGITQHIHGTENVMNVSNLA
LLTGNVGKRGSGFLRGYPGSGNSRIPTQKLSLSEMF-EAAAEGK--VKAIYIMGENPLIT
EASTQTVERGIDNLEFLLVQDIFMTMTAGHADIVLPAASSLEKEGTFTNT---RKRIYSP
PEARPDWWIIKEIGRRLV--GMYSSPED-IS-EIGYSGATYSNI--IGKQPNPFI---G-
-----R-----GFIP-VEYGPPAET-DDYFIMTTGRNYFHFHSGTMRTDILERESPGPYA
EINTNDSRRLNIKERQIITVESRHGSIKIRAKVTSKIPEGIVFIPFHF-------EARVN
ELVGENYDPISKIPEFKVVAVKVIP-
>Candidatus_Thiodiazotropha_sp_ex_Dulcina_madagascariensis_MCU7934527_pseudomonadota
--NWRKTICGIC---CWVEVRVEEGRLVGIRADEGHPLG--MICRRGEHAPEIVHSEARL
RTPLKRSGPKGTFEFEPISWDEAFDLITDNLKRIKAESGPEALSIYTGRVAVSSASSVLF
PFGSPNTMLCYVSAMIAPHVTLGL--FTDMENAELLVVWGANPATDSPPLDMHRLEAAVA
RGAEVVVIDPRRSETVIRTDQWIPIRPGTDGALALSLIGVMVDEELHDENFAEQWCHGFY
DLKHYIQHFTPEVTESITGVPAETIRSLARRIAGATGACP-----YTSGVQAIRAVLSLF
ALAGHLDTPGGI--QNQPNPAR-AVDRFPESHALGLVGAVREGKPPIRGLIVHGASLLTS
WPQTPVWRETLSKLDFMVSIDRQMTADMAYADVVLPATTGFEIDS-YMVYFRLREKVIEP
IEARNDFLIMAELARRLGGHYP-QSEEAVLRQVLEGSGYSLDEVREGGTVPDGFDTPTGK
FEIASTILEEFGYESLPRYTEPVEPPGAFLVFNSGARPQTDFRSQHGIEGLCRDNPE-TI
EFNAADAAARGIATGDLVEVRTARGAVPFRARVTEDIVQGAVECNMGGGTPVGPELWNAN
ELT--NVDEVSGFPVYKALLCQVEKL
>Candidatus_Thiodiazotropha_sp_ex_Epidulcina_cf_delphinae_MCU7918886_pseudomonadota
-HNWRKTICGIC---CWVEVRVEEGRLVGIRADEGHPLG--MICRRGEHAPEIVHSEARL
RTPLKRSGPKGTFEFEPVSWDEAFDLITDNLKRIKAESGPEALSIYTGRVAVSSASSVLF
PFGSPNTMLCYVSAMIAPHVTLGL--FTDMENAELLVVWGANPATDSPPLDMHRLEAAVA
RGAEVVVIDPRRSETVIRTDQWIPIRPGTDGALALSLIGVMVDEELHDENFAEQWCHGFY
DLKHYTQHFTPEVTESITGVPAETIRSLAQRIAGATGACP-----YTSGVQAIRAVLSLF
ALAGHLDTPGGI--QNQPNPAR-AVDRFPESHALGLVDAVREGKPPIRGLIVHGASLLTS
WPQTPVWRETLSKLDFMVSIDRQMTADMAYADVVLPATTGFEIDS-YMVYFRLREKVIEP
IEARNDFLIMAELAQRLGGHYP-QSEEAVLRQVLEGSGYSLDEVREGGTVPDGFDTPTGK
FEIASTILEEFGYESLPRYTEPVEPPGAFLVFNSGARPQTDFRSQHGIEGLCRDNPE-TI
EFNAADADARGIATGDLVEVRTARGAVPFRARVTEDIVQGAVECNMGGGTPVGPELWNAN
ELT--NVDEVSGFPVYKALLCQVEKL
>Caproiciproducens_sp_MDF2632346_bacillota
-E--KAAVCGVC---CGVKVTLEDGKLSDIQPLSGSPYG--AICLRGKHASEVVYSPKRL
TTPLIREGERGEGRFRQASWNEALDIITENFLRIRNEHGPEAVASHSGRLV---ASKLLW
PFGSPNIALCYASGVFASLTTYGG--VPDLENSNLIVVWGANPATDSPPLMFDRILKAKR
KGTRIIAIDHMRSDIAKRADLWVPVRSGTDGALVLGLLQVIIKEKLYDEEFVAKWTSGFE
ELADYVQSFTPEYVKTITNVPAETIIRLAREIAAAKSATI-----YTSGVQTIRAVYILW
AITGNLDVPGGL--A-FPRPEQ-PIEEYPCAQFLEFPKAVLEGKPPIKGLLNSGASILTS
YPETPVWEKALRNLDFFAVIDRFMTRDAQFADVVLPATTYFENTS-YQYYIRLRQPVVKP
VEARNDLFILAEIAKRLGGEYP-QNEAELLQRVFSRQPELLKQLQEPEGVPDGFNTPSGK
LEITSKLLADFGYPALPEYTEPTEPPEKFLILNTGARIQSTFRSQHNIPGLLQHQPY-EI
LIHPDDARVRSIQDGEQVVLSTKRGSAPFFARVTENVQPGEIEANVGGGS-LQAAKANAN
LVT--NRDPISGFPVFKALLCQVKKV
>Carboxydothermus_ferrireducens_WP_028052252_bacillota
KG-LIPSICEMCGTKCGIIVKVKNGRVVKIEGNKEHPNGKGKICARGNAGMKLLYDPDRL
KQPLKKE---GD-RFVPISWEQAFREIGEKLKDIKAKYGPEALVWSTHPLAYDYEVIFNQ
AFGSPNLSTCYSPRNVAYKTMYGEVP--DYGNVKYYISCGRNLVEGINVSQVTGIMKAKE
KGAKLIALDPRYSNFAALASEWVPIRPGTDLAFLLAMIHLIIKNEWYDKEFVKNYTIGFE
EVAAEVEKYTPKWAEEITGIPAATIERITEEFAKAKPAAVVDPGWHTNSTEMVRAGAVIN
ALMGNLGMKGGLTVEE-PKEKAKRFEKWP-GMIQMLPEHILSGQPPIKAYIVNHHNPVRS
AGNSQKWIEALKKLELLVVIDVQMSETAMMAHYVLPESTYLERFDPPQIAVALRQPAVKP
LNTMGVDDIIKELAHEAGGQFNFTLEQ-FSDQMLKPFNVTFKQLVEKGVIKKVIKTESGK
IELASTAFEKAGAKKVPTWVPPGVEGNGKLRFLHGHTAVHTHTSTFNNEYLHALMPENVL
WINTRTAEKLGIKNGDLVEVKSDYG------KVTEAIHPDAVFMVHGFGGFAYKKGASTS
FIIPCHVEPVSGASADCEVLVEVRKV
>Carboxydothermus_ferrireducens_WP_179393693_bacillota
KG-LIPSICEMCGTKCGIIVKVKNGRVVKIEGNKEHPNGKGKICARGNAGMKLLYDPDRL
KQPLKKE---GD-RFVPISWEQAFREIGEKLKDIKAKYGPEALVWSTHPLAYDYEVIFNQ
AFGSPNLSTCYSPRNVAYKTMYGEVP--DYGNVKYYISCGRNLVEGINVSQVTGIMKAKE
KGAKLIALDPRYSNFAALASEWVPIRPGTDLAFLLAMIHLIIKNEWYDKEFVKNYTIGFE
EVAAEVEKYTPKWAEEITGIPAATIERITEEFAKAKPAAVVDPGWHTNSTEMVRAGAVIN
ALMGNLGMKGGLTVEE-PKEKAKRFEKWP-GMIQMLPEHILSGQPPIKAYIVNHHNPVRS
AGNSQKWIEALKKLELLVVIDVQMSETAMMAHYVLPESTYLERFDPPQIAVALRQPAVKP
LNTMGVDDIIKELAHEAGGQFNFTLEQ-FSDQMLKPFNVTFKQLVEKGVIKKVIKTESGK
IELASTAFEKAGAKKVPTWVPPGVEGNGKLRFLHGHTAVHTHTSTFNNEYLHALMPENVL
WINTRTAEKLGIKNGDLVEVKSDYGKVTIKAKVTEAIHPDAVFMVHGFGGFAYKKGASTS
FIIPCHVEPVSGASADCEVLVEVRKV
>Carboxydothermus_hydrogenoformans_WP_011345440_bacillota
KG-LIPSICEMCGTKCGIIVKVKNGRVVKIEGNKEHPNGKGKICARGNAGMKLLYDPDRL
KQPLKKE---GD-RFVPISWEQAFREIGEKLKEIKAKYGPEALVWSTHPLAYDYEVIFNQ
AFGSPNLSTCYSPRNVAYKTMYGEVP--DYGNVKYYISCGRNLVEGINVSQVTGIMKAKE
KGAKLIALDPRYSNFAALASEWVPIRPGTDLAFLLAMIHLIIKNEWYDKEFVKNYTIGFE
EVAAEVEKYTPKWAEEITGIPAATIERITEEFAKAKPAAVVDPGWHTNSTEMVRAGAVIN
ALMGNLGMKGGLTVEE-PKEKAKRFEKWP-GMIQMLPEHILSGQPPIKAYIVNHHNPVRS
AGNSQKWIEALKKLELLVVIDVQMSETAMMAHYVLPESTYLERFDPPQIAVALRQPAVKP
LNTMGVDDIIKELAHEAGGQFNFTLEQ-FSDQMLKPFNVTFKQLVEKGVIKKVIKTESGK
IELASSAFEKAGAKKVPTWVPPGVEGNGKLRFLHGHTAVHTHTSTFNNEYLHALMPENVL
WINTRTAEKLGIKNGDLVEVKSDYGKVTIKAKVTEAIHPDAVFMVHGFGGFAYKKGASTS
FIIPCHVEPVSGASADCEVLVEVRKV
>Carboxydothermus_islandicus_WP_075864382_bacillota
KG-LVPSICEMCGTKCGIIVKVKNGRVVKIEGNKEHPNGKGKICARGNAGMKLLYDPDRL
KQPLKKE---GD-KFVPISWEQAFKEIGEKLKEIKAKYGPEALVWSTHPLAYDYEVIFNL
AFGSPNLTTCYSPRNVAYKAMYGEVP--DYGNVKYYISCGRNLVEGINVSQVLGIMKAKE
KGAKLIALDPRYSNFAALASEWVPIRPGTDLAFLLAMIHLIIKNEWYDKEFVKNYTIGFE
EVAAEVEKYTPKWAEEITGIPAATIERITEEFAKAKPAAVVDPGWHVNSTEMLRAGAVIN
ALMGNLGMKGGLTVEE-PKEKAKRFEKWP-GMIQMLPEHILSGQPPIKAYIANHHNPVRS
AGNSEKWIEALKQLELVVVIDVQMSETAMMAHYVLPESTYLERFDPPQIAVALRQPAVEP
LNTMGVDDIIKELAHEAGGQFNFTLEQ-FSDQMLKPFNITFKQLMEKGVIKKVIKTDSGK
IELASGAFEKAGAKRVPTWKPPGVEGNGKLRFLHGHTAVHTHTSTFNNEYLHALMPENVL
WINTRTAEKLGIKNGDLVEVKSDYGKVTIKAKVTEAIHPDAVYMVHGFGGFAYKKGASTS
FIIPCHVEPVSGAAADCEVLVEVRKV
>Carboxydothermus_pertinax_WP_075858671_bacillota
KG-MIPSICEMCGTKCGIIVKVKNGRVVKIEGNKDHPNGKGKICARGNAGMKLLYDPDRL
KQPLKRE---GD-KFVPISWEQAFREIGEKLKEIKAKYGPEALVWSTHPLVNDYEVIFNQ
AFGSPNLSTCYSPRNAAYKAIYGDVP--DYGNVKYYISCGRNLVEGISVSQVTGIMKAKE
KGAKIIVLDPRYSNFAALASEWVPIRPGTDLAFLLAMIYLIIKNEWYDKEFVANYTVGFD
EVAAEVEKYTPKWAEEITGIPAATIERITEEFAKAKPAAVIDPGWHTNSTEMVRAGAVIN
ALMGNLGQKGGLTVEE-PKEKAKRFEKWP-GMIQMLPEHILSGEPPIKAYIANHHNPVRS
AGNSKKWIEALKKLDLVVVIDVQMSETALMAHYVLPESTYLERFDPPQIAVALRQPAVKP
LNTMGADDIIKELAHEVGGQFNYTLEQ-FSDQMLKPFNVTFKQLMEKGVIKKVIKTESKK
IELSSPAFEKAGTKRVPTWVPPGVERNGKLRFLHGHTAVHTHTSTFNNEYLHALMPENVL
WINTRTAEKLGINNGDLVEVKSDYGKVTIKAKVTEAIHPDAVFMVHGFGGFAYHKGASTS
FIVPNHAEPLSGASADCEVLVEVRKI
>Cephaloticoccus_sp_MCF7689410_PVC
KTRQVPTFCDICFWKCGAVASVRDGKLWKIEGNPIDPLCHGRLCPRGTGGIGAHTDPDRL
RSPLIRTNERGEEKWKEVTWDEALDYIAQRMKKIATEHGPESMAAFAHGIGGTFLKHTLK
AYGAINMAQCRGPREVGFELTFGDVVRTDIENSDCLVLIGSHLGENMHNTQVQEFATAVG
RGASIIVVDPRFSVAASKAKFYLPIKPGTDLALLLAWMHVLVTEKLYDADYVAKYGFGFE
QFAASLTTYTPEWAFVETGIDPDTIRTTAREMARHHPATLVHPGRHVDDAQRSRAIALLN
ALLGSWGRKGGFMVPAYPDPKRAKLKKYPESLSTGIRDATISGLPPVKGWLVYATNLLHA
LPNEAETIEAMKQLDLLVVVDVIPSETAGWADVVLPESTYLERFDDLNPELGLRQPVIES
PDQKPNWWIAKKLAEKLGGAYPWNDIEEYLEHRVTAAGLSYPELKQKGIISEDFYTPSGK
IEFYSPQLEAAGFDPVPRYTPPAAGPPGSFRLLFGRAPMHSFSRTQSNRLLSDMMSENAV
WLNHTSVTRLGLKSDDFVRLRNQDG-IVIKVKATERIRPDCVYMVHGFGHTAFGKGASDA
KLVTRQTDPLMGGTGMNVNFVTIEP-
>Chlorobiaceae_bacterium_MBA4312326_FCB
KAQKIPTYCDICFWKCGAIAYVRDGKLWKIEGNPLDPLSRGRLCPRGTGGIGAHYDPDRL
RSPLIRTQERGKEIWKEVTWDEALGYIADKMQKIKSQYGPESVAAFSHGIGGNFLKHTLK
AYGAINLAQCRGPRDVGFRLTFGEDVRTDIKNAQCLVLIGSHLGENMHNTQAQEFADAVG
NGASIIVVDPRFSVAAGKAKYYLPIKPGTDLALLLAWMNVIVSENLYDKEYVEKYGFGFE
QFKAELSSYTPEWAYPETGIEPKIIRATAREMARYKPATLIHPGRHVDDAQRSRAIALLN
ALMGSWGRKGGFMVPGYPAPTKEKVKKYPEAITTGIREATLTGNPPVKGWFVYATNLLQA
LPNEEITKKAIQNLDLLVVIDVIPSEIAGWADVVLPESVYLERHDDINVEVGLRQPVVES
PDQKPNWWIAKKLAEKLGGNYPWKDVEEYISHRMTAAGLSYDELKKNGIIKDEFQTPSGK
IEFYSLQLQQAGFDPVPKYKRPTSGPAGSFRLLYGRAPVHSFSRTQTNRILSDMMPENEV
WLNANIAERYGLKSGDYVKLKNQDG-VVIKVKATERIRQDCVYMVHGFGHTAFGKGASDS
QLLTREIDPLMGGTGMNMNFVTIEM-
>Chlorobiota_bacterium_NOX17107_FCB
KEQKIPTYCSMCFWKCSAIGYVRDGKLWKVEGNPIDPLSAGRLCPRGTGGVGAHYDPDRL
KYPLLRKGKRGEEKWVQVTWDEAFEFIAKKMKNIKSQYGAESMGFFSHGIGGGFIKHLLK
AYGTRNIAQCLGPRDTAFEITYGDVIRTDIENAKCIVLLGSHLGENMHNTQVQEFSKAVE
NHASIIVVDPRLSTAATKAKFYLPIKPGTDLALLLTWMNVLISENLYDKDYIEKYAFGFE
QLKAEVSQYTPEWAYPVTGIKPELIRETAREMARYKPSTLVHPGRHSDDTQRGRALAIMS
ALLGNWGRKGGLFVPSYPEPKRENARKYPEGYTTGLREATLTGKPPIKGWFVYGTNLLYS
LPNMQETIDAMQKLDLLVVIDVVPSEIAGYADVVLPESIYLERYDELFAPVSLRQPVIAP
PDQKPGWWIAKKLGEKLGQKFPWKDVEEYLDTRLKMAGLSLKEMKEKGVAKEEFDTPTGK
IELYSTHLDELGYDPIPKFTKHEEPQPGYFRLLFGRAPMHSFSRTQTNRLLTNVMDENEV
WINADVAKRFELKSGDYIKLKNQDG-IVIKVKATERIRTDCVYIVHGFGHNAYHKGASDS
RLITKKVDPLMGGTGMNINFVTFET-
>Chlorobiota_bacterium_NOX18755_FCB
KYQEIPSICEMCFWRCGILGNVKHGKLLKIDGNPIHPLTHGRLCARGNAGHKLAYDPDRL
KYPLMRVGKRGEGKFKRVSWEEALDFMTDKLKKIKSEYGAESIGFFPHGIQARFFEHVMK
GFGTPNIVQCRGSRDVGYKLTFGNSVPLDFENTDLMVFIGTHIGENVFTGQNLQFAEAIS
RGAKLIVVDPRFSVAAGKADYWLPIKPGTDTALLLAWMHVLIYENTYDKKYIEQNAIGFN
ELKKHVKDLTPEWASKITGLPADLIVETAREMGKYFPKVGVHPGRHVNDSQRGRAMAILT
ALLGSYGRPGGIIA---PKPSNPRASIYPLGITNGLVDATYSEDPPIKAWIVYSQNVLQS
IPDPWKTKEAINKLDLLVVVDVLPMEQFLYADLVLPEATYLERYDDYTVKAAIRQPVIDP
LESKPGWWIAKETAKRLGEEFQWDTIEEYLDYRLSGLGVTLKEIQASGIVPDFFKTASGK
IELYSKTLKDYGFDPIPVYEPTDDVPKGYFRLTYGRSPVHSFARSQNNEILHGYMPENEL
WINKQVAKKLNLLDGEYIQVENQDG-IIIRLKVTPGIHPEAVYMVHGFDQKAYKHGASDT
YLMSRVVDPLSGGTGMRVNFVRIVKN
>Chloroflexi_bacterium_RBG_19FT_COMBO_62_14_OGO68052_terrabacteria
KAA-IPTMCEMCVWRCGVLARVRDGRVVKLDGNPAHPHSRGMLCARGQAGLMSTYDPDRV
LHPLIRVGPRGGGQFRQATWEEALDLTAQKMAEIRDNYSPEAMIFSSTHLSQVQFENLLS
AYGSPNYGLCFNAMVTAFLLTYGEEP--NYDRVKFVLLTGRNLLEAISTSETAELMEAVA
RGAKLVVLDPRFTKTASKAMEWIPIRPGTDAAFLLSMIHVIVTEGLADCEFVKKYVTGCE
DIPAAMAEYTPEWGEAKTGVPAATIDRLAREYAAAGKDAMAHPGWRTNSFQAERAIATLN
ALSGNVLTPGGCEAGIQPAPRSMRLWKYPLGIFQNIREAILSGQPQAHGWFVSRQNPVLS
IPDRARTVEAMGKLDFIAVVDVILNDTAWYADVVLPEASYLERYDPLNIVLFLRQPVIEA
QEARSALWIYKQLGERLGGEFQYEDEEDYLRQQLAPLGAELQDVKYKGYLG--FSTPSGK
IEVYSETLAGAGFSPWPTWEEPPAPAPDEFYLLTGKVGQHTQTATQNNAFLHQVEDEPKL
WIHPAAASARGIEDGASVRVTSPIGSVVVTSLVTEGIRQDCLFLAPGYGHAAYGVGVSDS
DLHVTYTDPISGGQALSQTFVTVERA
>Chloroflexota_bacterium_GIK41103_terrabacteria
GNQ-VFTLCEQCVWRCGVRAKVKDGRVYKLEGNGFHPHSRGMLCPRGQAGIATLYDPDRL
QYPLIRKGGRGEGKWARASWEEALDYVAARMLEIKERYGPEAMIFSSTHLVQVQFENLLK
AFGSPNYGLCFNAMITANLLTFGEEP--DYSQTQYIIYTGRNLLDAISNSEAQDLVAALA
RGAKVVVLDPRFTKTAAKATEWLPVKPGTDLAFHLALIQVIIAEELYDKEFVDKYTVGFD
QVKEATQGYTPEWAASKCEIPAETIRRIAREFAMAAPHAFAHPNWRTNSFQTERAIAVLN
GLVGSWARPGS-EGGVQPPPRALRLWKYPLGVFQEIRDNILTGQPQAHGWFIARQNPVNS
LPERHKTIEAFGKLDFIVTIDISLNDTAWFSDVVLPEASYLERYDPLAVVVFLRQPVVEP
VESKSALWIYKELGTRLGGDFQYADEEDYLRQQLVPLGITLEELKEKGYYEKEFNTASGK
IELASETLAKSGFSPVPVWEEPAANEPDSYYLLSGKVAQHTQFATHNNKLLHERVPTNPL
WLNPEPAAKLGIADGDEIWVESAGGKVKTVAHVTEKIRPDCVYMIPGFGHVAYGQGTSDS
DLHLTFTDPVSGSQALSQTTVKVGKA
>Chloroflexota_bacterium_GIK72711_terrabacteria
KTKSTYSVCDMCPWRCGIIAQSVDGRVFKIDGNPADPKSRGMLCARGQGGVSFMYDPDRL
RSPMLRTGERGEGKFQEVTWEEALDHTAEKLLAIAEQYGPESVAVFGHTSGEFWFADYFQ
AWGTPNAALCTSPREEASTLTFGFTVPVDWAGLRCLTLIGSHIGEDSRNTVMQDFANAWV
RGAKVIVVDPRFSSVAAKADYWLPIKPGTDTALLLAWINVLITEHRYDADYIAQWAQGFD
ALAAHVAEMTPEWAAAITELDAELIRTTARVMADNLPQSVIMPGRHVNDTQRMRAVYIIN
ALLGAYGREGGIPIEAHPPPSKARASKF-LRGATAMQELIITGEPPIKALIVYGTNLLNT
IPNPERTLEALKKLDLVVVIDVLPMEHVAWADVVLPEATILERADDLWTVIALREQAVEP
YDTKPGWWIARELGLRVGEKFKWETVEEFVETRLKTIGSSIEKVRAGGVLPADFTTASGK
IELYSEQLALAGQDPLPVYTPTEEPPQGYFRLLYGRHPVHTFAKTQNTPLLHQLNPENDL
WLNATVAASMGIKNGDRVYVENQDG-VRIKVKVTQRIRPDAVFMSHGFGRNANGRGASDA
ALITRALDPISGGAGMRINFVRIVK-
>Chloroflexota_bacterium_HAJ37119_terrabacteria
KTKSTYSVCDMCPWRCGIIAQSVEGRVFKIDGNPADPKSRGMLCARGQGGVSFMYDPDRL
RSPMLRTGERGEGKFQEVTWEEALDHTAEKLLAIKEQYGPESVAIFGHTSGEFWFADYFQ
AWGTPNAALCTSPREEASNLTFGFPVPVDWAGLRCLTLIGSHIGEDSRNTVMQDFANARA
RGATVIVVDPRFSSVAAKADYWLPIKPGTDTALLLAWINVLITEHRYDADYIAQWAQGFE
ELAAHVADMTPEWAAAITELDAELIRTTARVMADNLPQSVIMPGRHVNDTQRMRAVHIIN
ALLGAYGREGGIPIEAHPPPSKARATKF-LRGATAMQELIITGEPPIKALIVYGTNLLNT
VPNPARTLEALKKLDLVVVIDVLPMEHVAWADVVLPEATILERFDDLWTVIALRDQAVEP
YDTKPAWWMARELGLRVGEKFKWETAEEFVETRLKTIGYSLEKLRSGGVIPDDFLTKSGK
IELYSEELALAGHDPLPVYTPVEEPPQGYFRLLYGRHPVHTFAKTQNTPLLHQLNPENDL
WLNAGVAASLGIEDGDRVYVENQDG-VRIKVKVTQRIRPDAVFMSHGFGRNANGRGASDA
ALISRTLDPISGGAGMRINFVRIVK-
>Chloroflexota_bacterium_HEY84423_terrabacteria
-TQIVPGICGIC---CGVNVHLVDGKIDRLTPLKNHPQG--IVCPRGTRASEIVYSPDRL
LYPLKRVGARGEGKFKRVSWDEALDTIAAQLKNIATEYGPEANCIYTGRVRETSAWNLLF
PLGSPNTTICYASGVIAPLTTFGE--DADIENAELVVVWGSNPSTDSSPINLRRIKNAQK
RGSKVIVIDHRRSETAKATKHWLGIRPGTDGALALSMLQVVIEEDLYDCEFVEKWTLGFE
ELKTYVAQFTPERVERITFVPADEIRQTARAIASAKAASL-----YTSGVQNIRAVLILW
AITGNFDAPGGK--KGLEAPND-PIDTYPEAHAMELPRAILHNDPPLRAMLIIGSSIITA
YPNPDLWRQSFSALDFLLVVDRFLTADALYADIVLPTGTMFETET-YMTYVQLREQIIES
EDSRPDRDIAIAIANRLGGHYP-QSSEEMLRQALVDTGVTLEELRRPEGVPDGFETPSGK
FEIASTTLAKYGYDALPVYVEPQEPPKEFLVFNSGARTQSDFRSQHNIPGLLKMQPH-LV
SLHPQDAASRNIQSGDEVFVVSPRGKVRYVACVTEDIVSGVIEANAGGGSPIADRECNVN
ELS--NRDPISGFPVYKALLCDVQKR
>Chloroflexota_bacterium_HHY57382_terrabacteria
KPKSTYSVCDMCPWRCGIIAQSVNGRVFKIDGNPADPKSRGMLCARGQGGVSFMYDPDRL
RSPMLRTGERGEGKFQEVTWEEALDHTAEKLLAIKEQYGPESVAVFGHTSGEFWFADYFQ
AWGTPNAALCTSPREEASTLTFGFTVPVDWEGVRCLTLIGSHIGEDSRNTVMQDFAGAWG
RGAKVIVVDPRFSSVAAKADYWLPIKPGTDTALLLAWINVLITEQRYDAEYIAQWGQGFD
ELAAHVATMTPEWAAAITELDAELIRTTARVMADNLPQSVIMPGRHVNDTQRMRAVYIIN
ALLGAYGREGGFPIEAHPPPSKARATKF-LRGATAMQELIITGEPPIKALIVYGTNLLNT
IPNPARTIEALKKLDLVVVIDVLPMEHVAWADVVLPEATILERFDDLWTVIALRDQAVEP
YDTKPAWWMVRELGMRVGEKFKWETAEEFVETRLQTIGYTIEKLRSGGIIPADFHTKSGK
IELYSEELALAGQDPLPAYTPTEEPPQGYFRLLYGRHPVHTFAKTQNTPVLHQLNAENDL
WLNAGVAAAMGIKDGDLVYVENQDG-MRIKVKATQRIRPDAVFMSHGFGRNANGRGASDA
ALISRVLDPISGGAGMRVNFVRIVK-
>Chloroflexota_bacterium_MBI3040400_terrabacteria
--GWVKGLCGIC---CWVEVLLDKGRLVDIRPDGEHTLG--MLCRRGKHSPEIVYSEHRL
RHPLRRVGAKGSYQFERITWDEAYGIITEKFNQLKKESGPETVAIYTGRVTVSSASNVLF
PFGSPNTTLCYVSQMIAPHVTMGQ--FTDIENAGTIFVWGTNPATDSPPADMRRLEAAAR
RGAEIIVIDPRRNEAAIRTNRWVPVRPGTDGALALSMIEVMIDEDLYDEDFAENWCHGFE
ELKTYTQHFSPEVTETITGVPAETIRELAHRIASAVGASL-----YTSGVQSARAILTLF
ALAGQLDVPGGI--LGLKNPDL-AIKEFPESHAIALVDSVLHGQPPVRSLLIHGSSMLTS
WPQTSIWRETLARLDFLVCIDRQMTADAAYADIMLPATTMFENYS-YMVYFRLRERIIEP
VEARNDYLIMAELARHLGGHFP-QTEEAMIRLALDGSGYALGEVKAGGWVPDGFDTPSGK
FEIWSTTFEEYGYEPLPKYIEPTEPPREFLVFNSGARPQTDFRSQHGIAGLVKDNPE-TV
DINIQDAEERGIVSGDLVRVSSPRGSVSFRARVTADIMKGAVECMFGGGTPVGPKERNVN
ELT--NYDRISGFPVYKALLCEVAKV
>Chloroflexota_bacterium_MBI3242371_terrabacteria
-------MCGVC---CGVDVHLVDGKIDRLTPLKSHPQG--IVCPRGVQAKEVVYSPDRL
LYPQRRVGERGEGRFERITWDEAYDLIVANLRRIAEQHGPEAVCMYTGRTVESSANAVLF
PFGSPNTTLCYVSGMIAPRACFGM--QEDIDRADLILVWGENPATDSPPTNLRRLKRAQE
RGARVIVIDHRRSETARALHEWIGVRPGTDGALALGALHVLIEEGLYDRDFVERWTHGFP
ELREYVCEFTPERVEHITWIPAEAIRDLARAIGQARGCSI-----YTSGAQAIRAVLTLQ
ALAGHLDSPGGK--R-TQPPAPRPIDEYPEAQAVMLPRAILEGKPPIRAMIVSGASLITA
WPNPDLWRRSLAALDFLVTINRFPTADAKYADLMLPATTMFEIES-YMQHVQLRRRVIEP
LEARNDYLIFAELARRLGGHWP-QTEEALVERMLAGTGVHLAELRAPEGVPDGFETPTGK
FEITSEWLRGHGYAPLPIYVEPKEPPERFLVFNSGARTQSDFRSQHNIPSLVKQQPW-LV
HIHAEDARTRGIEDGDEVDVVSPRGRVTFRARVTDDIVRGVIEANMGGGGPIGAERANVN
DLT--NRDPLSGFPVYKALLCEVVKR
>Chloroflexota_bacterium_MBI4788861_terrabacteria
G-K-VYTLCEQCVWRCGLRAKVLDGKVYKLDGNPHHPHSNGMLCPRGQAGIAALYDPDRL
QFPMIRAGDRGSGLWKRVTWAEALDYTAQKMQALKEQYGAESMIFSSTHLAQTQFENLLR
AYGSPNYGQCFNAMIIANLLTFGQEP--DYSAAKYIIYAGRNLAEAISNSETQAMIEALA
RGARVVLLDPRFTKSASKATEWLPIRPGTDLAFFLAMLNVLIAEGLYDKDFVGQHTLGFD
EVAQAIKPYTPEWAASKTEIPAATIRRIAREFALAAPHAFVHNNWRTNSFQAERAMAVVN
AISGNWQQPGG-EGV-QPAPRALRLWKFPIGVFQEVRDAILAEKPPARAWLVYRQNPIAA
LPERRKTLQAFGKLDFVVTIDTTMNDTAWFGDVVLPEASYLERYDPLAVVVFIRQPAVPA
IESKSGLWIFKELGTRLGKDFQYQDEEDYLRQQLKPLGITLEELKTKGHY-AEFDTPSGK
IELSSASLAKANYPAVPVWEEPPAPLADQFYLLTGKVAQHTQCSTQNNRLLHELFPRNTV
WIHTTPAAERGIKDGDWVWVESQAGKVKIHATVTEGIRPDCVYMTPGFGHLSYGEGVSDS
DLHVTFTDPVSGGQALSQTFVKVYNS
>Chloroflexota_bacterium_MBI5029898_terrabacteria
T-K-VFTLCEQCVWRCGLRAKVVNGKVYKLDGNPNHPHSNGMLCPRGQAGIATLYDPDRL
QFPMVRAGERGSGMWKRVTWNEALDYVAGKLQAIKQQFGPEAMVFSSTHLSQVQFENLLR
AYGSPNYGLCFNAMIIANLLTFGQEP--DYSGAKYIIYSGRNLAEAISNSETQDLIAAID
RGVRVVLLDPRFTKTASKATEWLPIKPGTDLAFYLAMLHVLITENLYDREFVAKNSVGFD
QVAKEVKPFTPEWAASKTEIPAATIRRIAREFALASPHAFIHPGWRTNQFQAERAMGIIN
AISGNWNQPGG-EGG-QPPPRALRLWKYPIGVYQEMRDAILAEKPPARGWFVHRQNPIAS
LPERKKTLQAFSKLDFIVTVDTTMNDTAWFSDVVLPEATYLERYDPLAVVVFIRQPVVSA
LESKSALWIFKELGTRLGQDFQYKDEEDYIRQQLKPLGISLEELKAKGHYSEEFNTPSGK
IELFSESLAKNNFAAVPTWQEPPAPPADQFYLLTGKVAQHTQFGTQNNKLLHELFPENVV
WIHTKPAAERGIKNGDWVYVESSAGKIKLKANVTEAIRPDCTYMTPGFGHLSYGKGASDS
ELHLTFTDPASGGQALSQTFVKVYRA
>Chloroflexota_bacterium_MBI5291668_terrabacteria
KQD-LTTMCEMCVWRCGVRAKVSKGRVVKLEGNPDHPHSLGKLCARGQSGIMTTYDPDRV
LYPLIRVGQRGEGKFRRASWEEALDLVAGKMQEIKDKYGPEAMVFSSTHLSQVQFENLLS
GYGSPNYGLCFNSMVTAFLLTYGEEP--NYDNVKYILLVGRNLTEAISTSETTALMDAVA
RGAKLVYLDPRFTKTAAKATEWIPIRPGTDSAFLLAMIHVIVTERIGDCDFVQQHVLGCE
DLPTAMAEYTPEWAETKTGVPADTIRRIAREFAAAKRFALAHPGWRTNSFQTERAIATLN
AIVGNVFEPNGCEGGVQPPPRAQRLWKYPLGVFQEMRDAILTGQPQARGWFIARQNPVQS
LPDRARTLEAMGKLDFIVAIDVILNDTAWFADVVLPEASYLERYDPLAVVIFIRQPVIEP
QEGRSALWIYKQLGQRLGGDFQYADEEDYLRQQLAPLGLDLEQLKQKGYVAKDFNTPTGK
IEVYSDTLAKAGFSGWPTWEEPPAPAPGEFYLLTGKVAQHTQFATQNNQYLHKVQDDPRL
WMNVDKAKGMGLSDGDLVEVASSVGKVNVRLLATQAIRSDCVYMTPGFGHVAYGVGASSS
VLHLTFTDPISGGQALSQTCVTVKKA
>Chloroflexota_bacterium_MBI5302500_terrabacteria
A-K-VFTLCEQCVWRCGLRAKVVNGKVYKLDGNPNHPHSNGMLCPRGQAGIAALYDPDRL
QFPMIRGGDRGSGMWKRVTWTEALDYVAGKLQAIKQQYGPEAMVFSSTHLSQVQFENLLR
AYGSPNYGLCFNAMIVANLLTFGQEP--DYSAAQYIIYSGRNLAEAISNSETQDLIAAID
RGVRVVLLDPRFTKTASKATEWLPIRPGADLAFYLAMLHVLITENLYAKEFVAKLTAGFD
EVSKAVKPYTPEWAASKTEIPAATIRRIAREFAVAAPHAFIHPGWRTNSFQTERAMAIIN
AISGNWGEPGG-EGG-QPPPRALRLWKYPIGVYQEMRDAILAEKPPARGWFVHRQNPIAS
LPERRKTLQAFSKLDFIVTVDTTMNDTAWFSDVVLPEATYLERYDPLAVVVFIRQPVVPA
LESKSALWIFKELGTRLGQDFQYKDEEDYIRQQLKPLGISLEELKAKGHY-EEFNTPSGK
IELYSASLAKNNFAPVPVWQEPPAPPADQFYLLTGKVAQHTQFGTQNNKLLSELFPENVV
WIHTKPAAERGIKDGDWVYVESTAGKIRIKANVTEAIRPDCTYMTPGFGHLSYGKGASDS
DIHLTFTDPASGGQALSQTFVKVYKA
>Chloroflexota_bacterium_MBI5651128_terrabacteria
A-K-VFTLCEQCVWRCGLRAKVVNGKVYKLDGNPNHPHSNGMLCPRGQAGIASLYDPDRV
QFPMVRAGDRGSGMWKRVTWKEALDYVAGKLQAFKQQFGPEAMVFSSTHLSQVQFENLLR
AYGSPNYGLCFNGMIIANLLTFGQEP--DYSGAQYIIYSGRNLAEAISNSETQDLIAAID
RGVRVVLLDPRFTKTASKATEWLPIKPGNDLAFYLALLHVLITENLYDKEFVKEHTLGFD
DVAKAIKPYTPEWSASKCEIPAATIRRIAREFALASPHAFIHPGWRTNQFQAQRAMAIIN
AISGNWNQPGG-EGG-QPPPRALRLWKYPIGVYQEMRDAILAEKPPARGWFVHRQNPVAS
LPERKKTLQAFSKLDFIVTVDTTMNDTAWFSDVVLPEATYLERYDPLAIVVFIRQPVVPA
LESKSALWIFKELGTRLGQDFQYKDEEDYIRQQLVPLGISLEELKAKGHY-EEFNTPSGK
IELYSASLAKNNFAPVPVWQEPPAPPADQFYLLTGKVAQHTQFGTQNNKLLHELFPENVL
WIHTKPAAERGIKNGDWVYAESAAGKIKIKAYVTEAIRPDCTFTTPGFGHLSYAQGASDS
DIHLTYTDPASGGQALSQTFVKVYKA
>Chloroflexota_bacterium_MBI5714210_terrabacteria
KGK-ISTLCEMCVWRCGVLAKVKEGRVVKLEGNPEHAHAKGNLCPRGQAGLMTTYDPDRV
LTPLIRVGKRGEGKFRRASWDEALDLVAQNMLSIKQKYGAEAMVFSSTHLSQVQFENLLQ
AFGSPNYGLCFNAMIVSNLMTYGEEP--DYSQVKYIILTGRNLAEAISNSETGDLIQAID
RGAKMIYLDPRYTKTAGKAAEWLPIRPGSDLAFHLALINIIITEKLYNQNFVSQYTTGFD
ELANSVRSYTPEWAATLTEIPAETIRRIAREFSAAGSYALAHNGWRTNSFQTERAITILN
ALVGNW---GTTESGAQPAPRATRLWKYPIGVFQQLRDSVLSEEPAAHGWFTSRQNPVLS
LPDRQRTLQAFAKMDFVVTVDIIMNDTAWFSDVVLPEASYLERFDPLATLIFIRQPVIEP
QEARSALWIYKQLGQRLGSDFQYKD------------GVSLEELRARGYAKTAWNTPSGK
IEIKSALLAKAGYAALPAWEEPLAPRGGQFYLLTGKGARQTQFGTQNNKLLHKYDDEPRL
WMNAKTATAMGLKDNDLVEVKSEVGKVYVKLEATQAIRPDCVYLMPGFGHIAYGVGASDS
DLHVTYTDAVSGGQALSQTFVTVKKV
>Chloroflexota_bacterium_MBI5962358_terrabacteria
KQA-ISTMCEMCVWRCGVLAKIKEGRVVKLDGNPEHPHSRGNLCPRGQSGLMNTYDPDRV
LTPLIRVGQRGEGKFREATWEEALDLVASKMTEIKNTYGAEAMVFSSTHLSQPLFENLLY
AFGSPNYGLCFNAMIVANLMTYGEEP--IYDDLKYILLTGRNLLEAISTSETSDLSHAID
RGAKVVYLDPRYTKTASKATEWLPIKPGNDLAFHLALLNIIISEKLYNRPFVEKNTVGFD
ELKKEVSRYTPEWAAPLTGIPAETITRIAHEFADAAPHTLAHNGWRTNSFHTQRAISILN
ALMGNW---DVTESGTQPAPRALRLWKYPIGVFQELRDNIVSGDPPAHGWFISRQNPIMS
LPDRGKTIEAFGKLDFIVTVDIVLNDTAWFSDVVLPEASYLERYDPLLPVVFLRQPVIEP
QEAKSALWIYKQLGERLGGDFQYEDEEDYLRQQLAPLGVSLEEVKIKGYAPAEWNTPSGK
IELYSDTLAKVGFPGVPTWEEPPQPAEGEFYLLTGKVATSTQFGTQNNQLLHKYSDDPRL
WINAKTAASLGLVDEDWVEVKSSVGQIHTPLLVTQAIRPDCLYMTPGYGHIAFGVGASDS
TVHVTFTDPISGGQALSQTFVTIKKA
>Chloroflexota_bacterium_MBK7178620_terrabacteria
KQD-IPTMCEMCVWRCGVRARVENGRVVKLEGNPIHPHSLGFLCARGQSGLMNTYDPDRV
LKPLVRVGQRGEGKFREASWEEALDIVAQNMLEIKEKYGPEAMIFSSTHLSQVQFENLLN
AYGSPNYGLCFNAMIVANQMTYGEEP--SYADLAYLILTGRNLMEAISTSETSILSHAID
RGLKVVYVDPRFTKTAAKSTDWCAIRPGTDLAFHLALLNVIISENRYDHDFVSQYTVGFE
QLAAEVRPFTPEWAAPITDINADVMRRIAREFSDAAPHALAHNGWRTNSFQTERAIACLN
ALVGNW---GIHEGGPQPPPRAMRMWKYPLGVFQELRDAILAEEPQAHGWFISRQNPVQS
LPDRARTLEAMSKMDFIAVVDISLNDTAWFADVVLPEASYLERYDPLNIVAFLRQPVIQP
QEAKSALWIYKELGKRLGGEFQYTDEEDYLRQQLAPLGVTLQEVREAGYAAIEWNTPSGK
VELFSDTLDRAGFAAVPTWEEPPRPPSGKFYLLTGKVGRHTQFATQNNQLLHKYEDEPRL
WMNPDTAKALALVDNDLVKVASDVGEIHIALQVTPAIRPDCVYLAPGFGKLAFGVGASSS
ALHVTYTDPISGGQALSQTFVTVTAV
>Chloroflexota_bacterium_MBP6804600_terrabacteria
KQD-IPTMCEMCVWRCGVRARVENGRVVKLEGNPIHPHSLGFLCARGQSGLMNTYDPDRV
LKPLVRVGQRGEGKFREASWEEALDIVAQNMLEIKEKYGPEAMIFSSTHLSQVQFENLLN
AYGSPNYGLCFNAMIVANQMTYGEEP--SYADLAYLILTGRNLMEAISTSETSILSHAID
RGLKVVYVDPRFTKTAAKSTDWCAIRPGTDLAFHLALLNVIISENRYDHDFVSQYTVGFE
QLAAEVRPFTPEWAAPITDINADVMRRIAREFSDAAPHALAHNGWRTNSFQTERAIACLN
ALVGNW---GIHEGGPQPPPRAMRMWKYPLGVFQELRDAILAEEPQAHGWFISRQNPVQS
LPDRARTLEAMSKMDFIAVVDISLNDTAWFADVVLPEASYLERYDPLNIVAFLRQPVIQP
QEAKSALWIYKELGERLGGEFQYTDEEDYLRQQLAPLGVTLQEVREAGYAAIEWNTPSGK
VELFSDTLDRAGFAAVPTWEEPPRPPSGKFYLLTGKVGRHTQFATQNNQLLHKYEDEPRL
WMNPDTAKALALVDNDLVKVASDVGEIRIALQVTPAIRPDCVYLAPGFGKLAFGVGASSS
VLHVTHTDPISGGQALSQTFVTVTAV
>Chloroflexota_bacterium_MBT3364005_terrabacteria
-K--KRAICGIC---CWVIVTYDGGKISKVESDSSSALG--MICRLGEFSPQVVYSKDRI
PYPMRRKGPKGTLDFERISWDEAYDTIVDKLNTIKKESGPEATAVYTGSVAVSSASSVLF
PFGSPNTMLCYVSAMIAPHVTMGF--YSDMENAKLIVVWGKNPAAHCPPDDFIRIEKAHK
RGARIIVIDPRKTVMANYDNEWIPIRPGTDGALALGLCNVLIEEELYDESFVDNWTVGFD
EFNSYVQHFRPEVVEGITGIPAETVRTLARQIAQTDGVAP-----YSGAVQAIRATFVLW
ALAGNMDVPGGR--AALANPDR-AANNFPEFHANILPQAVLEGRPPIRSVLSLGASIITS
WPQSDIWEKTLAALDFLVCIDRQWTKDMEYADIVLPATTYYEIQS-YMVYFKIREKVIEP
VEARNDFLIMADLANRLGGHYP-QSEDEILESVLKGSGYTVDDVRAGGSVEDGFDTPSGK
FEIASSILEEHGYDALPIYTEPGEPPEKYLVFNSGSRTNVDLHTLHSVPQLQQERPV-TV
MMNTADARERGIENGDYVYIESKRGRVGMYAQVTDAIVKGAVEASGMGGGALGSDNANAN
RLT--RYDPISGFPVYKALLCEVVKV
>Chloroflexota_bacterium_MCA2000620_terrabacteria
KAE-IPSMCEMCVWRCGLIAKVVKGRVVKLDGNPEHPHSRGNLCPRGQSGLMNAYDPDRV
LTPLIRVGKRGEGKFRKASWDEALDLVASNMLAIKEKYGPEAMVFSTTHLTQSQFENILY
AYGSPNYGLCFNAMIVANLMTYGEEP--IYDDLKYILLTGRNLLEAISTSETHDLVMAID
RGAKVVYLDPRFTKTAAKASEWLPIKPGSDLAFHLALLHVVIKEKLYDAAFVAKNTVGFD
ELKKEVARYTPEWAEPLTGVPAATITRIARELAEAAPHALVHNGWRTNSFHTQRAISIMN
ALLGNW---GKVESGAQPPPRALRLWKYPIGVFQELRDNIVSGEPQAHGWFISRQNPIMS
LPDRSKTLEAFGKMDFIVTVDILMNDTAWFSDVVLPEASYLERYDPLLPVVFLRQPVIEP
QEAKSTLWIYKQLGERLGGDFQYKDEEDYLRYQLKPLGVSLEEVKEKGYAAGEWNTPSGK
IELYSDTLAKVGFPGVPVWEEPPQPKEGEFYLLTGKIATSTQFGTQNNQLLHKYSDEPRL
WMNAKTAAKLGLADNDWVEVTSSVGKLHTRLFATEAIRPDCVYMTPGYGHLAYGIGAADS
AVHVTYTDPISGSQALSQTFVTVRKA
>Chloroflexota_bacterium_MCX6031908_terrabacteria
GDQ-VTSLCEMCVWRCGLRAKVKDERIYKLEGNPFHPHSRGMLCPRGQAGIATAYDPDRL
KYPLIRSGPRGSGKWRRLSWNEALDTVAAQMLAIKSQYGAEAMIFSTTHLVQTQFENMLH
AFGTPNYGLCYNSMITANLMTFGEEP--DYSQARYIIYTGRNVLDSISNSEAQDAVSAIA
RGAKVVVLEPRFTKTAAKATEWLPIKPGTDLAFHLALIQVIIEQELYDADFVQEYTVGFE
ALRKATRSYTPEWAASKCEIPAETIRRIAVEFAQAAPQAFAHPNWRTNSFQTERAIACLN
ALVGSWGRPGS-ETA-QPAPRAARLWKYPLGVFQELRDNIITGQPQAHGWFVYRQNPAQS
LPDRTKTAEAMSKLDFIVTIDISMNDTAWFSDVVLPEASYLERYDPLAVVVFIRQPAIAP
LESKPGLWIFKELGQRLGADFQYQDEEDYIRQQLAPLDITLEELKAKGHYEKAFNTPTGK
IELSSKTLADSGFSAVPVWEEPVSNEPGTFYLLSGKVAQHTQCATHNNKLLHERVPSNPL
WINARPAAERGIKDGDEVWVESLAGKVKTTAYVTEKIRPDCVFMTFGFGHVSYGQGASDS
SLHLSFTDPVSGSQALSQTFVTITKA
>Chloroflexota_bacterium_MDY6835080_terrabacteria
-R--KRALCGIC---CWIVVTYDEGKIQSVDPDESSPLG--RLCRIGEISRDIVYSKDRL
LYPMRRNGPKGTLSFERISWDEAYDIIVGKLLQIKKESGAEATAIYTGSVAVSSASSVLF
PFGSPNTLLCYVSAMIAPHVTMGF--HSDIENAKLIIIWGKNPAAHCPPDDFIQIEKAHK
RGAKIVVIDPRKTAMAKYSGEWIPIRPGTDGALALGMCNILIEEELYDSEFVRNWTIGFE
DFSRYVQHFRPEVVEHITGVPAETVVSLAREMAYTNGVSP-----YSGAVQAIRATMVLW
ALAGQLDIPGGR--RQIENPDR-AANNFPEFHANILPEAVLNGKPPIRLLISLGASIITS
WPQSSIWRKTLDSLDFLACIDRQLTADAAYADILLPATTYYEIQS-YMVYFRIRERVIDP
IEARNDFLVLSELARRLGGHYP-QTEEEILERVLRGSGFTPDSVRAGGIVPDGFETPSGK
FEIASSILEEHGYDALPVYTEPIEPPERYLVFNSGARSNIDLHTLHSIPSLSKEKPL-TV
MINTLDAEDRGIQNGDFVHIKTKRGKVGMYALVTSDIVRGAIEASGAGGGVLGPKEACVN
DLT--RYDPISGFPVYKALLCDVVKV
>Chloroflexota_bacterium_MDY6892430_terrabacteria
-E--KQAICGVC---CWVIVTYDSGKLKSVRADETSDMG--ALCRVGENSPSIVYSKDRL
LYPMKRTGPKGTYEFERISWDEAYETIVARLDQIKDESGPEATAIYTGSVAVSSAASVLF
PFGSPNTLLCYVAAMIAPHVTMGF--FSDIENAKLIVIWGKNPAAHCPPHDFIRIEEAHK
RGAEIVVIDPRKTVMAKYSNQWVPIRPGTDGALALGMCNVIIEEELYDEDFVNSWTVGFD
DFNRYVQHFRPEVVENITGVPADTVRSLARRMATTSGVAP-----YSGGVQAIRATMVLW
ALAGQLDVPGGH--AQIPNPDK-AANNFPEFHANILPEAVLNHKPPIRLLISLGASIITS
WPQSAVWRETLKGLDFLVCIDRQLTADAAYADILLPAATYYEIES-YMVYFRIREQVIEP
VEARSDFMILAELARRLGGHYP-QNTEQLLSRVLKDSQFTPEDVCAGGIVPDGFETPSGK
FEIASSILEEHGYDSLPVYVEPGEPPGRFLIFNSGARSNIDLHTLHTIPGLSREKPV-TV
MINSLDAQERGIEHGDFVNIVTKRGHVGMYAFVTDDIVRGAIEANGSGGGALGPKNACIN
ELT--RYDPISGFPVYKALLCNVSKV
>Chloroflexota_bacterium_NOY98352_terrabacteria
KQT-IPTMCEMCVWRCGVLAKVENGRVVKLEGNPQHPHSKGKLCPRGQSGLMNTYDQDRV
LSPLVRVGKRGEGKFRKVSWDEALDYVAKKMLEIKDKYGPEAMVFSSTHLSQVQFENLLN
AFGSPNYGLCFNAMIVGNLLTYGEEP--DYSKLKYLILTGRNLAEAISTSETGDLIKSMD
RKTKIVYLDPRFTKTAAKADEWCPIRPGTDLAFHLALLNVIITEKRYNASFVSRYTVGFD
QLKASVKSYTPEWAANITEIPADTIRRIAREFADAAPYALAHNGWRTNSFQTARAIAILN
ALVGNW---GKTESSAQPPPRALRLWKYPLGVFQELRNNILTEDPKVHGWLISRQNPIQS
LPDRKRTLKAFGEMDFIVVVDIFLNDTAWFADVVLPEASYLERYDPMLPVAFLRQPVIEP
QEAKSALWIYKQLGERLGGDFQYEDEEDYIRQQLAPLGISLEEVKAQGYAENPWNTASGK
IELYSETLANSGFDACPTWQEPPYPSAEQFYLLTGKVGQHTQFATQNNVLLHKYQDEPRL
WMNPKAARRLGLADNDLVKVSSEVGAIKIALQVTEAIRPDCVYMTPGFGHIGRGVGASDS
ALHVTYTDPVSGSQALSQTFVTVEKA
>Chloroflexota_bacterium_RLC67119_terrabacteria
------------------------------------------------------------
--PMKRVGPKGSHKFKRITWDKAYNTIVENLNRIKKESGSEAVAIYTGRVTVSSASNVLF
PFGSPNTMLCYVSHMIAPHVTMGQ--FADIENAEMVVVWGTNPATDSPPIDMLRLEAAAQ
RGADIVVIDPRRTETAVRTDQWVPLRPGTDGALALSMIEVMIEDDLYDEDFAENWCHGFE
ELMTYVQHFRPEVVETITGIPANTIRDLTHRICNASGASL-----YTSGVQTARAVLTLF
ALADQLDVPGGI--LNQVNPDR-AVEEFPESHAIGLVGSVLKGEPRIRGLLIHGASILTS
WPQTSIWRETLSKLDFLVCIDRQLTADAAYADIVLPATTMFENNS-YMVYFRLRERVIEP
VEARNDYLIMADLAAHLGGDFP-QTEEEMVRLALEGSGYSLEDVKAGGWVSDGFDTPTGK
FEIWSTVFEEYSYEPLPKYIEPTEPPGEFLIFNSGARPQTDFRSQHGIEGLVKDNPE-TV
ELNVKDAEERGIQSGDLVEVCTPRGKVPFRARVITDIMKGAIECSFGGGTPVGPKEWNVN
ELT--NYDMISGFPVYKALLCDVVKI
>Chloroflexota_bacterium_RME47425_terrabacteria
-SQVITSLCGIC---CGVNVYLENGMIHHIEPLPDHPRG--SCCPRGMRAREIVYSKDRL
LYPMQRVGPKGTDTFERISWDEAMDTIVSRLRRVADRWGPEAICMYTGRTRESSASSLFF
PFGSPNTTICYVAGKIAPQATFGT--FNDVDQAELIVVWGANPATDSPPTMLKRIKAAQR
RGAQVVVIDHRRSETAKATRRWVGIRPGTDGALALSMIHVLIQEGLYDREFVEKWTIGFD
QLRDYVQQFSPEEAERITWVPAQTIRELARAIASAQGAAQ-----YTSGVQNIRATLILW
ALAGQLDVPGGM--PGVEPPTD-PVDKYPEAHAMELPRAILDGDPPIRAMFIGGSSIITA
YPQPDLWRRCFERLDFLVVVDRFLTADALYADVVLPATTMFEIES-YMTYIQLRRRVIEP
LEARNDYLIRAELACRLGGDYP-QTEEEMLEFALEGTGVTVEMLREPTGVPDGFETPSGK
FEITSNLLAAYGYDPLPVYTEPVEPPDKYLVFNSGARVQSDFRSQHNIPGLLKLRPE-LV
TLNPRDAVARGIEDGDEVFVVSPRGRVPFRARVTEDIMPGVVEVNMGGGSPIAAEQANVN
ELT--NRDPISGFPVYKALLCDVVKV
>Chloroflexota_bacterium_TMC26925_terrabacteria
KRELKHTICPHCAVGCSIDATVENGVWTRQNPVFDSPINLGAHCAKGAAARETTNSDRRL
KYPMKL--ENG--RYRRLSWDQALDEISAKLLELRKASGPDAVYWIGSSNEQAYLRKFVS
LWGTNNCDICHSTTVAGVANTFGAMTFNDMLNTKAMLFIGSNAAEAHPVSMQM-VLHAKE
-GARMIVVDPRFTRTAAKAHHHIAIRPGTDIPFVWGVLRTIFENRWEDAKFIAARV-GME
DVRREVAQWTPQRIEEVTGVKPADVRLVAETLAKNRPSTVMGITQHTVGSANVRALSILQ
LALGNIGVSGGGNFRGLPAA-RAGVMEKPMTISRWI-DGVLE-QN-LRAVFYWGHAP-NS
QTRGLDMAEAMKKLDLLVVIDPYPSATAAMADYLLPAATQFESHGSVTNS---REQVVAP
VESRKDHTIMAQLAQRLG--FG-PVIED-IR-EINTSGQSPERLKLYGLPPKHW-APFG-
-----N-----AARC-VVWNFPDRPSD---------------------------------
------------------------------------------------------------
--------------------------
>Chloroflexota_bacterium_UCH50830_terrabacteria
-NEWRKGLCGIC---CWVEVGLEKGKLVDIRPDPDHTLG--MICRRGRHAPEITYSEHRL
KYPMKRVGPKGSYEFERITWDEAYDIIVENLNSIKRKSGPEAVAIYTGRVTVSSASNVLF
PFGSPNTTLCYVSHMIAPHVTMGQ--FTDIENAEMVVVWGTNPATDSPPAEMQRLETAAQ
RGADIVVIDPRRTETAVRSKEWVPIRPGTDGALALSMIEVMIEEDLYDEDFAENWCHGFE
ELESYVQHFRPEVVEGITWVPKETIRDLARRICNASGASL-----YTSGVQSARAVFALF
ALANQLDVPGGI--LNQENPNL-AIKEFPESHAIGLVDSVLKGKPSIRALIIQGASLLTS
WPQTPIWRQTLSKLDFLTCIDRQLTADAAYADIVLPATTMFENYS-YMTYFRLRERIIKS
VEARNDYLIMAEMAIRLGGHFP-QTEEEMIRFALQGSGYILEDVRAGGWVPDGFDTPTGK
FEIWSTTLEEYGYEPLPKYIEPTEPPRAFLVFNSGARPQTDFRSQHGIKGLLKDNPE-TV
EINVDDAEERDIESGDLVEVRTIRGSVPFRALVTADIVKGTIECNMGGGTPVGPKEWNVN
ELT--NYDAISGFPVYKSLLCDVVKI
>Chromohalobacter_sp_11-W_WP_280539264_pseudomonadota
QAETKRTICSHCSVGCGVYAEVQEGVWTKQEPAFDHPINRGAHCAKGASLREHGHSTRRL
KYPMKL--VDG--KWQRLEWDQAIEEIGDKVLELSEQHGPDSIYWLGSANEQAYLRKLAA
LWGTNNTDICHSTTVAGVANTWGAMTLNDMHFSKSILFIGSNPSEAHPVAMQH-ILHAKE
SHAQIIVVDPRFTRTAAKANKYVRLRPGSDVAYIWGLLWHIFDNGWEDQQFIDQRV-GME
EVRREVAEFPPEVVERITGVGEADMYDVAKRISENRPGCVMGGTQHTTGNNNTRAYCILE
LALGNIGVSGGGNFRGLPGG-KAKIMNSNITVSRWI-DGVLE-QS-LKAMFYWGHAV-NS
QTRGPEMKKAMSQLELMVVVDPYPTVAAVMHDYLLPAATQFETTGSVTAT---RDKVVEP
MDSKPDHEIMYLMAKKLG--FG-PVIED-VR-EINTTGQSPERLKEYGLPPNHF-APFG-
-----N-----AARC-RVWTFPDRPSDQFIILTSGRLVEYEGGGEESMSWLAELQQEMFV
EINPAQANDLGIKNDDMVWVHGPEGKVKVKAMVTPRVARDVAFMPFHFGGQKYPEGEAAN
TATTYGYDIVTQMQETKCTLCRIEKA
>Chromohalobacter_sp_HP20-39_WP_317463836_pseudomonadota
QAETKRTICSHCSVGCGVYAEVQEGVWTKQEPAFDHPINRGAHCAKGASLREHGHSTRRL
KYPMKL--VNG--KWQRLEWDQAIEEIGDKVLALREKHGPDSVYWLGSANEQAYLRKLAA
LWGTNNTDICHSTTVAGVANTWGAMTLNDIQNSKSILFIGSNPSEAHPVAMQH-ILLAKE
NNAQIIVVDPRFTRTAAKSDKYVRLRPGSDVAYIWGLLWHIFENGWEDTQFIEQRV-GMD
KVRSEVANFPPDVVESITGVGEADMYDVAKRLSENRPGCVMGGTQHTTGNNNTRAYCILE
LALGNLGVSGGGNFRGLPGG-KSKIMNSNITVSRWI-DGVLE-QS-LKGMFYWGHAV-NS
QTRGPEMKKAMSQLELMVVVDPYPTVAAVMNDYLLPAATQFETTGSVTAT---RDQVIEP
MDSKPDHEIMYLMAQKLG--FG-PVIED-VR-EINTTGQSPERLKAYGLPPGHF-APFG-
-----N-----AARC-EVWTFPDRPSDQFIILTSGRLVEYEGGGEESMSWLAELQQEMFV
EINPAQANDLGIKNDDMVWVHGPEGKVKVKAMVTPRVARDVAFMPFHFGGQKYPEGEAAN
TATTYGYDIVTQMQETKCTLCRIEKA
>Chrysiogenales_bacterium_TFG81096_chrysiogenota
DKNKVVTTCPYCGVGCQLELWIKDEKIVKVKGA-DSVPNYGAACVKGRFGLDFVQRPDRL
TKPLVR--KEG--KLVECSWDEALDTVANKLGAIKKEHGPAALAGLSSANEENFVQKFVT
AFGSNNVDLCHASTVAGLARTFGAMTIEELERAEVILVTGSNTTETHPVIATR-IKKAVL
HGAKLIVIDPRKIELVKYTELWLRQKNGSDVAWANGMMQVIISEGLLNEEFIKTRT-DFE
ALKKMVEGFTPEKVEKISGIPAKQLQAAARLYAKAKSGSIMGITQHTTGTDNVMSMANLA
MVTGNVGRESVGNLRGYPGAAEEKADDKVLTVVEIM-HAAAEGK--IKGLYIMGENPMVS
DPDLNHVKLALEKLDFLVVQDIFLTETAQLADVVLPVASFAEKQGTFTNT---REKAVAA
PQARIDWEVIRDVSTRMG--YAYKCLED-IN-EVNPAGITYQRL--EKLQPEHFR---G-
-----L-----GFFA-IDYIPPAEP-DAYFLLSTGRILYHYHTGSMRTVALPQYVAGPYM
EMHAQDMKKMAIVDGEEVRVASRRGEIRIPAQESPRVDLGSVFIPFHF-------EAAAN
VLTNDAFDPIAKIPEFKVAACQIEKI
>Clostridia_bacterium_MBC7343554_bacillota
KS--IPSLCEMCSAKCGILAYVREGRVVKIEGNPKDPQAAGKLCARGSAGMKTLYDPDRL
KSPMKRV---GEGKFDPISWDQAFQEIGPKLKELKLQYGPQTLVWAAHPLPAPLEQRFMA
AFGSPNYTTCYSSRSVAYQATYGGVP--DYQNVRYYIAPGRNLLGGIKNPEVRKIVAARK
AGAKIVVLDPRMSELAMWADEWLPIRPGTDGAFMLALMHVIIKEKLYDAEFVAAKTVGFD
QLAAKVQEYSPEWAEKITDIPAATITRIARELAQARPAAAVDPCWHANSVQGGRAAACLN
ALLGNLGAKGGLLLGDGPEPKAPRWKEWP-GMIQTLPLRILEGKPPIKALIVSHLNPIRS
CPDSGKFIQALKQLELVVTIDIQMNDTAYHSHYVLPESTYLERFDPVMAVIVLRQPAVAP
LNTKPEEEIIAGLAQAAGGQFNFTLEQ-YNNALLAPFGITQEQLKAQGQIKESFKTPSGK
IELASQAIASAGGSPVPVWEPPLVPQGDKLRLIQGHVPMHTHNTTQNNAYLHALMPENEL
WIHTQVAARLGIRDGDLVEVTSEVGKVRIKAKVTEAIHPEAVFMAHGFGCSTYNRGASGA
ALIPILVAPLSGAAAQCETLVTVRKV
>Clostridia_bacterium_MBS3971151
KRKRIPTLCNGCSNMCGMYVYVKNGRIWKTEGHPIHMKSRGRICARGHGMVIDVYNPDRV
TQPMKR---IGEMEFEPISWEQAFKEIGEKLNSVIEQYGGDSFVWMEHG-GKHYADILLE
FLGSPNYITCFTSKTNVWPKMVGNL---DHENTKYMLFVGRNFAGGIIPNGMNQIVKA-E
KGAKLVVVDPRHCELAILADEWIPIRPGTDLAFFLAIANTLITERLYDRQFVANYVEGFD
EFWQANKLCTPEWAEEITDVPADKIRQTARDMAKAAPRAFLETGYHGNSVQQAQMNVVIN
ALLGNMFKKGGLILGSKP-PEKPRVGKYARGIPQLVPQLVDEGK--VKALFIYHYNPLRT
GPDP-EYQKKMKKADLVVSIPIDWNETSYVADYILPESYFLERTERLLCHVAWRQKVIEP
VDTRPLLDILKGIAAEIGMEFDF-TVEQEAAAMIEPLGISLDRLKDAGCLPRGLRTPSGK
VEFSVGIYKVNGFSGVPRWIPPKN-PVHEFRLIHGKQPWHSHHVTSNNPYLMAITENGWI
WMNRSRAEKLGIKNGDLITIESEKAK-KINVKVTELLHPDCVWIPSAYGGFAYGVGLNYN
DFLPAMVEPIAGSVMGQEVIVKVRKG
>Clostridia_bacterium_MBS4026754
KHIIIPTLCNGCSNLCGLYVHVKNGRIWKATGHPIHLRNQGKICARGHGMIADVYNPDRV
TQPMKR---VGEMEFEPISWEQAFQEIGEKLNLIVEEHTGNSVVWLEHG-GKHYADIFLD
YLGSPNYITCFSSKTNVWPKMVGTL---DHEHTNYMLFVGRNFAGGITPNAMTRILKN-D
QGAKIVVIDPRYCELAKVAHEWVPIRPGTDLAFFLALAHVLITENLYDLQFVREYVDGFE
EFWNANKNCTPEWAEEITDIPADKICEIARDMAKAAPKAFLEPGYHGNSVQQAQMNVIIN
ALLGNMYRRGGLPFGQKP-PAKPRVGQYPRGIPQLVPKLVEEGK--VKALFIYHYNPLRT
GPDP-EYQRKMKKADLVVSINIDWNETSYVADYILPEHYFLERTELINCGIALRQQVMEP
LNTKNLLEIMQGIAQEIGSEFDL-TNDELIEAMIKPMGITLERLKEAGCLPKGLQTPSGK
VEFSVGVYRANGFSGVPRWIPPMM-PEGQFRLIHGKQPWHSHHITSNNPYLMAITENGWM
WMNVARAEKLGIKNGDRVTVESAMAQ-KVQVKVTELLHPDCVWVSSAYGGFAYGKGINYN
DFLPPMVEPMAGSVMGQEVIVTVRKG
>Clostridia_bacterium_MDK2822915
KRTKIPTMCNGCSSTCGKYVYIKNGRVWKVEGNPINLKSSGKLCARAHGMAADVYGLGRV
TQPMKR---IGEMEFEPISWAQAFEEIGNKLYEIINEHGGNSVMWLGHG--EHYASTFLD
EIGSANYVTCFSSKTNVWDRMVGML---DFDNANYMLFVGRNFAGGIIPGVMNRITKA-E
RGAKVVVVDPRYCELAIIADEWIPIRPGTDLALFLGIAHTLISEKIYDRSFVTNYVYGFD
EFWSANKDFTAEKAAEITGIPAEKIREIAREMAANAPKAFLDTGYHGNSTQIAMMNVVVN
ALLGNMFQVGGLILGHQR-EIKPRADEYPRGIPQIVPDLIKKGR--IKALFIYHYNPLRT
APDP-EYQKGLKEADLVVSIPVDWNETSYTADYILPESYYLERTEPKVISIAVRRQAIKP
INTLPLLDILKGITAAAGYNYPF-TVEEEIKASVKPLNIAPELLMETGCLPDGLNTFTGK
VEFSIGAFKLYGRQGVATWVPPLM-PNGEFRLIHGKQPWHSHHFTCNNPYLMAISDNGWL
WMNKTRAEKLGIKNGDLVTISSEKAT-KIRVKITELLHPDCVWIPSAYGGFAYQEGINYN
DFIPARVEPLSGSVMGQEVIVKVRKG
>Clostridia_bacterium_MDX9871136_bacillota
-R-TKSALCGVC---CVIEAEIEDGRLVKVAPHKSDPYG--GLCIRGKAAPEIVYSPDRL
KFPLLRTGKKGTDEFKKASWDEALDFIAARMTQIKEKYGPQAIVMQAGRI------NLMT
LFGSPNYTLCYESGALAPMTTFGS--VPDIENSKLIVVWGSNPSTDSPPTLHKRIVEARQ
KGTKIIAIDQMRSQIAGMADTWVPIRSGSDGALALGLINVVISENLYDRDFVEKWTTGFV
ELKEYVHPFTPTEVERITRVPREQVISLAREIAGARHASL-----YTSGVQNIRAVYILW
ALTGNFDVPGGL--P-FTAENE-PIKEYPEGQFMAFPQAALEGRPPVKGLLIHGASTLTS
YPQPSLLEKAYQQLEFLAVIDRFMTKDALWADVVLPAATYFEIDS-YQRYLRLRKKVIEP
LEARGDLMILAALAQKLGGEFP-QSEEELLEWAFARNPALLQELKNEEGLPDGFPTPSGK
VELLSTLLMKHGYAGLPVYLEPLEPKDPFLILNTGARTQSAFRSQHNIPSLLKLQDK-QI
LIHPRDAASRGIQDGDKVLVRTKRGAVAFWAKVTAKVQPGSTEANQGGGNPVQAEDCNVN
VLT--NRDAISGFPVFKALMCEVEKM
>Clostridia_bacterium_NLC77975
KEEKVPTLCNGCSNMCGMFVHVKNGRVWKAEGHPIHLKSRGKLCARGHGTVADIYNPNRV
TQPMKR---VGEGQFEPITWEQAFQEIGQKLMKIVDVYGGNSVVWMEHG-GKQYADILLD
YIGSPNYITCFTSKTNVWPKMVGTL---DHENADYMLFVGRNFAGGIIPNGMNKVLKA-E
RGAKLVVVDPRHCELAIQADEWIPIRPGTDLAFFLALAHVLITEKLYDVQFVRQYVSGFD
EFWQANKNCTPEWAEKITSVPADKIREIAREMAAKAPRAFLETGYHGNSVQQAQANVVIN
ALLGNMFKVGGLLLGQVP-PAKPRVGPYARGIPQLVPKLVEEGK--VKAVFIYHYNPLRT
GPDP-EYQKKMKDAELVVSIPIDWNETSHTAHYILPESFFLERMETVNVNVAYRAKVVDP
VNTKSLLEIMQGLAKEIGAEFNF-TVEEEAEAMVAPLGITMAELRKAGCLPMGLATPSGK
VEFSVGVYKANGFSGVPRWVPPKM-PEKEFRLIHGKQPWHSHHITSNNRYLMAISENGWA
WMNSQRAKQLGIKNGDTVTIASELAQ-KVQVKVTELLHPDCIWLPSAYGGFAYGVGVNYN
DFLPVQVEPIAGSVMGQEVIVTVRKG
>Clostridia_bacterium_NLL17509
KEEKVPTLCNGCSNMCGMFVHVKNGRVWKAEGHPIHLKSRGRLCARGHGTVADIYNPHRV
TQPMKR---VGEDRFEPITWEQAYQEIGQKLMKIVDEHGGNSVVWMEHG-GKQYADILLD
YIGSPNYITCFTSKTNVWPKMVGTL---DHENADYMLFVGRNFAGGIIPNGMNKVLKA-E
RGAKLVVVDPRHCELAIQADEWIPIRPGTDLAFFLALAHVLITEKLYDVQFVRQYVSGFD
EFWQANKNCTPEWAEKITSVPADKIREIAREMAAKAPRAFLETGYHGNSVQQAQANVVIN
ALLGNMFKVGGLLLGQVP-PAKPRVGPYARGIPQLVPKLVDEGK--VKAVFIYHYNPLRT
GPDP-EYQKKMKDAELVVSIPIDWNETSHTAHYILPESFFLERMETVNVNIAYRAKVVEP
VDTRSLLEIMQGLAKEIGSKFDF-TVEEEAEAMVAPLGITMEELRQAGCLPLGLATPSGK
VEFSVGVYKANGFSGVPRWIAPKM-PEKEFRLIHGKQPWHSHHITSNNPYLMAISENGWA
WMNSQRAKQLGIKNGDKVTIASDLAQ-KVQVKVTELLHPDCIWIPSAYGGFAYGVGVNYN
DFLPMQVEPIAGSVMGQEVIVTVRKG
>Clostridiales_bacterium_MBS4031164
EKK---SVCGYCGVGCGIHLGVRGDRVVSVRGDKDNPVNKGQLCVKGRFGYNFVNHPDRL
TTPLIK--RDG--ELVEASWDEALDLVASRFKEIIDESGPNALGGISSATEDNYVTRLIS
-LGTNNLDL-HAPTVAGLATVLGAMTIGEVEDAKAIFVIGSNTTENHPIIGYR-IRKAVK
KGARLIVADPREIRLADVADVYLPLKPGTDVALINGMLHVILKEGLVDSEFIASRT-GFE
DMKAAVEKYTPEYASEISGVPAEDIVRAARLYAGADSATIMGVTQHTSGTENVLSLANLV
LATGNFGKPGAGNLRGYTGDNAEKAPGKPMTMTEMF-HAAVEDR--IRAMYIMGENPLLS
DPDGGHICDCLEKMDFMVVQDIFLTETAKLADVVLPAATFAEKDGVFVNT---RCRALKP
RQSKPDWEIIQLLAQKLG--YDYESAEQ-ID-EIAPAGLSYKRL--GGIQPEHFR---G-
-----L-----GFSA-VDYRLSAEA-DEFILLTTGRSLYHYHTGTMKTEGLNQFHKEELM
ELNPEDAKALGIGEDDIVTVTSRRGTVRSKVHVTDRIQPGVVFMTFHF-------ETAAN
LLTNSEVCHIAKTPELKVCAVRVEKA
>Clostridiales_bacterium_MBZ4686873_bacillota
KK-AIPTICENCVWRCGAIAYVKDGILTKLEGNPEHPNSRGKLCPRGNAGIKVLYDPDRL
QFPMIRAGERGSGLWRRVSWEEALDFTAENMQRIKDEHGPEAMIMSSTHLTQPYFENLLN
AFGTPNYGLCFNAMTIAFTYTYGAQP--DYDNCRYIIYTGRNLAEAISNSETQKMMEFAA
RGGKIVVLDPRFTITASKAVEWLPVKPGTDLAFFLAVNHVIVTEELYDRDFIEKHTVGFE
KLKEALQSYSPEWAAERCEIDAGTIRRIAREFASYRPAAVAHPNWRTNSFQTQRAIAILN
ALMGNWGKPGG-ESGPQPPPKAPRLWKYPYGVIQEIRDALLTGKPQGKGWLVYRQNPLMS
IPERRKTLTALKNLDFLAVIDILPNDTAYYADVILPESTYLERWDPIAPALFLRQPVVEP
LDTMSGLMILKELGKRLGEDFPYEKEQDIIKAQIAPFNIDFDELVKKGFYKHEFQTKSGK
VEINSSLLESVGEPGVPVWQEPPAPPEGQFYLLTGKVAQHSQFTTQNNQWLMELTPDNPL
WINAAVAKRLGIKDNQKVVVESKVGKVISRANVTEAIRPDCVFLAAGFGHLGYGAGVSNS
ALHETNTDKLSGCQALSETFVTVKPL
>Crocinitomix_sp_HIP36154_FCB
------------------------------------------------------------
------------------------------------------------------------
------------------------MTLGDIQNSKAIIIFGANPAVNHPVGFKH-ILKAKE
NNAILIVIDPRFTKTAAKADLYANIRQGTDIPFMYGMLHLIFKHGWHDPEFIKNRV-GMD
HVIEEAKKWTPEKVEDVTGVSADLLYKITKAYATNKPGTLMGLTQHTIGSSNTRMAPILQ
LALGNMGKFGGGNLRGLPGG-KAHNMHTKFSLAKWW-QGVL--SP-IRALWIQGNGI-TS
IAQQVKVQQALDKLDLIVIAEPFVNEAAVLTDYILPTASQFECEGSVTAT---RSKVVDP
LESKTDEEILFLFAKQFG--FYFKWPED-AR-EIATTGWTPERLKKYGLPPTHF-APYG-
-----N-----AARA-YVWTFPDRPPDQFIMLVTGRLVMYSGAGVINSKYLVQLSPEMYA
DINPELAYKYNIKDGDMIWIHSPEGKIKVKARFTYSVAPDRIFLPFHFAGQNYPEGESAN
TVTNYGYDIVTQIPETKAGLVRIEKA
>Cytophagales_bacterium_MCP4457974_FCB
-E--KSALCGIC---CWIHVSYDDGKIEDVRADASSGNG--VICKIGKHSRDIVYSDDRL
QYPMKRKGAKGSYEFEQISWDEAYEIIVEKLEAIKDKHGPEATAIYTGRVAISSASSVLF
PFGSPNTLLCYVSAMIAPHVTMGY--FSDIENAEVIVVWGANPATDSPPTDFERIIKAHE
RGAKVIVIDPRRTALAKLEGEWIPIRSGTDGALALGLCNVLIEEELYDAQFVENEMIGFE
EFSQYVQHFTPVDVEEKTGVPAETVVSLARQIVSADGAAP-----YTSGVQNIRATFVLW
AMAGQLDVPGGR--KEIPNPDK-ALDRFPESHAISLPESVLKSNPKIRSLIIHGGSITTS
WPEPDIWKETLNELDFLVCIDRYLTADAAYADIVLPATTMYEIES-YMTYFKIREKVIEP
VESRNDFFIMAELADKLGGHYP-QNEEELLQHVLKGSGFSLDEVRRGGMVKDGFDTPSGK
FEIASSILEENGYDALPVYTEPTEL-DNYLIFNSGARVTTDFRSQHSIESLVKERKE-TV
TLNAQDAKDRGIENGELVQIETARGKVEMRAYVTDDIITGAIDANMGGGGPLGPEKANVN
ALT--NYDPISGFPVYKSLLCEVKKV
>Dehalobacterium_formicoaceticum_WP_257914145_bacillota
-E--KKALCGVC---CAVLAKMQDGKLADVAPLENVPFG--NLCVRGKAAPEIVYSPDRI
KKPLLRIGARGEGRFREASWDEALDYAAQKMLEIKKNFGPQAMASHSGRML---SLKLMH
SFGSPNAALCYVSGMLAPVTTIGA--NPDIENSNLIVVWGANPVTDSPPFMFKRIVQAQK
NGKKIIAIDPMRSDIARRANQWISLRSGTDGALALGLIHVVINEELYDQDFVEKWTVGFE
ELKAYVQQFTPDEVENITGVPGEQVVSLAREIANAKNAAL-----YTSGVQTLRAVLMLW
ALTGNLDVPGGL--P-IPQPER-PFDEYPSAHFMEFPKAVLEELPAVKGLLINGSSTLTS
YPQPEKFIQAYEKLDLMVVIDRFMTKDALYADVVLPAATFFEIDS-YQRYTRLRRKVVEP
VEAKNDILIMGELAKRLGGDYP-QSEEEVLARAFARDPELLTRLREEDGVEDGFPTPSGK
LEFVSALLEKHGYEGLPRYVDPVEPQEQYLVLNTGTRIQSTFRSQHNIPSLVRLQDK-LV
HIHNQDAEQRGIKDGDRVKVTTKRGQVYFWARVGDLVRPGSVEINQGGGSPIQVKEGNVN
VLT--NRDPISGFPVFKALLCEIEPA
>Dehalococcoidales_bacterium_MAF85280_terrabacteria
--KWKKGICGIC---CWVEAGFKDGKLADIKPDTGHPLG--MLCRRGQHAPEVTYSDHRL
KYPMKRVGPKGSYEFERITWDEAYDTIVKNLNKIKEESGPEAVAIYTGRVAVSSASNILF
PFGSPNTMLCYVSAMIAPHVTMGL--FTDMENAEMLVVWGTNPATDSPPLDMYRLEAAAK
RGADIVVIDPRRTETTVRTNQWVPIRPGTDGALALSIIEVMIDEELYDEDFAENWCHGFQ
ALATYVQHFRPEVSEAITGVPADTIRDLAHRICNATGACP-----YTSGIQAIRAVLTLF
ALADQLDVPGGI--PNQENPDL-AVDKFPESHASGLLDSVLKGEPRIRGLLIQGASLLTS
WPQTAIWRETLYRLEFLVCIDCQLTADAAYADIVLPATTYFEIDS-YMTYFRLREKLIEP
VEARNAYLIMAELTKWLGGHYP-QTEEEMIRFALEGSGYTLEEVKAGGSVPDGFDTPTGK
FEIWSTILEEYGYEALPKYIEPSEPPNEFLVFNSGARPQTDFRSQHGIKGLVKDNPE-TV
EINVEDAEERGIESGDLVKVSTPRGAVLFRARVTTAIIEGAVECNMGGGTPVGPKEWNVN
ELT--NYDKISGFPVYKALLCDVVKI
>Dehalococcoidales_bacterium_UCB44066_terrabacteria
-NEWKKGLCGIC---CWVEAGLNNGILVDIRPDTSHTLG--MICRRGQHAPEIVYSEHRL
KYPMKRVGPKGVYDFERITWDQAYSIIVENLNRIKEESGPEAVAIYTGRVTVSSASNVLF
PFGSPNTMLCYVSYMIAPLVTMGQ--FADIENSEMVVVWGTNPSTDSPPIEMLRLETAAQ
RGADIVVIDPRRTETAVRTDQWVPIRPGTDGALALSMIKVMVEDDLYDEDFAENWCHGFD
ELVTYVQHFRPEVVETITGVPADTIRDLTHRICNASGASL-----YTSGAQSARAVLTLF
ALANQLDVPGGI--LNQENPNK-AVNEFPESHAIGLVNSVLEGSPHIRGLLIQGASILTS
WPQTPIWRETLSGLDFLVCIDRQFTADAAYADIVLPATTMFENDS-YMVYFRLRERIIEP
VEARNDYLIMAELAERLGGHFP-QTEDDMLRFALKGSGYSLEDVKAGGWVPDGFDTPTGK
FEIRSTILEEYGYEPLPKYIEPTEPPQEFLIFNSGARPQTDFRSQHGIGSLLKDNPE-TV
ELNLEDASQRAIQSGDLVEVSTPRGKVPFRARVTSDIVKGAIECNFGGGTPVGPKEWNVN
ELT--NYDIISGFPVYKALLCDVVKI
>Dehalococcoidia_bacterium_MBE0430832_terrabacteria
-SEWRKGLCGIC---CWVEVGLADGKLVDIRADSSHTLG--MICLRGQHAPQMVYSKHRL
RSPLKRAGPRGSYEFEAISWDEAYEIVAARLQSIKQEYGPEAVSIYTGRVMVSSASNVLF
PFGSPNTTLCYVSHMIAPHVTMGQ--FADIENADMVVVWGTNPATDSPPADMQRLEAAAA
RGADIVVIDPRRTETVVRTGQWVPIRPGTDGALALSMIEVLIDEDLYEEDFAENWCNGFD
DLRTYVQHFRPDLVQDITRVPAETIRDLARRISKASGASL-----YTSGVQSARAALTLY
ALADQLDVPGGI--LNLENPDL-AIQDFPESHAMALVDSVLKGHPRTRGLIIQGASLLTS
WPQTPIWREMLSGLDFLVCIDRQFTADTAYADIVLPATTMFENYS-YMTYFRLRERIIEP
VEARNDYLIMAELARHLGDHFP-QTEEEMIRFVLNGSGYSLDDVRAGGWVPDGFETPTGK
FEIWSTILADYGYEPLPKYIEPVEPPKEFLVFNSGARPQTDFRSQHGIEALVRETPE-TV
EINVEDAAERGIESGDLVQVHTPRGSVLFRARVTADIVQGCVECMFGGGTPVGPREWNVN
ELT--NYDRISGFPVYKALLCDVRRV
>Dehalococcoidia_bacterium_MCK5181736_terrabacteria
-TEWRKGLCGIC---CWLELGFAKDKLVDIRADSSHTLG--MICRRGQHAPEIVYSKHRV
RHPMKRVGPKGSYDFNRISWDEAYELIAGTLLKIKKESGPEAVSIYTGRVLVSSASDILF
PFGSPNTTLCYVSHMIAPHVTMGQ--FPDIENAEIVVVWGTNPATDSPPVDMQRLEAAAK
RGAKIVVIDPRHTETALRTDQWIPIRPGTDGALALSMIEVMIDEDLYDEDFAENWCHGFD
ELKTYVQHFRPEVVQNITWVPADIIRDLTRRICNAGGVSL-----FTSGVQSARAVLTMF
ALANQLDVPGGI--LDLDNPNL-AITEFPEAHASALVDSVLKGQPQTRALIIHGASLLTS
WPQTPIWREVLSKLDFVVCIDRQLTADTAYADIFLPATTMFENFS-YMTYFCLRERMIEP
VEARNDYLIMAEMADHLGGHFP-QTEEEMLRFVLKGSGYTLEDVKAGGWVPDGFDTPTGE
FEIWSTTLEEYGYEPLPKYIEPTEPPKGFLVFNSGARPQTDFRSQHGIEELTTDTPE-VV
EINIEDAEKRGIRSGDLVRVTTPRGSVPFRAKATADIMKGCVECMFGGGTPVGPKEWNVN
ELT--NYDRISGFPIYKALLCDVHKV
>Dehalococcoidia_bacterium_MCS5656086_terrabacteria
KEKQIKTVCTHCAVGCTVIAEVDKGVWIGQEPGWDSPLNLGAHCAKGASVRDFAHGERRL
KYPMKQ--VGG--KWIKLSWDQAINEIGDKLLAIRKQSGPDATYWLGSANEQSYLRKFYA
FWGSNNGDICHSTTVAGVANTWGAMTMPDMHHSRAIFMIGSNASEAHPVAMQH-ILKAKE
NNAALIVCDPRFTRTAAHADEYVRLRPGTDVALIWGILWHVFENGWEDKEFIKQRV-GMD
QIRSEVKKWAPAETERVTGVPGTQMRRVARTLANNRPGTIMGGTQHSTGNNNTRAYCVMQ
LALGNMGTAGGGNFRGLPGG-KCRVMETKYPVSRWI-DGVLL-QN-TRAMVFWGHSP-NS
QTRLKEMRTALEKLDLLLIIDPHPNLAAVLSDYLLPAASQFETYGSVTAS---RDKVFEP
YEAKPDQDIMFLLAKKLG--FA-PLVED-LR-EFNTTGQSPERLKMYGLPPKHF-APFG-
-----N-----AARA-VVWTFPDRPPDQFTILTQGRLVEYQGGGDESNPWLAELQQDMFC
EVNPVDANNSGIREGADIWVHSPEGKVMVKAMLTERVAPGVVFMPFHFGGEKYPQGDSSN
TCGTYGYDSVTQMQETKVTLCRIEAA
>Dehalococcoidia_bacterium_MDP6961461_terrabacteria
KRTMVRSICTHCSVGCGVNAEVNNGVWVGQEPTFDHPFNLGAHCAKGAAVREHGHGERRL
KYPTKL--VDG--KWKRVSWDEAINEIGDQMLQIREQSGPDSVYWLGSANEQSYLRKFYA
LWGSNNGDICHSTTVAGVANTWGAMTYNDIHNSQAMLVIGGNPAEAHPVSLVH-LMRAKE
NNAPLIVIDPRFTRTAAHADLYLKIRPGTDVAIIWGMLWHIFKNGWEDKEFIHQRV-GMD
QIKEEVANWTPDVTYDVTGVREELVYQAAKTMADNRPGTFMGGTQHTIGNNNTRAYCNFQ
LALGNMGKSGGGNFRGLPGG-KSRVMNYKIPVSRWI-DGVLE-QN-VRAMVFWGHAP-NS
QTRGLEMKKAMEKLDLLVVIDPYPTVSAVMHDYLLPAATQFETYGSVTAS---RDKVIEP
MESLPDHTIMYKMASKLE--FG-PLVED-IR-EFNTTGQSPERLKLYGLPPGHF-APFG-
-----N-----AARS-VVWTFPDRPNDQYLILTSGRLVEYEGGGDESNPWLAELQQDMFA
EIHPVDANNNGIRDGNMVWVEGAEGKVKVKALVTRRVAPGVVFMPFHFGGENYPEGEAAN
TALTYGYDSVTQMQETKCSLCRLSVA
>Dehalococcoidia_bacterium_MDR9459087_terrabacteria
-E--KRAICGIC---CWIIVTYDDGKIHSVRADETSSLG--AICKVGENSSDIVYSKDRL
LYPMKRKGPKGTYDFQRITWDEAYQTIVGKLHQIKQESGPEATAIYTGSVAVSSAASVLF
PFGSPNTLLCYVAAMIAPHVTMGF--FSDIENAKLIVIWGKNPAAHCPPHDFYRIEEAHR
RGAQIVVIDPRKTVMAKYSNEWVPIRPGTDGALALGLCNVIIEEELYEEVFVQRWTVGFD
DFNRYVQHFRPEVVEGITGVPAETIRSLARRIATTSGVAP-----YSGAVQAIRATMILW
ALAGQLDVPGGF--SQIPNPNK-AANNFPEFHANILPEAVLKKKPSIRLLISLGASIITS
WPQSDIWRKTLEALDFFVCIDRQLTADAAYADIVLPATTYYEIQS-YMVYFRIREKVIEP
IEARSDFFILSELAHLLGGHYP-QTEEEILSRVLKGSGFTPDDVRTGGTVPDGFETPSGK
LEIASSILEEHGYDSLPIYTEPGEPPRKFLVFNSGARSNVDLHALHTIPALAEKKPV-TV
MINTLDAIKRGIENGDFIYIKTKRGQVGMYAYVTDDIVSGAVEASGMGGGATGPKDACIN
DLT--RFDPISGFPVYKALLCEVVKS
>Dehalococcoidia_bacterium_TET18465_terrabacteria
-E--KRAICGIC---CWVIVTYDSGKIESVRPDETSSLG--AICKLGEQSPDIVYSKDRL
LYPMKRKGHKGTYDFERITWDEAYETIVDKLHTIKAKSGPEATAIYTGSVAVSSAASVLF
PFGSPNTLLCYVSAMIAPHVTMGF--FSDVENAKLIVIWGENPAAHCPPHDFIEIEEAHK
RGAQIIVIDPRKTVMAKYSNEWIPIRPGTDGALALGLCNVLIQEELYNEDFVNHWTVGFE
DFARYVQHFRPEVVEGITGVPAETVRSLARKVATNNGVAP-----YSGAVQAIRATMVLW
ALAGQLDVPGGR--AQIPNPDK-AANNFPEFHANILPEAVLRKKPPIRLLISLGASIITS
WPQSSVWRKTLEALDFFVCIDRQLTADAAYADILLPATTYYEIES-YMVYFRIREKVIEP
VEARSDFFILSELARRLGGHYP-QTEEEILSRVLRGSGFTPADVRAGGTVPDGFETPSGK
FEIASSILEEHGYDALPVYVEPGEPPEKFLVFNSGARSNVDLHTLHSIPSLLAEKPV-TV
MMNTLDAQERGIEDGDFVHIRTKRGQGGMYAFVTDDIVQGAIEASGMGGGALGPKDACIN
DLT--RFDPISGFPVYKALLCEVVKV
>Dehalococcoidia_bacterium_TET41850_terrabacteria
-KEWRKGLCGVC---CWVEVGFDKDKLVDIRADSNHTLG--MICRRGKHAPEIVYSKHRV
KHPLKRVGPKGSYDFNRISWDEAYDLIVTNLLKIKKESGPEAVSIYTGRVLVSSASNILF
PFGSPNTTLCYVSHMIAPHVTMGQ--FPDIENAEIVVVWGTNPATDSPPVDMQRLEAAAK
RGAKIVVIDPRHTETAIRTDQWIPIRPGTDGALALSMIEVMIDEDLYDEDFAENWCHGFD
ALKTYVQHFKPEVVESTTWVAADTIRGLTRRICNAGGVSL-----FTSGVQSARAVLTLF
ALANQLDVPGGI--LNLDNPNL-AINEFPEAHAIALVDSVFKGQPQTRALIIHGASLLTS
WPQTPIWREVLSKLDFVVCIDRQLTADTAYADIFLPATTMFENYS-YMTYFRLRERMIEP
VDARNDYLIMAKLADCLGGHFP-QTEEEMLRFVLKGSGYTLEDVKAGGWVSDGFDTPTGK
FEIWSTTLEEYGYEPLPKYIEPTEPPKEFLVFNSGARPQTDFRSQHGIEGLITDTPE-LV
EINIEDAEKRDIKSGDLVRVITPRGSVPFRAKVTDSIAKGCIECMFGGGTPVGPKEWNVN
ELT--NYDSISGFPVYKALLCDVQKV
>Dehalococcoidia_bacterium_TEU18906_terrabacteria
-KEWRKGLCGVC---CWVEVGFDKDKLVDIRADSNHTLG--MICRRGKHAPEIVYSKHRV
KHPLKRVGPKGSYDFNRMSWDEAYELIATNLLKIKKECGPEAVSIYTGRVLVSSASNILF
PFGSPNTTLCYVSHMIAPHVTMGQ--FPDIENAEIVVVWGTNPATDSPPVDMQRLEAAAK
RGAKIVVIDPRHTETAIRTDQWIPIRPGTDGALALSMIEVMIDEDLYDEDFAENWCHGFD
ALKTYVQHFKPEVVESTTWVAADTIRGLTRRICNAGGVSL-----FTSGVQSARAVLTLF
ALANQLDVPGGI--LNLDNPNL-AINEFPEAHAIALVDSVFKGQPQTRALIIHGASLLTS
WPQTPIWREVLSKLDFVVCIDRQLTADTAYADIFLPATTMFENYS-YMTYFRLRERMIEP
VDARNDYLIMAKLADCLGGHFP-QTEEEMLRFILKGSGYTLEDVKAGGWVSDGFDTPTGK
FEIWSTTLEEYGYEPLPKYIEPTEPPKEFLVFNSGARPQTDFRSQHGIEGLITDTPE-LV
EINIEDAEKRDIKSGDLVRVITPRGSVSFRAKVTDSIAKGCIECMFGGGTPVGPKEWNVN
ELT--NYDSISGFPVYKALLCDVQKV
>Deltaproteobacteria_bacterium_HDZ91386_myxococcota
QSKEVPSVCEMCFWRCPIVGKVKDGKIVKIEGNPKSPTNGHRVCARGNSGIQLIYDPDRL
KYPMKRVGARGEGKWARISWNEALDEITHNIKKVRDKYGPSSLAMFDHGASAEFYREIFG
L-GTENYSQCMGAVSLAYLVTYGKIARVDMANAKAMVFFGTHLGENIHLSHVREYIAGLQ
NGAKLVVVDPRFSAPAGKADLWLPIRPGTDTALLLAWINYVIQNGLYDKDFVQRNCEGFD
ELKEAVKGYSLGWAARICDLKLDDIRRGIEMLAASRPHVTVHPGRHSGDVQRHRAMAILT
ALFGAVGVPGGL----FNDVEE-----YPGSPTAEIIKATRTGEPPVKLWGICGVNILQT
IPNPYETMEAIKKLDFIFSIEILPTEPAIWSDIILPEANYLERYDRVYANVTVRQPVMKP
MEAKPPFWIAKELAKRLD-DFTCEREEEYLDEQLEAMGLSLAKLNKGGLVPDPVDTESGK
IELFSSAFDDEDMDPIPKFEPTPAPPKGYARLVYGRVPMHTFSRTMNNLWLSNECPEGKL
WLNDEVAKKMGVKDGDEVIIENQDA-YRVKLMVTPGIRHDIVYLPHGFGSRTYKHGASDQ
FLITREQDPFFGGSSHRTDFVRLIK-
>Deltaproteobacteria_bacterium_HGW-Deltaproteobacteria-21_PKN28155
K--RVYSVCGMCTVRCPIEVEVKDGSRVSVRGNPHAAGIQGSLCARGGAGVALVNDNERP
RFPMIREGERGEGRWRRVAWEEALDFVAARLSEITSSHGGKSVLFSDRGPFRDLHQAFMR
GLGSPNYSSCARNVQHAALSVFGGRKVYDLKNSRHVILQSRNIFESINVKEVNDLISALD
KGCRLTVIDIRNTLTASKAHDFFLIRPGTDYAFNLAVIHTLLYKDLYDASFAHMWIKDLR
ELREFIRPYTPEWAEEETGIESGRIVAFVKEIANARPSVVWHPGWMTDSFYVCRTAYLIN
ALLGSVGAKGGLKLADFP--KDKRA-RYPPGLLHLSFKAMESDDPPINAYIAYRHDPLMG
FPDPERLKSIFQKLDLLVSVTFSWSDTAWFSDVVLPLSPYLERNSILATKFFLRNQALEP
RDTRADWEIISGLSKRLNQPLAFESIEDIWKFQLEGTGVSIHEFEATGMVPEEFNTPSGK
IEVLSEKLESQSLPSLKSYEAPSIPEDGQFRLAFGRCAVHTQGHTVNNPLLSEEMPENVL
WINTEAAGELKIDDGSMVEV-A-SRNYSMKAKLTEFIHPEAVFMVHGFGHTARGRGVSDS
HLMPGIWDPAGGGVAMQEHFVTVRKA
>Deltaproteobacteria_bacterium_HGW-Deltaproteobacteria-8_PKN09822
RAE-KLSVCDMCFNRCGLIARVERGVITKLDPNPKFTKSRGMLCARGNAGVAQVYDPDRV
KTPLLRVGKRGEGKWKAISWDEAIELTATKMKDIAAKYTRCGMLFSAGAMQSGFVNRFAE
AFGSFNVTLCLLSGNRAFLDTFGDVP--DVKNSKYVILAGANRLEALVTPDSMDLISIMG
NGAKVVVLDPRYTKSAALASEWYPIQPGTDMAFMLALANVIISEKLYDAKYMAERTSGLD
KLAAHVADMTPEWAEKQTGIPAADIRRMARELAAAAPASMVYPGRRTNSTQIRRSFAIVN
ALLGNYDRPGG-ALKKPPWDDPGRVKSVPEGSFVLTREAVIKGAPPIKGWFVYKTNPMAT
APERRKTREMIDQLDFMVVVDIAMSDTAWMADLVLPAPSAMERQDPVQALLVWRDPVIPP
LESRPVFDILKALAGKLGAEFDFDIPA-YRLKQLAAFPEAAEIIKRDGVFPDGFKTPSQK
IELYCSRYAEMGLDPLPVYQPPKTTPDAKFRLVVGRSACITQGSSTNNALLSEFEPENML
WLNEDAAKELGVRQGDVVQVESPAGKGELKALVTPKIRRDTVYMLSGFGSITKGVGASIV
ELMESRFDSICGNSAIHETFLSVKKK
>Deltaproteobacteria_bacterium_MAD82322_myxococcota
RKETVRSVCTHCSVGCGVYAEVQNGVWTGQEPAFDHPFNLGAHCAKGASVREHGHGERRL
KYPMKL--VGG--KWKRVSWNTAIDEVGDQMLQIREKSGPDSVYWLGSANEQSYMRKFAA
MWGTNNVDICHSTTVAGVANTWGAMTYNDIHNSKAMLVIGGNPAEAHPVSLLH-LFKAKE
-GAKLLVIEPRFTRTAAHADHFVRIRPGTDVPIIWGMMWHIFNNGWEDQQFIDQRV-GME
DVKAEVEKWNPAEVERVTGADEATVKKAAQIMAENQPGTFMGGTQHTIGNNNTRAYCAFQ
LALGNMGKSGGGNFRGLPGG-KSRVMHTKIPVSRWI-DGVLE-QN-IRAMVLWGHAP-NS
QTRGKEMKTAMEKLDLMVIIDPYPTVSAVMHDYLLPASTQFETYGSVTAS---RDRVIAP
VESLPDHTIMYKLARKLG--MH-PYIED-IR-EFNTTGQSP-RMKTYGLPPKHF-APFG-
-----N-----AARV-KVWTFPDRPSDQYLILTSGRLVEYEGGGDESNPWLAELQQDMFA
EINPK-ANDNGI-DGRDIWLEGAEGR-KVKALITKRVAPGVVFMPFHFGGEKYPKGEAAN
TAMTYGYDSVTQMQESKCSLCKIELA
>Deltaproteobacteria_bacterium_MBF0508992_myxococcota
-------MC-------------------EVQPDEDSELG--MICKIGRQSPQIVYSPDRL
RHPLRRTGPKGRYEFTRITWDEAFDIIVARLNSIKETHGPEAAAIYTGRVAVSSASSVLF
PFGSPNTLLCYVSAMIAPHVTAGL--FSDLENADLIVIWGANPATDCPPLDFARIMKARQ
RGAEVVVIDPRRNGTAIAAEEWIPIRPGTDGALALGMCQVLIEEELYDEHFVQDWTHGFD
DFARYCQHFRPEVVEKITGVPAGTVRRLARRLASARGAAP-----YSSGVQAIRAAMTLW
ALAGQLDVPGGR--RELPNPDK-ALGRFPESHAICLPDAVLHGKPPIRSLIIEGGSIITA
WPQPHIWRQTLAGLDFLVCIDRFLTADAAYADLVLPATTYYEIES-YMVYFKIRERVIEP
EEARHGFFILAELANRLGGHYP-QSEEAVLRHALKPAGFTLEQVRAGGLAPDGFETPTGK
FEIASTILEEHGYDPLPVYTEPKEPPDHFLVFSSGSRVTTDFRSQFNVPNLVKEQPE-TV
TMNSRDAGDRNIAFGDLVEVISPRGRVRFRAYVTDNIMPGVIDASMGGGGPVGPQDSNVN
DLT--RYDPISGFPVYKALLCQVVKL
>Deltaproteobacteria_bacterium_MBI11745_myxococcota
EQYATPTICEMCFWRCGILGKTREGKLLNVTGNPDHPLSRGRICARGLSGVQLYYDPDRL
KKPLIRIGERGEGRWRTADWEEALDRVAAGIQQCLKKYGPNSIAHFPHGSSARYFKELMK
LLGVSRYSQCRGPRDTGYKLTFGTGPRTDFDETRVILLTGSHIGENVHTSHVRDFSNALS
RGAKLIVLDPRYSVAASKADFWFPIRPGTDMAFLLSLINLLIREGNYDHQFVEQHCTGFE
ELKHAVAYATPKWAASVTELKAEQILQTAKILGDARPRVVIHPGRFSNDTQRSRAHAILT
ALLGCWGREGGIILGKKP-PPH---EGYP------ILKASINKTEPVKLWFLYGTNVLHS
MPVPEQTIKALKQLDFVFMTDIQPSEPALYADVILPESIYLERYDAFKVTIALRQPVVEP
LDTRDPYWITRQLAVRLGESMPCQTMEEALDRQFSEIGSTLAEVSRTGFIGSGFRTPSGK
IELYSHQLAQAGLDPIPRYEELEEVPRKTLRLLSGRSPYHSFTRTMNNMWLTEIMPVNPI
WINNKVADFMGLKNGQLVELENRFG-KRVPVLVTPGIRHDVVFLAHGWGQVAHKQGASHN
NLISCKEDPATGATGLRCNYVRIEP-
>Deltaproteobacteria_bacterium_MBI2347511_myxococcota
QEEEYKTICTKCAVGCGLIGEVQNGVWVSQEPWFEHPINQGSLCSKGAAARATVISDKRL
RYPMKL--EGG--KWKRLSWDQALSEVSAKMLELRKKYGPDMLHINFSANENGFARKFGA
MWGTNNCDI-HSTTVAGLANVFGAMTQNDIRNSRSIMIIGMNPAENHPISMQH-ILTAKE
NRAVIISVDPRFTKTSAFANKYVRIRSGTDVAFIYGLINIILAKGWEDKQFIQERT-AFE
EFKGEIAKYDPQTVSDITGVPTAELEWVAKAMADNRPGTVMGGTQHSHGTGIVRTFCHLQ
MVLGNMGKPGGGDFRGLPGT-KAKVMEKPFTVARWY-EGVLL-QN-VKAVMFWGHST-NA
MQQMDRVKKALEKVELIVDVDPYVTNTAVLPDYLLPAASNYEQWNSSVNT---RQRVVSP
VEARTDIAIMVDLAERFG--FR-EFSQQTVR-EINSAGATPERLKRWGLPPKHW-SPYG-
-----N-----GARF-NSWNIP-RPPDQYIILTTGRVVEFEGGAAGNSPWLVELNPEMYV
EMHPKVAHDHGLRHGDMCWIETAKPRIKVKIKVTKRVGPDTVFLPIHWGGEKFPDGESAN
TVTTYGYDRLTQMQETKTTLCRIVKA
>Deltaproteobacteria_bacterium_MBI4767999_myxococcota
QHR-LPSICDMCLNKCGLIARVEKGVVRKLDPHPQFLKSRGMLCAKGNAGIKQLYDPDRL
KYPLLRKGARGEGRWQRLSWPQALDLAAEKFQVIGEKYTRCGVLFMAGSVQSSFVNRFAS
VFGSYNVVNCLVSRNRAYLDTFGEMP--DTLNSKYIIMAGANVFEALITPDSIDMMTAKQ
KGCKLVVLDPRFTKTAAMAHEWHAIKPGTDMAFFLAVANVLIEEKRYDEKFVNEKTYGLE
QLKDHARKYTPEWAEKECEIPAKDIRRIARELAAAAPAAMIYPGRRTNSTQIRRSMAIVN
ALLGNWDRPGG-IVKAPPFEEEERIGRSPEGSFKHARDAIIEGKPPIKGLFTYKINPMAT
GANRRKTIEMINKLDFMVTVDIAMSDTAWMADLVLPAPSYLERMDPITALIVTRDPVVPA
LESKPVFWIVSELAKRLGGKFDFTMEE-YRQEQLQDWPEAKKDLKKDGFHKEGYKTLSKK
IELYNQRYTEKKADPMPVYKPPQAVPEGKFRLVVGRNAYITQGSSTNNALLAELVPENEL
WLHPKPARNLAVASGEVVEVASPVGKGILKVRVTDEIRPDTVYMDSGFGVLVYGKGASIV
EILEDHNDTISGNMAMHETFVTVRKI
>Deltaproteobacteria_bacterium_MBI5441691_myxococcota
-HDEVATTCEMCFWRCGIIASVVDGKVLRVEGNPEHPQNQGRLCARGNAGTGLLYDPDRL
KTPLLRTGERGEGQFKAVSWDEALHFLAGKLVEIRKKHGAESVAYFPHGNGARFFGTLMK
AYGTPNSAQCRGPREVGYSLTFGQALPVDLEEAKLVVLIGSHLGENVFTSQITAFATGLS
RGAKLITVDPRFSMAASKSDWWLPIRPGTDIALLLAWMNVLIGEGLYDEEYVASYATGLD
KLAAHVKELTPEWAEPITEIPAAKIRETARAMGAAKPAVALHPGRHVDDTQRARAMAILT
ALLGSWGRKGGIVKGGLPDPERGRAEKYPLGVTNGLIDATLSEKPPIKGWIVYGQNMLES
IPQPARTIEAIGKLDLMVVVDVLPVDQIKYADLVLPEATYLERYDPTIVEIAVRTPVCEP
LESKAGWWIAKELAKRLDGAFPWETPAEHLEKILEPVGVNAKQLLSCGAVPEDFDTASGK
IELYSGELAEEGADPMPRYTPPVEPPKGFVRLIYGRAPMHSFARTQNNATLNGLMPENEV
WLHPAAARAAGVANGERVVLENGDG-VKVKVLVTEGIRSDCAYLVHGFGQKASGKGASDN
GLMSRSVDPLTGGTGMRVNFVRPVKA
>Deltaproteobacteria_bacterium_MBI5558796_myxococcota
QRTVTGGVCEMCFWRCQLVGKIRDNRLIKLEGNPKSIDNGKSICARGNAGIKLLYDPDRL
KYPLKNVGERGNPQWKRISWEEALNECGARLKAVQEKYGGHGIAVFPHGSSAKYPMDFFR
VVGTPNISQCRGIRDSGYMATFATAPNVDMANAKAIFLLGCHFGENVHVSHVKRYLKGLE
KGAKLIVVDPRYSASAAKSDIWVRIKPGTDTAFLLAVMNYLVERDKFDKKFVAAHCVGFQ
QFKSGISHASLDWAAKICDIPVQQIREVAELLASNAPHVAIHPGRHVNDFQRLRAQACLT
ALLGAVGVQGGF-----KSEGH----KYPGTPSELIRDACLTGKPPIKACVIWGQNPMQS
IPNQQRTMDALKQMEFVLCVDIMPTDITMYADILLPEASYLERFDFIKTGVAPRMPLVDA
MECRDGVWITNEIAKRMGGDIPVNSLEEKVNRELGAVNLSIDQLRKEGIHPVA---DDFE
VQLYNEDIADNGYPGVPTYIPVEEVPKGFTRLVYGRSPVHTFNRTQNNVWLHHAMPVNPV
WLNDEVAEKMGLRDGDEVSLVNSED-IKTVVKVTPGIRKDIVYMYHGYGSRGAHAGIDDQ
ELITKAIDPETGCHGMRNNFVKFVK-
>Deltaproteobacteria_bacterium_MBI5580091_myxococcota
RREYRRTICTHCSVGCGVIAEIQNGVWIGQEPDFDSPINLGAHCAKGASVRDHGNGHKRV
KYPMKL--VNG--SWTRLSWDQAVNEIGDRLLRIREESGPDAVFWCGSSNEGAYLRKFAA
FWGSNNCDICHSTTVAGVANTWGAMTYNDMHNCKAMLFIGSNAAEAHPVAMQH-VLRGKE
-GAKMIVVDPRFTRTAAHADIYVRLRPGTDVGFTYGVLWHIFKNGWEDTQYISQRV-GME
EIRKEVAKWPPEVVANVCGTPEEQVALVARTMAENRPGTLMGGTQHHIGNNIVRAFCILQ
LALGNIGVSGGGNFRGLPGA-QAEVMNIPIPVSRWI-DGVLE-QN-FRAVFFQGHAC-NS
QTRGVEMKKALEKLEMVVISDPYPTHMAVMSDYLLPTATQFETVGSVTAS---REKVIDP
LESLPDHVVLYKLAKKLG--FA-PLIED-VR-EINTTGQSPERLKLYGLPPKHF-APFG-
-----N-----AARC-VVWNFPDRPPDQYLVFISGRLVEYEGGGEESNAWLAKLQPEMFV
EINSVDANNTGAKDGSYVWLEGPEGRIKVRAMVTERVGPGVVWTPFHFGGQRYPPGEACN
TATTYGYDSVTQMQETKGTLCRIYPV
>Deltaproteobacteria_bacterium_MBI5590930_myxococcota
KSE-RYSVCGMCLNACGLVATVENGVITKLYPNQKFLKSRGMLCARGNAGIQQVYDPDRL
KYPLLRKGERGEGKWERISWDRALDLAAARMMEIAEKHTRCGVMFTPGSSQSLFVHWFAE
VFGSYNVTSCLLSRNRAYLDTFGEVP--DVLHTKYIIIAGANPFEALITPDSIDLMTAKK
NGCKIVVLDPRFTKTAGLAHEWHPIRPGTDMAFFLSIAHVITSENLYNETYAREKLSGIE
QLTEHVRQYSPEWAEKECEIPAADIRRIARELAAAAPTAIVYPGRRTNSTQIRRSMAIVN
ALLGNWDTPGG-VLSSAPFDDEHRLGMAHEGAFKHMRDAIISQKPPVKGWFIYRYNPLQS
AANRQKTIEMMKQLDFIVTVDIAMSDTAWMSDLILPAPSVLERKDPASGLVVARDPVIPA
LESRPVFEILKGLAGRMKAEFDFTIED-YRKQQFKHLPDAERAIREDGVYKEGYKTLSKK
IELYNERYAQMGVDPLPVYQPPKPNPANQFRLVVGRNAYFTHCTTQNNALLNELMPDNSL
WMHPAAAKKLGLNDGERVEVTSKAGKGELSVSLKNGIREDTVYMASGFGVLIYGKGACIA
ELIEDYADAISGNMAMHETFIRVARK
>Deltaproteobacteria_bacterium_MBI5593115
------------------------------------------------------------
------------------------------------------------------------
------------------------------------------------------------
------------------------------------------------------------
--------------------------------------------WMMHSFYICRSIYIIN
ALLGAIGAKGGLKLADYP--KEKRA-RYPAGLAHLMYRAMDSDDPPVKAYIAYRHDPLMG
FPEPERLKRIFSKLDLLVSVTFSWSDTAWFSDVVLPLSPYLERESILACKFFVRNRAVEP
RDTKADWEIIAGLARRLGDALAFSSIEEIWNYQLQPTSVTIEDFKATGAVPEEFKTPSGK
LEIISEKLEKQGLPSLLPYTSPPRPPEGQFRMTFGRCALHTQGHTVNNPLLFEQMPENVL
WINTNSAKSLGISDGGTVVV-S-QDGYSIRAKVTDFIHPDAIFVVHGFGHTAMGRGLADN
KFMKGLWDPAGGGIAFQEHFVAVAPA
>Deltaproteobacteria_bacterium_MBI5594446
------------------------------------------------------------
------------------------------------------------------------
------------------------------------------------------------
------------------------------------------------------------
--------------------------------------------WMMHSFYICRSIYIIN
ALLGAIGAKGGLKLADYP--KEKRA-RYPTGLAHLMYRAMDSEDPPVKAYIAYRHDPLMG
FPEPDRLKRIFSKLDLLVSVTFSWSDTAWFSDVVLPLSPYLERESILACKFFVRNRAVEP
RDTKADWEIIAGLARRLGDALAFSSIEEIWNYQLQQTGVSIADFKATGAVPEDFKTPSGK
LEIISEKLEKQGLPSLLPYTSPPHPPQGQFRLTFGRCALHTQGHTVNNALLFEQMPENVL
WINTNAAKSLGISDGDTVVV-S-QNGYSIQAKVTDFIHPDAIFVVHGFGHTAMGRGLADN
KFMKGLWDPAGGGIAFQEHFVTVTPL
>Deltaproteobacteria_bacterium_MBI5602897_myxococcota
QHR-IPSICDMCLNKCGLIARVEKGVVQKLDPHPNFLKSRGMLCAKGNAGIKQLYDPDRL
KYPLLRKGARGEGRWQRLSWPQALDLAAEKLKAIGEKYTRCGVLFMAGSVQSSFVNRFAS
VFGSYNVVNCLVSRNRAYLDTFGEMP--DTLNSKYIIMAGANIFESLITPDSIDMMTAKQ
KGCKLVVLDPRFTKTAAIAHEWHAIKPGTDMAFFLAVTQVLIEEKRYDEKFVQEKTYGLE
QLREHVRKYSPEWAEKECEIPASDIRRIARELAAAAPAAMIYPGRRTDSTQIRRSMAILN
ALLGNWDRPGG-IVKAPPFENEERIGRSPEGSFKHARDAVIEGKPPIKGCFTYKINPMAT
GANRQKTVEMINKLDFMVTVDIAMSDTAWMADLVLPAPSYLERMDPVTALIVSRDPVVPA
LESKPVFWIVSELARRLNGQFNFTMEE-YRQEQLKDWPEAQKDLKKDGFHKEGYKTLSKK
IELYNQRYVEKKVDPLPVYRARQAVPGGKFRLVVGRNAYITQGSSTNNALLSELVPENEL
WLHPKPARKMAIVSGEMVEVTSPVGRGRLKVRVTEEIRPDTVYMDSGFGMLVYGKGASIV
EILEDHNDTISGNMAMHETFVTVRKI
>Deltaproteobacteria_bacterium_MBP8650242_myxococcota
-V--TRGICGIC---CWVLVTYDEGRLSSVRADDSSPLG--MICPLGEHSAEIVYAKERL
TSPLKRRGPKGSYEFEKIGWDDALEEIAHRLRAVKAESGPEATAIYTGRVAVSSASSVLF
PFGSPNTLLCYVSAMIAPHVTMGH--FSDIENAEMIVVWGANPATDCPPLDFERIRDASS
RGARVVVIDPRRTMTAKMPGIWVPIRPGTDGALALGLCHILISRELFDEDFVRSWTHGFD
EFARYVGHFRPEAVQAITGVPEEMQYFLAEKIADARGACP-----YTGGVQSIRAVMVLW
ALAGQLDVPGGR--PQVANPDK-ALDTFPESHANALPASVLDGDPRIRSLIILGASIITS
WPQPALWRRTLGALGFLVCIDVNMTADCAYADIVLPAATWYEIES-YMRYFRIRERLIEP
VEARNAFFILSALAERLGGHYP-QNEEELLRHALKCSPFSLEDVRAGGAVEDGFDTPTTK
FEIASTILAEHGYDALPVYTEPREPPGRYLVFNSGSRVSTDFRSQHHIPGLVKMRPE-TV
MINKSDARDRGIKNGDAVIVRSPRGNVKMRAVVTSDIVQGTVDANMGGGGPLGPARCNIN
ELT--RYDPISGFPVFKSLLCEVEKA
>Deltaproteobacteria_bacterium_MBT3215611_myxococcota
RKEKIRSICTHCAVGCGVYAEVQNGVWTGQEPAFDHPISLGAHCAKGAAVREHGHGERRL
KYPMKL--VGG--QWKRVSWNQAIDEVGDQMMQIREKSGPDSVYWLGSANEQSYLRKFAA
MWGTNNVDICHSTTVAGVANTWGAMTLNDIHNSKSMLVIGGNPSEAHPVSMLH-IFKAKE
-GAKLLVIDPRFTRTAVHADHYVRIRPGSDVAIIWGMMWHIFNNGWEDQEYIDQRV-GME
DVKAEVEKWTPAEVERVTGADEATVKKAAEIMAKNSPGTFMGGTQHTIGNNNTRAYCAFQ
LALGNIGKAGGGNFRGLPGG-KSRVMHTKIPVSRWI-DGVLE-QN-IRAMVLWGHAP-NS
QTRGKEMKTAMEKLDLMVIIDPYPTVSAVMHDYLLPASTQFETYGSLTAS---RDRVIAP
LESLPDHTIMYKFARKFG--FD-PYIED-IR-EFNTTGQSPERLKLYGLPPKHF-APFG-
-----N-----AARV-KVWTFPDRPSDQYLILTSGRLVEYEGGGDESNPWLAELQQEMFA
EINPKDANDNGIKDGLDIWLEGAEGRLKVKAMITRRVAPGVVFMPFHFGGEKYPKGEAAN
TALTYGYDSVTQMQETKCSLCKIELA
>Deltaproteobacteria_bacterium_MBT4285745_myxococcota
-QQ-AYSVCDMCMNKCGLIARVEDGIVKKLDPNPKFLKSRGMLCARGNAGIDRLYDPDRL
KHPLLRVGKRGEGKWKQISWDEAYNLMAERFDKIAKKYTRCGVLFTPGSMQSTFVHRFAE
VFGSYNVTNCLVSRNRAFLDTYGEVP--DLLNTNYVIMSGSNRFEALVTPDSTDLMTAKK
RGCKIVVLDPRYTKTAALADEWFPIKPGTDMAFFLAVTHVIINENRFDAEYAKDKLFGLE
ELREHVQQYSPEWAEKECDISAKDIIRIARELSTAAPEAIIYPGRRSQSSQIRRSMAIVN
ALLGNWDRIGG-VLSKAPFEDDDRVDRAPEGSFKLIRDAVLEQKPPVKGWFIYKFNPLQS
AANRQKTIQMMAQMDFIVNVDITMSDTAYYSDLVLPSSSYLERTDPASGLVVTRDPVVKP
LESKPVFEILKTLSTKMDGEFDFTIEE-YRKQQLKKLPNAEKILKEDGVYKEGYKTKSKK
IELMNTRYQEMGVDPMPVYHRPNMPKSNEFRIVVGRNAYFTHGSTSNYLHLNELMPENTL
WMHPKSAAKLGIKEGDLVAVKSSVSEVELKVTFKFGIREDTVYMETGFGVLVQGKGACLV
ELLEDQSDALTGNMAMHETFVTVQRK
>Deltaproteobacteria_bacterium_MBT7716738_myxococcota
KYE-KFTLCDMCFNKCGIIATLENGVVKRFEPNPKFLKSRGMLCARGNAGLQRIYDPDRL
KYPLLRNGKRGEGKWRRLTWDQALDLIAEKLQKIGDKYTRCGTLFMAGTLQSKFIHRFAE
TYGSYNVINCLVSRNRAFLDTFGEMP--DVLNSKYIVMPGANRFEAIVTPDSIDLMTAIR
NDCKLVVLDPRFTKTAALAQEWHAIKPGTDMAFFLAIAHVLIDEKLYDKDFVHNKTFGFE
ALTQHVKKYSPKWAEKECEIPAADISRIARELAKAAPAAMVYPGRRTDSTQIRRSMAIVN
ALLGNWDKPGG-ILGTPPFEDEDRIGRSCEGSFKHARDAVIEGKPPVKGFITYKTNPMQT
GANRDKTIKMINSLDFMVTIDITMSDTAWMADVVLPSQSYLERLDPYTTLVATREPIIKP
LESKSALWIVSELAKRLDADFNFTMEQ-YREKQLEDLPDIRKAIKKDGVYSQGFKTPSKK
IEIFAQRYNNIKIDPLPVYKRPTKRPSGQFRMVVGRNAYNTQGSTTNNALLRQLAPENKL
WLHPVPARKLGLKPDDEVWVTSSVGKERIRVRITKETREDTVYMATGFGVLIYGKGACIA
ELLEDKNDAISGNMAMHETFVKITRI
>Deltaproteobacteria_bacterium_MBT8359053_myxococcota
QYR-VFSACDMCFNKCGLIARVENDVVKKLDPNPKSLKSRGMLCARGNAGVKQLYDPDRL
KYPLLRKGARGEGKWQRLSWNEALDYAAEQFDRIGKKYTRCGFLFMAGTMQSTFVHHFAE
VYGSYNLINCLLSRNRAFLDTYGVMP--DVLNSKYVIMSGANRFEALVTPDSMDLMTAKT
NNSKLIVLDPRFTKTAAFADEWYPIKPGTDMAFFLAIAHVIISEELYDKTFIKEKTSGFD
KLREHVRQYTPQWAEKETDITGEDIRRIARELAKAAPSAMVYPGRRSDSTQIRRSYAIVN
ALLGNWDQKGG-IPGSAPFEDDDRVGRAQEGSFKHTRDAVIEGKPPIKGWMTYKTNPMQT
GANRNKTIEMINKLDFMMTVDIAMSDTAWMADLVLPAPSYLERQDPLSAFVITRDPVVPA
MESKPVFWIVKELAKRLDEEFNFTVDD-FRKAQLKKIPEVAKALKEDGVYPKGFKTRSKK
IEFYNTRYKDNGIDPMPVYKQPKAIPKNKFRIVVGRNAYITQSASTNNSLLWELEKENTL
WIHPKPAHSLGIKNGETVKVKSPAGRVKIKARVTKETRPDTVYMDTGFGVMIFGKGACIA
ELLEDKADKISGNMAMHETFVTVSRS
>Deltaproteobacteria_bacterium_MBT8407782_myxococcota
-HE-HFSVCDMCLNKCGLVARVEDGVVTKLDPNPKFLKSRGMLCARGNAGIAQLYDPDRL
KYPLLRKGKRGEGKWQRLSWDQALDYAAEQMKKIGDKYSRCGMLFSPGSMQSTFVHWFAE
VFGSYNVTACLLSRNRAYLDTFGEVP--DVLHSKYIIMAGANRFEALITPDSIDLMSTKK
NGCKLVVLDPRYTKTAGLADEWYQIRPGTDMAFFLALTHVIISEKLYDETYAAEKLYGLE
QLSEHVKQYSPEWAENECEIAAKDIRRIARELAAAAPIAMVYPGRRTNSTQIRRSMAILN
ALLGNWDRPGG-VLSKAPWEDDDRLGRAHEGSFKHMRDAIIEAKPPIKGWFVYKHNPLQS
EANRQRTLEMMEKLDFVLTVDIAMSDTAWMSDLVLPAPSYLERQDPASGLVVTRDPVVAP
LESKPVVEILQGLANRLEAEFDFTIEE-YRKQQLRKLPDAERALKEDGVYKEGYKTKSKL
IELYNERYAQMGVPPLPLYRSPRPVPSGRFRMVVGRNAYFTHCTTQNNALLHELMPENSL
WIHPKPASALGLKEGDLVEVSSAAGTGELKVSLKNGIRQDTVYMASGFGVLIYGKGACIA
EILEDYSDELSGNMAMHETFVRVTRK
>Deltaproteobacteria_bacterium_MBW1635142_myxococcota
KKKKVRTICTYCSVGCGIEAEVHNGVWVRQEIAQDHPVSLGGHCCKGAGAIDMVVSEKRL
KTPMKR--VNG--KWTSISWDTAIDEIGAKLLDLREKDGPDSLHFNGSANEMAYLRKFAA
FWGTNNVDICHSTTVAGVANTWGAMTLNDIRHAKSLFFIGSNAAEAHPVGMQH-ILHAKE
NNAPIIVVDPRFTKLAAKGTDYVRIRPGTDVSFVMGLINAIITNGWEDKEFIRTRV-GYE
EMVKVASHYTPEAVEDVTGIPAAEVTRVAHIMANNRPSTVMGGTQHSIGSSMTRAFCILQ
LVLGNMGKSGGGNFRGLPAG-KCRVMNKKFTLARWY-EGVLG-SP-IKAMIQWGCGS-NS
NSQYNRVVKALNMLELLVIVDPFPTIASAVTDYILPCSSQYETSGSVTST---RYKVVDP
VDSKDDYQIMELLVKKLG--FA-QVPED-IL-ELGTNGQTPERIKKFGMPPEHF-APFG-
-----N-----AARC-VVWNFPDRPPDQYYVITTGRVVEHMGGGAESNKYLAELQPEMYV
EINPRLANNIGIRKGDMVIIESPEGKIKVKAKITKRVDDKTIFLPFHFAGMDYPDGDPAN
TVTNYGYDIVTQMQATKDGLCKVTRA
>Deltaproteobacteria_bacterium_MBW1635472
EKGAISTLCFICLGLCGQEIKVKDNIITGCKGLKGDPKGGGRLCIKGAKA---TYSAYRL
KTPLIR--ENGR--FRKAGWDEALDMTVKNLNRVDPS----EVGFHRGN-------HVMS
AYGTPNKVMCDNPARMANEKNFS---WID-ENSEFILLFGINEATS--GQRKVTMLKAVK
RGAKLVVVDPRRSETAK-IAEWIAIKPGTDGAMAMAMCYVLVKEGFLDNKFIENWTYGFN
RFKKRLER-TPEWAAEICGISAGTIERLAHEFAAAAPA--VGVN--SNTFHATQALIALN
ALVGSFDAPGGP----KP-PNKTKL-----------NKGV-SG-P-LKAMLCYFGDPVMS
SGSEPSIRRAVEKLEFSCSIDCYMSNTTELCDVVLPDCTYLEQSRVWMYEISL-QRAIKP
MDCKSIVSIFQEIANRLGGEFPWKNEDEFLQNQLRN--VNLEELRKVGYI---YSTTTGK
YNFMNPLAEENNVDGLPDYKEPWAAPDEHMILGFFRVLEHEHTSTYNPSLMKAYG-TNPV
WVNYVDAKKLGIADGDAVKISSPWSSVEAVAKVT-GIREGVLAAAGGFGH--YPQGFNTS
ILLPN------ATPPLKYIKTRIEKI
>Deltaproteobacteria_bacterium_MBW1966924_myxococcota
QSKEVPSVCEMCFWRCPIVGKVKDGKIVKIEGNPKSPTNGHRVCARGNSGIQLIYDPDRL
KYPMKRVGARGEGKWARISWNEALDEITHNIKKVRDKYGPSSLAMFDHGASAEFYREIFG
L-GTENNSQCMGAVSLAYLVTYGKIARVDMANAKAMVFFGTHLGENIHLSHVREYIAGLQ
NRAKLVVVDPRFSAPAGKADLWLPIRPGTDTALLLAWINYVIQNGLYDKDFVQRNCEGFD
ELKEAVKGYSLGWAARICDLKLDDIRRGIEMLAASRPHVTVHPGRHSGDVQRHRAMAILT
ALFGAVGVPGGL----FNDVEE-----YPGSPTAEIIKATRTGEPPVKLWGICGVNILQT
IPNPYETMEAIKKLDFIFSIEILPTEPAIWSDIILPEANYLERYDRVYANVTVRQPVMKP
MEAKPPFWIAKELAKRLD-DFTCEREEEYLDEQLEAMGLSLAKLNKGGLVPDPVDTESGK
IELFSSAFDDEDMDPIPKFEPTPAPPKGYARLVYGRVPMHTFSRTMNNLWLSNECPEGKL
WLNDEVAKKMGVKDGDEVIIENQDA-YRVKLMVTPGIRHDIVYLPHGFGSRTYKHGASDQ
FLITREQDPFFGGSSHRTDFVRLIK-
>Deltaproteobacteria_bacterium_MBW2098813_myxococcota
-SKEVPSVCEMCFWRCPIVGKVKDGKIVKIEGNPKSPTNGHRVCARGNSGIQLIYDPDRL
KYPMKRVGARGEGKWARISWNEALDEITHNIKKVRDKYGPSSLAMFDHGASAEFYREIFG
L-GTENNSQCMGAVSLAYLVTYGKIARVDMANAKAMVFFGTHLGENIHLSHVREYIAGLQ
NRAKLVVVDPRFSAPAGKADLWLPIRPGTDTALLLAWINYVIQNGLYDKDFVQRNCEGFD
ELKEAVKGYSLGWAARICDLKLDDIRRGIEMLAASRPHVTVHPGRHSGDVQRHRAMAILT
ALFGAVGVPGGL----FNDVEE-----YPGSPTAEIIKATRTGEPPVKLWGICGVNILQT
IPNPYETMEAIKKLDFIFSIEILPTEPAIWSDIILPEANYLERYDRVYANVTVRQPVMKP
MEAKPPFWIAKELAKRLD-DFTCEREEEYLDEQLEAMGLSLAKLNKGGLVPDPVDTESGK
IELFSSAFDDEDMDPIPKFEPTPAPPKGYARLVYGRVPMHTFSRTMNNLWLSNECPEGKL
WLNDEVAKKMGVKDGDEVIIENQDA-YRVKLMVTPGIRHDIVYLPHGFGSRTYKHGASDQ
FLITREQDPFFGGSSHRTDFVRLIK-
>Deltaproteobacteria_bacterium_MBW2436547_myxococcota
KYR-QFSACDMCFNKCGLIARVEDGVVKKLDPNPKSLKSRGMLCARGNAGVKQLYDPDRL
KYPLLRKGQRGEGKWQRLSWDQALDHAAEQMERIGEKYTRCGFLFMAGTMQSTFVHQFAE
VYGSYNVINCLVSRNRAFLDTYGVVP--DIIHTKYVIMPGANRFEALVTPDSIDLMTAMQ
NGCKLVVLDPRFTKTAALADEWFAIKPGTDMAFFLAIAQVLISEKLYDQKFVAEKTNGFD
ELSSHVQKYTPEWAAGETEIPAEDIRRLARELAAAAPAAMVYPGRRSDSTQIRRSFAIVN
ALLGNWDREGG-ITGSAPFDDDDRVGRAQEGSFKHTRDAVIEGKPPVKGWLTYKTNPMQT
GANRNKTIEMIHKLDFMVSIDITMSDTAWMADLVLPAPSYLERQDPVSAFVLTRDPVVPA
LESRPVFWIVKELARRLNAEFDYTIED-FRKVQLKELPEVAEALKNDGVYHEGFKTRSKK
IELFNSRYEENGIDPMPVYTPPQLVPQNHFRIVVGRNAYITQSGSTNNALLWELEQENCL
WIHPVPAKRFGIQDGQQVEIESKVGKGRLKARVTEDTRPDTVYMDTGFGVIIFGKGACIA
DVLEDRADRISGNMAMHETFVTVKKV
>Deltaproteobacteria_bacterium_MBW2442549_myxococcota
RKEIRHTICTHCSVGCGVLAEVQNGVWIGQEPDFDSPFNLGSHCTKGASVRDHGLGDRRV
KYPMKL--VDG--KWKQLSWDQAINEIGDKLLEIRDTSGPDAVFWCGSSNEGAYLRKFAA
FWGTNNCDICHSTTVAGVANTWGAMTYNDMHNSKAMLFVGSNAAEAHPVAMQH-VLRGKE
-GAVMIVVDPRFTRTAAHADQYVRLRPGTDVAFIWGLLWHIFKNGWEDKEYIRQRV-GMD
EVLPEIEKWPPDVVADVTGVPEEQVFQVAKTMAENRPGTIMGGTQHHIGNNNTRAYCIFQ
LALGNIGVSGGGNFRGLPGG-KARVMNIPIPVSRWI-DGILE-QN-FRAVFFQGHAC-NS
QTRGPEMKQALEKLELVVISDPYPTHMAVMSNYLLPTCTQFETYGSVTAS---REKVIEP
IESLPDHVILYKLAKKFG--FA-PLIED-VR-EINTTGQSPERLKLYGLPPKHF-APFG-
-----N-----AARC-VVWTFPDRPPDQYIVFISGRLVEYEGGGEESNRWLAKLQPDMFA
EINPVDANNAGIKDKDWIWLEGPEGRIKVRAMVTPRVAAGVTWTPFHFGGQRYPEGEACN
TATTYGYDSVTQMQETKATLCRILRA
>Deltaproteobacteria_bacterium_MBW2482662_myxococcota
RKEIRHTICTHCSVGCGVLAEVQNGVWIGQEPDFDSPFNLGSHCTKGASVRDHGLGDRRV
KYPMKL--VDG--KWKQLSWDQAINEIGDKLLEIRDTSGPDAVFWCGSSNEGAYLRKFAA
FWGTNNCDICHSTTVAGVANTWGAMTYNDMHNSKAMLFVGSNAAEAHPVAMQH-VLRGKE
-GAVMIVVDPQFTRTAAHADQYVRLRPGTDVAFIWGLLWHIFKNGWEDKEYIRQRV-GMD
EVLPEIEKWPPDVVADVTGVPEEQVFQVAKTMAENRPGTIMGGTQHHIGNNNTRAYCIFQ
LALGNIGVSGGGNFRGLPGG-KARVMNIPIPVSRWI-DGILE-QN-FRAVFFQGHAC-NS
QTRGPEMKQALEKLELVVISDPYPTHMAVMSNYLLPTCTQFETYGSVTAS---REKVIEP
IESLPDHVILYKLAKKFG--FA-PLIED-VR-EINTTGQSPERLKLYGLPPKHF-APFG-
-----N-----AARC-VVWTFPDRPPDQYIVFISGRLVEYEGGGEESNRWLAKLQPDMFA
EINPVDANNAGIKDKDWIWLEGPEGRIKVRAMVTPRVAAGVTWTPFHFGGQRYPEGEACN
TATTYG--------------------
>Deltaproteobacteria_bacterium_MBW2701688_myxococcota
QTQLIPSICEMCFWKCGIRGKVVDGKLMRIEGNPEHPLSKGRLCARGNAGLGLLNDPDRI
KQPMERVGPRGTGRFRPISWAKAFARVGAEFKRITAQHGPDALGFFGHGTSAKYPRSAME
HLGSHTISQCRGPREAGYTLTFGMTPRIDLEKAKLVVLIGSHIGENVHVSQTGGLMDGLA
TGTKLAVVDPRYSVAASKSDWWLPIRPGTDTALLLSWIHLLIEKNLYDKEYVEAYGHGFE
ELARHVKPYTPEWAQEHTGLPADFIREIAEEMGRAKPAVVIHPGRQTNDTQRARAMAILT
GLLGAWGREGGLILGK---PKPSQADQYHEGMPT------IENAKAVRAWWVWGQNLLQS
APNPQRSIQALKNLEFVCVTDILPSETAQFADILLPESTYLERFDGFAVRIALRQPLVPP
LNTKDGFSIVKGVMQAMGKDLPCDSIEEYIDLQLKPADLSLEELMRKGVVPDKFYTPSKK
IEFFSQELAKRGHPPMPIYQPPEKNPKGTLRLVSGRTPYHTFARSMNNKLLHAHAPENPV
VINADQGRGMGLKDGDRVQLENTDG-LRGRVQLNPGIRPGLVYTWHGFGVRAFKSGFSDN
FLMTRAVDPETGSTGMRVNFVKLDAP
>Deltaproteobacteria_bacterium_MCB2188156_myxococcota
K-V-KFNVCDMCFNKCGLIARVRDGVVEKLDPNPKFLKSRGMLCARGNAGVRQVYDPDRL
KYPLLRKGARGEGKWQRLPWDEALDLAASKLKELGEKYTRCGVVFMAGSMQSTFVSRFAG
AFGSYNMLMCLLSGTRAFLDTFGEVP--DMLYTKYVIMLGANRFESLVTPDSMDLMTALG
QGCKLVVLDPRLTKTAALAAEYHPIRPHTDLAFLLALAQVLVSENLYDAEFVRDKCYGLE
QLAAHLAPHTPEWAAPITDIPAADIRRLARELGAARPAAMIYPGRRSDSTQVRRAMAIVN
ALLGNWDRPGG-VLAGAPFENEDRLRAAKEGSFKATRDAILAGQPPAGGFVFYKTNPLAT
AANRAKTVAMFHKMEFVIGIDSFLTDSAWLADLVLPSQTYLERTDPCSALVVTRDPVIAP
MEAKPVFWMMKELAGRLEGEFDFTIEE-FREAQLKGLADAKEALAVDGVYKEGYKTKSHK
IELYNERYAEAGLDPLPTWREVAQPAEGQFRLVVGRTATITQSSTQNNSLLREFTPTNSL
WIHPEPAGRLGIADGATVTVKSPVGSQQLAARVTAETRPDTVYMHTGFGVLVYGQGASIA
ELLEDQMDEISGNMAMHETMVTVQKE
>Deltaproteobacteria_bacterium_MCE5263827_myxococcota
NEEYRRTICTHCAVGCGIIAEIQNGVWTGQEPDFESPINLGAHCAKGASARDHGFGHRRV
KFPMKL--ENG--TWKRLSWDQAINEIGDKLLKIRQESGPDALFFCGSSNEGAYLGKFAA
FWGTNNVDICHSTTVAGTAATFGAMTFNDMHNSKAMLFLGSNAAEAHPIAMQH-VLRAKE
-GSKMIVVDPRFTRTAAHADIYARLRSGTDIPFLYGLLWHIFKNGWEDKEYIAKRV-DMD
DVRKEAAKWPPDVVENVTGIPGDKVRLIAQTMAENRPSTIMGLTQHHMGTQNARLFCILQ
LALGNVGKSGGGNFRGLSCG-KCRVMQIPIPVSRWI-DGVLE-QN-LRAVIFQGHAC-NS
QTRGTHMKKALEKLDLVVISDPHPTHMAVMSNYLLPSCTQYETSGSATAS---REKIIDP
LESLPDHAILYRLARKLG--FE-PVVEE-IR-EVNTTGQSPERLKLYGLPPKHW-APFG-
-----N-----GARC-LAWEMPDRPPDQYLVFTSGRLVEFEGGGEESNAWLAKLQPEMFA
EVNPKDAADANIRDWQYIWLEGAEGRIKVRAMITPRVGPGTVWTPFHFGGEKYPEGEACN
TATTYGYDSVTQMQETKATLCRITPA
>Deltaproteobacteria_bacterium_MCF8145852
-NAEIPTLCRMC---CGILVTVEDGKPVHVRGNPAHPFNKGWICVKGKACLDLYYSPIRL
KTPLVRQG----GRLLETTWDEALGHISEKLARLKERWGPQALAIYYGE-----MKRFAN
VYGTPNFMICNASRTLGETLTLGT---PDMAHSRLVLVWGANPLVSHEPVPPKIIHRLAK
SSVPLIVVDPRKTETASKANVHLAVRPGTDHTLILNMLHVIFTEGLWDRDFTDRWVNGFE
TLCSVVITFSPERGAAITGIDPGSVRRVARAYAETRPASM-----GNSGVNTARLLAVLK
AVTGNLDVPGGD--KPLPPSK--AIEQFPEAHALCATRAILEEKPAIKGLTVTGGNPTLQ
WPDSDRTRDALKKLEFLLVIDVVKSPDSCFADVVLPACTFLERDEHYLNLITLRRSVTAP
VGI-PDQMIWIRLAQAMGGEFPWRTCEQGIDDLLKDLGISYAGLAAGGIHA--FHTPSGK
VEVLSERLESFGYDSLPIQGQMAE-RNGVLILSTGGNLLPYTHWQFYIPRLNKRAPE-FL
EIHPDTAARWGISDSDRVEVMTETGTLQIKARVTENICPGTVHMAQG--------NSNAN
LLT--DSDPISGFPNLKSVRCAVRKL
>Deltaproteobacteria_bacterium_MCX5864624_myxococcota
QKTAVGGVCEMCFWRCQLVGKVRDGKLVKLEGNPKSIDNGASICARGNGGVKLLYDPDRL
KFPMKNVGKRGAPQWKRITWDEALDECATKLKAVVDKHGPQGITIFPHGSSAKYPMTFFD
VVGTPNNSQCRGIRDMAYVATLDTAPNVDMANAKVIFLLGGHFGENVHVSHVKRYLKGLE
NGAKLVVVDPRFSASAAKAHTWVRIKPGTDTAFLLAIMNHLVKTGKYNKAYVEANGEGFD
KFSAGISHATLDWAAKICDIPAKQIKEVAEMLAANAPNVSIHPGRHVNDFQRERSLACLT
GLLGAIGVKGGF-----KGEHE----KYQGTPTDMIREAAVSGKPAIKGYVGWGQNPIQT
IPGQDLTIKMLQQMDFVMVVDVMPTDITMYADILLPESSYLERYDQVKTGITARMPLVSP
TERKDSVWITNELAKRMGGKIPVQSEVEMTNKILAGANLSIEQLVKDGIHPKV-----LK
VKFFSQEVADAGFPGVPTYVPVPEPPKGFARLVYGRAPVHTFNRSMNNVWLMNEMPENPV
WLNDESAKKMGLKDGDRIELVNQDG-VKSVVKVTPGIRKDTIYMAHGYGTKGVGKGIDDQ
SLITKAVDPETGAHGMRNNFVKFVK-
>Deltaproteobacteria_bacterium_MCX5869474
AREAIATICYICLGLCGQEVKVKDNIITGCKGLAGDPKGGGRLCIKGANA---TYSAYRL
KTPLIK--ENGR--FRKASWDEAMERMVQGLKKIDPV----QVGFHQGN-------HVMA
AYGTPNKVMCDNPARMTNEKNFS---WID-ANSQFILLFGINEATS--GQRKVTVLKAVK
NGAKLVVVDPRRCETAG-IAEWIAIKPGTDGAMAMGMCHTIVKEKLYNKEFVEKWTYGFD
AFQKRLER-TPEWAASICGVSAETIRRLAHEFAAAAPA--SGAN--SNTLHAVQALIALN
GLMGCFDAPGGP----KP-PNKFKL-----------DKGL-SG-P-LKAMLCYFGNPVMS
CGNEPSIRRAIEKLEFSCSIDCFMSNTTELCDVVLPDCTYLEQSRVWMYELSL-QKAINP
MQSRSIVSIFSELARRLGGEFPWKSEEEYMENQMRN--ITLEELRKTGYI---YATKTGK
YNFMNPLAEENGVDGLPDYKDPWAPPDEFMITGYFRVLEHEHTSTFNVALMKQCG-TNPV
WINFVDAKNFGIATGDEVVIASPWGEVKAKAFVT-DILQGVLGAAGGFGH--YPQGFNTN
VLMPN------GTPPLKYIKTNIRKA
>Deltaproteobacteria_bacterium_MCX5871193_myxococcota
QKTVVGGLCEMCFWRCQLVGKVRDGQLMKLEGNPKSIDNGTSICARGNAGVKLLYDVDRL
KYPLKNVGKRGEPVWKRISWQEALDECGTKLKAVVDQHGPQGICIFPHGASATYPMHYFY
TVGTHNVSQCRGARDAGYVATMNKAPTVDMPNAKVIFFLGCHLGENVHVSHIKGYIKGLQ
NGAKLVVADPRYSASAAKSDIWVKIKPGTDTAYVLAIMNYLVKNNKYDKEFVAKHTVGFD
KLSAAISEWTLDKAAKECDIPAAQIKEVAELLAANAPNVAIHPGRHTNDFQRERALACLT
GLLGAYYVKGGW-----KGEHEFV-KVYPGTPTELIRDCAISGKPPIKGCVVWGQNPMQT
IPQQEKMKKVFNAMDFVLCVDLMPTDVTMWADILLPESSYLERYDMIKTGIAPRMPLVEP
MERKDQVYITNEIAKRMGEKIPVQTLAELVDKVLEPAKITLASVKAGGIHPVP---EDFK
VLFFNEELAAAGIPAVPTYKAVEAVPAGYARLLYGRAPVHTFNRSQNNVWLHHEMPTNPV
WLNDEVAAKIGLKDGDTVGFVNSEG-VKTIVKVTPGIRKDAVYMYHGYGTIAVGKGVSDT
SLITKTIDPETGTHGMRNNFVKLTK-
>Deltaproteobacteria_bacterium_MCX5881414_myxococcota
KSE-RYSVCGMCLNACGLVAKVENGVITKLDPNPKFLKSRGMLCARGNAGIQQVYDPDRL
KYPLLRKGERGEGKWERISWDQALDLAAAKMTEIAEKYTRCGVMFTPGSSQSLFVHWFAE
VFGSYNVTSCLLSRNRAYLDTFGEVP--DVLHTKYIIISGANPFEALITPDTIDLMTAKK
SGCKIIVLDPRFTKTAGLAHEWHPIRPGTDMAFFLALCHVITSEKLYNEKYAQEKLFGIE
QLTEHVCQYSPEWAEKECEIPAADIRRIARELAAAAPTAIVYPGRRTNSTQIRRTMAIVN
ALLGNWDTPGG-VLSNAPFDDENRLGMANEGAFKHMRDAIISQKPPVKGWFIYRYNPLQS
VANRQKTIEMMKQLDFIVTVDIAMSDTAWMSDLVLPAPSVLERQDPASGLVVARDPVIPA
LESRPIFDILKGLAGRMKAEFDFTIEE-YRKQQFKLLPDAERAIREDGVYKEGYKTLSKK
IELYNERYAQMGVDPLPVYQSPKPNPVNQFRLVVGRNAYFTHCTTQNNALLNEFMPDNSL
WMHPAAAKKLGLKDGERVEVSSKAGKGELSVSLKNGIREDTVYMASGFGVLIYGKGACIA
ELIEDYADAISGNMAMHETFIQVARK
>Deltaproteobacteria_bacterium_MCZ6452390_myxococcota
REEQIKTICGNCAVACGFIGEVQNGVWVAQEPWFEHPINLGSLCSKGAAAREHVISEKRL
RYPMKL--EGG--KWKRISWDQAMSEITAKLQDIRKKYGPDALMILGSANEIAYSRKFAA
LWGSNNIDICHSTTVAGLANVWGAMTMNDIRNSRSIMIIGENVCTSHPIAMQH-ILTAKE
NRAPVIVVDPRFSKTAAFANQYVRLRSGTDVAFIYGLIHIILKNGWEDKRMINERT-GFK
DLVTEVGKFDPDTASNITGVPKAELERVARTLADNRPGTVMGGTQHTNGTSITRSYCALQ
LVLGNMGVPGGGNFRGLPGN-KANVFNKVFTVARWY-EGVLM-QN-IHAVFYWGHSS-NC
ESQMDRVKRALEKVELLVDIDPFVTTTSVLPDYILPAATVYEQPGSVTNS---RNKIVAP
VESRSDLAVMLDLAEKLG--FK-ELPEETIG-EWNTVGQTYERMKRWGLPPKHW-APYG-
-----N-----GARF-NSWNIPEHPPDQYIILSTGRQVEFEGGGNSACWWLVELQPEMYA
EINVKLANDLGIRHGDWMWIESEKPRVKVKAKVTKRVGPEMIYLPFHWGGEKYPDGESAN
TVTNYGYDRVTQMQETKTGLCRIKKA
>Deltaproteobacteria_bacterium_MDD3553904
---TVWSMCGMCSVRCPIKVEVENGRVEWIEGNPHI--LKGALCAKGSAGVALIADDERP
QQPLIRKGGRGAGRWEPVSWYTALDYIGEKLNKIIAQYGAKSVMMSCRGPWADFFKTFIH
GLGSPNFTGCGRNVHHASLSIYGGRKIYDIKNAKHLVLFGRNILESLRIAEANQVLDMLD
AGGRLTYVDVRQTMTGIKATRFFQVRPGTDYALALGLINAIIKREAYDKEFIEKYVTGFD
ELVEFIQPYTLEWAAKECEVKIKPLQMFVEELAGDRPRVVFHPGWMLDSFYASRSLQILN
VLMGNIEVKGGQRLSSIT-QKDKRA-KYKPGLFHLFYDAIETGEPPMKAMICYRHDPFNC
FPDPAAQKRALDKMELLVSVDTHYSEFGWYSDVILPESAYLERESPIALQLIVRQKAVEP
KDTKPAWWIFKQLADRVGGQFPYNTIEELWAWQLEPTGYKIEDFNAKGFVPNNFKTPSGK
IELVSKVLTEAGLPSFKPYVSPIKPPEGMFRLVFGRSAVNAHGHTINNPLLYELLPYNTL
WINKREASKLGINDGDWVDVISQPQEVTIRAKVTEFIHQDAVYMIHGFGRQAYHAGMADQ
KLQIGEMDPAGGGLCLCESFVEVRRS
>Deltaproteobacteria_bacterium_MDH5560100_myxococcota
---------------------------MQVRSDDSSRFG--MICKLGENSSEIVYSKDRL
LYPQKRVGKKGSFNFERISWEEAFEIISIKLKNIKINYGAEATSIYTGRVAVSSASSLLF
PFGSPNTMLCYVSAMIAPHVTMGL--FSDIEQSDLIVIWGANPATDCPPLDLDRITKAYE
AGAKLVVIDPRKTSLAKLEGRWIPIRPGTDGALALGLCNILIVEELYDDKFVRDWTLGFE
EFASYVQHFSPELVESITQVPKETIIELAREIVQANGASP-----YSSGVQAIRATQVLW
ALAGQMDVPGGR--REIANPNK-SLDQFPESHAISLPQSVLNEIPKIRSLIILGGSIITA
WPEPEIWRKTLNKLDFLVCIDRNQTADMAFADLILPATTLYEIDS-YMIYFRKREKVIEP
LEARNDFFILAEIAKRLGGEYP-QTDDELIDYVLKGTGYTRDDLNNGGTLQDNFETPTGK
FEIHSTILEEHGYDPLPKYTEPKYPPEKYLVLNTGSRVTTDFRSQHSIKSLYEERPE-TV
TLNAEDAVKRKIEQGSLVELKTPKGKAVLRVIVTNDIIKGTVDANMGGGGPLGPKNCNIN
DLT--HFDAISGFPVYKALLCDVAPL
>Deltaproteobacteria_bacterium_MDO9309621_myxococcota
-QTLIPTYCEICFWKCGAMAKVINGRVVKLEGNPAHPGSRGKLCGRGNGGTGLLYDPNRL
KTPLINTGARGEGKFKKASWDEALNFTAEKMTKIAGQYGPESMAIFTHGAPTDHFLPLIS
AFGSPNVGQCRGPRDVGLELTFGESIRLDMANSKVVVLFGSHLGENMHNSQVQDFSEAIA
RGAKLIVIDPRFSIAAGKAEKWLPIRPATDIALLLTWINIIISEELYDKQYINSYANGLD
QLRTAVSGYTAEWAAGETDLKAADIIETARMMGKSAPAVCIHPGRHADDVQRTRALGILM
ALLGSWGREGGAAFPK-KPPER---GGYPEGVTQAIRTATISGAPPIKGWFVSGTNLLKS
LPNQKETIEAIKRLDLLVAVDVMPFDTVMMADVILPECSYLERHDALAVGVSLRQPIIEP
LESKPGWWIAKELSNRLGGDFPWNTYEEKIKSQCSLWGINYEELKKVGTIATAFNTASGK
IELYSKELEEKGFDPIPRYTKHPLPQSGEFRLIYGRHAVHTFSRTTNNPELHELYPENEV
WINASKASDMGISNGAYVTLVNRDG-IKIKVKATERIREDCVYMVHGFGTTAFGKGADDQ
QLVTRAVDPICGGTGMRVNFVSIEK-
>Deltaproteobacteria_bacterium_NIQ92490_myxococcota
KHE-HFSVCDMCLNKCGLVARVEDGVVTKLDPNPKFLKSRGMLCARGNAGIAQLYDPDRL
KYPLLRKGKRGEGKWQRLSWDQALDYAAEQLKAIAEKYTRCGVLFSPGSMQSTFVHWFAE
VFGSYNVTACLLSRNRAYLDTFGEVP--DVLHTKYIIMAGANRFEALITPDSIDLMTAKK
EGCKLVVLDPRYTKTAGLADEWYQIRPGTDLAFFLALMHVIISEKLYDADYAAEKLFGLE
QLGEHVKQYSPEWAEGECQIPAQDIRRIARELAAAAPTAIVYPGRRTNSTQIRRSMAILN
ALLGNWDRPGG-VLSKAPWEDDDRLGRAHEGSFKHMRDAIIEAKPPIKGWFVYKHNPLQS
EANRQRTLEMMDKLDFVLTVDIAMSDTAWMSDLVLPAPSYLERQDPASGLVVTRDPVVPA
LESKPVFWILKELANRLDGEFDFTMED-YRKQQLKKLPDGERALKEDGVYKEGYKTKSKR
IELYNERYAEMGVDPMPVYRSPRKVPADRFRLVVGRNAYFTHCTTQNNGLLHEFMPENTL
WINPKSASALGIRDGDLVEVSSAAGKGELKAELKNGIREDTVYMASGFGVLIYGKGACIA
EVLEDYSDELSGNMAMHETFVRVTRK
>Deltaproteobacteria_bacterium_NOY44995_myxococcota
KRKQVKTVCTHCSVGCGVIAEVQNGVWVRQEMELNHPISRGALCCKGASLRDFAMSDKRL
RHPIKL--VGG--KWQKISWEKALDEIADRLLQIRKESGPDSVFWMGSANEQCYLRKMAA
MWGTNNVDV-HSTTVAGLANTWGAMTLNDIRNARSIIMFGSNAAEAHPVAMQH-ILAAKE
NAAPLIVVDPRFTRTAAKADVYVRLRSGTDVALVMGLVREIVKNGWHDQDFIDKRT-GFE
EVMKVAEHYTPEEVQRISGVEPKLLKRVARLLADNRPGTLMGGTQHSNGNNVTRSYCILQ
LVLGNMGKAGGGNIRGLPGG-KAQVHNKKFTMARWY-EGVLQ-QN-IRALFYWGIAM-ES
QSQMHKVKEAIEKLDLLVIVDPFVPTAAVVPDYVLPASTQFENEGSVTAT---RYQVLEP
LDSRPDHWIMFELTKRLG--FG-KWPDD-CE-EWRTTGQTVERLKRYGLPPDHF-APFG-
-----N-----AARM-YVWTFPDRPPDQFLILTTGRIVQHMGGGAEANRWLSELAPEMYA
EVNPKTANDYGLLPGDWIWVESPQGKIKVKVKVTLRVDPYTIFLPYHFGGERFPEGESAN
VVTNYGYDVVTQMQETKTGLCQIRKA
>Deltaproteobacteria_bacterium_PID76390_myxococcota
KRKKVRTVCTYCAVGCGIEAEVQNGVWVRQEVAQDHPISRGSHCCKGAGAIDMVTSPKRM
KKPMKR--VNG--KWKTISWDTAMTEITDKMLALRKEHGPDCMQINGTANEMAYLRKFAA
FWGSNNVDI-HSTTVAGVANTWGAMTMNDMRHAKSFIFIGSNPTEAHPISMQH-ILHAKE
NRAPIIVVDPRFIKLAAKCDEFVRIRPGTDAAFILGLINVIIANGWEDKEFIRQRV-GYE
EMVESVKPYTPEEVENITGIPAAQTFKVAKMLAENRPTSLMGGTQHHIGSSITRTFCILQ
LVLGNMGKSGGGNFRGLPAG-KCRVMNKKFTLARWY-EGVIN-NP-IKALIQWGCGA-NS
NSQFGRVIKAWNMLDLLVIIDPFPTSAAALTDYILPAASQYETSGSVSSS---RNQVIDP
VDSRADYEIIKDFVTRLG--FA-QVPED-IR-ELGTNGQTPERIKRYGLPPEHF-APFG-
-----N-----AARC-IVWNFPDRPPDQFYVLTTGRQVEHMGAGAESNQYLVELQPEMYA
EINPMLAAKLGIREGDKIFVESPEGKIKCNAFVTERVDDKTIFLPYHFAGEQYPQGDSGN
VVTNYGYDIITQIQATKDGLCKVSLA
>Deltaproteobacteria_bacterium_PID77327_myxococcota
KKKRVKTICSICSAGCGIIAEVHNGVWVRQDVAQDHPISEGSHCCKGIDQIDLVKSKQRL
KYPLKK--ENG--KWKRLSWDQAVDEISKKMLDIRKENGPDATMFLGSALQQAFYRKFAA
MWGTNNVDI-HSATVAGVANTWGAMTFGDVGHSKAILMIGANSAAANPIGMKH-FLQAKD
NNAKLIVVDPVFTRSAARADHYLRIRTGTDVAFVYGLLHVIFKNGWEDKQFIDERV-GMD
EVRKEAEHWTPEETADVTGIPAEQIIQVATLLAKNKPGTVLGITQHSTGTSNTRILPILQ
LALGNMGKKGGGNIRGLPGG-RAESMHKKFSLSKWW-QGVL--SP-IRALWVQGNGI-TS
LAQTAKIQEALDKLDLLVIAEPFLNEAAVITDYVLPVATQFETEGVVTAT---RSKVVDP
LESKTDHEVMFTFAKKFG--FYFNWPDD-AS-EIATGGWTPERLREYGLPPNHF-APYG-
-----N-----AART-IVWNFPDRPSDQFTMLVTMRVVNLSGAGMLTSKYLSHITPEMFA
SIHPDLALKYGLRDGDMMWLHAPQGKIKVKAMFDYSVTPDRIALPYNFAGQNYPEGESSN
TITNYGYDIITQIPEFNAGLCRIEKA
>Deltaproteobacteria_bacterium_PXF58566_myxococcota
QAQEITSVCEMCFWRCLLTGKIKNGRLVKLEGNPKSPANGTKLCARGNAGIKLLYDPDRL
KYPMKRVGARGEGKWQRITWDEALDTTAKNLNRIKKEHGMESLALFYHGASAKFIEPFWH
I-GNPNRTQCRGSRDIGYLLTFGESPRMDMEKTRLMVFLGTHLGENIHVSHVMHYIEGLN
NGAKLVVVDPRFSASASKADKWLAIRPGTDTALLLAWINYIIQHGLYDKEFVAKYTTGFE
KLKDSVKDCTLDWAAGLTDIPAGQIKETAELMGKLAPHVVIHCGRFVNDTQRSRALAILA
AILGTYGVEGGM----PRLEEL-----WPGTPSEGLIEATLTGKPPIKSWVIWGANPIQT
IPASHRTIEALKKLDFVLAVDQIPNDQTLFADIILPQCTYLERYDTVYVGISVRQPMVEP
LESRDPYWITKQLTERLGSDFPYKDAKEYVEKKLESVDLSLEKLNKGGVVPTKFDTSDDK
VQLYSEEMEDEDLDPIPRFEPTPAPPKGYVRLLSGRTPVHTFTRTRNNVWLNAEQPENDL
WLNDKVAKKLGIKNGEEVCMENQRG-VKIKVKVTPGIRWDCVYIVHGYGQLAYHKGVSDG
LTFAKTLDPVTGANAMRVNFVRLIK-
>Deltaproteobacteria_bacterium_RLB70951_myxococcota
KKKKVKTICTHCSVACGIIAEVQNGVWVRQEVAADHPVSRGGHCCKGASAIDMVTSEKRL
KSPMKR--VNG--KWQKISWDQALDEVADKLMSIRKTAGPDAVHWNGSANEMAYLRKLAA
FWGTNNIDICHSTTVAGAANSCGAMTVNDIRHSKLIFMIGSNAAEAHPVAMQH-ILYAKE
NNAPIIVVDPRFTKTAAKATDYIKIRSGTDTAFVMGIINQIIQNVWYDKEFVRTRV-GFP
ELKEVAKRYTPKVVEDISGVPRADIARIAKLLAKHRPGTVMGITQHSIGNNNTRICCILQ
SILGNIGKTGGGNFRGLPAG-KCRVMNKKFTLSRWY-EGVIQ-QP-LKAVVFWGCAS-NS
QSQYHKLKKALDKLDLVVIIDPFPTMTAAACDYLLPCSSQYETSGSLTST---RYKVVDP
VDCKDDYEIMAELTKRFG--FA-QSPED-IR-ELGTNGPTPERIKKYGLPPTHF-APYG-
-----N-----ACRC-VAWNLPDRPPDQFLILTTGRMVEFMGGGAESNKYLAELQPHIYA
EINQKVANDYGIRNGDLIWVESPNQKVKVQAKVTSRVDEYTIFLPFHYGGMNYPPGEAAN
VVTNYGYDIVTQMQETKTGLCKISRA
>Deltaproteobacteria_bacterium_RLB90672_myxococcota
QSKEVPSVCEMCFWRCPIVGKVKDGKIVKIEGNPKSPTNGHRVCARGNSGIQLIYDPDRL
KYPMKRVGARGEGKWARISWNEALDEITHNIKKVRDKYGPSSLAMFDHGASAEFYREIFG
L-GTENYSQCMGAVSLAYLVTYGKIARVDMANAKAMVFFGTHLGENIHLSHVREYIAGLQ
NGAKLVVVDPRFSAPAGKADLWLPIRPGTDTALLLAWINYVIQNGLYDKDFVQRNCEGFD
ELKEAVKGYSLGWAARICDLKLDDIRRGIEMLAASRPHVTVHPGRHSGDVQRHRAMAILT
ALFGAVGVPGGL----FNDMEE-----YPGSPTAEIIKATRTGKPPVKLWGICGVNILQT
IPNPYETMEAIKKLDFIFSIEILPTEPAIWSDIILPEANYLERYDRVYANVTVRQPVMKP
MEAKPPFWIAKELAKRLD-DFTCEREEEYLDEQLEAMGLSLAKLNKGGLVPDPVDTESGK
IELFSSAFDDEDMDPIPKFEPTSAPPKGYARLVYGRVPMHTFSRTMNNLWLSNECPEGKL
WLNDEVAKKMGVKDGDEVIIENQDA-YRVKLMVTPGIRHDIVYLPHGFGSRTYKHGASDQ
FLITREQDPFFGGSSHRTDFVRLIK-
>Deltaproteobacteria_bacterium_RLC19727_myxococcota
KHE-HFSACGMCLNKCGLVARVENGIVTKLDPNPKFLKSRGMLCARGNAGTSQLYDPDRL
KYPLLRKGERGEGRWQRLSWDQALDLAAEKLTKIGEEYTRCGVLFTPGSMQSQFVHWFAE
VFGSYNVTNCLLSRNRAYLDTFGEVP--DVLHSKYIIMAGANRFESIITPDSIDLMTAMK
KGCKLVVLDPRFTKTAALAHEWFPIRPGTDMSFFLAITHVIIHEKLYDEKYAQEKLYGLD
KLTEHVKKYSPEWAAKVCDIPAKDIRRIAQELAAAAPAAMIYPGRRTNSTQIRRAMAIAN
ALLGNWDKPGG-VTTGAPFDDDDRLGSAHEGSFKHTRDAIIAGKPPVKGWFTYKINPLQS
VANRRKTLEMIDKLDFMLTVDIAMSDTAWMADLVLPAPSYLERQDPAAGLVVTRDPVVPA
LESKPVFWILRELAGRMGEEFSFTMEE-YREQQLRKLPDSERALREDGVYKEGYKTKSQK
IELYNERYAEMGLDPMPVCKPLREVPSDRFRMVVGRNAYFTHCTTQNNTLLNELMPENTL
WIHPNPAKKLGIRDGGTVILSSKSGEGELKAELKKGIREDTVYMASGFGVLVFGKGACMA
EILEDFTDELSGNMAMHETIVKVARK
>Deltaproteobacteria_bacterium_TDB31017_myxococcota
QKTAVGGVCEMCFWRCQLVGKVRDGKLVKLEGNPKSIDNGASICARGNAGVKLLYDPDRL
KFPMKNVGKRGAPQWKRITWDEALDECAAKLKGVVDKYGPHGIAMFPHGSSATYPMGFFK
VVGTPNVSQCRGIRDMAYVATLDTPPNVDMANAKAIMLLGGHFGENVHVSHVKRYLKGLE
NGAKLIVVDPRFSASAAKAHIWVKIKPGTDTAFLLAIMNHLIKTGKYNKAYVEANGVGFD
KFKAGISHATLAWAAKTCDVPVKQIKEVAELLAANSPNVSIHPGRHVNDFQRERSLACLT
GLLGAIGVKGGF-----KGEHE----KHPGTPTDMIREAAITGKPAIKGFVAWGQNPIQT
IPDQEMTIKMLQQMDFVMVCDIMPTDITMYADILLPESSYLERYDMIKPGISARMPLVSV
TERKDPVWITNEIAKRMGGQIPVQTMEEKTNKALAGANLSIEQLVKDGIHPMV-----LK
VNFFSQEVADAGFSGIPTYIPVPETPKGYARLVYGRSPVHTFNRSQNNAWLANEMPENPV
WLNDESAKKMGLKDGDRIELVNQDG-VKSVVKVTPGIRKDTVYMAHGYGTKAVGKGIDDQ
SLITKAVDPETGAHGMRNNFVKFVK-
>Deltaproteobacteria_bacterium_UCE84022_myxococcota
KHE-HFSACDMCLNKCGLVARVENNVVTKLDPNQKFLKSRGMLCARGNAGIAQLYDPDRL
KYPLLRKGKRGEGKWQRLSWDEALDYAAEQLKKIADEYTRCGVLFSPGSMQSTFVHWFAE
VFGSYNVTACLLSRNRAYLDTFGEVP--DVLHTKYIIMAGANRYEALITPDSIDLMSTRK
NGTKLVVLDPRYTKTAALADEWYPVRPGTDMAFFLAIIHVIISEKLYDQAYAFEKLYGLE
QLSEHVKQYSPEWAEGECEIPAKDITRIARELAAAAPAAIVYPGRRTNSTQIRRSMAILN
ALLGNWDRPGG-VLSRAPFEDDDRLGKAHEGSFKHMRDAIIEAKPPIKGWFVYKHNPLQS
EANRQRTLEMMEKLDFILTVDIAMSDTAWMSDLVLPAPSYLERQDPASGLVVTRNPVVPA
LESKPVFEILKELANRLEGEFDFTLEE-YRKQQLKNLPDAERALREDGVYKEGYKTKSKK
IELYNERYAEMGVDPMPVYKSPRKVPSGRFRMVVGRNAYFTHCTTQNNALLHELMPENSL
WIHPKAAAGLGIKEGDLVEVSSAVGRGELKASLKDGIREDTVYMASGFGVLIYGKGACMA
EILEDFSDELSGNMAMHETFVKVARK
>Deltaproteobacteria_bacterium_UCF00686_myxococcota
-------------------------------PHPKFLKSRGMLCARGNAGIAQLYDPDRL
KYPLLRKGKRGEGKWQRLSWHQALDYAAEQLKTIAEKYTRCGVLFSPGSMQSTFVHWFAE
VFGSYNVTACLLSRNRAYLDTFGEVP--DVLHTKYIIMAGANRFEALITPDSIDLMTAKK
NGCKLVVLDPRYTKTAGLADEWYQVRPGTDLAFFLALMHVIIAEKLYDADYAAEKLFGLE
QLGEHVKQYSPEWAEVECQIPAQDIRRIARELAAAAPTAIVYPGRRTNSTQIRRSMAILN
GLLGNWDRPGG-VLSKAPWEDEDRLGRAHEGSFKHMRDAIIEAKPPIKGWFVYKHNPLQS
EANRHRTLTMMGKLDFVLTVDIAMSDTAWMSDLVLPAPSYLERQDPASGLVVTRDPVVPA
LESKPVFWILKELANRLEGEFDFTIED-YRKQQLKNLPDGERALREDGVYKEGYKTKSKR
IELYNERYAEMGVDPMPVYRSPREVPADRFRLVVGRNAYFTHCTTQNNSLLHEFMPENTL
WINPKSASALGIQDGDLVEVISAAGRGELKAEFKSGIREDTVYMASGFGVLIYGKGACIA
EVLEDYSDELSGNMAMHETFVQVTRK
>Desulfallas_sp_Bu1-1_WP_195713355
Q--PIYSICFMCTVRCPIKVMVENDDIKLIEGNPHVDGIEGSICPKGAAGVSLLNDVERL
KTPLIRTGPRGSGEWREASWEEALDYVADKLRETMDRYGARSIALTERSLNSHISKTFMK
ALGSPNYFCCKGSLNTAFRSLTGTDNGVDIPKARHIILYGRNYLESIELKAVKQLIKALE
NGTKLTYIDPRVTVTATKAHKYLMIRPGTDLALNYTLMHVIIKEGLYDREFVDRWVTGFE
ELKKFVQPFTPEWAERETGIPAREIIDLAREAGAAKPAVIFHYGYRSNEIYLRRSIIMLN
ALMGSIEAPGGINLTGLP--EEQRCGKLPHGVVQLLPQAILKEDPPVKGLIVWRHDPLVS
IPDYKTNKRAFDKLDFIVTIDIHFSETAWYSDVILPESIYLERGDSIQEVLFMRKPAVTP
RNTKPGWEIIKQLAERLNGQFPYNTLEDLWAYQLEGTGIRIKDFEEKGYVPDGLKTPSSK
IEFVSSLLEKNGFPSFPEYEPVQPPAEGTFRLLIGRNVAHTHVSTQNNPLLNELMRENLL
WINTGEAAKLGIQNGQMVRVTS--SRGQIRAYVTDLIHPEAVFMVHGFGRKCYNKGASDT
MLQENISDMVGGSPALQHVHVTVQPA
>Desulfallas_thermosapovorans_WP_166512345_bacillota
Q--SVHSICLMCSVRCPIQVMVDNDNVKLIEGNPHDPGIKGSICPKGAAGVCLLNDQERL
KKPLIRTGPRGSGQWREATWDEALDYVATKLKEIKEKYGAHSIAYTERSLNSHISKTFMR
ALGSPNYFCCKGSLNTAFRSLTGTDSSVDLAKAKHIILFGRNYFESIELKMVKQLTSALE
NGTKLTYIDPRVTVTATKADKFLMIRPGTDLALSYALMHVIINEELYDKDYVKRWVLGFE
ELKQFVGKYTPQWAEEQTGIPAKEIISLARQASAAKPAVIFHYGYRSNEVYVRRALIMLN
ALMGSIEAPGGINLTDLP--DVPRCAKLPHGVVQMLPQVILSEDPPVKGLIVWRHDPMLS
IPDYENNKRAFEKLDLLVTIDIQFSETAWYSDVVLPESIYLERGDSIQENLYIRKPAVTP
RDTKPGWEIIKKLADRLDGHFPYQTLEDLWNYQLQGTGLTLDDFAGKGFVPDGFKTPSGK
IEFVSSLLEENGYPSFPEYETVQPPAEGHFRLLIGRSIAHTHVSTQNNPLLNELMPENLL
WINTKKAEKLGIKNGQTVQISS--SRGRIKAHVTDLIHPEAVFMVHGFGRRCYNKGASDT
LLQENISDMIGGSPALQHVHVKVQAI
>Desulfitibacter_sp_BRH_c19_KUO50006
KQTKIPTLCNGCTNQCGMFVYTKNGRIWKAEGHPIHLKSRGKICARGHGMIADVYNPDRV
TRPMKR---VGDMEFEPISWDQAFEEIGEKLNKVVENYSGDSVVWLEHG-GKHYADILLD
YVGSPNYITCFTSKSNVWANMVGSL---DHENSNYMLFVGRNFAGGIIPNGMKKVLNA-E
KGAKIVVVDPRYCELAIIADEWIPIRPGTDLAFFLALAHVLITENLYNRHFANRYVEGFD
EFWNANRSCTPEWAEKITDVPAAKIREIAREMAANAPKAFLETGYHGNSVQQAQMNVIIN
SLLGNMFMKGGLLLGEKP-PTKPRVGKYPRGIPQLVPQLVEEGK--VKALFIYHYNPLRT
GPDP-EYQKKMKNAELVVSIPTDWNETSYAAHYILPESYFLERTELVLTSVAWRQKVIDP
IDTKQLFDMMQGIAAKIGRQFDF-TIEQQVWAMIKPLGITIEELKESGCIPNGLTTPSGK
VEFSVGNYKVNGFSGVPRWVAPKM-PDGEFRLIHGKQPYHSHHVTSNNPYLMAITEKGWV
WMNKGRADKLGIKDDDNIVLESAKAS-KAKVKVTELLHPDCVWVPSAYGGFAYGVGINYN
DFIPAMVEPIAGSVMGQEVVVKVRKG
>Desulfitobacteriaceae_bacterium_MDI6812352_bacillota
KT-TVFSTCEMCTSRCTVALKVKNGKVVKAEGHPNDTSTGGSICARGNAAPSLLYDPERI
KKPMLRTGERGDGKFKEVSWDEAYSYITEKLKNVQKQYGGEALAVTSRVPNDIFFRSLAR
AMGSPNMFTCPMTRTVALEATFGPYI--DYGNAKYIITNGRNFFEGIHVPMVKGVMKSIS
NGGKLVVLDPRFSVTAAKG-EWVPIKGATDLAFIMAMANVMISENLYDKEFIAQYSVGFD
KWVEAVKDKTPAWAEKETGIPKDKIVQITRDFAKAKPNCLLEYGWRTNDYQLRRAIMIVN
MMMGNWEVPGGYYKSLQPAPKKGRITPGQDGAVGQIPESILTGKPPIKAWMVYRFNPVIS
MPESERVIEAIKKLDLMVTCDVYMTDAAYYSDVVLPECTYMERYDPMIDNFQIRQPAVSV
VDTKPAWQIFKELGEKMGGQFPFKDMEEYLTKQLAAAGLTLAEMKEKGFWK--TATADQK
IQIFSEELEEATKQGIPEYKHYPQPENGKFRFIQGKVAVHTNAGTHNVPVLNELMPTNTL
WINSVSAGKLGIKEGDSIIISAGKYEHKGIAKVTEGIRPDSVFTYHGFGRIAYGKGINDN
KLIPNELGEIGN-VVSSTTFVTVRKA
>Desulfitobacterium_hafniense_DP7_EHL03956_bacillota
-V--QKTICGIC---CAVEVGVKNGELVEISPLKGVPFG--ALCIRGKHAPEVVHSPDRL
KKPLIRTGKRGDGQFRETTWDEALNYVAERLLAIKEKYGPQAVASHSGRTM---TSRFLW
PFGSPNVALCFTSGVLAPKANFGG--ESDIENSKLIVVWGANPATDSPPFMFDRILKAKQ
KGIGIIAIDHMRSDIAKRADQWIAVRPGTDGALALGLLNLVIEEELYDKEFVESWTIGFA
ELREYVKEFSPVEVEKITGVPAEQVIQLARLIATTKHTTL-----YTGGVQSIRAVYLLW
AITGNIDVPGGL--A-VYKPEA-PIAEYPSAQFMEFPKAVLEGKPPIKGLINIGASILTS
YPQTHIWEETFASLDFLVVIDRFLTRDAQFADVVLPAATYFENTS-YQRYLRLRRPVIEP
VEAKSDLAILAALAERLGGEFP-QGDDEFLKQAFAENPEVLERLQEEDGIPDGFNTPSGK
VEINAGILLQYGYDGLPVYSEPAEKPDKYLILNTGARIQSTFRSQHNIPGLLKLQEK-QV
IINPEDASLRGVRNGDKVVILTERGSVEFYAAVTEDIPQGVVELNVGGGGPIQAEYANAN
NLT--NRDPISGFPVLKALLCQIERT
>Desulfitobacterium_hafniense_MDA8227818
--K---TICSYCGVGCSFYLSVSGDRVVSVRGDKESPVNRGQLCIKGRSGYQYINHPDRL
NKPLIK--RDG--EFVEASWDEALDLVASKFKNIIEESGPKALGGLSSATEENYLSKLLS
-LGTNNLDL-HAPTVAGLATVLGAMTIDEVENAEVIFVTGSNTSESHPIIGYR-VRNAVK
KGAKLIVSDPRRIPLGDIADVYLPIRPGTDVALLNAMLHVIINEGLVDSEFIASRT-NFD
EAKAAVAKYTPEYAAEITGVPAEDIVTAAKIYGQAGSATIMGITQHTSGTENVFALANLV
MATGNFGKPQAGNLRGLTGADAERASDKPMTVTQMF-RAVADDR--IRAMYIMGENPILS
DPDGNHINECLEKMDFLVVQDIFLTETAKLADVVLPAATFAEKDGVFVNT---RRQALKP
RESKPDWEILMLLANRCG--FDYDSTEQ-IN-EITPAGISYERL--GGIQPNHFR---G-
-----L-----GFTP-VEYRLSDEA-DDYFLLTTGRSIYHYNTGTMKNDGLVRSHAEELM
ELNPEDAKALGITEEDIVIVTSRRGEVKTKVSLTERIQPGVVFMTFHF-------ETASN
LLTSPEFCHIAQTPELKVCAVRVSKA
>Desulfitobacterium_hafniense_WP_323444534_bacillota
-V--QKTICGIC---CAVEVGVKNGELVEISPLKGVPFG--ALCIRGKHAPEVVHSPDRL
KKPLIRTGKRGDGQFRETTWDEALNYVAERLLAIKEKYGPQAVASHSGRTM---TSRFLW
PFGSPNVALCFTSGVLAPKANFGG--EPDIENSKLIVVWGANPATDSPPFMFDRILKAKQ
KGIGIIAIDHMRSDIAKRADQWIAVRPGTDGALALGLLNLVIEEELYDKEFVESWTIGFA
ELREYVKEFSPVEVEKITGVPAEQVIQLARLIATTKHTTL-----YTGGVQSIRAVYLLW
AITGNIDVPGGL--A-VYKPEA-PIAEYPSAQFMEFPKAVLEGKPPIKGLINIGASILTS
YPQTHIWEETFASLDFLVVIDRFLTRDAQFADVVLPAATYFENTS-YQRYLRLRRPVIEP
VEAKSDLAILAALAERLGGEFP-QGDDEFLKQAFAENPEVLERLQEEDGIPDGFNTPSGK
VEINAGILLQYGYDGLPVYSEPAEKPDKYLILNTGARIQSTFRSQHNIPGLLKLQEK-QV
IINPEDASLRGVRNGDKVVIRTERGSVEFYAAVTEDIPQGVVELNVGGGGPIQAERANAN
NLT--NRDPISGFPVLKALLCQIERT
>Desulfitobacterium_sp_WP_323414047_bacillota
KG--IPTICEQCVWRCGVIARVENGVIKKLEGNPVHPNNFGKLCPRGNAGIETVYSPDRI
QFPMIRAGARGSGLWREASWDEALSYTADQMKQIKEKYGAKAMIFNSTDLSQPFFEVLLK
AYGTPNYGLCFNATTTGFLYTFGPQP--DYSNCKYMIFTGRNLAEGISNNETQEMIELIA
RGAKVVVLDPRFSKTAAKA-EWLPIRPGTDSAFFLAMIHVIIKEKSYNEAFILKYTQGFE
ALTQEVEKYTPEWAEKQCEIPAATIERIAREFAGAAPQAIAHPNWRSNSFQTERSIAVLN
ALVGNWAQPGG-ENTVHPQPTGMRLWQYPYGVIQTMRDNILAGKPEAKGWLISRQNPVLS
IPERQKTINALMKLDFVAVVDIQANDTAYYADVILPESSYLERYDGLVPIIFLRQPVIDT
LDTKSSLMIYKELADHLGGDLPYKDETDLLQKQLRPFPISLEELKEKGYYRKDFQTTSGK
IEISSSIMEQMGKKAVPNWVDPPRPDEDHYYLLTGKTAQHSQMFTQNNSWLLELFPENKL
WLHTSVAAKLGVNEDEEVIVESEVGKVRIKAHVTEGIRSDCVFMVSGFGHVAYGLGASDS
ALHKSLADPISGGSALSETFVTVIKA
>Desulfoarculaceae_bacterium_MBW6519801
QKTVVGGLCEMCFWRCQLVGKVRDGQLMKLEGNPKSIDNGTAICARGNAGVKLLYDVDRL
KYPLKNVGKRGEPIWKRISWKEALDECGSKLKAVVDQHGPQGICVFPHGASAKYPMHYFR
TVGTHNVSQCRGIRDAAYVNTIGKAPFVDMANTKVLFLTGSHLGENIHVSHIKAYINGLQ
NGAKLIVADPRYSAAAAKSDIWVQIKPGTDTAYLLAIMNYLVTNKKYDKEFVTKHTVGFD
KFSAAISEWTLDKAAKECDIPAVQIKEVAELLAANAPNVAIHPGRHVNDFQRERALACLT
GLLGAYYVKGGW-----KSEHEVS-MVHPGTPTELIRDCAITSKPPIKGCVIWGQNPMQT
IPNQEKMKQVFNAMDFVMCVDVMPTDVTMWADILLPESSYLERHDEIKVGIAPRMPLVAP
MERKDQVYITNEIARRMGEKIPVQTLEELVNKTLESANITLASVKAGGIHGVP---EDFE
VLLFNEEIAEAGFPGAPTYTPVEEVPAGYARLLYGRAPVHTFNRSQNNVWLNHEMPDNPV
WLNDEVAKKLGVKDGDTVGFINSEG-VKTTVKVTPGIRKDAVYMYHGYGSAGVGKGVDDQ
SLITKAVDPETGCHGMRNNFVKLTK-
>Desulfobacter_postgatei_WP_004071759
K--SVFSVCGMCTIRCPIQVEVENGQVEFISGNPHLPAMKGAVCPRGAAGTALLHDSERP
QTPLIRAGERGEGKWRKATWDQALDYVAEKLNQVKAEYGARAISFSDRSPFRDMHRAFLK
GIGTPNYNSCARNVQHAALSLTGGRKAYDFKNAKHVVLQFRNIFEAINVQEVNNLMDALE
KGCKLTVIDIRANISAAKASRFMMIRPGTDYAFNLAVIHELINKRLYDEQFVNRYVEGFQ
ALEQFITPYTPEWAEKETGIEATTLRNFVEELAKAAPSVIWHPGWMTDSFYICRSIYIIN
ALLGSYGAKGGLKFMDYP--AEKRA-KYTPGLAHLLFKAIEEQSPPIKAYIAYRHDPLMG
YPDPDRLRRMWDNLDLLVSVTFSWSDTAWHSDVVLPLSTYLERESLIATKFFVRKRAVAP
RDSLADWEIISGLARRMNPELVFDRVEDLWKFQLRDTGMTIEDFNAKGLAAEDFNTDSGK
IEILSKKLEENGQPSLKPYEPPTSPKAGEYRLTFGRCAIHTQGHTVNNPLLNEQMPENTL
WINTAEAQKLNISDRDIVTV-S-QNGYSIRAQVTDHIHPEAVFVIHGFGHRAFGKGLADN
KFMAGIWDKAGGAVAYQEHFITVSKG
>Desulfobacter_sp_WDP90933
N--KVFSVCGMCTVRCPISVEVENGQVKFIGGNPHVPAMKGAVCPRGAAGKALLHDNERP
QTPLIREGERGEGKWRKATWEEALDYVAGKMKEIKETHGARAISLTDRGPFRDMRRAFLR
GLGTPNYCACARNVQHSALSLTGGRKAYDLKNCKHVVLQFRNILEAVNVQEVNNLMDAME
KGCKLTVIDIRANVSAAKATRFMQIRPGTDYAFNLAVIHELIKRRLYNQEFVDRYIEGFK
DLEQFVSPYTPEWAEEQTGIEAAQLRAFVEELAAAAPSVIWHPGWMANSFYICRSIYIIN
ALLGAYGAKGGLKFMNFP--KDKRA-KYPPGLAHLLYEAIETQDPPVKAYIAYRHDPLMA
YPDPDRVRELWKNLDLLVSVTFSWSDTAWYSDVVLPLSTYLERESIIATKFFVRRRSVEP
RDSRADWEIISGLAKRLDPELVFDRVEDLWNFQLEGTGVSIEDFDAKGMVPEDFKTSSGK
IEMISKKLEDAGLPSLKPYEPPVFPKEGEFRVTFGRCALHTQGHTVNNPLLNEQMSENTL
WINTGEAEKLGISDGDVVTV-G-QNGYTIKAKVTDHIHPDAVFVIHGFGHRAFGKGLADN
KFMSGIWDKAGGAIAYQEHFVTVTKQ
>Desulfobacter_vibrioformis_WP_035242637
K--SVFSVCGMCTVRCPIQVEVQNGQVEFISGNPHVPAMKGAVCPRGAAGTALLLDNERP
RTPLIRTGERGEGKWRKAGWDEALDYVAEKLNQVKAGYGARSIAFSDRGPFRDMHRAFLK
GLGTPNYNSCAKNVQHAALSLTGGRKFYDFKNAKHVVLQFRNIFEAINVQEVNDLMDALE
NGCKLTVIDIRANISAAKATGFMMIRPGTDYAFNLAVIHEIINKRLYDERFVSRYMEGFK
ALETFVTPYTPEWAQTETGIAAATLRSFAQELAKAAPSVIWHPGWMTDSFYICRSIYIIN
ALLGAYGTRGGLKFMDYP--EEKRA-KYTPGLAHLMFKAIEEQEPPVKAYIAYRHDPLMG
YPDPDRLRRIWDKLDLLVSVTFSWSDTAWHSDVVLPLSTYLERESIIATKFFVRKRAVAP
RDSLADWEIISELARRMDPDLVFDRVEDVWNFQLRETGLTIENFDAKGLVADEFETASKK
IEIISENLEENGHLSLKPYEPPAFPKEGQFRMTFGRCAIHTQGHTVNNPLLNEQMPENTL
WINTAEARKLNISDQDIVTV-S-QNGYSIRAYVTDHIHPDAVFVIHGFGHRAFGKGLADN
KFMAGIWDKAGGAIAYQEHFVTVSKG
>Desulfobacteraceae_bacterium_MCK4782400
-TRHIPTLCRMC---CGIDVTVVNGDPVRLKGAKTHPFNKGWLCVKGHAALDFFRSSQRL
TSPLIRKD----GVLKEAGWDEALSLAAENLNRLKDRYGAESLAIYYGE-----MKRFAN
VFGTPNFCLCNTSRTIAETLTYGT---PDIPHSRLLMIWGGNPFVSNEPLVPSEIGRFKK
RGGQLIVVDPRQTDTAAKADIYLPVKPGKDEILILNMLHVILKEDLWDKNFTAKWVHGFD
DFHRTVGEFSPEKGMPLTGIPADRVRSAACAYAGTRPAGV-----GNHGVNTMRLLAILK
AITGNLDIQGGD--RPLPEPS--LIDKFPEAHALSMTEAILDGKPPIKGMIISGGNPSLQ
WPDSGRVREALQKLEFLMVIDVVRSPDSVYADVVLPACTFLERDEHYQNLITLRRKVVEP
VGL-PDQMIWVKLAQHMGEEFPWQTCREGIDYLLGDLGVTYGDLVSGGIHE--FSTPTGK
VEILSERLEMMGYDPSPIRKD---TDQEFLCLSTGGNLPCYLHWQYYIPRLRKTAPE-LF
EIHPDTAEQYGLTDGQISEIRTRTGSIRLKARLTDSIRPDTIHLPQG--------GANPN
DLT--SPDPISGFPNLKSLRCSVQR-
>Desulfobacteraceae_bacterium_MDA8162965
KRKEISSVCEMCFWRCPIIGKVKDGKLVKIEGNPKSPSNGVKVCARGNSGVQLVYDPDRV
KYPMKRVGARGEGKWAKISWDEALDEIVHNMQNVKKKYGPNALAYFDHGASAEFMRDIFA
T-GTENYTQCVGPVAIAYLNTAGLVSYIDMGNAKAILLVASHIGENIHVSHVQEYMKGLE
SGAKLVVVDPRFSAPANKADIYLPIRPGTDTALLLSWINYVIQNNLYDKEFVKNHCEGFD
KLKESVKPYTFQWAAKICDLKPEDMKKAIDLLAKTRPHVAIHPGRHAGDVGRHQALSILT
ALFGAVGVPGGI----VKAESP-----YPGTPTAEIIKATITGKPPIKLWGINGVNILQT
IPNPYDTMDAIKKLDFIFCSEMLPGETAIWSDIILPDTPYLERYDAIYTYMTVRQPVVPP
LEAKSPYWVSHQLAKKFN-SFPYEKEQDYLNIQLKPMNLTLDKLNAGGLIPDSLPTDSGK
YELYVEDFAKNKLDPMPKFIATPAAPVGYVRLVYGRMPMHTFSRTMNNLWLHNECPENEL
WLNDEVASKIGVKDGDTVVIENHAG-KQVKVKVTPGIRPDAVYLPHGFGSTAYKKGASDE
FLITNEADPFMGASSHRTDFVRLIK-
>Desulfobacteraceae_bacterium_MDA8164021
---SVWSMCGMCTVRCPIRVETEGNEVTWIEGNPHL--LEGALCAKGSAGHALLTDEERP
LQPLIRKGGRGAGRWEKVSWYTALDYVAERLQAAIKSHGPESIIMSCRGPFVDLLKAFIQ
GLGSPNFTACGRNVHHASLSVYGGRKIYDVKKCRHLVLFGRNILSSLRIAELNQVLDMLD
AGGKLTYVDVRQTMTGIKATRFFQVRPGTDYALALGMIHEVLRQGAYDKEFIARYVADFD
KLEEFIQPYTAEWAAVECGIKGKWLQEFVQEIGAERPKVVFHPGWMLDSFYACRALHLLN
VLMGNVETEGGQRLAGVP--KAKRA-KYPPGLFQLFYDAIRTGEPPLKALICVRHDPFSC
FPDPQAQKEALDKLDLLVSIDTHFSEFGWYSDVILPESTYLERSSLVATQFIMRQQAVEP
RDTKSLIEIVKLLAERLGGQFPFSSPEELWAWQLEPTGFTAKDFEAKGFVPANFKTPSGK
IEIISQKLTEAGLPSLKPYESPAKPPKGQFRLVFGRSPVHAHSHTVNNPLLHELMPENTI
WINKRQAAKLGVAEGDLVDVIS--EGATIKAHVTEFIHPEAVYMVHGFGRQAYHAGIADQ
KLMQGEMDPAGGGLCLCECFVTVRRS
>Desulfobacteraceae_bacterium_MDA8165812
KRAEVTSVCEMCFWRCPIVGKVKDGKLVKIEGNPKSPVNGTRVCARGNSGVQLVYDPDRV
KYPMKRKGARGEGKWVRITWDEALDEIAHNIQKVKKQYGPHALAYFDHGASAENMRGIFA
L-GTENYTQCVGPAALAYLNTVGITTYNDMGHAKAILLIGSHLGENIHVSHIREYIQGLS
NGAKLVVVDPRFSAAANKADIYLPIRPGTDTALLLAWINHVISHNLYDKDFVANHCQGFD
DLKAATKNYSMDWAARVCDLKVPDMVAAIELLAKASPNVNIHPGRHSGDVGRHQSQAILT
ALFGAVGVPGGI----VKEP-K----KYPGTVTADTIKAIITGKPPVKLLGVNGVNIIQT
IPNPYETMKAINNLDFIFCEDIMAGETAAWSDIVLPGAVYLERYDAVYSYLTVRQPVVPA
LEAKSPYWIAKNLAKRLN-KYTCDKEEDFIEEELKAAGLSLAKLHAGGIVPDRIGTDSGK
VNLAVEEFASKGLDAVPKFIPAPAPPKGYTRLIYGRSPVHTFSRTMNNEWLHHEEPENRL
WLNDEVAKHLGIKDDEVVTLENQDG-KRIKVLVTPGIRPDAVYMTHGFGSRAYKKGAADG
FMMTNIEDPYMGATSKRTNFVRIVK-
>Desulfobacteraceae_bacterium_MDA8419160
KRKETTSVCEMCFWRCPIVAKVTDGRLTKIEGNPKSPVNGTRVCARGNSGVQLLYDPDRI
KYPMKRVGARGEGKWAKISWDEALGEIAHNMETVKKKYGPHALAYFDHGASAENLREIFA
T-GTENYTQCVGPAALAYLETLGIATYNDMAHAKAILLVGSHIGENVHVSHVREFIEGLS
QGAKLVVVDPRLSMAAGKATIHLPIRPGTDNALLLAWINYVIQNNLYNKAFVANTCEGFD
RLKEEVKGYSLEWAAKICDLKPDGMKAAIELLAKASPNVNIHPGRHAGDVGRHQLYAILS
ALFGAVGVPGGL----VKEPI-----IYPGTPTADVIKAMVTGKPPIKLLGVNGVNIMQT
IPDPYETMKAIKNLDFIFCEEIMAGETAIWSDIILPEAVYLERYDGVYAYITVRQPVLPP
MEAKSPYWIAANLAKRLK-EFPYKDDKAYVDDQLAAADLSIDKLNRGGLVPEGIGTDSGK
IKLAVEAFADEDLDAIPKFEPTPAPPKGYTRLIYGRSPVHTFTRTMNNLWLNHEVPENFL
WLNDTVAGKLGIKNDETVRLENQDG-KRIKVLVTPGIRPDAVYMAHGFGSQAYGKGAA--
--------------------------
>Desulfobacterales_bacterium_HFQ81561
KRKEITSVCEMCFWRCPIVTKVRNGKLIKIEGNPKSPVNGQRVCARGNSGIQLLYDPDRI
KYPMKRVGARGEGKWAKISWDEALEEIAHNMNKVKKKYGPHALAYFDHGASAENLREVFA
M-GTENYTQCVGPAALAYLETVGIATYNDMPHAKAMLLVGSHIGENVHVSHVREFIEGLA
AGSKLVVVDPRFSVAAGKADIHLSIRPGTDTALLLAWINYVIQNNLYHKEFVANTCQGFA
DLKKEVKGYSLEWAAEICDLKIADMKAAIEMLAKASPHVMIHPGRHSGDVGRHQSYAILS
ALFGAVGVPGGL----VKDPV-----AYPGTVTADIIKAINTSKPPIRLLGVNGVNIMQT
IPDPYETMKAIKKLDFIFCEEMMAGETALWSDIILPDAIYLERYDGVYAYITVRQPALPP
MEAKPPYWIAKNLARHLK-DFPLPDAKALVNHDLEAVNLSINKLNKGGIIPTPIATDSGK
IKLSVAAFEDEDLDAIPKFQPAPAPPKGYARLIYGRCPVHTFSRTMNNLWLNHEVPENKL
WLNDEIARQLKIKNDETVVLENQSG-KRIKVLVTPGIRPDAVYMTHGFGSKAYGKGAADG
YMMTNVEDPFMGATSKRTNFVRIVK-
>Desulfobacterales_bacterium_HID03746
DREAVATLCFICLGLCGQEMKVKDNIITNCKGLPGDPKGGGRLCIKGANA---TYSAYRL
KSPLIK--EKGR--FRKASWEEALDLTVNTLKGIDPT----EVGFHRGN-------HVMA
AYGTPNKVMCDNPARMANEKNFS---WID-DNSEFIMLFGINEATS--GQRKVANLKAVK
RGCKLVVIDPRRSETAN-IAEWIAIKPGTDGAMAMAMCYVLVRDELYNKEFVESWTYGFE
AFQKRLER-TPEWAAAICGISAGTIERLAHEFAIAAPA--VGVN--SNTLHATQALIAMN
GLMGTFDAPGGP----KP-PNKTKL-----------NKGL-SG-P-LKAMLCYFGNPVMS
CGSEPSIKRAIEKLEFSCSIDCYMSNTTELCDVVLPDCTYLEQSRVWMYEISL-QRAIKP
MDSKSVVCIFKEIAKRLGGEFPWKNEDEFLENQLRN--ITLEELREVGHI---YSTKTGK
YNFMNPLAEENGVDGLPDYKDPWEPPDEFMITGFFRVLEHEHTSTFNVSLMKACG-SNPV
WINYVDAKEMGIADGDKVRVSSPWASIEAEAKVT-GIRQGVLAAAGGFGN--YPQGFNTN
ILLPN------ATPPLKYIKTRIEKI
>Desulfobacterales_bacterium_HID70492
DRDAVATLCFICLGLCGQELKVKDNIITGCKGLAGDPKGGGRLCIKGANA---AYSAYRL
KTPLIK--ENGR--FRKASWDEALTRLVDNLKRIDPS----EVGFHRGN-------HVMS
AYGTPNKVMCDNPARMANEKNFS---WID-ENSEFIMLFGINEATS--GQRKVALLKAVK
RGAKLVVVDPRRSETAK-IAEWIAIKPGTDGAMAMGMCHVLVKEGLYDKDFVENWTYGFD
AFKKRLER-TPEWAAEICGISAGTITRLAHELAIAAPA--VGVN--SNTFHATQALIAMN
GLLGTFDAPGGP----KP-PNKTKL-----------DKGL-SG-P-LKAMLCYFGNPVMS
CGSEPSIKRAIEKLEFSCSIDCYMSNTTELCDVVLPDCTYLEQSRVWMYEISL-QRAIKP
MDSKSVVFIFQEIANRLGGEFTWKSEDEFLENQLRN--VTLEELRQVGHI---YSTKTGK
YNFMNPLAEENGFDGLPDYRDPWEPPDEHMILGYFRVLEHEHTSTFNVSLMKACG-SNPV
WINYVDAKDLGIADGDAVKISSPWASVEGVAHVT-GIRLGVLATAGGFGH--YPQGFNTN
FLLPN------ATPPLKYIKTRIEKI
>Desulfobacterales_bacterium_MBC8417132
-TRHIPTLCRMC---CGIEVTVLDGDPVGLKGARTHPFNKGWLCVKGHAALDLFRSPQRL
TSPLIRKK----GVLKAATWDKALSLAAGNLHRIKDRYGPESLAIYYGE-----MKRFAN
VFGTPNFCICNTSRTIAETLTFGT---PDIPRSRLLMVWGGNPLVSNEPLVPGEIGKFKK
RGGRLIVVDPRKTETAAKADIYLPIKPGRDEILILNLLHVISKEDLWDTDFTEKWVHGFD
TFRGTVREFSPEKGVSLTGIPADLVRSVARAYAETRPAGI-----GNHGVNTIRLLAILK
AITGNLDIPGGD--RPLPGPT--AVDKFPEAHALSMTEAILDEKPPIKGMIISGGNPSLQ
WPDSGRVREALRKLEFLMVIDVVRSPDSAYAGLVLPACTFLERDEHYQNLISLRRKVVEP
VGL-PDQMIWVKLAQHMGGEFPWQTCREGIDNLLGDLGVTYGDLVSGGIYE--FSTPTGK
VEIFSERLKMMGYDPSPIREG---ADPAFLRLSTGGNLPCYLHWQYYIPRLRKMAPE-VF
EVHPDTAREYGLTDGRMGEIRTRTGCIRLKARVTNNIIPDTIHLSQG--------TANAN
DLT--SPDPISGFPNLKSLRCRVQR-
>Desulfobacterales_bacterium_MCD4715439
-KREIPTLCRMC---CGILVSVEEGKPVHVRGNPAHPFNKGWICVKGKSALDLFYSPKRL
KTPLIRQG----GRLCEATWDDALNYISDRLRRLKEKWGPQALGIYYGE-----MKRFAN
VYGTPNFMICNASRNLGETLTFGT---PDVADSRFIIVWGANPLVSHEPVPPKIMRRLGK
SNTRLIVIDPRKTETARRADIHLAIKPGTDETLILNMLHVILNEELWDQAFTRKWVNGFE
TLRTELTQFSPETGADITGIEPEQVRKVARSYAENRPACM-----GNFGVNTARLVAVLK
AIMGNLDVPGGE--KPMPPST--AVDRFPEGHALCVSRAILDEKPPIKGMTITGGNPTLQ
WPNSGRTREALKKLEFLLVIDVVESPDSRYADVVIPACTFLERDEHYLNLVTLRRAVAAP
VGI-PDQMIWVKLAHAMGGEFPWRNCKKGIDYLLSDLGVSYESLIAGGIHD--FQTPSGK
VEIFSERLKNMGYDPSPIRSN-AE-AEEFLILTTGGNLLPYTHWQFYVPRLMKMAPE-VL
EIHPDTAGQFGISDSDMVEVQTETGKIQIKARLTDNIRRGTVHMAQG--------SSNAN
MLT--DADPISGFPNLKSLRCQVRKL
>Desulfobacterales_bacterium_MCG8553402
E--SVFSICGMCTVRCPIQVDVENGQVGFISGNPHVPAMKGAVCPRGAAGTALLHDSERP
QTPLIRTGERGEGKWRKATWEEALDYVADKLNRVKDEYGARAISFSDRGPFRDMHRAFLK
GLGTPNYNSCARNVQHSALSLTGGRKAYDLKNSKHVVLQFRNIFEAVSVQEVNDLMDSME
NGCKLTVIDIRANISAAKASRFMMIRPGTDYAFNLAVIHELINKRLYDERFVSRYVEGFK
ALEQFVTPYTPEWAEKETGIEAKTLRSFVAELAGAAPSVIWHPGWMADSFYICRSIYIIN
ALLGSYGAKGGLKFMDYP--KEKRA-KYTPGLAHLLFKAIEEQEPPVKAYIAYRHDPLMG
YPDPDRLRRMWDKLDLLVSVTFSWSDTAWHSDVVLPLSTYLERESLIAAKFFVRKRSVQP
RDSLADWEIISGLARRMAPELVFDRVEDLWNFQLKDTGIAIEDFNAKGVVPDDFKTDSGK
IEILSKNLEENGQPSLKPYEPPASPKEGEFRMTFGRCALHTQGHTVNNPMLNEQMPENTL
WINTAEAKKLNISDRDIVTV-S-QNGYSIRAQVTDHIHPEAVFVIHGFGHRAFGKGLADN
KFMAGIWDKAGGAIAYQEHFVTISKG
>Desulfobacterales_bacterium_MCG8639374
S--SVFSVCGMCSVRCPITVQVESGQVSFIKGNPHAPAMKGAVCPRGAAGIALVNEDERP
HSPLIREGERGEGKWRKATWDEAFDYVADRLKKIRQEYGARAISFTDRGPFRDLHRAFLR
GIGTPNYNSCARNVQHAALSLTGGRKAYDFKNAKHVVLQLRNIFEAINVQETNNLMDGLE
KGCKLSVIDIRSNVSASKANTFLKIRPGTDYAFNLAVIHEIIQTQAYNRQFVDRYMDGFA
ELKQFVVPYTPEWAEQETGIPAHRLRNLVEELALAAPAVIWHPGWMADSFYVCRTIYIIN
ALLGTYGAKGGLKFMSYP--KGKRA-KYKPGLAHFLYQAMETEDPPVKAYIAYRHDPLMG
FPEPERLKKMWENLDLLVSVTFSWSNTAWHSDVVLPMSTYLERESIITTKFFVRRRSVEP
RDTLADWEIVSGLARRMDPDLTFDRVEDLWNFQLDGTGFSIEDFDATGMIPEDFKTDTGK
IEIISKKLEDAGLPSLKPYESPAKPKSGEFRLTFGRCATHTQGHTVNNAMLFEQMPENLL
WIHTEEAKKLGISDNDTVYV-T-QKGYTIKAMVTDMIHPEAVFVVHGFGHRAYGKGLADN
KFMAGLWDKAGGAIAYQEHFVTVSKS
>Desulfobacterales_bacterium_MDH3797594
-KETISTICRMC---CGIEVGVAEGQPVSLKGAREHPYNKGWLCAKGRAALDFFHHPKRL
ATPLIKKE----GKFVSVDWNRSLDFAAKTLNRLRDQYGPASLAIYHGE-----MKRFAN
VYGTPNFMLCNASRTIAEALTIGT---PDIPNTRFLIIWGGNPLISNEPFTPGEISRLKK
RGGKLVVIDPRETETASKADIHLPIRPGYDEILILNMLHVILREELWDKAFTAEWVNGFN
NLFETVSAFSPENGQAGTGISPDLTRQVVRAYARTKPAGI-----GNFGVQTMRLLAILK
AITGNLDVPGGD--RPLPEPS--PIETFPEAHALSLAGAILNERPPIKAMIIAGGNPTLE
WPNSHRTRQAFQKLEFLMLIDVVRPPDSQYADVILPACTFLERDEHYQNLITLRRKVVEP
VGL-PDQMIWVRLAHHMGGEFPWQSCEEGIDYLLEELGITYRDLISGGIYE--FPTATGK
IELYPEQLENFGFDPSPVRKN---AVGDFLILTTGGNLLCYTHWQFYISKLRKISPE-TF
EVHPTTANQYGISEGEMAEVRSPFGKILLKACLTRKMLPDTIHISQG--------EANVN
ELT--NADPVSGFPNLKSIRCNIQKL
>Desulfobacterales_bacterium_MDH3825986
-KETISTICRMC---CGIEVGVAEGQPVSLKGAREHPYNKGWLCAKGRAALDFFHHPKRL
ATPLIKKE----GKFVSVDWNRSLDFAAKTLNRLRDQYGPASLAIYHGE-----MKRFAN
VYGTPNFMLCNASRTIAEALTIGT---PDIPNTRFLIIWGGNPLISNEPFTPGEISRLKK
RGGKLVVIDPRETETASKADIHLPIRPGYDEILILNMLHVILREELWDKAFTAEWVNGFN
NLFETVSAFSPENGQAGTGISPDLTRQVVRAYARTKPAGI-----GNFGVQTMRLLAILK
AITGNLDVPGGD--RPLPEPS--PIETFPEAHALSLAGAILNERPPIKAMIIAGGNPTLE
WPNSHRTRQAFQKLEFLMLIDVVRPPDSQYADVILPACTFLERDEHYQNLITLRRKVVEP
VGL-PDQMIWVRLAHHMGGEFPWQSCEEGIDYLLEELGITYRDLISGGIYE--FPTATGK
IELYPEQLENFGFNPSPVRKN---AVGDFLILTTGGNLLCYTHWQFYISKLRKISPE-TF
EVHPTTANQYGISEGEMAEVRSPFGKILLKACLTRKMLPDTIHISQG--------EANVN
ELT--NADPVSGFPNLKSIRCNIQKL
>Desulfobacterales_bacterium_MDH3876619
-KETISTICRMC---CGIEVGVAEGQPVSLKGAREHPYNKGWLCAKGRAALDFFHHPKRL
ATPLIKKE----GKFVSVDWNRSLDFAAKTLNRLRDQYGPASLAIYHGE-----MKRFAN
VYGTPNFMLCNASRTIAEALTIGT---PDIPNTRFLIIWGGNPLISNEPFTPGEISRLKK
RGGKLVVIDPRETETASKADIHLPIRPGYDEILILNMLHVILREELWDKAFTAEWVNGFN
NLFETVSAFSPENGQAGTGISPDLTRQVVRAYARTKPAGI-----GNFGVQTMRLLAILK
AITGNLDVPGGD--RPLPEPS--PIETFPEAHALSLAGAILNERPPIKAMIIAGGNPTLE
WPNSHRTRQAFQKLEFLMLIDVVRSPDSQYADVILPACTFLERDEHYQNLITLRRKVVEP
VGL-PDQMIWVRLAHHMGGEFPWQSCEEGIDYLLEELGITYRDLISGGIYE--FPTATGK
IELYPEQLENFGFDPSPVRKN---AVGDFLILTTGGNLLCYTHWQFYISKLRKISPE-TF
EVHPTTANQYGISEGEMAEVRSPFGKILLKACLTRKMLPDTIHISQG--------EANVN
ELT--NADPVSGFPNLKSIRCNIQKL
>Desulfobacterales_bacterium_PIE61202
S--NVYSVCGMCSVRCPISVEIENGQVEFIGGNPHVPAMKGAVCPRGAAGKALLHDNERP
QTPLIREGERGEGKWRKATWDEALDYVADKLKRIKDEYGARAISFSDRGPFRDMHRAFLR
GLGTPNYNSCARNVQHAALSLTGGRKAYDLKNCKHVVLQFRNILEAVNVQEVNNLMDAME
NGCKLTVIDIRANISAAKATRFMQIRPGTDYAFNLAVIHEIIKRRLYDQRFVDRYIEGFK
ELEQFVMPYTPEWAESETGIEAAQLRAFVEELADAAPSVIWHPGWMADSFYICRSIYIIN
ALLGSYGVKGGLKFMDYP--KEKRA-KYKPGLAHLLYEAIGKQEPPVKAYIAYRHDPLMG
YPEPERVVDMWKKLDLLVSVTFSWSDTAWFSDVVLPLSTYLERESLIATKFFVRQRAVEP
RDTLADWEIISGLAKRMDPDLVFDTVEDVWKFQLEGTGVSIKDFDAKGMVPEDFKTDSGK
IEIIAKKLEDAGLPSLKPYESPTFPKEGEFRITFGRCALHTQGHTVNNPMLNEQMGENTL
WINSGSAAKLGISDGDVVTV-G-QNGYTIKAKVTDHIHPDAVFVIHGFGHRAFGRGLADN
KFMAGIWDKAGGAIAYQEHFVTVAKQ
>Desulfobacterales_bacterium_UCD82207
-KETISTICRMC---CGLEVGVSAGQPVSIKGAEEHPYNKGWLCAKGRAALDFFHHPKRL
AAPLIKKE----GKFVPVDWNRSLDFAAETLNRLKDQYGPASLAIYHGE-----MKRFAN
VYGTPNFMLCNASRTIAETLTIGT---PDIPNTRYLIIWGGNPLISNEPFTPGEISRLKK
RGSKLVVIDPRKTETASKADNHLPIRPGCDEILILNMLHVIFREELWDKAFTAEWVNGFN
NLFETVHAFSPENGRAVTGISPDLVRQVARAYARTKPAGI-----GNFGVQTMRLLAILK
AITGNLDVPGGD--RPLPEPS--PIEKFPEAHALSLAEAILDERPPIKAMIIAGGNPTLE
WPNSIRTRQALQKLEFLMLIDVVRSPDSQYADLVLPACTFLERDEHYQNLITLRRKVVEP
VGL-PDQMIWVKLAHHMGGEFPWQNCEEGIDYLLLELGLTYRDLISGGIYE--FTTATGK
IEIYPEQLEYFGFDPSPVREN---VIEDFLVLMTGGNLLCYTHWQYYISKLRKMFPE-IF
EIHPKTANQYDISEGEMAEVWSPFGKIRLKACLTRKMLPDTIHISQG--------EANAN
ELT--NPDPVSGFPNLKSMRCNIQKL
>Desulfobacula_sp_MBT6340812
S--SVLTVCGMCTVRCPIKVQVKNGQVSFIEGNPHVPAMKGAVCPRGAAGTGLLYDNERP
QTPLIRVGERGEGKWRKASWDEAFDYVAERLGQVKEEYGARAISLSDRGPFRDFHRAFLR
GLGSPNYISCARNVQHAALSLTGGRKAYDFKNSKHVVLQLRNIFESVNVQEVNNLMDAME
KGCKLSVIDIRSNISASKAHNFMKIRPGTDYAFNLAVINEIISKRFFDKKFENQYIEGFK
ELEQFVEVYTPEWSEKETGIPADQLRNFVKQLAEAAPSVIWHPGWMVDSFYVCRTIYIIN
ALMGSYGVKGGLKFMDYP--KEKRA-KYKPGLAHLLFEAMEKEDPPVKAYIAFRHDPLMG
FPEPERLKKMWENLDLLVSVTFSWSDTAWHSDVVLPMSTYLERESVIATKFFMRKRTVEP
CDTKADWEIFSGLAKRMGPELVFETAEDLWNFQLEGTGVKIEHFDAKGMVPDDFKTPSGK
IDIISEKFEDSGIASLKPYESPNKPKQGDFRLTFGRCALHTQGHTVNNPMLSDQMSENVL
WIHTDEAQKLGISDGEVVNV-T-QNDYTIKAKVTDLIHPEAVFVIHGFGHRAFGKGLADN
KFMAGIWDKAGGGIAYQEHFVTVSKA
>Desulfobaculum_xiamenense_WP_167940728
K--TVYSVCGMCSVRCPIMVEVEDDKVRFIQGNPHDPGMAGGLCPRGGAGYALLEDHERP
QYPMIREGARGEGKWRRATWDEALDYVADKLKGIIAEHGGRSVLWSDRGPFADLHKAFMR
GIGSPNYCSCARNVLHAAKSVMGGRKAYDLKNAKHIVLQTRNLFEAINVKEVNGALDSLA
NGGKLTVIDIRATVSASKADNFFMIRPGTDYGFNLAVIRCLLANGLYDKAYAERHIKDLD
RLEQFVEPYTLEWAEAETGVKAADIEKFVKELAKAAPAVIWHPGWMVNSFYVSRTAYIIN
ALLGSIGAKGGLKFADFP--KDKRA-KLKPGLINKAYEAIESGDPPVKAYFIHRHDPLHA
LPDQARVKKIWENLDLIVATTFSWSDSSWHADVVLPMSTYLERESPIATKFFRRSRSVSP
RDTRADWEILGGLAKRLGPALAFETAEDMWNYQLQDTGVSVEDFDATGQVPEEFTTPSGK
LEMICDKLEEMGLPSLKPYESPASPPDGRFRIAFGRCALHTQGHTVNNPVLNEQMPINPV
WINTERAKALGIADGDEVEL-S-NGSYSTTAFVTNFIHPDAAFLVHGFGHKS-RRGIADQ
ELMEGKVDPAGGGVAMQEHFITIAKP
>Desulfobulbaceae_bacterium_DB1_OKY76874
QT--VPSVCAMCRARCHVQATVIGDRVKKVEGNPQSPANEGTICARGQAAVQLLHDPDRL
KYPLQRVGERGEGKWKRISWTEAFAAIVSQLKKNITAHGPDSISLFAGGPSSFYIKKFFM
ENGITAIHHCDAIRNQAYQATFGFSPRLDYSRSKCMVLLGGHFGENIQVPELRQVLSCLE
RGGKLIVVDPRFSSIAAKAGHYLPIKPGTDTALLLGWMHHVVFQELYDKSWVAANCRGFD
ELKEHLREYPVNRVADITGIPGVDIINTAEVMAANAPAVIIHPGGHLNDVQRVRAQALLT
ALLGAVNRPGSL----FPP--S---QFARTASFSRIMNDVLEN--KVKVVGCWGQNPLQN
HSSPFKTAEAFKRADFVFCCDVLPSETCLYADIILPEAIFLERFDVLETTVAAAFPAVEP
REAREPYWIVKGMAEQLANHFSQGDGKAFLDGQLAGINLTLADLQAGGVKPENLPGGDAK
VTLYSSDFADQGWDPLPVFQE--TPPPGFLRLLYGRSPVHTLTATANNPWLQHEMMENEL
WLNSVAAGRLGINDGDGVFLENQDG-IRIKVKVTPGIRPDCVYMAHGFGCRAFNRGVSDT
SLMTRIEDPVSGIRGMRVNFVRLQP-
>Desulfobulbaceae_bacterium_HHL34974
KRKEITSVCEMCFWRCPIVGKVKDGKLIKIEGNPKSPVNGTRVCARGNSGVQLVYDPDRV
KTPLKRVGARGEGKWAKISWDEALGEIAHNMQQVKKKYGPHALAYFDHGASAEFMRGIFA
M-GTENFTQCVGPAALAYLNTVGVTTYNDMGHAKAMLLVASHIGENVHVSHVREFIQGMS
NGAKLIVVDPRFSAPANKAHIYLPIRPGTDTALMLAWINYVIRNNLYDKKFVANNCEGFD
QLKTEVKGYSMEWAAGICDLKIEDMKAAILELAKAAPNVNIHPGRHAGDVGRHQSYAILT
ALFGAVGVPGGI----VKEEA-----EYPGTTTRDIINAALTGKPPVKLLGVNGVNIIQT
LPNPYDTMKAIKNLDFIFCEEMMAGETALWSDIILPDSVYLERYDGLYAYLTVRQPVVKP
MDVKSPYWIAQNLAKKLG-KYTCKDEEEFLNEELKGAGLTLAKLNSGGLVPDPVGTESGK
IQLSVEEFDDEDLDAIPKFEPTPAPPKGYTRLVYGRAPMHTFSRTMNNLWLHNEMPENKL
WLNDKVAARLSIKNDEEIILENQDG-KRIKVLVTPGIRPDTVFMYHGFGSKAYGKGAADG
FLMPTVQAPFIGAASQRTNFVRIIK-
>Desulfobulbaceae_bacterium_KAF0188556
QKTVVGGLCEMCFWRCQMVGKVRDGQLIKLEGNPKSIDNGTSICARGNAGIKLLYDVDRL
KYPLKNVGKRGEPVWKRISWQEALDECGSKLKAVVDQHGPQGICVFPHGASAKYPMHYFR
TVGTHNVSQCRGVRDTAYMATINEAPYVDMANAKVIFLVGCHFGENIHVSHTKTYIKGLQ
NGAKLIVADPRYSASAAKSDIWVQIKPGTDTAYLLAIMNYLVQNKKYNQEFVTNHTVGFD
KFSQSIADWTLDKAAKECEIPAAQIKEVADLLAANAPNVTIHPGRFSNDFQRGRALACLT
ALLGAYYVKGGW-----KSEHEFN-MHHPGTPTELIRDCAISGKPPIKGCVVWGQNPMQT
IPNQEKMKQVFKAMDFVMCVDVMPTDVTMWADILLPEASYLERFDEIKVGIAPRYPMVEA
QERKDQVYITNEIAKRMGEQIPVQTLEELVNKTLEVSKTTLASIKAGGIHAVP---EDFM
VQLFSDEIAAAGFPGAPTYIPVENVPAGHARLLFGRAPVHSFSRTQNNIWLHHAMPVNPV
WLNNEVAAKLGLKEGDTVGFINSEG-VKTIVKVTPGIRKDCVYMYHGYGMVCGGKGVDEQ
SLITKAIDPESGVHGMRNNFVRLTK-
>Desulfobulbaceae_bacterium_MBC8317033
K-SSIPTVCAMCRARCLVKGVVKNDRLHHIEGNSVNPFNGKKVCARGLASVKLLYDPDRL
KYPLKRAGRRGEGVWTRISWQEAIRITGQEIKKALAEKGPEGLGLMAGGPSSWYIRKLFQ
DIDVPHIYHCDGIRNRAYESVFGQAPSLDYNNAGCVVLIGSHLGENVQVPELRRFTEALG
RGTQLIVVDPRYSSAANKADYYLPIRPGTDTALILGWLHHIIEKNLYDEKWIEENVEGFD
QLKEQVRQYPIDRVAAITDIPALLIRETAELMSDYAPATIIHPGGHLNDVQRARSMAILT
AVLGSWGAEGGI----FSD--S---Q---NTSFSSLRNNILKG--DVKVIGCWGQNPLQN
HSLPYKTIDAFNKADFIFAADVIPSESVLYADIVFPEATFLERYDMLESWIASRFPVVSP
QEARDPYWIVHQLSRQVGGKFRHDTAKEFLNSQLKKFDASLETLLKDGFVP--------K
IEVASSSFHEQGWSPVPSYEAVGSPPPGFFRLLYGRSPVRTLTQTCNNSWLHHESPENEI
WVNDDVARTMRLNDGDRVMLENQDG-IRISVKVTPGIRQDCVFIVHGYGARGYNRGVSDT
YLMTRNKDPISGVRGMRTNYVRFVR-
>Desulfobulbaceae_bacterium_MBV5305781
QKTVVGGLCEMCFWRCQMVGKVRDGQLIKLEGNPKSIDNGTSICARGNAGIKLLYDVDRL
KYPLKNVGKRGEPVWKRISWQEALDECGSKLKAVVDQHGPQGICVFPHGASAKYPMHYFR
TVGTHNVSQCRGVRDTAYMASINEAPYVDMANAKVIFLVGCHFGENIHVSHTKNYIKGLQ
NGAKLIVADPRYSASAAKSDIWVQIKPGTDTAYLLAIMNYLVQNKKYNQEFVTNHTAGFD
KFSQSIAEWTLDKAAKECEIPAAQIKEVADLLAANAPNVTIHPGRFSNDFQRGRALACLT
ALLGAYYVKGGW-----KSEHEYH-MHHPGTPTELIRDCAISGKPPIKGCVVWGQNPMQT
IPNQEKMKQVFKAMDFVMCVDVMPTDVTMWADILLPESSYLERYDEIKVGIAPRYPMVEP
QERKDQVYITNEIAKRMGEKIPVQSLEELVNKTLEASKTTLASIKAGGIHAVP---EDFM
VQLFSDEIADAGFPGAPTYIPVENVPAGHARLLFGRAPVHSFSRTQNNIWLHHAMPVNPV
WLNDTVAAKLGLKEGDSVGFINSEG-VKTIVKVTPGIRKDCVYMYHGYGMVCGGKGVDEQ
SLITKAIDPESGVHGMRNNFVKLTK-
>Desulfobulbaceae_bacterium_MBV5317501
KKTAVGGVCEMCFWRCQLVGKIRDGRLIKLEGNPKSIDNGVSICARGNAGVKMLYDPDRL
KYPMKNVGKRGAPKWQRITWDEALDTCATKLKAIADRDGAKSLAIFPHGSSATYPMHFFH
TVGTPNVSQCRGIRDTAYMATIDTPPDVDMANTKVIFLLGCHFGENIHVSHVKRYLKGLE
NGAKLVVVDPRYSASAAKSDIWVQIRPGTDTAFLLAIMNYLIQNKKYNIDFVEEYGEGFE
KMAAGIKGWTLEKAAQECDVPAAQIKEVAELLAANMPNVAIHPGRHVNDFQRQRALACLT
GVLGAFGVPGSF-----KTEAE----VHHGTPTDLIRNTAITGKPPIKGCVIWGQNPIQT
IPNQEKTIKMLEQMEFVMCVDVMPTDITMFADILLPDCSYLERYDMIKTGIAPRMPLVAP
GERKESIWITNEIAKRMGGDIPVKSQEEGVDKMLAGVNLSIAQIKADGIHP-E---MDLT
VLFYNEELEDNGYPGIPTYIPVERAPAGYARLLYGRSPVHTFNRTQNNAWLMAEMDTTPV
WVNDKLAAKLELKEGDTVSLVNQDG-VKATVKVTPGIREDSVYIYHGFGSMGCNKGIDDT
SLITKAVDPETGAHGMRNNFVKLVK-
>Desulfobulbaceae_bacterium_MCK5339910
K--TVPTVCNMCRARCLLVCEVQGKRLVGVSGNPKNPFNGEKVCARAKAAAMLVNDPDRL
KYPYKRVGKRGEGKWARIEWGEAIDTIAMHIEKSLDRYGPESLSLFAKGPSSTYVRELFE
ELAVPHINQCASARDVGFGLTFGNAPRPDYANTECIFLLGSHIGENVQVPEVKALIDARA
NGAKLIVVDPRVSVIASKADLHLMIRPGTDTALLLGLINFIIANDLYHTDFITAHALGFA
ELREHAACYPLERVSWLTDIPVDQLIRAAGLLSSHAPATVIHPGGHTDDVQRVRAQAVLA
GLLGSWGNKGGL----LSSGEG---T--DRRHSSVMLKKALKG--ETKVLGCWGQNPFHA
YPNPYRTAAAFKKAKFVFACDVLPTEPSLYADIILPETTFFERSDILETWVASRYAVVSP
RDVKDPYWIVKHVSDRLGGKFHYKNVLERLNEQLAGYGLTIDELFLGGVAPQNFATPSGK
IEFYSRQLKELGLSPLPEYSPPTLPPSGYARLLSGKSPVHTGSSTMNNQWLLREAGEGEI
WVNTQAAGKMGVSDGEELFLENQDG-IRVRLKVTPGIRSDCVYMVHGFGSAGYNRGVSDT
SLMLRSSDPLTGARGTRLNFVRFFK-
>Desulfobulbaceae_bacterium_MCK5436411
K-KEVPTICNMCPSRCMIIGKVRQGRLIKIEGNPKGPFNGAKICAKAHAAIKLLYDPDRL
KYPLKRTGERGEGKWTRISWNEAIDTISMQMEKGLNRYGPQSLALFSKGPSSVYIRELFE
ELSVTNLNQSTAGRDLAYRLTFGIPPRVDLKNTKCVVLIGTHLGENVDVVQMRDLMDGLA
RGVKLIVVDPRLSVIASKANHHLMIRPGTDTALLLGWINYIIGAKLYDKKYILDNVEGFK
PLKEHAADYSIEMVSKITDIPADEIRKTAKLIASCAPMTVIHPGRHSNDVQRLRAQAILT
GLLGTWGQKGGI----LPSPDE---N--DGIRASSLIKNTLNK--KIRLLGCWGQNPFHA
YPNPYRTAAAFKKAEFVFTCDVLPTEPALFADIILPEATFLERSDIIETWTAIRYPVVTT
SEAKDPYWIVKQLSSRLGGKFQFNNVLERLETELAGMELSVNKLFKGGVAPENFPTPSGK
IEFFSRTLEANGIAPLPKFTPVHLPPPGYARLIYGRSPVHTLTSTMNNRWLNHEIDENEM
WLNDRVAGRMRIMDGDELFLENQDG-FRVKIKVTPGIRVDCVYMAHGFGSRGFLKGVSDA
FIMTRGLDPVSGCRGMRINFVRFVK-
>Desulfobulbaceae_bacterium_MCK5515246
QRKVVGGICEMCFWRCQLIGKTRDNRLVKLEGNPKSIDNGTALCARGNAGIKLLYDPDRL
KYPLKNVGERGAPKWKRISWDEALDECGERLKAVKEKYGPQGISIFPHGSTAKYPMHFFR
TVGTPNVSQCRGIRDTAYLATIGMAPKVDMPNAKVIFLLGGHMGENIHVSHIKSYMKGLQ
NGAKLIVVDPRYSASAAKSDIWVKIKPGTDTAFLLAIMHYLIQNKKHAVDFIDEYGDGFE
EFAEGIKEWTLEKAAKECDVSVKQIKEVADMLGDNAPHVSIHPGRHVNDFQRQRSLACLT
GILGAFYVKGGW-----KSEHEIN-LRHPGTPTELIRDAALTGKPPIKGCVIWGQNPIQT
IPGQEKMKQVLKQMDFVMCVDVMPTDATMWADILLPEVSYLERYDYVKTGISARMPMVSP
LERKDQVFITNEIAKRMGQKIPVKTIEELVDKNLKVAGLSIAQLKKEGIHPMP---EDFE
VIFYNEDIEDSGFPGVPTYIPVEQPPKGFARLLYGRVPVHTFNRSQNNVWLNAAMPTNPV
WLNDALASKIGLKDGDEVGFINQDG-METTIKTTPGIREDCVYMGHGYGSAGIDAGVDDT
SLITKTIDPETGAHGMRNNFVKFIK-
>Desulfobulbaceae_bacterium_MCK9296748
---SVWSMCGMCTVRCPIRVETEDNKVTWIEGNQHL--LEGALCAKGSAGIALQNDTERP
LRPLIRKGGRGAGRWEEVSWYAALDYVADNLKTIIKKHGPESIMLSCRGPFVDLLKAFIH
GLGSPNFTGCGRNVHHASLSLYGGRKVYDIKKSKHLVLFGRNILASLRIAEVNQVLDMLD
AGGKMTYVDVRQSLTGIKATRFFQVRPGTDYALALGIIHEVLKQKAYDKEFIERYVSDFD
KLEEFVEPYTLAWAAGECGIKAERIKDFVQEIALDRPKVIFHPGWMMDSFYASRALHILN
VLMGNVEVEGGQRLDAVP--KAKRA-KYTPGLFPLFYEAMQTGEPPLKALICVRHDPFTC
FPDPQAQKEALDKLDLLVSVDTHYSEFGWYSDIILPESTYLERDSLIATQFIMRRKAVEP
QDTKSLNEIIKLLADRLGGQFPFTTSEELWAWQLEPTGFTLSDFDAKGFVPANFKTPSGK
IEIISQVLTEAGQPSLKPYESPEKPAKGQFRLVFGRSPLHAHSHTINNPLLHELMPDNTL
WINRRQATKLGVAEGDWLDVIS--DGVTIKAHVTDFIHPEAVYMVHGFGRQAYHAGIADQ
KLMKGKMDPAGGGLCLCECFVTVRRS
>Desulfobulbaceae_bacterium_MCP3887347
QREVVGGVCEMCFWRCQLVGKKRGDRLVKLEGNPKSIDNGTSICARGNAGVQLLYDPDRL
KYPLKNVGERGDPKWKRISWEEALDECGAKLKEIKDKYGPQGLSMFPHGSTAKYPMHFMR
TVGTHNVSQCRGIRDTAYIATIGKAPFVDMPNAKVILLLGGHFGENVHVSHIKRYIKGLQ
NGAKLIVVDPRYSASAAKSDVWVQIKPGTDTAFLLAIMNYLISNDKYDKDFIEEYGDGFE
EFKKGIADWSLEKAAKECDIPAAQIKEVAELLASNAPNVSIHPGRHVNDFQRQRSLACLT
GVLGAFYVKGGW-----KSDHEMN-MLYPGTSTELIRDAALTGKPPIKGCVIWGQNPIQT
IPGQQKMKDVLKQMDFVMCVDVMPTDATMWADILLPEVSYLERYDYIKTGISARMPLAAP
MERKDQVFITNEIAKRMGEKIPVQTVEEMVEKNLKVAGLSLAQLKKDGIHPMP---EDFE
VLFYNEDIEDAGFPGVPTYIGVEQPPKGFARLLYGRVPVHTFNRTQNNVWLNKAMPDNPV
WLNDETAAQIGLKDGDIVGFVNQDG-IETTLKTTPGIRKDSVYMAHGYGSAGINAGVDDQ
SLISKTIDPETGAHGMRNNFVKLIK-
>Desulfobulbaceae_bacterium_MCP3887426
KKKTVRTICTYCAVGCGIEAEVHNGVWVRQEVASDHPVSYGAHCCKGAGAIDMVTSPKRL
KHPMKK--VNG--KWTTITWDQAMNEIGDKLLKIRENDGPDALHFNGSATEMAYQRKFAA
FWGTNNVDI-HSATVAGVANTWGAMTLNDMRHAKSMIFIGSNAPEAHPVSMQH-VLHAKE
NNAPIIVVDPRRTKLAAKASEYVRIRPGSDAAFMMGLVHVIIKKGWEDKEFIRTRV-GYE
EMVKVVEPYTPEEVENITGIPAEQTLRVAKTLATNRPTSLMGGTQHSIGSSITRSFCILQ
LVLGNMGKSGGGNFRGLPAG-KCRVMNKKFTLSRWY-EGVLQ-QP-IKAMVQWGCGA-NS
NSQYAQVKKAYDKLDLLVVVDPFPTMTAAACDYLLPSASQYETSGSVTST---RHKVVEP
VNSKDDYQIMEMLVKKLG--FA-QVPED-IR-ELGTNGQTPERIKKYGMPPEHF-APFG-
-----N-----AARC-VAWNFPDRPPDQFYVLTTGRMVEHMGAGAESNKYLAELQPEMYA
EINPRLANDLGIRDGKMIWISSPEGKIKVKAFLTERVDEKTIFLPYHFAGQNYPEGESGN
TVTNYGYDIVTQIQATKDGLCQVAKA
>Desulfobulbaceae_bacterium_MCP3890451
---SVYSICGMCTVRCPILVESEDNKVTWIEGNPYQ--LDGALCAKGSAGVALLNDTERP
QSPLIRVGARGAGRWRAASWDEAFDYISDKLQSIKKDFGPESVVLSSRGPWQGMYKAFIH
AYGSPNYTTCGRNTHHASLSINGGRKAYDIKNAKHLVLFGRDMFSALRIAENNQTLDMLE
KGGRLTYVDVRQTMTGVKATRFFQVRPGTDYALALGVIHTVIKKGYYDKDFVKRYVSGFD
ELCSFIEEYTPAWAAKECNVKEKDIIAFVEEIGQDRPNVIFHPGWNLDSFYSSRAMHILN
VLMGNIELKGGLRID-CG--KIKRG-EHNPGLAHLFFDHMLKEDPPIKAWIAMRHDPFSG
MPDPEQQKLAMDKCDLLVSIDTNYSEFGWYSDIILPESTYLERDTPIVQQLALRRKAVEP
KDTKASWEIFSELASRLGEEFPFKTIEDLWEWQLEPTGYSMTDFEEKGFVPEKFKTPSGK
IEIVSEKLKQTGLPSLKPFEAPEAPEKGMFRLIYGKVAVHTQGHTINNPLLSELMPTNTL
WIHTKQAKKLGIESGDLVEVASADKSYNVAAHVTDHIHPEAVFTVHGFGRDSFMAGLSDQ
KLMVGDWDQAGGGVNLCEVFVHVKKS
>Desulfobulbaceae_bacterium_MCP4339245
KKKTVRTICTYCAVGCGIEAEVHNGVWVRQEIAADHPVSYGGHCCKGAGAIDMVTSSKRL
KNPMKK--VNG--KWTNISWDQAITEIGDKLLSIRENDGPDALHFNGSATEMAYQRKFAA
FWGSNNVDI-HSATVAGVANTWGAMTLNDMRHAKSLIFIGSNAPEAHPISMQH-ILHAKE
NNAPIIVVDPRRTKLAAKASDFVRVRPGTDAAFMMGLVHVIVKNGWEDKEFIRTRV-GYQ
EMVAVAETYTPEEVENITGIPAEQTIHVAKTLANNRPTSLMGGTQHSIGSSITRSFCILQ
LVLGNMGKSGGGNFRGLPAG-KCRVMNKKFTLSRWY-EGVLQ-QP-IKALIQWGCGS-NS
NSQYAKVKEAYDKLDLVVIVDPFPTMAAAACDYLLPAASQYETSGSVTST---RYKVVDP
VNSKDDYQIMELLVKKLG--FE-QVPED-IR-ELGTNGQTPERIKKYGMPPEHF-APFG-
-----N-----AARC-VVWNFPDRPPDQFYVLTTGRMVEHMGAGAESNQYLAELQPEMYA
EVNPRLANNLGFRDGEMIWIIAPEGKIKVKAFLTERVDDKTIFLPYHFAGQNYPEGESGN
TVTNYGYDIITQIQATKDGLCKIAKA
>Desulfobulbaceae_bacterium_MCP4340657
---SVYSICGMCTVRCPIRVESENNQINWIEGNPHL--LGGALCAKGSAGEALLEDHERP
KQPLIRVGARGAGRWREASWDEALDYVADKMKDIKKNYGPESVVLSSRGPWQAMYKAFIH
AFGSPNYTTCGRNTHHASLSINGGRKAYDIKNAKHLVLFGRDMFSALRIAENHQTLDMLD
NGGRLTYVDVRQTMTGTKATRFFQVRPGTDYALALGVIHQVIKKGYYDKDFLEKYVSGFA
ELCTFVEEYTPAWAAKECGVKEKDIIAFVEEIGADRPNVIFHPGWNLDSFYASRAMHILN
VLMGNIEMKGGLRID-CG--KIKRG-EYTPGLAHLFFNHMLSEDPPIKAWIAMRHDPFSG
MPDPEQQKLAMDKCDLLVSIDTNYSEFGWYSDVILPESTYLERDTPIIQQLAVRRKAVEP
KDTKSSWEIFTGLANRLGDDFSFKTIEELWAWQLEPTGYTMADFEEKGFIPENFKTPSGK
IEIVSEKLNKTGLPSLKPFESPNAPGKGMFRLIYGKVAVHTQGHTMNNPMLSELMPTNTA
WIHTKKAKKMGIQTGDLLELSSADRSYNVAAHVTDHVHPDAVFTVHGFGKESFMAGVSDQ
KLMIGDWDQAGGGVNLCEVFVHVKKS
>Desulfobulbaceae_bacterium_MCP4343760
QREVVGGVCEMCFWRCQLVGKKRGDRLVKLEGNPKSIDNGASICARGNAGIQLLYDPDRL
KYPLKNVGERGNPKWKRISWKEALDECGTKLKAVQDKYGPQGLSMFPHGSTAKYPMHFMR
TVGTHNVSQCRGIRDTAYIATMGMAPHVDMPNAKVIFLLGGHFGENVHVSHIKRYIKGLQ
NGAKLIVVDPRYSASAAKSDIWVKIKPGTDTAFLLAIMNYLVTKNKYDADFIDEYADGFD
EFKEGIKDWSLEKAAKECDIPASQIKEVAEMLAANSPNVSIHPGRHVNDFQRQRSLACLT
GLLGAYFVKGGW-----KSEHEQN-PLYPGTPTELIRDAALTGKPPIKGCVIWGQNPIQT
IPGQEKMKDVLKQMDFVMCVDVMPTDATMWADILLPEVSYLERYDYIKAGITARMPLAAP
MERKDQVYITNEIAKRMGEKIPVQTVEEMVEKNLSVAKLSIAQLKKDGIHPMP---EDFE
VLLFNEDLEDAGFPGVPTYIPVEQVPAGFARLLYGRVPVHTFNRTQNNIWLNRAMPDNPV
WLNDKAAAEMGLKDGDVVGFINQEG-IKTTVKTTPGIRADSVFMAHGYGSAGVDAGVDDT
SLITKTVDPETGAHGMRNNFVKLTK-
>Desulfobulbaceae_bacterium_MDH5523792
QAQ-IPTVCNMCKARCLVSCKVVNGRVVKIDGLADNPYNGMAVCARGNAASELLYDVDRL
KYPMKRVGERGEGKWARISWGEAIDTISQQLEKALRSSGPKALALFAKGSSSSYIKELFA
EFSIAQVNQCGMNRELAYRLTFGNDGLLDYANTSCVVLVGSHLGENVDVAELQNLARARG
NGAKLIVVDPRFSSVAAKADNHLMIRPGTDQVLLMGWINYIIDAGLYDVGYVSQHVTGFA
ELRRDASFYSLEKAAEITGIPAEVIRQTATMIAAAAPGVIIHPGNHSNDVQRLRTQAILA
GLLGSWGSRGGL----LPPANA---A--EDWHGATIIKKMEKG--AVRVVGCWGQNPLHS
IVNPYRTRKAFMAADFVFACDVLPSDTTLFADIILPEASFLERYDVVDRYIAVRTPVVAP
AEARDPYWIVKQLSTRLGGDFRFADVRARLDHELAKDDLSLAKIAAGGFAPENFATPSGK
IEFFPKSLSADRLTLVPNYDEVPAPPQGFARLLSGRSPVHSQTLTCNNKWLRHEMAENEL
WLNEQLAEKLLVKAGERLFLENQDG-VRIVVKLTPGIRADCVYLVHGFGARGFDQGVGDM
MLMTRRRDQFSGSRGLRVNFVRLIK-
>Desulfobulbaceae_bacterium_S5133MH15_OEU49682
QREVVGGICEMCFWRCQLVGKKRDDRLVKIEGNPKSIDNGTSICARGNAGIKLLYDPDRL
KYPLKNVGERGNPKWKRISWKEALDECGDKLKAVQDKYGAQGISVFPHGSTAKYPMHFFR
TVGTPNVSQCRGIRDTAYLATIGMAPKVDMPNSKVIFLLGGHFGENVHVSHVKSYMKGLQ
NGAKLVVVDPRYSASAAKSDIWVKIKPGTDTAFLLAIMNYIIKNKKHAADFIDEYGDGFD
EFATGIKEWTLEKAAGECDVPVAQIKEVADLLAANAPNVSIHPGRHVNDFQRQRSLACLT
GVLGAYYVKGGW-----KSEHDLN-LIHPGTPTELIRDAALTGKPPIKGCVLWGQNPIQT
IPGQEKMKKVLKQMDFVMCVDVMPTDVTMWADILLPEVSYLERYDYIKTGISARMPLAAP
MERKDQVYITNEIAKRMGEKIPVKSIEEMVDKNLKVAGLSIEQLKKDGIHPMP---DDFE
VIFYNEDLEDAGFPGIPTYIPVEQPPAGFARLLYGRVPVHTFNRTQNNVWLNKAMPSNPV
WLNDELAGKMGLADGDEVGFINQEG-VKTTVKTTPGIRKDSIYMGHGYGSAGVNAGVDDT
SLITKTVDPETGCHGMRNNFVKFIK-
>Desulfobulbaceae_bacterium_THB75801
KKKTVRTICTYCAVGCGIEAEVHNGVWVRQEVAADHPVSRGAHCCKGAGAIDMVTSPKRM
KKPMKR--VNG--KWKAISWDTAMTEITDKLKDIREKNGPDALHFNGSANEMAYQRKFAA
FWGSNNVDI-HSATVAGVANTWGAMTMNDMRHAKSLIFIGSNPPEAHPVSMQH-ILHAKE
NNAPIIVVDPRRTKLAAKADEYVRIRPGTDAAFMLGLINVIVAKGWEDKEFIRTRV-GYE
EMLEVAKKYTPEEVEDITGIPAEQTYKVAEMLAKNRPTSLMGGTQHTIGSSITRTFCILQ
LVLGNMGKSGGGNFRGLPAG-KCRVMNKKFTLSRWF-DGVLE-NS-VKALIQWGCGS-NS
NSRFHDVKKAYNKLDLLVVVDPFPTSAAALCDYILPAASQYETQGSVSSS---RYKVVEP
VDSKDDYDIMKEFVTRLG--FA-QVPED-IR-ELGTNGQTPERIKKYGMPPEHF-APFG-
-----N-----AARC-IVWTFPDRPPDQFYTLTTGRQVEHMGAGAESNKYLCELQPEMYA
EINPKLANDLGIRDGGMVTVESPEGKIKCKALVTERVDETTIFLPYHFAGEQYPEGDSGN
VITNYGYDIITQIQATKDGLCKISKA
>Desulfobulbus_propionicus_PID71613
---SVYSICGMCTVRCPIRVESEDNQVTWIEGNQHQ--LGGALCAKGTAGAALLNDDQRP
QQPLIRVGSRGAGRWREASWDEALDYVADKLTSIKKEYGPEAVVLSSRGPWQAMYKAFIH
AFGSPNYTTCGRNTHHASLSINGGRKAYDIKNAKHLVLFGRDMFSALRIAENHQTLDMLD
KGGRLTYVDVRQTMTGAKATRFFQVRPGTDYALALGVIHEVIKREYYDKAFIDRYVSGFD
ELCSFIDEYTPAWAAKECNVKEKDIIAFVEEVGEDRPSVIFHPGWNLDSFYASRAMHILN
VLMGNIEMKGGLRID-LG--KIKRG-KYNPGLAHLFFNNMLNDKPPIKAWIAMRHDLLSG
MPDPETQKKALDKCDLLVSIDTNYSEFGWYSDVILPESTYLERDTPIIQQLAVRRKAVEP
KDTKAGWEIYTELAARLGEEFPFKTIEELWEWQLEPTGYTMADFEEKGFIPENFKTPSGK
IEIVSEKLNNAELPSLKPFEKPLAPEKGMFRLIYGKVAVHTQGHTTNNSMLSELMPTNTA
WINTKQAKKLDIKTGDLVELSSADNSYNVEALVTDHIHPEAVFTCHGFGKNNFLAGVSDQ
KLMVGDWDQAGGGVNLCQAFVHVKKS
>Desulfobulbus_rhabdoformis_WP_205225225
KKTAVGGVCEMCFWRCQLVGKIRDGRLIKLEGNPKSIDNGESICARGNAGVKLLYDPDRL
KYPLKNVGKRGAPKWQRISWEEALDTCASKLKAVQEKYGSKGIAMFPHGSTASYPMNFFH
TVGTPNVSQCRGIRDTAYLATIGMPPNVDMPNTKVMLLIGDHFGENIHVSHMKRYLKGLE
NGAKLIVVDPRYSASAAKSDIWIQIKPGTDTAFLLAIMNYLIQNEKYNADFVDEYGEGFD
EMAEGIQEWTLEKAAKVCDIQASQIKEVAELLAANMPNVAIHPGRHVNDFQRQRALACLT
GILGAFGVKGGF-----KKDEE----IYPGTPTDLIRNAAIEGEPPIKGCVVWGQNPIQT
IPNQPMTIKMLEQMDFVMCVDVMPTDITMYADILLPDTSYLERYDYIKTGIAPRMPLVAP
GERKESIYITNEIAKRMGGDIPVQTQEEMINKRLAPLNLSIESIRADGIHP-D---LELD
IVFSSEDLEDYDFPAIPTYIPVEEPPAGFMRLLYGRSPVHTFNRTMNNAWLLAECDSNPV
WVNDKLAAKLGLKEGDTVSFVNQDG-VKTTVKVTPGIRQDCVYMYHGFGTMGHDKGVDDT
SLITKAVDPETGAHGMRNNFVKLIK-
>Desulfobulbus_sp_F5_MCW5206378
KRRYVPTSCEMCFWKCGAIAKVEKNKVVKLEGNPLHPQSMGKLCARGQAGIGQLYDENRL
KRPMIRTGERGDGQYKEVSWEEALNYAADKLKAVIEKYGPESIAMLSHGSPGDYFTNLLK
ALGSGNIAQCKGIRDAAWELTFGHKPRVDLKNSKVIVLLGTHLGENMHNSQTQEFAEAVG
HGAKIICVDPRYSTAASKASLWLPIKPGTDTALLLTWMNIIISEELYDKAYVEQYTVGFE
QLKESVKQYTPEWCAKETDLQEADIVAAARDLGRYAPNVVIHPGRHVNDAQRSRATAILN
AILGTWGRPGGMGFASYPKSDK---GDYPEGLTQVVRDTTITGQPPIKAWFICGTDAMKA
LPDQRQTLKAIANLDLMIAVDILPSETAMMADIILPECTYLERHDGLFKVVGLRQPAVEP
MDTKPAWWIASELCKKMGADAVKDSWEARMRRQATAWGIDYDKLADTGYVATAFKTDSEK
IELFSKKLEEHNFDPVPKYEPTDEPEKGMYRLLYGRSPVHTFSRTINDQWLWELYKENQV
WLNKKEAESLGVKDRQYVRLENQDK-VVIQVKVTERIRRDCVYMVHGFGHNAHKSGADDQ
QLITRKVDPITGGTGMRVNFVKIIK-
>Desulfobulbus_sp_HEB49766
KRSETTSVCEMCFWRCPIIGKVRDGKLIKIEGNSKSPVNGRRVCARGNSGVQLLYDPDRI
KYPMKRVGARGEGKWARITWDEALDEIAHNMDKVKKEYGPHALAFFDHGASAEHLRKIFN
M-GTENYTQCVGPAALAYLETVGITTYNDMAHAKAMLLVGSHIGENVHVSHVREFIAGLQ
NGARLVVVDPRFSTAAGKADIHLAIRPGTDTALMLAWINYVISNNLYDKKFVANHCEGFD
ALRKEVSGYSMEWAAKICDLRIEDMKAAIELLAKASPQVNIHPGRHSGDVGRHQSYAILT
ALFGAVGVPGGI----VPEPIE----AYPGTVTADIIKAIITGKPPIRLLGINGVNVIQT
IPDPYETMKALKKLDFIFCEEIMAGETAIWSDIILPDAVYLERYDGVYAYVTVRQPVVDP
LEARSPYWIAKNLAKRLD-PFTCPNEQAFIEKELEGVGYSLKTLNKGGLIPKPLDTESGK
VNLWVEAFDDEDLDPIPKYEATPAPPKGYTRLIYGRSPVHTFSRTMNNLWLHNEIPENKL
WLNDKVAKMLGIRDNEEVVLENQDG-KRVKVLVTPGIRPDTVYMAHGFGSKAHGKGAADG
FMMTKVEDPFMGATSKRTNFVRIIR-
>Desulfobulbus_sp_HEB69478
KRKEVTSVCEMCFWRCPIVGKVKNDKLVKIEGNPKSPVNGRRVCARGNSGVQLLYDPDRI
KYPLKRVGARGEGKWTKISWDEALDEIAHNMTETKKKYGPHALAYFDHGASAENLRNVFN
M-GTENYTQCVGPAALAYLETVGITTYNDMGHSKAMLLVGSHIGENIHVSHVREFIQGLQ
NGSKLVVVDPRFSTAANKADIHLAIRPGTDTALMLAWINYVIQNKMYDKSFVANNCEGFD
ALKKEVKGYSMEWAAKICDLKIEDMKAAIKLLAKAMPNVDIHPGRHSGDVGRHQSYAILT
ALFGAIGVPGGI----VPEPIE----GYPGTVTADIIKAINTGKPPIKLLGVNGVNIMQT
IPNPYETMEAIKNLDFIFCEEIMAGETALWSDIILPDAVYLERYDGVYAYVTVRQPVVKP
LQAKSPYWIAKNLAKRLD-PFTCPNEQAFIEKELDGINYSLDKINAGGLIPDPLDTESGK
VNLWVENFDDEDLDPIPKFEPTPTAPKGYARLIYGRSPVHTFSRTMNNLWLHYEIPENKL
WINDAVAAKLGLKDNEEVVLENQDG-KRIKTLVTPGIRADAVYMTHGFGSKAYAKGAADG
YMMTKVEDPFMGATSKRTNFVRIVR-
>Desulfobulbus_sp_HFQ90870
KRRETTSVCEMCFWRCPIVGKVRDGRLIKIEGNPKSPANGTRVCARGNSGVQLLYDPDRI
KHPMKRVGARGEGKWARISWDEALDEIAHNMDKVKKKYGPHALAYFDHGASAEDLRKVFN
M-GTENYTQCVGPAALAYLETVGITTYNDMAHAKAMLLVGSHIGENIHVSHVREFIAGLQ
NGAKLVVVDPRFSTAAGKADIHLAIRPGTDTALMLAWINYVISNNLYDKKFVANHCEGFD
ALKKSVAEYSMPWAAKICDLRIEDMKAAIELLAKASPNVDIHPGRHSGDVGRHQSYAILT
ALFGAVGVPGGI----VPEAIK----GYPGTVTADIIKAINTDKPPIRLLGINGVNVLQT
IPDPYETMKALKKLDFIFCEEIMAGETAIWSDIILPDAVYLERYDGVYAYVTIRQPVIDP
LEARSPYWIAKNLAKRLD-PFTCPNERAFVDKELDSMNYSIKRLNKGGLVPDPLDTESGK
VNLWVEAFDDEDLDPIPKFEPTPAPPVGYARLIYGRSPVHTFSRTMNNLWLHHEVPENRL
WLNDEVAKKLGIKDNEEVVLENQDG-KRVKVLVTPGIRPDAVYMAHGFGSKAYGKGAADG
FMMTKVEDPFMGATSKRTNFVRIIR-
>Desulfobulbus_sp_MDD2463286
KKTAVGGVCEMCFWRCQLVGKIRDGRLIKLEGNPKSIDNGVSICARGNAGVKLLYDPDRL
KYPLKNVGKRGAPKWQRISWEEALDTCGSKLKATVEKYGAKGIAMFPHGSTATYPMQFFH
TVGTPNISQCRGIRDTAYMATIGMPPNVDMPNAKVIFLLGGHFGENIHVSHMKRYLKGLE
NGAKLIVVDPRYSASAAKSDIWVQIKPGTDTAFLLAIMNYLIENEKYNVDFVEEYGEGFD
KMAKGIKEWTLENAAKECDVPAAQIKEVADLLAANMPNVSIHPGRHVNDFQRERAMACLT
GVLGAFGVKGSF-----KGEHE----VYHGTPTDLIRDTAITSDPPIKACVIWGQNPIQT
IPSQEKTIKMLEQMDFVMCVDVMPTDITMFADILLPDTSYLERYDMIKTGIAPRMPLVAP
GERKESIFITNEIAKRMGGDIPVQSQEEMINKRLAGVKLSIDQIKAGGIHP-A---MDLE
VLFFNEELEENDYPPIPTYIPVEQPPEGFMRLLYGRSPVHTFNRTQNNAWLLAEMDINPV
WINDKLAAKLGLKEGDTVSFINQDG-VKTTVKVTPGIRQDCVYMYHGFGSMGVNKGVDDT
SLITKAIDPETGAHGMRNNFVKLIK-
>Desulfobulbus_sp_TB_MCW5211712
KRKYVPTSCEMCFWKCGAVAKVVSDKVVKLEGNPFHPQSRGKLCARGQGGIGQLYDKNRL
KRPMIIDGPRGEGKYREVSWEEALTYVAKNLKDIAAKHGTESIAMMSHGSSGDYITNLLK
AMGSRNIAQCKGIRDQAWMLTYGHKPQVDLENSRVIVLIGTHLGENMHNSQNQEFAEAIG
RGAKIICVDPRYSTAASKASFWLPIKPGTDTALLLTWINIIISEGWYDKEYVEKYTEGFD
ELKEAVTEYTPAWAAQETELPMRQIVDSVRELSRYAPNVVVHPGRHYNDTQRARAVAILN
ALLGTWGRKGGMAFAKIPAPPK---GDFPAGVTQVLRDATITGKPPIKAWFVAGTNLMKT
LPDQRLTQKAIDSLDFMVAIDIMPSETTMMADVILPECTYLERHDGLFKLVAIRQPAVDP
MDTKPAWWIGSELCKKMGNEAVKDAWEGRMRRQAKAWGIDYDKLAKTGYVETAFDTFSEK
IELYSEELEEKGFDPVPQYEPIEHPKKGQFRLIYGRSPVHTFSRTINTQWLWELEKENQV
WLNKIEAKRLGVKNGQYVRLENQDG-VRIRAKVTERIRHDCVYMVHGFGHNANGSGADDQ
KLITKIEDPITGGTGMRVNFVKIIK-
>Desulfobulbus_sp_TB_MCW5212079
EREPLATLCYICAGLCGQTVKVKDQVIAKISGLAGDPKGGGRLCIKGANA---TYSAYRL
KTPLIR--KNDR--FRKASWDEALNLTADRLQKFDPK----TVGFHQGN-------HVMA
AYGTPNKVMCDNPNRIANEHCGN---WID-AHSEFILLFGINEVTS--GQRKLNLLRAIK
RGAKLVVVDPRKSETGR-AAEWIPIIPGTDGAMALAMLYVLVTENLYDKTFVQEWCYGFD
ALQRRLER-NPFWAEDICGVPAATIERLAREFAAVAPA--AAAL--SNAVHATQAIQALN
AFVGSFDAPGGP----KP-PHKFKL-----------NSSL-KG-P-LKAMLCYFGNPVMS
SSSEPSMRRAMEQLEFSCAIDCFMSNTTELCDVILPDCTYLEQSRVWMYEISL-QKAIAP
MDSRSVVNIFTQLAERLGGEFPWKIEEEYMNNQLHG--ITLDELYETGFV---YSSMTGK
YNFIHPAAEKAGLNALPDYIPPCAPPDAYLIIGYFRVMEHEHTSTSNPALMKKCT-TNPV
WINHLDAKQRNIADSDEVLITSPWGEAKARAQVT-GIRQGVLATAGGFGG--YPQGFNTN
VLLPN------GMPPLKYIKTQIKKV
>Desulfobulbus_sp_US4_MCW5202245
KRKYVPTSCEMCFWKCGAVAKVVDGKVVKLEGNPYHPQSRGKLCARGQGGIGQLYDEDRL
KHPLIVEGSRGENKYKQATWDEALDYVAKKMKAIAEKYGPESLAMMSHGSPGDYFTNVLK
AMGSRNIAQCKGIRDVAWELTYGHKPRVDLENSRVIVLFGTHLGENMHNSQNQEFAEAVG
RGAKIICVDPRYSTAASKSSFWLPIKPGTDTALLLAWINIVISEGLYDKEYVEKYTVGFD
EVKEAVKEYTPEWAAQETELPMRQIVESVRELCRYAPNVVVHPGRHYNDTQRARAVAILN
ALLGTWGRKGGMAFAKAPAPPK---GDFPEGVTQVLRDATITGNPPIKAWIVAGTNLMKA
LPDQRLTRKAIDNLDLLVAVDLFPTETVMLADVILPECTYLERHDGLYKIVAIRQPAVEP
MDTKPAWWIGSELCKKLGDEAAK--WEGRMRRQAKAWGVDYDQLSKTGYVETEFGTFSEK
IELYSDELEGEGFDPVPKYEAVEHPGKDMFRLIYGRSPVHTFSRTVNTQWLWELEKENEV
WLNKKEADRLGVKNGQYVVLENQDG-VRIKAKVTERIRHDCVYMIHGFGHNANQSGADDQ
QLITKIEDPITGGTGMRVNFVKIIK-
>Desulfobulbus_sp_US4_MCW5202379
EREALTTLCSTCAGLCGQEVKVRDQVIIGCKGLDGDPKGGRRLCIKGANA---TYSAYRL
KTPLIR--ENGR--FRKASWDEALNLTASRLKSFDPK----TVGFHQGN-------HVMA
AYGTPNKTMCDNPNRMANEHCAN---WID-AHSEFILLFGINEVTS--GQRKLNLMKAIK
RGTKLVMVDPRQSETAE-AAEWISIIPGTDGAMALAMAYVLVTENLYDKAFIEEWCYGFA
AFRRRLER-TPFWAESICGVPAVTIERLAREFAAAAPA--AAAL--SNAMHATQAIQALN
ALVGSFDAPGGP----KP-PNKFKL-----------NSSL-KG-P-LKAMLCYFGNPVMS
NSSEPSMRRAMEQLEFSCAIDCFMSNTTELCDVILPDCTYLEQSRVWMYEISL-QKAIAP
MDSRSVVAIFTGLAERLGGEFPWQSEEEYMTNQLCG--ITLDELYEKGFV---YSTVTGK
YNFINPAAEKAGLNALPDYIPPYAPPDHYMIIGYFRVLEHEHCSTVNPALMKKCG-SNPI
WINYLDAKQRNISDGDEVLISSPWGEAKATAKVT-GIRQGVLATAGGFGG--YPQGFNTN
VLLPN------GTPPLKYIKTRIEKV
>Desulfobulbus_sp_WP_306547398
KKTAVGGVCEMCFWRCQLIGKIRDGRLIKLEGNPKSIDNGVSICARGNAGVKLLYDPDRL
KYPLKNVGKRGAPKWQRISWEEALDTCGSKLKEIQEKHGAKGIAMFPHGSTATYPMGFLN
VVGTHNVSQCRGIRDTAYMATIGLPPDVDMANAKVIFFIGNHLGENVHVSHLKRYLKGLE
NGAKLIVVDPRYSASAAKSDIWVQIRPGTDTAFMLAIMNYLIQNKKYNAEFIEAHGEGFD
KMAEGIKEWTLEKAAKECDVPAEQIKEVAELLAANMPNVAIHPGRHVNDFQRQRALACLT
GVLGAFGVKGGF-----KGEKE----VHHGTPTDLIRDTAITGKPPIKGCVIWGQNPIQT
IPNQEKTIKMLEQMDFVMCVDVMPTDITMYADILLPDTSYLERYDMIKSGIAPRMPLVAP
GERKESIWITNEIAKRMGGDIPVQSQEEAINKMLAGVELSIDKIKADGIHP-E---MEIT
VLFHNPELEENGYPPIPTYIPVERAPEGFMRLLYGRSPVHTFNRSQNNAWLMAENDSNPV
WVNDKLAAKLGLKEGDTVSLINQDG-VKTTVKVTPGIRQDSVYMYHGFGSMGVGKGIDDC
SLITKAVDPETGAHGMRNNFVKLVK-
>Desulfocapsa_sp_MBA3007130
QKTVVGGLCEMCFWRCQLVGKVRDGQLMKLEGNPKSIDNGSAICARGNAGVKLLYDVDRL
KYPLKNVGKRGEPVWKRISWKEALDECGSKLKAVVDQHGPQGICVFPHGASAKYPMHFFR
TVGTHNVSQCRGIRDSAYVNTIGKAPMVDMSNTKVIFLVGSHLGENIHVSHIKSYMKGLQ
GGAKLVVADPRYSAAAAKSDIWVQIKPGTDTAYLLAIMNYLVKNNKYDKEFVAKHTSGFD
KFSTAISEWTLDKAAKECDIPAAQIKEVAELLAANAPNVAIHPGRHVNDFQRERSLACLT
ALLGAYYVKGGW----AKSEHEFL-KVYAGTPTELIRDCAISGKPPIKGCVVWGQNPMQT
IPNQEKMKQVFNAMDFVMCVDVMPTDVTMWADILLPESSYLERHDEIKTGIAPRMPLVEA
MERKDQVYITNEIAKRMGEKIPVQTLEELVDKTLASANISLASVKAGGIHPVP---EDFM
VQLFNEEIAAAGHPGAPTYKAVEEVPAGYARLLYGRTPVHTFNRSQNNVWLNHEMSTNPV
WLNNEVAAKLGLKEGDTVGFINSEG-VKTTVKVTPGIRKDAVYMYHGYGSAGVGQGVDDQ
SLITKAIDPETGCHGMRNNFVKLTK-
>Desulfocapsa_sp_MCK5069706
DREAVATLCFICLGLCGQDLKVKDNIITGCKGLPGDPKGAGRLCIKGANA---TYSAYRL
KSPLIK--ENGR--FRKASWEEALDLTVNTLKGIDPT----EVGFHRGN-------HVMS
AYGTPNKVMCDNPARMANEKNFS---WID-EKSEFIMLFGINEATS--GQRKVANLKAVK
RGCKLVVIDPRRSETAN-IAEWIAIKPGTDGAMAMAMCYVLVKDDLYNKEFVGEWTYGFE
DFKKRLER-TPEWAAEICGISAGTISRLAHEFAIAAPA--VGVN--SNTLHATQALIAMN
GLMGVFDAPGGP----KP-PNNFKL-----------NKGL-SG-P-LKAMLCYFGNPVMS
CGNEDSVKRAIEKLEFSCSIDCYMSNTTELCDVVLPDCTYLEQSRVWMYEISL-QRAIEP
MDSKSVVSIFQEMAKRFGGEFTWKNEDEFLENQLRN--ITLEELKKVGHI---YSTKTGK
YNFMNPLAEENGVDGLPDYKDPWEPPDTFMITGFFRVIEHEHTSTFNVSLMKACG-SNPV
WINYVDAKELGIEDGDSVKVTSPWASIESTAKVT-GIRQGVLAAAGGFGH--YPQGFNTN
MLLPN------ATPPLKYIKTKIEKI
>Desulfocapsa_sp_RUM45432
DREAIATLCFICLGLCGQEIKVKDNIMTGCKGLAGDPKGGGRLCIKGANA---AYSAYRL
KTPLIK--ENGR--FRKASWEEALDLTVENLKRIDPT----EVGFHRGN-------HVMS
AYGTPHKVMCDNPARMANEKNFS---WID-ENSEFIMLFGINEATS--GQRKVANLKAVK
RGCKLVVIDPRRSETAN-IAEWIAIKPGTDGAMAMAMCYVLVKEDLYDKEFVESWTYGFE
DFKKRLER-TPEWAAEICGISAGTITRLAHEFAIAAPA--VGTN--SNTLHATQALVAMN
GLMGTFDAPGGP----KP-PNKTKL-----------DKGL-SG-P-LKAMLCYFGNPVMS
CGSEPSVKRAIEKLEFSCSIDCYMSNTTELCDVVLPDCTYLEQSRVWMYEISL-QRAIKP
MDSKSVVSIFQEIAKRLGGEFTWKNEDEFLENQLRN--ITLEELRKVGHI---YSTKTGK
YNFMNPLAEENGVDGLPDYKDPWEPPDSHMILGFFRVLEHEHTSTFNVSLMKACG-SNPV
WINYVDAKELGISDGDSVKISSPWASVEATAKVT-GIRQGVLAAAGGF----HEA-----
VLS--------SLPSEKE--------
>Desulfocapsa_sulfexigens_WP_015402900
DREAIATLCFICLGLCGQEVRVKDNIITGCKGLPGDPKGGGRLCIKGANA---TYSAYRL
KSPLIK--ENGR--FRKASWEEALDRTVENLKRIDPT----EVGFHRGN-------HVMA
AYGTPNKVMCDNPARMANEKNFS---WID-ENSEFIMLFGINEATS--GQRKVADLKAVK
RGAKLVVVDPRRSETAN-IAEWIAIKPGTDGAMAMAMCYVLVKEDLYNKDFVENWTYGFE
AFRKRLER-TPEWAAEICGISAGTITRLAHEFAIAAPA--VGTN--SNTLHATQALIAMN
GLMGTFDAPGGP----KP-PNKTKL-----------DKGL-SG-P-LKAMLCYFGNPVMS
CGSEPSVKRAIEKLEFSCSIDCYMSNTTELCDVVLPDCTYLEQSRVWMYEISL-QRAIKP
MDSKSVVSIFQEIAKRLGGEFPWKNEDEFLENQLSN--ITLEELRKVGHI---YSTKTGK
YNFMNPLAEENGVDGLPDYKDPWEPPDEFMITGFFRVLEHEHTSTFNVSLMKACG-SNPV
WINYVDAKELGIANGDAVKITSPWASVEAVANVT-GIRQGVLAAAGGFGH--YPQGFNTN
MLLPN------ATPPLKYIKTKIEKI
>Desulfocapsaceae_bacterium_MDD3814680
QKTVVGGLCEMCFWRCQLVGKVRDGQLMKLEGNPKSIDNGTAICARGNAGVKLLYDVDRL
KYPLKNVGKRGEPVWKRISWKEALDECGSKLKAVVDQHGPQGICVFPHGASAKYPMHFFR
IVGTHNVSQCRGIRDSAYVSTISKAPMVDMSNTKVIFLIGSHLGENIHVSHIKSYMKGLQ
GGAKLIVADPRYSASAAKSDIWVQIKPGTDTAYLLAIMNYLVQNNKYDKEFVAKHTAGFD
KFSAAISEWTLDKAAKECDIPAAQIKEVADLLAANAPNVAIHPGRHVNDFQRERSLACLT
GLLGAYYVKGGW-----KSEHEFN-KVYPGTPTELIRDCAISGKPPIKGCVVWGQNPMQT
IPKQEKMKQVFNAMDFVMCVDVMPTDVTMWADILLPESSYLERHDQIKAGIAARMPLVAP
MERKDQIYITNEIAKRMGEKIPVQSIEELVNKDLAPANITLDSLKAGGIHPVP---EDFM
VNLFNEDVAAAGFPGAPTYKPVEDVPAGYARLLYGRAPVHTFNRTQNNVWLHHEMPTNPV
WLNDEVAAKLGLKDGDTVGFINSEG-VKTIVKVTPGIRKDCVYMYHGFGTAGVGQGVDDQ
SLITKAIDPETGCHGMRNNFVKLTK-
>Desulfocapsaceae_bacterium_MDO8948164
QKTVVGGLCEMCFWRCQLVGKVRDGQLMKLEGNPKSIDNGSAICARGNAGVKLLYDVDRL
KYPLKNVGKRGEPVWKRISWKEALDECGSKLKAVVDQHGPQGICVFPHGASAKYPMHFFR
TVGTHNVSQCRGIRDSAYVNTIGKAPMVDMSNTKVIFLVGSHLGENIHVSHIKSYMKGLQ
GGAKLVVADPRYSAAAAKSDIWVQIKPGTDTAYLLAIMNYLVKNNKYDKEFVAKHTSGFD
KFSTAISEWTLDKAAKECDIPAAQIKEVAELLAANAPNVAIHPGRHVNDFQRERSLACLT
ALLGAYYVKGGW----VKSEHEFL-KVYAGTPTELIRDCAISGKPPIKGCVVWGQNPMQT
IPKQEKMKQVFNAMDFVMCVDVMPTDVTMWADILLPESSYLERHDEIKTGVAPRMPLVAP
MERKDQVYITNEIAKRMGEKIPVQTLEELVDKTLASANITLASVKAGGIHPVP---EDFM
VQLFNEEIAAAGHPGAPTYKAVEEVPAGYARLLYGRTPVHTFNRSQNNVWLNHEMPNNPV
WLNDEVAAKLGLKEGDTVGFINSEG-VKTTVKVTPGIRKDAVYMYHGYGSAGVGKGVDDQ
SLITKAIDPETGCHGMRNNFVKLTK-
>Desulfocapsaceae_bacterium_MDO9041073
NREAIATICYICLGLCGQEVKVKDNIITGCKGLAGDPKGGGRLCIKGANA---TYSAYRL
KTPLIK--ENGR--FRKASWDEAMERTVENLKRIDPV----QVGFHQGN-------YVMA
AYGTPNKTMCDNPARMANEKNYS---WID-ANSKFILLFGINEATS--GQRKVTLLKAVK
NGAKLVVVDPRRCETAA-IAEWIAIKPGTDGAMAMGMCHVIVKEGLYDKEFVENWTYGFE
AFQKRLER-TPEWAAEICGVSAETIRRLAHEFAAAAPA--AGAN--SNTLHAVQALIALN
GLMGCFDAPGGP----KP-PNKIKL-----------NKGL-SG-P-LKAMLCYFGNPVMS
SGNEPSIKRAIEKLEFSCSIDCFMSNTTELCDVVLPDCTYLEQSRVWMYEISL-QKAINP
MQSRSIVSIFSELARRLGGEFPWKSDEEYMENQMRN--ITLDELRKVGHV---YSTKTGK
YNFMNPLAEENGVDGLPDYKDPWAPPDEFMITGYFRVLEHEHTSTFNVALMKQCG-TNPV
WVNFVDAKNLGITSGDEVIIASPWGETKAKAFVT-DIRQGVLGAAGGFGH--YPQGFNTN
VLMPN------GTPPLKYIKTNIRKA
>Desulfocapsaceae_bacterium_MDO9042099
QKTVVGGLCEMCFWRCQLVGKVRDGQLMKLEGNPKSIDNGVSLCARGNAGVKLLYDVDRL
KYPLKNVGKRGEPVWKRISWQEALDECGSKLKAVVDKHGPQGICVFPHGASAKYPMHYFR
TVGTHNVSQCRGIRDAAYVASTGKAPTVDMAGTKVIFLVGSHLGENIHVSHIKGYIKGLQ
NGAKLVVADPRYSAAAAKSDIWVQIKPGTDTAYLLAIMNYLVKNNKYDKEFVTKHTAGFD
KFSEAIAEWTLDKAAKECDIPAAQIKEVAELLAANAPNVAIHPGRHVNDFQRERSLACLT
ALLGAYYVKGGW-----KSEHEFN-KVHPGTPTELIRDCAISGKPPIKGCVVWGQNPMQT
IPKQEKMKAVFNAMDFIMCVDVMPTDVTMWADILLPESSYLERHDEIKSGIAPRMPLVAA
MERKDQVYITNEIAKRMGEKIPVQTLEELVDKTLAAANITLASVKEGGIHPLP---EDFK
VQLFSDEIDAAGFPGAPTYKAVEDVPAGHARLLYGRAPVHTFNRSQNNVWLNHEMPDNPV
WLNDEVAAKLGLKNGDTVGFINSEG-VKTTVKVTPGIRKDCVYMCHGYGSAGVGKGVDDQ
SLITKAVDPETGCHGMRNNFVKLTK-
>Desulfofundulus_australicus_WP_073162589
E--SVYSICFMCTVRCPIKVMVENDDVKLIEGNPHVAGIEGSICPKGAAGVRLLNDDERL
KRPLIRTGPRGSGQWREASWEEALDYVAAKLAEVKEKYGGRAIALTERALNSHISKTFLK
ALGSPNYFCCKGSLNTAFRTLTGTDGGVDWGKTKHIVLYGRNIFESLELKAVKQLMQALE
KGTRLTYIDPRVTVTATKAHKYLMIRPGTDLALNYALMHVILKEGLYDKEFVNRWVLGLK
ELQQFVEPYTPEWAEKETGIPAYEIVSLAREVSEAKPSVIFHYGYRCNEIYFRRSIIMLN
ALMGSIEAPGGINLTDLP--KEERCSRLPHGVVQMLPKAILEEDPPVKALLVWRFNPLLS
IPDYEYTRRALENLDLLVTIDIQFSEIAWYSDVVLPESTYLERGDSIQEALYMRRPAVSP
RDTKPGWEIMKSLADRLGGQFPYHTLEELWAYQLQGTGISISDFDEKGYVPDGLKTPSGK
IEFVSSLLEKNGFPSFPAYEPVPAPPEGYFRLMIGRAAAHTHVSTQNNPLLNELVPENVL
WINTRQAAKLGIKNGQMVEVIS--SRGRIRAFVTDLIHPEAVFMLHGFGHKCYGKGAMDA
LLQENITDMVGGSPALQGIYVTVRPI
>Desulfofundulus_luciae_WP_307402997_bacillota
E--TVYSICFMCTVRCPIKVMVENDNVKLIEGNPHVAGIEGSICPKGAAGVSLLNDDERL
KRPLIRTGPRGSGQWREASWEEALDYVAAKLAEVKEKYGGRSIALTERALNSHISKTFMK
ALGSPNYFCCKGSLNTAFRTLTGTDGGVDLGKAKHVILYGRNLFESLELKPVKQLIQALD
SGAKLTYIDPRVSVTATKAHKYLMIRPGTDLALNYALMHVILKEGLYDKEYVNRWVLGLK
ELQQFVEPYTPEWAEKETGIPAYEIVSLAREASEAKPAVIFHYGYRCNEIYFRRSIIMLN
ALMGSIEAPGGLNLTDLP--REERCPKFPHGVVQMLPKAILEEDPPVKALLVWRFNPLLS
IPDYENTRRALEKLDLVVTIDIQFSETAWYSDVILPESIYLERGDSIQEALYLRRPAVTP
RDTKPGWEIMKNLADRLGGQFPYQTLEDLWAYQLQGTGIKISDFDAKGYVPDGFKTPSGK
IEFVSSLLEENGFPSFPAYEPVAAPPEGYFRLMIGRTAAHTHVSTQNNPLLNELVPENVL
WINTRQAAKLGIKNGQMVEVIS--SRGRIRAFVTDLIHPEAVFMLHGFGHKCYGKGAMDA
MLQENVTDMVGGSPALQHIFVTVRPI
>Desulfofundulus_salinum_WP_121450609
E--TVYSICFMCTVRCPIKVMVENDDVKLIEGNPHVAGIEGSICPKGAAGVSLLNDDERL
KRPLIRTGPRGSGQWREASWEEALDYVAAKLAEVKEKYGGRSIALTERALNSHISKTFMK
ALGSPNYFCCKGSLNTAFRTLTGTDGGVDLGKAKHVILYGRNIFESLELKQVKQLMQAID
NGTKLTYIDPRVSVTATKAHKYLMIRPGTDLALNYALMHVILKEGLYDKEYVNRWVLGLK
ELQQFVEPYTPEWAEKETGIPAYEIVSLAREASEAKPAVVFHYGYRCNEIYFRRSIIMLN
ALMGSIEAPGGINLTDLP--REERCPKLPHGVVQMLPKAILEEDPPVKALIVWRFNPLLS
IPDYENTRRALEKLDFVVTIDIHFSETAWYSDVILPESIYLERGDSIQEALYLRRPAVTP
RDTKPGWEIMKNLADRLGGQFPYHTLEDLWAYQLKGTGINISDFAEKGFVPDGLKTPSGK
IEFVSSLLEQNGFPSFPAYEPVPAPPEGYFRLMIGRAAAHTHVSTQNNPLLNELVPENVL
WINTRQAAKLGIKNGQMVEVIS--SRGRIRAFVTDLIHPEAVFMLHGFGHKCYGKGAMDA
MLQENVTDMVGGSPALQHVFVTVRPI
>Desulfofundulus_sp_TPOSR_WP_166345709
E--TVYSICFMCTVRCPIKVMVENDNVKLIEGNPHVAGIEGSICPKGAAGVSLLNDDERL
KRPLIRTGPRGSGQWREASWEEALDYVAAKLAEVKEKYGGRSIALAERALNSHISKTFMK
ALGSPNYFCCKGSLNTAFRTLTGTDAGVDLGKAKHVILYGRNIFESLELKPVKQLMQALD
SGTKLTYIDPRVSVTATKAHKYLMIRPGTDLALNYALMHVILKEGLYDKEYVNRWVLGLK
ELQQFVEPYTPEWAEKETGIPAYEIVSLAREVSEAKPAVVFHYGYRCNEIYFRRSIIMLN
ALMGSIEAPGGLNLTDLP--KEERCPRLPHGVVQMLPKAILEEDPPVKALLVWRFNPLLS
IPDYENTKRALEKLDLVVTIDIQFSETAWYSDVVLPESIYLERGDSIQEALYLRRPAVSP
RDTRPGWEIMKSLADRLGGQFPYQTLEDLWAYQLQGTGISISDFDAKGFVADGLKTPSGK
IEFVSSLLEKNGFPSFPAYEPVPAPPEGYFRLMIGRTAAHTHVSTQNNPLLNELVPENVL
WINTLQAAKLGIKNGQMVEVIS--SRGRIRAFVTDLIHPEAVFMLHGFGHKCYGKGAMDA
LLQENVTDMVGGSPALQHVFVTVRPI
>Desulfofundulus_thermocisternus_WP_027355610
E--SIYSICFMCTVRCPIKVMVENDDVKLIEGNPHVAGIEGSICPKGAAGVRLLNDDERL
KRPLIRTGPRGSGQWREASWEEALDYVAAKLAEVKEKYGGRAIALAERALNSHISKTFLK
ALGSPNYFCCKGSLNTAFRTLTGTDGGVDWGKTKHIVLYGRNIFESLELKAVKQLMQALE
KGTRLTYIDPRVTVTATKAHKYLMIRPGTDLALNYALMHVILKEGLYDKEFVNRWVLGLK
ELQQFVEPYTPEWAEKETGIPAYEIVSLAREVSEAKPSVIFHYGYRCNEIYFRRSIIMLN
ALMGSIEAPGGINLTDLP--KEERCSRLPHGVVQMLPKAILEEDPPVKALLVWRFNPLLS
IPDYEYTRRALENLDLLVTIDIQFSEIAWYSDVVLPESTYLERGDSIQEALYMRRPAVSP
RDTKPGWEIMKSLADRLGGQFPYHTLEELWAYQLQGTGISISDFDEKGYVADGLKTPSGK
IEFVSSLLEKNGFPSFPAYEPVPAPPEGYFRLMIGRTAAHTHVSTQNNPLLNELVPENVL
WINTRQAAKLGIKNGQMVEVIS--SRGRIRAFVTDLIHPEAVFMLHGFGHKCYGKGAMDA
LLQENITDMVGGSPALQGVYVTVRPI
>Desulfofundulus_thermocisternus_WP_259498197
E--SVYSICFMCTVRCPIKVMVENDDVKLIEGNPHVAGIEGSICPKGAAGVRLLNDDERL
KRPLIRTGPRGSGQWREASWEEALDYVAAKLAEVKEKYGGRAIALAERALNSHISKTFLK
ALGSPNYFCCKGSLNTAFRTLTGTDGGVDWGKTKHIVLYGRNIFESLELKAVKQLMQALE
KGTRLTYIDPRVTVTATKAHKYLMIRPGTDLALNYALMHVILKEGLYDKEFVNRWVLGLK
ELQQFVEPYTPEWAEKETGIPAYEIVSLAREVSEAKPSVIFHYGYRCNEIYFRRSIIMLN
ALMGSIEAPGGINLTDLP--KEERCPRLPHGVVQMLPKAILEEDPPVKALLVWRFNPLLS
IPDYEYTRRALENLDLLVTIDIQFSEIAWYSDVVLPESTYLERGDSIQEALYMRRPAVSP
RDTKPGWEIMKSLADRLGGQFPYHTLEELWAYQLQGTGISISDFDEKGYVPDGLKTPSGK
IEFMSSLLEKNGFPSFPAYEPVPAPPEGYFRLMIGRAAAHTHVSTQNNPLLNELVPENVL
WINTRQAAKLGIKNGQMVEVIS--SRGRIRAFVTDLIHPEAVFMLHGFGHKCYGKGAMDA
LLQENITDMVGGSPALQGVYVTVRPI
>Desulfogranum_japonicum_WP_028579860
KKTVVGGVCEMCFWRCQLVGKVRDGRLVKIEGNPKSIDNGVSICARGNAGVKMLYDPDRL
KYPMKNVGKRGEPKWQRITWEEALDTCAEKLKGIVEEHGPEALAIFPHGASASYPFHFFH
TVGTPNVSQCRGIRDMAYVATIEKPPNVDMPNTKVLFLIGGHFGENVHVSHLKRYLKGLE
NGAKLIVVDPRFSASASKADVWVPIRPGTDTAMLLAIMNYLIENELYDADFVDEYGEGFE
EFAEGIKEWTLAKAAIECDIPVAQIKQVAEMLAENAPNVAIHPGRHVNDFQRQRALACLT
GLLGAFGVKGGF-----KSEHD---NPYTGTPTDLIRDAAITGKPPIKGCVVWGQNPIQT
IPNQEKTIQMLQQMDFVMCTDIQPTDITMFADILLPECSYLERYDYIKTGIAPRMPLVEP
GERKDGIWITNEIAKRMGGEIPVKDQVEMVNYRLSGVGLSLDKIREGGIHPVD---EDLT
IHFYNEDLEDEDYPPIPTYIPVDRAPAGYMRLLYGRSPLHTFNRTQNNAWLMAANDSNPV
WVNDKVAEALGLQDGDTVKLINQDG-VETTVKVTPGIRKDAVYMYHGFGSRGHNKGVDDT
SLITRAVDPETGCHGMRNNFVKLVK-
>Desulfogranum_marinum_WP_205220555
KKTVVGGVCEMCFWRCQLVGKVRDGRLVKIEGNPKSIDNGASICARGNAGVKLLYDPDRL
KYPMKNVGKRGAPKWQRITWDEALDTCATKLKNVIDEHGPESLAIFPHGASASYPFHFFH
TVGTPNVSQCRGIRDMAYMATIEQPPNVDMPNTKVIFLLGGHFGENVHVSHLKRYLKGLE
NGAKLVVVDPRFSASAAKADIWVPIRPGTDTAMLLAIMNYLIQNDKYAADFVDEYGEGFE
EFAEGIKEWTLEKAAAECDIPVAQIKEVADLLAANMPNVAIHPGRHVNDFQRQRALACLT
GVLGAFGVKGAF-----KSDHD---NSHDGTPTDLIRDAAITGKPPIKGCVIWGQNPIQT
IPNQEKTIKMLEQMDFVMCTDVMPTDITMYADILLPECSYLERYDYIKTGIAPRMPLVDP
EERKDGIWITNELAKRMGGEIPTKDQVEMVNTRLAGVGLSIDKIRADGIHPIS---EDMT
VIFYNEDLEDAGYPPIPTYIPVERAPQGYMRLLYGRSPVHTFNRTQNNAWLMAAMDSTPV
WLNDKVASKLGFKEGDTVSLENQDG-VKATVKVTPGIREDAVYIYHGFGSIGHNKGIDDT
SLITKAVDPETGCHGMRNNFVKLVK-
>Desulfogranum_marinum_WP_205220870
---SVYSICGMCTVRCPIRVESENNEVTWIEGNPHQ--LDGALCAKGSAGVALLNDTQRP
QQPLIREGARGAGRWREASWEEALDYVAEKLQRIKSEYGPESVVLSSRGPWQGMYKAFIH
AFGSPNYTTCGRNTHHASLSINGGRKAYDIKNAKHLVLFGRDMFSALRIAENNQTLDMLD
NGGRLTYVDVRQTMTGAKATRFFQVRPGTDYALALGVIHQVIKQGYYDKEFISNYVTGFD
ELCSFIEQYTPAWAAKECNIKEKDLLAFVEEIGEDRPNVIFHPGWNLDSFYASRAMHILN
VLMGNIEMKGGLRID-CA--KIKRG-KYNPGLAHLFFNNMLKEDPPIKAWIAMRHDLFSG
MPDPEQQKRALDKCDLLVSIDVNYSEFGWYSDVILPESTYLERDTPIVQQLAVRRRAVEP
KDTKSSCEIFTGLASRLGEEFPFKTMDELWAWQLEPTGYTMADFDEKGFIQDKFKTPSGK
IEIVSEKLDKAGLPSLKPFEAPEIPKKGMFRLIYGKVAVHTQGHTTNNPLLSELMPTNTV
WINTKQAKKLDIQTGDLVELSSADRSYNAEAHVTDHVHPEAVFTVHGFGKESFMAGISDQ
KLMVGEWDQAGGGVNLCDAFVYVTKS
>Desulfohalovibrio_alkalitolerans_WP_020886871
YSEVRRSYCGLC---CGTLLHMRDGKVFEVSGDPDHPVTRGMICERGLLMPEHIHHPGRV
NHPLKRVGARGEGKWERISWDQALDEVAEKLARLRDAHGPETLAFTHGT--------FFN
LFGSPNVCVCMCPSYATEYATYGA----NPRRAKCVVIWGRASNSSPVQSW-PALQQAKK
AGVTFIVVDPRRIEEVELADMWLQIRPGTDLALLLGWIRLVIEEELYDKEFVAKWTVGFD
EIRQAVRDYTPEKVSEITWLPVEQITAAARLYATSKPAQI-----GYNANQCARARAILR
AITGNLEVDGGE--TPISPAQK-QLDTYPVAHARDVFRAAIVKKPPVTAMFSVASNPMLS
FPDSPMVMQALMALDLYVVMEYYMTPSAALADYVFPSATTVEQ---WTTGFCMAPPGIEP
LERRDTYQFYRGLGLRLGEKWPWENLEQAYDYCLEPVGTTFAKLTEYG-----FGTPSGK
VELVSSIFKDMGCDPVPIYKEPLWPPEAYLVLITGSRFMPMYHSEHQIESARRAAPD-LV
FLHPETVAALGLADGQWVHVVSPKGKARMRLRASTAIHPKMADAQHGWW---FPEESNAN
MLCPMQCSPEIGSWPHSALLCRIEKA
>Desulfolucanica_intricata_WP_066637885
K--DVYSICLMCSVRCPIKVMVKNDDVKLIEGNPYAAGIEGSICPKGAAGVSLLNDHERV
KKPLIRTGPRGSGHWREATWDEALDYVAEKLKDIKDKYGARSIALTERSLNSHISKTFMK
AIGSPNYFCCKGSLNTAFRSLTGADGGVDIERAKHIILFGRNYFESIELKVVKQLTNALE
NGAKLTYIDPRVTVTATKAHKYLMIRPGTDLALNYALIHVIIKEKLYDKEYVERWVTGFK
ELQNFVEPYTPEWAEKETGIPAEEIISLAREAGEAKPSVIFHYGYRSNEVYVRRALIILN
ALMGSIEAPGGVRLTELP--EEERCAKFPHGVVQMLPKVILEEKPPVKGLIVWRHDPLLS
IPDYKNNKRAFDKLDLIVTIDIQYSETAWYSDVILPESIYLERGDSIQEVLFMRKPAVTT
RDTKPGWEIIKCLADRLNGEFPYNSLEDLWAYQLEGTGIDIKDFEEKGFVPDGFKTPSGK
IELMSSLFEENGIPSFPEYEQVKSPEEGYFRLLIGRNVAHTHVSTQNNPLLNELMPENLL
WINTDKAEKLGIKNGQMVEVAS--SRGKIRAYVTNLIHPEAVFMVHGFGRKCYNKGASDT
LLQENITDMVGGSPALQNVHVTVRPA
>Desulfomicrobium_baculatum_WP_015774507
QKT-HYTVCDMCFNRCGMIARVQNGRVVKLDPNPKFLKSRGMVCARGNAAVEHLYDPNRL
KTPLLRKGARGEGKWQQLTWEQALDHAAEQFTRIAEKYTRCGVMFSPGSMQSQFLIRFAE
VFGSYNVTLCLLSKNRAYLDTFGETP--DVLYSKYIIISGANPLEAIITPDTIDLIEARK
NGCKIVVLDPRYTKTAALADEWYAIRPGTDMAFFLALTNVITEERLYDPDFAEKMLFGLE
EYSAHVRQYTPEWAAGECGIPAEDIRRIAREIAAAAPAAMIYPGRRSDSTQIRRSMAIAN
ALLSNWDRPGG-VVRAVPWDDEDRIGMAPEGSFKLMRDAIIKEEPPIRGWFTFKTNFMQT
AANRNKTLEMLKHLDFVVNADIVMSDTAWYSDLVLPSPSFLERNDPVSALAVWRDAVVPA
MECRDMLSICTELSRRLGPEFNFTLDE-YRKSQLESIPEAFEAIKADGVYKFDLKTQAKK
IELFNQRYAHEGLDPMPVYKAPR-RKEGAFRLVVGRTAFFTH-SNTNNALLIEFMDENTL
WMHPRPAAGLGLKDGEMVEVASGVGKVQLALRLFEGMEEETVYMATGFGALVYNTGASIA
EVLEDHADFISGNMAMHETLVTVTRR
>Desulfomicrobium_norvegicum_SFL31729
QKT-HYTVCDMCFNRCGMIARVQNGRVVKLDPNPKFLKSRGMLCARGNAAVDHLYDPNRL
KTPLLRKGARGEGKWQQLTWEQALDHAAEQFTRIAEKYTRCGVMFSPGSMQSQFLIRFAE
VFGSYNVTLCLLSKNRAYLDTFGETP--DVLYSKYIIISGANPLEAIITPDTIDLMEARK
NGCKIVVLDPRYTKTAALADEWYAIRPGTDMAFFLALTNVITEERLYDPAFAEKMLFGLD
EYAAHVRQYTPEWAAGECGIPAEDIRRIAREIAAAAPAAMIYPGRRSDSTQIRRSMAIAN
ALLSNWDRPGG-VVRAVPWDDDDRIGMAPEGSFKLMRDAIIKEEPPIRGWFTFKTNFMQT
AANRNKTLEMLKHLDFVVNADIVMSDTAWYSDLVLPSPSFLERNDPVSALAVWRDAVVPA
MECRDMLWICTELSKRLGPEFDFTLDE-YRKLQLESIPEAFEAIKADGVYKFDLKTQAKK
IELFNQRYAHEGLDPMPVYKAPR-RKEGAFRLVVGRTAFFTH-SNTNNALLIQFKDENTL
WMHPRSAARQGLVDGEMVEVASAAGTVTLALRLFEGMEEETVYMATGFGALVHNRGASIA
EVLEDHADFISGNMAMHETLVTVTRR
>Desulfomicrobium_sp_MDO9584018
QKT-HYTVCDMCFNRCGMIAQVQNGRVVKLDPNPKFLKSRGMLCARGNAAVQHLYDPDRL
KTPLLRKGARGEGKWQQLTWEQALDHTAEQFTRIAEKYTRCGVMFSPGSMQSQFLNRFAE
VFGSYNITLCLLSKNRAYLDTFGETP--DVLYSKYILIAGANPLEAIITPDTIDLMEARK
NGCKIVVLDPRYTKTAALADEWFAIRPGTDMAFFLALTSVITEERLYDPDFAEKMLFGLD
EYAAHVRQYTPEWAAGECGIPAEDIRRIAREIAAAAPAAMIYPGRRSDSTQIRRSMAIAN
ALLSNWDRPGG-VVRAVPWDDADRIGMAPEGSFKLMRDAIIKGEPPIRGWFTFKTNFMQT
AANRNKTLEMLKHLDFVVNADIVMSDTAWYSDLVLPSPSFLERNDPVSALAVWRDAVVPA
MECRDMLWICTELSKRLGPEFDFTLDE-YRKSQLESIPEAFEAIKADGVYKFDLKTQAQK
IELFNQRYAHEGLDPMPVYKAPR-RKEGAFRLVVGRTAFFTH-SNTNNALLIEFKDENTL
WMHPRPAAKLGLKDAEMVEVESSAGKVALALRLFEGMEEETVYMATGFGALVHNRGASIA
EVLEDHADFISGNMAMHETLVTVTRR
>Desulfonatronospira_sp_MSAO_Bac3_WP_287042540
QKT-HYTACDMCFNRCGMIARKKNGVIKKLDPNPNCRKSRGMICAKGNAGIQHVYNPDRL
KHPLKRKGKRGEGKWERISWEEALDHTAEQMQKIADEYSRCGIMFTPGVAQSRFVEMFAE
VFGSYNFTLCLLSRNRAYLDTFGEVP--DVLHSRYIIIAGSNPLEAIMTPDTPDLVEARK
NGCKIVVLDPRFTKTAALADEWHQIKPGTDMAFFLAMCHEIVKGERF---CCPDNTHGYD
KFVEHIKDYTPEWAEKECGIPAEDIKRISKEITEAAPRAMVYPGRRSQSTQIRRAMAIAN
VLLDNWDRPGG-VVRGPPFPEPDRADQVPIGSFQLLREAIIKQEPPIRGWFSFKTNFLQT
GANRQKTIKMLENIDFFVNIDIMMSDTAWYADIVLPGNSFLEREDPVTALAFLRDPVIDN
MESRPPLWILQELAKRMDEEFDFTMDE-YREAQLRDLEGALEIMRQDGIYQAGLKTMSGV
KEIYNQRYEQWGIEPMPVYNPPQMPDKDEFRLIVGRPAYFTQ-SRTNNELLTEFMEENTL
HMNPDAAQRLGLEDGDLVEVESSSGKGRLRLEIDGGIEKQTVYMVTGFGSLIYQKGASIA
EIQEDAYDEICANMAMHETFVNV-RK
>Desulfonatronospira_sp_WP_291318641
HSEVRRSYCGLC---CGILLHMKNGRVFEVSGDPDHPVTRGLICERGLLMPEHIHHPDRI
NYPLKRKGERGEGKWERISWEQALDEVARKLAGLRDEHGPETLAFTHGT--------FFN
LFESPNVCICMCPSYATEYATYGA----NPRQAQCIVVWGRAANSSPVQTW-PALKDARD
KGVKFIVVDPRRIQEVEFADMWLQIRPGTDLAMMLGWIRLIIEDELYDREFVSDWTVGFD
ELKESVKEYTPEKVSEITWVPAEKIKAAARLYATSSPAQL-----AYNSNQCARARAILR
AITGNLEIEGGE--TPISPEQK-QLDTYPVAHARDVFQAATTGKPPVKAMFSVASNPMLS
FPDSRKVFEALKALELYAVMEYYMTPSAALADYVFPSATTVEQ---WTTGFCMSPPGIEP
MERKDTYQFYRGLGLRLGEDWPWENLEQVFDYCLEPVGLTFDELTSYG-----FGTPSGK
VELYSSIFEELGNDPLPRYKEPPWPSQRFLILITGSRFMPMYHSEQQIESAREVMPD-LV
LVNPDTAEELGLENGQWVKVISPQGEARVKLEKSAVMHPRMVDVQHGWW---FPEESNAN
MLCPMLCSPEIGSWPHSALMCRIEAA
>Desulfonatronospira_sp_WP_291318837
QKT-HFTACDMCFNRCGMIARKKNGVIKKLDPNPNCRKSRGMICAKGNAGIQHVYNPDRL
KHPLKRKGKRGEGKWERISWEEALDHTAEQMQRIADEHSRCSIMFTPGVAHSRFVEMFAD
VFGSYNFTLCLLSRNRAYLDTFGEVP--DVLHSRYIIIAGSNPLEAIMTPDTIDLIEAKK
NGCKIVVIDPRFTKTAALADEWHQIKPGTDMAFFLAMSHEIVKGERF---CCPENTHGYD
KFVEHIKDYTPEWAEKECGIPAGDIKRISKEITDAAPRAMVYPGRRSQSTQIRRAMAITN
VLLDNWDRPGG-VVRGPPFPEPDRAGQVPLGSFQLLREAIIKQEPPIRGWFSFKTNFLQT
GANRQKTIRMLENIDFFVNIDIMMSDTAWYADIVLPGNSFLEREDPVTALAFLRDPVIDN
MESRPPLWIIQELAKRLDGEFDFTMDE-YRDAQLRDLEGALDVMRQDGIYKAGLKTLSGV
KEIYNQRYEQWGIEPMPVYHPPEMPGEDQFRLIVGRPAYFTQ-SRTNNELLTEFMEENTL
HMNPDAAQRLGLEDGDLVEVESSSGKGRLRLEIDGGIEKQTVYMVTGFGSLIYQKGASIA
EIQEDAHDEICANMAMHETFVNV-RK
>Desulfonatronospira_sp_WP_291321376
HSEVRRSYCGLC---CGTLLHMKNGRVFEVSGDPDHPVTRGLICERGLLMPEHIHHPDRI
NHPLKRKGARGEGKWERISWEQALDEVARKLGALRDEFGPETLAFTHGT--------FFN
LFGSPNVCICMCPSYATEYATYGA----NPRQAECVVVWGRAANSSPVLAW-PALKDARD
RGVKFIVVDPRRIQEVEFAEMWLQIRPGTDLAMMLAWIRLIIEEDLYDREFVSNWTVGFD
ELKESVREYTPEKVSEITWVPADKIKAAARLYARSKPAQI-----AYNSNQCARARAILR
AITGNLEIEGGE--TPISREQK-QLDTYPAAHARDVFQAVTTGKPPVKAMLSVASNPMLS
FPDSKMVFEALQSLDLYVVMEYYLTPSAALADYVFPSATTVEQ---WTTGFCMSPPGIEP
MERKDTYQFYRGLGLRLGEKWPWENLEQVFDYCLEPVGLTFEELTRYG-----FGTPSGK
VELFSSIFEELGNDPLPKYKEPAWPPEQFLILITGSRFMPMYHSEQQIESAREVMPD-LV
LVHPDTAQELGLENGRWVKVISPQGEVRVKLQTSTIMHPRMVDVQHGWW---FPEESNAN
MLCPMFCSPEIGSWPHSALMCRIEAV
>Desulfonatronovibrio_sp_MSAO_Bac4_RQD63168
HSEVRRSYCGLC---CGILLHMKNGKVFEVSGDPDHPVTRGLICERGLLMPEHIHHPDRI
NYPLKRVGKRGEGKWQRISWDQALNEVAAKLSQLRESHGPETLAFTHGT--------FFN
LFGSPNVCICMCPSYATEYATYGA----NPRQAKCVVIWGRAANSSPVQAW-PALQQARE
QGVKFIVVDPRRIPEVDMADMWLQIRPGTDLALMLGWIRLIIAEELYDKDFVSKWTVGFD
ELKESVKEYTPEKVSEITWIPVDNIKAAARMYATSKPAQI-----GYNSNQCARARAILR
AITGNLEIAGGE--SPISPEQK-QLDTYPVAHARDVFQAAITRKPPVTAMISAASNPMLS
FPDSRMVFEALNSLELYVVMEYYMTPSAALADYVFPSATTVEQ---WTTGFCMSPPGIDP
MERKDTYQFYRGLGLRLGEKWPWDNLEQVFDYCLEPVGTTFKQLTRYG-----FGTPSGK
VELYSSIFEEFGCDPLPKYKEPLWPSAEFYILITGSRFMPMYHSEQQIEAAREVAPD-LV
LVHPDTAEKLGLKNNQWVNIISPKGKSRMKLRTSSIVHPRMVDAQHGWW---FPEESNAN
TLCPMQCSPEIGSWPHSALMCRIEAA
>Desulfonatronovibrio_sp_MSAO_Bac4_RQD67055
KKT-HFTACDMCFNRCGMIARVRNGVIEKIDPNPKFLKSRGMICARGNAAIKHIYDPDRL
KYPLRRTGKRGEGKWERISWDEALDYTAEKMLEIGEKYTRCGMMFIPGSMQSQLVHRFAE
IYGSYNITLCLLSKNRAYLDTIGEVP--DVFYSKYIIIAGANPFEAIITPDTMDFFEARK
NGCKIVVLDPRFTKTAALADEWYQIKPGTDMAFFLALCHVIVKEELYDRDCCPKMTYGFD
EFFLHIQQYTPEWAEKECGIPAEDIIRIAREITAAAPAAMVYPGRRTDSTQIRRAMAITN
ALLNNFDKPGG-VVKTIPWDDFDRVGLVPEGSFQLMREAIISGEPPIKGWFNFKTNFMQT
AANRNKTLEMINHLEFIVNIDIAMTDTAWYSDVVLPGASFLERKDPVSALAVLRDPVVPE
MESRSPFWICQELSKRMGGDFDFTIDE-YRLKQIDGLDGAMEAMLKDGVYQAGLKTLSGV
KEIYNQRYARSGVDPMPVYRKRRMPDKNQFRLVVGRTAFFTH-AQTNNELLTEFMEENVL
NMHPDSAQKMGLKDGDLIEVKSRVGSGRLRLELTEGIERQTVYMATGFGALVHKKGASIS
EVLEDYHDEISGNMAMHETLVSV-RK
>Desulfonatronum_lacustre_WP_028572432
E--KVFSVCGMCTVRCPIQVDVEDGECTYIQGNPHAPGLQGALCARGGAGLALLNDAERP
QFPMIRQGERGEGKWKRATWDEALDYVAEKIKTVTDVHGGKGVLWSDRGPFIDLHQAFMR
GLGSPNYCACARNVQHAALSVFGGRKVYDYKNAKHIVLQTRNLFEAINVKEVNDTLDALD
NGCKLTVIDIRATVTASKATRFFMVRPGTDYAFNLAVIHEILNKQLFDAEYASRFIQDLD
ALRAFTAQYTPEWAETETGVAAKELRVFVRELAAAGSSVIWHPGWMNDSFYMSRTAYIIN
ALLGSIGAKGGLKLVDYP--KEKRA-KYPPGLLHLAFKAIESEDPPVKAYIAYRHDPLMA
YPDPEALKKVFDKLDLMVSVTFSWSDTAWYSDVVLPLSTYLERESILAGKMFVRHRAVAP
RETKADWEILCGLAKRLGDKLAFDSIEDIWAYQLDGTGVKIEDFQAKGSVPDEFKTPSKK
IEMINQKWEKQGLPSLKPYVSPEKPGDGQFRITFGRCGVHTQGHTVNNAILAGQMSENVL
WMNDETAKAMGIADGQTVEV-A-ANGYSIKTFLTEFIHPEAVFMVHGFGHTAKGKGVADH
MLMPGKWDPAGGAIAMQEHFVTVRKV
>Desulfonatronum_sp_HDQ39615
E--SIFSVCGMCTVRCPIQVDVENDEVVYIQGNPYAPGLQGALCARGAAGLALLNDDERP
QFPMIREGARGEGKWKRVSWDEALDYVSEKLKAVMDKHGGRSVLWSDRGPFPDLHQAFMR
GLGSPNYCACARNVQHAAQSLFGGRKIYDYKNAKHIVLQTRNLFEAINVKEVNDTLDALG
NGCKLTVIDIRANISASKATRFFMIRPGTDYAFNLGVIHELLTKRLYDVEYASRFIQDLD
ALKAFVAPYSPEWAAEETGVSAKDLRAFVQELAQASPSVLWHPGWMNDSFYMSRTIYIIN
SLLGAIGAKGGLKLADFP--KEKRA-KHPPGLLHLAFKAIETGEPPIRAYICHRHDPLMA
YPDPEALKKVFDKLDLLVSTTFSWSDTAWYADVVLPLSTYLERESILAGKFFIRNRAVQP
RESKAEWEILCGLAKRLGDKLAFDSIEDIWAYQLEGTGVTLEDFKAKGSVPDEFKTPSGK
IELINQKWESQGLPSLKPYVSPDRPGDGRFRITFGRCGVHTQGHTVNNSLLSKQMPENIL
WMNEAVATKMGIAQGDLVEV-S-ANGYSIKAFVTEFIHPEAVFMVHGFGHTARGKGVADH
MLMPGKWDPAGGAIAMQEHFISVRKI
>Desulfonatronum_sp_SC1_WP_107736684
E--KVFSVCGMCTVRCPIQVDVEDGECTYIQGNPHAPGLQGALCARGGAGLALLNDAERP
QFPMIRQGERGEGKWKRVTWDEALDYVAEKIKTVTDVHGGKGVLWSDRGPFIDLHQAFMR
GLGSPNYCACARNVQHAAQSVFGGRKVYDYKNAKHIVLQTRNLFEAINVKEVNDTLDALG
KGCKLTVIDIRATVTASKATRFFMVRPGTDYAFNLAVIHEILNKQLFDAEYASRFIQDMD
ALQAFTAQYTPEWAETETGVSAKELRTFVEELATASPSVIWHPGWMNDSFYMSRTAYIIN
ALLGSIGAKGGLKLVDYP--KDKRA-KYPPGLLHLAFKAIETEEPPVKAYIAYRHDPLMA
YPDPEALKKVFDKLDLMVSVTFSWSDTAWYSDVVLPLSTYLERESILAGKMFIRNRAVPP
RETRADWEILGGLAKRLGDKLAFDSIEDIWAYQLDGTGVKIEDFQAKGSVPDEFKTPSKM
IEIINQKWEKQGLPSLKPYVSPDKPGEGQFRITFGRCGVHTQGHTVNNTILAGQMSENVL
WMNNETAKAMGIADGQTVEV-A-ANGYAIKTFLTDFIHPEAVFMIHGFGHTARGKGVADH
MLMPGKWDLAGGAIAMQEHFVTVRKV
>Desulfonatronum_sp_SC1_WP_107738110
RKS-HYTACDMCFNRCGMIARVQNGRVIKLDPNPKFLKSRGMLCARGNAATAHIYDPDRL
KHPLLRKGARGEGKWQRISWDQALDHIAEQFERIADKYTRCGVMFSPGSMQSQFLIRFAE
VFGSYNITLCLLSNHRAYLDTFGETP--DVLYTKYIIVAGANPYEAIITPDTIDLMEARK
NGCKMVVLDPRYTKTAALADEWYPIRPHTDMAFFLALAHVIIHEGLYDREFADEMLFGLD
ELREHVRKYTPEWAAGETGIPAEDIRRIARELAAAAPTAMVYTGRRTDSSQIRRSMAIVN
ALLANWDRPGG-VVRAIPWDDDDRIGMAPEGSFKLMRDAIIKEEPPIKGWFTFKTNFMQT
AANRNKTIEMLDHLDFIVNADIAMSDTAWYSDLLLPSPSFLERNDPVSALAIWRDAVVPA
MESRDMRYICTELSKRLGPEFDFTIDQ-YREWQLASIPEAAQAIREDGVYKFDLKTQAQK
IELYNQRYANMGLDPMPTYKPPR-QEEGKLRLVVGRTAFFTH-SNTNNALLIEFEEENTL
WIHPKTAEGMGFRDGERVFVTSDAARVELALKFFEGIEKETVYMTTGFGALVHNRGASIA
EVLEDHVDYISGNMAMHETFVTVSRK
>Desulfonatronum_sp_SC1_WP_107739033
HSGVRRSYCGLC---CGTLLHMKDGKVFEVSGDPDHPVTRGLICERGLLMPEHIHHPDRI
NYPLKRVGARGEGKWERISWDQALDEVAAKLSRLREAHGPETLGFTHGT--------FYN
LFGSPNVCICMCPSYATEFATYGA----NARQAKCLVVWGKASNSSPIQAW-PATQQAKR
NGATIIVVDPREIEEVALADMWLQIRPGTDLALMLGWIRLIIEEELYDADFVAQWTVGFE
ELRDAVREYTPEKVSEITWLPVDKITAAARIYATSKPAQL-----AYNSTQCARARAILR
GVTGNLEIPGGE--TPIGPEQK-QLDTYPVAHIRDVFQAAITKKPPITAMLSVASNPMLS
FPDPKMVFNALTALDLYVVMEYYMTPSAALADYVLPSATTVEQ---WVTGFCMAPPGIEP
LERRDTYQFYRGLGLRLGENWPWENLEQACDFRLEPTGLTFQELTAYG-----FGTPSGK
VELYSSIFEELGCDPLPAYKEPLWPPEEFLVLITGSRFMPMYHSEQQIESARKVNPD-LV
LLHPETAQELGLENDQWVSVISPKGKIRMRLRTSPRIHPKMADAQHGWW---FPEESNAN
VLCPLHCSPEIGSWPHSALLCRVEAA
>Desulfonatronum_zhilinae_SMP48794
HSGVRRSYCGLC---CGTLLHMKDGKVFEVSGDPDHPVTRGLICERGLLMPEHIHHPDRI
NHPLKRVGARGEGKWERISWDQALDEVAARLSRLRDAHGPETLGFTHGT--------FYN
LFGSPNVCICMCPSYATEFATYGA----NARQAKCLVVWGKASNSSPIQAW-PATQQARR
NGATIIVVDPREIEEVALADMWLQIRPGTDLALMLGWIRLIIEEELYDADFVAQWTVGFD
ELRDAVREYTPEKVSGITWLPVEQITAAARIYATSKPAQL-----AYNSTQCARARAILR
AITGNLEIPGGE--TPIGPEQK-QLDTYPVAHIRDVFQAAITKKPPITAMLSVASNPMLS
FPDPKMVFDALTALELYVVMEYYMTPSAALADYVFPSATTVEQ---WVTGFCMAPPGIEP
LERRDTYQFYRGLGLRLGENWPWENLEQACDFRLEPTGLTFRELTEYG-----FGTPSGK
VELYSSIFEELGCEPLPTYKEPLWPSDRFLILITGSRFMPMYHSEQQITSARKVNPD-LV
LLHPETARELGLENDQWVLVTSPKGKIRMRLRTSTRIHPRMADAQHGWW---FPEESNAN
MLCPLHCSPEIGSWPHSALLCRVEAA
>Desulfonatronum_zhilinae_SMP76459
RTT-HYTACDMCFNRCGMIARVQNGRVIKLDPNPKFLKSRGMLCARGNAATAHIYDPDRL
KHPLLRKGARGEGKWQRISWDQALDHTAEQFQRIAEKYTRCGVMFSPGSMQSQFLIRFAE
VFGSYNITLCLLSNARAYLDTFGETP--DVLYTKYIIIAGANPFEAIITPDSIDLMEARK
NGCKIVVLDPRYTKTAAMADEWFSIRPHTDMAFFLALAHVIIHEGLYDRQFADEMLFGLD
ELRAHVREYTPEWAAGETGIPAEDIRRIAREIAAAAPTAMVYTGRRTDSSQIRRSMAIVN
ALLANWDRPGG-VVRAIPWDDDDRIGMAPEGSFKLMRDAIIKEEPPIRGWFTFKTNFMQT
AANRKKTIEMLDHLDFIVNADIAMTDTAWYSDLLLPSPSFLERNDPVSALAIWRDAVVPA
MESRDMRWICTELSKRLGPEFDFTIDQ-YREWQLASIPEAAQAIKEDGVYKFDLKTQAQK
IELYNQRYANMGLDPMPTYKPPR-REEGKLRLVVGRTAFFTH-SNTNNALLIEFEEENTL
WIHPKTATRMGFGDGERVFVTSGVAQVELALKFFEGIEKDTVYMATGFGALVHNRGASIA
EVLEDHVDHISGNMAMHETLVTVSRK
>Desulfonatronum_zhilinae_SMP82379
E--KVFSVCGMCTVRCPIQVDVEDGECTYIQGNPHAPGLQGALCARGGAGLALLNDSERP
QFPMIRQGERGEGKWKRVTWDEALDYVAEKIKAVTDAHGGKGVLWSDRGPFIDLHQAFMR
GLGSPNYCACARNVQHAAQSVFGGRKVYDYKNAKHIVLQTRNLFEAINVKEVNDTMDALD
NGCKLTVIDIRGTVSASKATRFFMVRPGTDYAFNLSVIHEILNKQLFDAEYASRFIQDLD
ALRAFTAQYTPEWAETETGVSAKELRVFVRELAAAGSSVIWHPGWMNDSFYMSRTAYIIN
ALLGSIGAKGGLKLVDYP--KEKRA-KYPPGLLHLAFKAIESEEPPVKAYIAYRHDPLMA
YPDPEALKKVFDKLDLMVSVTFSWSDTAWYSDVVLPLSTYLERESILAGKMFVRHRAVAP
RETKADWEILCGLARRLGDKLAFDSIEDIWAYQLDGTGVKIEDFQAKGSVPDEFKTPSRK
IEMINQKWEKQGLPSLKPYVSPEKPGDGQFRITFGRCGVHTQGHTVNNAILAGQMSENVL
WMNDETAKAMGIADGQTVEV-A-ANGYSIKTFLTEFIHPEAVFMVHGFGHTAKGKGVADH
MLMPGKWDPAGGAIAMQEHFVTVRKV
>Desulfonauticus_sp_MDK2921035
E--KKYSICGMCTSRCPIEVDVEDGEIKFIQGNRQ-SGVRGGLCARGAAGKALIEDAERP
QYPLIREGKRGEGKWRKASWDEAFSYVAEKLKDITAQYGARSILWSDRGPFADLNKAFVK
ALGTPNYCTCARNVQHAALSLFGGRKVYDFKNAKHVILQTRNIFEAINVSECVGLMDALE
KGCKLTVIDVRATITAGKADNFFLIRPGTDYAFNLAVIHEILAKEYYDKKFVNKYFNGLQ
ELRSFVEPYSPEWAEQETGISAQAIKEFVQELAAASPSVIWHPGWNNDSFYVSRTIYIIN
ALLGSIGAKGGLNLAAFP--KEKRA-KYKPGLLHLAFKAIEEEDPPLKAYLCFRHDPLMA
FPDPERLKQILDKLELIVSITFSWSETAWFADVVLPLSPYLERESILATKFIRRQRVVEP
RNTKAEWEIIAGLAKALGEQLSFNSIEEIWNFQLEGTGVKIEDFNQNGMVPDNFKTPSGK
IEIINPKWEEAGIPSLKPYESKPSPEEGWFRLTIGRSPVHTQGHTINNALLVEQMPENVV
WINKEVADKMGIQDGDLIEV-SGANGYKTRAFVTPFIHPEAIFMVHGFDSAARNRGVADH
KLMTGIWDPAGGAIALQEHFVQIKKL
>Desulfonauticus_submarinus_WP_159427732
E--KKYSICGMCTSRCPIEVDVEDGEIKFIQGNRQ-SGVRGGLCARGAAGTALIEDAERP
QYPLIREGARGEGKWRKVSWEEAFAYVAERLKEVIDKYGTKSVLWSDRGPFADLHKAFVR
AIGSPNYCSCARNVQHAALSLFGGRKVYDFKNAKHVVLQTRNLFEAINVSECVGMMDALE
KGCKLTVIDVRATITAGKADTFFMIRPGTDYAFNLAVINEILRKKLYDSHYVNKYFEGLS
ELRSFVEPYTPEWAEEETGIPAKALRNFVQELAAASPSVIWHPGWNNDSFYVSRTIYIIN
ALLGSIGAKGGLNLAAFP--KEKRA-KYKPGLLHLAFKAIETEDPPLKAYICYRHDPLMA
FPDPNQLKKILDKLDFLVSVTFSWSETAWYADVVLPLSPYLERESIIATKFIVRQRCVEP
RDTKADWEIICGLAKAMGEKLSFDSIEDIWNFQLNGTGVKIEDFNKNGMVPENFKTQSGK
IEIIAPKWEEAGVPSLKPYEPKPHPEEGSFRLTVGRCAIHTQGHTINNALLVEQMPENVL
WINRDVAKSMGIEDGDIVEV-DANNGYKMRAFVTPFIHPEAVFMVHGFDSAARNRGVADH
KLMIGVWDKAGGAVALQEHFVKIKKI
>Desulfopila_aestuarii_WP_084553923
KKTKVRTICTYCAVGCGIEAEVHNGVWVRQEIAADHPVSRGGHCCKGAGAIDMVTSPKRM
KNPMKK--VNG--KWTNITWDQAITEIGDKLLAIREKDGPDALHFNGSATEMAYQRKFAA
FWGSNNIDI-HSTTVAGVANTWGAMTLNDMRHAKSLIFIGSNAPEAHPISMQH-ILHAKE
NNAPIIVVDPRRTKLAAKATDFVRIRPGTDAAFMLGLINVITTNGWEDKEFIRTRV-GYE
ELLAVTKDYTPEAVEEITGISAEQTRHVAKVLAENRPTSLMGGTQHSIGSSITRTFCLLQ
LVLGNMGKSGGGNFRGLPAG-KCRVMQLPFSLARWY-EGVLG-QP-LKAMIQWGCGA-NS
NSQYNRVVQAYNKLELLVVVDPFPTMAAAACDYLLPSASQYETSGSVTST---RHKVVDP
VNSKDDYQIMELLVNKLG--FA-QVPED-LR-ELGTNGQTPERIKKYGMPPEHF-APFG-
-----N-----AARC-VVWNFPDRPPDQFYVITTGRMVEHMGAGAESNQYLAELQPEMYA
EINPRLGNNLGFRDGDMVWIESPEGKIKVKAFFTERVDEKTIFLPYHFAGMKYPEGECGN
VVTNYGYDIITQIQATKDGLCKVSKA
>Desulfopila_inferna_WP_205234596
KREKINTICTYCSVGCGIEAEVHNGVWVRQDIAADHPVSRGSHCCKGAGAIDMVTSPKRL
KHPMKK--VNG--KWTTISWDQAMNEIGDKLMEIRENDGPDALHFNGSATEMAYQRKFAA
FWGSNNVDI-HSATVAGVANTWGAMTLNDMRHAKSFIFIGSNPPEAHPVAMQH-ILHAKE
NNAPIIVVDPRRSKLAAKASDYVRIRPGTDAAFMLGLIREIVANGWEDKEFIRTRV-GYE
ELLETVQKYTPEEVEDVTGIPADQTRHVAKLLANNRPTSLMGGTQHSIGSSITRSFCLLQ
LVLGNMGKSGGGNFRGLPAG-KCRVMQKPFTLSRWY-EGVNQ-QP-IKAMIQWGCGA-NS
NSQYHKVKQAYDKLDLLVVIDPFPTMAAAACDYLLPSASQYETSGSVTST---RYKVVDP
VNSKDDYQIMELLVNKLG--FA-QVPED-IR-ELGTNGQTPERIKKYGMPPDHF-APFG-
-----N-----AARC-IVWQFPDRPPDQFYVITTGRMVEHMGAGAESNQYLAELQPDMYA
EINPRLANDMGIRDGQMMWVESPEGKIKVKAFVTERVDEKTIFLPYHFAGMKYPEGECGN
VVTNYGYDIVTQIQATKDGLCKISKA
>Desulfopila_sp_IMCC35006_WP_136812570
QREVVGGVCEMCFWRCQLVGKKRGDRLVKLEGNPKSIDNGTTICGRGNAGIQLLYDPDRL
KYPLKNVGERGNPKWKRISWKEALDECGTKLKAIRDKYGPQGLCMFPHGATAKYPMHFMR
TIGTHNVSQCRGIRDTAYLATIGKAPDVDMANAKVIFLLGCHFGENVHVSHIKRYIQGLQ
NGAKLIVVDPRYSASAAKSDIWVKIKPGTDTAFLLAIMNYLVVNKKYDAEFIDEYGEGFE
EFKQGIKDWSLAKAAKECEIPVAQIKEVADMLAANAPNVSIHPGRHVNDFQRQRSLACLT
GLLGAYFVKGGW-----KSDHERN-PLYPGTPTDLIRDAALTGKPPIKGAVIWGQNPIQT
IPGQEKMKKVLQQMDFVMCVDVMPTDITMWADILLPEASYLERHDLIKTGITARMPLVAP
MERKDHVYITNEIARRMGEKIPVQTVAELVDKDLSVAKLSLAQLKKGGIHPMP---DDFE
IYFYNEDIADAGFPGVPTYVPVEQSPAGYARLLYGRVPLHTFNRTQNNVWLHHAMPDNPV
WINDKVATKMGLKDGDVVGFINQEG-VKTTVKTTPGIRTDAVFMAHGYGTAAVNAGVDDT
SLITKTVDPETGAHGMRTNFVKLTK-
>Desulfopila_sp_IMCC35006_WP_136814572
---SVYSICGMCTVRCPIRVESEDNKITWIEGNPHL--LGGALCAKGTAGQALLEDHERP
QQPLIRVGARGAGRWREASWEEALDYVADKLKDIKKNYGPESAVLSSRGPWQQMYKAFIH
AFGSPNYTTCGRNTHHASLSINGGRKAYDVKNAKHLVLFGRDMFSALRIAENHQTLDMLD
KGGRLTYVDVRQTMTGAKATRFFQVRPGTDYALALGVIHQVIKQGYYDKDFLARYVTGFE
ELCTFVEEYTPAWAAKECGVKEKDILAFVEEIGADRPNVIFHPGWNLDSFYASRAMHILN
VLMGNIELKGGLRID-CP--KIKRG-QYTPGLAHLFFNHMLSEDPPIKAWIAMRHDPFSG
MPDPEKQKLAMDKCDLLVSIDTNYSEFGWYSDVILPESTYLERDNFIVQQLTLRRKAVEP
KNTKSSWEIFTELANRLGHDFPFKTIEELWAWQLEPTGYTMADFDAKGFIPDKFKTPSGK
IEIISELLTKTGLPSLKPFVSPEAPEKDMLRLIYGKVAVHTQGHTTNNPMLSELMPTNTA
WIHTKKAKKLGIQSGDLLELSSADKSYCVAAHVTDHVHPEAVFTVHGFGKESFMAGVSDQ
KLMIGNWDQAGGGVNLCEIFVHVKKS
>Desulforamulus_profundi_WP_099081971
K--HEYSICLMCTVRCPIKVMVQHDDVKLIEGNPYVTGIEGSICPKGAAGVSLLNDNERL
KKPLIRTGPRGSGQWREATWEEALDYVAGKIREIKNNYGSRSIALTERALNSHISKTFMK
AIGSPNYFCCKGSLNTAFRSLLGADGGVDLENAKHVILYGRNYFESLELKQVKQLTRAME
KGTRLTYIDPRVTVTATKADQYLMIRPGTDLALNYALMNVIIKEELYDKEFVDRWVEGFA
ALKKFVEPYTPQWAEQETGIPAREIINLAREANDARPAVIFHYGYRSNEIYIRRSLIILN
ALMGSIEAPGGINLTGLP--PDERCPKFPHGVVQLLPQAILSEDPPIKGLIVWRHDPMLS
IPDYETNRRAMEKLDLLVAIDIQFSETAWLADVILPESIYLERGDSIQELLFIRKPAVTP
RDTRPGWEIMKHLAERLGGQFPYNSLEELWSYQLADTGISLEDFNAKGFVPNGFKTPSGK
IEFVSSLLEKHGYSSFPPYEPVNPPAEGTFRLMIGRNAVHTHVSTQNNPLLNELVHENLL
WINTGEAEKLGIRNGQMVEVCS--SRGKIRAFTTDHIHPEAVFMLHGFGRRCFNRGASDT
LLQENITDRIGGSPALQHVCVSVRPV
>Desulforhabdus_sp_TSK_WP_269467796
Q--QIFSVCGMCTVRCPIQAEVEDGVCTFLQGNPHASGIKGAICARGSAGLGLINDDERP
QVPLIRTGKRGEGQWREASWEEALDYVAERMKSVMDAHGGRSVLFSDRGPFRDLHMSFMR
GLGSPNYCSCARNVQHAALSVFGGRKVYDLKNARHVVLQTRNIFESINVKEVNDLAEAMA
NGCKLTVIDIRANTTSCKADRFFMVRPGTDYAFNLAIIHVLMSEKLYDADFARLWINDLN
DLYRFVEPYTPDWAEKETGVPAQEIIAFVRELAKAKPSVIWHPGWMTDSFYVCRSIYLIN
ALLGAIGAKGGLRLVDFP--KDKRA-KYPPGLLHLAFKAMETEDPPLKAYIAYRHDPLMG
FPDPEALKKILDKLDLLVSVTFSWSDTAWFSDVVLPLSPYLERESILACKFFVRHRALKP
RDTRADWEILCGLAKRLHEPLSFNSIEEIWNYQLEGTGVTMKDFESTGMVPNEFKTASGK
IDILSERLEKAGLPSLKPYESPARPQDGRFRITFGRCPVHTQGHTVNNPYLYEEMPENVL
WLNKDVGEAMRLQDGEEVEV-S-SSGHTIKVKLTEFIHPEAVFMVHGFGHTAFGKGILDN
NFMHGLWDPAGGGVAMQEHFVTVKKI
>Desulforhopalus_sp_IMCC35007_TKB06305
KKQTVRTICTYCAVGCGIEAEVHNGVWVRQEIAADHPVSYGGHCCKGAGAIDMVTSPKRL
KNPMKK--VNG--KWTNLTWDQAINEIGDKMLAMREKDGPDSLMFLGSANEMAYQRKFAA
FWGSNNVDI-HSTTVAGVANTWGAMTLNDIRHAKSMIFIGSNAPEAHPISMQH-ILYAKE
NNAPIIVVDPRRTKLAAKGTDYVRIRPGTDAAFMLGLINAIVTNGWEDKEFIRTRV-GYE
EMVAVAKDYTPEEVENITGIPASETLRIAELLANNRPTSLMGGTQHHIGSSITRTFCILQ
LVLGNMGKSGGGNFRGLPAG-KCKVMSKPFTLARWY-EGVLG-QP-IKALVQWGCGS-NS
NSQYTRVKRAYDKLDLLVIVDPFPTMAAVACDYLLPSASQYETSGSVSST---RNKVVDP
VNCKDDYQIMELLVKKLG--FA-QLPED-IR-ELGTNGQTPERIKLYGLPPEHF-APFG-
-----N-----AARC-VVWNFPDRPPDQFYVITTGRMVEHMGAGAESNQYLAELQPEMYA
EINPRLANDLGIRDGSMMTVESPEGKITVKAFHTERVDEKTIFLPYHFAGQKYPEGEVGN
AVTNYGYDIITQIQATKDGLCKIAKA
>Desulforhopalus_sp_IMCC35007_WP_136871604
QPEVVGGVCEMCFWRCQLVGKKRGDRLVKLEGNPHSIDNGSSICARGNAGVQLLYDPDRL
KYPLKNVGERGNPKWKRISWEEALDECGSKLKAIEEKYGAHGISVFPHGSSAKYPMHFFR
TVGTHNVSQCRGIRDTAYLATIGMAPYVDMPNAKVIFLLGGHFGENIHVSHIKQYIKGLQ
NGAKLVVVDPRYSASAAKSDIWVQIKPGTDTAFLLAIMNYLISNNKHNAEFIDEYGDGFD
EFKEGITDWTLEKAAKECEIPAEQIKEVAELLAANAPNVSIHPGRHVNDFQRQRALACLT
GVLGAFFVKGGW-----KSEHEMD-PLFPGTPTELIRDTALSGKPPIKGCVIWGQNPIQT
IPGQEKMKDVLRQMDFVMCVDVMPTDITMWADILLPEASYLERYDLIKTGIAPRIPLAEP
MERRDQVYITNEIAKRMGESIPVQSNKELVEKDLLVAGLTLEQIIKGGIHPVP---EDFE
VIFYNEDIEDAGFPGIPTYQPVEQPPKGYARLLYGRVPVHTFNRTQNNVWLNKSMPENPV
WINDAVATALGLKDGDMVGFINQDG-VKTTVKTTPGIRKDSVYMAHGYGSAGVNAGVDDT
SLISKTVDPETGAHGMRNNFIQLIK-
>Desulforhopalus_sp_IMCC35007_WP_136872681
---SVYSICGMCTVRCPIRVESQDNKITWIEGNPYQ--LDGALCAKGTAGVAMMNDTERP
QQPLIRVGARGAGRWRKASWDEAFDFVADKLKTIKKDFGPESVVLSSRGPWQDMYKAFIH
AYGSPNYTTCGRNTHHASLSINGGRKAYDIKNAKHLVLFGRDMFSALRIAENNQTLDMLE
NGGRLTYVDVRQTMTGVKATRFFQVRPGTDYALALGVIHQVIKKGYYDKDFLDRYVTGFD
KLCTFIEEYTPAWAAKECDVKEKDILAFVEEIGQDRPNVIFHPGWNLDSFYASRAMHILN
VLMGNIEMKGGLRID-CP--KIKRG-EYKPGLAHLFFSHMISEDPPIKAWIAMRHDPFSG
LPDPERQKLAMDKCDLLVSIDTNYSEFGWYSDIILPESTYLERDTPIVQQLTLRRKAIEP
VDTKSSCEIFTALAQRLGEEFPFKTMEELWAWQLEPTGYTMADFDKKGFIPEKFKTPSGK
IEIISEKLTSNNLPSLKPFVAPDAPEKGMFRLIYGKVAIHTQGHTTNNPLLSELMPTNTL
WVNTKQAKKLGIVSGDLVEVSSKDRSYNVAAHVTDHVHPEAVFTTHGFGKESYLAGLSDQ
KLMIGEWDKAGGGVNLCEAFVYVKKS
>Desulforhopalus_sp_MCK9175329
DREAIATLCFICLGLCGQELRVKDNIITGCKGLPGDPKGAGRLCIKGGNA---TYSAYRL
KSPLIK--ENGR--FRKASWEEALDLTVKNLKRINPS----EVGFHRGN-------HVMS
AYGTPNKVMCDNPARMANEKNFS---WID-ENSEFIMLFGMNEATS--GQRKVADLKAVK
RGCKLVVIDPRCSETAE-IAEWIAIKPGTDGAMAMAMCYVLVKEDLYDKEFVEKWTYGFE
AFKKRLER-SPEWAAEICGISAGTITRLAQEFAIAAPA--VGTN--SNTLHATQALMAMN
GLMGTFDAPGGP----KP-PNKTKL-----------DKGL-SG-P-LKAMLCYFGNPVMS
SGSEPSIKRAIEKLEFSCSIDCYMSNTTELCDVVLPDCTYLEQSRVWMYDISL-QRAIEP
MDSKSVVSIFQEIAKRLGGEFNWKNEDEFLENQLRN--ITLEELRKVGHI---YSTTTGK
YNFINPLAEKNGVDGLPDYKTPWEPPDDHMVLGFFRVLEHEHTSTFNVSLMKACG-SNPV
WINYVDAKKLGIADGDAVKISSPWNSVEATAKVT-GIRQGVLATAGGFGH--YPQGFNTN
MLLPN------ATPPLKYIKTRIEKI
>Desulforhopalus_sp_NOR23164
QREVVGGVCEMCFWRCQLVGKKRGDRLVKLEGNPKSIDNGAAICARGNAGIQLLYDPDRL
KYPLKNVGERGKPKWKRISWKEALDECGSKLKAVQDKYGPQGLCMFPHGSTAKYPMHFMR
TVGTHNVSQCRGIRDTAYLATMGMAPHVDMPNAKVIFLLGGHFGENVHVSHIKRYIKGLQ
NGAKLIVVDPRYSASAAKSDIWVKIKPGTDTAFLLAIMNYLVTEDKYDTEFIEEYADGFD
EFKAGIKDWSLEKAAKECDIPASQIKEVAEMLAANSPNVSIHPGRHVNDFQRQRSLACLT
GLLGAYFVKGGW-----KSEHEVN-QLYPGTPTELIRDAALTGKPPIKGCVIWGQNPIQT
IPGQEKMKDVLKQMDFVMCVDVMPTDATMWADILLPEVSYLERYDYIKTGITARMPLAAP
MERKDQVYITNEIAKRMGEKIPVQTVEEMVEKNLSVAKLSLAQLKKGGIHPMP---EDFE
VLLYNEDIADAGFPGVPTYVPVEQAPAGYARLLYGRVPVHTFNRTQNNIWLNKAMPDNPV
WLNDKAAAEMGLKDGDVVGFINQEG-IKTTVKTTPGIRKDSVFMAHGYGSSGVDAGVDDT
SLITKTVDPETGAHGMRNNFVKLTK-
>Desulforhopalus_sp_NOR23618
---SVYSICGMCTVRCPIRVESENNQITWIEGNPHL--LGGALCAKGSAGEALLEDHERP
QQPLIRVGARGAGRWREASWDEALDYVADKMKGIKKNYGPESVVLSSRGPWQAMYKAFIH
AFGSPNYTTCGRNTHHASLSINGGRKAYDIKNAKHLVLFGRDMFSALRIAENHQTLDMLD
NGGRLTYVDVRQTMTGTKATRFFQVRPGTDYALALGVIHQVIKKGYYDKDFLEKYVSGFA
ELCTFVEEYTPAWAAKECGVKEKDIIAFVEEIGADRPNVIFHPGWNLDSFYASRAMHILN
VLMGNIELKGGLRID-CG--KIKRG-EYTPGLAHLFFNRMLSEDPPIKAWIAMRHDPFSG
MPDPEQQKLAMDKCDLLVSIDTNYSEFGWYSDVILPESTYLERDTPIIQQLAVRRKAVEP
KDTKSSWEIFTGLANRLSDDFSFKTIEELWAWQLEPTGYTMADFEEKGFIPENFKTPSGK
IEIVSEKLNKTGLPSLKPFASPNAPAKGMFRLIYGKVAVHTQGHTMNNPLLSELMPTNTA
WIHTKKAKKMGIQTGDLLELSSADRSYNVAAHVTDHVHPDAVFTVHGFGKESFMAGVSDQ
KLMIGDWDQAGGGVNLCEVFVHVKKS
>Desulfoscipio_geothermicus_WP_092486227
Q--DVFSICLMCTVRCPIKVMVENDDVKLIEGNPHAPGIEGSICPKGAAGVSLLNDNQRL
EKPLLRTGPRGSGQWREVTWEEALDYVAEKLQEIKDNYGARAIALTERALNSHISKTFMR
AIGSPNYFCCKGSLNTAFRSLTGTDAGVDLARTKHVILYGRNYFESFELKAVKQLTKAME
KGARLTYIDPRITVTATKADKYLMIRPGTDLALNYALMHVIIKEGLYDKEYVSRWVIGFE
ALKDFVQPYTPQWAEQETGIPAREIVSLARAAGTAKPAVIFHYGYRSNEIYVRRSIIMLN
ALMGSIEAPGGIRLTDLP--PEARCPQLPNGVVQLLPKVILEEDPPVKGLIVWRHDPLLS
IPDYEYTKRAFNNLDFIVAIDINFSETAWQADVILPESIYLERGDSIQEVLFMRKPAVSP
RDTKPGWEIIKKLAERLGGQFPYNSLEDLWAYQLEGTGITVEDFATTGFVPNGFKTPSGK
IEFISSLLEESGFPSLPVYEPVNPPAEGHFRLMIGRNIAHTHVSTQNNPLLNELMPENLL
WINSRAAEKLNIQNGQTVEVIS--SRGKIRAFVTDLIHPEAVFMVHGFGRRCFSKGASDT
LLQENISDMIGGSPALQHVYVTVRPV
>Desulfosediminicola_flagellatus_WP_136807646
---SVYSLCGMCTVRCPIRVESEDNKITWIEGNPHL--LGGALCAKGSAGTALVEDNERP
QQPLIRVGARGAGRWREASWDEAFDFIADKLSTIKKEHGAESVVLSSRGPWQAMYKAFIH
AFGSPNYTTCGRNTHHASLSINGGRKAYDIKNAKHLVLFGRDMFSALRIAENHQTLDMLD
KGGRLTYVDVRQTMTGAKATRFFQVRPGTDYALALGVIHEVIKKGLFDKKFIDRYVTGFE
ELCKFVEQYTPAWAAKECGVKEKNILAFVEEIAQDAPNVIFHPGWNLDSFYASRAMHILN
VLMGNIEMKGGLRID-LG--KIKRG-EYNPGLAHLFFNNMLKEDPPIKAWIAMRHDPFSG
MPDPEQQKLAMDKCDLLVSIDTNYSEFGWYSDIILPESTYLERDTPIVQQLALRRKAIEP
KDTKANWEIFCGLASRLGEEFPFKTIEDIWEWQLEPTGYTMADFDEKGFVPDNFKTPSGK
IEIVSEKLTKAGLPSLKEYESPAAPEKGMFRLIYGKIAVHTQGHTINNPLLSELMPTNTV
WIHTKQAKKLGIESGDLLEVSSADKSYSVAAHVTDHVHPEAVFTVHGFGKDSFRAGLSDQ
KLMVGDWDQAGGGVNLCEVFVHVKKS
>Desulfosediminicola_flagellatus_WP_136809710
KKEKVNTICTYCSVGCGIEAEVHNGVWVRQDIAADHPVSRGAHCCKGAGAIDMVTSPKRL
KNPMKK--VNG--KWTNITWDQAMNEIGDKLLAIREKDGPDALHFNGSATEMAYQRKFAA
FWGSNNVDI-HSATVAGVANTWGAMTLNDMRHAKSFIFIGSNPPEAHPVSMQH-ILHAKE
NNAPIIVVDPRRSKLAAKASDYVRIRPGTDAAFMLGLINVIVKNGWEDKEFIRTRV-GYE
ELVETVQPYTPEEVESVTGIPAEQTLHVAKTLAENRPTSLMGGTQHSIGSSITRAFCLLQ
LVLGNMGKSGGGNFRGLPAG-KCRVMHKPFTLSRWY-EGVNQ-QP-IKAMVQWGCGA-NS
NSQYHKVVQAYNKLDLLVVVDPFPTMAAAACDYLLPSASQYETSGSVTST---RDKVVDP
VNSKDDYQIMELLVTKLG--FA-QVPED-IR-ELGTNGQTPERIKKYGMPPEHF-APFG-
-----N-----AARC-VVWNFPDRPPDQFYVITTGRMVEHMGAGAESNQYLAELQPEMYA
EINPRLGNNLGFRDGEMVWIESPEGKIKVKAKFTERVDEKTIFLPYHFAGMKYPEGECGN
VVTNYGYDIITQIQATKDGLCKVSKA
>Desulfosediminicola_ganghwensis_WP_136795589
KKKKVQTICTYCSVGCGIEAEVQNGVWVRQDIAADHPVSRGAHCCKGAGAIDMVTSPKRL
KSPMKK--VGG--KWTTISWDQAMNEIGDKLLKIRENDGPDALHFNGSATEMAYQRKFAA
FWGTNNVDI-HSATVAGVANTWGAMTLNDMRHAKSFIFIGSNPPEAHPVSMQH-ILHAKE
NNAPIIVVDPRRSKLAAKASDFCQIRPGTDAAFMLGLINVIVANGWEDKEFIRTRV-GYE
EMLEVVKNYTPEIVSDVTGIPVDQIHHVARTLAENRPTSLMGGTQHSIGSSITRTFCLLQ
LVLGNMGKSGGGNFRGLPGG-KCRVMHKPFTLSRWYVEGVED-QP-IKAMIQWGCGA-NS
NSQYHKVVDAYNKLDLLVIVDPFPTMAAAACDYLLPSASQYETSGSVTST---RYKVVDP
VDSKDDYQIMELFVNKLG--FA-QSPED-IR-ELGTNGQTPERIKKYGMPPEHF-APFG-
-----N-----AARC-VVWNFPDRPPDQFYVITTGRMVEHMGAGAESNQYLAELQPDMYA
EINPRLANNLGFRDGEMVWIESPEGKIKVKAFLTERVDDKTIFLPYHFAGMKYPEGEPGN
VVTNYGYDIVTQIQATKDGLCKVTKA
>Desulfosediminicola_ganghwensis_WP_136798359
---SVYSLCGMCTVRCPIRVESEDNTITWIEGNPHL--LGGALCAKGSAGPALVEDSERP
QQPLIRVGDRGAGRWREASWDEAFDYVADKLSTIKREHGAESVVLSSRGPWQAMYKAFIH
AFGSPNYTTCGRNTHHASLSINGGRKAYDIKNAKHLVLFGRDMFSALRIAENHQTLDMLD
KGGRLTYADVRQTMTGAKATRFFQVRPGTDYALALGVIHEVIKRELFDKKFIEKYVSGFE
ELCAFVEQYTPAWAAKECGVKEKNILAFVDEIAEDAPHVIFHPGWNLDSFYASRAMHILN
VLMGNIEMKGGLRID-LG--KIKRG-EYNPGLAHLFFNNMLKEDPPIKAWIAMRHDPFSG
MPDPEQQKLAMDKCDLLVSIDTNYSEFGWYSDIILPESTYLERDTPIVQQLALRRKAIEP
KDTKANWEIFCELASRLGEEFPFKTIEDIWQWQLEPTGYTMADFDEKGFVPDNFKTPSGK
IEIVSEKLTKAGLPSLKEYESPEAPEKGMFRLIYGKIAVHTQGHTINNPLLSELMPTNTV
WIHTKQAKKLGIESGDLLEVASADKSYSVAAHVTDHVHPEAVFTVHGFGKDSFRAGLSDQ
KLMVGDWDQAGGGVNLCEVFVHVKKS
>Desulfospira_joergensenii_WP_022668025
S--SVFSVCGMCTVRCPIKVQVQNGRVSFIEGNPHVPAMKGAVCPRGAAGTGLIYDHERP
QTPLIREGERGEGKWRKASWEEAFDHVADRLGQIKETHGARAIAFTDRGPFRDIHRAFLK
GLGTPNYNSCARNVQHSALSLTGGRKAYDLKNSKHVILQFRNIFESVNVQEVNNLMDAME
KGCRLSVIDIRSNVSASKANNFMKIRPGTDYAFNLAVIHELIHKRLYNDKFVRKYIEGFR
DLEQFVVPYTPEWAEQETGIPADTLKSFVKEIADAAPAVIWHPGWMADSFYICRSIYIIN
ALLGSYGAKGGLKFMDYP--KEKRA-KYKPGLAHLLFEAMETEDPPVKAYIAYRHDPLMG
YPDPDRVKKMWDKLDLLVSVTFSWSDTAWYSDVVLPLSPYLERESIIATKFFVRRRAVDP
CDTKSDWEIVSGLAKRLDPELAFETREDVWNFQLQGTGLTIEDFDEKGMVPQDFKTPSGK
IEMISQKLEDNGIPSLKPYESPKKPEEGEFRITFGRCALHTQGHTVNNPMLYEQMPENVL
WIHTQEAEKLGISDGDTVNV-S-QDGYTIKAKVTDIIHPEAVFVIHGFGHRAFGKGLADN
KFMKGIWDKAGGAIAYQEHFVKVSKA
>Desulfosporosinus_acididurans_WP_047809485_bacillota
KGN-VTTICEQCVWRCGVIAKVDNGIVKKLEGNPDHPNNVGKLCPRGNAGIETLYSPDRI
KFPLIRAGARGSGLWRRASWDEALTYTADQMKKIKDKYGAKAMMFNSTDLSQPFFEILLK
AYGSPNYGLCFNAMTTGFLYTYGPQP--DYKNCKYMIFAGRNLAEGISNNETQEMIEMIA
RGTKVVVLDPRFSKTASKATEWLPIRPGTDSAFFLAIINIIIKEKLFKKDFITTYTQGFD
DLVQEVKDYTPKWAEQKCEIPAATIERIAREFAAAAPAAIAHPNWRTNSFQTERAIAVLN
ALIGNWAQPGG-ENTAHPPPQGIRLWQYPYGVIQTMRDNILSGKPEAKGWLISRQNPILS
IPERQKTINAFMKLDFVAVIDIQASDTAYYADVILPESSYLERYDGLIPIIFIRQPVIEP
LDTKSSLMIYKELADKLGGDLPYKDERDLLAKQLKPFSITLDELEKAGHYKKDFQTSSGK
IEISSSIMAQMGKKAVPAWDEPPRPPKDHYYLLTGKTAQHTQMFTQNNRWLLEVFSENRA
WLHTSVAAKLGIKTDDDVVLESDVGKVTIKAKVTEGIRPDCIFMVGGFGHVAYKLGASDS
ALHKTITDPLSGSSALSETFVTVSKA
>Desulfosporosinus_fructosivorans_WP_135545339_bacillota
KGK-VTTICEQCVWRCGVIAKVENGVVKMLEGNPNHPNNLGKLCPRGNAAIETMYSPDRI
KFPLIRAGARGSGLWRRASWDEALSYTAEQMKKIKDKYGAKAMMFNSTDLSQPFFEILLK
AFGTPNYGLCFNSMTTAFLYTYGPQP--DYSQCKYMIFTGRNLAEGISNNETQEMIEMVA
KGVKVVVLDPRFSKTAAKATEWLPVRPGTDSAFFLAMIHVIVAEKLYDEVFVNKYTQGFE
DLVTEVKEYTPEWAEKKCEIAATTIQRIAREFAAAAPAAIAHPNWRTNSFQTERAIAVLN
ALMGNWAQPGG-ESTAHPPPQGIRLWQYPYGVIQTMRDNILSGKPEAKGWLISRQNPVLS
VPERQKTINALMKLDFVAVIDIQASDTAYYADVILPESYYLERYDGLIPIIFIRQPVIEP
LDTKSSLMIYKELADKLGGELPYKDEMDLLSQQLKPFPVSLEDLKRAGYYKKDFQTSSGK
IEISSSIMAQMGKKAVPTWNEPPRPKEDQYYLLTGKTAQHTQMFTQNNRWLLEVFPVNRA
WLHTSVAKKIGVKTDDDVVLESEVGKVTIKAYVTEGIRPDCIFMVGGFGHVSYGLGASDS
ALHKTVTDPISGGSALSETFVKVSKA
>Desulfosporosinus_metallidurans_WP_075363715_bacillota
KT-TVYSACEMCRNQCPIAVHVKNGKVVKVDGHPDDPAMGGSLCGRGQAGPSLLYDPQRI
KKPMIRTGARGEGKFKEVSWNEAYQYISDQLKKVIDKSGAESVALASRKPHDLFFRTIGQ
GIGTPNMFTCPMTRSVALDTTFGEGI--DYGNTKYLISLSRNWFEGIHVPQAKAVMKALN
NGAKMVILDPRFSVSASKG-EWMPIKATTELAFVMAMANIMINENLYDKDFVAQYVEGFD
QWAEAVKDKTPEWAAQETGLAREDIVRVTREFAAAKPHAILDFGWRTNDFQLRRAIMMVN
MMIGNFEVAGGYYLPLRPAPKKPRITPGQDGGVGQIPISILTGKPPIQAWLVHRFNPIIT
LGNSEQTIEAIKKLDFILTCDVYMTDTAYYSDVVLPENTYLERFEQVYDMYVLRQPAVSS
VDTKPHWQIYKELGEKMGSKFPYQTIEEVLNQQLTPAGLTLDQMKEKGFWK--IATKSKK
IEFFSEEVEEATKEGIPVYVKHPQPEEGTFRFVQGKVAVHTNAGTANVPVLNELMSTNSL
WINTVSANKLGIKDGDDIIISSGKFEHKGKAKVTEGIRPDTVFAYHGFGRIAYGKGINVN
KLVTGQLGTVAN-SVTSMDFVTLKKA
>Desulfosporosinus_metallidurans_WP_075363986_bacillota
KGT-VTTICEQCVWRCGVMAKVENGVVKKLEGNPDHPNNLGKLCPRGNAGIETMYSPDRI
KFPMIRAGARGSGLWRRASWDEALSYTADQMKKIKDKYGAKAMMFNSTDLSQPFFEILLK
AYGTPNYGLCFNAMTTGFLYTYGPQP--DYKHCKYMIFTGRNLAEGISNNETQEMIEMVA
RGVKVVVLDPRFSKTAAKATEWLPTRPGTDSAFFLAMINVIIKEKLYNATFVKTYTQGFE
DLTTEVKDYTPEWAEQKCEIPATTIRRIAREFAAAAPAVIAHPNWRTNSFQTERAIAVLN
ALMGNWAQPGG-ENTAHPPPPGMRLWQYPYGVIQTMRDNILTGKPEAKGWLISRQNPVLS
IPERQKTINALMKLDFVAVIDIQASDTAYYADVILPESSYLERYDGLIPIIFIRQPVIEP
LETKSSLMIYKELADKLGGELPYKDEKDLLTLQLKPFPVSLEELQRAGHYKKDFQTSSGK
IEISSSIMAQMGKKAVPTWNEPPRPAADHFYLLTGKTAQHSQMFTQNNRWLLEVFSENRA
WLHTSVADKIGVKTDDRVVLESEVGKVSIKAYVTEGIRPDCIFMVGGFGHIAYKLGASDS
ALHKTVTDPISGGSALSETFVTVSKA
>Desulfosporosinus_nitroreducens_WP_252471600_bacillota
KGK-VTTICEQCVWRCGVIARVEDGVVKMLEGNPDHPNNLGKLCPRGNAGIETLYSPDRI
KFPLIRAGARGSGLWRRASWDEALSYTAEQMKKIKDKYGAKAMMFNSTDLSQPFFEILLK
AYGTPNYGLCFNSMTTGFLYTYGPQP--DFSKCKYMIFTGRNLAEGISNSETQEMIEMVA
RGVKVVVLDPRFSKTASKATEWLPVRPGTDSAFFLAMINVIIKEKLYNEAFVNQYTQGFE
DLVTEVKDYTPEWAEKKCEIPATAIRRIALDFAEAAPAAIAHPNWRTNSFQTERAIAVLN
ALMGNWAQPGG-ESTLHPAPIGIRLWQYPYGVIQTMRDNILTGKPEAKGWLISRQNPVLS
IPERQKTINALMKLDFVAVIDIQASDTAYYADVILPESYYLERFDGLIPIIFIRQPVVEP
LDTKSSLMIYKELADKLGGELPFKDEKDLLSQQLKPFAVDLEELQRVGHYQKDFQTSSGK
IEISSGIMAQMGKKAVPTWNEPPRPEKDQYYLLTGKTAQHTQMFTQNNRWLLEVFPENRA
WLHTSVAAKIGVKMNDNVVLESEVGKVSVKAYVTEGIRPDCIFMVGGFGHVAYGLGASDS
ALHKTITDPISGGSALSETFVTVSKA
>Desulfosporosinus_nitroreducens_WP_302050055_bacillota
KGK-VTTICEQCVWRCGVIARVEDGVVKMLEGNPDHPNNLGKLCPRGNAGIETLYSPDRI
KFPLIRAGARGSGLWRRASWDEALSYTAEQMKKIKDKYGAKAMMFNSTDLSQPFFEILLK
AYGTPNYGLCFNSMTTGFLYTYGPQP--DFSKCKYMIFTGRNLAEGISNSETQEMIEMVV
RGVKVVVLDPRFSKTASKATEWLPVRPGTDSAFFLAMINVIIKEKLYNEAFVNQYTQGFE
DLVTEVKDYTPEWAEKKCEIPATAIRRIALDFAEAAPAAIAHPNWRTNSFQTERAIAVLN
ALMGNWAQPGG-ESTLHPAPIGIRLWQYPYGVIQTMRDNILTGKPEAKGWLISRQNPVLS
IPERQKTINALMKLDFVAVIDIQASDTAYYADVILPESYYLERFDGLIPIIFIRQPVVEP
LDTKSSLMIYKELADKLGGELPFKDEKDLLSQQLKPFAVDLEELQRVGHYQKDFQTSSGK
IEISSGIMAQMGKKAVPTWNEPPRPEKDQYYLLTGKTAQHTQMFTQNNRWLLEVFPENRA
WLHTSVAAKIGVKMNDNVVLESEVGKVSVKAYVTEGIRPDCIFMVGGFGHVAYGLGASDS
ALHKTITDPISGGSALSETFVTVSKA
>Desulfosporosinus_orientis_WP_014185866_bacillota
KGK-VTTICEQCVWRCGVIAKVENGVVKMLEGNPNHPNNSGRLCPRGNAGIETLYSPDRI
KFPLIRAGARGSGLWRRASWDEALNYTAEQMTKIKEKYGAKAMMFNSTDLSQPFFEILLK
AYGTPNYGLCFNAMTTGFLYTYGPQP--DYSNCKYMIFTGRNLAEGISNSETQEMIEMVA
KGVKVVVLDPRFSKTASKATEWLPVRPGTDLAFFLAMIHVIIKEKLYNPEFVNKYSQGFE
DLAAEVQEYTPEWAEKKCEIPAETIERIAREFAAAAPAAIAHPNWRTNSFQNERAIAVLN
VLIGNWAQPGG-ENTVHPPPAGIRLWQYPYGVIQTMRDNILTGKPEAKGWLISRQNPVLS
IPERQKTINALMKLDFVGVIDIQASDTAYYADVILPESSYLERFDGLIPILFIRQPVIEP
LETKSSLMIYKELADKLGGELPYQDEKDLLRKQLEAFPVTLEELQQAGHYRKDFQTSSGK
IEISSSIMAQMGKKAVPTWSEPPRPDKDHYYLLTGKTAQHTQMFTQNNRWLLEVFPENRA
WLHTSVAAKIGVKSNDEVVLESEVGKVSIKAYVTEGIRPDCIFMVGGFGHVAYSLGASDS
ALHKTVTDPISGSSALSETFVTVSKA
>Desulfosporosinus_sp_BG_WP_068966909_bacillota
KGK-VTTICEQCVWRCGVIAKVENGVVKKLEGNPNHPNNLGKLCPRGNAGIETLYSPDRI
KFPLIRAGARGSGLWRRASWDEALSYTAEQMKKIKDNYGAKAMMFNSTDLSQPFFEILLK
AYGTPNYGLCFNAMTTGFLYTYGPQP--DYRNCKYIIFTGRNLAEGISNNETQEMIEMVA
RGAKVVVLDPRFSKTAAKATEWLPVRPGTDSAFFLAMINVIITEKLYNETFINRYTQGFE
DLVTEVKDYTPEWAEKKCEIAATTIRRIARDFAAAAPAAIAHPNWRTNSFQNERAIAVLN
ALIGNWAQPGG-ESTAHPPPPGMRLWQYPYGVIQTMRDNILTGKPEAKGWLISRQNPVLS
IPERQKTINALMKLDFVAVIDIQASDTAYYADVILPESSYLERYDGLIPIIFIRQPVIEP
LDTKSSLIIYKELAEKLGGELPYKDEVDLLSKQLKPFPASLKELQRVGHYKKDFQTSSGK
IEILSGIMAQMGKKAVPTWNEPPRPEEGQYYLLTGKTAQHSQMFTQNNRWLLEVFSVNRA
WLHTSVATKIGVKTDDDVVVESEVGKVSIKAYVTEGIRPDCIFMVGGFGHVAYGLGASDS
ALHKTVTDPISGGSSLSETFVTVRKA
>Desulfosporosinus_sp_BRH_c37_KUO71240_bacillota
KGK-VTTICEQCVWRCGVMAKVENGVVKRLEGNPNHPNNLGRLCPRGNAGIETMYSPDRI
KFPLIRAGARGSGLWRKASWEEALSYTAEQMKKIKDKYGAKAMMFNSTDLSQPFFEILLK
AYGTPNYGLCFNAMTTGFLYTYGPQP--DYSHCKYMIFTGRNLAEGISNNETQEMIEMVA
KGVKVVVLDPRFSKTASKATEWLPVRPGTDSAFFLAMIHVILAEKLYAEAFVRKYTQGFE
DLVTEVQDYTPEWAEKKCEISATTIQRIARDFAAAAPAAIAHPNWRTNSFQTERAIAVLN
ALMGNWAQPGG-ESTAHPPPPGIRLWQYPYGVIQTMRDNILTGKPEAKGWLISRQNPVLS
IPERQKTINALMKLDFVAVIDIQASDTAYYADVILPESSYLERYDGLIPIIFIRQPVIEP
LDTKSSLMIYKELADKLGGELPYKDELDLLSQQLNPFPVSIEDLKGAGHYKKDFQTSSGK
IEISSSIMAQMGKKAVPTWNEPPRPEVDHYYLLTGKTAQHTQMFTQNNRWLLEVFPINRA
WLHTSVATKLGVKSDDEVVIESEVGKVTIQAYVTEGIRPDCIFMVGGFGHVAYGLGASDS
ALHKTVTDPISGGSSLSETFVRVSKA
>Desulfosporosinus_sp_FKA_WP_088187226_bacillota
KGN-VTTICEQCVWRCGVIAKVDNGIVKKLEGNPDHPNNVGKLCPRGNAGIETLYSPDRI
KFPLIRAGARGSGLWRRASWDEALTYTADQMKKIKDKYGAKAMMFNSTDLSQPFFEILLK
AYGSPNYGLCFNAMTTGFLYTYGPQP--DYKNCKYMIFAGRNLAEGISNNETQEMIEMIA
RGTKVVVLDPRFSKTAAKATEWLPIRPGTDSAFFLAIINIIIKEKLFKKDFITTYTQGFD
DLVQEVKDYTPKWAEQKCEIPAVTIERIAREFAAAAPAAIAHPNWRTNSFQTERAIAVLN
ALIGNWAQPGG-ENTAHPPPQGIRLWQYPYGVIQTMRDNILSGKPEAKGWLISRQNPILS
IPERQKTINAFMKLDFVAVIDIQASDTAYYADVILPESSYLERYDGLIPIIFIRQPVIEP
LDTKSSLMIYKELADKLGGDLPYKDERDLLAKQLKPFSITLDELEKAGHYKKDFQTSSGK
IEISSSIMAQMGKKAVPAWDEPPRPPKDHYYLLTGKTAQHTQMFTQNNRWLLEVFSENRA
WLHTSVAAKLGIKTDDDVVLESDVGKVTIKAKVTEGIRPDCIFMVGGFGHVAYKLGASDS
ALHKTITDPLSGSSALSETFVTVSKA
>Desulfosporosinus_sp_FKB_WP_088226460_bacillota
KGA-VTTICEQCVWRCGVIARVENGVVKKLEGNPDHPNNVGKLCPRGNAGIETLYSPDRI
KFPLIRAGARGSGLWRRASWDEALTYTAGQMKKIKDKYGAKAMMFNSTDLSQPLFEILLK
AYGTPNYGLCFNAMTTGFYYTYGPQP--DYKNCKYMIFAGRNLAEGISNNETQEMIEMIA
RGTKVVVLDPRFSKTASKATEWLPVRPGTDSAFFLAILNVIIQEKLYNQDFITTYTQGFD
DLVQEVKEYTPEWAEKKCEIPGATIERIAREFAAAAPAAIAHPNWRTNSFQTERAIAVLN
ALIGNWAKPGG-ENTAHPPPPGMRLWQYPYGVIQTMRDNILTGKPEAKGWLISRQNPILS
IPERQKTINAFMKLDFVAVIDIQASDTAYYADVILPESSYLERYDGLVPIIFIRQPVIEP
LDTKSSLMIYKELADKLGGDLPYKDERDLLAKQLKPYPISLDELEKAGHYQKDFQTSSGK
IELSSSIMAQMGKKAVPTWDEPPRPSQGHYYLLTGKTAQHSQMFTQNNRWLLEVFSENRA
WLHTSVAAKLGVKTDDKVILESDVGKVTIKAQVTEGIRPDCIFMVGGFGHVAYKLGASDS
ALHKTVTDPLSGGSALSETFVTVSKA
>Desulfosporosinus_sp_I2_WP_045575049_bacillota
KGK-VTTICEQCVWRCGVIARVEDGVVKRLEGNPNHPNNLGKLCPRGNAGLETMYSPDRI
KFPLLRAGARGSGLWRRASWDEALSYTAEQMQKIKDNYGAKAMMFNSTDLSQPFFEILLK
AYGSPNYGLCFNAMTTGFLYTYGPQP--DFSKCKYMIFAGRNLAEGISNNETQEMIEMVA
RGVKVVVLDPRFSKTASKATEWLPVRPGADSAFFLAMIHVIIREKLYNETFVKQYTQGFD
DLVTEVEEYTPEWAEKKCEIPAATIRRIAQDFAAAAPAAIAHPNWRTNSFQTERAIAVLN
ALIGNWAKPGG-ESTAHPAPPGIRLWQYPYGVIQTMRDNILTGKPEAKGWLISRQNPVLS
IPERQKTINAMMKLDFVAVIDIQASDTAYYADVILPESSYLERFDGLIPILFIRQPVVEP
LDTKSSLMIYKELAEKLGGELPYQDEKDLLAKQLQPFPVALDELQRLGHYKKDFQTSSGK
IEISSSIMAQMGKKAVPTWNEPPRPEQDHFYLLTGKTAQHTQMFTQNNRWLLEVFPENRA
WLHTSVATKIGVKTDDEVVLESEVGKVSIKAYVTEGIRPDCIFMVGGFGHVAYSLGASDS
ALHKTVTDPISGGSALSETFVTVSKA
>Desulfosporosinus_sp_MCO5387162_bacillota
KGK-VTTICEQCVWRCGVIARVEDGVVKMLEGNPDHPNNLGKLCPRGNAGIETLYSPDRI
KFPLIRAGARGSGLWRRASWDEALSYTAEQMKKIKDKYGAKAMMFNSTDLSQPFFEILLK
AYGTPNYGLCFNSMTTGFLYTYGPQP--DFLKCKYMIFTGRNLAEGISNSETQEMIEMVA
RGVKVVVLDPRFSKTASKATEWLPVRPGTDSAFFLAMINVIIKEKLYNEVFVNQYTQGFE
DLVTEVKDYTPEWAEKKCEIPATAIRRIALDFAEAAPAAIAHPNWRTNSFQTERAIAVLN
ALMGNWAQPGG-ESTLHPAPIGIRLWQYPYGVIQTMRDNILTGKPEAKGWLISRQNPVLS
IPERQKTINALMKLDFVAVIDIQASDTAYYADVILPESYYLERFDGLIPIIFIRQPVVEP
LDTKSSLMIYKELADKLGGELPFKDEKDLLSQQLKPFAVDLEELQRVGHYKKDFQTSSGK
IEISSGIMAQMGKKAVPTWNEPPRPEKDQYYLLTGKTAQHTQMFTQNNRWLLEVFPENRA
WLHTSVAAKIGVKMNDDVVLESEVGKVSIKAYVTEGIRPDCIFMVGGFGHVAYGLGASDS
ALHKTITDPISGGSALSETFVTVSKA
>Desulfosporosinus_sp_MDR3542326_bacillota
KGK-VTTICEQCVWRCGVIARVENGIVKKLEGDPNHPNNSGKLCPRGNAGIETLYSPDRI
KFPLIRAGARGSGLWRRASWDEALSYTAEQMKKIKDNYGAKAMMFNSTDLSQPFFENLLK
AYGTPNYGLCFNAMTTGFLYTYGPQP--DYRNCKYIIFTGRNLAEGISNNETQEMIEMVA
RGVKVVVLDPRFSKTAAKATEWLPVRPGTDSAFYLAMINVLIAEKLYDETFVQRYTQGFD
DLVTEVKDYTPEWAEKKCEIAATTIRRIAREVAAAAPAAIVHPNWRTNSFQNERTIAVLN
ALLGNWAQPGG-ENTAHPPPPGIRLWQYPYGVIQTMRDNILTGKPEAKGWLISRQNPVLS
IPERQKTINALMKLDFVAVIDIQASDTAYYADVILPESSYLERFDGLVPIIFIRQPVIEP
LETKSSLMIYKELAEKLGGELPYKDEKDLLTQQLKPFPVSLEELQRVGHYKKDFQTSSGK
IEISSGIMAQMGKKAVPTWNEPPRPEEGRYYLLTGKTAQHTQMFTQNNRWLLEVFPVNRA
WLHTSAATKLGVQTDDEVVVESDVGKISIKAYVTEGIRPDCIFMVGGFGHVAYRLGASDS
ALHKTITDPISGSSCLSETFVMVSKA
>Desulfosporosinus_sp_MDR3585825_bacillota
KGK-VTTICEQCVWRCGVIARVENGIVKKLEGDPNHPNNLGKLCPRGNAGIETLYSPDRI
KFPLIRAGARGSGLWRRASWDEALSYTAEQMKKIKDNYGAKAMMFNSTDLSQPFFEILLK
AYGTPNYGLCFNAMTTGFLYTYGPQP--DYKNCKYIIFTGRNLAEGISNNETQEMIEMVA
RGVKVVVLDPRFSKTAAKATEWLPVRPGTDSAFYLAIINVIVAEKLYDETFVKRYTQGFE
DLVTEVKDYTPEWAEKKSEIPATTIRRIARELAAAAPAAIVHPNWRTNSFQTERAIAVLN
ALLGNWAQPGG-ESTAHPPPPGSRLWQYPYGVIQTMRDNILTGKPEAKGWLISRQNPVLS
IPERQKTINALMKLDFVAVIDIQASDTAYYADVILPESSYLERFDGLVPIIFIRQPVIEP
LETKSSLMIYKELAEKLGGELPYKDEKDLLSQQLKPFPVSLEELQQVGHYKKDFQTSSGK
IEISSGIMAQMGKKAVPTWNEPPQPEEGHYYLLTGKTAQHTQMFTQNNRWLLEVFPVNRA
WLHTSVATKLGVKTDDEVVLESEVGKISIKAYVTEGIRPDCIFMVGGFGHVAYRLGASDS
ALHKTVTDPISGGSALSETFVTVNKA
>Desulfosporosinus_sp_OT_WP_009622763_bacillota
KGK-VTTICEQCVWRCGVVAKVENGVVKKLEGNPNHPNNLGKLCPRGNAGIETLYSPDRI
KFPLIRAGARGSGLWRRTSWDEALSYTAEQMKKIKDNYGAKAMMFNSTDLSQPFFEILLK
AYGTPNYGLCFNAMTTGFLYTYGPQP--DYRNCKYIIFTGRNLAEGISNNETQEMIEMVA
RGAKVVVLDPRFSKTAAKATEWLPVRPGTDSAFFLGMINVIITEKLYNEPFINRYTQGFE
DLVTEVKDYTPEWAEKKCEVAATTIRRIARDFAAAAPAAIAHPNWRTNSFQNERAIAVLN
ALIGNWAQPGG-ESTAHPPPPGMRLWQYPYGVIQTMRDNILTGKPEAKGWLISRQNPVLS
IPERQKTINALMKLDFVAVIDIQASDTAYYADVILPESSYLERYDGLIPIIFIRQPVIEP
LDTKSSLIIYKELAEKLGRELPYKDEVDLLSRQLKPFPVSLQDLQRAGHYQKDFQTSSGK
IEISSGIMVQMGKKAVPTWNEPPRPEEGQYYLLTGKTAQHSQMFTQNNRWLLEVFSVNRA
WLHTSVAKKIGVKTDDDVVVESEVGKVSIKAYVTEGIRPDCIFMVGGFGHVAYGLGASDS
ALHKTVTDPISGGSSLSETFVTVRKA
>Desulfosporosinus_sp_PR_WP_308897460_bacillota
KGG-VITICEQCVWRCGVIAKVENGVVKKLEGNPDHPNNLGKLCPRGNAGIETMYSPDRL
KFPLIRAGARGSGLWRRASWDEALSYTAEQMKKIKEKYGAKAMMFNSTDLSQPFFETLLK
AYGSPNYGLCFNAMTTGFLYTYGAQP--DYQHCRYMIFAGRNLAEGISNNETQEMIEMVA
RGTKVVVLDPRFSKTAAKATEWLPIRPGTDSAFFLAMIQEIIKEKLYNASFLTAYTQGFA
ELTKEVQDYTPEWAEQKCEIPAATIRRIAREFAAAAPAAIAHPNWRTNSFQAERAIAVLN
ALIGNWAQPGG-ENTAHPPPAGMRLWQYPYGVIQTMRDNILSGKPEAKGWLISRQNPILS
IPERQKTINAFMKLDFVAVIDIQASDTAYYADVILPESSYLERYDGLIPIIFIRQPVVEP
LDTKSSLMIYKELADKLGGELPYKDEKDLLTQQLKPFPISLEELQKRGHYQKDFQTSSGK
IEISSSIMAQMGKKSVPTWDEPPRPSENHYYLLTGKTAQHSQMFTQNNRWLLEVFPENRA
WLHSSVAAKLGVKTDEAVVLESEVGKVSVKAYVTEGIRPDCIFMVGGFGHVAYKRGVSDS
ALHKTVTDPLSGSSALSETFITVNKA
>Desulfosporosinus_sp_Sb-LF_WP_135379436_bacillota
KGT-VTTICEQCVWRCGVIAKVENGVVKKLEGNPDHPNNLGKLCPRGNAGIETMYSPDRI
KFPMIRAGARGSGLWRRASWDEALSYTADQMKKIKDKYGAKAMMFNSTDLSQPFFEILLK
AYGTPNYGLCFNAMTTGFLYTYGPQP--DYKNCKYMIFTGRNLAEGISNNETQEMIEMVA
RGVKVVVLDPRFSKTAAKATEWLPTRPGTDSAFFLAMINVIINEKLYNTTFIKKYTQGFE
DLTTEVKDYTPEWAEQKCEIAATTIRRIAREFAAAAPAAIAHPNWRTNSFQTERSIAVLN
ALMGNWAQPGG-ENTAHPPPMGMRLWQYPYGVIQTMRDNILTGKPEAKGWLISRQNPILS
IPERQKTINAFMKLDFVAVIDIQASDTAYYADVILPESSYLERYDGLVPIIFVRQPVIEP
LDTKSSLMIYKELADKLGGELPYKDEKDLLTRQLKPFSVSLEELQRAGHYKKDFQTSSGK
VEISSSIMAQMGKKAVPTWNEPPRPALDHYYLLTGKTAQHSQMFTQNNRWLLEVFPENRA
WLHTSVAAKLGVKKDDQVVLESEVGKVSIKAYVTEGIRPDCIFMVGGFGHIAYKLGASDS
ALHKTITDPISGGSALSETFVTVSKA
>Desulfosporosinus_sp_WP_298197591_bacillota
KGK-VTTICEQCVWRCGVIARVEDGVVKMLEGNPDHPNNLGKLCPRGNAGIETLYSPDRI
KFPLIRAGARGSGLWRRASWDEALSYTAEQMKKIKDKYGAKAMMFNSTDLSQPFFEILLK
AYGTPNYGLCFNSMTTGFLYTYGPQP--DFLKCKYMIFTGRNLAEGISNSETQEMIEMVA
RGVKVVVLDPRFSKTASKATEWLPVRPGTDSAFFLAMINVIIKEKLYNEVFVNQYTQGFE
DLVTEVKDYTPEWAEKKCEIPATAIRRIALDFAEAAPAAIAHPNWRTNSFQTERAIAVLN
ALMGNWAQPGG-ESTLHPAPIGIRLWQYPYGVIQTMRDNILTGKPEAKGWLISRQNPVLS
IPERQKTINALMKLDFVAVIDIQASDTAYYADVILPESYYLERFDGLIPIIFIRQPVVEP
LDTKSSLMIYKELADKLGGELPFKDEKDLLSQQLKPFAVDLEELQRVGHYKKDFQTSSGK
IEISSGIMAQMGKKAVPTWNEPPRPEKDQYYLLTGKTAQHTQMFTQNNRWLLEVFPENRA
WLHTSVAAKIGVKMNDDVVLESEVGKVSIKAYVTEGIRPDCIFMVGGFGHVAYGLGASDS
ALHKTITDPISGGSALSETFVTVSKA
>Desulfotalea_sp_PHR27115
KKKIVRTICTYCAVGCGVEAEVHNGVWVRQEIASDHPVSNGAHCCKGAGAIDMVTSPKRL
KNPMKK--VGG--KWTNISWDQAIKEIGDKLLSIRENDGPDALHFNGSATEMAYQRKFAA
FWGTNNVDI-HSATVAGVANTWGAMTLNDMRHAKSLIFIGSNAPEAHPVSMQH-ILHAKE
NNAPIIVVDPRRTKLAAKASDYVRIRPGTDAAFMMGLVHVIIKNGWEDKEFIRTRV-GFE
EMAKVAETYTPEEVENITGIPVEQTLRVAKTLAKNRPTSLMGGTQHSIGSSITRSFCILQ
LVLGNMGKSGGGNFRGLPAG-KCRVMNKKFTLSRWY-EGVLQ-QP-IKAMIQWGCGS-NS
NSQYARVKQAYDKLDLLVVVDPFPTMTAAACDYLLPSSSQYETSGSVTST---RQKVVDP
INCKDDYQIMELLVKKLG--FA-QVPED-IL-ELGTNGQTPERIKKYGLPPDHF-APFG-
-----N-----AARC-VVWNFPDRPPDQFFVLTTGRMVEHMGAGAESNQYLAELQPEMYA
EVNPRLANDLGVRDGEMIWISSPEGKIKVKAFLTERVDTKTIFLPYHFAGQNYPEGESGN
TVTNYGYDIITQIQATKDGLCKVAKA
>Desulfotalea_sp_PHR28302
QAEVVGGVCEMCFWRCQLVGKKRGDRLVKLEGNPKSIDNGSSICARGNAGVQLLYDPDRL
KYPLKNVGERGKPKWKRISWEEALDECGSKLKGIEEKYGPQGICMFPHGSSAKYPMHFFR
TVGTHNVSQCRGIRDTAYVATIGMAPFVDMPNAKVIFLLGSHIGENIHVSHVKRYIKGLQ
NGAKLIVVDPRYSAAAAKSDIWVKIKPGTDTAFLLAIMNYMIANDKYNADFVEEYGDGFD
EFKAGITDWTLEKAAKECEIPAEQIKEVAELLAASAPSVSIHPGRHVNDFQRQRALACLT
GVLGAFFVKGGW-----KSDHEID-LRFPGTPTELIRDTALSGKPPIKGCVIWGQNPIQT
IPGQEKMKDVLRQMDFVMCVDVMPTDITMWADILLPESSYLERYDLIKTGIAPRIPLVEP
MERKDQVYITNEIAKRMGAKIPVNSNLEMVEKNLAEVGLSLDQIIKGGIHPMP---EDFE
VVFYNEDIEDAGFPGIPTYQPVEQPPKGFARLLYGRVPVHTFNRTQNNVWLNKAMPDNPV
WINDEIAKTLGLQDGDVVGFINQDG-IKTTIKTTPGIRKDSVYMAHGYGSAGVNAGVDDT
SLMSKTIDPETGAHGMRNNFIQLIK-
>Desulfotomaculaceae_bacterium_MDD2444213_bacillota
-I--KHSICGVC---CAVEVTLEDGRLVIAEPLKGAPYA--NLCVRGRHAPEIVYSPHRL
KTPLIRTGERGKGKFREASWDEALDLAAQKMKEIKRKYGPQALLSHSGRSV---ANRLLL
PFGSPNIALCFVSGILAPMANFGG--IPDMENSKLIVVWGTNPVTDSPPVFFKRIVNAQR
NKTRVIAVDQMRCDIAGRADQWVGVRSGTDGALILGLLNVVINEELYDRGFVEKWTLGFA
ELSDYVQEFTPEKVESITWVPAATVTALAREIATTEGVSL-----YTSGVQNIRALYILW
ALTGNLDVPGGL--P-FEAPDL-PIEKYPCAQYMEFPRAVLEEKPPVKGLLINGSSTLTS
YPQPEIFEKAYRSLDFMMVIDLAMTRDALFADVVLPSATYYEINS-YQRYVRLRKRVIEP
VQSKNCVMIMAELANRLGGHYP-QSEEEVIEKAFAGNPALLEALQRADGVPDKFPTPSGK
MEIASSLMAKHGYDALPIYTEPSEPPERFLVLNTGARIQSTFRSQHNVPGLVKLQEK-LA
LLNPVDAAERGVSSGDRVAVSTRRGQVLFYADVTEKVLPGQAEVNMGGGNPTQVEQANVN
ALA--NRDPVSGFPVFKALLCQIEKA
>Desulfotomaculum_nigrificans_WP_003543905_bacillota
Q--QEYSICFMCSVRCPIKVMVKNDDVQLIEGNPHAAGIEGSICPKGAAGVSLLHDEQRL
KKPLIRTGPRGAGQWREASWEEALDYVAEKIKQIKDTYGGRSIAFTERALNSHISKTFMQ
AIGSPNYFCCKGSLNTAFRSLTGADSGVDLERSKHVILYGRNYFESIELKAVKQLTRAME
NGTKLTYIDPRVTVTATKADKYLMIRPGTDLALNYALMHVIIEEELYDKEFVDRWVSGFD
ELKKFVEPYTPAWAEQETGIPAAEIINLAREASAAKPSVIFHYGYRSNEIYVRRSLIILN
ALMGSIEAPGGIHLTELP--KEERCAKFPHGVVQLLPQAILTEDPPIKGLIVWRHDPMLS
IPDYQTNKEALNKLDLLVVIDIHFSETAWMADVILPESIYLERGDSIQEVLFMRKPVVSP
RDTKPGWEIMKLLADRLGSKFPYNSLEELWAYQLAGTGITPEDFAAKGFVPDGFKTPSGK
IELVSSLLEQNGLPSFPAYEPVKPPAEGTFRLLIGRNVAHTHVSTQNNPLLNELVSENLL
WINNQAAAKLGIKDGQLVEVTS--QRGKIRAFVTDLIHPEAVFMLHGFGRRCYNKGASDT
MLQVNITDRVGGSPALQHVHVTVRPV
>Desulfotomaculum_nigrificans_WP_013809953
Q--QEYSICFMCSVRCPIKVMVKNDDVQLIEGNPHAAGIEGSICPKGAAGVSLLHDEQRL
KKPLIRTGPRGAGQWREASWEEALDYVAEKIKQIKDTYGGRSIAFTERALNSHISKTFMQ
AIGSPNYFCCKGSLNTAFRSLTGADSGVDLERAKHVILYGRNYFESIELKAVKQLTRAME
NGTKLTYIDPRVTVTATKADKYLMIRPGTDLALNYALMHVIIEEELYDKEFVDRWVSGFD
ELKKFVEPYTPAWAEQETGIPAAEIINLAREASAAKPSVIFHYGYRSNEIYVRRSLIILN
ALMGSIEAPGGIHLTELP--KEERCAKFPHGVVQLLPQAILTEDPPIKGLIVWRHDPMLS
IPDYQTNKEALNKLDLLVVIDIHFSETAWMADVILPESIYLERGDSIQEVLFMRKPVVSP
RDTKPGWEIMKLLADRLGSKFPYNSLEELWAYQLAGTGITPEDFAAKGFVPDGFKTPSGK
IELVSSLLEQNGLPSFPAYEPVKPPAEGTFRLLIGRNVAHTHVSTQNNPLLNELVSENLL
WINNQAAAKLGIKDGQLVEVTS--QRGKIRAFVTDLIHPEAVFMLHGFGRRCYNKGASDT
MLQVNITDRVGGSPALQHVHVTVRPV
>Desulfotomaculum_sp_BICA1-6_KJS71269
M--SVYSICLMCTVRCPIKVEIENNDVRLIEGNPHAPGIEGSICPKGAAGVALLNDDQRL
KKPLIRTGPRGSGQWREAEWDEALDYVAVRLKEVTEKYGNRAVAMTERALNSHISKTFMK
AIGSPNYFCCKGSLNTAFRSLTGADGSVDIPKTKHIILYGRNYFESIELKAVKQLTGALD
SGTRLTYIDPRITVTAAKSDDYLMIRPGTDLALNYALMHVIIKEGLYDAGYVDRWVVGFD
ELQKFVVPYTPEWAEQETGIPARQIISLARDAAAVKPAVIFHYGYRSNEVYFRRSMIILN
ALMGSIEAPGGINLTGLP--REERCPRFPHGVVQLLPRVIMEQDPPVKALLVWRHDPVLS
IPDYQYNKRAFSELDFLVTIDINFSETAWLADVILPESIYLERGDSIQEILFIRNAAVTP
RDTKPGWEIMKGIADRMGGDFPYNSLEELWAYQLEGTGISLQDFEARGFVPNGFKTPSGK
IEFVSSLLENNGIPSFPAYEPVRPPAEGSFRLMIGRNVAHTHVSTQNNPLLNELLSENAL
WINGAQAEKLGIKNGGLVEVES--TRGKLRALVTDLIHPEAVFMLHGFGRRCYNKGGSDT
ALQENITDMVGGSPALQHVHVTVKPV
>Desulfovermiculus_halophilus_WP_027370808
E--QVYSICGMCTVRCPIMTEVENGEVSFIQGNPHASGIEGSICARGAAGLGLLKDKERP
QTPLIREGKRGEGKWRSVSWDEALDYVAEKLNKVRDEYGSRSILLSDRGPFRDYKRAFLR
GIGTPNYCSCARNVQHSALSLFGGRKSYDLKNSRHVVLQTRNLFEAINVKEVNDMMTALD
KGCKLTVIDVRATVSASKATRYFQIRPGSDYAFNLAVINELLAKELYDKGYVRRWFKDFE
ALEKFIEPYTPEWAEEETGIQAEELRAFVQELSSAKPAVLWHPGWNTDSFYVCRSIYIIN
ALLGSVGAKGGLKFMDYP--KEKRA-KYPPGLGHLAFKAMETGDPPLKAYIAYRHDPLMA
YPEPERLQKTFDQLELMVSVTFSWSETAWYSDVVLPLSTYLERESIIATKFFLRNRSVEP
RDSKADWEIISGLAKRMGTELAYDSIEDMWNFQLQDTGVSMQDFKATGMVPDEFKTPSGK
IEIISEKWEQAGQPSLKPYSPPERPPQGRYRLTFGRCGVHTQGHTVNNPMLFEQMPENVL
WIHSTEAEKLGIHSGDVVEV-S-NGQHSIKAMVTDMIHPEAVFMVHGFGHTAYGRGVADH
KLMSNIWDPAGGAVALQEHFVSVSKV
>Desulfovibrio_sp_Fe33_WP_272699063
RGD-RFSVCDICFNKCGLIARVEDGVVRKLDPNPKFLKSRGMLCARGNAGIAQVYDPDRL
KHPLLRKGARGEGKWQRIPWDEALDMAAQKMAEVREKYTSCGHLFTAGTLHTQFVGRFAE
VYGSFNVTLCLVSGSRAFLDTFGEVP--DVLNSKYVMMVGANRFEALVTPDSIDLMTAIE
NGCKLVTLDPRYTKTAALSHEWYPVRPGTDMAFMLALAHVIINENLYDAQWVAEKTFGIE
QLTAHVQPYTPGFAAEQCGIPAEDITRMARELAAAAPASMVYPGRRTDSTQIRRSFAIVN
GLLGNWDKPGG-VLKGAPWDEEDRIGKVPEGSFLVTRDSILADDPPIRGWFVYKTNPMGT
APNRKKTIEMMNKMDFITVVDIAMSDTAWMADLVLPSQSYLERTDPCSGLVVKRDPVIEP
LESRPLFDIMKGIANRLDGEFDFTIEE-YREMQTRDIPEALKVMDRDGVYKDGYKTLSKK
VELYNQRYEQMGLDPLPNYTPPSGPPKNQFRMVIGRNAMITQTSTANNALLHEFVPGNTL
WLNTESAANLGIADGDLVEVTSPVGRQELKAEVTDKIRPDTVYMLSGYNTLSHGNGASIN
ELLDDDYDAITGNASMHTTFVTVTRK
>Desulfovibrio_sp_MBA4357298
------------------------------------------------------------
------------GKWKAIGWDEALELCAARMKDIAAKYTRCGMLFSAGAMQSAFVGRFAE
AFGSYNVTLCLLSGNRAFVDTFGDVP--DVKNSKYVILAGANRLEALVTPDSMDLVSIMQ
GGAKVVVLDPRYTKSAALASEWHPIRPGTDMAFMLALAHVIISEKRFDSRYMAERTSGLD
KLAAHVAELTPEWAEQETGIPAEDIVRIARELAAAAPAAMVYPGRRSNSTQIRRSFAIVN
ALLGNYDRPGG-ALKKPPFDDPGRVGSVPEGSFVLTREAVLKGAPPVKGWFVYKTNPMAT
APERRKTRAMIDKLDFMVVVDITMSDTAWMADLVLPAPSGLERQDPVQALLVWRDPVIAP
LQSRPVFDILKALAGKLGAEFNFDIPK-YREMQLAAFPEAAAIIKRDGVFPDGFKTPSQK
IELYCSRYADLGLDPLPVYAPPKASPEKRFRLVAGRSACITQGSSTNNALLSEFEPENTL
WLNAEAAKELGIRQGDVVQVESPVGKGELRALVTSKIRKDTVYMHSGFGSITRGVGASIV
ELMESRFDAICGNSAIHETFLSVRKK
>Desulfovibrio_sp_MBI5519490
RAE-KFGVCDMCFNRCGLIARVEKGVIRKLDPNPKFTKSRGMLCARGNAGVDQVYDPERL
KTPLLRTGKRGEGRWKEVGWDEALEICAGRMKDIAAKYTRCGMLFSAGATQSQFVNRFAE
AFGSYNVTLCLLSGNRAFVDTFGEVP--DVKNSKYVILAGANRLEALVTPDSMDLVSIMK
DGAKVVVLDPRYTKSAALASEWHAIHPGTDLAFMLALAHVIIAEKLYDAKFVAERTSGLD
KLSAHVADKTPQWAEGETGIPAADIARIARELAAAAPAAMVYPGRRSNSTQIRRGFAIVN
ALLGNWDRPGG-AVKKPPFDDPGRVKGVPEGSFVLTRDAVIKGAPPVKGWFVYKTNPMAT
APERRKTREMIEALDFLVVADIAMSDTAWMADLVLPMPSALERQDPVQALLVWRDPVIAP
LQSRPVFEVLKALSGKLGPEFDFDIAT-YREKQLAAFPEAAEILKRDGVFPDGFKTPSQK
IELYSNRYADMGLDPLPVYQTPKPSPDARFRLVAGRSACVTQASSTNNALLSEFEPENTL
WLNEDSAKELGVRQGDLVQVESPAGRGELKALVTPKIRKDTVYMLSGFGTISR-VGASIV
ELMESRHDAICGNSAIHETFVSVKKK
>Desulfovibrio_sp_MCA1945382
------------------------------------------------------------
------------------------------------------------------------
--------------------------IYDYKNAKHIVLQTRNIFEAINVKEVNGVLDSLD
NGGVLSVIDVRANVSASKAQNFFMIRPGTDYAFNLAVLNELIFAKLYNAAYVDRHVNNFE
ALKKFVEPYTPEWAEGETGIAAAALRKFVRQLVQAAPAVIWHPGWMVDSFYVSRTAYLIN
ALLGSIGAKGGLKFVDFE--KIPRA-VLKPGLLHKAYEAMVTGQPPVKAYIIHRHDPLMA
MPDPDAIREAWDNLDLIVATTFTWSDTAWYADVILPMSPYLERDSIIAGGFFYRARAVEP
RDTKADWEIICGLAKALGEKLAFESLEALHEYQLQDTGVTRADFEKSGQVPAEFKTPSGK
LEVINEKWEGMGLPSLKPYESPAR-PEGDFRIAFGRCALHTQGHTVNNPLLHQKMSENTL
WLNTARAKALGVNDGDTVRIQN-GKKVEIKAYVTDFIHPEVAFMIHGFGHKAFNKGVADQ
EFMIGKEDAAGGGLSLQEHFVRVTKA
>Desulfovibrio_sp_MCA1986742
------------------------------------------------------------
------------------------------------------------------------
-------CSCARNVQHAALSVAGGRKIYDYKNAKHIVLQTRNIFEAINVKEVNGVLDSLD
NGGVLSVIDVRANVSASKAQNFFMIRPGTDYAFNLAVLNELIFAKLYNAAYVDRHVNNFE
ALKKFVEPYTPEWAEGETGIAAAALRKFVRQLVQAAPAVIWHPGWMVDSFYVSRTAYLIN
ALLGSIGAKGGLKFVDFE--KIPRA-VLKPGLLHKAYEAMVTGQPPVKAYIIHRHDPLMA
MPDPDAIREAWDNLDLIVATTFTWSDTAWYADVILPMSPYLERDSIIAGGFFYRARAVEP
RDTKADWEIICGLAKALGEKLAFESLEALHEYQLQDTGVTRADFEKSGQVPAEFKTPSGK
LEVINEKWEGMGLPSLKPYESPAR-PEGDFRIAFGRCALHTQGHTVNNPLLHQKMSENTL
WLNTARAKALGVNDGDTVRIQN-GKKVEIKAYVTDFIHPEVAFMIHGFGHKAFNKGVADQ
EFMIGKEDAAGGGLSLQEHFVRVTKA
>Desulfovibrio_sp_NMC50897
------------------------------------------------------------
------------------------------------------------------------
-----------------------------------VVLQTRNIFEAINVKEVNDLLDARA
NGCKITCIDVRASVSACKADMFLLIRPGTDYAFNLAVINELLNKGLYDKAFAQKWIKDLD
ALAEFAAPYTPAWAEVETGIPAASIEKLAKELSQAAPAVIWHPGWMTDSFYMSRTTYIIS
ALLGVIGAKGGLKLMAYP--KEKRVEERTPGLVNLAYEAMVTGKPPIKAYIAHRHDPLMA
FPDPRRLKAMWDNLDLLVSVTFSWSDTAWHADVVLPLSPYLERESTIACKFFVRKRAAKP
RDTRAEWEIYCGLAKKMGHEMAFESIEDIWKFQLEGTGIGMEDFEATGMVADEFKTPSGK
IEIINEKLEKDGAPSLAPYVSPERPPEGTYRVTFGRVGVHTQGHTVNNPLLNAQMSENLL
WINEAEAKKLGIADGEYVEV-S-APGHGIKAFVTPYMHPEAVFMVHGFGHTARGKGVADN
ELMPGKWDKAGGAVAMQEHFVTVRRA
>Desulfovibrionaceae_bacterium_MBG0791036
KGD-KFSACDICFNKCGLIARVEDGVVKKLDPNPKFLKSRGMLCARGNAGIAQVYDPDRL
KHPLLRKGARGEGKWQRIPWDEALDMAAQKMEEVRKKHTPCGHLFSAGTLHSQFVSRFAE
VYGSFNVTLCLVSGNRAFLDTYGEVP--DVLNSKYIIMAGANRFEALVTPDSMDLMTAID
HGCKLVTLDPRYTKTAALSHEWHPIRPGTDMAFMLALAHVIISEKLYDPQWVAEKTYGIE
LLAEHLGPYTPGFAAEQCGIPAEDIARIARELAAAAPASMVYPGRRTDSTQIRRSFAIVN
ALLGNWDKPGG-VLTGAPWDEDDRIHKVPEGSFVVTRDAVLNDDPPIRGWFVYKTNPMGT
APNRKKTIEMMNRMDFVTVVDIAMSDTAWMADLVLPSQSYLERTDPCSGLVVKRDPVIDP
LESRSLFDIIKGIAGRMEGEFDFTIEE-YRKQQTRDIPEALKVMDRDGVYKDGYKTLSKK
IELYNQRYLQMGLDPMPVYTEPARTPANQFRLVVGRDALTTQSSTANNSLLREFEPSNTL
WLNTRAAEGLGIRDGEKVEVSSSVGRQELAAEVTDRIRPDTVYMLSGFNTLSHNNGASIN
ELLEDDYDAVTGNAAMHTTFVTVTRK
>Desulfovibrionales_bacterium_GWA2_65_9_OGR35746
--E-KLSVCDMCFNRCGLIARVEQGIVTKLDPNPKFTKSRGMLCARGNAGVAQVYDPDRL
KTPMLRVGARGEGKWKAISWDEAIELAASRMKDIAAKHTRCGMLFSAGAMQSGFVSRFAE
AFGSFNVTLCLLSGNRAFVDTFGDVP--DVKHSRYVILAGANRLEALITPDSMDLVAIMR
DGAKVVVLDPRYTKSAALASEWHPIRPGTDMAFMLALANVIISEKLYDAAYMAERTSGFD
KLAAHVAEMTPEWAEKQTGIPAADIARIARELAAAAPASMVYPGRRSNATQIRRSFAIVN
ALLGNYDRPGG-ALKKPPWDDPGRVKSVPEGSFVLTREAVIKGAPPIKGWFVYKTNPMAT
APERRKTREMIDKLDFMVVVDITMSDTAWMADLVLPAPSAMERQDPVQALLVWRDPVIPA
MESRPVFDILKALAGKLGGEFDFDIAG-YRKQQLAAFSEAEEILKRDGVFPDGFKTPSQK
IELFSTRYADLGLDPLPVYTPPKPSPEARFRLVVGRSACVTQGSSTNNALLTEFEPENTL
WLNEEAAKELGIRQGDVVQVESPAGKGELKALVTPKIRKDTVYMLSGFGSITKGVGASIV
ELIESRFDTICGNSAIHETFLSVRKK
>Desulfovibrionales_bacterium_MCA1742364
N--SVFSLCGMCTVRCPIQVDLEGDDIKFIQGNPH-TALKGALCARGAAGPGLLNDSDRI
RQPLIREGERGEGKWRKATWEEAFEYVAEKLKGIIDEHGGKSILWSDHSPFADMNKAFVK
ALGSPNYCSCGRNVHHANLSITGGRKSYDYKNSKHIVLQTRNVFEAINVGEVNSVLDGLA
AGAKLTVIDIRANISAGKADNYFQICPGTDYAFNLAVINELINKKLYDNDYVQKNVDGFD
KLKAFVSDYTPEWAAEKTGVNAEDLRAFVAQLAKAKPAVLWHPGWMADSFYVARTAYIIN
ALLGSIGTKGGLKIAGFP--KDKRA-KYTPGLLNLAFKAIESEDPPIKAYIAHRHDPMMA
MPDPEAMKKIFEKLDLMVAITFSWSTTAWNSDVVLPISPYLERESMMVCKFCVRKRALEP
SDTKADWEILCGIAKKMGDKLAFDKIEDIWNFQLEGTGVKIEDFDATGLVPENFKTPSGK
IEIISAKWEENGVESLKPYEDKPVPEKGQFRIAFGRCGVHTQGHTMNNPILHEQMSENLI
WINKDKAAEMGIENGDLITV-SGNNGYSSQAFVTEFIHPEAAFMVHGFNSGARDKGVADH
RLMVG---------------------
>Desulfovibrionales_bacterium_TVQ95502
KKT-HFTACDMCFNRCGMIARVQNGRVIKLDPNPKFLKSRGMLCARGNAATSHIYDPDRL
KHPLLRKGARGEGKWQRITWDQALDHAAEQFERIAEKYTRCGIMFSPGSMQSQFLIRFAE
VFGSYNITLCLLSLHRAYLDTFGETP--DVLYSKYIIVSGANPYEAIITPDTIDLMEARK
NGCKLVVLDPRYTKTAALADEWYAIRPHTDMAFFLALAHVIIHEGLYDPQYAEEMLFGLD
ELRAHVRKYTPEWAAGETGIPADDIRRIAREIAAAAPTSMVYTGRRTDSTQIRRSMAIVN
ALLANWDRPGG-VVRAIPWDDDDRIGMAPEGSFKLMRDAIIKGEPPIRGWFTFKTNFMQT
AANRNKTIEMLDHLDFIVNADIAMTDTAWYSDLLLPSPSFLERNDPVSALAIWRDAVVPA
MESRDMLWICTELSKRLGPEFDFDIHQ-YREWQLAGIPEAAQAIKEDGVYKADLRTQAQK
IELFNQRYANMGLDPMPVYKPPR-PTQGKFRMVVGRTAFFTH-SNTNNDLLIEFKEENTL
WIHPEPATRMGFRNGERVFVTSDAAQVELALKFFEGIEKETVYMATGFGALVHNRGASIA
EVLEDHADYITGNMAMHETLVTVSRK
>Desulfovibrionales_bacterium_TVR00255
T--TSFSVCGMCTVRCPIQVDVDDDEVTFIQGNPH-SPLKGALCARGGAGPGLIKDSDRI
RHPLIREGERGEGKWRKATWDEAFAHVAEKLKGVIAQYGANSVLWSDRSPFVDMYKAFMK
GVGSVNYSSCARNVHHAAQSVTGGRTAYDFKNAKHVVLQTRNIFEAINVAEVNNLLDGMA
DGCKLTVIDIRATITAGKAHRFFQIRPGSDHAFNLAVINELVEKNLYDAKYVKKYVSGFD
ALKSYIGEYTPEWAEAITGVKAKDLRSFVAELAKAKPAVIWHPGWMTDSFYVSRTAYIIN
ALLGSIGSKGGLKLAEFP--KGQRA-KHTPGLLHLAFKAIETGVPPVKAYFACRHDPMQA
LPDPDALKRAFANLDLLVAITFSWSATAWNADVVLPMSPYLERESIIASKFFVRQRAVAP
RDTKADWEILTGLAKAMGDKLAFDSIEDIWAYQLQDTGVSVEDFQSKGFVPDKFKTPSGS
IEVISEKLEKAGIPSLLPYKEKTSPQGDQFRITFGRCGVHTQGHTMNNPILHEQMPENVL
WINAQRAADLGIANGDVVQI-AGNNGYSLKAFVTEFIHPEAVFMVHGFDDGARGKGVADH
RLMVGKWDLAGGAIAMQEHFVRVSKV
>Desulfovirgula_thermocuniculi_WP_027717744_bacillota
H--SVYSICLMCTVRCPIKVTVENGEVKLIEGNPHAAGIEGSICPKGAAGVALLNDSQRL
KKPLIRSGPRGSGQWREVSWDEALDYVAQRLKEIKEKYGGRSIALAERALNSHISKTLVR
ALGSPNYFCCKGSLNTAFRTLTGTDAGVDLGRARHVVLYGRNIFESLELKQVKQLMKAVE
NGTKITYIDPRVTVTATKAHRYLMIRPGTDLALNYALMHVILEEGLYDKEFVERWVLGLK
ELREFVEPYTPEWAEKETGIPAYEIVSLAREVAEARPAVVFHYGYRCNETYFRRSIIMLN
ALMGSIETPGGLNLTDLP--EDIRCPEFPHGVVQMLPKAILEEDPPVKALLVWRFDPMLS
IPDYEYNRQAFMKLDLLVTIDIQFSETAWISDVVLPESIYLERGDSIQEALYMRRPAVEP
RDTKPGWEIMKLLAERLGGHFPYRTLEDLWAYQLNGTGISISDFEEKGFVPDGLKTPSGK
IEFVSSLLEKNGFPSFPKYEPVPPPPEGYFRLMIGRCAVHTHVSTQNNPLLNELVPENVI
WINDRQAEKLGIKDGQMVEVIS--SRGRTRAYVTNLIHPEAVFMLHGFGRRCYRRGASDT
ALEENITDMVGGSPALQHVLVTVRPI
>Desulfurella_acetivorans_A63_AHF97251_campylobacterota
K-EVTFNFCEMCFWNCTEKVFVNDGKVIKLEGNDKSPLNWGKLCAKGQAGIKTLYDDNRL
KTPLIRVGERGEGKWKKVSWEEAFEFAAKKFKEVIDKYGPETIALEMHGTGEPGIHRLFE
VLGGTNFAQCTGSRDIGFYYTFGAALPYDLSNSRYIILIGRNETESLHVSELYHFAKAIG
NKAKIVYVDPRYTHTAAKADKFLQIKPGTDTAFVLALINVMVTEDLINHDFVEKYTTGYD
KLKPHIVKYTPQWAESQTGIKADEIIQIAREISSFAPNCIIVPPRRSFDTQLSRAIAIAN
ALLGNWFQPGGFIVPNESKAQQ--QTNLPLGLDNVLWEAIRTQKPPIKAMISYGTNPLFH
NGDSNK-IEAINKLDFYMVVDILPWEHTLYADIVFPESTYLEKYDALKSIVHFREPAVDP
VDTKDIWAIVHGIAKHMGGEFPYKDAKGVFFSSLNQMPKQRDKLLKDGVIPALFNTGSGK
IDIYCESLKEGGFDPLPTYTPPNKSKKNEFRLVFGRVAVHTHARTQDNEWLLEHYDDNSV
WINPKDAKAINIKDGDKVVLV--KGNLKVKAKVTDKIIEGTIFIAHGWGRFCYKKGVSDA
EFCSNDSDPVSGAAAFLNSFVSVEKA
>Desulfurella_acetivorans_HEX13312_campylobacterota
K-K---SVCPHCPDACALEVEIKDNMVVKISGNKDHVFTQGSICNKTYFYRDVIYSDKRV
LYPYKRVGKKGS--FERISWKEAIKTIVERWQNILKHYQSDSILPYSYAVLNNASDRFFN
KLQSAQLLICSAAGSKGFELAYGKAI----NNSKFIIFWGINA---VTNLHQAIFAQAR-
NGAKIISIDVEKNETANFADEFYHIMPASDGVLALGIANIIINENLYDKEFIESNTVGFD
KFKELAKDYTPNTVSKQTGLSKEQLNKLAIEYATIKPSFI-----RINGGFNTWAISLLP
ALVGSWYKEGGA------TPDKPRS---------------VEGKKPIKSIYVYNSNPLVV
APNHNLVKKGFEREDLVVVHERLWSDTAKYADIVLPSTTSFEHEDLYISYIAF-NRVIEP
LQSKPNIEVFSMLAQAFGSEFDYDLADQALSEYFKRHNISLNLLKE--FIP--Y-TKTEK
IQFENP---EAG-----------T-PEAYFILISPPNKHFLNSTFAHNKLKEKEYP--YV
KINPKDAIKYDLKDNCNVEIFNEQGS--LKAMISDDVKEGVL--------V----KQPIN
TLTSDKLSDIGGAVFF-SSGVNIKKV
>Desulfurella_amilsii_WP_158090462_campylobacterota
K-EVTFNFCEMCFWNCTEKVFVNDGKVRKLEGNDKSPLNFGKLCAKGQAGIKTLYDDNRL
KTPLIRVGERGEGKWKKVSWEEAFEFAAKKFKEVIDKYGPETIGLEMHGTGEPGIHRLFE
VLGGTNFAQCTGSRDVGFYYTFGAALPFDLSNSRYIIMLGRNETESLHVSELYHFSKAIG
NKAKIVYVDPRYTHTAAKADKYLQIKPGTDAAFVLALINVMVTEDLINHDFVDKYTTGYD
KLKPHIAKYTPQWAQEQTGIKAEEIIQIAREISSFAPNCIIVPPRRSDDTQFARAIAIAN
VLLGNWFQPGGFIVPNESKAQQ--QTNLPLGLDNILWEAIRTQKPPIKAMISYATNPLFH
TGDSNK-VEAISKLDFYMVVDILPWEHTLYADIVFPESTYLEMYAALKSIVNFREPAVDT
IDTRDIWAIAHGIAKHMGGEFPFSDAKGVLYSSLNQMPKQRDKLLKDGVIPALFNTGSGK
IDIYSDSLAGNSFDPLPNYTPPNKPKKNEFRLIFGRVAVHTHARTQDNEWLLEHYDDNNV
WINPQDAKSINIKDGDKVVLV--KGNLKVKAKVTDKIIQGTVFIVHGWGRFCYEKGVSDA
EFCSNDTDPLSGAAAFLNSFVSIEKV
>Desulfurella_multipotens_PMP64072_campylobacterota
K-EVTFNFCEMCFWNCTEKVFVNDGKVRKLEGNDKSPLNWGKLCAKGQAGIKTLYDDNRL
KTPLIRVGERGEGKWKKVSWEEAFEFAAKKFKEVIDKYGPETIALEMHGTGEPAIHRLFE
VLGGTNFAQCTGSRDIGFYYTFGAALPYDLSNSRYIILIGRNETESLHVSELYHFAKAIG
NKAKIVYVDPRYTHTAAKADKFLQIKPGTDTAFVLALINVMVTEDLINHDFVEKYTTGYD
KLKPHIVKYTPQWAESQTGIKADEIIQIAREISSFAPNCIIVPPRRSFDTQLSRAIAIAN
ALLGNWFQPGGFIVPNESKAQQ--QTNLPLGLDNVLWEAIRTQKPPIKAMISYGTNPLFH
NGDSNK-IEAISKLDFYMVVDILPWEHTLYADIVFPESTYLEKYDALKSIVHFREPAVDP
VDTKDIWAIVHGIAKHMGGEFPYKDAKGVFFSSLNQMPKQRDKLLKDGVIPALFNTGSGK
IDIYCESLKEGGFDPLPTYTPPNKSKKNEFRLVFGRVAVHTHARTQDNEWLLEHYDDNSV
WINPKDAKAINIKDGDKVVLV--KGNLKVKAKVTDKIIEGTIFIAHGWGRFCYKKGVSDA
EFCSNDSDPLSGAAAFLNSFVSVEKA
>Desulfurella_multipotens_WP_159427520_campylobacterota
K-EVTFNFCEMCFWNCTEKVFVNDGKVRKLEGNDKSPLNWGKLCAKGQAGIKTLYDDNRL
KTPLIRVGERGEGKWKKVSWEEAFEFAAKKFKEVIDKYGPETIALEMHGTGEPAIHRLFE
VLGGTNFAQCTGSRDIGFYYTFGAALPYDLSNSRYIILIGRNETESLHVSELYHFAKAIG
NKAKIVYVDPRYTHTAAKADKFLQIKPGTDTAFVLALINVMVTEDLINHDFVEKYTTGYD
KLKPHIVKYTPQWAESQTGIKADEIIQIAREISSFAPNCIIVPPRRSFDTQLSRAIAIAN
ALLGNWFQPGGFIVPNESKAQQ--QTNLPLGLDNVLWEAIRTQKPPIKAMISYGTNPLFH
NGDSNK-IEAINKLDFYMVVDILPWEHTLYADIVFPESTYLEKYDALKSIVHFREPAVDP
VDTKDIWAIVHGIAKHMGGEFPYKDAKGVFFSSLNQMPKQRDKLLKDGVIPALFNTGSGK
IDIYCESLKEGGFDPLPTYTPPNKSKKNEFRLVFGRVAVHTHARTQDNEWLLEHYDDNSV
WINPKDAKAINIKDGDKVVLV--KGNLKVKAKVTDKIIEGTIFIAHGWGRFCYKKGVSDA
EFCSNDSDPVSGAAAFLNSFVSVEKA
>Desulfurella_multipotens_WP_272979509_campylobacterota
K-EVTFNFCEMCFWNCTEKVFVNDGKVRKLEGNDKSPLNWGKLCAKGQAGIKTLYDDNRL
KTPLIRVGERGEGKWKKVSWEEAFEFAAKKFKEVIDKYGPETIALEMHGTGEPAIHRLFE
VLGGTNFAQCTGSRDIGFYYTFGAALPYDLSNSRYIILIGRNETESLHVSELYHFAKAIG
NKAKIVYVDPRYTHTAAKADKFLQIKPGTDTAFVLALINVMVTEDLINHDFVEKYTTGYD
KLKPHIVKYTPQWAESQTGIKADEIIQIAREISSFAPNCIIVPPRRSFDTQLSRAIAIAN
ALLGNWFQPGGFIVPNESKAQQ--QTNLPLGLDNVLWEAIRTQKPPIKAMISYGTNPLFH
NGDSNK-IEAISKLDFYMVVDILPWEHTLYADIVFPESTYLEKYDALKSIVHFREPAVDP
VDTKDIWAIVHGIAKHMGGEFPYKDAKGVFFSSLNQMPKQRDKLLKDGVIPALFNTGSGK
IDIYCESLKEGGFDPLPTYTPPNKSKKNEFRLVFGRVAVHTHARTQDNEWLLEHYDDNSV
WINPKDAKAINIKDGDKVVLV--KGNLKVKAKVTDKIIEGTIFIAHGWGRFCYKKGVSDA
EFCSNDSDPLSGAAAFLNSFVSVEKA
>Desulfurella_sp_PMP90040_campylobacterota
K-EVTFNFCEMCFWNCTEKVFVNDGKVRKLEGNDKSPLNWGKLCAKGQAGIKTLYDDNRL
KTPLIRVGERGEGKWKKVSWEEAFEFAAKKFKEVIDKYGPETIALEMHGTGEPAIHRLFE
VLGGTNFAQCTGSRDIGFYYTFGAALPYDLSNSRYIILIGRNETESLHVSELYHFAKAIG
NKAKIVYVDPRYTHTAAKADKFLQIKPGTDTAFVLALINVMVTEDLINHDFVEKYTTGYD
KLKPHIVKYTPQWAESQTGIKADEIIQIAREISSFAPNCIIVPPRRSFDTQLSRAIAIAN
ALLGNWFQPGGFIVPNESKAQQ--QTNLPLGLDNVLWEAIRTQKPPIKAMISYGTNPLFH
NGDSNK-IEAISKLDFYMVVDILPWEHTLYADIVFPESTYLEKYDALKSIVHFREPAVDP
VDTKDIWAIVHGIAKHMGGEFPYKDAKGVFFSSLNQMPKQRDKLLKDGVIPALFNTGSGK
IDIYCESLKEGGFDPLPTYTPPNKSKKNEFRLVFGRVAVHTHARTQDNEWLLEHYDDNSV
WINPKDAKAINIKDGDKVVLV--KGNLKVKAKVTDKIIEGTIFIAHGWGRFCYKKGVSDA
EFCSNDSDPLSGAAAFLNSFVSVEKA
>Desulfurellaceae_bacterium_MCK4278425_campylobacterota
K-EVTHNWCEMCFWGCGIDVFTENGRVRKIEGNPYHPYNYGKVCARGNAGVMLLYDPDRL
KTPLKRVGERGEGKWEKISWDEAISTVAKEMTAIKGKYGAKALAIVPHGTAGHAAKRLFD
AMGAKNSASCRASRLLGWFGTYGKDLYYDIANSKYILLVGRNIAESVMMGDAKNLGIALS
KHAKIIYVDPRFTKTAAKADEWLPIKPGTDMAFVLALINVIIKDALYNADFIENYCYGFY
ELREHIEKYTPEWAEKETDIPATTIKKIAWELARYAPSSVVIPARRTDDTQNARAIAILN
ALLGNWEMPGGYIAPKPPKRNR--ASDFPFGRTNGLVKAIAEQKPPIKSLFVCGANPVMN
VAKPGETLKAIENLDFIVTVDVYPTEMCLYSDIILPASTYLEKYGDLKAGIAYREPAVKP
LDTKGEWEICRMIAKKMGEEFPMS-MKEIVEYKISKLSLEQKELKKNGVIPAQFSTPTGK
VELYSTLFKKHGYDPLPVYSRPASPPEGSYRFLFGRVSVHTHARTENNSWLHETYPVNKL
WINKDEAGMLGIKNGDKVVLV--QGNKKIETYVTSRIRKNCVFIAHGFGGFCYEKGVLDG
EFASEAVDPISGAYAYKDSFVKIKKA
>Desulfurellaceae_bacterium_MCY4388336_campylobacterota
--PVI---CCSC---CGVLAHVADGRITQISGDAAHPISQGFICIKGRRAAELHYQEGRV
HWPLKRTGQRGEGAWQQVSWDEALDDIAVRLQTLKQQDGPESVAVTFGT-----GERFLN
LFGSPN--ICSGPTTMAEALTYGP--TSPVP-TKCIVLWGMRP---SVPLLWKQIVKAHR
QGATLIVVDPHYTTEAKRADLWLQLRPGTDGALALGWLSVLIEEGLYDREFVEQYT-GFD
ALRQHVAAYPPQRAAELTWVSQELLVKAARLFARNRPGII-----GNTSLQAARAIACLV
AISGNLDREGG---PPLPEEQK-RLDRFRSAHEPSLWQAIPQGEPPVKGLFVQHHNPLGG
SGNAKRVEQALRSANLLVVHDLFLSPTAQLADYVLPASHWLEK--PYMGTAAASHAAIEP
EGHRNDYELWRDLGRRLGETWP-ETVEEF-----------WDTCLRAGLSP-GFGTPSGR
VELRSAILTELDYPALPVYEEPEI--RAYLVLTTGGRVIEGFHQNSQMPWFRKKYPH-VV
QLHPHAAAELGIEDGTWISIETPIGSVQHVARLNKTLHPRVVQADRWWYPEHDPEETNIN
MCTDDQCDPMMGTWLLRGLPCRLVKT
>Desulfurispira_natronophila_WP_183728313_chrysiogenota
QPK-VNSSCAICTNKCVFRGQVVDGVIRRLEPEPDFPRARGMMCARGNAGAWTPYDPNRL
KHPLIRTGKRGEGKWRKASWEEAYKHIADKINTAVEAEGRSTIGFISSEYQEHYYQGFRT
VFGSPNILICLSSNIRGFMSVFGTYP--DIINSDYIILAGADRAESIFTPDTIDMFG--K
KGKTIICIDPRFTKTAAKSTKWFPINPGTDMAFALAMIHVILKENLQDQDFIDEYCTGFA
ELKEHVKDSTPAWAEQETGIPASEIERIAREFAKA-KAPVFYPGRRSSEVHTRRSIAMVN
AIVGNWDKEGG-IIRRRPVYAQPRLDDVEDGSWIPWRDRALKADPRIRGLMIYKQNVVDS
VPDRNKTFELFDKMDIIVCVDTFMSDTAWYADVVLPETNYLERQDPP--FVIFRQPLIER
MDTKPGHDIFSELAAYFEGNFRGTIED-HMNTEVSAR--ELEQLKTKGFYPGEINTPTGK
VELYSEDFAGRGLDPLPVYKRPEKPGSGKFRFLVGRHAIHTHSMTAAFPELNWHMPENAI
WINTKRANELGVKSGDMVKVTNRTGSDTIKAQATEAIHPDCVYFAQGYGSLVYGRGAAQS
AVLESHFEPISGNALMHETIVEIRKV
>Desulfurispirillum_indicum_WP_013507189_chrysiogenota
QPR-VNSSCAICTNKCVFRGQVVNGVIKRLEPEPDFPKARGMMCARGNAGAWTPYDPDRV
KHPMIRTGERGEGKWRKVSWEEAFAYIAEKTNKVVEEENRACIGFVSSEYHEHYWNQFRE
VFGSPNSLLCLSSVIRGFMSVFGTYP--DVKNSPYIILAGADRAESIFTPDTMDMFG--D
KSKKIICLDPRFTKTAAKSSKWYPIKPGTDMAFALAMMNVIIGEGLHDKDFVSKHCEGFD
KLAEHVKQYTPQWAEKETDIPAADIQAIAREFAKT-PGAVFYPGRRSDDVQTRRAIAMVN
AIVGSFDRPGG-ITKSEPAYTKPRLDDVTDGAWIPWRDRALKGDPAIRGLFIYKQNVVDS
VPDRNKTMELFKKMDIIVCIDTFMSDTAWFADVVLPETNYLERLDPPNAYLTLRQPLIPP
MDTKSGFEISVGLAAHFEDEFSGDVES-HTRDMVSGLPGALEMLKKKAFYAGKINTPTGK
VELYSEDFESRGFDPMPVYRKPEQPAGNQFRFIVGRHAIHTHSMTSNFPELNWHMPENTV
WINAAKAKEMGISSGDEVLMRNRTGEARIKAQVTEAIRPDCVFYAHGYGSLVYGRGATQS
QILESHYESISGNAAMHETFVEIRKV
>Desulfurivibrio_alkaliphilus_AHT_2_ADH85253
Q-GLVPTVCGMCPAHCLVTAKVRDGRLESLTGTGDNPLNGARICARGMAAPDLLYDPDRL
KYPMKRVGPRGSGQWQRISWAEAIDVVSLRMEQALRRHGPESLALFAAGPSALYIKELFA
EFGVSRVNHCHCNREAAYLATFGFAPRLDYANTRCLVLLGSHFGENLMLPEFRRFTAARE
QGARLIVADPRRSVIAAQADRHLMLKPGSDTALLLGWINYLLQRDLFDRDYIASHALGLD
ELREHAAAYPLERVAELTGLTPREIEQSARLLAASAPAVIIHPGRHSNDVHRLRAQAILS
ALLGAPGRPGGM----VTPRGR---R--AKERAEEIFRALEAD--QIKVLGCWGQNPFQG
YPNPYRTTLAWRRAEFVFATDVLPSEACLMADIILPEATFLERSGRVELRLTAGFPALQP
AEARDPYWIARQLSIRLGGRVQYPEASSRLEHELAPWRLRLEDLRRQGYVP--FPTISGK
IELVSRDLVEAGQAPLPHFHPPPEPPEGYFRLLYGRSPLHTLSSTQNNRRLMDREGENEL
WLNDEVADRLGLGSGERVLLENQDG-LTVRLYVSRDIRADAVYLVHGFGQRAFHQGVSDA
ALMSRTANPVTGTHALRNNFVRLRK-
>Desulfurivibrio_alkaliphilus_HET97312
-----------------------------------------------------------L
KYPMKRRGPRGSGSWQRISWAEAIDTVAQKMEEALRLSGPGALALFAAGPSSHYIRELFA
EFAVPHVNNCHCNREAAYISTLGFSPRLDYRNTRCLVLLGCHQGENLMLPEFGRLLAARD
RGARLIVADPRRSAIAARADQHLMLRPGSDLALLLGWCNFLLERGLYDREFVASRVEGLA
ELRQLAAAYPLERAAELTGLSAESIERSALLLAESAPAVIIHPGRHSDDVQRLRAQAILS
ALLGAVGRPGGL----AAPRGS---Q--AGDRSAVILQGLEQE--NIRFLGCWGQNPFQG
YPNPYRTALAWQKPDFIFTCDLLPSEAALHADIILPEATFLERHGRVEFRFTAGFPVLEP
AEARDPYWIVRELSIRLGGRFRLPEVATRLEQDLIDLPLGLDELRQGAWRP--FPTISGK
IELVSRDLAEVGQPSLPEFTPPPTGPPGYFRLLYGRSPLHTLSSTQNNRRLMEQQSENEL
WLNDQAAGELGLAHGELVLLENQDG-LSVRLRVTDAIRPDCVYLVHGFGNRAFDQGVSDA
VLMSRTTNPVTGMRALRNNFVRLSA-
>Desulfurivibrio_alkaliphilus_WP_157861393
Q-GLVPTVCGMCPAHCLVTAKVRDGRLESLTGTGDNPLNGARICARGMAAPDLLYDPDRL
KYPMKRVGPRGSGQWQRISWAEAIDVVSLRMEQALRRHGPESLALFAAGPSALYIKELFA
EFGVSRVNHCHCNREAAYLATFGFAPRLDYANTRCLVLLGSHFGENLMLPEFRRFTAARE
QGARLIVADPRRSVIAAQADRHLMLKPGSDTALLLGWINYLLQRDLFDRDYIASHALGLD
ELREHAAAYPLERVAELTGLTPREIEQSARLLAASAPAVIIHPGRHSNDVHRLRAQAILS
ALLGAPGRPGGM----VTPRGR---R--AKERAEEIFRALEAD--QIKVLGCWGQNPFQG
YPNPYRTTLAWRRAEFVFATDVLPSEACLMADIILPEATFLERSGRVELRLTAGFPALQP
AEARDPYWIARQLSIRLGGRVQYPEASSRLEHELAPWRLRLEDLRRQGYVP--FPTISGK
IELVSRDLVEAGQAPLPHFHPPPEPPEGYFRLLYGRSPLHTLSSTQNNRRLMDREGENEL
WLNDEVADRLGLGSGERVLLENQDG-LTVRLYVSRDIRADAVYLVHGFGQRAFHQGVSDA
ALMSRTANPVTGTHALRNNFVRLRK-
>Desulfurivibrio_sp_RJX36062
---SVWSMCGMCTVRCPIRVETEDNQVTWIEGNQHL--LEGALCAKGSAGIALQNDTERP
QRPLIRKGGRGAGRWEEVSWYAALDYVADNLKTIISKHGPESIMLSCRGPFIDLLKAFIH
GLGSPNFTGCGRNVHHASVSVYGGRKVYDIKKSRHLVLFGRNILAALRIAEVNQVLDMLD
AGGKLTYVDVRQSLTGIKATRFFQVRPGTDYALALGIIREVLKEKAYDREFIDRYVSDFD
KLEEFAEPYTLAWAAGECGIKAERIKDFVQEIAADRPKVIFHPGWMLDSFYASRALHILN
VLMGNVEVEGGQRLDAVP--KAKRA-KYSPGLFHLFYEAMRTGEPPLKALICVRHDPFTC
FPDPQAQKEALDKLDLLVSVDTHYSEFGWYSDVILPESTYLERDSLIATQFIMRRKAVEP
RDTKSLNEIIKLLADRLGGQFPFTTSEELWAWQLEPTGFTLSDFDAKGFVPNKFKTPSGK
IEIVSKVLTDAGLPSLKPYESPEKPAKGQFRLVFGRSPLHAHSHTINNPLLHELMPDNTL
WINKRQAAKLGVADGDWVDVIS--SGTTIKAHVTEFIHPEAVYMVHGFGRQAYHAGIADQ
KLMKGRMDPAGGGLCLCECFVTVRRS
>Desulfurobacterium_thermolithotrophum_WP_013638921_aquificota
--KKIQTTCPYCGTGCNIDLFVKDGKIVKAEPTKNHPVNDRELCLKGLYGWEYVHSSDRL
KKPLIRK-KDG--ELVESSWEEALELITSKIKEIKEKYGADAFMGFSSANEDNYVQKFFV
AIGTNNIDL-HAPTVAGLAKSLGVMSLAEFSKSNCILIIGSNTGECHPIIAMH-VERALE
RGAKLIVIDPKRTEMAQKAHIHIQLPIGYNIPIINAIINYIITNDLYDKEFVKRHT-GFE
YLKKSVEEYTLERVSEMTDVPAELIEKAARIYATEKPSAIMGVTQFTHGTGAVWTLSNLA
AITGNLGIEGGGNLRGFPGKKEEKLSDKPIWIPDVP-HAIEEKK--IRFLYVFGENPVMS
DPWTDHFLQAIAHLDFFVVQDIFLTETAKKADVVLPAACWAEKDGTFTNT---RKEAVEP
PEAKPDWQIFCEIAKKLG--AKYKDAED-VN-EIRPGGISYERL--NGLSPDHFT-PDG-
-----K-----ALIP-VIFTENKEP-DKYCLFTTGRRVYHYHTGTMRCMPLEEGADGSVV
EIGTKTAKKYDLSTGDYVLIEGKRGKIACKVWVTERIPEDVLFVTFHY-------EACGN
ELTNAH-DPIAGTPEFKIAAARIRKI
>Desulfurobacterium_thermolithotrophum_WP_163328287_aquificota
--KKIQTTCPYCGTGCNIDLFVKDGKIVKAEPTKNHPVNDGELCLKGLYGWEYVHSSDRL
KKPLIRK-KDG--DLVESSWEEALELITSKIKEIKEKYGADAFMGFSSANEDNYVQKFFV
AIGTNNIDL-HAPTVAGLAKSLGVMSLAEFSKSNCILIIGSNTGECHPIIAMH-VERALE
RGAKLIVIDPKRTEMAQKAHIHIQLPIGYNIPIINAIINYIITNDLYDKEFVKRHT-GFE
YLKKSVEEYTLERVSEKTGVPAELIEKAARIYATEKPSAIMGVTQFTHGTGAVWALSNLA
AITGNLGIEGGGNLRGLPGKKEEKLSDKPIWIPDVP-HAIEEKK--IRFLYVFGENPVMS
DPWTDHFLQAIAHLDFFVVQDIFLTETAKKADVVLPAACWAEKDGTFTNT---RKKAVEP
PEAKPDWQIFCEIARKLG--VKYKDAED-VN-EIRPGGISYERL--NGLSPDHFT-PDG-
-----K-----ALIP-VIFTENKEP-DKYCLFTTGRRVYHYHTGTMRCMPLEEGADGSVV
EIGTETAKKYDLSTGDYVLIEGKRGKIACKVWVTERIPEDVLFVTFHY-------EACGN
ELTNAH-DPIAGTPEFKIAAARIRKI
>Dethiobacter_alkaliphilus_WP_264698709
KKEKTLTTCPYCGCGCTFYLHTRQDKIVGVSPNFEGPLN-GHMCVKGRFGWDFIDSSDRL
KTPLIK--KDG--EFVEATWDEALTLVAEKFEEVRAQSGAGALAGLSSANEENYLQKLFS
-LGTNNVDL-HAPTVAGLATAFGAMTIGEIEDSNAILVTGSNTTENHPVIGYR-VKRAVK
KGAKLIVADPRYIELCDYADVFLQLKPGTNIALFNGLAHVIIKEGLIDEAFIKDRT-NFE
AVKEAVEKYTPEYVAEITGVAAEDIVKAARIYAEADAASIMGITQHTTGTRNVLTIANLA
MLTGNMGKHGAGNLRGFTGDEEAKASGKPLTVTEMF-NGAATKD--VRAMYIMGENPFLS
DPDSAHVKECMMDLDFLVVQDLFMTETAEMADVVLPAVSFAEKEGTFVNS---RNPALKP
REAKSDWEILLGIAQKLG--LGYSGAED-IN-EIVPGGVSYERL--MGLHPIHFR---G-
-----L-----GFTA-VEHQPPAEA-DEYFTLTTGRILYHYHTGTMRSKGLSEIHKEELM
EINPEDAKALGLEECDLVNVTSRRGTVKSKLKVTERVAPGVVFMTFHF-------ETAAN
MLTNPEMCPTAKIPELKVCAVRIEKV
>Dethiobacter_sp_MBS4023829
EKK---TVCTYCGVGCGIYLGVRGDRVVSVRGDKENPVNRGQLCVKGRFGYHFINHPDRL
KTPLIK--RDG--KFEEASWDEALELVAEKFREIIEESGPWAVGGISSAHEDNFAQKIMQ
-LGTNNIDL-HAPTVAGLATVLGAMTIGEVENAQAIFVIGSNTTENHPIIGYR-IRKAVR
NGAKLIVADPRSIPLTEICDVYLPLKPGADVALINGMLHVILKEGLVDNEFIANRT-GFE
DMKATVDKYTPEYASQLSGVPAEDIIKAARLYAGADSATVMGVTQHTSGTENVLSLANLT
LATGNFGKPGAGNLRGFTGPTEENAPDKPMTMTEMF-QAAGEDR--IRALYIMGENPFLS
DPDGSHICHTLEKMDFLVVQDIFLTETAQLADVVLPAATFAEKNGVFANT---RRKALNP
RQSKPDWEIITMLARKLG--FDYENSEQ-VE-EISPAGINYQRL--GGIQPEHFR---G-
-----L-----GFSA-VEYRLSAEA-DGYFLLTTGRSLYHYHTGTMKTEGLNQFHSEELM
EINPLDAEKLGIGPNDSVIVSSRRGSVRCNVRLTERVQRGVVFMTFHF-------ESAAN
LLTNSEFCRIAKTPELKVCAVRLEKA
>Dethiobacter_sp_RJX24168
EKK---SVCPYCGVGCGIYLGVRGDRVVSVRGDKDSPVNSGQLCVKGRFGYHFINHPDRL
TAPLIK--RDG--VFVEASWDEALDLVAARFLETAKHYGPDALAGISSATEENYLQKLLF
-LGTNNIDL-HAPTVAGLATVLGAMTIGEIEDAGAIFVIGSNTTENHPVIGYR-VRKAVR
KGAKLIVADPRRIPLTEICDAYLPLKPGTDVALLNAMTHVILREGLEDREFIANRT-GLE
EMRRAVEKYTPEYAAAITGVPANDIVRAARLYAGADSAAIMGVTQHTSGTENVLSLANLA
LVTGNLGKPHAGNLRGFTGDEAVKASGVPLTITEMF-QAAADKK--VRAMYIMGENPILT
DPDANHIYECLESLDFLVVEDIFLTETAQVADVVLPAATFAEKDGTFVNT---RRQAIKP
RQSEPDWQIIQELARRCG--FEYESSRQ-IE-EISPAGITFERL--GGLQPDHFR---G-
-----L-----GFSA-VEYRLSAEP-DEFFLLTTGRSLYQYHTGTMKTDGLNRFHEEELM
EINPADAKVLGLCTDDTVNVTSRRGLVRSKIKLTERVQPGVVFMTFHF-------ETAAN
LLTNSEVCHIAKTPELKVCAVRIEKA
>Dissulfurispiraceae_bacterium_MDX9714678_nitrospirota
KKTFSPNYCELCFWNCGLIAKSVNGKVVKIEGNPLSYRGNGKLCGRGNAGLGLLYDPDRL
KYPMLNTGKRGDPKWKRVSWNEALSFVADKLNGIKQKYGPEAVALFSHGTGGSFWKHFLN
AYGSENSAQCRGPRDVGFYLTFGAAPYYDFARSKFIVLIGSHLGENAHNSQVQDLINGIS
DGAKLVVLDPRLSNVASKADWWLPVKPATDMAILLAWIKIIIDEELYDKEYISKYAIGLK
ELKEEVKNYTPEWASKISEIPAATIVEIAHEMAKHKPNLCISGGRFTDDTQRSRAIAILT
ALMGSWGREGGYGVPALPEPDE---GDYPLPVTNAIREAVLTDKPPCRGWIVYGSNLIKT
MPNTKETIEAIKKLDLMVAIDVLPMEITQWADVILPECTYLERFDDIQTGVTLRVPGMKP
MESRPSWWITKELSKKMGEAFPWNDIEDYLKTRCDAAGINYEELKQKGAIATAFNTPSDK
IELYSKQLKEHGFDPVPKYTAHEEPQPGYFRLVFGRSPLHSFSRTVNNFMLNDLIPENEL
WINTKQALKLGLKKGDYVKLVNQDG-IKIKVKITERLREDCVYMYHGFGANADKRGIGTD
QIITKTIDPLMGGTAIRGIFVKIVK-
>Donghicola_eburneus_WP_072706064_pseudomonadota
RKDTVKSVCTHCSVGCTVVAEVDNGVWIGQEPGYDSPFNLGSHCAKGAAVREHAHGERRL
KYPMKK--VNG--EWTRISWEQAINEIGDKMMSIREESGPDSVYWLGSANEQAYLRKFAA
YWGTNNVDICHSTTVAGVANTWGAMTYNDIHNSKAIFIIGGNPAEAHPVSLLH-VLKAKE
NNAPLIVCDPRFTRTAAHADEYVRFRPGTDVALVWGILWHIFENGWEDKEFIRTRV-GMD
QIKEEVAKWNPEETERVTGAPGAQLERVARTLVNSRPGTVMGGTQHTNGNNNTRAYCILQ
LALGNMGVSGGGNFRGLPGG-AGRVMERTIPVSRWI-DGVLE-QN-VRAMVLWGHAP-NS
QTRMTEMKTAMEKLDMLVVIDPFPTVSAVLHDYLLPATTQFETRGSVTAS---RDQVVDP
LESKPDHVIIAKFANKFG--FATPNIES-IR-EFNTTGQSPERIKLYGMPPKHY-APYG-
-----N-----AARA-VVWTFPDRPNDQYIILTSGRLVEYEGGGDESNPWLAELQQEMFV
EMNPRDANNLGVRDGSMVWVEGPEGKVKVKAMITERVGNGVAFMPFHFGGQKYPDGESTN
TAQTYGYDSVTLMQETKATLCKISAA
>Donghicola_mangrovi_WP_176853857_pseudomonadota
RKDTVKTVCTHCSVGCTVVAEVDNGVWIGQEPGYDSPFNLGAHCAKGASVREHAHGERRL
KYPMKK--VAG--EWVRISWEDAINEIGDKMLSIRDESGPDSVYWLGSANEQAYMRKFAA
YWGTNNVDICHSTTVAGVANTWGAMTYNDIHNSKAIFIIGGNPAEAHPVSLLH-VLKAKE
NNAPLIVCDPRFTRTAAHADEYVRFRPGTDVALVWGLLWHIFENGWEDKEFIRTRV-GMD
QIKEEVSKWNPAEVERVTGVPEAQMERVARTLVNSRPGTVMGGTQHTNGNNNTRAYCILQ
LALGNMGVSGGGNFRGLPGG-GCRVMNTNIPVSRWI-DGVLE-QN-VRAMVLWGHAP-NS
QTRMTEMKTAMEKLDMLVVIDPFPTVSAVLHDYLLPATTQFETRGSVTAS---RDQVVAP
LESKPDHVIIAKFANKFG--FATPNIES-IR-EFNTTGQSPERIKSYGLPPKHY-APYG-
-----N-----AARC-VVWTFPDRPSDQYIILTSGRLVEYEGGGDESNPWLAELQQEMFV
EMNPRDANNLGVRDGGMVWVEGPEGKVKVKALVTERVGAGVAFMPFHFGGQKYPAGESTN
TAQTYGYDSVTLMQETKATLCKISAA
>Enemella_evansiae_MBN7784488_terrabacteria
RQELKKSVCTHCSVGCTVVAEVQDGVWTGQEPGWDSPFNLGSHCAKGASVREHAHGERRL
KYPMKK--VAG--EWVRISWDEAINEIGDQMMSIREESGPDSVYWLGSANEQAYLRKFAA
YWGTNNVDICHSTTVAGVANTWGAMTYNDIHNSKAIFIIGGNPAEAHPVSLLH-VLRAKE
NNAPLIVCDPRFTRTAAHADEYVRFRPGSDVALVWGILYHIFDNGWEDKEFIRTRV-GMD
QIREEVMKWTPEEVERVTGTPGSQLKRVAMTLANNRPGTVMGGTQHSNGNNNTRAYCILQ
LALGNMGTSGGGNFRGLPGG-QARVMNITIPVSRWI-DGVLE-QN-TRAMVFWGHAP-NS
QTRLVEMKGAMEKLDLLVVVDPYPTVSAVLHDYLLPAATQFETRGSVTAS---REQVVAP
LESLPDHTIMHKFATKFG--FA-PVVED-LR-EFNTTGQSPERLKKYGMPPNHFRAPYG-
-----N-----AARA-VVWTFPDRPNDQYIILTSGRLVEYEGGGDESNPWLAELQQDMFV
EINPRDANNLGVRDGADVWVEGPEGKVKVMAMVTERVGEGVAFMPFHFGGQKYPDGESTN
TAQTYGYDSVTQMQETKATLCKIMPA
>Epsilonproteobacteria_bacterium_NOZ90898
K-KEIPFLCNMCRNKCAGIGRVEQNILTKIDPNPLFPKSRNMICPKGNSGIQALYDIDRL
KYPLKRVGVRGDGKYQRVTWDEAFEYIKDKLVDILKKEKNRSTIVSCNGFNKDEYIKFFG
KIGSSNFLICLNTKLGATILTIGDIG--DIEGSDFVLIAGANRFESLITPDSVDLARQRQ
---KLVVLDPRATVTALKADEYLPINPGTDLALCLAMTYIAIENELYDKSFVKKYFKDFD
KYKKHILKYTSKWAETKTHIPAQKIEKLTKEFFAKRP--LFYLGRRSNDFQLRRAMVLLN
GLAGSINRQGGIILPESPL---ERFDGIIGGSWLNFREKIVSNNPPVRAMFIRKHNLMQN
MPNVSKTKKMLEMMDLVVVLDTMPTDTAIMADIILPECTYLEREDMVVSFLALRNRVIEP
MESKSMQDILKGLGEKLGKQFEYKDVTQRNRELIEKNFGAYIMLKKDGVWPKK------T
VNCYLKKLAKNGEDAMPTWDKYDFVKNGHFRMITGRYVTETQSATTNNIMLRDFYQTNHI
WINNQVAKKLNIKVGDIVEVESSIGKIRIKAYPTNKIHPQAVWFAHGFNSKSYNNGANDN
EIIEDKFEKIYGCATMHQTDVTIRKV
>Epsilonproteobacteria_bacterium_NPA73086
K-KNIPYLCNMCRNKCAGFARVEEGIVTKLDPNPYFPKSRNMLCPKGNSGIQALYDPDRL
KYPLIRVGKRGEGKYKRVTWDEANEYIKDKLVEILEKEKNRSTVAFCNGFEKDEMIRFFG
KIGSANFIICLNTRLGAYILTVGTVG--DVEGSDYVIFAGANRLESLITPESVELARR-G
---KVVVLDPRYTVSASKADVWLPIKPGTDLAFVLSMIYVGLKEDLYKKDIVKKHFKDFD
EFKELILRYTPCWAESKCYIEADKIESIAREFFAKNP--LFYPGRRSNDFQFRRAMALLN
ALAGSLDREGGILAPNEPF---GRFKGIAAGSWLNFREQVLNDTPRVRAMFVRKHNIMQG
IPNIKKTKRMLEKMDLVVVIDTMPSDTAMMADVILPECTYLEREDLVVAFLALRNQTIKP
LESKSLHDILKDLGNKLGEKFEYKSVSQRNREFIVKTYGAYESLKKRGVWPSD------K
VNCKLPKMKKYGLDEFPRWDEYDYVPKGKFRMITGRTVYNTQSATANNEMLRDIYKTNHL
WINEKTAKKLGIKLGDEVEVKSSIGKVRIKAYPTNKIAPEMLFFAHGFGVSAYRNGASDN
EIIEDKMERSYGDAIMNETNVEIRKI
>Euryarchaeota_archaeon_MVT13731
--MEVKTVCPYCGVGCNIIVVSDGNKILNIIPSKYDAINYGTICIKGWKGLSFAESNKRL
KKPLLK--KGD--GFIEITWEEAIKIAVKRLKEIFEKYGPDSIGFQSSANEDNYLQKLAQ
VFKTNNVDSCHASTIEGLISTIGAMTIRDIDNSELYFIIGSNTTEQHPIIGAR-IINNVL
IGKKLILADPRKIQISNFATIHMRQYPGTDLALLNTMANVIVEKGLYDKKFIEERT-NFE
EYLKVIDFYDVDRGSRITGVEPELIEKAAIMYAKSR-SIIMGITQHTQGTENVQAIANLA
MLTGNIGKKGTGALRGLPGDEKEKAPSKPAALNEMF-DLARKGK--IKGLYIMGENPVIS
EPESDLIIESFKNLEFLIVQDIFLTETAIYADLVLPSLSFAEKLGTFTNT---RRPFLSP
PEAKADWEIITMIAREMG--YDYSSPED-IN-EISPSGLTYSCI--NGVQPGCFR---G-
-----K-----GFIP-SYWKRPDET-DKYFILTTGRLYYQFHTGTMKSNILEREAPEPFA
EINPDDAKTMGIRDGDCIKITSKYGSVNIRARLTDMVPKGILFAPFHY-------ESPIN
RITNPKTDPVAKIPELKVTAVRIERC
>Euryarchaeota_archaeon_MVT15250
--MEVKTVCPYCGVGCNIIVVSDGNKILNIIPSKYDAINYGTICIKGWKGLSFAESNKRL
KKPLLK--KGD--GFIEITWEEAIKIAVKRLKEIFEKYGPDSIGFQSSANEDNYLQKLAQ
VFKTNNVDSCHASTIEGLISTIGAMTIRDIDNSELYFIIGSNTTEQHPIIGAR-IINNVL
IGKKLILADPRKIQISNFATIHMRQYPGTDLALLNTMANVIVEKGLYDKKFIEERT-NFE
EYLKVIDFYDVDRGSRITGVEPELIEKAAIMYAKSR-SIIMGITQHTQGTENVQAIANLA
MLTGNIGKKGTGALRGLPGDEKEKAPSKPAALNEMF-DLSRKGK--IKGLYIMGENPVIS
EPESDLIIESFKNLEFLIVQDIFLTETAIYADLVLPSLSFAEKLGTFTNT---RRPFLSP
PEAKADWEIITMIAREMG--YDYSSPED-IN-EISPSGLTYSCI--NGVQPGCFR---G-
-----K-----GFIP-SYWKRPDET-DKYFILTTGRLYYQFHTGTMKSNILEREAPEPFA
EINPDDAKTMGIRDGDCIKITSKYGSVNIRARLTDMVPKGILFAPFHY-------ESPIN
RITNPKTDPVAKIPELKVTAVRIERC
>Fimbriimonas_sp_MDR3692895_terrabacteria
AAT-VPTFCEMCFWKCGVVAHLEGSQVTKLVGNPLDPLCNGRLCPRGTGGIGSLYDPDRL
ATPLIRITKNGTATWEPATWDQALDLVANKLLAVKNKYGPEAIALFNHGTGGGFFRHLVN
AFGSANVGQCRGPRDVAFELTFGEGIRYDLANAKMVVLIGSHLGENMHNTQVQELADAIG
QGIHIVTVDPRFSVVASKSQRWLPIKPGTDLALLLAWINVLLEEGLYDKDYIVKNAIGLE
ELRREVSGYTPEWAFPHTGIEAGTIRAVARDLGAHRPGALVYPGRHVDDTQRLRAIAILG
ALLGSWGHKGGFALPPMPAPKRQAADRFLEGVANGLRDATLTGKPPIKAWLVYGTNLMQS
LPNPKETIEAMQKLDLMVAIDTMPAEITGYADVVLPECTYLERYDDLSAPISLRQPVVQP
MQSKPGWWIARELGLRLGKEFPYKDIEEYLDSRLRRAGTSLSELKEKGTLESEFATDSGK
IELYSEKLKKAGFDPVPKYTPPDPGPPGFLRLLYGRSPVHTFGKTVNNPHLAELQPENEV
WINTDTAREIGIEDQSYVTLENQDG-AKVKAKVTERIRPDCVFMVHGFGHTAYGRGADDT
GLTTKKVDPLMGGTGMRVNFVRITK-
>Firmicutes_bacterium_ADurbBin373_OQA10947_bacillota
-E--KPAICGIC---CAVEVTLEDGRLTGVAPLKDAPYS--HLCVRGKHAPEIVYSPHRL
KTPLIRTGERGEGKFREAGWDEALDFTVQKMTEIKEKHGPQAIVSHSGRGV---ASKLLL
PFGSPNITICYASGALAPLTTFGG--MPDTENSDLIVVWGTNPVTDSPPTHFKKIIAAQK
NKAKVIAIDHMRTDIARRADRWVAVRSGTDGALALGMLNVVINEKLYDREFVENWTAGFA
ELRAYVQEFTPEKVEQITLVPAQTLRALAREIATTARACL-----YTSGVQNIRAVYILW
AITGHFDTPGGL--P-FTTSFP-AIREYPCAQYMEFPRAVLTETPPVKGLLINGSSTLTA
YPQPEIFAEAYRRLDFMLVIDLVMTRDALFADVVLPAATYYETNS-YMRYARLRRRVIEP
VQARNSLMILAELARRLGGHYP-QSEEELIEKAFARAPELLERLKSVDGVPDRFETPSGK
FEITSNLMAKHGYEALPVYIEPEEPPERFLVLNSGARMQSTFRSQHHVPGLVKIQDK-LV
LINPGDAAERGIKGGDPVIVSTRRGQVVFYADVTDNVLPGQVEVNMGGGNPAQVEQANVN
YLT--NRDYISGFPVYKALLCQVEKW
>Firmicutes_bacterium_MCL5677623
KA-SVPSLCEMCGVKCGIVAQVQEGRVVKIDGNPKHPFSNGKLCARGNAGMKTLYDPDRL
KQPLKRV---GDGKFEPISWEDAIKEIGAKLKELKAQFGPETLVWATHPLINPWESHWMA
AFGSPNLTTCYASRSVAFLTTHGDVP--DYGNVRYFLSAGRNLVEGIHNGVVQKIVAAKA
KGAKLVALDPRMSNFATWADEWLPVKPGTDLAFLLALIHVIIAERLYDEALIVERTVGFD
ELKTAVQEYTPEWAAGVTGIPADTIARIARELAAARPASAVDPGWHGNSVQTGRAAACLN
ALLGNLGAKGGLVLGKGPKPKAARWPEWP-GLVQTLADKILSGQPPIKALIVSHFNPVRS
CPDTKKVIEALKKLDLLVAIDIQMSDTAAQAHYVLPESSYLERWDPLQVAVALRQPVVKP
LDTKGEDEILIDLARATGSEFAFTLEA-YNDALLAPLGVTREQLLKEGAVPDYLKTPSGK
IEFSSEAVKKAGGSPVPVWVPPLVPGKGQFQLIHGHVAMHTHTSTDNNAYLHALMPENEL
WIHAEPARSLGIGDGDVVEVESEVGRVRLKAKVTQAIRSDAVFMAHGFGGLAYRKGANLS
ELIPVRTAELSGAAAQCEVLVT----
>Firmicutes_bacterium_NLI71056
EKK---SICTYCGVGCGIILGTKGDRVVKVTGNRESPVNRGHLCVKGRFGFEFIDHPDRL
KMPLVK--KDG--EFKEVSWDEALEVIVDKLKSIREKNGADAISGLSSANEANYLQKMLS
-LGTNNVDV-HAPTVAGLARAFGAMTIGEIPGADTILALGSNATEAHPVIGYR-VREAVR
KGAKLIVADPRETWFARAAMIHLRLKAGTDIALLNGMMNVIISEGLANEDFIATRT-GFA
DLSKTVARYTPEYAAEITGVPAELIREAARVYATSERASILGITQHICGTENVMAVANLA
LATGNIGKPSTGNLRGYTSPAEEKANPEPLTSPEFI-DEACQGK--VKAMFIMGENSIVT
DADTNHLIKALENLELLVVQDIFLTDTAEYADVVLPAACFAEKEGTFTNT---REKAVTP
PEALPDWQIVTMLARKLG--LPYSSAEE-VA-EMAPAGISYERL--EGLQPDHFR---G-
-----L-----GFHA-LEYRPPAEP-DEYFLLNTGRHLFHY--GTMFSRGLDLSRPEELL
QVNSADAARLGIKEKDMVKLTSRRGEVDVKATITDIVPPGTLFMTLHY-------ESMVN
LLTISAFDSITRTPEMKVCAVKLTRN
>Firmicutes_bacterium_NLM52938
QKKKVLTTCPYCGCGCTYYLHVRNDKIVGITPNFKGPMK-GHMCVKGRFGWDFVDSPDRL
KTPLIK--KNG--EFVEATWEEALDLVAAKFKEVRAQYGADAIAGLSSANEENYLQKLLS
-LGTNNVDL-HSPTVAGLAAAFGAMTINEVEDAKAIFVIGSNTTENHPVIGYR-IKRAVK
KGAKLIVADPRRIELCNYADTFLQLKPGTNIALLNAMAHVIIKEGLADEKFIQERT-NFA
ALKATVEKYTPEYAEKITGVPAEKIIRAARIYAKAETASIMGVTQHTSGTDNVLAIANLA
MLTGNIGKPSSGNLRGFTGEKTAQASAKPLTVTEMF-SAAENKN--IRAMYIMGENPYLS
DPDSSHVRHCMEQLEFLVVQDLFLTETAKYADVVLPAVSWAEKEGTFVNT---RNQALTP
RKAKADWQIIAEIGKRLG--FDYQCAED-IK-EIAPAGITYERL--TGINPDHFR---G-
-----L-----GFSA-VEHQGPAEP-DEYFLLTTGRVLYHYHTGTMRSKGLKKVLNEELM
EINPDDAKALNLQDADLVKVASRRGEVKSKIRITDRVPKGIVFMTFHF-------ETAAN
LLTSSRSCPTAKIPELKVTAVRIEKA
>Firmicutes_bacterium_NLZ27904
EKK---SICTYCGVGCGITLGTKGDRVVKVTGNRESPVNQGHLCVKGRFGFEFIDHPDRL
KMPLVK--EDG--EFKEVSWDEALEVIAGKLKVIKEKDGAEAIAGLSSANEANYLQKMFS
-LGTNNVDV-HAPTVAGLARAFGAMTIGEIPGADTILALGSNATEAHPVIGYR-VREAVR
KGAKLIVADPRETWLAKAAMIHLRLKAGTDIALLNGMMNVIISEGLADEDFIATRT-GFA
DLSKAVARYTPEYAAEITGVPAELIREAARVYATSKKASILGITQHICGTENVMAVANLA
LATGSIGKPSTGNLRGYTSPAKEKANPKPLTSPEFI-DEACQGK--VKAMFIMGENSIVT
DADTNHLIKALENLELLVVQEIFLTDTAEYADVVLPAACFAEKEGTFTNT---REKAVTP
PEALPDWQIVTMLAQKLG--FSYSSAEE-IA-EMAPAGISYDRL--EGLQPDHFR---G-
-----L-----GFHV-LEYRPPAEP-DEYFILNTGRHLFHY--GTMYSRGLDQSRPEELL
QVNSVDAARLGIGEKDMVKLTSRRGEVDVKATVTDIVPPGNLYMTLHY-------ESMVN
LLTISAFDSITRTPEMKVCAVKLTKT
>Flavobacterium_sp_MBA4317545_FCB
KKQKIPTFCDICFWKCGAIAYLNNGELWKIEGNPIDPLSNGRLCPRGTGGIGAYNDPDRL
KSPLIRKNLRGEEKWVEVTWDEALTYIADKMQKIKQNYGPESVALFSHGIGGNFLKHTIK
AFGSQNISQCRGPRDVGFRLTFGEDIRTDIKNAKCIVLIGSHLGENMHNSQVQEFAEAVG
NGASIIVADPRFSIAAGKAKYYLPVKPGTDIALLLAWMNVIVTEGLYDKEFVTKYGFGFE
QFAAEIIQYTPEWAYAETGVDVDVIRESAREMARYRPATLIHPGRHADDAQRSRAIALLN
ALMGNWGRKGGFMVPGYPEPHRGKVKKYPETLTTGIREATLTGKPPIKGWFVYATNLMHA
LPNEKETIDAINNLDLMVVVDVIPSEIAGWADVVLPESIYLERHDDLNVEIALRQPVVES
PDQKPNWWIAKKLAEKLGGHFPWKNVEEYFETRLSKAGYSYEELKKNGIIKDEFSTPSGK
VEFYSLQLQQAGFDPVPKYNRPKEGPAGYFRLLFGRSPVHSFSRTQSNTLLKQMMDENAV
WINTDVAKQYGLTDGKYIKLKNQDG-IIIKVKVTERIRTDCVYMVHGFGHNVFMKGASDA
QMITKATDPLMGGTGMNVNFVTFMA-
>Fretibacterium_sp_NLL36685_DST
KNVVKYTHCVQC---CGTKLILKDDKIYRIEKREN--YNNNDLCAKGLASLQDIYNPKRV
LYPMKRTNPKGEPSWERISWDEAIATIAEKLNGIKEKYGADKVFFLTGDEPRSVLQRLAY
TFGSPHMG-CYLAAELATKLVYGEWHMGAM-KTKVAIIWGNNASIST--FSFNRIKNARD
SSTKYILVDPRVTSNVALADLHIQLRPGTDGALALCFGNALIEAGAYDKEFVEKWAHGFE
EYKEYVKEFTVEKTAGICEVPAEVIQKAIDILVSEGAPIV-----ASNGVDSYRAVQLLV
PLTGSLDVPGGP----LDH-LD-R-EYYPSVQLNVLPEYVKTGKA--KAALMFGVNCMM-
WPQSQEYQKAFQDMEFCAAVDIYDNPWHDYVDMLLPTAVSWER---VTLFMILREPAVKP
AEARPDYRICCDIGTALGKEFWGGGEESEIKEFLRTKPITYEELQA-KGLPDGFTTPTGK
VEFASETLKDHGFDALPKYKEPHIPPEAYLILSTGNRVPMFTHSKQNIPWLRELMPD-IV
RLYKADAEERGIKSGDEVLISTPHGEIKAKAEVTVLLKPGMIDIFHGW-------QANVN
LLI---FDPISAFPAYKSTLCQVTKA
>Fuchsiella_alkaliacetigena_WP_248664013
KEEKRHTLCNGCSNLCGLFVHVKNGRVWKAEGNPIHLKNRGKICARGHGMVADIYNPDRV
TQPMKR---VGEDQFEPISWEQAFAEIGEQLTDIVDRYTGDSVVWMEHG-GKDYADILLD
YIGSPNYITCFTAKTNVWANMMGNL---DHENSDYMLFVGRNFAGGILPNGMQKVLKA-E
KGAKIVVVDPRCCELAKVADEWIPIRPGTDLAFYLAIAHVIIEEDLKDRKFVREYVENFD
EFWNANRNCTPEWAEGITDIPADKIREIARDLAKHAPRSFLEPGYHGNSVQQAQMNIVIN
ALLGNMYQRGGLILGQQP-PEMPRIGKYARGIPQRIPQLAEEGE--VRAIFVYHYNPLRT
GPNP-EYQKKMKEADLVVSIPIDWNETSHTADYILPECYFMERAEPVTTALAMRTEVVEP
MDTKPLIDIMKGLAKEIGEEFDF-TVEDQARAMIEPLDISLEQLKEAGCLPGGLDTPSGK
VEFSVGIYKANGFSGVPRWIPPKI-PREEFRLIHGKQPWHSHHITSNNPYLMEITEDGRM
WINKERADQLGIETGDTVVVESEIAT-KIEVKATELLHPDCVWVPSAYGGFAYGVGINYN
DFVSEEIEPIAGSVMGQEVIVKVRKG
>Ga0373196_02_61218_63416_BCL_PCC_J3_Desulfitispora_alkaliphila
KEEKTSTLCNGCSNMCGMYIYKKNNRIWKAEGHPIHLKSKGKLCARGHGMVIDVYNPDRV
TQPMKR---VGEMEFEPISWEQAYAEIGEKLNSIVEEHSGNSVVWMEHG-GKHYADILLD
YIGSPNYITCFTSKTNVWPKMVGNL---DHENADYMLFVGRNFAGGIIPNGMNQVMKA-E
RGAKLVVVDPRHSEMAMVADDWVPIKPGTDLAFFLAIANVLVTEGLYHRDFVSRFVNNFD
EFWQANMECTPEWAEEITDVPASKIREIARDMAASAPKSFLETGYHGNSVQQAQMNVIIN
ALLGNMYKTGGLLLGEQP-PEKDRLGMHPRGIPQLVPKLVAEGK--VKALFIYHYNPLRT
GPDP-EYQKQMKDADLVVSIPVDWNETSYTADYILPESYFLERTERITTSVAIRQQVLDP
VNTKSLLQILQGISHHIGEEFDF-TVEEEVDAMVAPLGITGSQLREAGCLPMGLRTPSGK
VEFSVGIYKANGFSGVPRWIPPKT-PKGQFRLIHGKQPWHSHHITSNNPYLMEISKRGHM
WLNTSRAKKLGINDGDTVVVEAGKAK-KVPVKVTELLHPDCVWIPSAYGGFAYGVGINYN
EFLPAMVEPIAGSVMGQEIIVSIRKG
>Gammaproteobacteria_bacterium_MCP4287303_pseudomonadota
KQQAIPSLCEMCFWRCGILGKRSSGQLLGIEGNPDHPLNRGRLCARGLAGSRLLYDPDRL
KYPLIRVGERGEGRWRRASWDEALGRVTEGLEQTLDRYGPNGIAYFTHGASSRYFKALMR
RLGAWRFAQCRGPRDTGYGLTFGSGPRLDFENADAILLIGSHLGENVHTSQISEFTDALV
RGARLIVVDPRYSVAASKAELWLPLRPGTDIALLQALMRYLLDNQLYDRDYVTQYCTGAA
QLRDAVAHATLEWAAAVTDLPAGRIESAARLLSEARPRALIHPGRFSNDTQRSRALAILT
ALLGAWGREGGIIIGGKKHAPR---EGYP------LVRDSLGEGKPVRLWFIYGANLLHS
MPEPARTIESLKRQDFVFMVDVLPTETALYADVILPEATYLERYDALAVTIALRQPVIQP
LETRDPYWIARELAQLLGTDLECVDMEEAIDRQLQVAGSSLAEVARTGILE--FPTPSGK
AELYSQRLDDAGLDPVPRYRPLPQAPAGFMRVTNGRSPYHSFTRSMNNAWLAEMAPVNAL
WLNDRVASAMGLADGQEVKLENQDG-VRVPLKVTPGIRPELVFLPHGWGQHANGRGASDN
QLMTRAEDPETGATGLRVNFVRIAP-
>Gammaproteobacteria_bacterium_MCP4696969_pseudomonadota
-KKTVKGICGIC---CWVNATLAQGKIVGISADPDHPLG--MLCHRGEHAPEIIYSEKRL
RYPMRRTGPKGSYTFERISWDQAYDIIVENLNHIKEETGPEAVSIYTGRAVVSSASSVLF
PFGSPNTMLCYVSAMIAPHVTFGL--FADIENAEFLLVWGTNPATDSPPLDMHRLEAAAG
RGARITVIDPRRTETAERTGQWIPIRPGTDGALALSMLAVMIDEELYDESFVEQWTHGFK
ELCAYVQHFPPETAETITGVPADTIRELTHRIVDAAGAAP-----YTSGLQTFRAIFTIW
ALAGQLDLPGGL--LGIANPDR-AVDRFPESHAAGLTDAVLKGEPPIKGLIIHGASLLTS
WPETKIWEETLAKLDFIVSIDRQLTADAKYADIVLPATTMFEINS-YVTYFRLREKIIEP
VEARNDYLIMANLAERLGGRYP-QTEEALVAHVLEGSGFTPEQVRAGGQVPDGFDTPTGK
FEIYSTILEEYGYEPLPKYIEPREPPAKFLVFNSGARPQTDFRSQHGIEGLLRDNPE-SV
EINTADAATRHIHTGDQVEVRTLRGSVRFRAQVTDNIVQGAIEANMGGGGPVGPKESNVN
LLT--NYDEISGFPVYKCLLCEVIKT
>Gammaproteobacteria_bacterium_MDH3514438_pseudomonadota
G-T-IPSICSMCVNRCGIRCRVVNGVLEKIDGDPRNPLSRGGMCAKGQAGVMALYDPDRI
RYPMIRVGKRGEGKWRRASWEEANDYVAENLVKIIEKHGPKALMWSSCTLSEVLFNKLGT
YIGTPNFVLCLASRNVGYFATMGGVP--DMANAKFIIMFGANRLEAFEPPYNQDLILGLQ
NGAKLVVVDPRMTVTAAKG-EWIPIRPRTDMALTLALMHVLIKEGLYDKEFVRQATTGFE
ELKAHVANYTPEWAAAETDIPAASIVRLAHEMAIAAPHVVVFPGRRSNDTQFRRTLGMLT
GLLGAFDAPGAHVVGSEPL--APRFKHFPDGGYISARDTLYEGKKPVKGWMIYKHNPLAA
VMDREKTLKVMEKMDFICAIDIQPSQTAWMADIILPEATYLERFDPVWTPIMLRQPVVAP
EESRPLLDIIKGLAKALDAKFDFTIEQ-YIDTQLKGLPVDRKTLMREGIWSGEFATPSSK
LEFVSERFRRNNYPALPVYEPFKE-EAGKQRLVTGRYAWFTHAANQNNRWLNALTPENDV
WLHPDLAREKGIQDGEYVLVRSPAGSEKSK------------------------------
--------------------------
>Gammaproteobacteria_bacterium_MDH3526289_pseudomonadota
T---IPSTCNMCVNRCGIKCHVVDGVLEKIDGDIRNPKTAGGTCAKGQAGVMALYDPDRI
THPMIRVGARGEGKWRRASWEEAFEYTADKIDKIIGKYGPEGLLFSSCTLTEVFFIKFGK
YLGTPNFALCLASRNVGYFATMGSVP--DLVNAKYILMFGANRMESFELPHNRDLIAGLQ
NGARLVVIDPRMTVTASKG-EWLPIRPRTDMALTLALMHVLIMEDLYDRDFVASVTTGFE
ELKAHVARYTPEWAQQETGIPARTIIKMAREMAAAAPAVVVYPGRRSNDAQFRRTLPMLM
ALLGAFDTRGASVLGSEPV--APRFENFPDGGYINLRDTILNGTKPVKGWMLYKQNTLAS
VADSAKTLRMMETMDFICAIDIQPSQTAWMADIILPETLYLERLDPLWTPVGIRQPVVKP
QEAKTLLEILQGLGAALDADFNFTMED-YIDAQLKKLPIDRATLVKDGMWGGNFKTPSGK
IEFVSERFRRNGYDPLPVYEPVVE-EPGKQRLVTGRYAWFTHASNQNNIWLNAIHPENEV
WINPDLAEEKDIEDGEYVKVRSPVGEVRIKAYVTPRIRKDTVFITHGFGTNLYGKGAADQ
VLMEDRADTISNNQALHETFVEIVKL
>Gammaproteobacteria_bacterium_NJD32602_pseudomonadota
KPRTVPTSCDLCFWKCNAIAHVRDGRLWKITGNPADPLSRGRLCPRGTGGIGAHFDPSRL
HAPLIRRQARGEEVWAEVTWDEALGYVADRMQKIKATYGPEAVALFAHGIGGAFLKHTLK
AYGGVNIAQCRGPRDVGFELTFGEGIRTDIANARCLVLIGSHLGENMHNTQVQEFAEAIA
NGASIIVADPRFSIAASKARHYLPVKPGTDLALLLAWMNVLVTEGLYDKAYVEQFGFGFE
NFAAEIATRTPEWAYPETGIPPELIRETAREMARHRPATLVHPGRHTDDAQRARAIALLN
ALLGSWGRKGGFMVPGYPAPKRGKVHKFPEAITTGIREATISGKPPIKGWLVYATNLVQA
LPAQEETIKAIQNLDLMVVVDVVPSEIAGWADVVLPETVYLERYDDLNVEVALRQPVVPP
PDQKPNWWIARELAVKLGGAYPWKDIEEYLDHRLKAAGHSLAELKQVGIVKDEFATPSGK
IEFYSSQLAAAGFDPVPRYTRPVEGPPGSFRLLYGRAPVHTFSRTQTNPILQDAMSENEV
WVNASVGARMGLRSGDYVTLRNQDG-VVVKARVTEAIRPDCVFMVHGFGHTAYGRGASDS
QLITRVTDPLMGGTGTNVNFVTIEA-
>Gammaproteobacteria_bacterium_UCE77691_pseudomonadota
G---IPSTCNMCVNRCGIRCHVVDGVLEKIDGDIRNPKTAGGTCAKGQAGIMALYDPDRI
KYPLIRVGERGEGKWRRASWDEAFEYVADNLDRIIEKHGPESLLFSSCTLTEVFFIKFGK
YLGTPNFVLCLASRNVGYFATMGGVP--DLANAKYIAMFGANRLESFELPHNRDLITGLE
NGAKLVVIDPRMTVTASKG-QWVPIRPRTDMALTLALMHVLIEEGLYDKEFVAKATTGFD
ELKAHVAKYTPEWAAKQTDIPAQTIVNMAREMAVAAPAVVIYPGRRSNDAQFRRTLAMLM
ALLGAFDVRGGNVLGSEPV--APRFESFPDGGYIHLRNTILQGSKPIKGWMLYKQNPFAA
VADSGKTQKMMQQLDFICAIDVQPSQTAWMADIILPETLYLERLDPVWAPIGIRQPVVKP
QEARTLLEILQGVGAALDREFNFTMEA-YVDAQLKPLPVDRATLEKQGMWRGTFKTPSGK
IEFVSERFRRNGYDPLPVYEPVVE-QPGKQRLVTGRYAWFTHASNQNNRWLNAIHPENEV
WLNPDLATEKGIADGEYVKVRSRVGEVRIKAFVTPRIRKDTVFITHGFGTNLYGKGGADQ
ALMEDYADQISNNQALHETFVEVVKL
>Gemmatimonadaceae_bacterium_MBY0492067_FCB
RKEVKRTVCTHCSVGCAIDAVVENGVWTRQEPVFDSPINLGAHCAKGASIREHGHGEYRL
RYPMKL--VNG--KYERISWDTALKEIADRMLELRKASGPDSVYFIGSSNEQAYLRKFVS
FWGTNNCDICHSTTVAGVANTWGAMTYNDMQNSKVALYIGSNAAEAHPVSLLH-MLHAKE
-GCKMIVVDPRFTRTAAKADEYVRIRSGSDIPFLFGLLYHIFKNGWEDKKYINDRV-GME
DVKKDVAKWTPAAVEEACGVSEAQMIKVARMLHESRPGTIMGQTQHTIGNAMVRASCILQ
LALGNVGKSGGGNFRGLPGG-KANAMTKPITVSRWI-DGVLE-QN-LRGVFYWGHAP-NS
QTRGLEMKRAMDKLDLLVVVDPYPSATAAMAPYLLPAATQFETSGSCTAS---REKVIEP
LESRSDHMIMYQLAQRLG--FD-PVPED-IR-EINTTGQSPERLKAFGLPPKHF-HPFG-
-----N-----AARA-VVWNFPDRPTDQYLIMTSGRLVEYEGGGEEANPWLAELQQEAFV
EIHPKAAAERGIRNGERVWMSTPTGRINVQALVTERVGPDTVWMPFHFSGQYYPKGEAVN
TATTYGYDIVTMMQETKTTICQIEKA
>Gemmatimonadales_bacterium_NIM51609_FCB
-SNWQKGICGIC---CWVEAGMQDGKLVDIRPDSGHPLG--MICRRGSHSPEIIYSEHRL
KHPMKRVGPKGTHEFERITWDEAYDLIVENLNRIKRESGAEAVAVYTGRVAVSSASNILF
PFGSPNTMLCYVSAMIAPHVTMGL--FTDIENAEMLVVWGANPATDSPPLDMARLEAAAV
RGADIVVIDPRRTDTVVRTNQWVPIRPGTDGALALSMIEVMIDEDLYDEDFAEHWCHGFD
ELRGYVQHFRPEVAETTTGVPADTIRDLARRLCNATGACP-----YTSGIQAIRAVLTAF
ALAGQLDVPGGI--LNQENPDR-AVDKFPESHASGLVTSVLEGEPRIRGLIIHGASLLTS
WPQTPIWRDTLSQLDFLVCIDRQLTADAAYADIVLPATTMFEIDS-YMVYFRLREKLIEP
VEARNDYLIMAELARRLGGEYP-QSEEELIRFALEGSGYSLEEIKAGGWVPDGFDTPTGK
FEIRSTVLEEYGYEPLPKYTEPTEPPDEFLVFNSGARPHTDFRSQHGIRGLARDNPE-TV
ELNLEDARERDIEAGDLVEVRTPRGAVRFRARVTNDIVRGAVECNMGGGTPVGPKEWNVN
ELT--NYDEISGFPVYKALLCDVVRV
>Gemmatimonadota_bacterium_MBI2407386_FCB
KAQRIPTYCDICFWKCGAIASVRDGVLWKVEGNPADPLSRGRLCPRGTGGVGAHFDPDRL
KRPLIRRSDRGREVWAEVSWDEAFAYIANKMHAIKATYGPESVAMFAHGIGGNFLKHTLK
AYGATNFAQCRGPRDVGFKLTFGEDVRTDIKNAQCLVLIGSHLGENMHNTQVQEFAEAVG
HGATIIVADPRFSVAASKAKYYLPIKPGTDLALVLAWMNVIVAEGLYDKEYVAKYGFGFE
QFAASIATYTPEWAYPETGIEPDIIRATAREMAKHKPATLVHPGRHADDSQRSRAVALLN
ALLGSWGRKGGFMVPGYPAPTKPKVGRYPEAITTGIREATITGEPPVKGWFVYATNLIHA
LPNEAETIKAIQNLDLLVVVDVIPSEIAGWADVVLPESVYLERYDDLNVEVALRQPVVDA
PEQKPNWWMAKKLAETLGAHYPWKDIEEYLGHRLAGAGLSFDELKQKGIIPDEFATPSGK
IEFYSLQLQTAGFDPVPVYTRPAEPPPGAFRLISGRSPVHTFSRTQSNRVLSDMMDENEV
WINADMARRMDLRSGDYVRLKNQDA-VVVRVKATERIRPDCVFMVHGFGHTAYQKGASDA
HLITRATDPLMGGTGMNVNFVTIEP-
>Gemmatimonadota_bacterium_MBP2648463_FCB
RRNTVRTICTHCSVGCGIYAEVQNGVWVGQEPAFDHPFNLGGHCAKGAAVREHGHGERRL
KHPMKL--VGG--KWKQISWDEAINEVGDKMLQIREQSGPDSVYWLGSANEQAYLRKFAS
MWGTNNVDICHSTTVAGVANTWGAMTYNDIHKSKAILIIGGNPTEAHPVSLQH-VFRATE
NHAPLIVIDPRFTRTAAHANLFVRIRPGTDVPVIYGMLWHIFKNGWEDKEFIRQRV-GMD
EVRKEVAKWTPDEVERVSGVPEHLLYQAAKLMADNRPGTFMGGTQHTIGNNNTRAYCIFQ
LALGNMGVAGGGNFRGLPGG-KAKVMNTNIPVSRWI-DGVLE-QN-TRAMVFWGHAP-NS
QVRGVEMKKAMEKLDLLVVVDP--------------------------------------
--SLPDHTIMLKFAKKFG--YG-PLIED-IR-EFNTTGHSPERLKKYGLPPNHF-APYG-
-----N-----AARC-VAWNFPDRPSDQFLIWTSGRLVEYEGGGDESNPWLAELQQDMFI
EINPKDANDAGVRDGHMVWVESPEGKIKVKAMLTQRVAPGVVFTPYHFGGQRYPEGEACN
TAMTYGYDSVTAMQETKCSLCKIYPA
>Gemmatimonadota_bacterium_MCH7777738_FCB
KKKIVKSVCTHCAVGCTVLAEVQGGIWIGQEPGFDSPLNNGTHCAKGASVRDDTHGARRL
RYPTKL--VGG--KWKRISWDEAINEIGDKLLDIRKTSGPDSVYWLGSANENAYLRKFAA
FWGTNNVDICHSTTVAGVANTWGAMTMPDIRNSRAIYLIGSNAAEGHPVACQH-ILRAKE
NNAPLIVIDPRFTRTAAHADEYVRLRSGTDMAVIWGTLWHIFENGWEDKEYIRQRA-GMD
QIREEVKKWNPKEVERVSGVPGAQLKRVARLMANNRPGCVMGITQHTIGTNQTRALCILQ
LALGNMGVAGGGNFRGLPGG-KARVMQSAMPVSRWF-DGVLI-QN-VRAMMYWGHSP-NS
QARLPELKKAMEKVDLLVTIDPVPGLQAVLHDYLLPASTAWEQRGSVTSS---RDKVTDP
IESLPDHIIMYKFAKKFG--FA-PLIED-LR-EYNTTGQSPERLKLYGLPPKHF-APFG-
-----N-----AARA-VVWTFPDRPPDQFTILTQGRLVEYQGGGDESNPWLAELQQEMFC
EVNPFDANNSGIRDGADVWIHSPEGKVLVKAMLTERVAPGVIFMPFHWGGEKYPQGDSSN
TCGTYGYDSVTQMQETKVTLCRIEAA
>Gemmatimonadota_bacterium_MCH7874557_FCB
-EEHKKGICGIC---CWVEVGVQDGRLVTIVPDTGHPLA--MICRRGEHAPEIVHSENRL
QYPMRRVGRKGTYEFARITWDEAYDLIVRNLNSIKQESGPEAVAIYTGRVAVSSASNVLF
PFGSPNTMLCYVSAVIAPHVTMGL--FADIESAGMLLVWGTNPATDSPPLDMHRLEAAAA
RGADIVVIDPRRTETVQRTDEWVPIRPGTDGALALGMIQVMIEEDLYDERFAENWCHGFD
ELETYVQHFRPEVVADITGVPADTVRSLARRICNATGACP-----YTSGIQAIRAVYTLF
ALAGQLDVPGGI--LNIPNPDR-AIDKFPESHASGLVQSVLEGNPRIRGLIIHGASILTS
WPQTPIWRETLSKLDFLVCIDRQLTADAAYADIVLPATTMFEINS-YMVYFRLREALIEP
VEARNDYLIMAELARRLGGDFP-QTEEEMIRAALDGSGYTLEDVRAGGWVPDGFDTPTGK
FEIHSTLLADYGYEPLPKYVEPTEPPEEYLIFNSGARPQTDFRSQHGIRGLSKDNPE-TV
DINARDAKARDIETGDLVEVRTPRGAVKFRARVTDDIAPGAIECNMGGGARVGPKEWNVN
ELT--NCDEISGFPVYKALLCEVEKV
>Gemmatimonadota_bacterium_MDH4043349_FCB
-PQWTKGICGIC---CWVETGVRDGQLVDIRQDTGHPLG--MICRRGTHAPEIVHSEHRL
HYPMKRVGPKGSHEFARISWDEAYDVIVENLNTIKAESGPEAVSIYTGRVAVSSASNVLF
PFGSPNTMLCYVSAMIAPHVTMGL--FTDMENAELLVVWGANPATDSPPLDMHRLEAAAK
RGAQIVVIDPRHTDTAKRTGEWIPIRPGTDGALALGLIEVMVAEELYDETFAERWCHGFD
ELRTYTQHFRPEVVEEITGVPADTVRTLARRIAHATGACP-----YTSGIQAIRAVLSLF
ALAGHLDVPGGI--LDQPNPDL-AVQKFPESHASGLVNSVLHSDPRIRGLIVHGASLLTS
WPQTAVWRETLSKLDFLVCIDRQLTADSAYADVVLPATTMFEIDS-YMTYFRLREKVVEP
VEARNDYLIMAELASRLGGHYP-QTEEMLIRFALDGSGYSLEDVQAGGWVPDGFDTPTGK
FELWSTTLEEYGYEPLPKYVEPTEPPQRYLVFNSGARPHTDFRSQHGVRGLLKDNPE-TV
ELNALDAEARGIASGDLVEVRTPRGAVPFRARVTRDIASGAVECNMGGGGPVGPKEWNVN
ELT--NYDEISGFPVYKALLCEVVKV
>Gemmatimonadota_bacterium_MDH5550528_FCB
-ADWQQAICGIC---CWVEVRVADGQLVDIRPDTGHPLG--MICRRGQHAPEIVHSEHRL
RYPMKRTGPKGTHEFERISWDEAYEIIVGRLQQIKRESGPEAVSIYTGRVAVSSASNVLF
PFGSPNTMLCYVSAMIAPHVTMGL--FMDMESAELLVVWGANPATDSPPLDMARLEAAAK
RGAQVVVIDPRRTETVTRTNEWIAVRPGTDGALALSMLAVMIDEELYDETFADEWCHGFE
ELRGYVQHFSPEVAASITGVPADTIRSLARRICNATGACP-----YTSGIQAIRAVLTLF
ALAGQLDVPGGI--RDQANPAR-AVDRYPESHASGLVTSVLEGAPRIRALIVHGASLLTS
WPQTPVWRETLSKLDFLVCVDRQLTADAAYADIVLPATTMFEIDS-YMVYFRLREKVVEP
VEARNDYLIMAELANRLGGHYP-QTEQEMIGFALEGSGHTLEDIRAGGWVPDGFDTPTGK
FEICSTILEEFGYEPLPAYTEPIEPPDDFLVFNSGARPHTDFRSQHGIDGLVRDNPE-TV
TLNTRDAEKRDIQYGDLVEVRTPRGRVPFRAQVSDDIRPGAIECNMGGGTPVGPTQWNVN
ELT--NADEISGFPVYKALLCDVVKL
>Gemmatimonadota_bacterium_MDH5803878_FCB
-GEWKQAICGIC---CWVQVGLREGALVDIKQDEGHPLG--MICRRGKHAAEIVYSKNRL
KTPMKRVGPKGSQEFEPISWDEAYDIIVERLQRIKRESGPEAVSVYTGRVAVSSASNVLF
PFGSPNTMLCYVSAMIAPHVTMGL--FSDIENSSLLVVWGANPATDSPPLDMHRLEAAAE
RGAEVVVIDPRHTETAKRTGEWIPIRPGTDGALALSMIEVMLEEEIYDEAFALDWCHGFE
ELKTYVQHFRPEVAADITGVPADTIRSLARRIAEAGGACP-----YSSGIQAIRAVHTLF
ALAGQLDVPGGL--TGQPNPDR-AVDRFPESHASGLVDAVLNGDPPIRGLIVHGASLLTS
WPQSSIWRKTLEKLDFLVCIDRQLTADSAYADVVLPATTMFEIDS-YMVYFRLRERMIDP
VESRNDYLIMAELANRLGGNYP-QTEEELLNHVLEGSGFTLREVREGGTVPDGFDTPTGK
FEIWSTILEDHGYEPLPKYVEPTEPPAGFLVFNSGARPHTDFRSQHGIEGLLKDNPE-VA
ELNSQDAKKRGIETGDLVEVRTPRGSVPFRARVTDDIVSGAIECNMGGGTPVGPKEWNVN
ELT--NHDEISGFPVYKALLAEVVKI
>Gemmatimonadota_bacterium_NNE42872_FCB
GPE-VATTCSLCVNKCGLYAMVREGVIRTLEPNPTYPKSHGMLCAKGNSAISMLYDPNRL
KSPLIRTGPRGSGEFRTASWEEALDHVAERLGAVRDELGPEGVLFSSTEFQEEFFLWFTK
VWGSPNVALCLASMVNGMFNTFGATP--DLTRSRYVIMAGANRFESLVNPDSVDLMRGLN
GP-KIVVVDPRFTITASKADEWLPIRPGTDLALVLAMIHVIIQEGRWDRDFVERYTVGFE
ELAEHVKPYTPEFAAGQCDLDAEVIRRIAREFADAAPRVVFYPGRRSNDTQFRRGIGIIN
AIVGAWDRPGA-ILG-FPPDDVGRLEAFPDGAYLNIRRAVLEADTPVKAWMVYKQNPLHS
VPESRKTLEMMEKLDFICTIDTQVSDTAWMSDVVLPESFYLERTDPLHSLVAMRQQVVPP
RDTRSCFWIMKQLAERLDAEFDFTMEE-WIEAQAEDLPVSLEELRRKGYYPEGFRTKTGK
IELVSARYAENGYDPLPVYRPPSTVPSGRYRLLTGRTAIYTHSSLQSSRLLAEVDPDGNL
WIHPDVAARHGLEDGQETGIRSDFGEATVPVTVTDRIRADCVFLPHGFGHQWAQRGARSS
DLIGSAEDRVTGNAAMHETSVELYPV
>Gemmatimonadota_bacterium_PYO39672_FCB
-----------------MDAVVENGVWVRQEPVFDSPFNLGAHCAKGAAIREHGHDSHRL
KSPMKL--EGG--KWKRLSWDEAYNDISAKLLQIRKESGPDATFWIGSSNEQSYLCKFVR
LFGTNNTDICHSTTVAGIANTWGAMTYNDEMHSKSLLFFGSNAAEAHPVSMLH-TLHAKE
-GCKIIVADPRFTRTAAKADKYVRVRSGTDVAFLFGLLYHVFKNGWEDKKYINERV-GMD
KVREEVAKYTPAAVQEVTGVSEQEMYDVAKILADNRPGMIMGQTQHSNGNAGVRANAVLM
LALGNVGKPGGGNYRGLPGG-AARVMYKPITVSRWI-DAVTE-QN-LRAVIYWGHAP-NS
QSRGLEMVEAMKKLDLMVVIDPYPSATAAMFDYLLPAATQLEGPGSVTAS---REKVIDP
LESRTDQMIMYQLAQKLG--FA-PDIED-IR-EFNTTGQSPERLQAFGLPPKHF-SPFG-
-----N-----AARA-VVWNFPDRPPDQYLILTSGRLVEYEGGGDESNPWLAELQQSNFV
EINPKTAADRGIRNDEYVWVSTPSGKLKVKAQVTERVGPDTCFIPFHFAGQYYPEGEAVN
T-------------------------
>Gemmatimonadota_bacterium_UCC47315_FCB
-SQEKDGLCGIC---CWVTATL-EGQIQSVRP-QDHPLG--MLCTNGAHSAEIVHDPDRL
TYPMRRKGPKGTYEFEHITWDEAFEIIVEKLRALKEKYGPESAAIYTGRVAISSASSVLF
PFGSPNTLLCYVSAMIAPHVTFGY--DHDIENAELIVIWGANPATDSPPLAHEQIKRAVL
SGAQVVCIDPQRNHTAREVGEWIPIRPGTDGALALGMINVLIEEELYDEEFVRYWTVGFE
ELKQYVQHFRPEAVEEITGVRAAKVVDLARRIAEARGACP-----YTSGVQAIRAVFTLW
ALAGQLDVPGGL--RQIPNPDK-ALDRFPESHAIALPGSVLKGEPKIRALIILGGSIITA
WPNPQLWRETLGALDFLVSINRHHTADSAFADIVLPATTMYEITS-YMTYFKIREKMIEP
VEARNDYLILTELAERLGGEYP-RSEEELLRYVLKGSGFTLEDVRDGGEVPDGFRTPTAK
FEITSTVLEEHGYDPLPVYTEPQEPAVEFLVFNSGTRIFADFRSQHGVPGLSEKAPV-VV
TMNTQDAERRCIENGDWVWVVTPRGKVRYQAKVSDDIVEGAIDANMGGGGPLGPKECNVN
DLT--RYDPISGFPVYKALLCDVVKA
>Gemmatimonadota_bacterium_UCC73560_FCB
-SDERDGLCGIC---CWVTVTL-GGELKSVRP-QDHPLG--MICTNGAHSAEIIHDPDRL
KHPLRRVGPKGTYEFERVSWDDAFDVITENLHKIKKESGPEATAIYTGRVAISSASSVLF
PFGSPNTLLCYVSAMIAPHVTFGY--DHDIENADLILIWGANPATDSPPLAHEQIKRAVL
RGAEVICIDPQCNHTAREVGRWVPIRPGTDGALALGMIGVLIDEEHVDEEFVRHWTVGFD
ELRQYVQHFRPEVVEEITGVAADVVVDLARRIARARGACP-----YTSGVQAIRAVFTLW
ALAGQLDVPGGL--REIPNPNK-ALDRFPESHAMALPDSVLKGEPKIRSLIILGGSIITA
WPNPDVWRETLGALDFLVSINRHHTADSAYADIVLPATTMYEITS-YMTYFKIREKVIEP
VEARNDYLILTELAERLGGDYP-RSEEELLRHVLDGSGFTLEEVREGGEVPDGFRTPSGK
FEIASSILEEHGYEPLPVYTEPGEPPAEYLVFNSGTRIFADFRSQHGVPGLSRRAPA-LV
TLNARDAETRGIEDGDWVWVESRRGRVRYRAKLSDDIIEGAIDANMGGGGPLGPNDCNVN
DLT--RYDPISGFPVYKALLCDVVKA
>Gemmatimonadota_bacterium_UCC85423_FCB
-REERDGLCGIC---CWVTVTL-EGRLASVQP-QDHPLG--MICTNGAHSSEIVHDPDRL
RHPMRRVGPKGTSEFERIGWDEAFEIIVEALGKIRDESGPEATAIYTGRVAISSASSVLF
PFGSPNTLLCYVSAMIAPHVTFGY--DHDIENAELIVIWGANPATDSPPLADEQIKRAVQ
RGAEVVCIDPQRNHTAREVDEWVPIRPGTDGALALGLINLLIEEELYDEEFVKYWTVGFD
QLAQYVQHYRPEVVEEITGVPATKVIDLARRIAQARGACP-----YTSGVQAIRAVFTLW
ALAGQLDVPGGL--REIPNPSK-ALDRFPESHAIALPDSVLKGEPKIRGLIVLGGSIITA
WPEPQVWRDTLSSLDFLVSINRHHTADSAYADIVLPATTMYEITS-YMTYFKIREKLIEP
VEARNDYLILTELAERLGGDYP-RSEEDLLHHVLEGSGFTLEEVRAGGEVPDGFATPSGK
FEIASSVLEEHGYDPLPVYTEPAEPPEEYLVFNSGARIFADFRTQHGVPGLNRKAPI-QV
TINTRDAVARGIENGDRVWVATPRGRVRFQARVTDDIVEGAIDANMGGGGPLGPKECNVN
DLT--RYDPISGFPVYKALLCEVVRA
>Gemmatimonadota_bacterium_UCE20545_FCB
-E--KRAICGIC---CWIVAAFDDGRLVSVRPDEGTPMG--IICKLGEHSPDIVYSEDRL
LYPMKRRGRKGTYEFERISWDEAYETVVDNLTSIKETSGAEATAIYTGVVAISSANSVLF
PFGSPNSMLCYVAGMIAPHLTMGF--FSDIENGELIVVWGTNPATDLPPIDMHRIFEARK
RGADVVVIDPRRTATAKLTGQWIPIRPGTDGALALGLIHVLIEEELYDETFVRDWTIGFE
GLVEYVQHFRPEVVEHITGVPAKTVVTLARRLAGAKGVSQ-----YTSGVQNIRASLVLW
ALAGQLDVPGGL--EKIANPDP-RLDRFPEAHAVALPESVLQGKPKIRSLIILGSSITTS
WPNPSVWRKTLNALDFLVTVDRQLTADAAYADIVLPATTYYENVS-YMTYFRIRERVIEP
LEARSDFFIIAELAQRLGGHYP-QTQEELLRYVLKGSGFTLEDVRAGGTVEDGFDTPSGK
FEIASTILEEYGYEPLPKFTEPKEPPEKFLVFNSGARLRTSFHTQHGIGRLSREQPE-TV
TINIDDARARGIRNGDEVHVKSPRGSVVMRAAVTEDIVRGAIEANHAGGSPVGPRECNIN
ELT--NCDPISGFPVYKSLLCDVVKM
>Gemmatimonas_sp_SM23_52_KPK83299_FCB
--QEKDGLCGIC---CWVTVTL-QGKIQSVRP-QDHPLG--MICTNGVHSAEIVHDPDRL
KHPLRRKGPKGTYQFERICWDEAFEIIVEKLQNLKARYGPESAAIYTGRVAISSASSVLF
PFGSPNTLLCYVSAMIAPHVTFGY--DHDIESAELIVIWGANPATDSPPLAHEQIKKAVL
RGAEVVCIDPQRNHTARETASWIPIRPGTDGALALGMINLLIEEELYDEEFVRYWTVGFE
ELRQYVQHFRPEAVEEITGVPAATLVDLARRIARARGACP-----YTSGVQAIRAVFTLW
ALAGQFDVPGGL--RQIANPDK-ALDRFPESHAIALPDAVLTGEPQVRALIILGGSIITA
WPNPQLWRETLAALDFLVSINRHHTADSAYADIVLPATTMYEITS-YMTYFKVREKLIEP
VEARNDYLILGELAERLGGEYP-RSEEDLLRYVLKGSGFTLEDVRAGGAVPDGFRTPTGK
FEISSTILEEHGYDALPVYTEPGEPPAECLVFNSGARIFADFRSQHGVPGLSKKAPL-QV
TLNTQDAERRGIKAGDRVWVVTPRGKVRYQAKVSDDIVEGAIDANMGGGGPLGPQECNVN
ELT--RYDPISGFPVYKALLCDVVKA
>Geothrix_alkalitolerans_WP_243382529_acidobacteriota
KRK-IPTTCELCPNKCSAIAVVEGGFVKKLNPNPENPKSRDMLCARGNAAIKQVYDPDRI
KQPMIRVGARGEGKWKPVSWDEAFDFAAKKLSEVKDKYGPQGTLWSSTEFQEVFFKNLGL
AFGSPNIVLCLASVNLAYSATFGTVP--DLLNSKFVIMSGANRFESIITPDTMDLIGGVE
RKAKLVYLDPRFTVTAAKADEWYPIKPGSDLAFILAMIHVIIKEGRHSKDFVATYTTGFD
QLAEHVKQYTPEWAEKETEIPAADIVRIAREFADAGARALYYAGRRSNDFQMRRAQAILN
AIVGNWDQMGG-LKG-MPWDEASRVTAFPDGVYLKLRENVLSGKPPVKGWMVYKQDPMNS
LPDQAKTMKMIEQMDFIGVIDVQMSDMAWYADVVFPESAYLERTDPVEVMVVYRQQVVKP
IDTKPNLEIVQGLAKRLGSDFDYTIDQ-WVEAEFKDLPIAAEHMKKHGVWPPEFVTKSGK
IELFSERLQEAGHDPLPVYTAQPQPRNDQFRLILGRVGYFTHANQSNNVWLHEFMKENDL
WINPKPAERLGIKDGSYITVTSSVGSVKLKARVTEEIRPDCVFMLHGFGKKVYNVGASDA
VILETAWDKVSGNAAFHETFVKVANA
>Geothrix_fuzhouensis_WP_257310229_acidobacteriota
KKK-IPTTCELCPNKCSAIAVVEGGFVKKLNPNPENPKSRDMLCARGNAAIKQVYDPDRL
KQPMIRVGARGEGKWKPVSWDEAFDFAAKKLSDVKGKYGPEASLWSSTEFQEVFFKNLGL
AFGSPNLVLCLASVNLAYSATFGTVP--DLLNSKFVIMSGANRFESIITPDTMDLIGGVE
RKAKLVYLDPRFTVTAAKADEWYPIKPGTDLAFILAMIHVIIAENRHSKDFVAAYTTGFD
QLAEHVKQYTPEWAEKETEIPAKDITRIAREFADAGARALYYAGRRSNDFQMRRAQAILN
AIVGNWDQMGG-LKG-MPWDEAPRVKEFPDGVYLKLRENVLSGKPPVKAWMVYKQDPMNS
LPDQSKTLKMIEQMDFIGVIDVQMSDMAWYADVVFPESAYLERTDPVEVMVVYRQQVVKP
IDTKPNLEIIQGLAKRLGGDFDYTIEQ-WVDAEFKDLPIAAEHMKKHGVWPPDFVTKTGK
IEIFSERLQEAGYDPLPVYTAPVQPPGDRFRLILGRVGYFTHANQSNNVWLHEFMKENDL
WINPKPAERMGIRDGAYVTVTSSVGSVKLKARVTEEIRPDCVFMLHGFGKKVYNVGASDA
VILETAWDKVSGNAAFHETFVKVANA
>Geothrix_oryzae_WP_286353868_acidobacteriota
KRR-VPTTCELCPNKCSAIAVVEGGLVKKLNPNPENPKSRDMLCARGNAAIKQVYDPDRL
KQPMIRVGARGEGKWKPVSWDEAFDFAAKKLAEAKSKYGPESTLWSSTEFQEVFFKNLGL
AFGSPNLVLCLASVNLAYSATFGTVP--DLLNSKFVIMSGANRFESIITPDTMDLIGGVE
RKAKLVYLDPRFTVTAAKADEWYPIKPGTDLAFILAMIHVIIKENRHSKDFVAAYTTGFD
QLVEHVKPYTPEWAEQETEIPAKDIIRIAREFSDAAPRALYYAGRRSNDFQMRRAQAILN
AIVGNWDQPGG-LKG-MPWDEAPRVKHFPDGVYLKLRENVLSGKPPIKAWMVYKQDPLNA
MPDQAKTMKMIEQMDFIGVIDVQMSDMAWYADVVFPESAYLERTDPVEVMVVYRQQVVKP
IDTKPNLDIVQGLAKRLGSDFDYTIEQ-WVEAEFKELPIAAEHMKKHGVWPPDFVTKTGK
IELFSERLQEAGHDPLPVYAAPVQPPGDRFRLILGRVGYFTHANQSNNVWLNEFMKENDL
WINPKPAERLGIKTGSTLTVTSSVGSVKLKARVTEEIRPDCVFMLHGFGKKVYQVGASDA
VILETAWDKVSGNAAFHETFVKVANA
>Geothrix_rubra_WP_285726667_acidobacteriota
KKK-IPTTCELCPNKCSAIAVVEGGFIRKLNPNPENPKSRDMLCARGNAAVMQVYDPDRI
KQPMIRVGARGEGKWKPVSWDEAFDYTAKKLAEIKEKYGPEGTLWASTEFQEKFFMNLGQ
AFGSPNIVLCLASVNLAYGTTFGTVP--DMLNSKYVIMSGANRFESIITPDTMDLIGSVE
RKAKLVYLDPRFTVTAAKADEWYPIKPGSDLAFILAMLNVIIAEKRYHKDFVDTYTLGFD
QLAEHVKQYTPEWAEKETEIPAKDIIRIAREFADAGTRALYYSGRRSNDFQMRRAQAILN
TIVGNWDQMGG-LKG-MPWDDASRVTNFPDGAYLKLRENVLSGKPPVKGWMVYKQDPMNA
LPDQSKTMKMIEQMDFIGVIDLQMSDMAWYADVVLPESAYLERTDPVEVMVVYRQQVVKP
IDTKPNLEIVQGIAKRLGSDFDYTIDQ-WVEAEFKDLPIAAEHMKKHGVWAPDFVTKSGK
IEIYSERLQENGYDPLPVYTQIAQPPADRFRLILGRVGYFTHANQSNNVWLHEFMPENDL
WINPVPAARLGIKHGDFVNVSSSVGTARIKARVTEEIRPDCVFMLHGFGKKVYNVGASDA
VILETAWDKVSGNAAFHETFVKVSNA
>Geothrix_sp_MCC6512698_acidobacteriota
QWA-IPTTCELCPNKCSVVAMVEGGRIRKLNPNPENPKSRDMLCARGNAAIQQVYDPDRL
KQPLIRAGARGEGKWRPVSWEEAWDYTAKKLNEVKEKHGPQGTLWASTEFQEVFFKNLGS
AFGSPNIILCLASMNLAYSMTFGTVP--DLLNADYVIMAGANRFESIITPDTMDLIGGLE
RKAKLIYLDPRFTVTASKADEWYPIAPGTDLAFILALIHVIIREERYDRDFVDGFTLGFE
QLVEHVKPYTPEWAEQETGIRAVDIIRIARNFAAAAPRAVFYAGRRSNDFQMRRAQAILN
AIVGNWDRQGG-VKG-MPWDEAPRVKNFPDGVYLPLRENVLSGKPPVKAWMIYKQDPLHA
VPDQGKTLKMIEQMDFVAVIDIAMSDTAWYADVVFPESHYLERTDPIEVMAVLRQQVVKP
LDTKPCLEIVQGLAKRLGSDFDYTIDQ-WVEAEAKELPVGLEHMKKHGV-PADFVTKSGK
IEIFSERLQEAGQDPLPKYSPPAKVPTGKFRLVLGRKATITHAALTQLPWLHEHNPENSL
WLHPESADRLGIQTGDLLEVASSVGRVNIKALVTQEIRPDCVFMLHGFGKKVHNVGAADA
VLLETAWDKVSGNAAMHETFVKVAKV
>Geothrix_sp_SG198_WP_243294306_acidobacteriota
KRK-IPTTCELCPNKCSAIAVVEGGFVRKLNPNPENPKSRDMLCARGNAAIKQVYDPDRI
KQPMIRVGARGEGKWKPVSWDEAFDFAAKKLSEVKDKYGPQGTLWSSTEFQEVFFKNLGL
AFGSPNIVLCLASVNLAYSATFGTVP--DLLNSKFVIMSGANRFESIITPDTMDLIGGVE
RKAKLVYLDPRFTVTAAKADEWYPIKPGSDLAFILAMIHVIIKEGRHSKDFVATYTTGFD
QLAEHVKQYTPEWAEKETEIPAADIVRIAREFADAGARALYYAGRRSNDFQMRRAQAILN
AIVGNWDQMGG-LKG-MPWDEAPRVTAFPDGVYLKLRENVLSGKPPVKGWMVYKQDPMNS
LPDQAKTMKMVEQMDFIGVIDVQMSDMAWYADVVFPESAYLERTDPVEVMVVYRQQVVKP
IDTRPNLEIVQGIAKRLGSDFDYTIDQ-WVEAEFKDLPIAAEHMKKHGVWPPDFVTKSGK
IELFSERLQEAGHDPLPVYTAQPQPRNDQFRLILGRVGYFTHANQSNNVWLHEFMKENDL
WINPKPAERLGIKDGGYITVSSSVGSVKLKARVTEEIRPDCVFMLHGFGKKVYNVGASDA
VILETAWDKVSGNAAFHETFVKVANA
>Geothrix_sp_WP_291205858_acidobacteriota
KSR-VPTTCELCPNKCSAIAVVEKGVVKKLNPNPENPKSRDMLCARGNAAIKQVYDPDRL
KQPMIRVGARGEGKWKAVSWDEAFDFAAKKLAEVKAKHGPEGTLWSSTEFQEVFFKNLGL
AFGSPNLVLCLASVNLAYSATFGTVP--DLLNSKFVIMSGANRFESIITPDTMDLIGGVE
RKAKLVYLDPRFTVTAAKADEWYPIKPGTDLAFILAMIHVIIKENRHSKDFVAAYTTGFD
QLAEHVKPYTPEWAEKETEIPAKDIVRIAREFSDAAPRALYYAGRRSNDFQMRRAQAILN
AIVGNWDQVGG-LKG-MPWDEAPRVKHFPDGVYLKLRENVLSGKPPVKAWMVYKQDPMNA
MPDQAKTLKMIEGMDFIGVIDVQMSDMAWYADVVFPESTYLERTDPVEVMVVYRQQVVKP
IDTKPNLEIVQGLARRLGADFDYTIEQ-WVEAEFKELPIAAEHMKKHGVWPPDFVTKTGK
IELFSERLQEAGADPLPVYSAPVPPPSDRFRLILGRVGYFTHANQTNNVWLNEHMKENDL
WINPKPAERLGIRSGSIVQVTSSVGTVKLKARVTEEIRPDCVFMLHGFGKKVYNVGASDA
VLLETAWDKVSGNAAFHETFVKVANA
>Gottschalkia_acidurici_WP_014968809_bacillota
-N-KVNAICGVC---CAIEAEVKDGVLVDVKPNKEAPFG--TMCIRGKAAAEIVYSKDRI
NKPLIRIGKRGEGKFREAEWDEALDYVTDKMKELKNKYGAESIISHSGRVL---GTKFLW
EFGSPNVSLCYQSGVFAPMTTYGG--EPEYENTNLIVIWGANPVTDSPPFSFHQIMKAKE
QGKKIIVIDHMKSDIAKRADEWIPIRSGTDGALALGVINVIIQEKLYDKEFIEKWTVGFK
ELKEYVTKFTPEEVERITKVPKDRVVSLAREIATANHATL-----YTSGVQNIRAVYILW
ALSGNIDVPGGI----IKKPSK-AISEYPDAQFMEFPKAVLDSNPKIRGLLNIGSSILTS
YPQPNIYEKAFKELDLMVVIDRFMTKDALFADVVLPATTHFEIDS-YQRYARLRRKVIEP
VQARNDMLILGELANRLGGHYP-QTEEEIIEKAFSGNPELLKKLREEDGVPDGFPTKSGK
LEIYSEYLESYGYDPLPKYIEPIEPTDKYLILNTGARIHSTFRSQHNIPSLLKLQEK-LA
LMNPEDAVRRRIENGDRIKVKTKRGEVYFYADVSDKVLPGTVEVNQGGGSPIQVDEGNVN
YLT--NRDNISGFPVLKALLCEIAKA
>Gottschalkia_purinilytica_WP_050353810_bacillota
-T--INTICGVC---CAVEVNVEDGELLGIRPAKDSPFS--ALCVRGSAAKEVVYSPDRL
KKPLIRSGKKGDGEFREASWDEALDFISDKMKYLKDKYGAQCMVTHYGRAV---SAQFLW
EFGSPNNAVCYTAGLFAPITTYGF--VPDIDNSNLIVVWGANPATDSPPFAFHKIVEAKK
QGKKIIAIDHMKSDIANRADEWIAVRSGTDGALALGLINVIIQEELYDKEFVENWTVGFE
ELKEYVKQFTPEKVEEISWVPREKVIWLAREIASANNATL-----YTSGVQNIRAVFILW
AITGNIDVPGGL----LKKLEE-TIKKYPSAQFMEFPKAVLEADPPVKGLIIDGSSTLTS
YPQPEIFEKAYKELELMVVIDRFMTKDALYADVVLPATTYFEIDS-YQYYVRLRKKVIEP
IEAKNDVLIFGELAKRLGGDYP-QTEDEIIKRAFAKEKELLNKLENDDGVDDAFPTPSGK
LEIKSSLLEKYGYEPLPKYIDPMEPPKGYLILNTGARIQSTFRSQHNIPKLLKIQEK-LV
LINPKDAEARNIKDGDKVIVKTKRGEVVYYADVSDKVLPGAVEVNQGGGTPVQAKEANVN
ILT--NRDYISGFPVFKALLCEVELY
>Gracilibacter_sp_BRH_c7a_KUO58695_bacillota
KT-TVFSACEMCRNQCPIAVKVVNGKVTKIEGNPNDSGFGGVICARGNSGPSLLYDPQRL
KKPMIRTGERGTGKYKEVSWDEAYTYIADKLKVIQQDFGGESVAFASRKPHDWFFRTIGK
GIGSPNIFTCPMTRSVALDSMFGEAI--DYANAKYIVSFGRNWLEGIHIAQTRAIMKAID
NGAKLVVLDPRLSVTASKG-EWIPIKGTTDLAFVMAMANIIITEERYDKDFVERYTSGFD
QWKEAVKDKTPEWAENETGIPKETIIRITREFAEARPQAILDFGWRTNDFQLRRAIMIVN
MMMGNFEVPGGYYKALQPAPKTSRIIPGQDGAVGQIVESILTGQPQIKAWMVHRFNPVIS
ITESDRVIEALKKLDLLVVCDVYMTDTAMFADVILPECSYLERHEPVYDMYVLRQPAVEL
VDTKPSWQIYKELGEKMDGKFPFQNIENYISRQLTPAGLSLSQLKQKGVWKN-ISKVSQK
IEFYSEEVQHATKQGVPQYKRHPQPEEGKFRFVQGKVAVHTNAGTVNVPVLNELMPENSL
WINKASADNLGILDGDDIIISSGIYEHKGKAKVTEGIRPDTVFCYHGFGRIAFGKGINDN
KLILNQIGEVGN-VCTSMTMVTVKKA
>Halarcobacter_sp_WP_321315238_campylobacterota
KEKKVKTICTACSVGCGIIAEVQNGVWVRQEVAQDHPISLGGHCCKGADMIDMVRSEVRL
KHPMVK--EKG--KWKRISWDDALTRITDKMKNLRETVGPDSTMFLGSATEQAYYRKFAA
MYGTNNIDI-HSATVAGVANTWGAMTLGDIQNAKAIIIFGANPAVNHPVGFGH-FLKAKE
NNAKIIVVDPVFTKTAAKADHYCRIRPGTDIPFMYGMLNIIFKNGWHKESFIKDRV-GME
DIMEEAKKWTPEKVEDVTGVPADQLLQITELYAKNTPGTLMGLTQHTIGSSNTRMAPILQ
LALGNMGEEGGGNLRGLPGG-KAQQMNKKFTLARWW-AGVLDGNN-LKALFVMGNGI-TS
VAQQAKIKEGLDNLDMLVLCDPFVNEAAVLTDFILPAATQFETSGSVTAT---RTQVVEP
MESRTDHDILFDISKRLG--FYFIWPED-AN-EIATTGWTAQRIKKYGLPPKHF-APYG-
-----N-----AARA-KVWTFPDRPPDQFINLVTGRLVNMNGAGMEASKYLAALTPEMFC
EINPDLAGRMGIRDGSMMWIHSPEGKIKVKAKYTHAVSEDRVWLPFHFAGQKYPAGESAN
TVTNYGYDIITQIPETKGGLCRVEPA
>Halarcobacter_sp_WP_321467865_campylobacterota
KEKKVKTICTACSVGCGIIAEVQNGVWVRQEVAQDHPISLGGHCCKGADMIDMVRSEVRL
KHPMVK--EKG--KWKRISWDDALTRITDKMKNLRETVGPDSTMFLGSATEQAYYRKFAA
MYGTNNIDI-HSATVAGVANTWGAMTLGDIQNAKAIIIFGANPAVNHPVGFGH-FLKAKE
[truncated: 742,684 more chars]
