# Supplementary material for: Sulfur disproportionation occurs globally across anoxic habitats and has multiple mechanisms of independent evolutionary origin
Source: ISME J. 2026 Mar 2;20(1):wrag042. doi: 10.1093/ismejo/wrag042 (PMC12998232; doi:10.1093/ismejo/wrag042)
Supplement: Sup_File_4_raw_trees_wrag042 [file sup_file_4_raw_trees_wrag042.zip › SupFile4_raw_trees/SupFile3a_aligs/chp2_3at.fasta]

>2514921523_A316_01405_TDB_DCP_j_Desulfocapsa_thiozymogenes_Bra2_YES 57 bp
MKILQVYRSEPNNEVKTLVSILNRDREADEFNLNVENPDYDLLVSKIFTADKTVCWW
>Acidobacteriota_bacterium_MCG6923325 57 bp
MRNLHLLRSRPDEVVRTLIDKGYRGDENPEMPLYEGPPDYEQLVNDLFACDRVISWW
>Acidobacteriota_bacterium_MCG6925416 57 bp
MKNLHLLRSEPDEMVRAFIDEGYRGEENREVPLYEGEPDYDDLVRELFASDRVISWW
>Acidobacteriota_bacterium_MDH3815722 57 bp
MTTLHIFRTEPDEQVRELIRAITTG-ETTQIALYEEVVDYDQLVNSLFTHDRVISWW
>Actinomycetota_bacterium_MBI5870952 57 bp
MKILHIIKRTPSGNVDTIIKTEAGGHEVTVVNVYE-DKDYAKLVDLIFSNDKVFTW-
>Breoghania_sp_WP_319523681 57 bp
MKVLHILRSEPDETVEKFTAEMSTDNTASVVGLYDGLVDWPTLVDKIFENDKVICWW
>Caldimicrobium_sp_MCS7199288 57 bp
MKLLSVYRSAENEDIKKIIALKEKGHEIVEFNLFEADADYDRLVDLIWEADKTISWW
>Caldimicrobium_sp_MCS7200494 57 bp
MRILSIYRSAENEDIKKIIALKERGHEIIEFNLFEADADYDKLIDLIWDADKTISWW
>Caldimicrobium_thiodismutans_PMP62938 57 bp
MKILCVYRSVENKDIQKIVTLKEKGHEIIEFNLFEADSDYDKLIDLIWEADKTISWW
>Candidatus_Sulfomarinibacter_kjeldsenii_MBD3852534 57 bp
MKVLHILKSEPSVTVQEFMEAFS-EEEVKTVPLFEGEVDWAALVDDIFEHDKVICWW
>Candidatus_Sulfomarinibacter_sp_MAG_AM1_MBD3872395 57 bp
MKMLHILKSEPDESVEEILEAFS-EEDVTTVRLFEEEVDWAALVDVIFSHDKVICWW
>Candidatus_Sulfomarinibacter_sp_MAG_AM2_MBD3853622 57 bp
MKLLHILKSEPDESVEEILEAFA-EDEVTTVRLFEGEVDWAALVDEIFSHD------
>Deltaproteobacteria_bacterium_HDM99653 57 bp
-KILHVYRSEPTDDVKKLVEILSRDRDAKEFSLYVGEPNYDILVQMIREADKTVSWW
>Deltaproteobacteria_bacterium_HIJ58831 57 bp
MKMLHILKNEPDDNTKILMGILSEGKETTDFPLYEGDPDYERLIDLIFEHDKVITWW
>Deltaproteobacteria_bacterium_MBC8176924 57 bp
MKLLHVLKSEPDNVIKTLMNASSKGNDVQQFELFANDVDYDKLVELIFENDKVISWW
>Deltaproteobacteria_bacterium_MBI4793580 57 bp
MKILHVYRSEPNEEVKKLVAIVSEGRDNETFNLNVASPDYDKLVEMVYGADQTICWW
>Deltaproteobacteria_bacterium_MBI5557602 57 bp
MKILHVYRSEPNDEVKKLVAIVSEGRDNESFNLNVASPDYSKLVDMVCGADQTICWW
>Deltaproteobacteria_bacterium_MBT8361601 57 bp
MKILNVYRSEPDETVKKLVEIVTRDREQDSFDLTVETPDYGALVDKIFAADQTICWW
>Deltaproteobacteria_bacterium_MBW1636691 57 bp
MKILNIYRSEPDETVQKLVEIVTRDRESEDFDLAVDSPDYDGLVDKIFEADQTICWW
>Deltaproteobacteria_bacterium_MBW1671216 57 bp
-KILHVYRSEPTDDVKKLVEILSRDRDAKEYSLYMGEPNYDILVQMIKDADKTVSWW
>Deltaproteobacteria_bacterium_MBW1692585 57 bp
MKLLHVLKSEPDEIIKTLMEPLSEGNEVQQFDLYKGEVDYDKLVEQIFEHDKVICWW
>Deltaproteobacteria_bacterium_MBW1735584 57 bp
MKLLHILKTEPDETTTTLKGVLSQGRETTEFPLYDGEPDYEKLIDLIFEHDEVISWW
>Deltaproteobacteria_bacterium_MBW1749276 57 bp
MKILQVYRSEPNDDVKTLVEVLNRDRDADEFKLYVDNPNYDELITKIFDADKNVCWW
>Deltaproteobacteria_bacterium_MBW1773419 57 bp
MKMLHILKSEPDNNTNVLMGIISEGNEETVFPLYEGNPDYEALIDQIFAHDQVISWW
>Deltaproteobacteria_bacterium_MBW1868241 57 bp
MKLLHVLKSEPDEIIKTLMESLSEGNEVQQFDLYKGEVDYDKLVEQVFEHDKVICWW
>Deltaproteobacteria_bacterium_MBW2112967 57 bp
---LHILKTEPDETTTTLKGVLSQGRETTEFPLYDGEPDYEKLIDLIFEHDEVISWW
>Deltaproteobacteria_bacterium_MBW2328086 57 bp
MKILQIYRTEPNDDVKTLVEILNRDRDADEFKLYGDNPNYDELVTKIFDADKNVCWW
>Deltaproteobacteria_bacterium_MBW2337529 57 bp
MKILHILRTEADETVKDIVASTTNGDQSKTAELYTGDIDWARLVDDIFSHDKVVCWW
>Deltaproteobacteria_bacterium_MBW2439912 57 bp
MKILHILRSEPDTTVKNIVASTTNGDQSKTTELYKGDIDWSRLVDDIFSHDKIICWW
>Deltaproteobacteria_bacterium_MBW2585182 57 bp
MKILHILRTEADETVKDIVASTTNGDQSKTAELYKGEIDWSRLVDDIFSHDKVVCWW
>Deltaproteobacteria_bacterium_MBW2709519 57 bp
MKILHIYKTEPDDTTQTLAGIVSEGKEITEFPLYQGEPDYGQLIDLIFEHDNVISWW
>Deltaproteobacteria_bacterium_MCD6198753 57 bp
-KILHVYRSEPTDDVKKLVEILSRDRDAKEFSLYMGDPNYDILVQMIREADKTVSWW
>Deltaproteobacteria_bacterium_MCG6881048 57 bp
MKILHVYKTEPDDVTKTLAGILSEGKEVTEISLYQGEPDYGQLIDLIFEHDKVISWW
>Deltaproteobacteria_bacterium_MCK4605201 57 bp
-KILHVYRSEPTDDVKKLVEILSRDRDAKDFSLYIGDPNYDILVQMIREADKTVSWW
>Deltaproteobacteria_bacterium_MCP4576455 57 bp
MKILHIYKTAPDETTQTLAGIVSEGKEISEFALYQGEPDYGKLIDLIFEHDKVISWW
>Deltaproteobacteria_bacterium_MCX5869030 57 bp
MKILQVYRSEPNNDVKTLVGILNRDRDADEFNLNVENPDYDMLVSKIFAADKTVCWW
>Deltaproteobacteria_bacterium_MDD3553895 57 bp
-KILQVYRSEPTEDVKKLVEILNRDRDASEFKLYTSNPNYDMLVQMIFEADQTVSWW
>Deltaproteobacteria_bacterium_NOR06132 57 bp
-KILHVYRSEPTDDVKKLVEILSRDRDAKEFSLYMGDPNYDILVQMINEADKTVSWW
>Deltaproteobacteria_bacterium_PXF57649 57 bp
-KILQVYRSEPTDDVKKLVEILNRDRDAKEFSLYIGDPNYDILVQMIREADKTVSWW
>Desulfoarculaceae_bacterium_MBW6520976 57 bp
MKILQVYRSEPNNDIKTLVGILNRDREADEFNLNVENPDYDMLVAKIIAADQTVCWW
>Desulfobacteraceae_bacterium_4572_87_OQY48466 57 bp
MKILHIYKTEPDDTTQTLAGIVSEGKEISEFPLYQGEPDYGKLIDLIFQHDKVISWW
>Desulfobacteraceae_bacterium_MBL7175488 57 bp
MKILHILRSEPDEVVKNLIKASSEGNEAQQFELYKEDVDYDTLFELVFEHDKVVCWW
>Desulfobacteraceae_bacterium_MBL7216883 57 bp
MKLLHVLKSEPDNVIKTLMNASSKGNDVQQFELFANDADYDKLVELIFENDKVISWW
>Desulfobacteraceae_bacterium_MCJ7684857 57 bp
MKLLHVLKSEPDNVTKTLMKASSEGNDVQQFELFAKDVDYDKLIELIFENDKVISWW
>Desulfobacteraceae_bacterium_MDA8159934 57 bp
MKILHVYRSAPDATTKKLVEIVSEGRETESFDLNVVSPDYSKLVDMIFAADQTICWW
>Desulfobacteraceae_bacterium_MDA8162012 57 bp
-KMLHVYRSEPSDDVKKLVAIINRDREAKEFNLYIGNPNYDMLVQMIFEADQTVSWW
>Desulfobacteraceae_bacterium_MDA8163634 57 bp
MKILHVYRSAPTDDVKKLVAAVSEGRETESFDLNVENPDYDKLVDLVFAVDQTICWW
>Desulfobacteraceae_bacterium_MDA8418130 57 bp
MKILHAYRSAPDATTKKLVEIVSEGRETESFDLNVANPDYSKLVDMIFAADQTICWW
>Desulfobacterales_bacterium_NNK95580 57 bp
MKILNVYRSEPDETVKKLVEIVTRDREQDSFDLTVETPDYDALVDKIFGADQTICWW
>Desulfobacterales_bacterium_UCG07557 57 bp
MKILHILRTEPDETVKDFIKTSTNGDQAKTAELYNSDIDWSSVVEDIFSYDKVISWW
>Desulfobulbaceae_bacterium_KAF0187734 57 bp
MKILQVYRSEPNNDVKTLVQILNRDRESDEFHLNVENPDYDVLISKIFSADKTVCWW
>Desulfobulbaceae_bacterium_MBC8207733 57 bp
MKILQVYRSEPSDDVKTLVGILNRDRDADEFSLNVENPDYDQLVEKVFAADKTVCWW
>Desulfobulbaceae_bacterium_MBV5305109 57 bp
MKILQVYRSEPNNEVKTLVQILNRDRESDEFNLNVENPDYDVLVNKIFAADKTVCWW
>Desulfobulbaceae_bacterium_MBV5317908 57 bp
MKILQVYKSEPTDDVKKLVEILNRDRDADEFKLYIGEPNYDILIQKIFANDKTVCWW
>Desulfobulbaceae_bacterium_MCB2181687 57 bp
MKILHVYRSAPVDDVQKLVEIVSEGRETESFDLNVESPDYDKLVDMVWDADQTICWW
>Desulfobulbaceae_bacterium_MCJ7600966 57 bp
MKILHVYRSAPNDDVKKLVEIVSEGRDNETFNLNVESPDYDKLVDMVWGADQTICWW
>Desulfobulbaceae_bacterium_MCK4839502 57 bp
MKVLNVYRSEPDETVKKLAEIVSRDRDADSFDLNVDSPDYDALVDKIFTADQTICWW
>Desulfobulbaceae_bacterium_MCK9294769 57 bp
MKILHVYRSVPNDDVKKLVEIVSEGRDNDTFNLNVESPDYDKLVDMVWGADQTICWW
>Desulfobulbaceae_bacterium_MDH3391817 57 bp
MKMLHVYRSEPSEDTKKLVEIVSEGRESDSFDLTADSPDYDALVDKVMAADQTICWW
>Desulfobulbaceae_bacterium_MDH3393211 57 bp
MKILNVYRTAPTADVKKLVEIVSEGREASSFDLNVDAPDYDKLVDMVLDADQTICWW
>Desulfobulbaceae_bacterium_MDH4320829 57 bp
MKILNVYRTAPTADVKKLVEIVSEGREASSFDLNVDAPDYDKLVDMVLAADKTICWW
>Desulfobulbaceae_bacterium_MDH4332970 57 bp
MKLLNVYRSEPNDDTKKLVEIVSEGRDAEAFNLNVESPDYDALVDKVLAADQTICWW
>Desulfobulbaceae_bacterium_MDH5524842 57 bp
MKLLNVYRSAPSDDTKKLVEIVSEGREAQSFDLNVDAPDYDKLVDMVFDADQTICWW
>Desulfobulbaceae_bacterium_NLB05713 57 bp
MKILQVYRSEPTEDVKKLVEILNRARTADEFRLYSGEPNYDILVQKIFANDKTVCWW
>Desulfobulbus_propionicus_PID72167 57 bp
MKILQVYRSEPTEDVQTLVAILNRDRDADEFKLYKDQPNYDVLLQKIYAADKTVCWW
>Desulfobulbus_propionicus_PIE58024 57 bp
MKILQVYRSEPNSDVQKLVEILNRDREADEFRLYVDKPNYDTLFQKIWTADKTVCWW
>Desulfobulbus_propionicus_PIE60355 57 bp
MKILQVYRSEPTEDVQTLVGILNRDRDADEFKLYLNQPNYDILLQKIWAADQTVCWW
>Desulfobulbus_rhabdoformis_WP_205225668 57 bp
MKILQVYRSEPTDDIKKLVEILNRDRVADEFKLYDGEPNYDTLVQKIFANDKTVCWW
>Desulfobulbus_sp_F1_MCW5199633 57 bp
MKMLQVYRSEPNDDVKTLVEILNRDREADEFKLYGEKPNYDELVSKIFAADKTVCWW
>Desulfobulbus_sp_F3_MCW5198582 57 bp
MKMLQVYRSEPNKDVQTLVAILNRDREADEFKLYGENPNYDELVQKIFAADKTVCWW
>Desulfobulbus_sp_MBP8815169 57 bp
MKILQVYRSEPTEDVKKLVEILNRDRTADEFRLYSGEPNYDILVQKIFANDKTVCWW
>Desulfobulbus_sp_MCL2457238 57 bp
MKILQVYKSEPTEDVKKLVEILNRDRNADEFRLYIGEPNYDTLVQKIFANDKTVCWW
>Desulfobulbus_sp_MCL2789529 57 bp
MKILQVYKSEPTEDVKKLVEILNRDRTADEFKLYQGEPNYDILVQKIFANDKTVCWW
>Desulfobulbus_sp_MDD2463348 57 bp
MKILQVYRSEPTEDVKKLVEILNRDRVADEFKLYMGEPNYDTLVQKIFANDKTVCWW
>Desulfobulbus_sp_US2_MCW5207399 57 bp
MKILQVYRSEPNDNVKTLVGILNRDRDADEFNLHGENPNYDELVKKIFDADKTVCWW
>Desulfobulbus_sp_WP_306546682 57 bp
MKILQVYKSEPTEDVKKLVEILNRDRTADEFKLYMGEPNYDTLVQKIFANDKTVCWW
>Desulfobulbus_sp_WP_309413375 57 bp
MKILQVYKSEPTEDVKKLVEILNRDRVADEFKLYIGEPNYDILVQKIFANDKTVCWW
>Desulfocapsa_sp_MBL4902126 57 bp
MKILNVYRSEPDDTTKKLVEIVGRDRDVDSFDLNVDAPDYDALVDKIFAADQTICWW
>Desulfocapsa_sp_MCF8056092 57 bp
MKILNVYRSAPDDTTKKLVEIVTRDRDADSFDLNVDAPDYDALVDKIFAADQTICWW
>Desulfocapsa_sp_MCK5070332 57 bp
MKILNVYRSAPDDTTKKLVEIVSRDRDAESFDLNVDAPDYEALVDKVFAADQTICWW
>Desulfocapsaceae_bacterium_MDD3815022 57 bp
MKILQVYRSEPNDNVKTLVGILNRDREADEFNLNVESPDYDTLVAKIFAADKTVCWW
>Desulfocapsaceae_bacterium_MDO9042701 57 bp
MKILQVYRSEPNSDIKTLVGILNRDRDADEFYLNVENPDYDLLVSKIIAADKTVCWW
>Desulfofustis_limnaeus_BDD89085 57 bp
MKILNIYRSEPDDTVKKLVEIVNRDRETDTFDLTVANPDYDALVDKIFEADQTICWW
>Desulfofustis_sp_MBT8329214 57 bp
MKVLNVYRSEPDETVKKLVEIVTRDRDSDSFDLYGASPDYDTLVDKIFDADQTICWW
>Desulfofustis_sp_PBSRB1_MBL0381636 57 bp
MKILNVYRSEPDETVKKLVEIVTRDREEDSFDLSVDSPDYSALVDKIFAADQTICWW
>Desulfogranum_japonicum_WP_035274058 57 bp
MKILQVYRSEPNSDVQTLVEILNRDRDADEFKLYVNNPNYDTLFQKIWAADKTVCWW
>Desulfogranum_marinum_WP_205222454 57 bp
MKILQVYRSEPTSDIETLVGVLNRDRDADEFKLYLDQPNYDVLVQKIYAADKTVCWW
>Desulfonatronospira_sp_MSAO_Bac3_WP_008871194 57 bp
MNTLHILKSEPDELTRYIVDADCRDNNCQTVETFKPGTDWEKIVEQIFEADKVICWW
>Desulfopila_aestuarii_WP_200802302 57 bp
MKILNVYRSEPDETVKKLVEIVTRDRESMSFDLNVEAPDYDKLVDMIFEADQTISWW
>Desulfopila_sp_IMCC35006_WP_167496464 57 bp
MKILNVYRSEPDATVKKLVEIVTRDRESDTFNLNTENPDYDALVDKIFAADQTICWW
>Desulforhopalus_sp_IMCC35007_WP_169309043 57 bp
MKILNVYRSEPDETVQKLVEIVTRDREADTFDLYAGNPDYDALVDKIFAADQTICWW
>Desulfosediminicola_ganghwensis_WP_167495678 57 bp
MKILNVYRSEPDETVKKLVEIVTRDREDESFDLYADSPDYDALVDKIFSADQTICWW
>Desulfospira_joergensenii_WP_022665021 57 bp
MKTLHIYRTEPDETVKTLLP-ATADREDKEVALYEPDLDWEALVEDIFSADKVISWW
>Desulfurivibrio_alkaliphilus_WP_275805285 57 bp
MKILHVYRSEPDSDTKKLVEIVSEGREAAEFKLHEGQVDYDKLVDMVMDADQSICWW
>Fibrobacteria_bacterium_MBF0432835 57 bp
MRILHIIKTKPDPCTKELVQ---PESDSAQIKLYEKPVDYDKLLDDLFSYDKVICWW
>Methanophagales_archaeon_MCW7073569 57 bp
-KILHVYRSEPTDDVKKLVEILSRDRDAKEFNLYVGDPNYDILVQMIRDADKTVSWW
>Nitrospiraceae_bacterium_MDA8214001 57 bp
MKVLHLLKSEPDEATRKIMEIHKAENDVKVIDLTKGDFSYESIIEDIFSYDKVISW-
>Nitrospiraceae_bacterium_MDA8214194 57 bp
MKILHILKTEPEDSVKKIIEEHKKDHDVDVLSLT-DYKDYSMIIDSLEKADKVMVW-
>Nitrospiraceae_bacterium_MDA8422501 57 bp
MKILHILKKAPDASTKKIIELQSSGNEVKTIELYKGGASYDKLVADVFSFDKVFCW-
>Nitrospirae_bacterium_GWA2_46_11_OGW20528 57 bp
MKILHILKTEPEAGVKAVIEEHRKYHDVTVIEMH-KNKDYDLIVELMERADKVISW-
>Nitrospirae_bacterium_MCL4456597 57 bp
MKILHILKTEPEDSVKAVIEEHRKCHDVTVIEIY-KSKEYDLIVELVERADKVISW-
>Nitrospirae_bacterium_MCL4536175 57 bp
MKILHILKAEPEDSVKKVIEEHRKENDVAVINLG-SDKDYDRIVGLIEKADKVIVW-
>Nitrospirae_bacterium_MCL5062821 57 bp
MKILHILKAEPEDSVKKVIEEHRKENDVAVINLG-SDKDYDRIIGLIEKADKVIVW-
>Nitrospirota_bacterium_MBI4655005 57 bp
MKILYLLKQEPDETLKKFIDEHKKANEVTIIDIN-KNKNYDEVVDSIFAVDKVIAW-
>Nitrospirota_bacterium_MBI4687794 57 bp
MKILYIVKQDFNKTAREIIDEHKKTHEVSIVDIR-KEKDYNKIIDLIASSDKVISW-
>Nitrospirota_bacterium_MBI5187860 57 bp
MKVLHILKDEPGETTEKIIKEHKKDNEVTIVKLYKKDRRYEEIIDLIEKSDKVITW-
>Nitrospirota_bacterium_MBI5213119 57 bp
MKVLYLIKQEPAETVKKFMEEHKKANDVAIVDIR-ENKDYDRIVDLIASSDKVISW-
>Nitrospirota_bacterium_MCK9419940 57 bp
MKILHILKKAPDASTKKIIEVQASGNQSKVIDLTKGTIAYDQLVADVFASHRVFCW-
>Nitrospirota_bacterium_MCL4456597 57 bp
MKILHILKTEPEDSVKAVIEEHRKCHDVTVIEIY-KSKEYDLIVELVERADKVISW-
>Nitrospirota_bacterium_MCL4457945 57 bp
MKVLHLLKSEPDETANGVIDVHKAKYDVKVIDLANGDFSYESLVEDIFNYDRVISW-
>Nitrospirota_bacterium_MCL4536175 57 bp
MKILHILKAEPEDSVKKVIEEHRKENDVAVINLG-SDKDYDRIVGLIEKADKVIVW-
>Nitrospirota_bacterium_MCL4536921 57 bp
MKVLHLLKSEPDETTRKIMEIHKAENDVKVIDLTKGDFSYESIIEDIFSYDKVISW-
>Nitrospirota_bacterium_MCL5062821 57 bp
MKILHILKAEPEDSVKKVIEEHRKENDVAVINLG-SDKDYDRIIGLIEKADKVIVW-
>Nitrospirota_bacterium_MDH4162165 57 bp
MKVLHILKSAPDASTKKIIDLQKPGNQVTTIDLTKGGISYDSLVAEVFAHDRVICW-
>Nitrospirota_bacterium_NTW58832 57 bp
MKILYIMKQVSDATCKTIMDVHKKDNEVTVVNIK-ENKDYGKIVDLIFSSDKVISW-
>Nitrospirota_bacterium_UCG78033 57 bp
MRILYILKQDPDPTLKDIIKRHREQNEVEIYDLR-ESKDYEDLVYLIVTSDKVISW-
>Olavius_sp_associated_proteobacterium_Delta_1_CAB1057349 57 bp
MKILHIFRSEPDETVQNIVKSTTNGDESKVTELYQDNIDWSRLVDDIFSHQKVVSWW
>Proteobacteria_bacterium_MBU0482366 57 bp
MKILNVYRSEPDATTKKLVEIVTRDREADSFKLNVDAPDYDKLVDKIFAADQTICWW
>Proteobacteria_bacterium_MBU0485224 57 bp
MKILNVYRSEPDDTTKKLVEIVTRDREGDSFKLNVDAPDYGALVDKIFAADQTICWW
>Proteobacteria_bacterium_MBU0665721 57 bp
MKILQVYRSEPNDNVKTLVGILNRDRDADEFSLNVESPDYDTLVAKIFAADKTVCWW
>Proteobacteria_bacterium_MBU0675802 57 bp
MKILNVYRSKPDDTTKKLVEIVTRDRESDSFDLNTDTPDYDALVDKIFDADQTICWW
>Proteobacteria_bacterium_MBU0910293 57 bp
MKILHVYRSEPNDDVKKLVEIVSEGRDNETFNLNVDAPDYDKLVDMVWGADQTICWW
>Proteobacteria_bacterium_MBU1405338 57 bp
MKLLNVYRSEPNDDTKKLVEIVSEGRDAESFDLNVESPDYSALVDKVFAADQTICWW
>Proteobacteria_bacterium_MBU3944648 57 bp
MKILQVYRSEPNDNVKTLVGILNRDREADEFDLNVESPDYDTLVAKIIAADKTVCWW
>Proteobacteria_bacterium_MBU3945218 57 bp
MKILHIYRNEPNADCKKLVEVVSEGNDNDHIKLFEGTPDYSKVVDMVFTADKTICWW
>Proteobacteria_bacterium_MBU4178091 57 bp
MKLLNVYRSEPNDDTKKLVEIVSEGRDAESFDLNVESPDYSALLDKVFAADQTICWW
>Proteobacteria_bacterium_MBU4262009 57 bp
MKILHVYRSEPNDDVKRLVEIVSEGRDNENFNLNVDAPDYDKLVDMVWGADQTICWW
>Pseudomonadota_bacterium_MBE9519734 57 bp
MKILNVYRSAPSEDTKKLVEIVSEGRESDSFDLNVDSPDYDALVDKVLAADQTICWW
>Pseudomonadota_bacterium_MBE9571613 57 bp
MKTLHIFKTEPDEETKILAELMSEGEESKQFELYKGDANYEQLIDLVFEHDKVVTWW
>Pseudomonadota_bacterium_MBU0482366 57 bp
MKILNVYRSEPDATTKKLVEIVTRDREADSFKLNVDAPDYDKLVDKIFAADQTICWW
>Pseudomonadota_bacterium_MBU0515525 57 bp
MKKLFVYRTEPDELTKQLAVGLAHGHEVTEFNLFEPDPDYGRLVDLIFAHEKVVSWW
>Pseudomonadota_bacterium_MBU0665721 57 bp
MKILQVYRSEPNDNVKTLVGILNRDRDADEFSLNVESPDYDTLVAKIFAADKTVCWW
>Pseudomonadota_bacterium_MBU0675802 57 bp
MKILNVYRSKPDDTTKKLVEIVTRDRESDSFDLNTDTPDYDALVDKIFDADQTICWW
>Pseudomonadota_bacterium_MBU0728272 57 bp
MKILNVYRAAPSDDIKKLVGIVSEGNDTDTFDLNVASPDYGVLVDKVFAADKTICWW
>Pseudomonadota_bacterium_MBU0733870 57 bp
MKVLHVLKSEPDEAVKKLMEHWSGANDVKQFDLHKENVNYDKLVELVFENDKVICWW
>Pseudomonadota_bacterium_MBU0734646 57 bp
MKTLHILKTEPDSDTRTLIDILSEG-DAATFPLYKGEPDYGKLIDLIFENDRAISWW
>Pseudomonadota_bacterium_MBU0910293 57 bp
MKILHVYRSEPNDDVKKLVEIVSEGRDNETFNLNVDAPDYDKLVDMVWGADQTICWW
>Pseudomonadota_bacterium_MBU0943751 57 bp
MKILHIYRNEPNADCKKLVEVVAEGNDNDHVKLFEGTPDYNKVVDMIFAADKTISWW
>Pseudomonadota_bacterium_MBU0961629 57 bp
MKILHIYRNEPNADCKKLVEIVAEGNDNDHVKLFEGPPDYNKVVDMIFAADKTISWW
>Pseudomonadota_bacterium_MBU1055314 57 bp
MKVLNILRSEPDETVEKLGEAVSKENQSSVIMLYEGNVDWEGLVDDIFLHDKVICWW
>Pseudomonadota_bacterium_MBU1156043 57 bp
MSLLYIVKTEPTQSAEFLMKSLGEGKEVTRYDLYQ-EQDYDKLVELIFANEEIISWW
>Pseudomonadota_bacterium_MBU1276583 57 bp
MSMLYIVKTQPAPSTEFLMKALGEGKDVTRYDLYQ-EQDYDKLVELIFANDEIISWW
>Pseudomonadota_bacterium_MBU1405338 57 bp
MKLLNVYRSEPNDDTKKLVEIVSEGRDAESFDLNVESPDYSALVDKVFAADQTICWW
>Pseudomonadota_bacterium_MBU1742080 57 bp
MKKLFVYRTEPDELTKQLAGGLAQGHEVTEFNLFEPDPDYGRLVDLIFAHEKVVSWW
>Pseudomonadota_bacterium_MBU2537069 57 bp
MKLLNVYRSEPNDDTKKLVEIVSEGREAEAFNLNVESPDYSALVDKVFSVDQTICWW
>Pseudomonadota_bacterium_MBU3945218 57 bp
MKILHIYRNEPNADCKKLVEVVSEGNDNDHIKLFEGTPDYSKVVDMVFTADKTICWW
>Pseudomonadota_bacterium_MBU4002804 57 bp
MKILHILKTAPDETVEKLCECLSKSNEASVISLYEGHVDWPGLVDEIFLHEKVICWW
>Pseudomonadota_bacterium_MBU4033407 57 bp
MKLLNVYRSEPSDDTKKLVEIVSEGREVEAFNLNVESPDYSALVDKVFSVDQTICWW
>Pseudomonadota_bacterium_MBU4118690 57 bp
MKLLNVYRSEPSDDTKKLVEIVSEGREAEAFNLNVESPDYSALVDKVFSVDQTICWW
>Pseudomonadota_bacterium_MBU4151707 57 bp
MKILNVYRSAPDATTKKLVEIVTEGRDTDTFDLNVDAPDYGTLVDKIFAADQTICWW
>Pseudomonadota_bacterium_MBU4178091 57 bp
MKLLNVYRSEPNDDTKKLVEIVSEGRDAESFDLNVESPDYSALLDKVFAADQTICWW
>Pseudomonadota_bacterium_MBU4262009 57 bp
MKILHVYRSEPNDDVKRLVEIVSEGRDNENFNLNVDAPDYDKLVDMVWGADQTICWW
>Pseudomonadota_bacterium_MBU4318645 57 bp
MKILHILKTAPDETVEKLCDCLSKSNESSVISLYEGQVDWPGLVDEIFLHEKVICWW
>Pseudomonadota_bacterium_MBU4564621 57 bp
MSLLYIVKTEPTQSVEFLMKSLGEGKEVTRYDLYQ-EQDYDKLVELIFANQEIISWW
>Pseudomonadota_bacterium_MCP4604705 57 bp
MKILHIFRTEPDVLVRNFINEVSKEKESAEVPLYEEATDYDQLLEAIFESDRVISWW
>Rhodopseudomonas_palustris_MBB1094462 57 bp
MKILNVYRSEPDATVKKLVEIVTRDRESDTFNLNTENPDYDALVDKIFAADQTISWW
>TAA74817_TDB_DBB_n_Ca_Electronema_sp_GS 57 bp
MKMLQVYRSEPNDDVKTLVDILNRDREADEFKLYGENPNYDELVSKIFAADKTVCWW
>Thermodesulfatator_atlanticus_HHI97253 57 bp
MKLLHVYRNEPNEEVKKLVQILNEGNEAMEFKLYEADADYDKLIQMIFEADKTISWW
>Thermodesulfatator_indicus_DSM_15286_AEH44502 57 bp
MKILHVYRTEPNEEVKKLVAILNEGNEALEFKLYEADQDYDKLIQLIFEADKTISWW
>Thermodesulfatator_indicus_WP_217125052 57 bp
MKILHVYRTEPNEEVKKLVAILNEGNEALEFKLYEADQDYDKLIQLIFEADKTISWW
>Thermodesulfatator_sp_RUM88942 57 bp
MKILHVYRGEPNEEVKKLVSLLNEGNEAMEFKLYEADADYDRLIQMIWEADKTISWW
>Thermodesulfatator_sp_RUM89026 57 bp
MKILHVYRSEPCDDVKKLVEILNRDRDVVEFSLYKGDPNYDILVQQIFDADQTVSWW
>Thermodesulfobacteria_bacterium_MCR5853571 57 bp
MKILCIYKSAENEDIKKIISLKEKGNEIIEFALYDADADYDKLIDLIWEADKTISWW
>Thermodesulfobacteria_bacterium_NPA48624 57 bp
MKLLHVYRTEPNEEVKKLVQILNEGNEAMEFKLYEADADYDKLIQMIFEADKTISWW
>Thermodesulfobacteriaceae_bacterium_HID97702 57 bp
MKILQVYRSEPTEDVKKLVEILNRDRDAKEFKLYDGDPNYDVLVQMIFEADQTVSWW
>Thermodesulfobacteriota_bacterium_RKX61506 57 bp
-KILHVYRSEPTDDVKKLVEILSRDRDAKEFSLYMGDPNYDVLVQMIQEADKTVSWW
>Thermodesulfobacterium_sp_MCC6048712 57 bp
MKILCVYRSKENEDIKKIVEIKAKGHEVVEFDLFAADEDFDRLIDLIWEADKTISWW
>Thermodesulfobacterium_sp_MCD6489841 57 bp
MKILCIYKSTENEDIKKIVSLKEKGNEIIEFALYDADADYDKLIDLIWETDKTVCWW
>Thermodesulfobacterium_sp_MCI4455064 57 bp
MKILCVYRSKENEDIKKIVEIKAKGHEVVEFDLFAADDDFDRLIDLIWEADKTISWW
>Thermodesulfovibrionales_bacterium_MDI6729193 57 bp
MKILHILKAEPEESIKKVIEEHRKENDVAVINLG-SDKDYDRIVGLIEKADKVIVW-
>Thermodesulfovibrionales_bacterium_MDI6729233 57 bp
MKVLHLLKSEPDETARKIMEIHKAENEVKVIDLTKGDFSYESIIEDIFSYDKVISW-
>Thermoleophilia_bacterium_MBK5225665 57 bp
MKVLHIIKRTPSGNVDTIIKAEAGANDVTVVNVYE-DKDYAKLVDLIFSSDKVFSW-
>Thermosulfurimonas_sp_WP_297057105 57 bp
MKILHVYRNEPNEEVKKLVSLLNEGNEAMEFNLYEADADYDRLIQMIWEADKTISWW
>Thiovibrio_frasassiensis_WP_307632725 57 bp
MKLLNVYRSEPNDDTKKLVEIVSEGRDCESFDLNVESPDYSALLDKVFSVDQTICWW
>WP_013164585_TDB_DBB_s_Desulfurivibrio_alkaliphilus_AHT_2_Yes 57 bp
MKILHVYRSEPDGDTKKLVEIVSEGREAAEFKLFEGQVDYDKLVDMVMDADKSICWW
>WP_015403354_TDB_DCP_s_Desulfocapsa_sulfexigens_SB164P1_DSM_10523_YES 57 bp
MKILNIYRSEPDDTTKKLVEIVTRDRDADSFDLNVDAPDYSALVDKIFDADQTICWW
>WP_015725939_TDB_DBB_s_Desulfobulbus_propionicus_1pr3_DSM_2032_Yes 57 bp
MKILQVYRSEPTEDVKKLVEILNRDRVADEFKLYIGEPNYDILVQKIFANDKTVCWW
>WP_022852792_TDB_TDT_n_Thermodesulfatator_atlanticus_AT1325_Yes 57 bp
MKILHVYRNEPTDEVKKLVEILNEGNEAQEFKLYEADADYDKLIQLIFEADKTISWW
>WP_035247574_TDB_DBB_n_Desulfobulbus_mediterraneus_86FS1 57 bp
MKILQVYRSEPTSDVNTLVEILNRDRDADEFKLYLDQPNYDVLIQKIYAADKTVCWW
>WP_040418816_TDB_DNV_n_Desulfonatrospira_thiodismutans_ASO31_yES 57 bp
MNTLHILKSEPDELTRYIVDADCRDNNCQTVETFKPGTDWEKIVEQIFEADKVICWW
>WP_067615224_TDB_DIB_s_Dissulfuribacter_thermophilus_S69_YES 57 bp
-KILHVYRSEPNEDVKKLVEILNRDRDAKEFKLYDGDPNYDLLVQMIFEADQTISWW
>WP_068515360_TDB_TDB_s_Caldimicrobium_thiodismutans_TF1_YES 57 bp
MKILNVYRSAENEDIKKIVAFKEKGHEVIEFNLFEADADYDKLIDLIWEADKTISWW
>WP_068542677_TDB_TDT_n_Thermodesulfatator_autotrophicus_S606_NO 57 bp
MKILHLYKNEPNEEVKKLVAILNEGNEALEFKLYEADQDYDKLIQLIFEADKTISWW
>WP_068669730_TDB_TDB_s_Thermosulfurimonas_dismutans_S95_YES 57 bp
MKILHVYRSEPNEEVQKLVSLLNEGNEAMEFKLYEADADYDKLIQMIWEADKTISWW
>WP_153304077_TDB_DNV_n_Desulfonatronovibrio_hydrogenovorans_DSM9292_YES 57 bp
MTTLHILKSEPDQFVRDLIKTACKDRKCKQVALFKKDTDWELVLNEIFAADKVICWW
>WP_153306723_TDB_DNT_n_Desulfonatronum_thioautotrophicum_ASO41_yES 57 bp
MKTLHILKSQPDDLTAFIVNADCLENNCRKVETYGQDVDWHQLVDWIFDADKVICWW
>WP_157493216_TDB_DNV_n_Desulfonatrovibrio_magnus_AHT22yES 57 bp
MKVLHIFKSEPEKMVSDIVRSTCDENDCKVVEVFRPDVDWENLVDDIFSHNKVICWW
>WP_163297525_TDB_DRH_n_Dissulfurirhabdus_thermomarina_SH388_Yes 57 bp
MKILHVYRSEPSDDVKTLVNILNRDREAKEFKLYLGKPNYDMLVQMIFDADQTVSWW
>WP_166032673_TDB_TDB_n_Thermosulfuriphilus_ammonigenes_ST65_YES 57 bp
MKILHIYKSTPTEETKKLVALLNEGNEGIDFPLYEGEPDYDKLIELIWEADKVISWW
>WP_167330938_TDB_DGL_n3_Desulfatiglans_anilini_Ani1_yeS 57 bp
MKILHILKTPPDDTTRLLKGIVSEGQDNTEVSLYEGQPDYEKLIDLIFENEQVISWW
>WP_167369261_TDB_DCP_s_Desulfofustis_glycolicus_PerGlyS_Yes 57 bp
MKILNIYKSQPDETVKKLVEIVSRDRDSESFDLTVDNPDYDALVDKIFAADQTICWW
>WP_168719491_TDB_TDB_n_Thermosulfurimonas_marina_SU872_YES 57 bp
MKILHIYRNEPNEEVQKLVSLLNEGNEAMEFKLYEADADYDRLIQMIWEADKTISWW
>WP_169737354_TDB_DBB_n_Desulfobulbus_elongatus_DSM2908_Yes 57 bp
MKILQVYKSEPTEDVKKLVEILNRDRDADEFKLYIGEPNYDILVQKIFANDKTVCWW
>WP_176761335_TDB_DCP_n_Desulforhopalus_singaporensis_DSM12130_yEs 57 bp
MKILNVYQSEPDETVQKLVQIVTRDREQDSFDLHAENPDYDTLVDKIFAADQTICWW
>WP_199263912_TDB_DBB_n_Desulfobulbus_oligotrophicus_Prop6_yEs 57 bp
MKILQVYRSEPTEDVKKLVEILNRDREADEFRLYLGEPNYDTLVQKIFANDKTVCWW
>WP_203472007_NSP_DSP_n_Dissulfurispira_thermophila_T55J_YeS 57 bp
MKILHILKTLPEESVKKIIDEHKKDHDVDVVSLT-DCKDYSTIVHLIENADKVMTW-
>WP_221172066_TDB_TDB_n_Thermosulfurimonas_sp_F29_YeS 57 bp
MKILHVYRNEPNEEVQKLVSILNEGNEAMEFKLYEADADYDRLIQMIWEADKTISWW
>WP_228855053_TDB_DBB_n_Desulfomarina_profundi_KT2_NO 57 bp
MKILNVYRSEPDETVQKLVEIVGRDRETDSFDLTVESPDYETLVDKIFAADQTICWW
>WP_237889157_TDB_ISD_n_Dissulfurimicrobium_hydrothermale_Sh68_YES 57 bp
-KILHVYRSEPSDDVKKLVEILNRDREAKEFRLYIGEPNYDMLVQMIFEADQTVSWW
>WP_267927417_TDB_DBB_n_Desulfolithobacter_dissulfuricans_GF1_YeS 57 bp
MKILQVYRSEPNDDVKKLVEILNRDRDADEFKLYIDNPNYDILVQKIFAADKTVCWW
>bacterium_BMS3Abin13_GBE12663 57 bp
MKMLHIYRSEPTDDVKKLVEIVSEGRDQASFNLNVESPDYDKLVDMVWDADQTICWW
>bacterium_MDB4442081 57 bp
MKILHILRAEPDATIKDIVAASTNGDQSNTAELYSGDIDWSRLVDEIFSHDKVICWW
>g1996_TDB_ISD_M19_Yes 57 bp
MKLLNVYRSEPNDDVKKLVEIVSKDRDAVSFDLNVENPDYDKMLDMVFDADQTICWW
>g2907_TDB_ISD_MOM_B35_Yes 57 bp
MKILHVYRSEPNDDVQKLVEIVSEGRETESFDLNVESPDYDKLVEMVWEADQTICWW
>uncultured_Desulfatiglans_sp_WP_296996119 57 bp
MKILHILKTPPDDTTRLLKGIVSEGQDNTEISLHEGQPDYERLIDLIFENEQVISWW
>uncultured_Desulfobulbus_sp_WP_297953087 57 bp
MKILQVYRSEPTEDVKKLVEILNRDRTADEFRLYVGEPNYDVLVQKIFANDKTVCWW
>uncultured_bacterium_EKD89884 57 bp
MKILQVYRSEPNSDVKTLVAILNRDREADEFYLNVESPDYDLLVAKVIAADKTVSWW
>WP_217125052_TDB_TDT_Thermodesulfatator_indicus_DSM_15286_NO 57 bp
MKILHVYRTEPNEEVKKLVAILNEGNEALEFKLYEADQDYDKLIQLIFEADKTISWW
>WP_307632725_TDB_TVB_Thiovibrio_frasassiensis_RS19-109_YeS 57 bp
MKLLNVYRSEPNDDTKKLVEIVSEGRDCESFDLNVESPDYSALLDKVFSVDQTICWW
