# Supplementary material for: Sulfur disproportionation occurs globally across anoxic habitats and has multiple mechanisms of independent evolutionary origin
Source: ISME J. 2026 Mar 2;20(1):wrag042. doi: 10.1093/ismejo/wrag042 (PMC12998232; doi:10.1093/ismejo/wrag042)
Supplement: Sup_File_4_raw_trees_wrag042 [file sup_file_4_raw_trees_wrag042.zip › SupFile4_raw_trees/SupFile3a_aligs/ytdhp3_selected_all_rf_sat.fasta]

>Desulfocicer_vacuolatum_WP_084067823
MDKDLAAAMMLERCSCYDKSLAAAKKVLDKGGTDSEDSFMARKIIRSLGEEFLKQRFMEK
ALECYALLTDADHGVDSCPDTDDAQAFEDMGPNNIALKTMVSEDVFELFQAVQNSGCSTA
SNQEELLREAVYQLILKYASDETVRKMLFNKLEKVIR
>Acidobacteriota_bacterium_MDH3816236
MDKDLASAILLERCQCFNKSLASASKVLSKDGADFDEIMWARRIIKALGEVFLSQRFMDK
AMECYQLLNEYALQADVCPPDDTGSPFAEFGPDSITVSTQVNPDVYDILEALKKVEGNEA
KDDAELLREGIYQLFLKYADDKDARQFIFDKLRTVIG
>Acidobacteriota_bacterium_MBD3872396
MDKDLASAILLERCQCYNKSLASARKVLDKDSVDHDEVLWARRIIKSLGEIFVSQRFMDK
AMECYQLLVEYALEIDVCPPETTPSVFADLGPNTVTVTTQLNQDVYEILEALKHIEGNEG
KDDAELIREGIYQLFLKYAEHKETRQLIFDKIRTVVD
>Candidatus_Sulfomarinibacter_kjeldsenii_MBD3852533
MDKDLASAILLERCQCYNKSLASASKVLPKDGVNFDEVMWARRIIKSLGEVFLSQRFMDK
AMECYQLLAEYALQSDVCPPDDTGSPFAELGPDSITVTTEVNPDVYDILEALKKVKGNEA
KDDAELLREGIYQLFLKYADDKDARQFIFDKLRTVIG
>Acidobacteriota_bacterium_MCK5375903
MDKDLASAILLERCQCYNKSLASASKVLSKDGVGFDEIMWARRIIRSLGEVFLSQRFMDK
AMECYQLLAEYALQSDVCPPDDTGSPFADLGPSTITVTTQVNRDVYDILEALKKVEGNED
KDDADLVREGIYQLFLKYAEDKDTRQLIFDKLRNVIG
>Desulfospira_joergensenii_WP_022665020
MDKDLASAIMLERCSCYDRSLEAAKRVLAKNEPASDDAFWARKIVKSLGEEFLKQRFMDR
AMECYQLLTEAAFPQEECPGKEEMEAFHNLGPNSMDLKTSVSQDVFELFQTVNQSRCNAS
KSESELLREAVYLLILEHASDKDVREKLFKKLEKVIR
>Deltaproteobacteria_bacterium_MCB2144903
MDKDLASAIMLERCSCYDRSLEAAKRVLAKNSPETDDAFWARKIIRSIGEEFIRQRFMDK
AMECYQALTDYRADPKDCPEASRNDVFEGLGPNSIEVRTQVSADVHDLLDTILGTECSAS
RSQDELLREAVYLLILKYATQKDVRDKLVNTLARAIK
>Deltaproteobacteria_bacterium_MBW1751567
MDKDLKSAILYENCGCYDRALDAAIKVLEKSPPESDNAIWARKIVKSLGEEFLKQRFMDK
VMECFKVLTDYAEVEAECAEDSKAAPFSGLGPDTVSVSTEVSQDVHEMFTALQTVEENKG
KNEADLIREGIYLLLLKYATDKKIRELIFNKMQKVIG
>WP_045214686_TDB_DNV_n_Desulfonatrovibrio_magnus_AHT22-yES
MDKDLASAIVLERCNCYDSALEAAKKALIKDELPPDQIQATKDVVKSLGALYFKQQCLEK
ILECYHLLSEIQEQVE--------------------VKISLNKDIFDILKVLESIQENQG
KNQEQLFKEAMTLLILNYSTSKEVKNIILEKAKEIF-
>WP_008871195_TDB_DNV_n_Desulfonatrospira_thiodismutans_ASO3-1_yES
MDKDLASAMVSQRCNCYDSALESAKKVVAKENLPPDQIEATRNIVKSLGAWYFRQHCMEK
IMECYDLLQRLSDKSD---------SLRGHEGSSRQICTALSPDVQEIFEALGQLEENRN
KDEAELLREAVNLLILKYSMEESIRDKVLSKAEKLFS
>Desulfonatronospira_sp_WP_291318671
MDKDLASAMVSQRCNCYDSALESAKKVVTKENLPPDQIEAARNIVKSLGAWYFRQHCMEK
IMECYDLLQRLPDKSD---------SFRKSDVSSREISTTLNPDVQEIFEALGQLEENRN
KDEAELLREAVSLLILKYSMEESIRGKVLSKAEKLFS
>Desulfonatronovibrio_sp_MSAO_Bac4_RQD67067
MDKDVASAIVLERCNCYDSALEAAKKALIKDELPPDQIQATRDVVRSLGALYYKQNCLEK
ILECYHLLQDIMDQPE--------------------IRVKLRSDLHDMFKALEDIPENEG
KNQEQLLGEAVTMLVLNYSANQEIRNLILEKAEKVFS
>WP_045218311_TDB_DNT_n_Desulfonatronum_thioautotrophicum_ASO4-1_yES
MNKDLATAIVSQRCNCYDSSLESIKRAVNSAALPPDQIASARTIVKSLGAWYFRQHCMEN
IMECYDLLRRLARQTD---------SPSVSDEQSRKVCTRLEPDVQELFDALLNLPENKN
RGEADLLREAVSSLILKYSMDETIREKVLAKAEKLFS
>Desulfovibrionales_bacterium_TVQ95321
MNKDLATAIVSQRCNCYDSSLESIKRAVNSAALPPDQVASARTIVKSLGAWYFRQHCMEK
IMECHDLLQRLARQTGSVTSVSGSVSGSVPGDQSREVCTRLEPDVRELFDALLDLSENKN
RGEADLLREAVSLLILKYSMDETIREKVLAKAEKLFS
>Pseudomonadota_bacterium_MBU4053153
MDRDLARAMVLERCACYDRALDSAKKVLEKYERDSDESFWARRIIKSLGEEFLKQRFADK
AMECYRLTVDNASDETSCGEDKTVVPFDDLGPLTVQVAAHISKDVHEMMMAIQTIQENKN
KSESDLIREGIYLLILKYASDKNVRDQLFLKLEGSMT
>Desulfobacteraceae_bacterium_MBA3028501
MDRDLARAMVLERCACYDRALDSAKKVLEKYERDSDESFWARRIIKSLGEEFLKQRFADK
AMECYRLTVDYASDETSCGEDKTVVPFDDLGPLTVQVAAHISKDVHDMMMAIQTIQENKN
KSESDLIREGIYLLILKYASDKNVRDQLFLKLEGSMT
>Pseudomonadota_bacterium_MBU4002803
MDRDLARAMVLERCACYDRALDSAKKVLEKYERDSDESFWARRIIKSLGEEFLKQRFADK
AMECYRLTVDYASDETSCGEDKTVVPFDDLGPLTVQVAAHISKDVHEMMMAIQTIQENKN
KSESDLIREGIYLLILKYASDKNVRDQLFLKLEGSMT
>Pseudomonadota_bacterium_MBU4318646
MDRDLARAMVLERCACYDRALESAKKVLEKYDRDSDESFWARRIIKSLGEEFLKQRFADK
AMECYRLTVDDASDETSCGENKTVVPFDDLGPLTVQVAAHISKDVHEMMLAIQTIQENKN
KSESDLIREGIYLLILKYASDKNVRDQLFLKLEGSMT
>WP_028574672_TDB_DNV_n_Desulfonatronovibrio_hydrogenovorans_DSM9292_YES
MDKNVATAIVLERCNCYDSSLEAAKKALMSGDLPHDQIQAAKEVIISLGNFYLNQQCLEK
IMECCRLLEKHHD-----------------------LEATIPRDLFELFKATQAVPENQT
KTIHQLIAEALTLLVLEYAQQPEVKKKILENAESRFA
>Acidobacteria_bacterium_MBD3856729
--------------------------------------MWARRIIKSLGEVFLSQRFMDK
AMECYQLLAEYALQSDACPPDDTGSPFAELGPDSITVTTEVNPDVYDILEALKKVKGNEA
KDDAELLREGIYQLFLKYADDKDARQFIFDKLRTVIG
