# Supplementary material for: Sulfur disproportionation occurs globally across anoxic habitats and has multiple mechanisms of independent evolutionary origin
Source: ISME J. 2026 Mar 2;20(1):wrag042. doi: 10.1093/ismejo/wrag042 (PMC12998232; doi:10.1093/ismejo/wrag042)
Supplement: Sup_File_4_raw_trees_wrag042 [file sup_file_4_raw_trees_wrag042.zip › SupFile4_raw_trees/SupFile3a_aligs/chp1_3at.fasta]

>2514921522_A316_01404_TDB_DCP_j_Desulfocapsa_thiozymogenes_Bra2_YES 97 bp
ESLKVYILVANRMYNDGIRSGLGLAVENHYAFPVIMNGEFPSFSTYMSENIAWVKDMEGQ
VYSCGAPADEEGIADISLEELGEAMRDADFIIPYGLP
>Acidobacteriota_bacterium_MCG6923324 97 bp
MGKTVAVLIRDKERYEGLRSSLGLLLEDHKIDMFVLDHEVEM-TEEYSDNMGFIDEMGGH
RFSNVPANEKHDFQRISLDELAARLREHEVVIPF---
>Acidobacteriota_bacterium_MCG6925415 97 bp
MGKRVAVLIRDKERYEGLRSSLGLLLEDHEIDMFVLDHEVDM-TEEYYDNMGFIDEMGGA
RFSNVAANEKHGFQPASLEEVAAKLRDHEIVIPF---
>Acidobacteriota_bacterium_MCK5375905 97 bp
-MKKVAVLIRDPEQYEGLRTSLGLLLESVEVKMFVLDHEVVALEEAYEDNMEFIDEMDGE
RYSNNRQNDKHGFKHVSPEETVAILRDADIVIPF---
>Acidobacteriota_bacterium_MDH3815721 97 bp
MGKRVAVITKDRNRHEALRTGLGLLLEHHSVTVFVLNHEIER-SERYLDNLSFIDEMGGD
RYSDHPANERHGFRPVSLQETGRLLAEHDLIVPF---
>Acidobacteriota_bacterium_UCF38442 97 bp
MAKKITVVIRSADRYEGLRYSLGLMFECHAVCMVVLDHEVES-TEEYSENAEFIEELGGR
RLSNVEANLHHGFGHVSFQELTEQMTSSDLVVPF---
>Breoghania_sp_WP_319523682 97 bp
-MKKAAVLIRDLEQYEGLRTSLGLLLEDTEVQMFVLHHEIAHMDEAYRDNMEFIDEMEGE
RFSNNSANEKYGFKHVTLADVAKMVSTADVVIPF---
>Caldimicrobium_sp_MCS7199289 97 bp
MSYKVCFLIANRPYTDGLRSALGLAVENMYSYSFIFYQKMPAKTEYLEENLAWIRDMEGE
VYAVTETMDEETLAEATLDEVVDKILECDFVVGYGLP
>Caldimicrobium_sp_MCS7200493 97 bp
MSYKVCFLIANRPYADGLRSALGLAVENMYSYSFIFYQKMPAKTEYLEENLAWIRDMEGE
VYAVTETMDEETLAEATLDEVVEKILESDFVVGYGLP
>Caldimicrobium_thiodismutans_PMP62937 97 bp
MSYKVCFLIANRIYSDGMRSALGLAVENIYSYTYIFYQKMPAKNEYLDENLAWIRDMEGE
VYAVTETMDEETLAEATLDDVVDRILECDLVVGYGLP
>Candidatus_Electrothrix_sp_AR1_MCI5137082 97 bp
ESLKVYILIANRTYNDGIRSALGLAVENHYGYPVIMNGEFPKMSEYMAENIAWIADMEGE
VLSCGADA-PEGMTNIDLEALGERMRDADHIIPYGLS
>Candidatus_Electrothrix_sp_AR5_MCI5124691 97 bp
ESLKVYILIANRTYNDGIRSALGLAVENHYGYPVIMNGEFPKMSEYMAENIAWIADMEGE
VLSCGADA-PEGMTNIDLEALGERMRDADVIIPYGLS
>Candidatus_Electrothrix_sp_ATG1_MCI5140385 97 bp
ESLKVYILIANRTYNDGIRSALGLAVENHYGYPVIMNGEFPKMSEYMSENIAWIADMEGE
VLSCGADA-PEGMTNIDLEALGERMRDADFIIPYGLP
>Candidatus_Electrothrix_sp_ATG2_MCI5210513 97 bp
ESLKVYILIANRTYNDGIRSALGLAVENHYGYPVIMNGEFPKMSEYMSENIAWIADMEGE
VLSCGADA-PEGMTNIDLEALGERMRDADHIIPYGLP
>Candidatus_Electrothrix_sp_AUS4_MCI5120516 97 bp
ESLKVYILIANRMYNDGIRSALGLAVENHYGYPVIMNGEFPKMSEYMAENIAWIADMEGE
VLSCGADA-PEGMTNIDLEALGEKMRDADFIIPYGLP
>Candidatus_Electrothrix_sp_GM3_4_MCI5166710 97 bp
ESLKVYILIANRSYNDGIRSALGLAVENHYGYPVIMNGEFPKMSEYMSENIAWIADMEGE
VLSCGADA-PEGMTNIELEALGERMRDADVIIPYGLS
>Candidatus_Hydrothermarchaeota_archaeon_RLG58362 97 bp
EEENVAVIVKEKDRWECLRSSLGLLLENHKVDMYVLNHEVEM-TEEYSENFEFLVDMEGG
AYSNVKENEKHGFTILTLEEIAKKLKDYTVIIPF---
>Candidatus_Magnetobacterium_casensis_WP_040334979 97 bp
MAKKIAVLVRDRQ-GEALRMSIGITVMDDIIDVFILDKKIVE-EE-NSMNLEMIKDMGMN
LCTNIKDY----IQYVTTEEIGSKLLEYDNILAY---
>Candidatus_Magnetobacterium_casensis_WP_218251216 97 bp
MAKKIAVLVRDRQ-GEALRMSIGITVMDDIIDVFILDKKIVE-EE-NSMNLEMIKDMGMN
LCTNIQGY----IQYVATEEIGRKLLEYDNILAY---
>Candidatus_Magnetominusculus_xianensis_WP_085053377 97 bp
MPKKIAVLVRDRQ-GEALRMSVGITVMDDIIDVFILDRKIEP-EE-NDMNLDMIKEMELA
LCTNINDY----IGYCSTEDIAKKLLDYDNILAY---
>Candidatus_Magnetoovum_chiemensis_KJR40906 97 bp
MAKKIAVLVRDRQ-GEPLRMSVGITVMDDIIEVFVLDKEVDK-EE-NDMNLEMLQEMDLK
VYTNVEGV----MEYMSTDDIAKKLLEYDNILAY---
>Candidatus_Saccharibacteria_bacterium_NIV98587 97 bp
-MKTVAVLINDKEKYEGLRSSLGMLLYNTWVQMFVVDEEIANMDEAYQDNMEFLDEMEGE
RFSNNKANEKYGFKYASLEEIGEKLQKADLVIPF---
>Candidatus_Sulfobium_mesophilum_SPP99791 97 bp
MAKKIAVLVRDRQ-AEAVRMAVGLTLADDEVNVFVMDKKLDM-DEAVSLNVETLGDLDVK
IYSNNPEN----FEQMSTEEIARALVNYDTVIPY---
>Candidatus_Sulfomarinibacter_kjeldsenii_MBD3852535 97 bp
-MKKVAVLIRDREQYEGLRTSLGLLLESVEIKMFVLDHEVVALEEAYEDNMEFIDEMDGE
RYSNNRENDKHGFKHATPEETVAILKDADIVIPF---
>Candidatus_Sulfomarinibacter_kjeldsenii_MBD3858035 97 bp
-MKKVALLIRDPKQYEGLRTSLGLLLESVEIKMIVLDHEVSALEEAYEDNMGFIDEMDGE
RYSNNRRNEEHGFKHTTAEETAAMLRDADIVIPF---
>Candidatus_Sulfomarinibacter_sp_MAG_AM2_MBD3853621 97 bp
-MKKVALLIRDPKQYEGLRTSLGLLLESVEIKMIVLDHEVSALEEAYEDNMGFIDEMDGE
RYSNNRRNEDHGFKHTTPEETAAMLRDADIVIPF---
>Deltaproteobacteria_bacterium_HGWDeltaproteobacteria16_PKN50033 97 bp
MSKKVGFLLVNKEYLDGIRSTLGLAVENMYSYAYVMNNELPELSDYHKENIEWVRDMEGE
VYSTVDANENHGMVKITLEEIGKQLRDLEIIIPYGIL
>Deltaproteobacteria_bacterium_MBI4793581 97 bp
MSKKVCFMYPSSDYLDGVRSALGLAVENMYAYGVVMYNEIDEMNDYHKENIDWIRDMEGE
IYSIPDGNEKYALVKMTLEELGQKLRDMDVIVPYGIM
>Deltaproteobacteria_bacterium_MBI5557603 97 bp
MSKKVCFMYPSSDYLDGVRSALGLAVENMYAYGVVMNNEIDEMIDYHKENIDWIRDMEGE
IYSIPDGNEKYGLVKITIEELGQKLRDMDLIVPYGIM
>Deltaproteobacteria_bacterium_MBT8361600 97 bp
EYKKVCFMYRHKDYVDGIRSALGLAVENMYSYGVVMDSEIEKLDEHNQESIEMLRDMEGE
IYSTVPANENNGFEPMTLEELGEKLRDMSIVIPYGLK
>Deltaproteobacteria_bacterium_MBW1636690 97 bp
EYKKVCLMYRHEDYVDGIRSALGLAVENMYSYGVVIDKELPLLDDLTKESIEMLRDMEGD
VFTTVQADEKNDFTPITIEELGEKLREMTHIIPYGAK
>Deltaproteobacteria_bacterium_MBW1682757 97 bp
EDVKVAFLIRSKEDWEGSRSTLGLAVENFYSYMFVIDVEVD-MTEAYRENLEWLEDMECE
YYSNNRVNDEHGFQYMSLEDMAKKLKEMDLIVPFGRG
>Deltaproteobacteria_bacterium_MBW1749275 97 bp
ESLKVYILIANRVYNDGIRSALGLAVENHYGYPVIMNGEFPKFSEYMSENIAWIADMEGE
VLSCGADA-PEGITNIDLQALGERMREADVIIPYGLL
>Deltaproteobacteria_bacterium_MBW1751569 97 bp
-MEKVAVLIKDVDQYEGLRTSLGLLLEAAEVQMFVLHHEIANMDEAYQDNMEFLDEMEGE
RFSNNSANEKYGFKHVAMADVAAKINEADIIIPF---
>Deltaproteobacteria_bacterium_MBW1787803 97 bp
EDIKVAFLVRRKEDWEGSRSTLGLAVENFYSYMFVIDVEVD-MTEAYQENLEWLEDMECE
YFSNNRVNDEHGFKYMSLEDMGKKLKEMDLIIPF---
>Deltaproteobacteria_bacterium_MBW2103895 97 bp
EDVKVAFLIRSKEDWEGSRSTLGLAVENFYSYMFVIDVEVD-MTEAYRENLEWLEDMECE
YYSNNRVNDEHGFQYMSLEDMGKKLKEMDLIVPFGRG
>Deltaproteobacteria_bacterium_MBW2328085 97 bp
ESLKVYILIANRFYNDGIRSALGLAVENHYGYPVIMNGEFPKFSEYMAENIAWIADMEGE
VLSCGADA-PEGITNIDLQALGERMREADVIIPYGLL
>Deltaproteobacteria_bacterium_MCF8083396 97 bp
ENIKVAFLIRRKEDWEGSRSTLGLAVENFYSYMFVLDVEVD-DSEAYKENLEWLEDMECE
YFSNNQVNDKHGFQYLSLEEIGAKLKEMDLIVPFGG-
>Deltaproteobacteria_bacterium_MCX5869031 97 bp
ESLKVYILIANRMYNDGVRSGLGLAVENHYAFPVIMNGEFPSFSTYMSENIAWVKDMEGQ
VYSCGAPADEEGIAELTLEELGEAMRDADFIIPYGLS
>Deltaproteobacteria_bacterium_MCX5876208 97 bp
MSKKVGFLLVNKEYLDGIRSTLGLAVENMYSYAYVMNNELADLSDYHKENIEWVRDMEGE
VYSTVDANENHGMVKITLEEIGKQLRDLEIIIPYGIL
>Deltaproteobacteria_bacterium_MDD3553896 97 bp
MSKKIYFLVQNRMYGDGVRSALGQAVENHYAYPVFMYGEFPRFSEYMLENISWIKDMEGD
VLTMGADA-PEGLTPVTLEELGERLREADVIIPYGLP
>Deltaproteobacteria_bacterium_NOX25604 97 bp
MSKKACFLFVNKEYLDGIRSALGLAVENMYSYGVVMYNELEYVNDYHKENIDWVRDMEGD
VFTTVDGNEKHGLTKITLEEIGEKLRDMDIIVPYGIM
>Deltaproteobacteria_bacterium_RIFOXYD12_FULL_53_23_OGR03049 97 bp
MSKKVGFLLANKEYLDGTRSALGLAVENMYAYAYVLNNELTDVSDYHKENIEWIRDMEGE
VYTTVDANENLGMPKITIEEIGKQLRDLDYIIPYGIM
>Deltaproteobacteria_bacterium_RIFOXYD12_FULL_55_16_OGQ97926 97 bp
MSKKVGFLLANKEYLDGTRSALGLAVENMYAYAYVLNNELTEVSDYHKENIEWIRDMEGE
VYTTVDANENLGMPKITIEEIGKQLRDLDYIIPYGIM
>Deltaproteobacteria_bacterium_RIFOXYD12_FULL_56_24_OGQ87352 97 bp
MSKKVGFLLVNKDYLDGIRSALGLAVENMYAYAYVMNNELTEVSDYHKENIEWIRDMEGE
VYTTVDANENLGMPKVTLEEIGKQLRDLEYIIPYGIM
>Deltaproteobacteria_bacterium_RTZ98803 97 bp
-MKKVAVLIKDVDKYEGLRTSLGLLLEATEVQMFVLNHEIANMDEAYQDNMGFLDEMEGE
RFSNHPANEKYGFKPVTMDEVAEKIKQADTIIPF---
>Deltaproteobacteria_bacterium_RUA00315 97 bp
-MKKVAVLIKDVEKYEGLRTSLGLLLEATEVQMFVLNHEIANMDEAYEDNMGFLDEMEGE
RFSNHPANEKYGFKPVTMDEVAEKIKQADTIIPF---
>Deltaproteobacteria_bacterium_TDB36511 97 bp
MSKKVGFLLVNKEYLDGIRSTLGLAVENMYSYAYVMNNELPDLSDYHKENIEWVRDMEGE
VYSTVDANENHGMVKITLEEIGKQLRDLEIIIPYGIL
>Desulfoarculaceae_bacterium_MBW6520977 97 bp
ESLKVYFLIANRMYGDGVRSGLGLAVENHYAFPVIMNGAFPPFSTYMKDNIAWVKDMEGS
VYSCGAPSDEEGIEEISLEELGEALRDADYIIPYGLP
>Desulfobacteraceae_bacterium_MBL7213769 97 bp
ENIKAAFLVRRKEDWEGSRSTLGLAVENFYSYMFVLDTEVD-MTEAYKENLEWLEDMECE
YFSNNKVNEKHGFTYMSLEEIGEKLKEMDLIIPFGG-
>Desulfobacteraceae_bacterium_MDA8162011 97 bp
ESKKIYFLLPNRMYGDAVRSALGQAVENHFAYPVMMYGEYPRFSDYIKENIDWIRDMEGD
VLTMGGEA-PEGLTPITLEELGERLREADVIIPYGLP
>Desulfobacterales_bacterium_GWB2_56_26_OGR19694 97 bp
SYKKVCLLYRHPDYIDGIRSALGLAVENMYAYGVVMDTEIPKLDELTQESIEMLRDMEGE
VYSTVPANEKNGFEALTLEELGEKLRDMTHIIPYGLK
>Desulfobacterales_bacterium_HFQ81683 97 bp
MSKKACFLFVNKEYLDGIRSALGLAVENMYSYGVIMYNEFESISDYHKENIEWVRDMEGD
IFTTVDANEKLGLTKISLEEIGQKLREMDVIVPYGIM
>Desulfobacterales_bacterium_MBC8418205 97 bp
ENIKAAFLIRSKEDWEGSRSTLGLAVENFYSYMFVLDVEVE-MTDVYKENLEWLEDMECE
YYSNNRVNEKHGFKYMSLEDIGKKLKEMDLIIPFGS-
>Desulfobulbaceae_bacterium_BRH_c16a_KJS00095 97 bp
DYKKVCLMYRHKDYIDGIRSALGLAVENMYAYGVVMDVEIPKLDELTQESIEMLRDMEGD
VYSTVPANEKNGFEALTLDELGEKLREMTHIIPYGLK
>Desulfobulbaceae_bacterium_HHD56498 97 bp
DSLKVYILIANRFYNDGIRSALGLAVENHYGYPVIMNGEFPKMSEYMAENIAWIADMEGE
VFSCGADA-PEGMTNISLQELGERMREADVIIPYGLP
>Desulfobulbaceae_bacterium_HHL35295 97 bp
DSLKVYILIANRFYNDGIRSALGLAVENHYGYPVIMNGEFPKMTEYMAENIAWIADMEGE
VLSCGADA-PEGMTNISLQELGERMREADVIIPYGLL
>Desulfobulbaceae_bacterium_KAF0187735 97 bp
ESLKVYILIANRMCNDGIRSGLGLAVENHYAFPIIMNGEFPSFSTYMSENIAWVKDMEGQ
VYSCGAPADEEGIAEISLEELGEAMRDADFIIPYGLP
>Desulfobulbaceae_bacterium_MBC8207732 97 bp
ESLKVYILVANRMYCDGVRSGLGLAVENHYAYPVIMNGEFPNFSTYMTENIAWVMDMEGQ
VYSCGAAADEEGIAEIALNELGEAMRDADFIIPYGLP
>Desulfobulbaceae_bacterium_MBV5305110 97 bp
ESLKVYILIANRMYNDGIRSGLGLAVENHYAFPVIMNGEFPPFSTYMSENIAWVKDMEGQ
VYSCGAPADEEGIAEISLEELGEAMRDADFIIPYGLP
>Desulfobulbaceae_bacterium_MBV5317907 97 bp
ESLKVYILIANRVYNDGIRSGLGLAVENHYSFPVIMNGEFPRMSNYMAENIAWIADMEGE
VLSCGADA-PEGITNISLEELGERMREADFIIPYGLP
>Desulfobulbaceae_bacterium_MCA1765788 97 bp
EYKKVCFMYRNKDYLDGIRSALGLAVENMYSYGVILDTEIDKIDEHNQESIEMLRDMEGE
LYATVPSVEANGLEPITIEELGEKLRDMAVVIPYGTK
>Desulfobulbaceae_bacterium_MCD6387958 97 bp
ESKKLFFLIQNRMYGDAVRSALGQAVENHYAYPVFLYEEYPPLSDYMKENMEWIVDMEGE
VFTVAEKA-PEGMTPLTLEELGEKMREADQIIPYGLP
>Desulfobulbaceae_bacterium_MCF6186635 97 bp
EYNKVCLMYRAKDSVDGIRSGLGLAVENMYAYGVVLDDTMDKLDENQIESIEMLRDMEGE
IYSTNPANELNGLEPITIEELGEKLRDMTHIIPYGIK
>Desulfobulbaceae_bacterium_MCK5192843 97 bp
EYNKVCLMYRNKKSVDGIRSALGLAVENMYAYGCVMDEEMDKFNELNIESVEMLRDMEGE
IYSTKASNELNGLEPITLEELGEKLRDMTHVIPYGVI
>Desulfobulbaceae_bacterium_MCP3891135 97 bp
EYNKVCLMYRHEDYVDGIRSALGLAVENMYSYGVVLDTEIPKLDELTQESIEMLRDMEGD
VFSTVPANEKNGFEALTIEELGEKLREMTHIIPYGIK
>Desulfobulbaceae_bacterium_MCP4337326 97 bp
EYKKICLMYRHKDYVDGIRSALGLAVENMYAYGVVMDTEIPKLDELNQESIEMLRDMEGD
VYSTVPANEINGFEGLTIEELGEKLREMTHIIPYGIK
>Desulfobulbaceae_bacterium_MDH3348825 97 bp
MSKKVCFMYPSSEYFDGVRSALGLAVENMYAYGVVMKNEIDEINDYNKENIEWMRDMEGD
VYSIPEGNEKHGLTKMTLEELGQKLKEMDVIVPYGIM
>Desulfobulbaceae_bacterium_MDH3360076 97 bp
MSKKVCFMLVHPDYLDGFRSCLGLAVENMYAYAVAMDNELPPLDDYNKENIDWIRDMEGE
VYSTVPANEKEGMAPLTIEELGQKLREMDVIVPYGMR
>Desulfobulbaceae_bacterium_MDH4316946 97 bp
MSKKVCFMYPSSEYYDGVRSALGLAVENMYAYGVVMKNEIGEMSEYNKENIDWIRDMEGD
VFTIPEGNEKHGLTKITIEELGQKLKEMDVIVPYGIM
>Desulfobulbaceae_bacterium_MDH5298975 97 bp
MSKKVCFMLAHLDYLDGLRSCLGLAVENMYSFAVVMKNQLPPLDDYNKENIDWIRDMEGD
VFSTVPANENEGLGSLTIEELGQKLREMDVIVPYGIM
>Desulfobulbaceae_bacterium_NOQ45572 97 bp
EYNKVCFMYRAKDSVDGMRSALGLAVENMYAYGCALDDTMDKFDENQIESIEMLRDMEGE
IYSTNPANELNGLEPITIEELGEKLRDMTHVIPYGIK
>Desulfobulbaceae_bacterium_S5133MH15_OEU48122 97 bp
EYKKVCFMYRHEDYVDGIRSALGLAVENMYSYGVVIDKEIPEIDELTKESIEMLRDMEGD
IFTTVQADEKNDFTAISIEELGEKLREMTHIIPYGAK
>Desulfobulbaceae_bacterium_TBV79874 97 bp
MSKKVCFLYANPDYVDGMRSALGLAVENNYAYGAVL-VDMPKLSEHDQENLDWIRDMEGE
VYSTVPANEKNGLAPITLEELGEQLREMDVIIPFGPR
>Desulfobulbaceae_bacterium_THB76633 97 bp
EYKKVCFMYRSNDYVDGIRSALGLAVENMYAYGVVMDQEMDKLDEHNLESIEMLRDMEGE
IYSTIPANEKNSFESMTIEELGEKLRDMSIVVPYGLK
>Desulfobulbus_alkaliphilus_WP_205242062 97 bp
ESLKVYILVANRVYTDGIRSGLGLAVENHYAYPVIMNGEFPRMSEYMAENIAWIADMEGA
VFSCGVDA-PEGITNISLEELGEKMREADFIIPYGMP
>Desulfobulbus_propionicus_PIE56186 97 bp
ESLKVYILIANRTYNDGIRSGLGLAVENHYAYPVIMNGEFPKMTEYMSENIAWIYDMEGA
VYSCGAEA-PEGMTNISLEELGEKMRDADFIIPYGLP
>Desulfobulbus_propionicus_PIE58023 97 bp
ESLKAYILIANRVFNDGIRSGLGLAVENHYAYPVIFNGEFPRMSNYMAENIAWIADMEGE
VFSCGAEA-PEGITNITLEELGERLREADVIIPYGLP
>Desulfobulbus_sp_F1_MCW5199632 97 bp
ESLKVYILIANRTYNDGIRSALGLAVENHYGYPVIMNGEFPKFSTYMAENIAWIGDMEGE
VLTCGAPA-PEELTEISLQELGERMRDADVIIPYGLL
>Desulfobulbus_sp_F3_MCW5198581 97 bp
ESLKVYILIANRTYNDGIRSALGLAVENHYGYPVIMNGEFPKFSNYMAENIAWIGDMEGE
VLTCGAPA-PEDLTEISLEELGERMRDADYIIPYGLP
>Desulfobulbus_sp_HEB49753 97 bp
MSHKVCFMYPSENYLDGIRSALGLSVENMYSYGVVMYNELGELSDYDKENIEWMRDMEGE
VYTMNEANEKHGLPKITLEELGQKLREMDVIIPYGIM
>Desulfobulbus_sp_HFQ89757 97 bp
MSHKVCFMYPSENYLDGIRSALGLSVENMYSYGVVMYNELGELSDYDKENIEWMRDMEGE
VYTMNEANEKHGLPKITLEELGQKLREMDIIIPYGIM
>Desulfobulbus_sp_MBP8815168 97 bp
ESLKVYILIANRVYNDGIRSGLGLAVENHYAFPVIMNGEFPRMSTYMAENIAWISDMEGQ
VFSCGADA-PEGIANISLEELGEQMREADFIIPYGLP
>Desulfobulbus_sp_MCL2457239 97 bp
ESLKVYILIANRVYNDGIRSGLGLAVENHYAFPVIMNGEFPRFSNYMSENIAWIADMEGK
VFSCGAEA-PEGIANISLEELGERMREADFIIPYGLP
>Desulfobulbus_sp_MCL2789530 97 bp
ESLKVYILIANRVYNDGIRSGLGLAVENHFAYPVIMNGEFPRFSNYMSENIAWIADMEGQ
VLSCGADA-PEGIANISIEELGERMREADFIIPYGLP
>Desulfobulbus_sp_RUM34693 97 bp
EYKKVCLMYRDKSSVDGIRSALGLAVENMYAYGVVMDDEMDKLGEHNIESIEMLREMEGE
IYSTKAANELNELEPLTIEELGEKLRDMTHVIPYGVI
>Desulfobulbus_sp_WP_306546681 97 bp
ESLKVYILIANRVYNDGIRSGLGLAVENHYAFPVIMNGEFPRMSNYMAENIAWISDMEGQ
VYSCGAEA-PEGIANISLEELGEAMREADFIIPYGLP
>Desulfobulbus_sp_WP_309413374 97 bp
ESLKVYILIANRVYNDGIRSGLGLAVENHYAFPVIMNGEFPRFSNYMSENIAWIADMEGQ
VFSCGAEA-PEGIANISLEELGERMREADFIIPYGLP
>Desulfocapsa_sp_MBA3006903 97 bp
MSKKVCLIYQNEDYLDGMRSALGLAVENMYAFAAVVGTEIAELDEHNKENLDWIRDMEGD
VYSTVQANDKNDMTPIALEELGKKLLEMDIVVPYGTY
>Desulfocapsa_sp_MBA3008235 97 bp
ESLKVYFLIANRMYGDGVRSGLGLAVENHYAFPVIMNGEFPSFSTYMTENIAWVKDMEGQ
VYSCGAPADEEGIDEISLEELGEAMRDADFIIPYGLP
>Desulfocapsa_sp_MBL4902125 97 bp
EYNKVCLMYRNQDCVDGIRSALGLAVENMYAYGCVMDEKMEKFTELQVESLEMLRDMEGD
VLATKASNELNDLTPITIEELGEKLRDMTHIIPYGII
>Desulfocapsa_sp_MCF8056091 97 bp
EYNKVCLMYRNQDCIDGIRSALGLAVENMYAYGCVMDEKMEKFNELQAESLEMLRDMEGD
VFATTAANELNDLEPITIEELGEKLREMTHIIPYGII
>Desulfocapsa_sp_MCK5070333 97 bp
EYNKVCLMYRNQSCVDGIRSALGLAVENMYAYGVVMDEKMEKFDELQAESLDMLRDMEGD
VFATTKENELNDLEPITIEELGEKLRDMTHIIPYGII
>Desulfocapsa_sulfexigens_HIP83176 97 bp
EYNKVCLMYRNQDCVDGIRSALGLAVENMYAYGCVMDEKMEKFNELQAESLEMLRDMEGD
VFATKASNELNDLEPITIEEIGEKLRDMTHIIPYGII
>Desulfocapsaceae_bacterium_MDD3815023 97 bp
ESLKVYILIANRMYNDGVRSGLGLAVENHYAYPVIMNGEFPSFSTYMSENIAWVKDMEGQ
VYSCGAPADEEGIDEISLEELGEAMRDADFIIPYGLS
>Desulfocapsaceae_bacterium_MDO9042700 97 bp
ETLKVYFLIANRMYGDGVRSGLGLAVENHYAFPVIMKGEFPPFSKYMSDNIAWVKDMEGQ
VYSCGAPADEEGIAEISLEELGEAMRDADYIIPYGLP
>Desulfofustis_limnaeus_WP_284152410 97 bp
EYKKVCFLYRNKDYVDGIRSALGLAVENMYSYGVVLDSELEKLDEHNMESIEMLRDMEGE
IFTTVPANEKNGFEMMTLEEVGEKLREMDIVVPYGLK
>Desulfofustis_sp_MBT8329215 97 bp
EYKKCIFIYRHKDYVDGMRSALGLAVENMYSYGVVMDAEMEKLDEHNMESLEMLRDMEGE
IYSTIPANEKNGLESIDLEELGEKLRDMDIIVPYGLK
>Desulfofustis_sp_MCG6931254 97 bp
EYKKVTFMYRNKDYVDGIRSALGLAVENMYSYGVVMDTEIEQLDEHNQESIEMLRDMEGE
IYSTVPANDKNGFEAITIEELGEKLRDMSIIIPYGLK
>Desulfofustis_sp_PBSRB1_MBL0381635 97 bp
EYKKVCFLYRNKDYVDGMRSALGLAVENMYSYGVVMDHEMDKLDEHNLESIEMLRDMEGE
IFSTVEANEKNALEPITLEEVGEKLREMTIIIPYGLK
>Desulfogranum_japonicum_WP_028580096 97 bp
ESLKIYVLIANRVYNDGIRSGLGLAVENHYAYPVIMNGEFPRMSDYMAENIAWIADMEGE
VFSCGVDA-PEGMTNITLEELGEKMREADVIIPYGLP
>Desulfonatronospira_sp_WP_291319544 97 bp
-MKEVTVLIRDPEQYEGLRTSLGLLLHATGVNMVMLDHEIAHLDEAFEDNLGFLDEMEGE
RYSNNQANDKYEFKPIDREGIYELVKKSDIVIPY---
>Desulfonatronovibrio_sp_MSAO_Bac4_RQD67066 97 bp
-MSGVTVIIKDTYQYEGLRTSLGLLLHAASVNMVVLDHEIADMDEAYEDNMGFLDEMEGE
RYSNNQVNEKYGFKPIDPDKLVSLINESEQIVPF---
>Desulfoprunum_benzoelyticum_WP_183349306 97 bp
EYKKVCFMYRHKDYVDGIRSALGLAVENMYSYGVVMDTQIDSLDDNTQESIEMLRDMEGE
IYSTVPANENLGLEAISLEELGEKLREMTHVIPYGLK
>Desulforhopalus_sp_IMCC35007_WP_136870621 97 bp
EYKKVCLMYRHEDYLDGIRSALGLAVENMYAYGVVMDKEIDELDELNQESIEMLRDMEGE
VFSTVAANEKNGFEAITIEELGEKLREMTHIVPYGIK
>Desulforhopalus_sp_NOR24317 97 bp
EYKKVCLMYRHKDYIDGIRSALGLAVENMYAFGVVMDTEIPQLDELTQESIEMLRDMEGD
VYSTVPANEKNGFEALTIEELGEKLREMTHIVPYGIK
>Desulfosarcina_widdelii_WP_155306902 97 bp
-MKKAAVLIRDPEQYEGLRTSLGLLLEDTEVQMFVLHHEIAHMDEAYRDNMEFIDEMEGE
RFSNNSANEKYGFKHVTLADVAKMVSTADVVIPF---
>Desulfotalea_sp_PHR29894 97 bp
EYKKVCLMYRHEDYLDGIRSALGLAVENMYAYGVVLDKEMEKLNELNLESIEMLRDMEGD
VYSTVPANEKNGFEAINIEELGEKLREMTHIIPYGIK
>Desulfovermiculus_sp_MBS3779333 97 bp
-MKSIIVLIKEPEQYEGLRTSLGALLEMASVSMVVLNNEIANMDEAYQENMEFLDEMEGE
RFSNNQANDKYGFLPITMSELGHKVKEADIVIPF---
>Desulfovibrionaceae_bacterium_NOR11091 97 bp
EYNKVCLMYRNKKSVDGIRSALGLAVENMYAYGCVMDDEMDKLTELNIESIEMLRDMEGE
IYSTKASNELNALEPITLEELGEKLRDMTHIIPYGVI
>Desulfovibrionales_bacterium_TVQ95320 97 bp
-MKGVTVLIRDPEQYEGLRTSLGLLLHATSVNMVLLDQEVAVMDEAYEENMGFLDEMEGE
RFSNNQVNDKHGFKPITRDEIARLVMDSDTVIPF---
>Desulfurivibrio_alkaliphilus_HET97785 97 bp
MSKKVCFLYKNPDYVDGMRSALGLSVENNYAFGAVL-CKMDKLDEHNMENLDWIRDMEGE
VFSTLPENETNGLTPITLEELGQKLREMDFIIPFGTK
>Desulfurivibrio_alkaliphilus_WP_013164584 97 bp
MSKKLFFMYKNPDYVDGIRSALGQAVENNYAFGAVL-TDMPELDEHNKENVDWIRDMEGE
MYSTVPSVEKNELTPITLEELGKQLRDMDLVIPYGIK
>Desulfurivibrio_sp_RJX33788 97 bp
MSKKVCFMYPSSEYLDGVRSALGLAVENMYAYGIVMNNEIDEMTDYHKENIDWIRDMEGE
IFSIPDGNEKYGLVKITLEELGQKLRDMDLIVPYGIM
>Fibrobacteria_bacterium_MBF0432834 97 bp
MGKKTAVIIKDKERYEGLRCSLGLLLEDHQVSMIVLNHEINP-TEEYTDNMGFIDEMGGH
RFSNEETNSKHGFTSLHLTSLQDMLKDFDAIIPF---
>Nitrospiraceae_bacterium_MDA8214193 97 bp
-MKKIAVIVRDRQ-SEALRMGVGLSILNN-VDIYIFDRKLEA-DD-ISLNLEMIKEMRLG
LYTNTALN----IECIPTEDIAERLLKYDNILPY---
>Nitrospirae_bacterium_GWA2_46_11_OGW20527 97 bp
-MKKIAVIVRDRQ-AEALRMAIGLTVLNK-VDVYVLDGKLEA-GD-IAMNLEMIREIRMG
FYTNTKMN----IAYMPMEDIAKRLLEYDNILPY---
>Nitrospirae_bacterium_MBF0318531 97 bp
MPKKIAVLVRDRQ-GEALRMSVGITVMDDIIDVFILDRKIES-DE-NDMNLEMVKEMDLS
LCTNIKGY----IEYCSTEDIAKKLLEYDNILAY---
>Nitrospirae_bacterium_MCL4456598 97 bp
-MKKIAVIVRDRQ-AEALRMAIGLTVLNK-VDVYILDRKLEA-DE-IAMNLEMIREMRMG
FYTNTKTN----IAYMPMEDIAKRLLEYDNILPY---
>Nitrospirae_bacterium_MCL4536174 97 bp
-MKKIAVIVRDRQ-SEALRMGVGLSILNN-VDIYIFDRKLEA-DD-ISLNLEMIKEMRLG
LYTNTALN----IEYIPTEDIAKRLLEYDNILPY---
>Nitrospirae_bacterium_MCL5062822 97 bp
AGKKIAVIVRERQ-AEALRMGVGLSILNN-VDIYIFDRKLEA-DG-ISLNLEMIKEMRLG
LYTNTALN----IEYIPTEDIAKRLLEYDNILPY---
>Nitrospirales_bacterium_LBB_01_QWR76156 97 bp
MAKKIAVLVRDRQ-GEALRMSVGITVMDDIIEVFILDNKIVS-EE-NDMNFEMIKEMDMT
LFTNISNY----IKYLSTEEIAKKLLEYDNILAY---
>Proteobacteria_bacterium_MBU0665722 97 bp
ESLKVYILIANRMYNDGVRSGLGLAVENHYAYPVIMNGEFPSFSTYMSENIAWVKDMEGQ
VYSCGAPADEEGIDEISLEELGEAMRDADFIIPYGLS
>Proteobacteria_bacterium_MBU0734647 97 bp
ENIKAAFLIRRKEDWEGSRSTLGLAVENFYSYMFVLDVEVE-MTDVYKENLEWLEDMECE
YYSNNRVNERHGFKYMSLEDIGKKLKEMDLIIPFGS-
>Proteobacteria_bacterium_MBU0943752 97 bp
MSKKVCFIYQNEDYLDGMRSALGLAVENMYAFAAVA-TEIAELDEHNKENLEWIRDMEGE
VFSNVQANDKNDMTPITLEELGKHIREMDIVVPYGTY
>Proteobacteria_bacterium_MBU0961628 97 bp
MSKKVCFIYQNEDYLDGMRSALGLAVENMYAYAAVT-TEIAELDEYNKENLEWIRDMEGE
VFSNIQANDKNDMTPITLEELGKQIREMDIVVPYGTY
>Proteobacteria_bacterium_MBU0989632 97 bp
ENIKAAFLIRRKEDWEGSRSTLGLAVENFHSYMFVLDVEVE-MTDVYKENLEWLEDMECE
YYSNNRVNERHGFKYMSLEDIGKKLKEMDLIIPFGS-
>Proteobacteria_bacterium_MBU1405337 97 bp
MSKKVGFLLVNKDYLDGIRSALGLAVENMYAYAYVLNNELTDVSDYHKENIDWIRDMEGE
VYTTVDANENLGLVKTSLEEIGQQLRDLDFVIPYGIM
>Proteobacteria_bacterium_MBU4178092 97 bp
MSKKVGFLLVNKDYLDGIRSALGLAVENMYSYAYVLNNELTDVSDYHKENIDWIRDMEGE
VYTTVDANENLGMVKISLEEIGQQLRDLEFIIPYGIL
>Proteobacteria_bacterium_MBU4262008 97 bp
MSKKVCFMYPSSDYLDGVRSALGLAVENMYAYGVVMYNEIDEMTDYHKENIDWIRDMEGE
IFSIPDGNEKYGLVKMTLEELGQKLRDIEIIVPYGIM
>Proteobacteria_bacterium_MCL2340188 97 bp
ESLKVYILIANRVYNDGIRSGLGLAVENHYAYPVIMNGEFPRFSNYMAENIAWIADMEGQ
VFSCGAEA-PEGIANITLEELGEQMREADFIIPYGLP
>Pseudomonadota_bacterium_MBU1055315 97 bp
-MKKVAVIIKDTDQYEGLRTSLGLLLEDTNVQMFVLHHEIANMDEAYSDNMEFLDEMEGE
RFSNNSANEKYGFKYITLADVGVKIREADLVIPF---
>Pseudomonadota_bacterium_MBU1182481 97 bp
MSKKVAVLIKDKERYEGLRTSLGLLLEFHTVSMFVLDHEIEL-TEEYKDNMEFIDEMEGF
RYSNVPVNEKYGFRAQTLEEIAMRLNEYDQIIPY---
>Pseudomonadota_bacterium_MBU3947571 97 bp
-MKKVAVVIKDADQYEGLRTSLGLLLEDTKVQMFVLHHEIANMDEAYSDNMEFLDEMEGE
RFSNNSANEKYGFQYITLADIGAKIREADLIIPF---
>Pseudomonadota_bacterium_MBU4002805 97 bp
-MKTAAVIIKDPEQYEGLRTSLGLLLEDTRVMMFVLHHEIETMDEAYEDNMGFLDEMEGE
RFSNNSVNEKYGFKYATLKEIAEKINSADIVLPF---
>Pseudomonadota_bacterium_MBU4318644 97 bp
-MKTAAVIIKDPEQYEGLRTSLGLLLEDTRVMMFVLHHEIETMDEAYEDNMGFLDEMEGE
RFSNNSVNEKYGFKYATLKEIAEKINAADIIVPF---
>Pseudomonadota_bacterium_MCP4604706 97 bp
MHKKVAVLIREKERYEGLRTSLGLLLENHLVSMFVLNHEIEL-TEEYEDNLAFIEEMGGE
RLSNNHENQTHGFLPVTIEEIAGRLSDYELVIPF---
>Rhodopseudomonas_palustris_MBB1094461 97 bp
EYKKVCLMYRHKDYVDGIRSALGLAVENMYAYGVVMDTEIPKLDELNQESIEMLRDMEGE
VYSTVPANEINGFEPITIEELGEKLRDMTHIVPYGIK
>TAA74818_TDB_DBB_n_Ca_Electronema_sp_GS 97 bp
ESLKVYILIANRTYNDGIRSALGLAVENHYGYPVIMNGEFPKFSTYMAENIAWIGDMEGE
VFTCGAPA-PEELTEINLQELGERMRDADVIIPYGLL
>Thermodesulfatator_atlanticus_HHI97252 97 bp
ESLKVYFLVANRIYSDCIRSTLGLAVENHYSHCCVFYNKMPTLTEYVKENIEWIRDMEGD
VFCVVDTIDEEALTGITLEELAQKLKEADVIIGYGLP
>Thermodesulfatator_indicus_WP_013907248 97 bp
ESLKIYFLIANRIYTDAIRSTLGQAIENHYSHACIFYQKMPKLNDYVKENIEWIRDMEGE
VYCVVDTIDEEALTPITLEELAQKLKEADVVIPYGLP
>Thermodesulfatator_sp_RUM88941 97 bp
ESLKVYFLIANRQYSDGIRSTLGLSVENHYSHACILYNKMPRVTEYVQENIDWIRDMEGD
VLAVVDTMDEEALTAITLEELAQKLREADIIIGYGLP
>Thermodesulfatator_sp_RUM89027 97 bp
ESKKCYFLLPNRMYGDAARSALGLSVENHYSYPVFFNNEYPRFSEYVKENIDWIRDMEGD
VFTVNGEA-VEGLTNITIEELGERLREADLIIPYGLP
>Thermodesulfobacteria_bacterium_MCR5853572 97 bp
MTPKVCFLIANRIYQDGLRSTLGLAVENMYSYAFIFYQKMPAKSQYLQETLDMLRDMEGE
VYAVTDTMDEETLAEATLDDVVEKILECDAVAVYGLP
>Thermodesulfobacteria_bacterium_NPA48623 97 bp
ESLKVYFLVANRIYGDCIRSTLGLSVENHYSHCCVFYNKMPRLTEYVKENIDWIRDMEGD
VFCVVDTIDEEALTPITLEELAQKLREADVIIGYGLP
>Thermodesulfobacteria_bacterium_NPA94622 97 bp
ESKKCYFLMQNRMYGDAVRSALGLAVENHYAYPVFMYNEYPRFSNYEKENIEWIKDMEGD
ALTI-GDE-VEGLTKLSLEELGERLREADVIIPYGLP
>Thermodesulfobacteriaceae_bacterium_HID97703 97 bp
ESKKIFFLLPNRMYGDAVRSTLGLSIENHFSYSVFMYGEFPKFSEYVKENIDWIRDMEGD
VFTMGADA-PEGLTPITLEELGEKMREADFIIPYGLP
>Thermodesulfobacteriaceae_bacterium_MCS7278669 97 bp
MSYKICFLIGNKIYSDGIRSALGLSVENMYTYTYIFYQKMPTKTSYLEDNLYWIRDLEGE
VYAVTETMDEEALVEATLEEVVERIRESDFVVGYGLP
>Thermodesulfobacterium_sp_MCC6048713 97 bp
MSYKVCFLIANRIYSDGLRSALGLAVENMYSYSYIFYQKMPAKSAYMEENLAWIRDMEGE
VYAVTETMDEETLAEATLDDVVERILECDFVVGYGLP
>Thermodesulfobacterium_sp_MCI4455063 97 bp
MSYKVCFLIANRIYSDGLRSALGLAVENMYSYSYIFYQKMPAKSEYMEENLAWIRDMEGE
VYAVTETMDEETLVEATLDDVVEKILECDLVVGYGLP
>Thermodesulfovibrionales_bacterium_MDI6729194 97 bp
-MKKIAVIVRDRQ-SEALRMGIGLSILND-VDIYIFDRKLEA-DD-ILLNLEMIREMRLG
LYTNTALN----IEYLSTEDIAKRLLKYDNILPY---
>Thermosulfurimonas_sp_WP_297057107 97 bp
MSLKIYFLIANRQYTDGIRSTLGQSVENHFSHACIFYQKMPRLTEYVKENMEWIRDMEGD
VFAVVDTMDEEALTPITLEELAQKLREADVIIGYGMP
>WP_008871193_TDB_DNV_n_Desulfonatrospira_thiodismutans_ASO31_yES 97 bp
-MKEVTVLIRDPEQYEGLRTSLGLLLHATGVNMVMLDHEIAQLDEAFEDNMGFLDEMEGE
RYSNNQANDKYEFKPIDKEGIYELVKKSDIVIPF---
>WP_015403353_TDB_DCP_s_Desulfocapsa_sulfexigens_SB164P1_DSM_10523_YES 97 bp
EYNKVCLMYRNQDCVDGIRSALGLAVENMYAYGCVMDEKMEKFNELQAESLEMLRDMEGD
VFATTTANELNDLEPITIEELGEKLRDMTHIIPYGII
>WP_015725938_TDB_DBB_s_Desulfobulbus_propionicus_1pr3_DSM_2032_Yes 97 bp
ESLKVYILIANRVYNDGIRSGLGLAVENHYAFPVIMNGEFPRFSNYMSENIAWISDMEGQ
VYSCGAEA-PEGIANISLEELGEAMREADFIIPYGLP
>WP_022852791_TDB_TDT_n_Thermodesulfatator_atlanticus_AT1325_Yes 97 bp
ESLKIYFLVANRIYTDCIRSTLGQSVENHYSHCCVFYNKMPRLTDYVKENIEWIRDMEGE
VYCVVDTIDEEALTPITLEELAQKLKEADVVIGYGMP
>WP_028317507_TDB_DBB_n_Desulfobulbus_elongatus_DSM2908_Yes 97 bp
ESLKVYILIANRVYNDGIRSGLGLAVENHYAYPVIMNGEFPRFSNYMSENIAWIADMEGQ
VFSCGAEA-PEGIANISLEELGEQMREADFIIPYGLP
>WP_028321836_TDB_DGL_n3_Desulfatiglans_anilini_Ani1_yeS 97 bp
ENIKVAFLIRTEKDWEGSRSTLGLAVENFYSYMFVIDVEVE-MTEAYKENLEWLEDMECQ
YFSNNQVNDQHGFTYMSLEDIGRKLREMDLIVPFGSL
>WP_028574671_TDB_DNV_n_Desulfonatronovibrio_hydrogenovorans_DSM9292_YES 97 bp
-MAGVIVIIKDPEQYEGLRTSLGLLLHAAEVSMVVLDHEVADMNEAYQDNMGFLDEMEGQ
RFSNNQENDKYGFQPLDKDILVKLINQADTVIPF---
>WP_028585772_TDB_DBB_n_Desulfobulbus_mediterraneus_86FS1 97 bp
ESLKVYILIANRVYNDGIRSGLGLAVENHYAYPVIFNGEFPRMSDYMAENIAWIADMEGE
VFSCGADA-PEGMTNVSLEELGEKLRDADFIIPYGLP
>WP_045214688_TDB_DNV_n_Desulfonatrovibrio_magnus_AHT22yES 97 bp
-MSGVTVIIKDIDQYEGLRTSLGLLLHAATVNMVVLDHEIADMNEAYEDNMGFLDEMEGE
RYSNNPANEKYGFKPIDQDKLAAMINESQHVIPF---
>WP_045218306_TDB_DNT_n_Desulfonatronum_thioautotrophicum_ASO41_yES 97 bp
-MKGVTVLIRDPEQYEGLRTSLGLLLHATSVNMVLLDHEVAVMDEAYEENMGFLDEMEGE
RFSNNQVNDKHGFKPITRDELARLVMDSDTVIPF---
>WP_067615222_TDB_DIB_s_Dissulfuribacter_thermophilus_S69_YES 97 bp
ESKKIFMLLPNRMYGDGIRSTLGLAIENHFAYAVIMNGEFPRFSEYVKENIDWIRDMEGD
VFTCGADA-PEGLTPITLEELGEKMREADFIIPYGLP
>WP_068515357_TDB_TDB_s_Caldimicrobium_thiodismutans_TF1_YES 97 bp
MSYKVCFLIANRSFSDGMRSALGLAVENMYSYTYIFYQKMPGKSEYLEENLAWIRDMEGE
FYAVTETMDEETLAEATLDDVVEKILECDFIVGYGLP
>WP_068542679_TDB_TDT_n_Thermodesulfatator_autotrophicus_S606_NO 97 bp
ESLKIYFLIANRIYTDAIRSTLGQAIENHYSHACIFYQKMPKLTDYVKENMEWIRDMEGD
VFYVVDTIDEEALTPITLEELAQKLKEADVIIPYGLP
>WP_068669732_TDB_TDB_s_Thermosulfurimonas_dismutans_S95_YES 97 bp
ESLKVYFLIANRMYGDGIRSTLGLSVENHYSHTCVFYNKMPRVTEYVQENIDWIRDMEGD
VFAVVDTMDEEALTAITLEELAQRLKEADVIIGYGLP
>WP_073376241_TDB_DCP_s_Desulfofustis_glycolicus_PerGlyS_Yes 97 bp
EYKKALFMYRNKDYVDGIRSALGLAVENMYSYGVVMDCEIEKLDEHNMESIEMLRDMEGE
VYTTVPANEKNGFELLTLEEVGEKLREMDIIIPYGLK
>WP_092225855_TDB_DCP_n_Desulforhopalus_singaporensis_DSM12130_yEs 97 bp
EYKKVCFMYRHKDYIDGIRSALGLAVENMYSYGVVMDTEIDELDELTQESIEMLRDMEGD
VYSTVPANEKNGFEAITIEELGEKLREMTHIIPYGIK
>WP_163297536_TDB_DRH_n_Dissulfurirhabdus_thermomarina_SH388_Yes 97 bp
ASKKIYILLPNRMYGDGVRSALGQAVENHYAYPVFMHGEYPRFSEYVTENIDWIKDMEGD
VLNVGGEP-PEGLTSLTLEELGERLREADVIIPYGLK
>WP_166032672_TDB_TDB_n_Thermosulfuriphilus_ammonigenes_ST65_YES 97 bp
MSKKLYFLIPNRVYTDAIRSTLGQAIENHYSHACVLYNKMPKVSEYVKENIEWIRDMEGD
VFAVVDTMDEEALTPITLEELAQRLKEADLIIPYGLP
>WP_168719492_TDB_TDB_n_Thermosulfurimonas_marina_SU872_YES 97 bp
MSLKIYFLIANRQYTDAIRSALGQSVENHYSHACVFYHKMPRVTEYVKENIEWIRDMEGD
VFAVVDTMDEEALTPITLEELAQRLREADVIIGYGMP
>WP_199263913_TDB_DBB_n_Desulfobulbus_oligotrophicus_Prop6_yEs 97 bp
ESLKVYILIANRVYNDGIRSGLGLAVENHYAYPVIMNGEFPRFSDYMSENIAWIADMEGQ
VFSCGADA-PEGIANITLEELGEKMREADFIIPYGLP
>WP_203472008_NSP_DSP_n_Dissulfurispira_thermophila_T55J_YeS 97 bp
ARKKIAVIVRDRQ-SEALRMSIGLSVLND-VDIYIFDRRLES-DD-ILLNLEMIKELKLG
LYTNTTLN----IEYIPIEDIAKRLLKYDNILPY---
>WP_221172065_TDB_TDB_n_Thermosulfurimonas_sp_F29_YeS 97 bp
MSLKIYFLIANRQYTDGIRSTLGQAVENHYSHACVFYNKMPRLTEYVKENIEWIRDMEGD
VFAVVDTMDEEALTPITLEELAQRLKEADVIIGYGLP
>WP_228855052_TDB_DBB_n_Desulfomarina_profundi_KT2_NO 97 bp
EYKKVCFMYRHEDYIDGIRSALGLAVENMYSYGVVLDKELPELDELTQESIEMLRDMEGD
VLSTVQANDKNNFTPITLEELGEKLREMTHIIPYGPK
>WP_237889156_TDB_ISD_n_Dissulfurimicrobium_hydrothermale_Sh68_YES 97 bp
ESKKIYFLLPNRMYGDAIRSALGQAVENHFAYPVLMYGEYPRFSDYVKENIDWIRDMEGD
VFTLGGEA-PEGLTPITLEELGERLREADVIIPYGLP
>WP_267927416_TDB_DBB_n_Desulfolithobacter_dissulfuricans_GF1_YeS 97 bp
ESLKVYILIANRTYNDGIRSGLGLAVENHYAYPVVMNGEFPTMSEYMSENIAWIYDMEGE
VLTCGAPA-PEGFKEVSLEELGERMREADVIIPYGLP
>WP_275805283_TDB_DBB_s_Desulfurivibrio_alkaliphilus_AHT_2_Yes 97 bp
MSKKLFFMYKNADYVDGMRSALGQAVENNYAFGAVM-TDMPALDEHNKENVDWIRDMEGE
IYSTVPSVEQNELTPITLEELGQKLREMEYIIPYGVK
>bacterium_MCP4900444 97 bp
MGKRVAVITREKQRFEALRTGLGLLLEHHNVSLFVLDHEIDS-DEHFLDNLGFIDEMGGN
RYSNHPANESYGFRSVSLQETGNLLSEHDLVVPF---
>bacterium_MDB4442082 97 bp
-MSKVAVLIKNPDQYEGLRSSLGMLLYNTEVQMFVLNDEIANMDEAYEDNMGFLDEMEGE
RFSNNKVNDKYGFKFATVEQIGEMLRGADLVIPF---
>g1995_TDB_ISD_M19_Yes 97 bp
MSKKACFLFVNKEYLDGIRSALGLAVENMYSYGVIMYNEFETISDYHKENIEWVRDMEGD
IFTTVDANENLGLTKITLEEIGQKLRDMDVIVPYGIM
>g2906_TDB_ISD_MOM_B35_Yes 97 bp
MSHKVCFMYPSENYLDGIRSALGLSVENMYSYGVVMYNELPELSDYDKENIEWMRDMEGE
VYTMNEANEKHGLPKITLEELGQKLREMDIIIPYGIM
>uncultured_Desulfatiglans_sp_WP_296996120 97 bp
ENIKVAFLIRTEKDWEGSRSTLGLAVENFYSYMFVIDVEVE-MTEAYKENLEWLEDMECQ
YFSNNQVNDQHGFTYMSLEDIGRKLREMDLIVPFGRL
>uncultured_Desulfobulbus_sp_WP_297953089 97 bp
ESLKVYILIANRVYNDGIRSGLGLAVENHYAFPVIMNGEFPRFSNYMSENIAWISDMEGQ
VFSCGADA-PEGIANISLEELGERMREADFIIPYGLP
>uncultured_bacterium_EKD89883 97 bp
ESLKVYFLIANRMYGDGVRSGLGLSVENHYAFPVIMNGEFPPFTTYMSDNIAWVKDMEGQ
VYSCGAPADEEGIAEISLEELGEALRDADFIIPYGLS
>WP_013907248_TDB_TDT_Thermodesulfatator_indicus_DSM_15286_NO 97 bp
ESLKIYFLIANRIYTDAIRSTLGQAIENHYSHACIFYQKMPKLNDYVKENIEWIRDMEGE
VYCVVDTIDEEALTPITLEELAQKLKEADVVIPYGLP
>WP_307632726_TDB_TVB_Thiovibrio_frasassiensis_RS19-109_YeS 97 bp
MSKKVGFLLVNKEYLDGIRSTLGLAVENMYSYAYVMNNELTDLSDYHKENIEWVRDMEGE
VYTTVDANEKHGMVKISLEEIGKQLRDLEIIIPYGIL
