# Supplementary material for: Sulfur disproportionation occurs globally across anoxic habitats and has multiple mechanisms of independent evolutionary origin
Source: ISME J. 2026 Mar 2;20(1):wrag042. doi: 10.1093/ismejo/wrag042 (PMC12998232; doi:10.1093/ismejo/wrag042)
Supplement: Sup_File_4_raw_trees_wrag042 [file sup_file_4_raw_trees_wrag042.zip › SupFile4_raw_trees/SupFile3a_aligs/yede_16at.fasta]

>WP_203472006_NSP_DSP_n_Dissulfurispira_thermophila_T55J_YeS 330 bp
------------------------------------------------------------
------------------------------------------------------------
------------------------------------------------------------
-MNSAFRDVIFVNDMTLLRAWLLALVIAIIGANLI---LRQAFA-------IAAIIGGYV
FGLGIVMAGGCGSGVLYKQGEGQFAATIATFGFGVGSQFLKSYKVSGAVIAAIIIPVVLG
WVGGALIGVVVILAWWASYYWGNSNAPFDP
>WP_333656110_NSP_DSP_ni_Dissulfurispira_sp_CTOTU21519_1of5 330 bp
------------------------------------------------------------
------------------------------------------------------------
------------------------------------------------------------
----------------MSRAMALLYALLVIGFLPFKLL--SPDIFAISPAGIGILIGSAL
FGLGMALNGACVSDSLWRTAEGQVKIWVGLLTLICVSSWLFPMREEGKNITDVYLPQIFG
YPIAVVFTISVILLWALVMTWGRTFKKYME
>WP_333654709_NSP_DSP_ni_Dissulfurispira_sp_CTOTU21519_3of5 330 bp
----------------MEGIQQASIMV---------------------------------
------------------------------------------------------------
--------------------------------LFS------G--LMVGVLFGFVLQRGRY
CMNSAFRDIIFVNDFTLFRSYLLALLIAIIGTNFL---LRQSFN-------VANIIGGYI
FGLGIVMAGGCGSGIVYRMAEGYVSAFVATLGFASSMQFLKSFKVNGAVIAAIIIPVVLG
WLTGLLLGFILIFALWASNYWGDSMSKFDP
>WP_333655983_NSP_DSP_ni_Dissulfurispira_sp_CTOTU21519_4of5 330 bp
------------------------------------------------------------
------------------------------------------------------------
------------------------------------------------------------
-MAGIFRDIFLLKRTFLLRILYLQVIVTMALFFIAKKALIPPPN--LNIASLGTLVGGMI
FGIGMVLAGGCVIGILYKMGSGSIISIIAFAGLIIGSAVFAEFYP--MVSEAVLLPQ-AG
WKVVIIIALLNLI--YISSDMKRKSYSVLH
>WP_059176703_NSP_TDV_ni_Thermodesulfovibrio_aggregans 330 bp
FKNLFATRWGIIFVGLVIGVLAPVLQNLGNPPNMGICVACMERDMAGALGLRPIGFVLGA
FLSAIAFREYRPRGGSAPFIRFILGVFAMIGALVFLGCPWGGDGNAIFGLLGLIFGIWLG
TRFLYLGRTQTPGIAFPALMFGFLLLLLIGMLLFYSLKGSQAISLGVGLLIGVLAQRSRF
CTMGAFRDLILFKQGHLFSGVAALFVAAVITNLILQFNFE----PIAHTMQLWNFLGMTL
AGLAFTLAGGCPGRQLFMSGEGDADAAIFASGMIVGAAVAHNFGLAG-----------IG
-NGAVATIVGLVVCVIIGLT-MRRR-----
>WP_028845385_NSP_TDV_ni_Thermodesulfovibrio_thiophilus 330 bp
FKNFFATRWGIIFVGLVIGVLAPLLQKFGNPPNMGICVACMERDIAGALGLRPIAFVLGA
FLSALAFKEYRPRGGSAPFIRFILGMFAMIGALVFLGCPWGGDGNAISGLLGLISGIWLG
TRFLYLGKTQPPGVAFPLLMFGLLVLLFIGMILFYSLKGSQAVSLSAALLIGILAQRSRF
CTMGAFRDLILFKQGHLFSGVAAFFIAALATNLLLQFNFA----PIAHTMQLWNFLGMTL
AGLAFSLSGGCPGRQLFLSGEGDADAAVFASGMIVGAAISHNFGLAG-----------IG
-NGAIATIIGLVVCIIIGLT-MRRR-----
>2514921519_TDB_DCP_j_Desulfocapsa_thiozymogenes_Bra2_YES_A316_01401 330 bp
IKDLCQSEWNATVTGVLVAFFSVMIMAWWRPWGAVGAIRNWGDWIMYGITNAPIGFIAGA
FISACLGKDFAFRIPPYRVKALIAGILMGVGSTLAGGCNVGGMYNAIGNLLGLVAGVLLG
LKLLWDGGSATESAILYLLGIAAMVGIFWGAYTFAGNTATLSGVILIAAALGYAMQRGRW
CMVQGFREPHMTGDCTLAKSVALSILIVAIGAAVLKYSVLDPANYVRGTFGWGSVVGGFI
FGLGAMLAGGCGSGTLWRVGEGQVKLIMVVPFFAVSNSIMTAWFKAGVLGSYVYLPDVMG
YGGTLFFIAAIMTIWYLVVTWNEETNKLIV
>Actinobacteria_bacterium_MCL5056591 330 bp
---MKNKKLLVVVTGGVLGLLSVLLVRYGNPANMGYCIACFLRDISGGLGFRPFGLIAGA
FIAALLTKEYRPVGGSSPLARFTLAFSGMLGMLVFLGCPVGGDLNAGVGILGLIAGVFIG
IQFLFLGRAGGLGYIFPVTAIIILILVLS--YFFAGKSGSMAISAAAGLAVGVMAQRSRF
CMIGGIRDFILFRDTHLLLGFLSLLVFAFLGNLFAAFNFA----PIAHTDGLWNFLGMTL
AGAAATMLGGCPLRQIIAASEGNTDCAVTIIGFIAGAAFAHNFGLAG-----------VP
-AGQYATIIGLAVVLAIGFL-GTCRTSSVS
>Alkaliphilus_flagellatus_WP_216415003 330 bp
-----------------MT----------------------------------L------
--------------KRQR------------------------------------------
------------K-SQLPY-FFFVAFISFI--CCY---TTYSIVWTIGILIGITMQRSRF
CFAASFRDPIMVGTTSLFRAVIIGLMISTIGFSIFQYIQNVPGQ--IYPVGFHTILGAIL
FGIGMVIAGGCASGTLIRIGEGYIMQVVVLIGFVIGATLGGSHFE--SSSKTIYIPKHIG
FIPALIIQIAVLTMLYWLANW-DKQNNIMA
>Alkaliphilus_sp_B6464_WP_212379081 330 bp
-----------------MT----------------------------------L------
--------------KRQR------------------------------------------
------------K-SQLPY-FFFVAFISFI--CCY---TTYSIVWTIGILIGITMQRSRF
CFAASFRDPIMVGTTSLFRAVIIGLMISTIGFSIFQYIQNVPGQ--IYPVGFHTILGAIL
FGIGMVIAGGCASGTLIRIGEGYIMQVVVLIGFVVGATLGGSHFE--SSSKTIYIPKYIG
FIPALIIQIAVLTILYWLAIW-DKQNNIMA
>BS11DRAFT_00136_NSP_TDV_j3_Thermodesulfovibrio_hydrogeniphilus 330 bp
LKNFFATRTGIIVVGLIIGVLAPFLQFLGNPPNMGICVACMERDIAGALGLRPLGFVIGA
FFSALAFKEFRPRGGSAPFVRFILGIFAMIGALVFLGCPWGGDGNAIFGLLGLIFGIWVG
TRFLYLGRTQTSGLVFPFLMFGLLVLLLIGMLLFYSLKGSMAISLGAGLLIGLLAQRSRF
CTMGAFRDLLLFKQGHLFAGVAAFFVAALITNLILQFNFE----PIAHTMQLWNFLGMTL
AGLAFTLAGGCPGRQLFMSGEGDGDAAIFASGMIIGAAIAHNFGLAG-----------IG
-NGAVATIIGLIVCVIIGLT-MRRR-----
>Aneurinibacillus_migulanus_CEH30106 330 bp
MKAVCVNYWPYWTAVLTAAILNVFWFASGGAWGVTTEFTRWGGHLLALFGI--FGMLGGA
LMTAFLSNNFKIRVPQQKVQAFIGGILTGFGARLAMGCNLGSFFSAIPQFLGMFPGTYLG
TKIALMGKPKR-PRVQTVLG-IAVAIAIVGSVYYF---SKLAFALLFGAAFGICIQRGRI
CFTSAFRELWITKQGALGRALALSMIVSTIGFAILKAE------------SLGVFIGAII
FGIGIVLAGGCETGWMYRSMEGYVQLWFAGLGTIVGATLLAWSWDRGAPYSEVNLVESWG
WSGAIFGTVALLVTWYLFITWWESRDSQKK
>Calderihabitans_maritimus_WP_143288679 330 bp
-----------------------------------------------------M------
------------------------------------------------------------
--------------KKNQFHFFLLTFLAVLT-GLT---PLKAVYWFFGLGFGFVIQRSRF
CFASAFRDPILFGTLSLTKAVLLMLIISTIGFAAIQYNLTIPGK--IYPVGLNTALGGFL
FGLGMILAGGCVCSCLARIGEGSVIYLWTLAGLISGSLLCIWSFG--PVWRPVFFPDYLG
WGPALIAQVTVLAGIYFILC--ERSSIDKR
>Caldicoprobacter_guelmensis_WP_207754281 330 bp
-----------------------------------------------------V------
--------------KKS-------------------------------------------
------------RANQFPYGVALLVVLIVG---II---PQLAVRWAFGIAFGFVLQKARF
CFTASFRDPVLTGSTSLTRAVIVALMIATIGFAAIQYS--VPGN--ISPVGIHTAIGAVM
FGIGMVIAGGCASGTLMRVGEGYMMLWLTLIFFIVGSLWGARDFG--SKSPKVFLPDVLG
WGVAFFGQLVLLGLIFIFVEW-EYKRFNAK
>Caldimicrobium_sp_MCC6025458 330 bp
LKEIFKENYSPVVGGILLALLVILLEMWYRPWGIVGGLRNWGEWVLYGVGLAPIGFVLGA
FISACLAQEFGIRIPPKLIKAIVAGILMGVGSALARGCNIGGFYMAIANLLGLMVGVFIG
VKYL-SQGGKESKKISPILGIIALIALLWGAYDYFNSEALLGGALLLTAGIGFVMHRTRF
CIVNAFREPYLSGEATMAKGVALSLFIAMFGVLLIKMAIRDAMTYVEPTFFLGSLIGGII
FGAAMVVAGGCGSGSLWRVAEGQVKLWIVVIFFALSNAILRYYMD-GWLGTQVYLPDVFG
YAGTFLILSFVIFLWYVFVDWNEKT-----
>Caldimicrobium_sp_MCS7199292 330 bp
LKEIFKAHYSPIAGGILLALFVILLEMWYRPWGIVGGLRNWGEWILYGIGFAPIGLILGA
FISATMAQEFGLRIPPKLIKGIVAGILMGIGSALAQGCNIGGFYMAIANLVGLIAGVFIG
VKYL-STGGVESKKINPILGIVGLIVLFAGVSCYFGSEALLGGALLITAGIGFVMHRSRF
CIVNSFREPFLSGEASMARGVAISILIATLGIMFIKLAIREPMTYVTPTFVWGALIGGVI
FGAAMVVAGGCGSGSLWRVAEGQVKLMIVVVFFALTNAILRYYLD-GWLGTAVYLPDLLG
YAGAFILLAVIILLWYIIVDWNEKTEKFVI
>Caldimicrobium_sp_NAZ30040 330 bp
LKEIFKENYSPVVGGILLALLVILLEMWYRPWGIVGGLRNWGEWVLYGVGLAPIGLLFGA
FISACLAQEFGIRIPPKLIKAIVAGILMGVGSALARGCNIGGFYMAIANLLGLMVGVFIG
VKYL-SQGGKESKKISPILGIIALIALLWGAYDYFNSEALLGGALLLTAGIGFVMHRTRF
CLVNAFREPFLSGEATMAKGAALSLFLAMFGVMLIKMAMRDAMTYVEPSFFLGSLIGGII
FGAAMVVAGGCGSGSLWRVAEGQVKLWIVVIFFALTNAILRYYMD-GWLGTQVYLPDVFG
YAGTFLILSFVIFLWYVFVDWNEKTEKFVI
>Caldimicrobium_thiodismutans_BAU23793 330 bp
WKEVFRSNYSPITGGVLLALLVILLEMWYRPWGIVGGLRNWGEWVLYGVGFAPLGLILGA
FLSATLAQEFGIRIPPKLIKGVVAGILMGIGSALAQGCNIGGFYMAIANLLGLMVGVFIG
VKYL-SQGGVENRKLNPILGIIALIVLVLGTYGYFNSEALLGGAFLLTAGIGFVMHRSRF
CIVNAFREPFLSGEATMARGVVLSILLATLGILFIKMAIREPMVYVTPTFIWGSLIGGVI
FGAAMVVAGGCGSGSLWRVGEGQVKLMIVVVFFALTNAIFRYYLD-GLLGSAVYLPDIFG
YGGAFIILALVIFLWYLFVDWNEKTEKFVI
>Caldimicrobium_thiodismutans_PMP62934 330 bp
LNEMFRSSYSPITGGILLALLVILLEMWYRPWGIVGGLRNWGEWVLYGIGFAPLGLLLGA
FLSATLAQEFGIRIPPKLIKGIVAGILMGIGSALAQGCNVGGFYMAIANLLGLMVGVFIG
VKYL-SQGGIESKKINPLLGLIALFILFYGIYAYFTSDVKLGGAFLLTAGIGFIMHRSRL
CMVNAFREPFLSGEATMAKGVALSLFLTTLGVLFIKMAIQEANVYVTPTFIWGSLIGGII
FGAAMVVAGGCGSGSLWRVGEGQVKLMIVVVFFSLTNAILRYYLD-GILGKAVYLPDIFG
YGGAFIILAIVILLWYLFVDWNEKTEKFVI
>Caldisalinibacter_kiritimatiensis_WP_006317454 330 bp
-----------------MA----------------------------------V------
--------------SSSH------------------------------------------
------------KKSQMPLGIAFLVGVIIE---ML---AKLGLFWLTGICFGFILQKSRF
CFASAVRDPYLLGSTALTKAVLIAFAITTIGFTAIKSS--IPGQNYVVPISFATAIGAFM
FGIGMVITGGCASSTLMRSGEGFILQLISLFFFIVGSLLGAHNFL--MHGKSIFLPDIFG
WLGAVIIQLLIIGALYILANW-YFSSNSAQ
>Caloramator_quimbayensis_WP_078695670 330 bp
-----------------------------------------------------VV-----
-------------QKSIK------------------------------------------
------------KVNQIPFGVVLLIGLIGG---FF---PKSAVMWVFGVAAGFTLQRSRF
CFTASMRDPVLTGSTSLTKAVIIAIATATVGFASIQYG--IPGN--ISPVGIHVAIGAFM
FGIGMVIAGGCASGTLMRVGEGFTMQMLSIVFFIIGSLWGAKDFG--SKTKPVFLPNLIG
WAPALLIQFGLLLALYILADW-GNRKSE--
>Candidatus_Electrothrix_communis_RWX49036 330 bp
TRALCETEWNANITGVIIAVLSILIMVWWRPWGAVGAIRNWGDWILYGVTFAPIGFLGGS
FLSACLGGQFAFRFPPYRVKAILAGILMGVGSALAGGCNVGGMYNALGNLLGIVIGVLLG
LWLLWSSGAWTQRVVQTLCGLGALAALIWGAYQYSGYDASLSGILLIAAGIGYAMHRGRW
CMIQGFREPHMTGDCTLAKSVALSIFILAIGGAVVKFAVLAPINYVRGTFGWVGVAGGFL
FGLGGMLAGGCGSGTLWRVGEGQIKLWIVVPFFGIANSLMSLWFKGGYLGKYIYMPDVMG
FGWTLGLITLSMVLWYIIVTWNEDSNKLIV
>Candidatus_Electrothrix_marina_RWX49068 330 bp
TRALCETEWNANITGVIIALLSILIMVWWRPWGAVGAIRNWGDWILYGISFAPIGFLGGA
FLSACLGGQFAFRFPPYRVKGILAGILMGVGSALAGGCNVGGMYNALGNLLGIVIGVVLG
LWLLWSNGAWTQRVLQTLLGLGALAALIWGAYQYSGYDASLSGILLIAAGLGYAMHRGRW
CMIQGFREPHMTGDCTLAKSVALSIFILAIGGAVVKFAVLAPINYVRGTFGWVGVAGGFL
FGLGGMLAGGCGSGTLWRVGEGQIKLWIVVPFFGIANALMSMWFKGGYLGKYIYMPDVMG
YGWTLGLIALSMVLWYIIVTWNEESNKLIV
>Candidatus_Electrothrix_sp_AR5_MCI5124280 330 bp
-MSRLKLPEISIVTGVVLGAGAVLLTLVGNPVNSGICISCFLENLAGALQLRPVGFLLGA
FFMAKQSRRFRVTGGSSPLIRFLLGFFMIVGCGVFIGCPIAGDLTAVAALLGMLFGIWLG
GKYISLDRAQNLGYILPGIGFLLLIFLFL--FIRQGFSAAQAISLAVGLLIGGLAQRSGL
CITGGIRNFFLFREKTLFSGVVAIFVSALMVSLVTQFNME----PGAHHSHLWSFLAMVL
VGLAAVIVDGCPFRQVIKAGEGDVDAGITTFGMVTGAALVITWQLRG-----------PV
-NGKIATLLGLIFCLTIILS-YRKARVKR-
>Candidatus_Electrothrix_sp_AS4_5_MCI5189389 330 bp
-MSRFKLPDISIITGIVLGGGAVILTLFGNPVNSGICISCFLENLAGALQLRPVGFLLGA
FVMAKQSRRFQVTGGSSPLIRFLLGFFMIVGCGVFIGCPIAGDLTAVAALLGMLFGIWLG
GKYISLERAQKLGYVLPGIGFLLLLFLFI--FIRQGFSAAQAMSLTVGLLIGGLAQRSGL
CITGGIRNFFMFREKTLFSGVLALFASALLVSLVTQFHME----PGAHHSHLWSFLAMVL
VGLAAVIVDGCPFRQVIKAGQGDVDAGITCFGMVIGAATVVTWQMRG-----------PV
-NGQIATLLGLIFCLTVVLS-YRKACR---
>Candidatus_Electrothrix_sp_ATG1_MCI5140620 330 bp
-MSRFKLPDISIITGVVLGAGAVLLTLAGNPVNSGICISCFLENLAGAIQLRPVGFLLGS
FFMAKQNRRFQVTGGSSPLIRFLLGFFMIVGCGMFIGCPIAGDLTAVAALLGLLFGIWLG
GKYISLDRAQKLGYILPGIGFLLLIFLFL--FIRQGFSAAQAISLAVGLLIGGLAQRSGF
CITGGIRNFFMFREKTLFSGVVATFMSALLVSLVSQFNME----PGAHHSHLWSFLGMVL
VGLAAVIIDGCPFRQVIKAGEGDIDAGITCFGMITGAAMVITWQLRG-----------PV
-NGKIATLLGLIFCLTVVLS-YRKVRVQR-
>Candidatus_Electrothrix_sp_AUS1_2_MCI5159017 330 bp
TRALCETEWNANITGVIIAVLSILIMVWWRPWGAVGAIRNWGDWILYGLSFAPIGFLGGS
FLSAFLGGQFAFRFPPYRVKAIIAGILMGIGSALAGGCNVGGMYNALGNLLGIVIGVVIG
LWLLWSNGAWTERILQTLIGAGVLAALIWGAYQYSGYDASLSGILLIAAGLGYAMHRGRW
CMIQGFREPHMTGDCTLAKSVALSIFILAVGGAVVKFAVLAPINYVRGTFGWGGIVGGLL
FGLGGMLAGGCGSGTLWRMGEGQIKLWIVVPFFGIANSLMSMWFKGGYLGKYIYMPDVMG
YGCTLGLIALSMALWYIIVTWNEESNKLIV
>Candidatus_Electrothrix_sp_AX1_MCI5113238 330 bp
-MSRFKLPDISIITGIVLGGGAVILTLFGNPVNSGICISCFLENLAGALQLRPVGFLLGA
FVMAKQSRRFHVTGGSSPLIRFLLGFFMIVGCGVFIGCPIAGDLTAVAALLGMLFGIWLG
GKYISLERAQKLGYVLPGIGFLLLLFLFI--FIRQGFSAAQAMSLTVGLLIGGLAQRSGL
CITGGIRNFFMFREKTLFSGVLALFGSALLVSLVTQFHME----PGAHHSHLWSFLAMVL
VGLAAVIVDGCPFRQVIKAGQGDVDAGITCFGMVIGAATVVTWQMRG-----------PV
-NGQIATLLGLIFCLTVLLS-YRLAGNQNK
>Candidatus_Electrothrix_sp_AX5_MCI5162789 330 bp
TRALCETEWNANITGVIIALLSILIMVWWRPWGAVGAIRNWGDWILYGITFAPIGFLGGS
FLSACLGGQFAFRFPPYRVKGILAGILMGVGSALAGGCNVGGMYNAIGNLLGLVLGVLLG
LWMLWSNGAWTQRVVQTLCGLGALAALIWGAYQYSGYDASLSGILLIAAGLGYTMHRGRW
CMIQGFREPHMTGDCTLAKSVALSIFILAIGGAVVKYAVLDPAAYVRGTFGWGGVVGGFI
FGLGGMLAGGCGSGTLWRVGEGQIKLWIVVPFFAVANSLMTTWFKAGSLGSFVYLPDVMG
YGPSLGMIALIMALWYIIVTWNEDSNKLIV
>Candidatus_Electrothrix_sp_EH2_MCI5131063 330 bp
TRAVCETEWNANITGVIIALLSILIMVWWRPWGAVGAIRNWGDWILYGITFTPIGFLGGS
FLSACLGGQFAFRFPPYRVKAILAGILMGVGSAFAGGCNVGGMYNALGNLLGIVIGVLLG
LWLLWSNGAWTERLVQTLLGFAALAALIWGAYQYSGYDASLSGILLLAAGMGYAMHRGRW
CMIQGFREPHMTGDCTLAKSVALSIFVLAIGGAVVKFAVLNPINYVRGTFGWGGVLGGFL
FGLGGMLAGGCGSGTLWRVGEGQIKLWIVVPFFGIANSLMTMWFKGGYLGKYIYMPDVMG
YGWTLGLITLSMALWYIIVTWNEESNKLIV
>Candidatus_Electrothrix_sp_GM3_4_MCI5167124 330 bp
---------MSIVTGVVLGAGAVLLTLVGNPVNSGICISCFLENLAGALQLRPIGFILGS
FFMAKQSRRFQVTGGSSPLIRFLLGFFMIVGCGIFIGCPIAGDLTAVAALLGLLFGIWLG
GKYISLDRSQSLGYILPGIGFLLLIFLLL--FIRQGFSAAQAISLVIGLLIGGLAQRSGF
CITGGIRNFFLFREKTLLSGVIATFVSALMVSLVSQFNME----PGAHHSHFWSFLAMVL
VGLAAVIIDGCPFRQVIKAGGGDVDAGITCFGMVTGAALVITWQLRG-----------PV
-NGKIATLLGLIFCLTVILS-YRKARVKR-
>Candidatus_Electrothrix_sp_LOE2_MCI5218199 330 bp
ARALCETEWNANITGVIIAVLSILIMVWWRPWGAVGAIRNWGDWILYGISLVPIGFLGGS
FLSACLGGQFAFRFPPYRVKAIIAGILMGVGSALAGGCNVGGMYNALGNLLGIVIGVLLG
LWLLWSNGAWTPRVVQTLLGLGALAALIWGAYQYSGYDASLSGILLIAAGIGYSMHRGRW
CMIQGFREPHMTGDCTLAKSVALSIFILAVGGAVVKFAVLAPINYVRGTFGWVGVAGGFL
FGLGGMLAGGCGSGTLWRVGEGQIKLWIVVPFFGIANSLMSTWFKGGYLGKYIYMPDVMG
YGWTLGLIALSMALWYIIVTWNEESNKLIV
>Candidatus_Electrothrix_sp_LOE2_MCI5220152 330 bp
---RLKLPDIAIITGAVLGAGAVLLTLFGNPVNSGICISCFLENLAGALQLRPVGFLLGA
FIMAKQNRRFRVTGGSSPLIRFLLGFFMIVGCGVFIGCPIAGDLTAVAALLGMLFGIWLG
GKYISLDRAQNLGYILPGIGFLLLIFLLL--FIHQGFSAAQAISLAVGLLIGGLAQRSGF
CITGGIRNFFLFREKTLFSGVIAIFVSALMVSLMTQFNME----PGAHQNHLWSFLAMIL
VGLAAVIIDGCPFRQVIKAGEGDVDAGITCFGMVTGAAMVITWQLRG-----------PV
-NGKIATLLGLIFCLTIILS-YRKARVKR-
>Candidatus_Electrothrix_sp_MAN1_4_MCI5149012 330 bp
-MSRLKLPDISIITGIALGAGAVLLTLLGNPVNSGICISCFLENLAGAIQLRPVGFLLGA
FVMAKQNRRFRVTGGSSPLIRFFLGFFMIVGCGVFIGCPIAGDLTAIAALLGLLFGIWLG
GKYISLDRSRNMGYVLPAIGLLLLIFLFL--FIRQGFSAAQAISLAVGLLIGGLAQRSGL
CITGGIRNFFLFREKTLFSGVVAIFVSALMVSLVTQFNME----PGAHQSHLWSFLAMVL
VGLAAVIVDGCPFRQVIKAGEGDVDAGITCFGMVTGAAMVITWQLRG-----------PQ
-NGQIATLFGLMFCLTVILS-YRKANRINK
>Carboxydothermus_ferrireducens_WP_179393692 330 bp
------------------------------------------------------------
------------------------------------------------------------
-------------------------MIVIY---FL---FTRAAVFALGIGFGYAVSRSRF
CFASAFRDLIMFRDKAMSRGVTVLIAVSAAGFFAVQFLNVPPGK--INPVGWHLVIGGII
FGAGMVLAGGCVISTLVRVGEGFFHYWGVLLGIVIGSVLGAFGYG--ISSQKFWLPGIIG
WFPTLIIYAIIFFLLLKALR--EEM-----
>Carboxydothermus_hydrogenoformans_WP_011342977 330 bp
IKSVIAEFWDQKTAVVLLGILSGLYFGVGVVWAVTGEFTRWGASFLKLIGV--LGMFAGA
LIAALFGQNFKLRIPTAKLQALIGGIIAGFGTRLAMGCNLAALFTGIPQFLGTIFGTYIG
IKITYRGEPKL-TQIQPFLGWLGLIVFAGLLSR-----NNLKLATVFGFAFGFLIQKGQV
CFTSAFRDLWLVGRTTTLKALVWGMAVQMLLTAAFKVL------------GPNALIGGLL
FGIGIVIAGGCETGWMYRSMEGQVHFWFVGLGNVIGATILFLVWDKGEPFPKFSLIEHFG
YLPAFILTGLFLLGLYLWADLREASGRSMI
>Carboxydothermus_hydrogenoformans_WP_011343558 330 bp
-----------------MQT----------------------------------------
------------------------------------------------------------
--------------EKRAYYLSVIPGYLLIGLGIA---PAMLLYYFLGMGIGFAMQKSRI
CVASAFNDLFLFKNPVGMKNLFFLILFTTVVFSSLQFF--LPTHGSIYYTGPFNLLGGIL
FGFGMVWAGGCAGSTLVRMGEGQLAAFLTFIFMFFGTFLGTYLFN---SFKPVYLPETLG
WLNAILLQLFLIVLIILVFYW-SHRQIYEN
>Carboxydothermus_hydrogenoformans_WP_011345444 330 bp
-----------------MQ-----------------------------------------
------------------------------------------------------------
--------------RKVAYGLLFFFLIVPY---FL---FTRAAVFALGIGFGYAVSRSRF
CFASAFRDLIMFRDKAMSRGVTVLIAVSAAGFFVVQFLNVPPGK--INPVGWHLVIGGII
FGAGMVLAGGCVISTLVRVGEGFFHYWGVLLGIVIGSVLGAFGYG--ISSQKFWLPGIIG
WFPTLIIYAIIFFLLLKALR--EEM-----
>Carboxydothermus_islandicus_WP_075864380 330 bp
MKK-----WSEIKGGIVLGILNILLLLWGKPWVITHILTDWGTWWLKVLGMYPVGTILGG
LFAALWHNEFRPKIKSPGLLGIFGGILMGFGARLALGCNIGNLVGGIASFGSLIIGTYLG
ILFL--------------------------------------------------------
-----------------------------------KYI----------------------
----------------------------------------------------------L-
------------------------------
>Carboxydothermus_islandicus_WP_075864582 330 bp
-----------------MKT----------------------------------------
------------------------------------------------------------
--------------EKRAYYLSVIPGYLLVGLGIT---PAMLLYYFLGMGMGFAMQKSRI
CVASAFNDLFLFKNPVGMKNLFFLILFTTVVFGSLQFF--LPTHGSIYYTGPYNLLGGIL
FGFGMVWAGGCAGSTLVRIGEGQLAAFLVFIFMFFGTFFGTYLFN---SFKPVYLPEALG
WQNALLLQLFLIVSMILIFYW---------
>Carboxydothermus_islandicus_WP_075865091 330 bp
VRSVVADFWDQKTVVILLGILSGLYFGVGVVWAVTGEFTRWGASFLKLIGV--LGMFAGA
LIAALFGQNFKLRIPTAKIQALVGGIIAGFGTRLAMGCNLAALFTGIPQFLGTIFGTYIG
IKITYRGEPKL-TQIQPFLGWLGLIVFAGLLSR-----NILKLATIFGFAFGFLIQKGQV
CFTSAFRDLWLVGRTTTLKALVWGMAVQMLLTAVFKVL------------GPNALIGGLL
FGIGIVIAGGCETGWMYRSMEGQVHFWFVGLGNVIGATLLFLLWDKGEPFPKFSLIEHFG
YLPAIILTGLFLLGLYLWADLRELSGRSMI
>Carboxydothermus_islandicus_WP_075866119 330 bp
------------------------------------------------------------
------------------------------------------------------------
------------------------------------------------------------
------------------------------------------------------------
------------------------------------------------------------
--------------------W-GHRQIYEN
>Carboxydothermus_islandicus_WP_077177374 330 bp
-----------------MQ-----------------------------------------
------------------------------------------------------------
--------------KKVAYSLLFFFLIVQY---FL---FTQAAVFALGIGFGYAVSRSRF
CFASAFRDLIMFRDKAMSRGVTVLIAVSAAGFFVVQWLNDPPGK--INPVGWHLVIGGII
FGTGMVLAGGCVISTLVRSGEGFFHYWGVLLGIVIGSVLGAFGYG--ISSQKFWLPGIIG
WIPTLIIYAIIFFLLFKALR--EER-----
>Carboxydothermus_pertinax_WP_075858509 330 bp
IKSVIAEFWDQKTTVILLGILSGLYFGVGVVWAVTGEFTRWGASFLKWMGV--LGMFAGA
LIAALFGQNFKLRIPTAKLQALIGGIIAGFGTRLAMGCNLAALFTGIPQFLGTIFGTYIG
IKITYRGEPKL-TQMQPFLGWLGLIVFAGLLSR-----NNLKLATVFGFAFGFLIQKGQV
CFTSAFRDLWLVGRTTTLKALVWGMAVQMLLTAVFKVL------------GPNALIGGLL
FGIGIVIAGGCETGWMYRAMEGQIHFWFVGLGNVIGATILFLVWDKGEPFPKFSLIEHFG
YLPAFILTGLFLLGLYLWADLREASGRSMI
>Carboxydothermus_pertinax_WP_075858668 330 bp
MKK-----WSEIKGGIILGILNILLLLWGKPWGITHILTDWGTWWLKVLGFYPVGTILGG
LFAALWHNEFRPKIKSPGLLGIIGGVFMGFGARLALGCNIGNLVGGIASFGSLIIGTYLG
ILFL--------------------------------------------------------
-----------------------------------KYV----------------------
----------------------------------------------------------L-
------------------------------
>Carboxydothermus_pertinax_WP_077177152 330 bp
-----------------MQ-----------------------------------------
------------------------------------------------------------
--------------KKAAYGLLILFLSV-L---FL---FTQAAVFALGLGFGYAVSRSRF
CFASAFRDLIMFRDKAMSRGVTVLIAVSAAGFFVIQLLHAPPGK--INPVGWHLVIGGII
FGVGMVLAGGCVISTLVRVGEGFFHYWGVLLGIVIGSVLGAFGYG--TAAKKFWLPGIIG
WIPTLLIYVIVFFFLFKALQ--EER-----
>Clostridiaceae_bacterium_BRH_c20a_KJS21943 330 bp
------------------------------------------------------------
------------------------------------------------------------
------------K-DQRAY-FWFFSFLALL--IFL---PYLGYYWLFGILFGFVLQKSRF
CFAAAFRDPIIAGSTSLFRAVLVAMAIMTVFFTLIQYN--IPGR--ISPVGVHTIAGGFI
FGIGMVIAGGCATGTLMRIGEGFFMQVIVLIGFLIGTLWGAWDYP--SNSPTLHLAQYFG
WTGAVIFQLVLIAVLYYIAKK-DDQNNILL
>Clostridiales_bacterium_MBS4031729 330 bp
-----------------MA----------------------------------V------
------------------------------------------------------------
------------TSFSAS---ATLFVITLG---YE---NYAFLPYIFGLAFGYVIQRSRF
CFASCFRDIFVIRTASMTRALLLLLALTTVGFAIINFLLAVTGK--IYPVGIHTALAGIF
FGFGMVIAGNCVSGCLVRMGEGYLMQLSTFAGLLFGSLLGAWHLD--TPSWTYFLPDLFS
WPGALIIQLSLLAVLFKLTAW-NLSGENVA
>Clostridium_beijerinckii_AWK51647 330 bp
-----------------------------------------------------I------
--------------QTSK------------------------------------------
------------KTNQIPFGIAIFIAIIGG---FF---PKTALMWIFGVALGFTLQRSRF
CFTASLRDPILTGSTSLTKAVLLTIAIATVGFAALQFS--IPGN--ISPVGINTVIGATM
FGIGMVISGGCASGTLMRVGEGFLIQIISLIFFIIGSLWGANNFG--SK-TSVFLPSIIG
WVPAIFLQFGLLLALYIFADW-GNRKVNK-
>Clostridium_bowmanii_WP_216161317 330 bp
-----------------------------------------------------I------
--------------KTTI------------------------------------------
------------RVNQIPFGVILFIAIVGG---FF---PKSALMWGFGVALGFTLQRSRF
CFTASLRDPVLTGSTSLTKAVVIAIATASVGFATLQFA--IPGN--ISPAGMHTVVGATM
FGIGMVIAGGCASGTLMRVGEGFTMQMLALVFFIIGSLWGAKDFG--PA-KGVFLPDVLG
WPMALLFQFGLLLAIFVFADW-GNKKSNR-
>Clostridium_polyendosporum_WP_212904063 330 bp
-----------------------------------------------------I------
--------------KTSI------------------------------------------
------------RVSQIPFGIALFICIVGG---YF---PKAALMWTFGVALGFTLQRSRF
CFTASLRDPVLTGSTSLTKGVVIAIAVASVGFAAIQYS--VPGN--ISPVGIHTIVGATM
FGIGMVIAGGCASGTLMRVGEGFLMQMLALVFFIIGSLWGAKNFG--PK-KGIFLPEVIG
WVPALIIQFGLLLAIYIFADW-GNRKSNE-
>Clostridium_thermopalmarium_WP_106023939 330 bp
-----------------------------------------------------I------
--------------QTSK------------------------------------------
------------RINQIPFGIAFFIAIIGG---FF---PKTALMWVFGVALGFTLQRSRF
CFTASLRDPVLTGSTSLTKAVITAIAVATVGFAALQFA--IPGN--VSPVGVHTAIGAVM
FGIGMVIAGGCASGTLMRVGEGFLMQILSLVFFIIGSLWGANNFG--PK-KGIFLPDVIG
WMPAIILQFGLLLGLYILADW-GNRKTN--
>Deltaproteobacteria_bacterium_HGW-Deltaproteobacteria-8_PKN07268 330 bp
KRSLFAGKGEILIAGAVIGLAAVLLQYAGNPANMGVCVACFLRDTAGALGLRPPAFVLGS
LAAAMVGGEFRARAGSAPMLRFFLGMAAMAGALIFLGCPWGGDGNALFGMAGLLSGIYVG
HRFYFLPASQGQGLAIPLAALGLLAARFLLGWLWASVKGAMAASVGGGLLIGVLAQRNRF
CTVGSLRELFTLRQMHLIYGVATFLLAAFIGNLVLQFHFE----PVAHTASLWNFMGMLL
AGLAFSLAGGCPGRQLIMAGEGSNDAGAFVLGMLAAGALAHNMGWAG-----------PG
-NALAVMVVGMAFCLSVGFW-NRKSA----
>Deltaproteobacteria_bacterium_HIJ54979 330 bp
GKNIFATRWGIIGVGAVIGILAPVLQKLGNPGNMGICVACFERDIAGALGLRPIGFVLGS
MIAAYIFKEYRPRVGSAPIVRFVLGAFAMIGALVFLGCPWGGDGNAILGLLGLTFGIWIG
TLFLYLGRTHTTGWMLPLIMLGFLVLMLISGVLFYSLKGAMALALIVGLGIGFLAQRSRF
CTMGAIRDTVLFGQMHLLIGFISLIVFAFLTNLILQFKFA----PVAHTMHTWNFAGMTL
AGLAFALAGGCPGRQMFLSGEGDGDAALFVLGMIVGAGFAHNFGLAG-----------VG
-YGIAAVVIGLLVCVFIGFT-MRKKIA---
>Deltaproteobacteria_bacterium_MBT8360882 330 bp
LRGMCQTEWNATVTGLVVGFFSVMIMAWWRPWGAVGALRNWGDWIMYGITSAPVGFVLGA
FVSACLGKEFALRIPPYRVKAGIAGILMGIGASLAGGCNVGGFYNAIGNLLGLIVGVVLG
LKLLWDGGAKTSALVVTLLGTGAVCLLVWKAYTYSIDEASLSGIILIAAALGYSMQRGRW
CMVQGFREPHMTGDCTMAKSVMLSILVVAIGAAVLKYEVLAPINYIRGTFGWAGVLGGFL
FGLGAMFAGGCGSGTLWRVGEGQVKLMLVVPFFAVSTSIVTAWFRDGVLGKYVYLPDYLG
HGYTLLLIAVFLLVWYLIVTWNEESNKLIV
>Deltaproteobacteria_bacterium_MBW1636687 330 bp
AKEFCEKEWNPYITGVIVAFFSVMIMAWWRPWGAVGAIRSWGDWIMYGGASAPLGFVAGA
FISACLGKDFALRIPPYRVKAVIAGILMGIGATLAGGCNVGGFYNAIGNLIGLVFGVILG
LKCLWEGGSKTSPRTVYIMGAVCIVALIAAAYSYAANEASLSGILLIAAALGYAMQRGRW
CMVQGFREPHMTGDCTLAKSVMLSIVIVAIGAAVLKYAVLAPLNYVRGTFGWGSLVGGFV
FGLGAMFAGGCGSGTLWRVGEGQVKLMIVVPFFGIVSSIMTAWFRDGVLGSYVYLPDTLG
YGLTLLIVAVVMAGWYLLVTWNEESNKLIV
>Deltaproteobacteria_bacterium_MBW1791416 330 bp
VKGLCQDEWNAMMTGVIVALFSVLIMAWWRPWGAVGAIRNWGDWIIYGL--APLGFVGGA
FVSACLGNDFAIRIPPVLCKGVAAGIFMGIGSTLAGGCNVGGFYNAIGNLIGLIFGAVIG
LKYIWSGGAKTEFSLKALFGVIALVVLIVGAYKFSGNENSMSGLLLIAAALGYAMQRGRW
CMIQGFREPHMTGDCTLAKSVALSIVIVAIGAAVLKYGVLDPINYVRATFGWGGVVGGLI
FGFGAILAGGCGSGSLWRVGEGQVKLWVVVPFFGISNSLMTGWFRDGVLGKAVFLPDVMG
FGGALFLIIGVMLLWYLIVDWNEDSNKLIV
>Deltaproteobacteria_bacterium_MBW2096590 330 bp
LARIFSENWPMWVGGVLIGIMSVVTFAWARPWGVAGGLRNWGDWFFSAVGLKPFGLLWGA
FGASLLSKQFSIRMAPPLLKGIVGGIFMGVGAAMAGGCNVGGFYSALSALIGLLIGAFLG
LKYLTSAAG--QLQIEPYLGAAALLAALLCAFLYSNQATRVGGLLLCGVAFGIIIQRTRF
CFVRGFRDPFMTGEGEVARAITISLFISILGFAALKWTLRGESVYVPQAFWFGGLVGGII
FGIGMVVAGGCGSGSVWRAGEGQVKLMLAVVCFALSTSLFKVLIKSGLMGHRVFLPDYIT
YKWTIIGLVFLLFIYYLLATWNEETDRFTI
>Deltaproteobacteria_bacterium_MBW2103892 330 bp
LRRVFEENWPIWLGGVLLGIMSIITFAWARPWGVAGGLRNWGDWFFNLVGLQPLGLLWGA
FSSALLSRQFAIRMAPPLVKGIVGGTFMGVGAAMAGGCNVGGFYSALSALVGLLVGAYLG
LRYLSAGGGGASRDLEPYAGVLVLLAAVAVAWGYSLQATRVGGLLLCGIAFGIIIQRTRF
CFVRGFRDPFMTGDAEVPRAIAISLMISILGFAALKWSLRGEMVYVSRAFWFGGLVGGIV
FGTGMVVAGGCGSGSVWRAGEGHVKLMIAVVCFCLSTSLFKAWIRSAFMGNRVFLPDYLS
YKGTVIILFFILIVYYLTATWNEETDRFTV
>Deltaproteobacteria_bacterium_MCF8145358 330 bp
LRQIFFENWPIWFGGVLIGIMSVITFAWARPWGVAGGLRNWGDWFFSLVGIPPLGLLWGA
FGAALMSKQFAIRMAPPLLKGVVGGTLMGIGAAMAGGCNVGGFYTAFSALVGLFVGAYLG
LRYISASGAGQSLRIEPYMGAAVFIFAVFCAWLYTRQATRVGGLLLCGIAFGVIIQRCRF
CFVRGFRDPFMTGEGEVPRGIAISLMISVLGFAVLKWTLRGEAVYVTQTFWFGSLVGGIV
FGFGMVVAGGCGSGSVWRAGEGQIKLIIAVICFSLSTSLFKTLINSGLIGTRAFMPHYFT
YMWTLVILFLILCAYYLLATWNEETDKFTV
>Deltaproteobacteria_bacterium_MCX5869034 330 bp
VKELCQSEWNATVTGVLVAFFSVMIMAWWRPWGAVGAVRNWGDWIMYGITSAPIGFIAGA
FISACLGKDFAFRIPPYRVKAVIAGTFMGVGSALAGGCNVGGMYNAIGNLIGLVAGVLVG
LKMLWDGGSATEGPLTYLLGVAGIVGIFWGAYSFAGHTATLSGVILIAAALGYAMQRGRW
CMVQGFREPHMTGDCTLAKSVALSILIVAIGAAVLKYSVLDPANYVRGTFGWGSVVGGFI
FGLGAMLAGGCGSGTLWRVGEGQVKLMMVVPFFAISNSIMTAWFKAGVLGSKVYLPDVMG
YGGTLFFIAAIMMIWYLVVTWNEETNKLIV
>Deltaproteobacteria_bacterium_MDD3553899 330 bp
FNEFFKKTWSPMTGGVLLAFLAILMVEWKRPWGIVGGIRNWADWFFYGIGFTPMGLLAGA
WISAVLAREFAFRVPPMLWKGLIAGIFMGLGATLAFGCNVGGFYSAIQNLIGLIAGVVVG
LKYIPPAGPTFG-NLPPFLGWVAIIGLIAAGYAYTSSENLMPGYLLIGAGIGFVFHRSRL
CMVNGFREPFMTGEAAMGKAVAMSIILGALGIGLLKFTLRGTGLYVETAFGWGSLVGGFI
FGAAMVVAGGCGSGSLWRVAEGQIKLWVVIISFALSNSLFRHWFEAEKLGSAVFLPDILG
YGGTFLLVIAAMFIWYLVIDWNEDSNALVI
>Deltaproteobacteria_bacterium_NOX81085 330 bp
IKELCKSEWNATISGVIVGILSVLLMAWWRPWGAVGAVRKWGDWILYTVGVLTIGFVGGA
FLSACLGGQFALRFPPIRFKALIAGTLMGIGATLAGGCNVGGMYNSIGNLLGLVLGAIAG
LWLLWSGGAKTEPVVQFALGIVAIAALIWGANTYANFENSLPGVLLIAAGLGYTMQRGRW
CMIQGFREPHMTGNGTMAKSVALSICIVAVGAAVLKYAVLNTMYYVRGTFGWGGVVGGFL
FGVGAILAGGCGTGTLWRVGEGQIKLWLVALMFGLASSLSATLVRSGFLGKYVYMPDVMG
YGPSLLLIFFAMALWYVIVTWNEETGKLIL
>Deltaproteobacteria_bacterium_RIFOXYD12_FULL_55_16_OGQ97929 330 bp
AKEMCQDEWNPYTSGMLVAFLSVMILAWYRPWGATGAVRNWADWMLYGVGIEPLGFIGGA
FLSACLGNNFAFRIPPVLVKAVAAGIFMGIGAAMAGGCNVGGFYNAIGNLAGLIAGAILG
LKYIWSGGAKTEFAVQVALGLGALLVMIWGAYTYSA--AKMGGVLLLAAGLGYTMQRGRW
CMIQGFREPHMTGNATMAKSVALSIVLLTIGGVVVKAGLNQIEHYVRGTFGWGGVVGGLI
FGFGAILAGGCGTGTLWRVGEGQIKLWIVVPFFGISNSLITQWFTAGQLGSFVYMPNTLG
YGGTLAVIVLLMALWWLVVRWNEDSNKLLV
>Deltaproteobacteria_bacterium_RIFOXYD12_FULL_56_24_OGQ87349 330 bp
AKELCQDEWNPYTSGTLVAFLSVMLLAWYRPWGATGAVRNWADWIFYGIGIAPLGFVGGA
FLSACLGNNFAFRIPPVLVKGVAAGICMGVGAALAGGCNVGGFYNAIGNLAGLIAGAIIG
LKYIWSGGAKTEFATQVVLGIVALLVMIWGAYTYTA--TKMGGVLLLAAALGYTMQRGRW
CMIQGFREPHMTGNATMAKSVALSIVLLTIGGVIVKAGINDVEHYVRGTFGWGGVVGGMI
FGFGAILAGGCGTGTLWRVGEGQIKLWIVVPFFGIANSLMNKWFSVGKLGSFVYMPNTLG
YGGTLALVFLVMAVWWLVARWNEDSNKLLI
>Desulfallas_thermosapovorans_WP_166510474 330 bp
---MNKQRLLIIAAGGVLGLLAVILVKMGNPANMGYCIACFLRDTTGGLGLRPIGLVLGA
FIASQATREFRAVGGSSSFTRFTLGFFAMMGMLVFLGCPVGGDLNAGVGLAGLVAGVAVG
VWFLFLGRAVPQGYLFSAFMAVLFILLLA--FLFFSEQGSMAIALVAGLAVGALAQRSRL
CMVGGIRDFIILRDGHLLYGFITIFVVALAGNLAVAFNFT----PVAHTDGLWNFLGMAL
AGWAAVLLGGCPLRQLVAAAEGNTDCAVTIIGLMAGAAVSHNFGLAG-----------VP
-AGQIAVILGLLVVFAIGMV-NRPAV----
>Desulfitibacter_sp_BRH_c19_KUO51675 330 bp
------------------------------------------------------------
------------------------------------------------------------
------------------------------------------MYLTFGIAFGFILQRSRF
CFAAGFRDPVIVGSTSILRAIVIAMVIMTITFSIIQYH--IPGH--IYSIGFHTALGGFL
FGVGMVIAGGCATGTLMRIGEGFLMQCIVLIGFLIGTLLGARHFP--NEAPSIHLPSYFG
WPGSIGLQIGVLMLLFYLLKR-EDKHNIML
>Desulfitobacterium_WP_144677465 330 bp
-----------------MG-----------------------------------------
--------------KKLE------------------------------------------
------------------------------------------------------------
------------------------------------------------------------
------------------------------------------------------------
WVGAVVLAILNMLVLVIRKRW----GSKIG
>Desulfitobacterium_WP_144677467 330 bp
-----------------ML-----------------------------------------
------------------------------------------------------------
--------------SQRKLNLGFSLFMLLL---LL---IQLALIFIVSLAIGFTLQKSRF
CFVAAFRDPLLIGTTKLTEALILLLAISIPGFAMVFYL--LPLNLYVTPFGIHTFIGGLL
FGTGMVLAGGCASGTLMRVGEGFAMQMIALLGLFLGAFLGKYSLP--QEFPGISLPDILG
WVPAVLIQLLTLFLLWEIIRW-QKKQKGVG
>Desulfitobacterium_dichloroeliminans_WP_015263333 330 bp
-----------------MR-----------------------------------------
--------------KELQ------------------------------------------
------------------------------------------------------------
------------------------------------------------------------
------------------------------------------------------------
WVGAVVLAILNLLVLVIRQRW----GSKIG
>Desulfitobacterium_dichloroeliminans_WP_015263335 330 bp
-----------------ML-----------------------------------------
------------------------------------------------------------
--------------SQLKLNIGFLLFILLF---FL---IQLTMIFAVSLAIGFTLQKSRF
CFVAAFRDPLLVGTTKLTEALILLLAISIVGFAIVFHL--YPLNLYITPFGFHTVLGGIL
FGLGMVLAGGCATGVLMRVGEGFAMQMVALVGLLIGAFLGKYSVS--HEFPGVSLPDTLG
WVTSIAAELLILLLLWKIIRR-QQKQKEVG
>Desulfitobacterium_hafniense_MDA8229473 330 bp
---MKNKKILVGVTGGLLGLLSVLLVKFGNPGNMGYCIACFLRDISGGLGFRPFGLITGA
FFVALFKKEHKAVGGSSPIVRFTLGFIAMVGMLVFLGCPLGGDLNAGVGILGLIVGVFIG
IQFLFLGRATNLGYIFPITAIILLILSVS--IFFASKSGSMAVSVVAGLIMGVLVQRSRF
CMIGGIRDFILFRDTYLLWGFLALLIVAFVGNLTVAFKFQ----PLAHTDGLWNFLGMLL
AGTASALLGGCPLRQLTAASEGNTDCAIAIIGLIAGAAFAHNFGLAG-----------VP
-AGQFATLIGLAVVFLIAVL-GTHRFSSIF
>Desulfitobacterium_hafniense_WP_018214522 330 bp
-----------------MK-----------------------------------------
--------------KELQ------------------------------------------
------------------------------------------------------------
------------------------------------------------------------
------------------------------------------------------------
WVGAVVLAVLNIMVLIIRQKW----GAKIG
>Desulfitobacterium_hafniense_WP_018214524 330 bp
-----------------ML-----------------------------------------
------------------------------------------------------------
--------------SQWKLNLSFSIFILLL---LL---LQLALIFAVSLAIGFTLQKSRF
CFVSAFRDPLLVGTTKLTEAVIVLLAISIPGFAIAFHL--IPVSLYVTSFGGHTFIGGVL
FGTGMVLAGGCASGILMRVGEGFAMQMIALLGLLIGAFLGKYSLS--HEFPGVFLPDTIG
WIPSITIELFILFLLWKVIRW-QKRQKGVG
>Desulfitobacterium_hafniense_WP_018306896 330 bp
-----------------MR-----------------------------------------
--------------KELE------------------------------------------
------------------------------------------------------------
------------------------------------------------------------
------------------------------------------------------------
WVGAVVLAILNIMVLVIRQKW----GAKIG
>Desulfitobacterium_hafniense_WP_018306898 330 bp
-----------------ML-----------------------------------------
------------------------------------------------------------
--------------SQAKLNLGFSIFILLL---LL---LQLTLIFAVSLAIGFTLQKSRF
CFVSAFRDPLLVGTTKLTEALILLLAISIPGFAIAFHL--IPVNLYVTSFGVHTVIGGVL
FGTGMVLAGGCASGILMRVGEGFAMQMIALLGLLIGAFLGKYSLS--HQFPGIFLPDTIG
WIPSMTIELFILLLLWKVTRW-QKRQKGVG
>Desulfitobacterium_sp_NMA69217 330 bp
-----------------MR-----------------------------------------
--------------EKLQ------------------------------------------
------------------------------------------------------------
------------------------------------------------------------
------------------------------------------------------------
WVGAIVLAILNILVLVVRQEW----AGKLG
>Desulfitobacterium_sp_NMA69219 330 bp
-----------------ML-----------------------------------------
------------------------------------------------------------
--------------SQSSLNLGFSIFILLL---IF---TKLALIFALSLALGYTLQKSRF
CFVAAFRDPLLVGTTKISQAVILLLIISIPAFFLVFQI--LPIELNVTPFGFHTFLGGLL
FGTGMVLAGGCASGTLMRVGEGFAMQMIALGGLIIGAFLGNSSLP--HEFPGVFLPDIMG
WVPAISIQLLVLILLWLGIRK-QKSKRT--
>Desulfitobacterium_sp_PCE1_WP_019849196 330 bp
-----------------ML-----------------------------------------
------------------------------------------------------------
--------------SQQKLNLGFSIFILLL---LL---IQLALIFAVSLAIGFTLQKSRF
CFVAAFRDPLLIGTTKLTEALILLLVISIPGFAIVFYL--LPLNLYVTPFGAHTFIGGLL
FGTGMVLAGGCASGTLMRVGEGFAMQMIALFGLFLGAFLGKYSLP--QEFPGISLPDIVG
WVPAVFIQLLILFLLWEVIRW-QKKQKGVG
>Desulfoarculaceae_bacterium_MBW6520980 330 bp
VKELCQSEWNATITGVLVAFLSVLIMAWWRPWGAVGAVRNWGDWMMYGITSAPLCFVIGA
FISACLGKDFAFRIPPYRVKAVIAGILMGIGATLAGGCNIGGFYNAIGNLIGLVAGVLLG
LKLLWDGGSATERPLLYLLGVAGLAGLFWAAYSYAGNSVSLSGIILIAAALGYVMQRGRW
CMVQGIREPHMTGNCTLAKSVALSILLVAIGAAVLKYSVLDPANYVRGTFGWGSIVGGFI
FGLGAMLAGGCGTGTLWRVGEGQVKLMLVVPFFAVSNSIMTAWFRDGVLGSYVYLPDVMG
YGGTLFFIAAMMGIWYLVVTWNEETNKLIL
>Desulfobacter_latus_WP_178366330 330 bp
AKNFFSTRVGIIVVGAVIGILAAALQKLGNPGNMGICVACFERDIAGAIGLRPIGFVLGS
LVAAYSFKEFKPRCGSAPMVRFVLGVFAMIGALVFLGCPWGGDLNAVLGILGLGFGVWIG
VMFLYLGRSQSTGWMLPLVMLGLLVLMLISGVLFYSLKGAMAISLVVGLGIGFLAQRSRF
CTMGALRDLILFGQTHLLSGFLSLLIFACIANVALQFQFT----PVAHNLHLWNFLGMAL
AGLAFALAGGCPGRQLFLAGEGDTDASVFVLGMIAGAAFAHNFGLAG-----------LG
-HGIAAVIVGFAVCLFIGFA-MKKRIAA--
>Desulfobacter_postgatei_WP_004075372 330 bp
AKNFFSTRVGIIFVGAVIGILAAVLQKLGNPGNMGICVACFERDIAGAIGLRPIGFVLGS
LVAAYSFKEFKPRCGSAPMVRFVLGVFAMIGALVFLGCPWGGDLNAVPGLLGLGFGVWIG
VMFLYLGRSQATGWMLPLLMLGLLSLMFISGVLFYSLNGAMAISLVVGLGIGFLAQRSRF
CTMGALRDLILFGQTHLLSGFLSLLIFACVANIVLQFHFT----PVAHDLHVWNFLGMAL
AGLAFALAGGCPGRQLFLAGEGDTDASVFVLGMIVGAAFAHNFGLAG-----------LG
-HGIAAVIVGFAVCLFIGFA-MKKKIAA--
>Desulfobacter_postgatei_WP_277004558 330 bp
AKNFFSTRVGIIVVGAVIGILAAVLQKLGNPGNMGICVACFERDIAGAIGLRPIGFVLGS
LVAAYSFKEFKPRCGSAPIVRFVLGVFAMIGALVFLGCPWGGDLNAVPGLLGLGFGVWIG
VMFLYLGRSQATGWMLPLLMLGLLSLMFISGVLFYSLNGAMAISLVVGLGIGFLAQRSRF
CTMGALRDLILFGQTHLLSGFLSLLIFACVANVFLQFHFT----PVAHDLHVWNFLGMAL
AGLAFALAGGCPGRQLFLAGEGDTDASVFVLGMIVGAAFAHNLGLAG-----------LG
-HGIAAVIVGFAVCLFIGFA-MKKKIAA--
>Desulfobacter_sp_WP_287037333 330 bp
AKNFFSTRVGIIFVGAVIGILAAVLQKLGNPGNMGICVACFERDIAGAIGLRPIGFVLGS
LVAAYSFKEFKPRCGSAPMVRFVLGVFAMIGALVFLGCPWGGDLNAVLGLLGLGFGVWIG
VMFLYLGRSQATGWMLPLLMLGLLSLMFISGVLFYSLNGAMAISLVVGLGIGFLAQRSRF
CTMGALRDLILFGQTHLLSGFLSLLIFACVANIVLQFHFT----PVAHDLHVWNFLGMAL
AGLAFALAGGCPGRQLFLAGEGDTDASVFVLGMIAGAAFAHNFGLAG-----------LG
-HGIAAVIVGFAVCLFIGFA-MKKKIAA--
>Desulfobacter_sp_WP_287126930 330 bp
AKNFFSTRVGIIFVGAVIGILAAVLQKLGNPGNMGICVACFERDIAGAIGLRPIGFVLGS
LVAAYSFKEFKPRCGSAPIVRFLLGVFAMIGALVFLGCPWGGDLNAVLGLLGLGFGVWIG
VMFLYLGRSQATGWMLPLLMLGLLSLMFISGVLFYSLNGAMAISLVVGLGIGFLAQRSRF
CTMGALRDLILFGQTHLLSGFLSLLIFACVANIVLQFHFT----PVAHDLHVWNFLGMAL
AGLAFALAGGCPGRQLFLAGEGDTDASVFVLGMIAGAAFAHNFGLAG-----------LG
-HGIAAVIVGFAVCLFIGFA-MKKKIAA--
>Desulfobacter_sp_WP_287562089 330 bp
AKNFFSTRVGIIFVGAVIGILAAVLQKLGNPGNMGICVACFERDIAGAIGLRPIGFVLGS
LVAAYSFKEFKPRCGSAPIVRFLLGVFAMIGALVFLGCPWGGDLNAVLGLLGLGFGVWIG
VLFLYLGRSQATGWMLPLLMLGLLSLMFISGVLFYSLNGAMAISLVVGLGIGFLAQRSRF
CTMGALRDLILFGQTHLLSGFLSLLIFACVANIVLQFHFT----PVAHDLHVWNFLGMAL
AGLAFALAGGCPGRQLFLAGEGDTDASVFVLGMIAGAAFAHNFGLAG-----------LG
-HGIAAVIVGFAVCLFIGFA-MKKKIAA--
>Desulfobacteraceae_bacterium_HHO48035 330 bp
GKNVFATRWGIIGVGACIGILAPLLQKLGNPGNMGICVACFERDIAGALGLRPIGFVLGS
LVAAYLFKEYRPRAGSAPIVRFVLGVFAMIGALVFLGCPWGGDGNAILGLLGLTFGIWVG
TLFLYLGRTQATGWMLPLIMLGFLILAFINGVLFYSLKGSMAVSLVVGLGIGFLAQRSRF
CTMGAIRDVVLFGQTHLLSGFMALLVFAFLTNLVLQFKFA----PVAHTQHIWNFAGMAL
SGLAFALAGGCPGRQLFLAGEGDGDAAVFVMGMIVGAGISHNFGLAG-----------VG
-YGIPAVIIGILVCLFIGLT-MRRKSA---
>Desulfobacteraceae_bacterium_MBA3028498 330 bp
ARKIFEQDWPSWLSGILIAFLALLIFLWQSPWGIAAGYKNWGDWFFFAVGMKPFGLFSGA
LASALMSRQFKLRPSPPLIKGVAGGIFMGAGAALAGGCNVGGFYTAIGVFIGLGAGAWLG
LRYLKTTEERSKAKIQPYLGGGILFMAVSIFYLYSFLDTQMGGLLFFGLLIGFVMHRARF
CFVRAFRCPFMTGDAEMVRVVALSLAIYGIGSAVIKWNLQPDTMGVYHPFWIGSLSGGVI
FGFGMLLAGGCASSTLWRIGEGHIKLMIVLVAFAITNSWLNDFLTTGKLGKGILVPAVFS
WPLTMPLFLLVLLAWVLWAVWNEKTEKCVI
>Desulfobacteraceae_bacterium_MBC2735602 330 bp
GKNIFATRWGIIGVGAFIGILAPVLQKLGNPGNMGICVACFERDIAGAVGLRPIGFVLGS
MMAAYLFKEFRPRVGSAPIVRFVLGAFAMIGALVFLGCPWGGDGNAILGLLGLTFGIWIG
TLFLYLGRTQVTGWMLPLLMVGLFVLLLVSGVLFYSLKGAMALSLIVGLGIGFLAQRSRF
CTMGAIRDVVLFGQTHLLSGFISLAVAAFLTNLALQFKFA----PVAHTMHIWNFAGMAL
AGLAFALAGGCPGRQLFLSGEGDGDAAVFVLGMIVGAGFAHNFGLAG-----------VG
-HGIAAVVVGLLVCLFIGFT-MRRKRA---
>Desulfobacteraceae_bacterium_MBL7213766 330 bp
LKRVFYENWPMWVGGLLIGIVSILTFAWARPWGVAGGLRNWGDWFFSLVGATPLGLLWGA
FGSALMSKQFAIRMAPPFLKGIVGGSLMGVGAAMAGGCNVGGFYSAVSALVGLIVGAYLG
LRYLSSTGGGMKLQIEPYLGAAMFLAAIACAWIYGSAATRVGGLLLCGIAFGVIIQRTRF
CFVRGFRDPFMTGEGEVPRAIATSLIISVLGFAALKWTLRGENAYVAQAFWFGGLVGGII
FGFGMVVAGGCGSGSVWRAGEGQVKLILAVICFALSTSLFKALIKSGLMGHRVFLPDFLT
YKWTLVIIVLIMFVYYMAATWNEETDKFTV
>Desulfobacteraceae_bacterium_MCP4119396 330 bp
VKNFFAGRWGIIVVGAFIGIAAAMLQKLGNPGNMGICVACFERDIAGALGFRPIGFVAGS
LIAALGFREFRPRGGSAPVVRFILGIIAMIGALVFLGCPWGGDGNAIVGLLGLATGIFIG
VQFLYLGRTQANGFMLPLFMVGLLVLMFISGVLFYSVKGAMAVSLGVALVIGFLAQRSRF
CTMGALRDLILFRQVHLLSGFVSLLVFAFGTNLLLQFHFT----PVAHTMHLWNFAGMVV
AGLAFALAGGCPGRQLFLAGEGDGDAAVFVFGMITGAAIAHNFGLAG-----------VG
-HGIAAVIVGLAVCLFIGFT-MRKKA----
>Desulfobacteraceae_bacterium_MDA3898604 330 bp
VKNFFAGRWGIICVGAVIGIFAGVLQKMGNPGNMGICVACFERDIAGALGLRPIGFVLGA
LIAALSFKEFKPRSGSAPIVRFVLGVFAMIGALVFLGCPWGGDGNAIIGLLGLAGGIWIG
VLFLYLGRSQATGLVFPLIMLGFLCLMFLSGVLFYSLKGAMAISLVIGLVIGFIAQRSRF
CTMGAFRDLILFRHIHLLTGLISLVLFAFVTNLVLQFNFE----PVAHTMQIWNFAGMVL
AGLAFALAGGCPGRQLFLSGEGDGDAAIFVLGMIMGAPIAHNFGLAG-----------VG
-HGIAAVAVGLIVCLFIGFT-MRKNIKGV-
>Desulfobacteraceae_bacterium_MDA8159930 330 bp
MQGLCQDEWSANTVGIIVGLFSVLLMAWWRPWGAVGAVRNWGDWILYGI--APIGFVAGA
FISANLGSNFAIRVPPAWVKAVFAGIFMGIGATLAGGCNVGGFYNAIGNLVGLIFGAIAG
LKYIWTGGGTTERALQVILGVICIAALIWGAHAYSVSEASLGGLMLLSAVLGYSMQRGRW
CMIQGFREPHMTGDCTMAKSVALSICIVAIGATVLKYHVLSKNNYVRGTFGWGGVVGGLV
FGFGAMLAGGCGTGTLWRVGEGQVKLWIVVPFFAISNALMTKWFRAGKLGARVFLPDTLG
YGGTLALILGAMALWYVVVDWNEESNKLIV
>Desulfobacteraceae_bacterium_MDA8162008 330 bp
LVGVFKRTWSPMTGGIILAILAIYMEAWQRPWGIVGGLRNWGDWVFYMVGLKPLGLLAGA
WVSAIIAREFAFRVPPMLWKGFFAGILMGVGSTLAYGCNVGGFYSAVQNLVGLIAGVIVG
LKYLPPAGPTFG-NIPPVIGFIGLVGLIVAAYAYTYSNSLMAGYLLIGAGIGFVFHRSRL
CMVNAFREPFMTGEAAMGKAIAVSITLGAVGVAILKYALRDTSLFVVSSFWWGSLLGGFI
FGTGMVVAGGCGSGSLWRVAEGQIKLWVVMITFALTNSLMRHWFGESKLGKAVYLPDTFG
YGGSIFLVIAAMLVWYIVIDWNEESNKLVI
>Desulfobacteraceae_bacterium_MDA8418126 330 bp
AQGLCQDEWSANTVGIMIGLFSVLAMAWWRPWGAVGAVRNWGDWILYGI--APIGFIAGA
FVSANLGSDFAIRIPPAWVKAVFAGIFMGIGATLAGGCNVGGFYNSIGNLLGLIFGAIGG
LKYIWTGGGATERALQVILGLGGIAALIWGAHTYSVSEASLGGLILISAVLGYSMQRGRW
CMIQGFREPHMTGDCTMAKSVALSICIVAIGATVLKYHVLSKNNYVRGTFGWGGVVGGLV
FGFGAMLAGGCGTGTLWRVGEGQVKLWIVMPFFAVSNALMTKWFRAGKLGAKVFLPDTLG
YGGTLALILGAMALWYLVVDWNEESNKLLV
>Desulfobacteraceae_bacterium_MDH3572508 330 bp
LSNIFEEKWPIWLGGLLIGIMSIITFAWARPWGVAGGLKNWGDWFFSFVGVKPLGLLWGA
FGSALLSKQFAIRKAPPLVKGVVGGTLMGIGAAMAGGCNVGGFFTAVSALVGLLAGAYLG
LRYLSSAGSTAVLKIEPYIGAVVFLAAIVCAWIYSKEATRVGGLLLCGLAFGFIIQRTRF
CFVRGFREPFMTGESEVARALAISIIISALGFAALKWSLRGENVYVSQAFWFGGLVGGVI
FGFGMVVAGGCGSGSVWRAGEGHIKLMLAVIFFALSTSLFKAWIKSGFMGYKVFLPDFLT
YKWSLILVIVIMLAYYIITTWNEETEKFVV
>Desulfobacteraceae_bacterium_MDH3720027 330 bp
LSNIFEEKWPIWLGGLLIGIMSIITFAWARPWGVAGGLKNWGDWFFSFVGVKPLGLLWGA
FGSALLSKQFAIRKAPPLVKGVVGGTLMGIGAAMAGGCNVGGFFTAVSALVGLLAGAYLG
LRYLSSVGSTAVLKIEPYIGAVVFLAAIVCAWIYSKEATRVGGLLLCGLAFGFIIQRTRF
CFVRGFREPFMTGESEVARALAISIIISALGFAALKWSLRGENVYVSQAFWFGGLVGGVI
FGFGMVVAGGCGSGSVWRAGEGHIKLMLAVIFFALSTSLFKAWIKSGFMGYKVFLPDFLT
YKWSLILVIVIMLAYYIITTWNEETEKFVV
>Desulfobacteraceae_bacterium_NQU13311 330 bp
LKRVFYENWPMWVGGLLIGIVSIITFAWARPWGVAGGLRNWGDWFFSLVGATPLGLLWGA
FGSALMSKQFAIRMAPPFLKGIVGGSLMGVGAAMAGGCNVGGFYSAVSALVGLIVGAYLG
LRYLSSTGGGVKLQIEPYLGAAMFLAAIVCAWIYGSAATRIGGLLLCGIAFGVIIQRTRF
CFVRGFRDPFMTGEGEVPRAIATSLIISVLGFAALKWTLRGENAYVAQAFWFGGLVGGII
FGFGMVVAGGCGSGSVWRAGEGQVKLILAVICFALSTSLFKALIKSGLMGHRVFLPDFLT
YKWTLVIIVLIMSAYYMAATWNEETDKFTV
>Desulfobacterales_bacterium_GWB2_56_26_OGR19691 330 bp
VKEFCEKEWNPYVTGVIVAFFSVMMMAWWRPWGAVGAIRNWGDWIMYGLATAPIGFVAGA
FISACLGKEFALRIPPYRVKAVIAGILMGIGATLAGGCNVGGFYNAIGNLLGLVFGVILG
LKLLWEGGSKTSSAVIYLMGLIGLLGIFYAAYSYSANEASLSGVIVIAACLGYTMQRGRW
CMVQGFREPHMTGDCTLAKSVMLSIVIVAIGAAVLKYAVLAVGNYVRGTFGWGGVVGGFI
FGVGAMFAGGCGSGTLWRVGEGQVKLMMVVPFFAISSSIMTAWFRDGVLGSLVYLPDVMG
YGPTLLLIFAVMIVWYLVVTWNEETNKLIV
>Desulfobacterales_bacterium_MBI9085579 330 bp
GKNLFATRWGIIGVGAVIGILAAVLQKLGNPGNMGICVACFERDIAGALGLRPIGFVLGS
MIAAYIFKEYRPRVGSAPIVRFVLGAFAMIGALVFLGCPWGGDGNAILGLLGLTFGIWIG
TLFLYLGRTQTTGWMLPLIMVGFLLLMLVSGVLFYSAKGAMALALIVGLGIGFIAQRSRF
CTMGAIRDAVLFGQMHLLTGFVSLAAFAFLANLVLQFKFS----PVAHTMHLWNFFGMTL
AGLAFALAGGCPGRQLFLSGEGDGDAAVFVMGMIVGAGFAHNFGLAG-----------VG
-HGIAAVIIGILVCLFIGLT-MRRKVT---
>Desulfobacterales_bacterium_MBS3756385 330 bp
IKQAFARKWPAWVGGILIAVLALMIFMWSVPWGIAAGYKNWGDWTLYLAGIRPIGIIAGA
LASALLSRQFAIRRAPGLAKGAVGGILMGAGAALAMGCNVGGFYTAAGIFLGLGAGAYIG
LRYLKVSRMNTTKKLQPVFGMFIMIAGIAAFYTYSAFDTKIGGLLFFGLLIGIVMHRSRF
CFVRAFREPFMTGDSDMVKAVAVSLMLFGFGAAVIKWNIQPPEMGVYHPFWIGSLAGGLI
FGIGMLLAGGCASSTLWRAAEGHTKLVVALFSFAAANPLTHALINYGALGSGYFMPEILS
WQIALPVFGAVMIAWVLLAGWNERTEKFVI
>Desulfobacterales_bacterium_MCD4715619 330 bp
LKQVFMKNWPIWLGGLLIGIMSVITFAWARPWGVAGGLRNWGDWFFNLVGIQPLGLLWGA
FGAALMSKQFAIRMAPPLIKGVVGGTLMGIGAAMAGGCNVGGFYSALSALVGLFVGAYLG
LRYISASGGSGALDVEPYLGVAVFIIAIICAWLYTRQATKIGGLLLCGIAFGVIIQRCRF
CFVRGFRDPFMTGEGEVARAIAISLMISILGFAALKWTLRGEEVYVTQTFWFGSLVGGIV
FGFGMLLSGGCGSGSVWRAGEGQVKLIIAVICFCLSTSLFKALIKSGLIGSRVFLPNYLS
YKWALVVLFLVLCAYYLIATWNEETDKFIV
>Desulfobacterales_bacterium_MCF8067536 330 bp
GKNIFATRWGIIGVGACIGILASLLQKLGNPGNMGICVACFERDIAGALGLRPIGFVLGS
LIAAYMFKEYRPRVGSAPIVRFVLGVFAMIGALVFLGCPWGGDANAILGLVGLTFGIWIG
TLFLFLGRTQTTGWMLPLIMIGLFILMLISGELFYSLKGAMALSLAVGLGIGFLAQRSRF
CTMGAIRDTVLFGQTHLLSGFISLVVFAFLTNLILQFKFA----PVAHTQHIWNFAGMTL
AGLAFALAGGCPGRQLFLSGEGDGDAAVFVLGMIVGAGFAHNFGLAG-----------VG
-HGIAAVIIGLPVCLFIGFT-MKKKSA---
>Desulfobacterium_sp_MBI9089109 330 bp
VKNFFAGRWGIIGVGAFIGIAAALLQKLGNPGNMGICVACFERDIAGALGFRPIGFVAGS
LIAALSFKEFRPRCGSAPVVRFILGIIAMIGALVFLGCPWGGDGNAVLGLLGLATGIWIG
VQFLYLGRTQESGFMLPLFMLGLLVLMLISGVLFYSLKGAMAVSLGVALVIGFLAQRSRF
CTMGALRDLILFGQVHLLSGFISLVVFAFLANLLLQFHFT----PVAHTLHLWNFAGMVV
AGLAFALAGGCPGRQLFLAGEGDGDAAVFVFGMITGAAIAHNFGLAG-----------VG
-HGIAAVVVGLAVCLIIGFT-MRKKA----
>Desulfobacula_phenolica_WP_092236666 330 bp
IKNFFAGRWGIISVGAFIGIFAGILQKMGNPGNMGICVACFERDIAGAIGFRPIGFVLGA
LIAAVSVKEFKPRCGSAPLVRFVLGVFAMIGALVFLGCPWGGDGNAVIGLLGLAGGIWIG
TLFLYLGRSQPTGLLFPLIMLGLLCLMFLSGVLFYSLKGAMAVSLVIGLLIGYVAQRSRF
CTMGAFRDLILFRHLHLLTGLISLVIFAFAANLFLQFNFE----PVAHTMHVWNFAGMVL
AGLAFSLAGGCPGRQLFLSGEGDGDAAIFVLGMITGAAIAHNFGLAG-----------VG
-HGIAAVAVGMIVCLFIGFT-MRNKIKGV-
>Desulfobacula_sp_MCK5349851 330 bp
VKNFFAGRWGIICVGAVIGILAGVLQKLGNPGNMGICVACFERDIAGALGLRPIGFVLGA
LIAALSFKEFKPRSGSAPIVRFVLGVFAMIGALVFLGCPWGGDGNAIIGLLGLAGGIWIG
VLFLYLGRSQATGWVFPSIMLGFLCLMFLSGVLFYSLKGAMAISLVVGLVIGFVAQRSRF
CTMGAFRDLIAFRHIHLLTGLISLIVFAFVTNLILQFNFE----PVAHTMHAANFAGMVL
AGLAFALAGGCPGRQLFLSGEGDGDAAVFVLGMIMGAAIAHNFGLAG-----------VG
-HGIAAVAIGLVICLFIGFT-MRKNIKGV-
>Desulfobacula_toluolica_WP_014955864 330 bp
IKNFFAGRWGIISVGAFIGIFAGILQKMGNPGNMGICVACFERDIAGAIGFRPIGFVLGA
LTAAVSVKEFKPRCGSAPLVRFVLGVFAMIGALVFLGCPWGGDGNAVIGLLGLAGGIWIG
TLFLYLGRSQPTGLLFPLIMLGLLCLMFLSGVLFYSLKGAMAVSLVIGLLIGYVAQRSRF
CTMGAFRDLILFRHLHLLTGLISLVIFAFAANLFLQFNFE----PVAHTMHVWNFAGMVL
AGLAFSLAGGCPGRQLFLSGEGDGDAAIFVLGMITGAAIAHNFGLAG-----------VG
-HGIAAVAVGMIVCLFIGFT-MRNKIKGV-
>Desulfobulbaceae_bacterium_A2_OQX10615 330 bp
TKELCKSEWNAMMTGIIVAFLSVLIMAWWRPWGAVGAIRNWGDWLLAGIGVIAMGFIGGA
FISACLGGQFALRFPPLRIKAIIAGVLMGVGSALAGGCNVGGMYNAIGNLFGLVLGVVLG
LKLLWDGGAKTEVAVQAMLGVASIGLLGWGAYSYANYTTTLSGMLIIAAGLGYAMQRGRW
CMVQGFREPHMTGDCTLAKSVALSILLVAIGAAVLKYGVLDPINYVRGTFGWGSIVGGFI
FGLGAMFAGGCGSGSLWRVGEGQIKLWLVVPLFGISNSLMTKWFVAGVLGSAVYLPDVLG
YGPTLLLIALIMGLWYVVVTWNEETNKLIV
>Desulfobulbaceae_bacterium_A2_OQX14451 330 bp
TKELCKSEWNATVTGVIVAFLSVLIMAWWRPWGAVGAIRNWGDWLLAGIGVITLGFIGGA
FISACLGGQFALRFPPLRLKAIIAGVLMGVGSTLAGGCNVGGMYNAIGNLLGLVLGVVLG
LKLLWDGGAKTEMAVQAVLGVATIALLGWGAYSYANYTTTLSGMLIIAAGLGYAMQRGRW
CMVQGFREPHMTGDCTLAKSVALSILLVAIGAAVLKYGVLDPINYVRGTFGWGSIVGGFI
FGLGAMFAGGCGSGSLWRVGEGQIKLWLVVPLFGISNSLMTKWFVAGVLGSAVYLPDVMG
YGPTLLMIALIMGLWYVVVTWNEETNKLIV
>Desulfobulbaceae_bacterium_BRH_c16a_KJS00098 330 bp
VKEFCEKEWNPYVTGVIVAFFSVMMMAWWRPWGAVGAIRNWGDWIMYGIATAPIGFVVGA
FISACLGKDFALRVPPYRVKAVIAGILMGIGATLAGGCNVGGFYNAIGNLFGLVFGVILG
LKLLWEGGSKTSSAVIYGMGVLGILGVLYGAYSYSANEASLSGVILIAACLGYTMQRGRW
CMVQGFREPHMTGDCTLAKSVMLSIIIVAIGAAVLKYAVLAAGHYVRGTFGWGGVVGGFI
FGVGAMFAGGCGSGTLWRVGEGQVKLIMVVPFFAITSSIMTAWFRDGVLGSAVYLPEAIG
YGPTLLLIIAAMIVWYLVVTWNEETNKLIV
>Desulfobulbaceae_bacterium_DB1_OKY73855 330 bp
VKKLCQEEWNATMTGIMVALFTILIMAWWRPWGAVGAIRNWGDWILYGLASAPIGFVAGA
FVSACLGNDFAIRIPPVLCKAVVAGLFMGVGATLAGGCNVGGFYNAIGNLLGLVFGVIIG
LKYIWSGGAKTEKGLNGLLGLVAIVALVAGAYMYAGNEASLSGILIIAAGLGYSMQRGRW
CMIQGFREPHMTGNCTMAKSVALSIFIVALGAVVLKYGVLGPMNYVRGTFGWGGVVGGIV
FGFGAMLAGGCGTGTLWRVGEGQVKLWIVVPFFAITNSIMTAWFTDGVLGSYVYLPDVMG
YGGTLFLIGGFLVAWYLIVDWNEDANKLIV
>Desulfobulbaceae_bacterium_HBI13931 330 bp
GKNIFATRWGIIGVGACIGILAPLLQKLGNPGNMGICVACFERDIAGGLGLRPIGFVLGA
LIAAYLFKEYRPRAGSAPIVRFVLGVFAMIGALVFLGCPWGGDGNAILGLLGLTFGIWIG
TLFLYLGRSQTTGWMLPLIMLGFLVLMLIHGVLWYSLKGSMALSLTVGLGIGFLAQRSRF
CTMGAIRDAVLFGQTHLLSGFLALLVFAFLTNLVLQFKFA----PVAHTQHIWNFAGMAL
SGLAFALAGGCPGRQLFLAGEGDGDAAVFVMGMIVGAGISHNFGLAG-----------VG
-YGIPAVVVGLLVCLFIGFT-MRRKSA---
>Desulfobulbaceae_bacterium_KAF0187738 330 bp
VKDMCRSEWNATITGVLVAFLSVMIMAWWRPWGAVGAIRNWGDWIMYGITSAPIGFVTGA
FISACLGRDFAFRIPPYRIKAMIAGVLMGIGATLAGGCNVGGMYNAIGNLIGLVAGVLLG
LKLLWDGGSATESLLLYVLGIAALGGIVWGAYTFAGKTATLSGVILIATALGYVMQRGRW
CMVQGFREPHMTGDCTMAKSVALSIIIVAIGAAVLKYSVLDPAHYVRGTFGWGSIVGGFI
FGLGAMLAGGCGSGTLWRVGEGQVKLIMVVPFFAVSNSIMTSWFKAGLLGSQVYLPDFMG
YGGTLFFIAAIMMVWYLVVTWNEETNKLIV
>Desulfobulbaceae_bacterium_MBA3016347 330 bp
VQGLCQDEWSANTVGIIVGLFSILAMAWWRPWGAVGAVRNWGDWILYGA--APIGFVVGA
FISANLGSDFAIRIPPVLAKAVVAGIVMGVGASLAGGCNVGGFYNAIGNLLGLIFGAIGG
LKYIWSGGGKTEKALQGVFGLAAILALLWGAHTYSISEASLGGMMLIAAVLGYAMQRGRW
CMIQGFREPHMTGDCTMAKAVALSVCIVAIGAVVLKYPVLATGNYVRGTFGWGGVVGGMV
FGFGAMLAGGCGTGTLWRVGEGQIKLWIVVPFFGVTNALVDAWFKSGKLGSYVYMPDTLG
YSGTLILILAAMAIWYVVVDWNEESNKLMV
>Desulfobulbaceae_bacterium_MBC8207729 330 bp
VKDLCQTEWNATVVGVLVGFFSVMIMAWWRPWGAVGAIRNWGDWIMYGVTNAPIGFVVGA
FISACLGKDFAFRIPPYRVKAVLAGIFMGVGATLAGGCNVGGMYNAIGNLIGLVAGVLLG
LKLLWDGGSGTGNALQNILALVAIALLVWGAYAYAGNEASLSGILVIAAALGYVMQRGRW
CMVQGFREPHMTGDCTLAKSVAISILIVAIGAAVLKYSILAPINYVRGTFGWGSVVGGFI
FGLGAMLAGGCGSGTLWRVGEGQVKLIMVVPFFAISNSIMTAWFKDGVLGSYVYLPDVMG
YGPTLFMIAAIMVVWYLVVTWNEDTNKLIV
>Desulfobulbaceae_bacterium_MBC8317343 330 bp
VKGLCQDEWNAMTTGVIVALFSILIMAWWRPWGAVGAIRNWGDWIIYGV--TPIGFVAGA
FVSACLGNDFAIRVPPVLCKAVAAGILMGIGSALAGGCNVGGFYNAIGNLIGLIFGAIIG
LKYIWSGGAKTEFSLKALCGVVALVALIVGAYSYAGNENSMSGLLLIAAALGYAMQRGRW
CMIQGFREPHMTGDCTLAKSVALSVVIVAIGAVVLKYGVLNPAHYVRGTFGWGAVVGGLI
FGFGAILAGGCGSGSLWRVGEGQVKLWVVVPFFGISNSIMTGWFKDGVLGKAVFLPDVMG
FGGSLFLIIGVMLLWYLIVDWNEDSNKLIV
>Desulfobulbaceae_bacterium_MBV5305113 330 bp
VKDMCRSEWNATVTGVLVAFLSVMIMAWWRPWGAVGAIRNWGDWIMYGITSEPIGFVTGA
FISACLGKDFAFRIPPYRVKAMIAGVLMGIGATLAGGCNVGGMYNAIGNLIGLVAGVLLG
LKLLWDGGSATESLLLYVLGIGAMGGIFWGAYTFAGNTATLSGVILIAAALGYVMQRGRW
CMVQGFREPHMTGDCTLAKSVALSILIVAVGAAVLKYSVLDPANYVRGTFGWGSIVGGFI
FGLGAMLAGGCGSGTLWRVGEGQVKLIMVVPFFAVSNSIMTSWFKAGLLGSHVYLPDVMG
YGGTLFFIAAIMMVWYLVVTWNEETNKLIV
>Desulfobulbaceae_bacterium_MBV5317904 330 bp
IKHLCQDEWNPTITGIVVALLSILIMAWWRPWGAVGAIRNWGDWMLFKAGVLTLGFIGGA
FISACLGGQFAFRFPPVRVKAIIAGILMGIGAALAGGCNVGGMYNAIGNLVGLVPGVLLG
LWLLWDGGSFTEFLIQLVFGIAGLVGVVWCANYYANFKTSLSGILLIAVGLGYTMQRGRW
CMIQGFREPHMTGDCKMAKSVALSIVIVAVGAAILKYSVLDPMNYVRGTFGWGGVVGGFI
FGLGAMLAGGCGSGALWRVGEGQIKLWVAVPFFSLSNSLMLAWFSAGYLGSYLYLPDALG
YGYTMALIVGFALIWYLVVSWNEDSNKLIL
>Desulfobulbaceae_bacterium_MCD6389771 330 bp
AKKLCQSEWNAMVAGIIVGMLSVLIMAWWRPWGAVGAIRNWGDWIMYGVTTAPIGFVGGA
FISACLGHDFAIRIPPRLVKGLIAGILMGIGSTLAGGCNVGGMYNAIGNLFGLVIGVLAG
LKYIWSSGAKTDNGVRTMLGIVALIALIAGAYIYAGNEASLSGILMLAAALGYTMQRGRW
CMVQGFREPHMTGDCTLAKSVALSIFIVAVGATVLKYSVLAPINYVRGTFGWGSIVGGAI
FGFGAMMAGGCGSGALWRVGEGQVKLWVTVLTFGLSNSIMTGWFKDGFLGKYVYIPDTLG
YGVTLLMIGAIMILWYLIVDWNEDSNKLII
>Desulfobulbaceae_bacterium_MCK5192840 330 bp
VKGLCQDEWNAMMTGVIVALFSVLIMAWWRPWGAVGAIRNWGDWIIYGL--APLGFVGGA
FVSACLGNDFAIRIPPVLCKGVAAGIFMGIGSTLAGGCNVGGFYNAIGNLIGLIFGAVIG
LKYIWSGGAKTEFSLKALFGVIALVVLIVGAYKFSGNENSMSGLLLIAAALGYAMQRGRW
CMIQGFREPHMTGDCTLAKSVALSIVIVAIGAAVLKYGVLDPINYVRATFGWGGVVGGLI
FGFGAILAGGCGSGSLWRVGEGQVKLWVVVPFFGISNSLMTGWFKDGVLGKAVFLPDVMG
FGGALFLIIAVMLIWYLVVDWNEDSNKLIV
>Desulfobulbaceae_bacterium_MCP3891138 330 bp
AKELCEKEWNPYVTGVIVAFFSVMIMAWWRPWGAVGAIRNWGDWFMYGVATAPIGFVAGA
FISACLGKDFALRIPPHRVKAVIAGILMGIGATLAGGCNVGGFYNALGNLLGMVFGVILG
LKLLWDGGSKTTTGVIYGLGVFGIVAIIAASYIYAGNEASLSGIILIATCLGYTMQRGRW
CMVQGFREPHMTGDCTLAKSVMLSIVIVAIGAAVLKYAVLASAHYVRGTFGWAGIVGGFV
FGLGAMFAGGCGSGTLWRVGEGQVKLIMVVPFFAITSSIMTAWFRDGVLGSYVYLPEVIG
YGPTLFLIGGAMILWYIIVTWNEETNKLIV
>Desulfobulbaceae_bacterium_MCP4337323 330 bp
IKELCEKEWNPYVTGVVVAFFSVMIMAWWRPWGAVGAIRNWGDWMMYGGATAPIGFVVGA
FISACLGKDFAIRIPPYRVKAVIAGVLMGIGATLAGGCNVGGFYNAIGNLFGLVFGVVLG
LKLLWDGGSKTSPAVIYGLGVLGIVGIVYSSYAYAANEASLSGVILIAACLGYTMQRGRW
CMVQGFREPHMTGDCTLAKSVMLSIVIVAIGAAVLKYAVLATANYVRGTFGWAGVVGGFI
FGLGAMFAGGCGSGTLWRVGEGQVKLMMVVPFFAITSSIMTAWFKDGVLGSYVYMPEVLG
YGPTLLVIGGAMIAWYVVVTWNEETNKLIV
>Desulfobulbaceae_bacterium_MDD5757598 330 bp
VQGLCQDEWSANTVGIIVGLFSVLAAAWWRPWGAVGAVRNWGEWILYGV--APLGFIGGA
FISANLGSNFAIRIPPVWVKAVAAGILMGIGATLAGGCNVGGFYNAIGNLLGLIIGAIAG
LKYIWSGGGKTDKALQGILGLAAIILLIWGARTYSASEGSLGGIMLIAAVLGYSMQRGRW
CMIQGFREPHMTGDCTMAKSVALSVCIVAVGAVVLKYPVLAPNNYVRGTFGWGGVVGGMV
FGFGAMLAGGCGTGTLWRVGEGQIKLWIVVPFFAVSNALMTAWFEKGKLGKAVFLPDTLG
YGGTLALILGAMAIWYVVVDWNEESNKFVV
>Desulfobulbaceae_bacterium_MDH3329001 330 bp
IKELCKKEWDPTVTGIMVALFTILIMAWWRPWGAVGAVRNWGDWILYGIGVLTIGFVGGA
FLSACLGGQFALRFPPTRVKAIIAGILMGIGATFAGGCNVGGMYNALGNLFGLIFGVLLG
LWLLWSGGAKTENAVQFIIGLAVIAAFIWGAYQYANYDTSLSGILLIAVALGYTMQRGRW
CMVQGFREPHMTGNATMAKSVALSICIVAIGAAVLKYGVLAPINYVRGTFGWGGVFGGFM
FGLGAMLAGGCGTGTLWRVGEGQIKLWLVMIVFGVSCSLCSLWVKNEVLGKYVYMPDTLG
YGPALALVLLSMGLWYIIVTWNEDSNKLIL
>Desulfobulbaceae_bacterium_MDH3348828 330 bp
MKNLCRKEWNVMMTGVIIAILSILIMAWWRPWGAVGAVRNWGDWILYYLGYLNLGIIGGA
FVSACLGGQFAFRFPPLRIKAVIAGIFMGVGSALAGGCNVGGMYNAIGNLLGLIFGVVFG
LWLLWDGGAKTDFPVQIVLGIASLALIIWGAYAYVGYDNSLSGILLISAAIGYTMQRGRW
CMVQGFREPHMTGDCSMAKSVMLSIFIVAVGAAILKYGVLHPMNYVRGTFGWWGVLGGFI
FGLGAMLAGGCGSGTLWRVGEGQMKLWLVVPFFGISNSLMITWFKGGVLGSSIYLPDAYG
YGPTLLLVGLSMAIWYLVVTWNEDSNKLIV
>Desulfobulbaceae_bacterium_MDH4316943 330 bp
MKNLCRKEWNAMMTGVIIAILSILIMAWWRPWGAVGAVRNWGDWLLYYLGFLTFGIIGGA
FISACLGGQFAFRFPPVRVKAIIAGILMGIGSALAGGCNVGGMYNALGNLLGLVVGVVLG
LKLLWNGGAKTDFPVQVVLGVASLGLLIWGAYAYAGYDNSLPGILLISAAIGYSMQRGRW
CMVQGFREPHMTGDCTMAKSVALSIMIVAVGAAVLKYGVLDPMNYVRGTFGLWGVLGGFI
FGLGAMFAGGCGSGTLWRVGEGQMKLWLVVPFFGISNSLMSAWFTEGVLGLSVYLPDKFG
YGPALLIIGLAMAIWYIIVTWNEDSNKLIV
>Desulfobulbaceae_bacterium_MDH4320833 330 bp
IKGLCREEWDAMTTGMLIAFLSVIMLAWARPWGAVGAIRNWGEWILYGIGMSPVGFVAGA
FLSANLGGDFALRIPPALIKAVVAGVFMGIGAALAGGCNVGGFYNAIGNLFGLIIGAIIG
LKYIWSGGAKTEGAVQAAFALAAIAGLVWLAGSYGDEGATSSGMLLIAAGLGYAMQRGRW
CMIQGFREPHMTGDCKMAKSVALSIFLLAVGIAVIKFTLRDPMHYVRGTFGWGGFVGGIV
FAFGAMLAGGCGTGTLWRVGEGQIKLWIVVPFFGITNALVSSYFDSSKLGSYVYMPDTLG
YGGSLALVGLAMALWYVVATWNQESNKLVV
>Desulfobulbaceae_bacterium_MDH4332966 330 bp
AKELCQDEWNPYTSGTIVAFLSVMILAWYRPWGATGAVRNWADWMLYGVGLAPIGFVGGA
FLSACFGNNFAFRIPPVLVKAVVAGVFMGVGASLAGGCNVGGFYNAIGNLIGLIVGAIIG
LKYIWAGGAKTEFGTQVVLGIVALLIMIWGAYTYTA--TKMGGVLLLAAGLGYTMQRGRW
CMIQGFREPHMTGNGTMAKSVALSIVLLTIGGVIVKAGINDVAHYVRGTFGWGGLVGGVL
FGFGAILAGGCGTGTLWRVGEGQIKLWIVVPFFGITNSLISQWMSAGKLGSFVYMPDSLG
YGGTLAVIVLLMALWWLVVRWNEDSNKLVV
>Desulfobulbaceae_bacterium_S5133MH15_OEU48119 330 bp
AKEFCEKEWNPYITGVVVAFLSVMIMAWWRPWGAVGAIRNWGDWIMFGGASAPIGFVAGA
FISACLGKDFALRIPPYRVKAVIAGILMGIGATLAGGCNVGGFYNAIGNFFGLVFGVILG
LKLLWEGGSKTSSKVVYIMGTVCTLVLIAAAYIYAGNEASLSGIILIAAALGYTMQRGRW
CMVQGFREPHMTGDCTLAKSVMLSIVIVAIGAAVLKYAVLAPLNYVRGTFGWGGVVGGFV
FGLGAMFAGGCGSGTLWRVGEGQVKLMIVVPFFGIVSSVMTAWFRDGVLGSYVYMPDILG
YGPTLLVIGLAMIAWYLVVTWNEETNKLIV
>Desulfobulbaceae_bacterium_TBV80122 330 bp
AKELCRDKWDPYITGVLIAFLSVIIAAWYTSWGATGPVQNWATWALYGVGLAPIAFIAGA
FVSACLGGNFAFRIPPRLIKAVIAGSLMGIGAILGGGCNVGGFYNALGNLAGLIIGAILA
LKYTWQGGAKTSPSLQIVLGLMALAGLIVGAYAYAGSEETLGGVLLLAAALGYVFQRGRW
CMIQAFREPHMTGDCKMAKSVALSIVLLVMGIAALKAGLVDPAHYLRGVFGWGGVLGGVI
FGFGAVLAGGCGTGTLWRVGEGQIKLWIVVPFFGLGAALTSKFVHGGILGSFIYLPFTLG
YGGSIALIFAAMAAWWLAVAWNEKTQKGVL
>Desulfobulbaceae_bacterium_THB76630 330 bp
LKGMCQTEWNATVTGIVVAFFSVMIMAWWRPWGAVGAIRNWGDWIMYGLTTAPIGFVVGA
FVSACLGREFALRLPPYRIKAVIAGILMGIGAALAGGCNVGGFYNALGNLAGMVLGVVLG
LKLLWDGGSKTEPVLIYLFAIAGILFLVIKAYGFAGNEASLGGIILIAAALGYAMQRGRW
CMVQGFREPHMTGDTTMARSVMLSIMIVAIGAAILKYAVLNAAYYVRGTFGWGGVLGGFI
FGLGAMFAGGCGSGTLWRVGEGQVKLMMVVPFFAVSNSIITKWFVDGVFGSAVFLPDVMG
YGGSLLLIGVFLVIWYLVVVWNEETNKLIV
>Desulfobulbus_propionicus_PID72163 330 bp
FKRLCQDEWNAVTTGIVVALLSILIMAWWRPWGAVGAIRNWGDWILYSAGLLNLGLIGGA
FISACLGGQFAFRFPPVRVKAMIAGVLMGIGSAMAGGCNVGGMYNAIGNLVGLIPGALLG
LWLLWNGGSFTEYPVQIIFGVLGLGVLIWGAVKYAGYETSLSGIVLIATAIGYAMQRGRW
CMIQGFREPHMTGDSTMARSVALSILIVAVGAAVLKYGVLNPAYYVRGTFGHGALIGGFI
FGVGAMMAGGCGSGTLWRVGEGQIKLWLVVPFFALSNSLVDALFKNGWLGARVYLPDVFG
YGWALGIIALFCLVWYLVVSWNEESNKLLL
>Desulfobulbus_propionicus_PIE56105 330 bp
VKGLCKDEWNATITGIIVAILSILIMAWWRPWGAVGAIRNWGDWMLYF--GLKIGFILGA
FISACLGGQFAFRFPPYRVKAILAGILMGIGSTLAGGCNIGGMYNAIGNLLGLVPGVILG
LWLLWSGGSWTEPVFQTIVGIAGIVLLIWASNAYANYTTSMSGIIVLAAGLGYAMQRGRW
CMIQGFREPHMTGDCTMAKSVALSIAIVAVGAAVLKYGVLNPMYYVRGTFGWGGVVGGFL
FGVGAMFAGGCGSGTLWRVGEGQLKLWIVVPFFALSNSIMTAWFKSGILGSYIYLPEVMG
YGPALGLIALFSVVWYLVVSWNEDSNKLIL
>Desulfobulbus_propionicus_PIE58019 330 bp
IKKLCQDEWNAATTGIIVALLSILIMAWWRPWGAVGALRNWGDWILYGIGVLKLGLIGGA
FISACLGGQFAFRFPPVRVKAIIAGILMGLGSALAGGCNVGGMYNAIGNLVGLVPGALFG
LWLLWDGGSFTNYPVQFFFGIVGVGVLIWGCNMYATIENSLCGIVLIAAAIGYTMQRGRW
CMIQGFREPHMTGDSTMARSVALSILIVAAGAAVLKYSVLNPAYYVSSTFGWGAVVGGFI
FGVGAMMAGGCGSGTLWRVGEGQIKLWLVVPFFAISNSLVKAFFKAGWLGKKVYLPDVMG
YGWTLGLIIVFAIVWWLIVSWNEDSNKLLL
>Desulfobulbus_propionicus_PIE60351 330 bp
VKKLCQDEWNAMTTGIIVALLSILIMAWWRPWGAVGAIRNWGDWIFYSIGLLNLGLIGGA
FISACLGGQFAFRFPPVRVKAMIAGVLMGIGSALAGGCNVGGMYNAIGNLVGLIPGALFG
LWLLWGGGSFTNYPVQWIFGVATIVLLIWAASWYANFESSLAGIVLIATAIGYTMQRGRW
CMIQGFREPHMTGDATLAKSVALSIVIVAVGCAVLKYGVLNPAYYVRGTFGWGALFGGFI
FGVGAMMAGGCGSGTLWRVGEGQIKLWLVVPFFALTNSLVDALFKNGWLGKKIYLPEVLG
YDYTLGLIIVFALIWYLIVSWNEDSNKLLL
>Desulfobulbus_sp_F1_MCW5199629 330 bp
IRSVCETEWEANITGVIIALLSILMMVWWRPWGAVGAIRNWGDWILYGLHLAPLGFLGGA
FLSAFVAGQFAFRFPPYRVKGAIAGILMGVGSTLAGGCNVGGMYNALGNLLGIVAGVILG
LWLLWSNGAWTERIVQTLLGLATLLALIAGARWYSGYAASLSGVLLLAAGLGYSMHRGRW
CMIQGFREPHMTGDCTLAKSVALSIFILAIGGAVVKYALLDPAYYVRGTFGWGGVVGGFL
FGLGGMLAGGCGSGTLWRVGEGQLKLWIVVPFFGIANSLMDKLFKAGYLGRKIFMPEVMG
YGWTLGIIAFMMALWYVVVTWNEDSNKLIV
>Desulfobulbus_sp_F4_MCW5200444 330 bp
IREVCEAEWEANITGVIIALLSILMMVWWRPWGAVGAIRNWGDWLIYGVGITPLGFLGGA
FLSAFVGGQFAFRFPPYRVKGAIAGVLMGVGSTLAGGCNVGGMYNAIGNLLGIVAGVILG
LWLIWSNGAWTERIVQTLLGLATLAGLIAWARWYAGYNASLSGVLLIAAGLGYAMHRGRW
CMIQGFREPHMTGDCTLAKSVALSIFILAIGGAVVKYALLDPANYVRGTFGWGGVVGGFL
FGLGGMLAGGCGSGTLWRVGEGQLKLWIVVPFFGIANSLMTKWFKAGILGRFIYMPDTLG
YGLTLGLITFMMALWYVVVTWNEDSNKLIV
>Desulfobulbus_sp_F5_MCW5206271 330 bp
IRRVCETEWEANITGVIIALLSILMMVWWRPWGAVGAIRNWGDWILYGLHLAPIGFLGGA
FLSAFVGGQFAFRFPPYRVKGAIAGILMGVGSTLAGGCNVGGMYNALGNLLGIVAGVILG
LWLLWSNGAWTERIVQTLLGLATLLALIAGARWYSGYAASLSGVLLLAAGLGYSMHRGRW
CMIQGFREPHMTGDCTLAKSVALSIFILAIGGAVVKYALLDPTYYVRGTFGWGGVVGGFL
FGLGGMLAGGCGSGTLWRVGEGQLKLWIVVPFFGIANSLMDKLFKAGYLGRKIFMPEVMG
YSWTLGIIAFMMALWYVVVTWNEDSNKLIV
>Desulfobulbus_sp_HEB49750 330 bp
FKRFCQSEWDATTTGIVVAIFSILIMAWWRPWGAVGAIRNWGDWILYLVGWLTLGFVGGA
FLSACLGGQFALRFPPLRVKAVIAGILMGIGAALAGGCNIGGMYNALGNLIGLVLGAVVG
LWLLWSGGAKTEPVVQGILGIIAIAVMIWGAYTYASFDNSLPGILLISAALGYAMQRGRW
CMIQGFREPHMTGDCTMAKSVALSIAILAVGAAVLKYGVLAPMNYVRGTFGWGGVVGGFV
FGVGALFAGGCGSGSLWRVGEGQIKLWLVVLFFGLSNSVVVAWFRDGVLGKYVYLPDVMG
YGPTLVLILAFLALWYVIVTWNEESNKLLV
>Desulfobulbus_sp_HFQ89760 330 bp
FKRFCQTEWDATTTGIVVALFSILIMAWWRPWGAVGAIRNWGDWILYAAGWLTLGFVGGA
FLSACLGGQFALRFPPFRVKAIIAGILMGIGAALAGGCNIGGMYNALGNLIGLVLGAVVG
LWLLWSGGAKTEPVVQVILGLIALAVMIWGAYAYANFNNSLPGILLISAGLGYSMHRGRW
CMIQGFREPHMTGDCTLAKSVALSIAILAVGAAVLKYGVLAPMNYVRGTFGWGGVVGGFL
FGVGALFAGGCGSGSLWRVGEGQIKLWMVVLFFGLSNSLMVAWFRDGVLGKYVYLPDVMG
YGPALVLILAFMVLWYVIVTWNEESNKLIV
>Desulfobulbus_sp_MBP8815165 330 bp
IKEFCQEEWSPTRTGIVVALLSILIMAWWRPWGAVGAFRNWGDWILWQTGILTLGFIGGA
FISACLGGQFALRFPPVRVKAVIAGILMGIGAALAGGCNVGGMYNAIGNLVGLVPGVILG
LWLLWGGGSFTEVAIQWVLGLAGLAGAIWAAVWYANFDNSLSGILLIAVGLGYTMQRGRW
CMIQGFREPHMTGDCKMAKSVALSILIVAIGAAILKYGVLDPMNYVRGTFGWGGVVGGFV
FGLGAMFAGGCGSGTLWRVGEGQIKLWLVVPFFAISNSLMVAWFDAGWLGKYVYLPDVMG
YGYSLGLIALFAFLWYLVVSWNEDSNKLIL
>Desulfobulbus_sp_MCL2789533 330 bp
IKQLCQEEWNPILTGILVALLSILIMAWWRPWGAVGAIRNWGDWMLWHAGVLTLGFIAGA
FISACLGGQFAFRFPPIRVKAIIAGILMGIGAALAGGCNVGGMYNAIGNLVGLVPGVLLG
LWLLWSGGSWTEYPIQWIFGFAALVGVFWCTHYYANFKTSLSGILLIAVGLGYTMQRGRW
CMIQGFREPHMTGDCKMAKSVALSIIIVAVGAAVLKYGVLDPMNYVRGTFGWGALVGGFI
FGLGAMLAGGCGSGALWRVGEGQIKLWVVVPFFSISNSLMVAWFSAGYLGKYVYLPDVLG
YGYSMALIVGFCTIWYLVVNWNEDTNKLLL
>Desulfobulbus_sp_MDD2463344 330 bp
IRQLCQEEWNATTTGIIVALLSILIMAWWRPWGAVGAIRNWGDWMLWSAGLLKMGFIGGA
FISACLGGQFAFRFPPIRVKAIIAGIFMGIGATLAGGCNIGGMYNAIGNLIGLVPGVIFG
LWLLWSGGSWTEFFIQWIFGIAGLVGLVWAAMYYANFDNSLPAVVVIAAGLGYAMQRGRW
CMIQGFREPHMTGDCKMAKSVALSILIVAIGAAVLKYGVLDPMNYVRGTFGWGGVVGGFI
FGLGAMLAGGCGSGTLWRVGEGQIKLWLVVPFFALSNSLMSAWFTAGYLGSSIYIPDVMG
YGYTLALITGFVTVWYLVVSWNEDTNKLLL
>Desulfobulbus_sp_TB_MCW5211309 330 bp
-MSRFKLPDISIITGIVLGGGAVILTLFGNPVNSGICISCFLENLAGAIQLRPVGFLLGA
FVMAKQSRRFQVTGGSSPLIRFLLGFFMIVGCGVFIGCPIAGDLTAVAALLGMLFGIWLG
GKYISLERAQKLGYILPGIGFLLLLFLFI--FIRQGFSAAQAISLVIGLLIGGLAQRSGL
CITGGIRNFFMFREKTLFSGVVAIFASALLVSLVTQFHME----PGAHHSHLWSFLAMVL
VGLAAVIVDGCPFRQVIKAGQGDVDAGITCFGMVIGAATVVTWQMRG-----------PV
-NGQIATLLGLIFCLTVVLS-YRKARR---
>Desulfobulbus_sp_US4_MCW5201889 330 bp
-MSRLKLPDISIVTGVVLGAGAVLLTLVGNPVNSGICISCFLENLAGALQLRPVGFLLGA
FFMAKQSRRFRVTGGSSPLIRFLLGFFMIVGCGVFIGCPIAGDLTAVAALLGMLFGIWLG
GKYISLDRAQNLGYILPGIGFLLLIFLFL--FIRQGFSAAQAISLAVGLLIGGLAQRSGL
CITGGIRNFFLFREKTLFSGVVAIFVSALMVSLVSQFNME----PGAHHSHLWSFLAMVL
VGLAAVIVDGCPFRQVIKAGEGDVDAGITTFGMVTGAAMVITWQLRG-----------PV
-NGKIATMLGLIFCLIIILS-YRKARVKR-
>Desulfobulbus_sp_WP_306546678 330 bp
IKHLCQEEWNPVITGIIVALLSILIMAWWRPWGAVGAIRNWGDWMLWQAGILTLGFIGGA
FISACLGGQFAFRFPPIRVKAIIAGILMGIGAALAGGCNVGGMYNAIGNLVGLVPGVLLG
LWLLWGGGSWTNYPIQWILGVAGVVGLIWCANYYANFDSSLSGIVLIAAGLGYTMQRGRW
CMIQGFREPHMTGDCKMAKSVALSIVIVAVGAAVLKYSVLDPMNYVRGTFGWGGVVGGFI
FGLGAMLAGGCGSGALWRVGEGQIKLWVAVPFFSLSNSLVSAWFQAGYLGSYVYLPDAMG
YGYTMALIIGFCTLWYLVVTWNEDTNKLLL
>Desulfobulbus_sp_WP_309413371 330 bp
IKHLCQEEWNPTMTGILVALLSILIMAWWRPWGAVGAIRNWGDWMLWHAGILTLGFIAGA
FISACLGGQFAFRFPPIRVKAIIAGILMGIGAALAGGCNVGGMYNAIGNLVGLLPGVLFG
LWLLWSGGSWTEFFIQLIFGIAGVVGIVWCAHYYATFKTSLSGILLIAAALGYTMQRGRW
CMIQGFREPHMTGDCKMAKSVALSILIVAVGAAVLKYGVLDPMNYVRGTFGWGGVVGGFI
FGLGAMLAGGCGSGALWRVGEGQIKLWVAVPFFSISNSLMVAWFSAGYLGKYLYLPDALG
YGYTMALILAFCTIWYLVVTWNEDTNKLLL
>Desulfobulbus_sp_WP_310599712 330 bp
IKHLCQEEWNPTMTGILVALLSILIMAWWRPWGAVGAIRNWGDWMLWHAGILTLGFIAGA
FISACLGGQFAFRFPPIRVKGIIAGILMGIGAALAGGCNVGGMYNAIGNLVGLLPGVLLG
LWLLWSGGSWTEFFIQLIFGIAGLVGVVWCAHYYATFKTSLSGILLIAVGLGYTMQRGRW
CMIQGFREPHMTGDCKMAKSVALSILIVAVGAAVLKYGVLDPMNYVRGTFGWGGVVGGFI
FGLGAMLAGGCGSGALWRVGEGQIKLWVVVPFFSISNSLMVAWFSAGYLGKYLYLPDALG
YGYTMALILAFCTIWYLVVTWNEDTNKLLL
>Desulfocapsa_sp_MBA3008238 330 bp
VKELCQSEWNATVTGVLVAFLSVIIMAWWRPWGAVGAIRNWGDWIMYGITSAPICFVVGA
FISACLGKDFAFRIPPYRVKAVIAGILMGIGATLAGGCNVGGFYNAIGNLIGLVAGVLLG
LKLLWDGGSATESSLIYLLGISALFGIFWWAYSYAGHIVSLSGVIVIAAALGYTMQRGRW
CMVQGFREPHMTGNSTLAKSVALSILLVAIGAAVLKYSALDPANYVRGTFGWGGVVGGFI
FGLGAMLAGGCGTGTLWRVGEGQVKLIMVVPFFAISNSIMTAWFKAGLLGSKVYLPEVMG
YGGTLFFIAAIMGIWYLVVTWNEDTNKLIL
>Desulfocapsa_sp_MBL4902122 330 bp
VKDCCKSEWNPMITGVIVAFLSVLMMAWWRPWGAVGAIRNWGEWIIYGLNTAPVGFIAGA
FISACLGKDFAFRIPPYRVKAVIAGILMGIGAALAGGCNVGGMYNAIGNLIGLTAGVLLG
LKLLWDGGSGTNNILQSILAIAGIAVLIWGAFTWAGDKASLSGIIMIAAGLGYAMHRGRW
CMVQGFREPHMTGDCTLAKSIALSILLLAIGGAVLKYSVLHPANYVRGTFGWGGIVGGFI
FGLGAMLAGGCGTGTLWRVGEGQIKLIMVVPFFGIANSLMSKWFQEGGLGSYVYLPDVMG
YGGTLALIAFIMMIWYLVVTWNEDTNKLII
>Desulfocapsa_sp_MCF8056088 330 bp
VKSCCQSEWNPTATGAIVAFLSVLIMAWWRPWGAVGAIRNWGDWIIYGLNTAPIGFIAGA
FISACLGKDFALRIPPYRVKAVLAGIFMGIGAALAGGCNVGGMYNAIGNLIGLVAGVVLG
LKLLWDGGSGTNNPLQNILALAALAAVIWGAYTYAGNEASLSGIIMIAAGLGYTMQRGRW
CMVQGFREPHMTGDCTLAKSVALSILLLAIGGAVLKYAVLHPANYVRGTFGWGSVVGGFI
FGLGAMLAGGCGSGTLWRVGEGQVKLIMVVPFFGIANSLMTTWFKEGGLGSYVYLPDVMG
YGGTLAMIAFIMMVWYLVVTWNEDTNKLIV
>Desulfocapsa_sp_MCK5070336 330 bp
VKDCCKSEWNPTVAGVIVAFLSILIMAWWRPWGAVGAIRNWGDWIIYGLNTAPIGFIVGA
FISACLGKDFALRIPPYRVKAVIAGILMGIGATLAGGCNVGGMYNAIGNLIGLVIGVLLG
LKLLWDGGSGTNGAVQNIFAVVALGVLIWGAFSWAGDKASLSGIIMIAAGLGYTMQRGRW
CMVQGFREPHMTGDCTLAKSVALSILLLAIGGVVLKYSVLHPVNYVRGTFGWGSVVGGFI
FGLGAMLAGGCGSGTLWRVGEGQVKLIMVVPFFAISNSLMTKWFQEGALGSYVYLPDVMG
YGGTLAMIAGIMMVWYLVVTWNEDTNKLIV
>Desulfocapsa_sulfexigens_HIP40095 330 bp
VKSCCQSEWNPTVAGAIVAFLSLLIMAWWRPWGAVGAIRNWGDWIIYGLNTAPIGFIGGA
FISACLGKDFALRIPPYRVKAVLAGILMGVGATFAGGCNVGGMYNAIGNLIGLVAGVLLG
LKMLWDGGSGTNNGVQNVLAIGAIALLIWGANTYAGNEASLSGIVMIAAALGYTMQRGRW
CMVQGFREPHMTGDCTLAKSVALSILLLAIGGVVLKYSVLHPANYVRGTFGWGSVVGGFI
FGLGAMLAGGCGSGTLWRVGEGQVKLIMVVPFFAISNSLMTKWFQEGFLGSYVYLPDVLG
YGGTLALIAFIMMIWYLVVTWNEDTNKLIV
>Desulfocapsa_sulfexigens_HIQ36728 330 bp
VKDCCKSEWNPTITGVIVAFLSILIMAWWRPWGAVGAIRNWGDWIIYGLNTAPIGFVGGA
FISACLGKDFALRIPPHRVKAVIAGILMGIGATLAGGCNVGGMYNAIGNLIGLTAGVLLG
LKLLWDGGSGTNNAVQSLLALAALAVLIWGAFTWAGDKASLSGIIMIAAALGYTMQRGRW
CMVQGFREPHMTGDCTLAKSVALSIVLLAIGGIVLKYSVLHPINYVRGTFGWGSVVGGFI
FGLGAMLAGGCGSGTLWRVGEGQVKLIMVVPFFAISNSLMTKWFQEGALGSYVYLPDVMG
YGGTLALIAFIMMLWYLIVTWNEETNKLIV
>Desulfocapsaceae_bacterium_MDD3815026 330 bp
VKDLCQSEWNATVTGVIVAFLSVMIMAWWRPWGAVGAIRNWGDWIMYGITSAPVGFIAGA
FISACLGKDFAFRIPPYRVKAVIAGTFMGVGSTLAGGCNVGGMYNAIGNLIGLVAGVLLG
LKMLWDGGSATETALIYLLGVAAMGGVFWGAYTFAGMSASLSGIIVIAAGLGYAMQRGRW
CMVQGFREPHMTGDCTLAKSVALSILIVAIGAAVLKYSVLAPMNYVRGTFGWGSVVGGFI
FGLGAMLAGGCGSGTLWRVGEGQVKLMMVVPFFAVSNSIMTAWFKDGVLGSYVYLPDVMG
YGGTLFFIAAIMMIWYLVVTWNEDTNKLIV
>Desulfocapsaceae_bacterium_MDO8948413 330 bp
VKELCQSEWNATVTGVLVAFLSVIIMAWWRPWGAVGAIRNWGDWIMYGITSAPICFVVGA
FISACLGKDFAFRIPPYRVKAVIAGILMGIGATLAGGCNVGGFYNAIGNLIGLVAGVLLG
LKLLWDGGSATESSLIYLLGVSALVGIFWWAYSYAGHIVSLSGVIVIAAALGYTMQRGRW
CMVQGFREPHMTGNSTLAKSVALSILLVAIGAAVLKYSALDPANYVRGTFGWGGVVGGFI
FGLGAMLAGGCGTGTLWRVGEGQVKLIMVVPFFAISNSIMTAWFKAGLLGSKVYLPEVMG
YGGTLFFIAAIMGIWYLVVTWNEDTNKLIL
>Desulfocapsaceae_bacterium_MDO9042697 330 bp
VKELCQSEWNGTVTGVLVAFLSVMIMAWWRPWGAVGAIRNWGDWIMYGITSAPIGLIAGA
FISACLGKDFAFRIPPYRVKAVIAGIIMGIGATLAGGCNVGGFYNAIGNLIGLVAGVLLG
LKLLWDGGSATETVLVYLLGVAAMVGVFWGAYSFAGSTATLSGVIVIAAALGYVMHRGRW
CMTQGFREPHMTGDCTLAKSVILSIVIVAIGAAVLKYSVLDPANYVRGTFGWGSIVGGFI
FGLGAMLAGGCGSGTLWRVGEGQVKLMMVVPFFAISNSIMTAWFRAGLLGSKVYLPDVMG
YGGTLFFIAAIMMIWYLVVTWNEDTNKLIV
>Desulfocicer_vacuolatum_WP_084067816 330 bp
ARKIFEQDWPAWLAGIFLAVLALLIFLWDTPWGIAGGYRNWGDWFLYGVGVKPFGIFAGA
LMSALMSRQFKIRRAPSLAKGIMGGVLMGCGAAFAGGCNVGGFYTATGMLMGLGAGAWIG
LRYLKLV---LKDKVQPYIGAGLFIAVVVAFYLYSSIDSTLGGILFFGFLIGLVMHRSRF
CFVRAFRCPFMTGEADMVKVVAMSLMIYGMGSAVIKWAIKDPMVGVYHPFFLGSLGGGLI
FGVGMILAGGCASSTLWRIGEGHVKLVMTLMGFSLANALTQKFIAVNKIGKGVFMPDLFS
WGMTIPLFIIFFLVWVFVAIWNEESEKFVI
>Desulfofustis_limnaeus_WP_284152407 330 bp
LKGLCQSEWNPTVTGIVVGFLSVLIMAWWRPWGAVGALRNWGDWMYYGLASAPIGFVLGA
FISACLGREFALRIPPYRIKAVIAGILMGIGASMAGGCNVGGFYNALGNLLGLVFGVILG
LKLIWDGGARTEKVVVSLLGIAAIVFLVWKAYAFAANEATLGGVIMIAAALGYAMQRGRW
CMVQGFREPHMTGDCTMAKSVMLSILVVAIGAAVLKYAVLDPAHYVRGTFGWGGVVGGFI
FGIGAMFAGGCGSGTLWRVGEGQVKLMIVVPFFALSTSLVTAWFQDGGLGKYIYLPDVFG
YGPTLLLIAVFLLLWYLVVTWNEETNKLIV
>Desulfofustis_sp_MBE0585342 330 bp
LKGLCQSEWNPTVTGITVGFFSVLIMAWWRPWGAVGALRNWGDWMMYGLASAPIGFILGA
FVSACLGKEFALRIPPYRLKAVIAGILMGIGASLAGGCNVGGFYNAIGNLFGLVFGVILG
LKLIWDGGARTEKVVISLLGLGAIVYLVWQAFGYAANEATLGGVILIAAALGYTMQRGRW
CMVQGFREPHMTGDCTMAKSVMLSIMVVAIGAVVLKYAVLNPMHYVRGTFGWGAVVGGFI
FGIGAMFAGGCGSGTLWRVGEGQVKLMIVVPFFALSTSMLTAWLQDGMLGKYVYLPDVIG
HGPTLLLIAVFLLIWYLVVTWNEETNKLVV
>Desulfofustis_sp_MCG6931251 330 bp
AKGLCQSEWNATVTGLVVGLLSVLIMAWWRPWGAVGALRDWGDWIMYGITSAPIGFVLGA
FISACLGKEFALRIPPYRVKAVIAGILMGIGATLAGGCNVGGFYNAIGNLIGLIFGVILG
LKLLWDGGAKTEIAVTYLLGIAAILFLVFKSYGYAANDASLSGVILIAAALGYAMQRGRW
CMVQGFREPHMTGDCTMAKSVMLSILVVAIGAAVLKYEVLAPIYYVRGTFGWAGIVGGFI
FGLGAMFAGGCGSGTLWRVGEGQVKLIMVVPFFAISSSIMTAWFKDGVLGKYVYMPDALG
YGPTLLIIAVIMLIWYLVVTWNEETNKLIV
>Desulfofustis_sp_NNK12861 330 bp
AKGFCETEWNATVTGLVVGFFSVMIMAWWRPWGAVGAIRNWGDWIMYSITSAPVGFVLGA
FVSACVGKEFALRIPPYRVKAVIAGILMGIGATLAGGCNVGGFYNAIGNLFGLVFGVVLG
LKLLWDGGAKTNMPLIYLFGAAATLFLLYAAYAFSGNEASMGGLILIAAALGYAMQRGRW
CMVQGFREPHMTGDTTMARSVMLSIMVVAVGAAILKYEVLAPINYIRGTFGWGGVVGGFI
FGLGAMFAGGCGSGTLWRVGEGQVKLMIVVPFFGIASSILTSWFRDGVLGSYVYMPEVMG
YGPTLLLIGLAMLIWYLVVTWNEETNKLIV
>Desulfogranum_japonicum_WP_232363735 330 bp
VKRLCQDEWNAATTGVIVALLSILIMAWWRPWGAVGAIRNWGDWILYGIGILKLGLIGGA
FISACLGGQFAFRFPPVRVKAMIAGVLMGIGAALAGGCNVGGMYNAIGNLVGLVPGAIFG
LWLLWGGGSFTNYPIQWVVGVAGVVGLVWAALQYANMENSLCGIVLISAAIGYAMQRGRW
CMIQGFREPHMTGDSTMARSVALSIVIVAVGAAVLKYGVLNTAYYVSPTFGWGAVVGGFI
FGVGAMMAGGCGSGTLWRVGEGQIKLWLVVPFFAVSNSLMKAFFKAGWLGKQVYLPDVMG
YGWTLGLIIIFAVIWWLIVSWNEDSNKLLL
>Desulfogranum_marinum_WP_205222388 330 bp
IKKLCQDEWSATTTGIVVALLTILIMAWWRPWGAVGAIRNWGDWMLHGVGILKLGLIGGA
FISACLGGQFAFRFPPVRVKAMIAGVLMGIGAALAGGCNVGGMYNAIGNLVGLIPGALFG
LWLLWGGGSFTNYPVQFIFGVGGIGVLIWGAAKYAGYEASLSGLVLIATGIGYAMQRGRW
CMIQGFREPHMTGDSTMARSVALSILIVAIGAAVLKYGVLLPMNYVRGTFGWGGVVGGFI
FGVGAMMAGGCGSGTLWRVGEGQIKLWLVVPFFGISNSLVVALFKNGWLGKYVYMPDVFG
YGYTLGIIVLFAALWYLIVSWNEDSNKLLL
>Desulfolucanica_intricata_WP_066638568 330 bp
----MRNKMLIVTTGGVVGLLGVLLVALGNPANMGYCIACFLRDISGALGLRPIGLILGA
FGSALASRDFRVVGGSNTLARFTLAFFGIIGMLVFLGCPLGGDLNALVGFAGLIVGIAVG
IMFLYLGRAIPQGYIFPIIAIILLSFLLI--FIFFSQEASMAISLAAGLLVGVLAQRSRL
CMVGGIRDLIFFRDTHLLSGFVAMLVVATVGNLIVNFNFE----PIAHNDGLWNFLGMTL
AGFAAILLGGCPLRQIISASEGNTDSVITVLGFMAGAAFAHNYGLAG-----------VP
-SGQIAVVIGLLVVLAIGVI-GLQGSKALG
>Desulfomicrobium_macestii_WP_192622822 330 bp
VKNVFATSLGILAVGAIIGVVAGFLQKFGNPANMGICVACFGRDIAGALGLRPIGFVLGS
FAAALAFKEFKPSGGSAPITRFVLGMIAMIGALVFLGCPWGGDGNALFGLLGLVTGVWIG
TLFFFLGRTQVQGLLLPLMMLGLLALRLISGVLWYSLKGAAALSLGAGLGIGFLAQRSRF
CTMGAIRDVLLFNQWYLMTGFLALLVAALVTNVLLQFNFE----PVAHTMWFWNFAGMLM
AGLAFALAGGCPGRQLFMSGEGNSDAGIFVLGSIVGAGIAHNFGLAG-----------IG
-HGMAAVVIGMVVLVFIGVT-NRK------
>Desulfomicrobium_norvegicum_WP_092189582 330 bp
VKNVFATSLGILAVGAIIGVVAGFLQKFGNPANMGICVACFGRDIAGALGLRPIGFVLGS
FAAALAFKEFKPSGGSAPITRFVLGMIAMIGALVFLGCPWGGDGNALFGLLGLVTGVWIG
TLFFFLGRTQVQGLLLPLMMLGLLALRLVSGVLWYSLKGAAALSLGAGLGIGFLAQRSRF
CTMGAIRDVLLFNQWYLMTGFLALLVAALVTNVLLQFNFE----PVAHTMWFWNFAGMLM
AGLAFALAGGCPGRQLFMSGEGNSDAGIFVLGSIVGAGIAHNFGLAG-----------IG
-HGMAAVVIGMVVLVFIGVT-NRK------
>Desulfonatronospira_sp_MSAO_Bac3_WP_287042532 330 bp
ARKVFQNSWPIWLAAVFLAILALMIFLWDSMWGITGGFRNWGDNFFYLIGLRPIGLVLGA
LAAALMAGQFKLRNSSWYLKGIAGGGLMGIGAAIASGCNIGGFYNAIGMFIGLGIGAYIG
LRILQTAAPPSEGKISPFAGGLVLVLILTTFYLYSVQGTVLGGLLFFGALIGITMQRARL
CFARAFREPFMTGDAEMVRAIALSLLIYGMGSAVIKYNIQPETMGVFHPFWLGSLLGGII
FGIGMLLAGGCGSGSLWRAGEGHIKLIIAVVSFALFNSLGFAFLERQWLGSGVFMPDVFG
WPLALAVFVLIPVAWALWAIWNEKSEKFVI
>Desulfonatronospira_sp_WP_291319542 330 bp
ARKVFQNSWPIWLASIFLAILALMIFLWDSMWGITGGFRNWGDNFFYMIGLRPIGLVLGA
LAAALLAGQFKLRGSSWYFKGLGGGVLMGIGAAIAAGCNIGGFYNAIGMFIGLGIGAYIG
LRILQTAAPPSEGKLSPYAGGLILVLILAAFYLYSVQGTVIGGLLFFGTLIGITMQRARL
CFARAFREPFMTGDAEMVRAIALSLLIYGMGSAVIKYNIQPETMGVFHPFWLGSLLGGII
FGIGMLLAGGCGSGSLWRAGEGHIKLIIAVASFSLSNSLGFAFLEREWLGSGVFMPEVFG
WPVALAVFVIIPVAWALWAIWNEKSEKFVI
>Desulfonatronovibrio_sp_MSAO_Bac4_RQD67064 330 bp
VRKVFERSWPGWLAGIFLAILALLIFMWHGPWGITGGYRNWGDWILYGLGLKPIGLFVGA
MASALMGRQFKVRMAPPYLKGIAGGAFMGFGAALAAGCNIGGFYNAIGMFIGLGVGAYLG
LRFLQARPPKADGRVSPFIGGAVLIMVIATFYIFSAKGTQIGGLLFFGALIGITMHRSRM
CFVRAFREPFMTGDAEMIRVIAMSLMIYGLGSAVIKWNLQPDVMGVYHPFWFGSLTGGVI
FGFGMLLAGGCGTGSLWRAGEGHTKLMVTLISFAVFNSTGYKIVHNGILGSGKFMPAVFG
WEFALPLYVLIMLAWVFWAIWNEKTEKFVI
>Desulfonatronum_sp_HDQ41174 330 bp
VKNVFATSIGIIAVGSIIGIVAGFLQKFGNPANMAICVACFGRDIAGAIGLRPIGFVLGA
FGAALAFKEFKPSGGSAPITRFVLGMIAMIGALVFLGCPWGGDGNALFGLGGLVVGVWIG
TLFFYLGRSHVQGLMLPLIMLGLLILRLISGVLWYSLSGAAAFSLAAGLGIGFLAQRSRF
CTMGAIRDVLLFRQWYLMFGFIALLVAALLINLVLQFKFD----PVAHTMWFWNFAGMLM
AGLAFALAGGCPGRQLFMSGEGNSDAGVFSLGLIVGAGVAHNFGLAG-----------IG
-HGVAAVVIGMAVLVFIGVT-NSKRS----
>Desulfonatronum_sp_SC1_WP_107736156 330 bp
VKNIFATTLGIIAVGSIIGVVAGFLQQAGNPANMAICVACFGRDIAGAIGIRPLGFVLGS
FAAALAFKEFKPSGGSAPVTRFVLGMIAMIGALVFLGCPWGGDGNALFGLAGLAAGVWIG
TLFFFLGRGQVQGLMIPLLMLGLLALRLLSGVLWYSLSGAAAFSLAAGLGIGFLAQRSRF
CTMGAIRDVILFRQMYLMYGFIALLVAAFITNLFLQFNFE----PVAHTMGLWNFLGMVV
AGLAFALAGGCPGRQLFMTGEGNTDAGIFALGLLAGAALAHNFGLAG-----------IG
-HGMAAVIIGLAVLVFIGVA-NCKKS----
>Desulfonatronum_thioautotrophicum_WP_045223021 330 bp
VKNIFATTLGIIAVGSIIGVLAGFLQQAGNPANMAICVACFGRDIAGAIGFRPLGFVLGS
FAAALAFKEFKPSGGSAPATRFVLGMIAMIGALVFLGCPWGGDGNALIGLAGLVAGVWIG
TLFFYLGRSQVQGLMLPLIMAGLLALRLISGVLWYSLSGAAAFALAAGLGIGFLAQRSRF
CTMGAIRDIILFRQMYLMYGFIALLVAAFITNLALQFNFE----PVAHTMWFWNFMGMVT
AGLAFALAGGCPGRQLFMSGEGNADAGVFVLGLLAGAALSHNFGLAG-----------IG
-HGMAAVIIGMAVLLFIGAA-NCKRS----
>Desulfonatronum_thiosulfatophilum_WP_092123876 330 bp
VKNIFATTIGIIAVGSVIGVLASFLQNAGNPTNMGICVACFGRDIAGSVGMRPLGFVLGS
FGAALMFKEFKPTGGSAPLTRFVLGMIAMIGALVFLGCPWGGDGNALFGLAGLAAGVWIG
TLFFFLGRSQVQGLMLPLIMVGLLALRLISGVLWYSLSGAAAVAMAAGLGIGFLAQRSRF
CTMGAIRDVLLFRQWYLMFGLIALLVAAWAANLFLQFNFE----PVAHTQWYWNFAGMAV
AGLAFALAGGCPGRQLFMSGEGNSDAGVFALGLIVGAAVAHNFGLAG-----------IG
-NGMAAVIVGFAILLFIGVT-NCKRS----
>Desulfonatronum_zhilinae_SMP46283 330 bp
VKNIFATTLGIIAVGSIIGVVAGFLQQSGNPANMGICVACFGRDIAGAIGIRPLGFVLGS
FAAALAFKEFKPIGGSAPVTRFVLGMIAMIGALVFLGCPWGGDGNALFGLAGLAAGVWIG
TLFFFLGRGQVQGLMIPLLMLGLLALRLLSGVLWYSVSGAAAFALAAGLGIGFLAQRSRF
CTMGAIRDVILFRQMYLMYGFIALLVAAFITNLVLQFNFE----PVAHTMGLWNFMGMVV
AGLAFALAGGCPGRQLFMSGEGNTDAGIFALGLLAGAALAHNFGLAG-----------IG
-NGMAAVIIGLAVLLFIGVV-NCKKS----
>Desulfopila_sp_IMCC35008_WP_163335928 330 bp
AKGLCQSEWNATVTGVIVGFLSVMIMAWWRPWGAVGAIRNWGDWIMYGVASAPLGFVLGA
FISACLGKDFALRVPPYRVKAVIAGILMGIGASLAGGCNVGGFYNAIGNLFGLVFGVVLG
LKLLWDGGSKTSTGTLPFIGIAAIVALVAGAYAYAGNEASLSGVLVIAAALGYAMQRGRW
CMVQGFREPHMTGDCTMAKSVMLSIMVVAVGAAVLKYAVLATAHYVRGTFGWGGVVGGFL
FGLGAMFAGGCGSGTLWRVGEGQVKLMMVVPFFAISNSIVTAWFKDGVLGSYVYLPDVMG
YGPTLLLIGAFLVVWYLVVTWNEDTNKLIV
>Desulfoprunum_benzoelyticum_WP_183348447 330 bp
GKNIFATRWGIIGVGACIGILAPLLQKLGNPGNMGICVACFERDIAGGLGLRPIGFVLGA
LVAAYLCKEYRPRAGSAPIVRFVLGVFAMIGALVFLGCPWGGDGNAILGLAGLTFGIWIG
TLFLYLGRSQTTGWMLPLIMIGFLVLLLINGVLFYSLKGSMAVSLAVGLGIGFLAQRSRF
CTMGAIRDVVLFGQTHLLSGLLALLVSAFLTNLALQFKFA----PVAHTQHIWNFAGMAL
SGLAFALAGGCPGRQLFLAGEGDGDAAVFVMGMIVGAGIAHNFGLAG-----------VG
-YGVPAVIVGFLVCLFIGFT-MRRKSA---
>Desulforamulus_ferrireducens_WP_077715155 330 bp
----MKNKLLIVATGGIVGLLGVFLVTMGNPANMGYCIACFLRDITGALGLRPIGLVLGA
FFSALFSREFRVVGGSNTLARFTLAFFGIIGMLVFLGCPVGGDLNALVGLAGLIVGVAIG
TMFLYLGRALPQGFIFPSIAVVLLVFLLV--FIFFSQEGSLAISLAAGLLVGVLAQRSRL
CMVGGIRDLIFFRDTHLLSGFVTMLIVAALGNVIINFNFE----PIAHTDGLWNFLGMTL
AGLAATLLGGCPLRQLISASEGNTDSVITVLGFVAGAAFAHNFGLAG-----------VP
-AGQVAVILGLLVVAAIAVI-GLQGSKAIG
>Desulforapulum_autotrophicum_WP_015906254 330 bp
VKNVFATRWGIIGVGAFIGIAAALLQKFGNPGNMGICVACFERDIAGAMGFRPIGFVLGS
LVAALSFNEFRPRCGSAPVVRFILGMIAMIGALVFLGCPWGGDWNAVVGLLGLAAGIWIG
VQFLYLGRTQPSGFTLPLVMVGLLVLMIITGVLFYSLKGAMAISLGIALVVGFIAQRSRF
CTMGALRDLILFKQVHLFSGFMALLVFALGTNLVVQFHFE----PVAHTMHIWNFAGMLV
AGLAFALAGGCPGRQLFLAGEGDGDAAVFVFGMIAGAAVAHNFGLAG-----------VG
-HGIAGVFIGLAICLFIGFF-MGKKVQKR-
>Desulforhopalus_sp_IMCC35007_WP_136870624 330 bp
AKELCEKEWNPYVTGVVVAFFSVMMMAWWRPWGAVGAIRNWGDWIMYGAASAPIGFVVGA
FISACLGKDFALRIPPYRVKAVIAGILMGIGATLAGGCNVGGFYNALGNLFGLVFGVILG
LKLLWDGGSKTSKGVIYGLGVLGIIGIIAASYAYAGNEASLSGVILIAACLGYTMQRGRW
CMVQGFREPHMTGDCTLAKSVMLSIVIVAIGAAVLKYAVLATANYVRGTFGWGGIVGGFI
FGLGAMFAGGCGSGTLWRVGEGQVKLMMVVPFFSITSSIMTAWFRDGVLGSYVYLPEALG
YGPTLFVIAGVMVLWYLIVTWNEETNKLIV
>Desulforhopalus_sp_NOR26595 330 bp
IKELCEKEWNPYITGVIVAFFSVMIMAWWRPWGAVGAIRNWGDWMMYGGASAPIGFVVGA
FISACLGKDFALRVPPHRVKAVIAGVLMGIGATLAGGCNVGGFYNALGNLFGLVFGVILG
LKLLWDGGSKTTPAVIYGLGVLAIVGVVLASYIYAGNEASLGGVILIAACLGYTMQRGRW
CMVQGFREPHMTGDCTLAKSVMLSIVIVAIGAAVLKYAVLATANYVRGTFGWAGILGGFI
FGLGAMFAGGCGSGTLWRVGEGQVKLMMVVPFFAITSSIMTAWFRDGVLGSYVYMPDAFG
YGPTLFIIAGAMIAWYVVVTWNEETNKLIV
>Desulfosarcina_cetonica_VTR67087 330 bp
MKNVFASRWGIISVGGLIGILAALLQKMGNPGNMGICVACFERDIAGALGLRPIGFVLGS
MLAAYLFKEYRPRVGSAPIVRFILGAFAMIGALVFLGCPWGGDGNAIFGLLGLAAGIWIG
TLFLYLGRTQTTGWMLPLVMVGLLLLILVNDILFYSIKGAMALALIVGLGIGFLAQRSRF
CTMGAIRDLVLFGQTHLLSGFISLLVFAFLTNLALQFHFA----PVAHTMQTWNFAGMML
AGLAFALAGGCPGRQLFLSGEGDGDAAVFVLGMIVGAGFAHNFGLAG-----------IG
-HGMAAVIVGMAVCLFIGFT-MRQTTK---
>Desulfosarcina_widdelii_WP_155304239 330 bp
MKNFFASRWGIISVGAIIGILAALLQKLGNPGNMGICVACFERDIAGALGLRPIGFVIGS
MIAAYMFKEFRPRVGSAPIVRFVLGAFAMIGALVFLGCPWGGDGNAILGLLGLTGGIWIG
TLFLYLGRTQNTGWMLPLIMLGFLILTLMSGVLFYSLKGAMAIALIVGLGIGFLAQRSRF
CTMGAIRDVVLFGQTHLLTGFLSLVVFAFLTNLALQFHFA----PVAHTMHVWNFAGMVL
AGLAFALAGGCPGRQLFLSGEGDGDAAVFVLGMIVGAGFAHNFGLAG-----------VG
-HGIAAVVVGLVVCLFIGFT-MRKKAS---
>Desulfoscipio_gibsoniae_WP_006524302 330 bp
---MYKQRLLIISAGGILGLLAVILVLMGNPANMGYCIACFLRDISGGLGLRPIGLVLGA
FIASQATREFRAIGGSSSFTRFTLGFFAMMGMLVFLGCPVGGDLNAGVGLIGLVAGVAVG
VWFLFLGRAVPQGYLFTAFMAVLFSLLLA--FLFFSEQGSMALALAAGLAVGVLAQRSRL
CMVGGIRDFIIMRDGYLLYGFLTIFIVALLGNLAVAFHFV----PVAHTDGLWNFLGMAL
AGWAAVLLGGCPLRQLVAAAEGNTDCAVTIMGLMVGAAVSHNFGLAG-----------VP
-PGQVAVVLGMLVVFAIGMI-NRPAV----
>Desulfosediminicola_flagellatus_WP_136809148 330 bp
AKGFCQTEWNPTVTGVVVAFLSVMIMAWWRPWGAVGALRSWGDWIMYGISSAPIGFIVGA
FISACVGKEFALRVPPYRVKAVIAGILMGIGASLAGGCNVGGFYNAIGNLLGLVFGVVLG
LKLLWDGGAKTSSPVVSVFALLGIAGLVAGAYGYAGFESSLSGILLLAAALGYTMQRGRW
CMVQGFREPHMTGDCTMAKSVMLSIVIVAIGAAVLKYAVLAPMNYVRGTFGWGSIVGGFL
FGLGAMFAGGCGSGTLWRVGEGQVKLMMVVPFFAVSTSMMTAWFRDGVLGSYVYLPDVLG
YGPTLTLIAGSMIIWYLAVSWNEDTNKLIV
>Desulfosporosinus_fructosivorans_WP_135546021 330 bp
-----------------MK-----------------------------------------
--------------KSLQ------------------------------------------
------------------------------------------------------------
------------------------------------------------------------
------------------------------------------------------------
WIGAIFLGVLNILVLIARGKW----GTSLG
>Desulfosporosinus_fructosivorans_WP_135546022 330 bp
-----------------ME-----------------------------------------
------------------------------------------------------------
------------FRSQWKWNIGFILFVTLL---TL---IRLTLITALGISLGFVLQKSRF
CLVSALRDPILIGMTQLTRAFLLLLGISILGFALVSWG--IPLVLNVFPLGVHTVVGGLL
FGIGMVLAGGCTSGILMRIGEGFAMQWVAFFGLVLGVVLGERSVI--GEWPGIFLPDILG
WIPTLILEISALLVLWQLARW-QQKQLGE-
>Desulfosporosinus_metallidurans_WP_075363711 330 bp
-----------------MG-----------------------------------------
------------------------------------------------------------
------------FHSQQKWNLGFIVFLSLL---VL---IHLTLIFALGISLGFVLQKSRF
CLVSALRDPILIGMTQLTRAFLLLLGISILGFALVSWG--IPLILNVFPLGVHTVVGGLL
FGIGMVLAGGCSTGILMRIGEGFAMQGVAFFGLVVGAVLGERSLI--GEWPGIFLPDLLG
WVPTLILEIAMLVALWQLAKW-QNKQLGE-
>Desulfosporosinus_nitroreducens_WP_252469041 330 bp
-----------------MS-----------------------------------------
------------------------------------------------------------
------------FHSQRKWNIGFILFLTLL---VL---IRLTLITALGISLGFVLQKSRF
CLVSALRDPILIGMTQLTRAFLLLLGISILGFALVSWG--IPLSLNVFPMGVHTVVGGLL
FGIGMVLAGGCSTGIIIRIGEGFAMQMLAFFGLAVGSVLGERSLK--GEWPGIFLPDIFG
WVPTLILEIIVLLTLWQLARW-QKKQLGE-
>Desulfosporosinus_nitroreducens_WP_302048815 330 bp
-----------------MS-----------------------------------------
------------------------------------------------------------
------------FHSQRKWNIGFILFLTLL---LL---IRLTLITSLGISLGFVLQKSRF
CLVSALRDPILIGMTQLTRAFLLLLGISILGFALVSWG--IPLSLNIFPMGVHTVVGGLL
FGIGMVLAGGCSTGIIIRIGEGFAMQMLAFFGLAVGSVLGERSLK--GEWPGIFLPDIFG
WVPTLILEIIVLLTLWQLARW-QKKQLGE-
>Desulfosporosinus_sp_BICA1-9_WP_034145421 330 bp
-----------------ME-----------------------------------------
------------------------------------------------------------
------------FHSQRKWNIGFILFLTLI---AL---IRLTLLLTLGIALGFVLQKSRF
CLVSAVRDPILIGMTQLTRAFLLLLGISILGFALVSWG--IPLSLNVFPLGVHTLVGGLL
FGIGMVLAGGCSTGIIIRIGEGFAMQLVAFFGLVVGSVIGERSVI--GEWPGIFLPDMFG
WVPTLILEIIALSALWQLARW-QKKQLGE-
>Desulfosporosinus_sp_BRH_c37_KUO74990 330 bp
-----------------ME-----------------------------------------
------------------------------------------------------------
------------FRSQRKWNIGFILFLTLL---AL---IRLTLILVLGISLGFVLQKSRF
CLVSALRDPILIGMTQLTRAFLLLLGISILGFALVSWG--IPLSLNVFPFGVHTVVGGLL
FGIGMVLAGGCSTGILIRIGEGFAMQLVAFFGLAVGSVLGERSVK--GEWPGIFLPDILG
WVPTLILEIIALSALWQWARW-QKKQLGE-
>Desulfosporosinus_sp_I2_WP_045573058 330 bp
-----------------ME-----------------------------------------
------------------------------------------------------------
------------FRSQRKWNIGFILFLTLL---AL---IHLTLIMVLGISLGFVLQKSRF
CLVSALRDPILVGMTQLTRAFLLLLGISILGFALVSWS--IPLSLNIFPFGVHTVVGGLL
FGIGMVLAGGCSTGILIRIGEGFAMQLVAFFGLAVGSVLGERSVK--GEWPGIFLPDILG
WVPTLILEIIALSALWQWARW-QKKQLGE-
>Desulfosporosinus_sp_MCO5387689 330 bp
-----------------MS-----------------------------------------
------------------------------------------------------------
------------FHSQRKWNIGFILFLTLL---VL---IRLTLITALGINLGFVLQKSRF
CLVSALRDPILIGMTQLTRAFLLLLGISILGFALVSWG--IPLSLNVFPMGVHTVVGGLL
FGIGMVLAGGCSTGIIIRIGEGFAMQMLAFFGLAVGSVLGERSLK--GEWPGIFLPDIFG
WVPTLILEIIVLLTLWQLARW-QKNN----
>Desulfosporosinus_sp_WP_298200910 330 bp
-----------------MS-----------------------------------------
------------------------------------------------------------
------------FHSQRKWNIGFILFLTLL---VL---IRLTLITALGINLGFVLQKSRF
CLVSALRDPILIGMTQLTRAFLLLLGISILGFALVSWG--IPLSLNVFPMGVHTVVGGLL
FGIGMVLAGGCSTGIIIRIGEGFAMQMLAFFGLAVGSVLGERSLK--GEWPGIFLPDIFG
WVPTLILEIIVLLTLWQLARW-QKKQLGE-
>Desulfotomaculaceae_bacterium_MDD4334726 330 bp
----MKRNVLIVITGAIVAVMALALVKLGNPQNMGLCIACFLRDIAGGLGLRPIGLVLGA
FLTSIFTKEYRSLGGSSTFTRFVLGFFVMIGLLVFLGCPLAGDLNAVVGLVGLIAGVLIG
IVFLFLGRAVPQGYFFPLLMVALLILFLA--YIFFSAEGSMAIALAAGLIFGILAQRTRL
CLIGGIRDFVIFGDFHLLYGFLAILIVALIGNLALSFHLQ----PIAHSDGLWNFLGMAL
GGFGSTLLGGCPLRQLVSASEGNSDSAVTVLGLLAGAAFAHNFGLAG-----------VT
-PGQIAVLIGFAVILLVGFL-NIKRVSVRQ
>Desulfotomaculum_sp_MCD5407528 330 bp
----MNIKYLVMITGAVIGFLAVLLVEFGNPGNMGYCIACFLRDIAGALGLRPIGLVLGA
FGAALLSKEFKVVGGSGTLARFVLAFLGMIGMLVFLGCPVGGDLSAWVGLLGLVAGAFIG
TMFLYLGPATVQGYIFPLLAVVLLIFLVF--FIFFSTNGSMALALVAGLIVGVLAQRSRF
CMIGGVRDFIFFRDRHLLAGFLAMLVVAFVGNLILNFNFT----PVAHNDSLWNFLGLTL
AGLTAVLLGGCPLRQLISASEGNTDSVITVFGLICGAVFAHNFGLAG-----------VT
-GGEIAVIIGLVVVLIIGIF-GITRK----
>Desulfovibrio_sp_MBI5519288 330 bp
-----------MAAGGAIGLAAALLQFAGNPANMGICVACFVRDIAGSLGLRPPAFVLGS
FLAALMTGEFRARAGSAPATRFFLGMCAMAGALVFLGCPWGGDGNAILGILGLATGVFAG
TRFFFLGRSQPQGGMIALAAVALLAARIFLGWLWASAKGAAAISLAGGLLIGILAQRSRF
CTMGALRDLFLFRQIHLFSGVLAFVAVAFVANLALQFKFE----PIAHTGGLWNFLGMAV
AGLAFALAGGCPGRQLILAGEGDGDSAIFVLGMLVAAGLAHNFGWAG-----------LG
-NGMAATFAALGFCLLVGVM-NLKKA----
>Desulfovibrionales_bacterium_GWA2_65_9_OGR36594 330 bp
KKGLLTGKGEILIAGAVIGLCAVLLQYAGNPANMGVCVACFLRDIAGALGLRPPAFVLGS
LAAAMVGGEFRARAGSAPLLRFFLGMAAMAGALVFLGCPWGGDGNALFGFAGLLSGIYLG
HRFYFLPASQVQGLVMPLAAVGLLAARLLLGWLWASVKGAAAASVGGGLLIGVLAQRSRF
CTVGSLRELFSLRQMHLIYGVATFLLAALIGNLVLQFHFE----PVAHTASLWNFLGMVV
AGLAFSLAGGCPGRQLILAGEGSNDAGVFVLGMLTAGALAHNMGWAG-----------PG
-NALAVVLVGLGFCLAVGFF-NRKRA----
>Desulfovibrionales_bacterium_TVQ95318 330 bp
FRRLFHDSWPAWLAGIFLAILALMIFLWDNMWGITGGFRNWGDNVFYMLGIQPLGLLLGA
FGVALMAGQFKIRTSSWYLKGLVGGALMGIGAAFAAGCNIGGFYNAIGMFIGLGIGAYIG
LRILQLPQMHSESRIAPYAGGLVLLSIPAAFYLYAVSDVVLGGLLFFGALIGITMQRARL
CFARAFREPFMTGNADMVRVIALSLIIYGMGSAVIKFNLQPEMAGVYHPFWFGSLLGGII
FGIGMLLAGGCGTGSLWRAGEGHVKLIIAVVSFALFNSLGFAALERGKLGSGVFMPDVFG
WPFALMLYGLVALGWALWAIWNEKTEKFVI
>Desulfovibrionales_bacterium_TVR03160 330 bp
VKNIFATTLGIIAVGSIIGVLAGFLQQAGNPANMAICVACFGRDIAGAIGIRPLGFVLGS
FAAALAFKEFKPSGGSAPATRFVLGMIAMIGALVFLGCPWGGDGNALIGLAGLVAGVWIG
TLFFYLGRSQVQGLMLPLIMAGLLALRLISGVLWYSLSGAAAFALAAGLGIGFLAQRSRF
CTMGAIRDAILFRQMYLMYGFIALLVAAFITNLALQFNFE----PVAHTMWFWNFMGMVT
AGLAFALAGGCPGRQLFMSGEGNADAGVFVLGLLAGAALSHNFGLAG-----------IG
-HGMAAVIIGMAVLLFIGAA-NCKRS----
>Desulfuribacillus_alkaliarsenatis_WP_069642621 330 bp
------------------------------------------------------------
------------------------------------------------------------
-------------------MMGAIILANLL-----------------GVALGYALHRSRF
CFAGAFRDFILFRDGGLLKALIISLMISTITFALIQYITTVPGN--FYPIGLYTIVGGIL
FGIGMVIAGGCVCSIFLRFGEGFKLFTFVLLGLILGSLVGTLNYP--TWVEPVYLAEILS
WPIAIGSQLVLLWGLYKIVN----------
>Desulfurivibrio_alkaliphilus_HET97789 330 bp
ARELCKDKWDPYITGVIIAFLSVVIAAWYTSWGAAGAVQNWGDWILYGVGIAPIAFIGGA
FVSACLGGNFAFRIPPRLVKAVVAGSLMGIGAVLGGGCNVGGFYNALGNLVGLVIGAILA
LKYTWQGGAKTTPAFQIVLGILALLGIIIGAYAYAGSEGTLGGILLLAAALGYTFHRGRW
CMIQGFREPHMTGDCKMAKAVALSVALLALGIAVLKYQYVDPGHYLRGVFGWGGVLGGVI
FAFGAVLAGGCGTGTLWRVGEGQIKLWIVVPFFGLGTALTSKFIHGGSLGSFVYLPFTLG
YGGTLALIFGAMAAWYLAVTWNEKTQKGVL
>Desulfurivibrio_alkaliphilus_WP_275805293 330 bp
AKELCQDKWNPYITATFIAFLSVVIAAWYTSWGATGAVQNWGDWILYGVGVGPIAFIAGA
FVSACLGGNFAFRIPPRIIKAVVAGSLMGIGAILGGGCNVGGFYNALGNLAGLIIGAILA
LKYTWQGGAKTNPALQIVLGVGALIALIWGAYAYAGSQGTLGGVLLLAAALGYVFQRGRW
CMIQAFREPHMTGDCKMAKSVALSIVLLVTGIAVLKHTIVDPAHYLRGVFGWGGVLGGII
FGFGAVLAGGCGTGALWRVGEGQIKLWIVVPFFGLGAALTSKFIHGGMLGSFTYLPNTLG
WGGTLALIFGAMAAWWIAVTWNEKTQKGVL
>Dethiobacter_sp_MBS4022210 330 bp
-----------------MA----------------------------------V------
------------------------------------------------------------
------------KSMQVH--ISVVIAVLFFA-AFL---QNAVLPYFFGFFFGFTLQRSRF
CFAGCFRDIFLIRNTSLTRALLLAVALTSAGFIAVNFLLESAGK--IFPVGVHTVAGGLI
FGFGMVIAGSCVSGCLSRMGEGYIMQWYTFAGLLAGSALGAWNLG--RQSAAVFLPYVLG
WPAAVLLHFLLIVFFYLLALW---WLSRCG
>Dethiosulfovibrio_WP_236114920 330 bp
------------------------------------------------------------
------------------------------------------------------------
----------------------------------------------------MTLRASRF
CFTASMRDPVLTGGTNLTKAVIVAIALATVGFAAIQYK--IPGN--ISPVGVHIAIGAFM
FGIGMVIAGGCASGTLMRVGEGFSMQWLSLVFFIVGSVWGARDFN--DGSVKIFLPDVLG
WFPALVVQFGLLMGLFILADW-SNRKSLEK
>Dethiosulfovibrio_marinus_MCF4142632 330 bp
------------------------------------------------------------
------------------------------------------------------------
------------------------------------------------------------
-----MRDPVLTGGTNLTKAVIVAIALATVGFAAIQYK--IPGN--ISPVGVHIAIGAFM
FGIGMVIAGGCASGTLMRVGEGFSMQWLSLVFFIVGSVWGARDFN--DGSVKIFLPDVLG
WFPALVVQFGLLMGLFILADW-SNRKSLEK
>Dethiosulfovibrio_marinus_WP_268906663 330 bp
-----------------MIV---------------------------------A------
--------------KRST------------------------------------------
------------KANQLPIALLLLVVIVAG---FY---PSNPSFWFFGILLGLTLRASRF
CFTASMRDPVLTGGTNLTKAVIVAIALATVGFAAIQYK--IPGN--ISPVGVHIAIGAFM
FGIGMVIAGGCASGTLMRVGEGFSMQWLSLVFFIVGSVWGARDFN--DGSVKIFLPDVLG
WFPALVVQFGLLMGLFILADW-SNRKSLEK
>Dethiosulfovibrio_peptidovorans_DSM_11002_EFC91293 330 bp
-----------------------------------------------------A------
--------------KRST------------------------------------------
------------KANQLPIALLLLVVIVAG---FY---PSNPSFWFFGILLGLTLRASRF
CFTASMRDPVLTGGTNLTKAVIVAIALATVGFAAIQYK--IPGN--ISPVGVHIAIGAFM
FGIGMVIAGGCASGTLMRVGEGFSMQWLSLVFFIVGSVWGARDFN--DGSVKIFLPDVLG
WFPALVVQFGLLMGLFILADW-SNRKSLEK
>Dethiosulfovibrio_salsuginis_WP_085545431 330 bp
-----------------------------------------------------E------
--------------RRSP------------------------------------------
------------KANQLPIAAILLVIIIAG---FY---PNLPMFWLFGILLGVSLRASRY
CFTASMRDPILTGGTNLTKAVIVAIALATVGFAAIQYK--IPGN--ISPAGVHVAVGAFM
FGIGMVIAGGCASGTLMRVGEGFVMQWLSLVFFIVGSVWGAKDFN--DSGIKVFLPDVLG
WFPALVLQFALLLALFVLADW-GNRNNPEN
>Firmicutes_bacterium_MCL6559710 330 bp
RKGLLNQKALIIITGAVVGGLSIMLVKMGNPPNMGYCIACFLRDLTGGLGLRPLGLVLGA
FITALFTREHRTLGGSSSLTRFVLAFFAMIGMMIFLGCPLAGDLNALVGLLGIVAGVLLG
VVFLYLGRAVPQGYLFPAITLALLVLFLA--FIFFSEQGSMAVSLATGLIIGALAQRSRL
CMVGGFRDFIMFRDFYLLYGFIAVFVIALVGNLALGFKFA----PIAHSDGLWNFLGMGL
AGFGSVLLGGCPLRQLVSAAEGNTDSAVTVIGLIAGAAFAHNFGLAG-----------VP
-AGQIAVLIGFAVLFLVAFF-NTKVFARRE
>Firmicutes_bacterium_NLM51774 330 bp
-----------------MA----------------------------------I------
------------------------------------------------------------
------------LPKKINLKVIFLFSFAFG--AWL---QRAFYPYLFGLFFGYIMQRSRF
CFAAAFRDIFLIRNTALTRAVLVALFLTTVGFSVLH-FLTVVGR--IYPAGLHTILGGLL
FGFGMTVAGACVSGALVRMGEGNVMQYVTFLGLLCGSLWGAWHLN--AKTPTIFLPEQLG
WPAALSLQLGCFVLFYFWALW-NFWLADDG
>Firmicutes_bacterium_NLN53643 330 bp
------------------------------------------------------------
------------------------------------------------------------
--------------------------------------MQLLYPIVFGFIFGFVIQRSRF
CFAACFRDIFLIRNTAQTRAVLLALFINTLGFTLVH-FLAAAGH--VYPVGLHTMVGGLL
FGFGMVIAGSCVSGCLTRIGEGNLMQVVALLGILLGSLLGAWRLD--ASAPTVFLPAVFG
WPTALVLQLTVIGLLYLAAAW-HLFTENIA
>Firmicutes_bacterium_NLP37751 330 bp
-----------------MS----------------------------------V------
------------------------------------------------------------
------------SSEQINLRASLLLILVLG--AGL---RGAFYPYVFGLFFGYIMQRSRF
CFAAAFRDIFLIRNTMLTRALLVALFLTTLGFSALH-FLAVAGR--IYPVGLHTVLGGVL
FGFGMTVAGACVSGSLVRMGEGNVMQYVTFLGLLCGSLLGAWHLN--AKATTVFLPEQLG
WMPALAIQLGILVLLYLWAVW-NYRLADTG
>Firmicutes_bacterium_NLZ93419 330 bp
------------------------------------------------------------
------------------------------------------------------------
--------------------------------------MQTVYLAIFGIFFGYVLQRSRF
CFAASFRDIFLLRNTALTRALIVALAVNTIGFTLAHFFLLINGR--IYPFGVHTLVGGFL
FGCGMVIAGSCATGCLVRLGEGYLMQLGTFAGLLFGSLLGAWHLN--STSPVLFLPELWG
WPAAIIMQLLLFAVLFFFAVW-ELSAEK--
>Gracilibacter_sp_BRH_c7a_KUO58691 330 bp
-----------------ME-----------------------------------------
------------------------------------------------------------
------------LTSQWKLNLGFSFFILMI---VL---IQLTLLFAVSLALGFTLQKSRF
CFTSAFRDPLLVGYTTLTEALILLLAISIPGFAIVSNV--LPLSLYVTPFGIHTFVGGIL
FGIGMVMAGGCASGILMRIGEGFAMQMIAFAGLMIGAILGKYSLP--GEAPGIFLPDIIG
WLPAVVLQLLILFFLWKVTRW-KRKLNGVG
>Gracilibacter_sp_BRH_c7a_KUO58693 330 bp
-----------------MR-----------------------------------------
--------------NKVQ------------------------------------------
------------------------------------------------------------
------------------------------------------------------------
------------------------------------------------------------
WVGAVVLAILNMIVLIVREMW----GSNMG
>Nitrospirota_bacterium_HDZ62248 330 bp
LKDVFYKNWPVWLGGLLIGITSVITFTWARPWGVVGGLREWVDWLFYSLGIHPFGLIWGA
FASVLLSKQFAIRTPPPFFRGAVGGILMGIGAAMAMGCNVGGFFSATSALAGLSLGSFLE
TRYLFRGDGISKTNVQPYIGALALSAVFAGAYIYRSYGVRTGGLLISGLAFGIILHRSRF
AFLQAFRDPFINGNSQQARGMAIAVIVSTLGFAALKAGLRPEGAYVMPTFWAGSFIGGII
FGFGMPFAGGCASGTCWRSAEGHVKNIVAFIFFGVSNSLSKLIIDSTIMGKEVFLPDYIS
YHWAVVLIVAIMIAYYIVTSWNEKTGTFI-
>Aquifex_aeolicus_HHJ64659 330 bp
VKELFRRQWPPWVGGVVMGFVVALMFVWGTPWGVTNGIIVWGDNLLKPL--AEWSFLLGA
LISALLGGDFRISVPSFRILGVFGGILMGVGAFLAFGCTIGAFLVGFSALVGLGVGVYLG
LRTYWTPG-RAELRLQVFSGAALLVVALLKVSTYN---GSVGSLVFFGVLLGVVSQRTRF
CFVRAFREPFMTGEGEMTRAAALALMVAAVFGAVVKFSPAVKPMMVAPSFPVGSLIGGFI
FGVGMTLAGGCSVGSMWRAGEGSLKNATALLFYALAGSVFAFLYRSGATGRKLFLPDAIG
LGWAVALLVGLAFLWLLFATWNERTMKFTL
>Candidatus_Lambdaproteobacteria_bacterium_HIB38758 330 bp
FASMFGKQWPMWVGGLLFGALNVFMFAYEKAWSVSDGVRNWGNWFFNTIEVMIFGIIVGA
MASALLSKQFQVRGAPARIKALIGGILMGIGSVLSFGCNIGGFFSAISALAGLMIGAFIG
LKLLASSHASRIKKNQPLAGIIVLLLGVSLAFVYDDLDSIRGGFLVFGLVIGLLMQRTRF
CFVRAFREPFLSGDGNAAKAVALAVIISVVGFSVLKWSMKDWEDIVYAGFWFGSLVGGII
FGIGMSLAGGCASGSLWRAGEGHIKLWVALIAFALSGSYFREWLVEGKLGEPLFIPDLIG
WKMGILSICILMLLWYLIVSWNEATRKLVV
>Candidatus_Lambdaproteobacteria_bacterium_HIC07253 330 bp
FASMFGKQWPMWVGGLLFGALNVFMFAYEKAWSVSDGVRNWGNWFFNTIEVMIFGIIVGA
MASALLSKQFQVRGAPARIKALIGGILMGIGSVLSFGCNIGGFFSAISALAGLMIGAFIG
LKLLASSHASRIKKNQPLAGIIVLLLGVSLAFVYDDLDSIRGGFLVFGLVIGLLMQRTRF
CFVRAFREPFLSGDGNAAKAVALAVIISVVGFSVLKWSMKDWEEIVYAGFWFGSLVGGII
FGIGMSLAGGCASGSLWRAGEGHIKLWVALIAFALSGSYFREWLVEGKLGEPLFIPDLIG
WKMGILSICILMLLWYLIVSWNEATRKLVV
>Aquificaceae_bacterium_HIC96918 330 bp
IKELFRRQWPAWVGGVSMGFIVVLMFVWGAPWAVTNGIIIWGDNILKPI--AEWAFLLGA
FISALLGGDFRISVPSFKLLGAFGGTLMGVGAFLAFGCTIGAFLVGFGALIGLGIGAYVG
LRLYWTPG-KAKVSVQLVLGLILVLAVLGKVSTFA---GSVGSLIFFGVLLGIINQRTRF
CFVRAFREPFMTGEGDMTRAAALALIVAAVFGLVVKFSPSMKAMMVAPSFPIGSLLGGFL
FGIGMTLAGGCSVGSFWRAGEGSLKNVTAILFYALGGSVFAFIYRSGATGRKLFLPDAVG
PEWALILLIGFALAWL--------------
>Aquifex_aeolicus_HIQ30886 330 bp
IKELFRRQWPAWVGGVSMGFIVVLMFVWGAPWAVTNGIIIWGDNILKPI--AEWAFLLGA
FISALLGGDFRISVPSFKLLGAFGGTLMGVGAFLAFGCTIGAFLVGFGALIGLGIGAYVG
LRLYWTPG-KAKVSVQLVLGLILVLAVLGKVSTFA---GSVGSLIFFGVLLGIINQRTRF
CFVRAFREPFMTGEGDMTRAAALALIVAAVFGLVVKFSPSMKAMMVAPSFPIGSLLGGFL
FGIGMTLAGGCSVGSFWRAGEGSLKNVTAILFYALGGSVFAFIYRSGATGRKLFLPDAVG
PEWALILLIGFALAWLLFATWNERTGKFVL
>Humidesulfovibrio_sp_MDO9081675 330 bp
RKSLFAGKGEILLAGAVIGLTAVLLQYAGNPANMGVCVACFLRDIAGALGLRPPAFVLGS
LAAALFGGEFRSRAGSAPVLRFFLGMAAMAGALVFLGCPWGGDGNALFGFAGLLSGVYVG
HRFYFLPKSEGQGLVLPLVAVGLLAARFLGGWLWSSLKGAAAAALGGGLLIGVLAQRSRF
CTVGSLRELFTLRQTHLIYGVVTFLLAAFIGNLVLQFKFE----PVAHTASLWNYLGMLV
AGLAFSLAGGCPGRQLILAGEGSGDAGAFVLGMLTAGALAHNMGWAG-----------PG
-NALAVVVVGLGFCLAVGFF-NRKQA----
>Humidesulfovibrio_sp_MDO9632838 330 bp
KRSLFAGKGEILIAGAVIGLAAVLLQYAGNPANMGVCVACFLRDTAGALGLRPPAFVLGS
LAAAMVGGEFRARAGSAPMLRFFLGMAAMAGALIFLGCPWGGDGNALFGMAGLLSGIYVG
HRFYFLPASQGQGLAIPLAALGLLAARFLLGWLWASVKGAMAASVGGGLLIGVLAQRSRF
CTVGSLRELFTLRQMHLIYGVATFLLAAFIGNLVLQFHFE----PVAHTASLWNFMGMLL
AGLAFSLAGGCPGRQLIMAGEGSNDAGAFVLGMLAAGALAHNMGWAG-----------PG
-NALAVMVVGMAFCLSVGFW-NRKSA----
>Humidesulfovibrio_sp_WP_305572620 330 bp
MANVFAGRTGILAAGGAIGLAAALLQFAGNPANMGICVACFVRDIAGSLGLRPPAFVLGS
FAAALMTGEFRARAGSAPATRFFLGMCAMAGALVFLGCPWGGDGNAILGILGLAAGVFVG
TRFFFLSRSQAQGAMIALVAVGLLVVRFFLNWLWASVKGAAAISIAGGLIIGVLAQRSRF
CTMGALRDLFLFRQMHLFSGVLAFVLVAFVANLALQFKFE----PIAHTDGLWNFMGMAV
AGLAFALAGGCPGRQLILAGEGDGDSAVFVMGMLVAAGLAHNFGWAG-----------LG
-NGMAATFVALGFCLLVGVM-NLKKA----
>Humidesulfovibrio_sp_WP_308736613 330 bp
KKGLFTGKGEILVAGAVIGLAAVLLQYAGNPANMGVCVACFLRDIAGALGLRPPAFVLGS
LAAAMVGGEFRARAGSAPMLRFFLGMAAMAGALVFLGCPWGGDGNALFGLAGLLSGIFVG
HRFYFLPASQGQGLALPLCALGLLAARFFLGWLWASAKGAAAASVGVGLLIGVLAQRSRF
CTVGSLRELFTLRQMHLIYGVATFLLAAFLGNLVLQFHFE----PVAHSASLWNYLGMLV
AGLAFSLAGGCPGRQLILAGEGSNDAGAFVLGMLAAGALAHNMGWAG-----------PG
-NALAVIVVGLGFCLAVGFL-NRKRA----
>Nitrospira_bacterium_SG8_3_KPK14374 330 bp
LKRVFFENWPVMLGGILIGVMSVITFAWARPWGVAGGLRNWGDWFLSLVGVGPLGLLWGA
FGAALMAKQFSIRMAPPLIKGIVGGSLMGIGAAMAGGCNVGGFYTATSALVGLLIGAYLG
LRYLSSTGGGPDLSVEPYIGVAVFIAALVVTWIYAREATRVGGLLLCGIAFGVIIQRTRF
CFVRAFRDPFMTGEGEMARAVSVSLIISLLGFTALKWTLRGSEVYVTQTFWFGSLVGGVV
FGFGMLLSGGCGSGSVWRAGEGQVKLVLAVICFALSTSLFKTLIKSGLIGRSFYLPDWLT
YKWTLLVMVLIFGLYYLLATWNEETEKFTV
>Koleobacter_methoxysyntrophicus_WP_206709297 330 bp
-----------------------------------------------------P------
-------------IKLAN------------------------------------------
------------GINQVPYAVLLFLFIIVG---IK---TELAVYWFFGILFGFIIEKSRF
CFTACFRDPILVGTTSILKAVLVALFITTPGFGIIQYR--IAGM--IAPVGLHTVFGAIL
FGIGMVIAGGCASGTLVRIGEGFLMQIITLVGFIIGVLWGAHDFG--SPSCTIHIPQFAG
WYGAVFGQMAVLGFLYFLAEK-ERKLFNN-
>M19_90contigs_augustus_g1992_TDB_ISD_M19_Yes 330 bp
VKGLCLDEWHVNTVGIIVGLFTVLIMAWWRPWGAVGAVRNWGEWFLYGI--TPIGFVAGA
FASANLGQNFAIRVPPYLCKAVMAGICMGVGAALAGGCNVGGFYNAIGNLLGLIIGAVTG
LKYLWSGGAKTEKALQVIIGIATIIGLVWGAYAYSASTASLGGLMVIAAVLGYSMHRGRW
CMIQGFREPHMTGDCKMAKSVALSVCIVAIGAAVLKYPVLDKINYVRGTFGWGGVVGGII
FGIGAMLAGGCGTGTLWRVGEGQIKLLIVVPFFGISNALMTNWFRAGKLGSFVYMPDTLG
YGGSLLLIFVVMGAWYLVVDWNEDSNKLIV
>Acidimicrobiaceae_bacterium_MAH19768 330 bp
FKNIFGKQWPIWVGGILFGMINVFMFAFERPWSSANGIRNWGNWFFNSLEVITFGIIGGA
FASALLAKQFQVRMAPTRFKGLLGGTLMGIGSALSFGCNIGGFFSATSALIGLIVGSFLG
LKLLALKKSASSNSQQPLIGFIIILIALGLAFTYDHFDSTRGGFLVFGVIIGILMQRTRF
CFVRAFRDPFMTGESEATRAVAMAVVIGAIGFSILKWTLKDWDVFVSPGFWTGSLIGGTV
FGLGMSLSGGXGTSSLWRAGEGQIKLWFSXVAFALSGSLFRDWLDQGKIGEPVFLPDFMS
WSMALVVVVLIMALWYIIAVWNDVHKKFVV
>SAR324_cluster_bacterium_MBC8259450 330 bp
FATIFNQQWPMWVGGLLFGVLNVFMFAYEKAWSVADGVRNWGNWFFNTIQVMIFGLIVGA
FASALLAKQFQLRGAPSRFKAVLGGSLMGIGSSLSFGCNIGGFFSALSALAGLVIGAFIG
LKILVSSQTSQKKQNQPLAGVLVLLAGISLALIYDELDSIRGGFLIFGLLIGIIMQRTRF
CFVRAFREPFMTGDGDAAKSVALAVIISVVGFSILKWSMKDWEASVSVGFWLGSLLGGII
FGVGMSLSGGCASGSLWRAGEGHLKLWVALISFALSGSYFREWLVEGKLGEAVFIPDLIG
WKIGVLSVCLLMLVWYLLVSWNEATKKLVI
>Candidatus_Sulfomarinibacter_kjeldsenii_MBD3852537 330 bp
ARKIFEQEWPTWLAGIFLALVALLIFLWKGPWGVAAGYRNVGDWLFFLGGIRPGGLLIGA
FVSALMSRQFKLHKAPPLAKSAIGGVFMGAGAVLAAGCNVGGFYTAAAMLVGLIIGAWIG
LRYLKV-----ELGVQPYLGGITMFLVVAAFYLYSIFDTELGGLLFFGFLIGLIMHRSRF
CFVRAFRCPFMTGDAEMVKVVAMSLVIYGMGTAVIKWAIQEPSMGVSHNFWIGSLFGGAI
FGVGMLIAGGCASSTLWRIGEGQTKMVVTLIAFALTNSLLARILKSDKMGQGLFIPDTLT
WYVTVPIFIVFFVFWAFVAIWNEKSEKLVI
>Candidatus_Sulfomarinibacter_sp_MAG_AM2_MBD3853619 330 bp
ARRIFEQEWPTWLAGIFLALVALLIFLWKGPWGVAAGYRNLGDWIFYAAGVRPFGLIIGA
LVSALMSRQFKVHRAPPLVKSLIGGIFMGAGAVLAAGCNVGGFYTASAMLAGLIAGAWIG
LRYLKV-----ELGAQPYLGGIFLILVIAAFYAYSVVDTELGGLLFFGSLIGLIMHRSRF
CFVRAFRCPFMTGDAEMVKIVAMSLMIYGMGTAVIKWAIQEPSMGVNHNFWIGSLLGGVI
FGIGMLLAGGCASSTLWRIGEGQTKMVVTLIAFAVTNSLLATTLKHDKMGQGLFIPDTLS
WYVTVPSFLVFFVFWAFVAIWNEKSEKFVI
>Candidatus_Sulfomarinibacter_sp_MAG_AM1_MBD3872392 330 bp
ARRIFEQEWPTWLAGIFLALVALLIFLWKGPWGVAAGYRNLGDWIFYAAGARPFGLIIGA
LVSALMSRQFKVHRAPPLVKSLIGGIFMGAGAVLAAGCNVGGFYTASAMLAGLIAGAWIG
LRYLKV-----ELGAQPYLGGIFLILVIAAFYAYSVIDTELGGLLFFGSLIGLIMHRSRF
CFVRAFRCPFMTGDAEMVKIVAMSLMIYGMGTAVIKWAIQEPSMGVNHNFWIGSLLGGVI
FGIGMLLAGGCASSTLWRIGEGQTKMVVTLIAFAVTNSLLATTLKHDKMGQGLFIPDTLS
WYVTVPSFLVFFVFWAFVAIWNEKSEKFVI
>Candidatus_Marinimicrobia_bacterium_MBD68007 330 bp
FXNLFDRQWPIWIGGLLLGMGNVLLFAFDRPWTVSNGVRNWGDWFFNQIGVMNFGMIIGS
LVAALLGRQFRVRMAPARFKGLLGGVLMGIGASLAFGCNIGGXFSAISALVGLMVGAFVG
LKLLASWGVRQPSRAQPISGLLVLLLCIIVIFTYDSFDSVSGGFXLFGXLVGIVMQRTRF
CFVRAFRDPFMTGDAEATKAVALAVIISVTGFTILKWTLXSWDVSVLPGFWIGSLMGGII
FGIGMSLSGGCASGTIWRAGEGQVKLWVTLVTFALSTSYFRDWLVXGKLGTELFXPDVIG
WKMALIIIIAIMXFWYLMAVWNEVSKKLVV
>SAR324_cluster_bacterium_MBF0278718 330 bp
FKNLFGQQWPYWVAGVLLGTINVFMFAYARPWSSADGIRNWGDWFFNTVGLRTFGIVIGS
LAAALFAKQFALRMAPSRFKGLIGGLLMGIGSSLAFGCNIGGFFSATSALLGLMIGAVIG
LKLLASKRVSPKKKIQPLAGLLVVVIGFFLVFIYDDLDSERAGILSFGLLIGIIMQRSRF
CFVRAFREPFMTGHGDASKAVAIAVIISVTGFSILKWTLREWETLVSIGFWAGSLVGGIV
FGIGMTLAGGCGSGSVWRAGEGHIKLWLALFGFALAGSYSRAWLEDGKLGTQVFLPDVIG
WKLSYISIVGLMLLWYFLATWNEIKGKFVI
>Acidobacteriota_bacterium_MBI2817691 330 bp
IQEVFRRSISIWAAALLLATLNILLFAYEKPWTAADGLRNWGDWFLQAAGWLPAGLLAGA
VASALLSRQFALQIAPPAAKGLLGGVLMGVGAVLAMGCNVGGFYSALSAMVGLGLGAWLG
VRYM-RLSSGSRRSRQPWMGGLCLLLIAGVVFLYSHYGGQRGGLLLIGVLLGTVLQRSRF
CLVRAFRDPFLDGNSEMTRVAALSLAISAIGFAILKSALRPATAFVFASFWKGSLVGGAI
FGLGMVLAGGCGAGALWRAGEGHIKLWCALMGFAFASAVAWRVLEQGRLGTAVFLPDVSG
WPLALAATLAVLAIWYVLAAWNERTRSVAA
>Acidobacteriota_bacterium_MBI2821596 330 bp
IREVFRRPLSVWSAALLLATLNILLFAYEKPWTASDGFRNWGDWFFQTAGLSQLGLLAGA
LASALLSRQFALQIAPPGGKGLTGGLLMGVGAMLAMGCNVGGFYSALSALAGLTLGAYLG
LRYL-WLQAGPRRSLQPWVGGLCLFLIGTVVAAYAQTGGQRGGLLLFGVLFGIILQRSRF
CLVRAFREPFLTGDSEMTRAAALSVGISLLGFAVLKSALRSLDAFVFPAFWQGSLLGGTV
FGVGMVLAGGCGAGSIWRAGEGHVKLWCALIGFALATSLSRHFLEQARLGNSVFLPDVAG
WPLALAFIIAVLAAWYFLAAWNERKQWFIA
>Acidobacteriota_bacterium_MBI3934883 330 bp
LRELFLRPLSVWLAALLLATLNILLFAYEKPWTAADGLRNWGDWLVLTLGGPGLGLLLGA
LASALLSRRFAVRVPPPAGKGILGGGLMGLGAMLAMGCNVGGFYSALSALAGLALGAYVA
SRYL-RAQVPPRHSLQPGLGGLCLILIAAAVALYARYGGQRGGLLLFGVLFGMILQRSRF
CFVRAFREPFLSGESEMTRAVALSLAVSVIGFSVLKSNLRSLDAFVFAAFWQGSLGGGTL
FGVGMVLAGGCGVGSLWRAAEGQVKLLCAGITFALVATFARGGLEQGSLGRAVFLPDWVG
WPLALALVLALLASWSLLAAWNEKARLIAA
>Acidobacteriota_bacterium_MBI3940243 330 bp
PKEIFRKPLSVWSAALLLAMVNILLFAYEKPWSASDGLRNWGDWIFYALGWSETGLVSGA
VVSALLSRQFALRIASGLGNGLVGGALMGVGAVLAMGCNIGGFYSALSALAGLLAGAFVG
LRCL-GFFSASRWSLQPWLGAFGLCAVALAVVVYTQVGPERGVLLIFGLLLGVILQRSRF
CPVRAFREPFMTGDSEMTRALVLSLGLCIFGFSILKSSLRSLDAFVFPAFWQGSLWGGCV
FGVGMVLAGGCGAGSLWRAAEGHIKLGFALAAFALSSSLTRRYLEREEMGQAFFLPDLTG
WPLALGCLMGLLLGWYAWAAWNEKSRRFVS
>Acidobacteriota_bacterium_MBI4444545 330 bp
MKEVFRKPLSLWSAALGLATANILLFAFEKPWTSADGLRNWGDWLLYTLGAEEVGILAGA
LLSALLSDQFAVRMSTLMAKGTVGGILMGLGAVLAMGCNIGGFVSAVSALLGLLIGAYLG
LRYL-RISIGSRFTSRTWLVCCGLLAAGGAVAAYSQKGSQRGVLLVFGLILGIILQRSRF
CLVRAFREPFLTGESRMTQAAALSVGVSMLGFSILKSAHRSLESFVFPAFWEGSFLGGIV
FGIGMVLAGGCGVGALWRAGEGHVKLLFTTIAFALSTSIFRMLWQDSHTGSMLFLPDRLG
WPLSLLLALGVLLAWSLFAVWNEKARGFAA
>Acidobacteriota_bacterium_MBI4456297 330 bp
VKDVFRRPLSVWSAALLLGTLNILLFALEKPWTVSDGFRNWGDWVFQTSGLSPIGLLAGA
LTSSLLSRQLAVRMAPPRGKGFAGGLLMGTGAVCAMGCNIGGFYSAISAFVGLIVGAYLG
SRYL-RVQVGLRRTLQPWLGGACLVLIAAAVMEYENRDGQRGVLLVFGALLGIVLQRSRF
CFERAFCEPFLSGASEMTRAAALSLGVSAMGFAVLKSTLRSVDTFVSPSFWQGSLAGGTI
FGVGMALAGGCAASSIWRAAEGNVKLWCAVIGFAAASSFTRHFLEQGFLGSSILLPDFTG
WPLALALTMAVLGAWYLSAAWNEKTRIGLW
>Acidobacteriota_bacterium_MBI4456634 330 bp
VKEIFRRPLSVWSAAFLLATLNILLFAYERPWTAADGLRNWGDWFFRMLGASQFGLLIGA
LTSSLLSRQFAIRIAPPAAKGLIGGLFMGVGAMLAMGCNIGGFYSALSALVGLTVGAYLG
LRYL-RLLAGPRPSLQPWLGGVCLLLVGFTVLMYARKGEQRGGLLLFGLLLGIVLQRSRF
CLVRAFREPFLTGDSEMTRAAVLSLLVSALGFSVLKSTLRSVEAFVFPSFWQGSLFGGVI
FGVGMVMAGGCGAGSIWRAGEGHVKLWCAVAGFAIAGSSFRGFLEQQFLGSAVFLPDMTG
WPLGLALTIAVLLGWYVLARWNEKSRWLIA
>Acidobacteriota_bacterium_MBI4482970 330 bp
FRDVFGRPWPLWSSGLLVGFLNVLMFAYAKPWSASDGVRNWGDWIL----GDQLGLILGS
MGAAFMARQFYLRVPPGPIKGLIGGTLMGSGASLALSCNIGGFFSATAALLGLFAGAFLG
SRYL-QWAAVPHRSHKPWIGLGLLAVILAAVFAYDRFGPERGGLLLMGTLLGIVNQRSRL
CFVRAFREPFSNGDTSATRGVILAVLVSLTGFSILKWTLRLEEAFVFPSVWMGSILGGTI
FGIGMTLAGGCAAGSLWRAGEGQVKLWLAVVGFALSASLTRRGLELGRLGDGVFLPDVVG
WSGAIGLVLGILALWYVLATWQEPSSRITS
>Chloroflexota_bacterium_MBI4630896 330 bp
LFELFSKQWPAWVGGLLIGVVNVFLFLFYQPFTTLDGVLNWGDSILNPLGITKLGLLIGA
MAAAMLAGQFAIRVGPKRAKGLIGGVLLGVGAAIARGCNIGGFFSGTSAFLGLAIGAFIG
TRYLTTQEASSSFNLLQILGWVAVIVIVVAAIVYARLGMDRAVILIFGVMIGVISQRSRV
CFVRAFREPFLTGDSDHTRAMLLGLAVSVIGFAIIKTVLEKTEEFVRDTFWAGSVIGGMI
FGFGMILTGGCGGGTIWRVGEGHVKLWVALVGYTFAASLTRDWLIKGSLGQAVFLPNVVG
WSWALLIIFAIIIVWYLIAKWNESSHKLAA
>Nitrospirota_bacterium_MBI4699431 330 bp
LKDMFYKNWPVWLGGLLIGILSVITFAWDRPLGVVGGIREWFDWLFYSLGIHPFGLLFGA
FASALMSKQFAIKIPPPFIRGAIGGTLMGIGATMAYGCNIGGFFSAVSALAGLMVGVFIE
VRYIFRGDGRPKRMIQPFLGVLAVLSAFIIAFIYGSYGIKTGGILISGLAFGIILHRSRF
AFQQAFREPFTSGNADQARGMAIAVIISVLGFAALKAGLRPEGSYVTPTFWFGSFAGGII
FGFGMPFAGGCGSGTCWRTAEGGVKQLVAVIFMGISNSLCKSFIDSSLMGKRFYMPQFIS
YHWTVVLIIATMLLYYLIMSWNEKTRAFI-
>Nitrospirota_bacterium_MBI4710529 330 bp
LKDIFYKNWPVWLGGLLIGINSIVTFAWERPLGVVGGLREWIDWLFYSAKIHPFGLLWGA
FASALLSKQFAIKIPPPFLRGALGGTLMGIGATMAMGCNVGGFFSAVSALAGLIVGVFLE
IHYF----------LQPYFGASAVVLAFAAAFIYRSYGVKTGGLLISGLAFGIILHRSRF
AFLQAFREPFASGNADQARGMAIAVIVSVIGFAALKAGLRPEWAYINSTFWIGSFIGGII
FGFGMPFAGGCGSGTCWRSAEGGVKQIIAFTVMGITNSLFKSYMDSTLMGKRVFLPEYIS
YPWAVILIVAIMMLYYLVASWNEKTRAFI-
>Chloroflexota_bacterium_MBI4787282 330 bp
IRQLFRNEWAVWVGGALFGILNVALFFYDQPWTTLDGALNWGDSILGALGVARLGLLAGA
FAAALLARQFSINIGPKRLKGAVGGLLLGTGAAIARGCNIGGFFSATSAFLGLTLGAFAG
VRFL-SASSGAPRRIQPYLGALVLLGLIVGAALYEGLGEKRALILLFGAALGIISQRSRV
CFVQGFREPFLTGDTRHTRAMLLGLLISMVGFAAIEITLEKEGAFIRETFWMGSLIGGVI
FGFGMVLAGGCGAGSIWRAGEGNVKLMVAVAGYALSASFVRDVLVRGQLGVKVFLPEVFG
WTGAIAVLAMIIAVWYAITRWNQASRKLAA
>Nitrospirota_bacterium_MBI4843884 330 bp
LKEVFYRNWPAWLGGLLIGITSIITFAWARPWGVVGGLREWVDWSFYSLGIHPFGLLWGA
LSSSLFSKEFGIRVPPPVLRGAFGGILMGIGSAMAMGCNVGGFFSATSALFGLLIGAFLE
TRYLYRGDGKVKRNIQPQLGALTLLVVLALAYIYRANGIKTGGLLIAGYSFGMIMHRSRF
AFQQALREPFVSGNADQARGMVIAVTVSVLGFAAIKYSLRPEYSYVTPTFWTGSFVGGVI
FGFGMPFAGGCASGVCWRTAEGGIKQLVAFLFLGITNSLAHSFISSTMMGEEVFLPEYIT
YHWSVILILSVMLLYYIVMSWNEKTGKFI-
>Nitrospirota_bacterium_MBI5203975 330 bp
FKKIFYKRWPAWLGGLLIGITSIVTFAWARPWGVVGGLREWVDWLFYYGGIHPFGLLWGA
FASALLSKEFSIKIAPPFVRGALGGILMGIGTTMAAGCNVGGFFSAVSALAGLIIGVILE
VRYVFRGEGRPKKKIQPYFGILAVASVIVGAFIYRSYGVRTGGLLILGLAFGLIVHRSRF
AFLQGFREPFASGNADQSKAMALAVIVSVFGFAALKAALRHEGAYVTPTFWAGSFIGGII
FGFGMPFAGGCGSGTCWRSAEGGVKQMIAFIFLGISNSLCKVFIDSTVMGKRGYLPYYIS
YHWTVILIVMIMLLYYFVVSWNEKTRAFV-
>Chloroflexota_bacterium_MBI5348828 330 bp
LFELFSKQWPAWVGGLLIGVVNVFLFLFYQPFTTLDGVLNWGDSILNPLGITKLGLLIGA
MAAAMLAGQFAIRVGPKRAKGLIGGVLLGVGAAIVRGCNIGGFFSGTSAFLGLAIGAFIG
TRYLTTQEASSSFNLLQILGWVAVIVIVVAAIVYARLGMDRAVILIFGVMIGVISQRSRV
CFVRAFREPFLTGDSDHTRAMLLGLAVSVIGFAIIKTVLEKTEEFVRDTFWAGSVIGGMI
FGFGMILTGGCGGGTIWRVGEGHVKLWVALVGYTFAASLTRDWLIKGSLGQAVFLPNVVG
WSWALLIIFAIIIVWYLIAKWNESSHKLAA
>Chloroflexota_bacterium_MBI5714997 330 bp
LFELFSKQWPAWVGGLLIGVVNVFLFLFYQPFTTLDGVLNWGDSILNPLGITKLGLLIGA
MAAAMLAGQFAIRVGPKRAKGLIGGVLLGVGAAIARGCNIGGFFSGTSAFLGLAIGAFIG
TRYLTTQEASSSFNLLQILGWVAVIVIVVAAIVYARLGMDRAVILIFGVMIGVISQRSRV
CFVRAFREPFLTGDSDHTRAMLLGLVVSVIGFAIIKTVLEKTEEFVRDTFWAGSVIGGMI
FGFGMILTGGCGGGTIWRVGEGHVKLWVALVGYTFAASLTRDWLIKGSLGQAVFLPNVVG
WSWALLIIFAIIIVWYLIAKWNESSHKLAA
>Bacteroidales_bacterium_MBI9038005 330 bp
LGNFFAKHWPVWVGAIVLGTLNILLFAIKSPWGASGGINNWGENVFKLVGI--LFLVIGS
FIGALFSKEFAFRIPPKGIKGFIGGSLMALGATFGIGCTIGAFFSGMPALIGLFIGTIIA
LKYLFSGKSYVLGSWQIYLAWIVLIITFIISYQYSGNN-IMAWFIIIGMLMGLISQRSRF
CIVKAFRDPFMTGEADGSVGVMAGLLIGVFGFTIIKYFRAREMTWVFPHFFFRAAIGGFV
FGIGMTIAGGCAVGTLWRVGEGQVKLWASALGFILISPISKLYIVVNSLDFKNYLPDYLG
YPGAFALVLIIILIWYVFVKWNEKTGRFSA
>Bacteroidales_bacterium_MBI9055844 330 bp
LQEFFAKHWPVWVGGVTLGLLNILLFTVKSPWGASGGINNWGENIFKLMGI--LLIILGS
FAGALFSKEFALRIPPKGVKGFIGGALMAIGATLGLGCTIGSFFSGVPALIGLFAGTIIA
LKYLFSGKSFTLGQWQIWLGWIVSIGTFILAYRVAGTN-VLAWFIISGLLMGLICQRSRF
CIVKAFRDPFMTGESDGSVGVMAGLLIGLIGFTAIKFFRAREMSWVFGQFWLRGLLGGFI
FGLGMTVAGGCAVGTLWRVGEGQVKLWMAALGFLLISPISKHYIVVETTKFKSYLPDYFG
YAGAVLIVLAIILIWYVFVKWNERTGKFSA
>Sulfuritalea_sp_MBK7023129 330 bp
FKALFVEEWSPFVGAMLLVLTVIGLMLSGLVWGVFGGVKFWGDWFNNLIGLQQIMLVVGA
LSAALLSRQFSPNRPPPLLWAAAGGSLLGIGAALAGGCTTGGFFNPVLHSLGLLAGAAIG
LKLLWMQAPPADRHNFPWLGLAIIIGVLFATQWYGSSDVARAVIVIAGFAIGFIMHRSRL
CFARAFREPFMTAEGDMTKAVILALAIGIPIAALL---VLDPYLAIPPAFWIGSLVGGLI
FGIGMVFAGGCASGSLWRMGEGHFKLWVTMFFFSWMGSIASAVFKE-RVGFQAYLPEMWS
WGWTLAVGGALLLLWYALVRYNESTEKFTL
>SAR324_cluster_bacterium_MBL4578909 330 bp
FASMFGKQWPMWVGGLLLGALNVFMFAYEKAWSVSDGVRNWGNWFFNTIEVMIFGIIVGA
MASALLSKQFQVRGAPARIKALIGGILMGIGSVLSFGCNIGGFFSAISALAGLMIGAFIG
LKLLASSHASRIKKNQPLAGIIVLLLGVSLAFVYDDLDSIRGGFLVFGLVIGLLMQRTRF
CFVRAFREPFLSGDGNAAKAVALAVIISVVGFSVLKWSMKDWEDIVYAGFWFGSLVGGII
FGIGMSLAGGCASGSLWRAGEGHIKLWVALIAFALSGSYFREWLVEGKLGEPLFIPDLIG
WKMGILSICILMLLWYLIVSWNEATRKLVV
>Bacteroidales_bacterium_MBN1252616 330 bp
LAQFFAKHWPVWVGGLTLGTLNILLFAIKSPWGASGGINNWGENFYKLFGF--VLIVVGA
FAGALFSKEFAIRIPPIGIKGFIGGGLMAIGATFGIGCTIGAFFSGVPALVGLFLGVIVA
LKYLFSGKSFTLGNWQIWAGWIVTAAMFVMAYVYSENN-VMAWFIIIGLFMGLICQRSRF
CIVKAFRDPFMTGEADGSVGVMAGLVVGLIGFTAIKYFRAREMTWVFSHFWLRAIIGGFI
FGVGMTIAGGCAVGTLWRVGEGQVKLWAAALGFLLISPISKEFIVIKSTAFKNYLPDYLG
YAGAFALVLVIILVWYVFVKWNEKTGKFSA
>Bacteroidales_bacterium_MBN2730146 330 bp
LTQFFGKHWPVWVGGILLGFLNILLFAIKSPWGASGGIGNWGENIYSVLGV--LMIIVGS
FIGALFSKDFALRIPPKGIKGLLGGILMAIGATIGLGCTIGAFFSGVPALFALMVGVIVA
LRYLWSGKSYTFGRTHTILGWVMVVGVGVLAYSYTKSL-TMTWFVIVGALFGLISQRSRF
CIVKAFRDPLMTGESHGAVGVIAGLMIALFGFTAIKYFRAREMTWVFPHFWAKAAIGGVI
FGIGMTIAGGCAVGTLWRIGEGQFKLWLSGIGFLLMAPISKLFLVDGSMKFKSFLPDYIG
YGGSFALVVAILLFWYWFVKWNEKTGKFSA
>Bacteroidales_bacterium_MBN2776482 330 bp
LVQFFGKHWPVWVGGIVLGTLNILLFAIKSPWGASGGINNWGENFFSSIGL--LLIVIGS
FAGALFSKEFALRIPPKGIKGLLGGALMAIGATVGIGCTIGSFFSGVPALVGLFIGVIIA
LKYLWSGKSYTLSKWQIVLGVIVVISVGIMAYIYSGTN-TMAWFIIIGGLMGLISQRSRF
CIVKAFRDPFMSGESHGAVGVMAGLLVSLVGFTAIKMFRAREMTWIFPHFWVKGAVGGLI
FGLGMTIAGGCAVGTLWRVGEGQIKLWMSAIGFLLVSPISKLFIVDSSMKFKSFLPDYVG
YGGAFLIVILIILVWYVFVKWNEKTGKFSA
>Bacillota_bacterium_MBO2484984 330 bp
ARQVFVDYWPYWAACLAAAVLNIVLLAWGSAWGVTGELTRWGGHIVTALGI--IGMLGGA
LVGALVSGNFRIRMPQQRVQGFVGGLLSGFGARLAMGCNLGSFFSAIPQFLGLFPGTYLG
VKLAWMGPATR-TRWQPYAG-AAVAAFIGGA-WKA---PAFGVLLLFGTGFGFIIQRGRI
CFTAAFREMWITRQGELARALALGMAVSTLGFAALNMQ------------SLGVLVGGIL
FGIGIVLAGGCESGWMYRSMEGYVQLWMAGLGTITGATLLAWAWHGGAGWPAINLVDAWG
WPGAIFGTLALLAAWYALVTWWESLPSRPA
>Candidatus_Marinimicrobia_bacterium_MBO63140 330 bp
----------------------------------------------------IFGIIIGA
LAAALLAKQFQIRVAPSRFKALIGGTLMGVGASLSFGCNIGGFFSAISALAGLIIGAFIG
LKLLVSSNARKIKKNQPLLGAIILLIGISLAFVYDELDSIRGGFLVFGLVIGIIMQRTRF
CFVRAFREPFMTGDGDASKAVALAVIISVVGFSVLKWSMKDWESSVFAGFWLGSLLGGII
FGIGMSLAGGCASGSLWRAGEGHIKLWVALVAFALSGSYFREWLDDGKLGKPLFIPDFIG
WKMGILSICSLMLVWYLIVSWNEVSKKLVI
>Pelagibacteraceae_bacterium_MBO6465039 330 bp
ISVLFDQQWPMWVGGLLFGFINVFMFAFEKAWSVADGVRNWGNWFFNNVEIITFGIIAGA
LASALLAKQFQIRSAPGRSKGVIGGILMGIGSSLSFGCNIGGFFSSISALAGLIIGSIIG
LKILAAKSVKKSKKNQPFLGLTILVVGVLLALFYDQMDSIRGGFLFFGLTLGIIMQRTRF
CFVRAFREPFMTGDGSASKAVALAVLISVVGFSILKWSMKDWEAQVSAGFWLGSLVGGII
FGIGMSITGGCASGTLWRAGEGHIKLWVALIAFALSGSYFREWLAVGKLGDALFIPDLVG
WKIGMFSICLLMLLWYIIVSWNEATRKLVI
>Bacteroidales_bacterium_MBP8677562 330 bp
---------------------NILLFAIKSPWGASGGLTNLGDNLFSLFGM--VLIVLGS
FAGALFSKEFALRVPPRGIKGLLGGAMMAVGATVGIGCSIGSFFSGVPALFAMFAGVIIS
LKYLWTGKSYTLGRWQIIAGVIVLIGVIVLAYSYVDSS-VMSWFIIIASLMGLISQRSRF
CIVKSFRDPFMSGESHGTVGVIAGLLVSLVGFTVIKYFRARELTWVFPNFWGKALIGGFI
FGLGMTIAGGCAVGTLWRVGEGQIKLWFSLLGLVVFSPLSNSYIVDGGAKFRAYLPDYIG
YDGAFLLVVLILVIWYVFVKWNERTGRFSA
>Bacteroidales_bacterium_MBS3806080 330 bp
LREFFSKHWPVWVGGVTLGLLNILLFAVKSPWGASGGINNWGENVFKSVGI--LIIIVGS
LVGALFSKEFALRIPPKGVKGFIGGGLMAVGATIGLGCTIGSFFSGVPALMGLFAGTIVA
LRYLITGKSYTLGNWQVYLGWIIFIGVFGLAYQVAGTN-VLAWFIISGLLMGLICQRSRF
CIVKAFRDPFMTGESDGSVGVMAGLLITLVGFTAIKYFRAREMAWVFGHFWLRGLFGGFI
FGLGMTVAGGCAVGTLWRVGEGQVKLWMSAIGFLLISPLSKSFIVDGTMKFRSYLPDYVG
YTGAVLIVLLVIFSWYLFVKWNERTGKFSA
>Candidatus_Cloacimonadota_bacterium_MBT3755773 330 bp
LREMFGKSWPMWVGGILLALMNILLFVIKYPWGSSSGYTNIGQNLFQILGV--IFVVVGA
FVSSLLSKEFGIRISPVGVKGFVGGALMAIGATVGAGCTTGGFFSGLAALAGFTIGTFVA
LRYLIMGKSFTLTGWQRWLGWIVIAVVLFIFNRYTASGGAMGWHVFIGLILGVILQRSRY
CIVRAFREPFMTGEATAPIAVMLSILIAMIGFTVIKYFRAIEMKGVYANFWLRALIGGII
FGLGMTIAGGCAVGTLWRAGEGHVKLWMAALGFVIMAPVSKGFIVKNSMQKHIFLPDILG
YTGAVVLVLFLLLLWYMFAKWNEKTGKFSA
>Candidatus_Cloacimonadota_bacterium_MBT4332960 330 bp
LREMFGKSWPMWVGGILLALMNILLFVIKYPWGSSSGYTNIGQNLFQILGV--IFVVVGA
FVSSLLSKEFGIRISPVGVKGFVGGALMAIGATVGAGCTTGGFFSGLAALAGFTIGTFVA
LRYLIMGKSFTLTGWQRWLGWIVIAVVLFIFNRYTASGGAMGWHVFIGLILGVILQRSRY
CIVRAFREPFMTGEATAPIAVMLSILIAMIGFTVIKYFRAIEMKGVYANFWLRALIGGII
FGLGMTIAGGCAVGTLWRAGEGHVKLWMAALGFVIMAPVSKGFIVKNSMQKHIFLPDILG
YTGAVVLVLFLLLLWYMFAKWNEKTGKFSA
>Pseudomonadota_bacterium_MBU0482362 330 bp
VKGLCQDEWDAYTVGIIIAFLSVLMLAWSRPWGAVGAIRNWGDWIIYGMGFAPVGFIGGA
FVSACLGNNFAFRIPPVLVKAVIAGGLMGVGAALAGGCNVGGFYNAIGNLIGLVLGAVTG
LKYLWSGGAKTESALQIVLGLLAIGGLIYGAYNYSG--AKMSGMLVIAAGLGYAMQRGRW
CMIQGFREPHMTGDCTMAKSVALSVLLLAIGIAVVKAALQSPIHYVRGTFGWGGVVGGFI
FALGAMFAGGCGTGTLWRVGEGQIKLWIVVPFFGISNSIMTAWFNSGKLGKFVYMPDTLG
YGGTLLLISLAMAAWFLIVKWNEDTNKFIV
>Pseudomonadota_bacterium_MBU0485228 330 bp
AKGLCQDEWNAYTVGMIVAFLSLLMLAWSRPWGATGAVRNWGEWIIYGLGLAPVGFVGGA
FLSACLGNNFAFRIPPFLAKAIVAGILMGIGAALAGGCNVGGFYNAIGNLLGLVLGAVAG
LKYLWSGGAKTEPAVQKILGILALSGLLCGAYNYASLGTKMGGVLLIAAGLGYSMQRGRW
CMIQGFREPHMTGDCTMAKAVALSVLLLAIGVTIIKASLAAVEHYVRGTFGWGGVIGGFV
FALGAMLAGGCGTGTLWRVGEGQIKLWIVVPFFGISNALMTAWFNSGSLGDFVYLPETLG
YGGTLALIAFAMMTWYLIVKWNEDSNKLIV
>Gammaproteobacteria_bacterium_MBU0657144 330 bp
FKAIFVEDWSPYLGGILLVLVIIGLMINGLFWGVFGGVKFWGDWFNNLIGLQKIMLVLGS
FCAALLSRQFLPRRPPKLIWAMLGGCLLGIGAALAGGCTTGGFFNPVLHAAGLLLGAAIG
LKLLWMVAPPPRLRIYPLLGLAVVVGVLLATQWYGSSNAARAVIVLAGFAIGFIMHRSRL
CFARSFREPFMTAEGDMTKAVILALTIGLIISSLL---IIDPYIAIPATFWIGSLLGGLI
FGIGMIFAGGCASGSLWRMGEGHAKLWVTIFFFSWSGSIASALFKE-AVGFQAYLPDMLG
WGWTYLISGTILLVWYLLVRYNESTEKFTV
>Pseudomonadota_bacterium_MBU0664470 330 bp
VKELCQSEWNATVTGVLVAFLSVMIMAWWRPWGAVGAIRNWGDWIMYGITSAPIGFIAGA
FISACLGKNFAFRIPPYRVKAVIAGIFMGVGSTLAGGCNVGGMYNAIGNLIGLVAGVLLG
LKLLWDGGSATETALIYLLGVAAMVAVFWGAYTFAGMSASLSGVIVIAAALGYTMQRGRW
CMVQGFREPHMTGDCTLAKSVALSILIVAIGAAVLKFSVLAPMNYVRGTFGWGSVVGGFI
FGLGAMLAGGCGSGTLWRVGEGQVKLMMVVPFFAISNSIMTAWFKDGVLGSYVYLPDVMG
YGGTLFFIAAIMMIWYLVVTWNEDTNKLIV
>Pseudomonadota_bacterium_MBU0680460 330 bp
VNELCKEEWNATITGLVVGLLSVLIMAWWRPWGAVGAIRNWGDWMIHGFANAPIGFIGGA
FISACLGGDFAFRVPPRLVKGMLAGILMGIGSTLSGGCNVGGMYNAIGNLLGLVIGVVCG
LKYIWSGGAKTDQGMKTFLGFVGFAALVIGAYKYAGIDKSLGGLIMIAAGLGYTMQRGRW
CMVQGFREPHMTGDCTLAKSVALSIFVVAIGAAVLKYGVLAEANYVRGTFGWGSIVGGAI
FGFGAMLAGGCGSGTLWRVGEGQVKLILVVPFFALANSLTTKWFKQGKLGKFVYLPDTFG
YTGTLFLIGAIMVIWYLVVTWNEETNKLIV
>Pseudomonadota_bacterium_MBU0943755 330 bp
AKGLCQDNWGKNTVAILVALLSILMLVWDRPWGAVGAVRNWGEWIIYGTGLTPIGFIGGA
FLSACLGGNFAIRIPPKLVKAVFAGLFMGAGATLAGGCNVGGFYNAIGNLVGLIIGAIIG
LKYVWVSGGKTDVALQIIFGIAALVALLAGAYSYSNGDEKLGGILLITALLGYAFQRGRW
CMIQGFREPHMTGNAKMAKSVALSIAILAVGIAIVKYV-----HYVRGTFGWGGVVGGIL
FAFGAIQAGGCGTGTLWRVGEGQIKLWIVTPFFGLSCAVGSMLSRKSSLGSYVYLPHSLG
YGGTLALIFLVMGAWYLIVAWNEETNKLML
>Pseudomonadota_bacterium_MBU0944790 330 bp
VKSCCQSEWNATVVGAIVAFLSVLIMAWWRPWGAVGAIRNWGDWIIYGLNLAPIGFVGGA
FISACLGKDFAFRFPPYRVKAVIAGILMGIGAALAGGCNVGGMYNAIGNLIGLTFGVLLG
LKLLWNNGSATDNVVQNILGLGAIAALIWGAYTYAGNEASLGGVIMIAAALGYTMQRGRW
CMVQGFREPHMTGDCTMAKSVALSILLVAIGAAVLKYSVLAPSNYVRGTFGWGSIVGGFI
FGLGAMLAGGCGSGTLWRVGEGQIKLILVVPFFGIANSLMVTWFKEGGLGSYVYLPDVMG
YGWTLALIAFVMMIWYLVVTWNEDTNKLII
>Pseudomonadota_bacterium_MBU0960403 330 bp
VKSCCQSEWNPTVVGAIVAFLSILMMAWWRPWGAVGAIRNWGEWIIYGMNTAPIGFVAGA
FVSACLGKDFAFRFPPYRVKAVIAGILMGIGAALAGGCNVGGMYNAIGNLIGLTAGVVLG
LKLLWNGGSATNNPIQNILALGAIAALIWGAYIYAGNEASLGGVIMISAALGYTMQRGRW
CMVQGFREPHMTGDCTLAKSVALSILLLAIGGAVLKYSVLAPANYVRGTFGWGSIVGGFI
FGLGAMLAGGCGSGTLWRVGEGQIKLILVVPFFGIANSLMVTWFKEGKLGSYVYLPDVMG
YGWTLALIGFVMMAWYLVVTWNEDTNKLIV
>Pseudomonadota_bacterium_MBU0964752 330 bp
IKGLCQSEWNATMTGVMVALFSILIMAWWRPWGAVGAIRNWGDWIMYGITSAPIGFVGGA
FVSACLGNDFAIRIPPVLCKALVAGVFMGIGAALAGGCNVGGFYNAIGNLAGLVIGVIGG
LKYIWSGGAKTEKGLNFLLGIVAIVALIAGTYMYSGNEASLGGLMLIASAIGYSMQRGRW
CMIQGFREPHMTGNCTMAKSVALSIFIVALGAAVLKYGVLAPMNYVRGTFGWGGVVGGIV
FGLGAMLAGGCGTGTLWRVGEGQVKLWIVVPIFGITNSIMTAWFNDGVLGKYVYLPDVMG
YGGSLFLIAAFLLFWYITVDWNEESNKLIV
>Pseudomonadota_bacterium_MBU0987813 330 bp
LGRIFFENWPMWLGGIFIGIMSVVTFAWSRPWGVVGGLRNWADWFFNLVGVKPLGLLWGA
FGSALMSKQFAIRKAPPLLKGIVGGILMGVGSAMAGGCNVGGFYSALSALAGLIAGAYLG
LRYLASSGGS-GLAIEPYAGAAVLFAALVCAWLYSKEATREGGLLLCGLAFGIIIQRTRF
CFVRGFRDPFMTGEAEGPQAIAASLIISMLGFAALKWTLRGENIFVIDSFWLGALAGGVI
FGIGMVVVGGCGSGSLWRAGEGQIKLMLAVVCFALTNSLFKAWMNVTVLGYKIFLPNVIT
YKWSLILVILIMIAYYILATWNEKTEKFVV
>Pseudomonadota_bacterium_MBU1055317 330 bp
IRKVFEQEWPSWLAGILVAIIALMMFLWQSPWGIAAGLNNWGDWLYYLVGARPAGIVIGA
FVSALMARQFKIHPAPKLAKGIAGGILMGAGASMAKGCNVGGFFSAVAMMIGLGAGAWVG
LRYLQVYAKPKALKIQPYIGVVVAIGIVVVFYTYAFLNTQLGGWLFFGFLIGMVMHRSRF
CFVRPFRDPFMTGEAKMVKVVAISIIIYFTGTAVIKWALQEPSMGVYHPFVLGSLMGGFI
FGIGMILAGGCASGTLWRVGEGQTKLMVTLVTFVLTNSLVSKVLLNNKLGQDMFIPDILT
WQITIPFMLVFFLVWVLVAMWNEETEKFVI
>Pseudomonadota_bacterium_MBU1137711 330 bp
------------------------------------------------------------
-------------------------------------------YNAIGNLAGLIIGAILG
LKYVWASGGKTNGALQILLGIATLAALLIGAYTYTNGDEKLGGVLLITALLGYAFQRGRW
CMIQGFREPHMTGNAKMAKSIALSIVILAIGIAIIKYI-----HYVRGTFGWGGVVGGIL
FAFGAIQAGGCGTGTLWRVGEGQIKLWIVTPFFGMACAVGSMLSKKSSLGSYVYLPHLFG
YSGTLALIFLIMAVWYLIVAWNEETNKLML
>Pseudomonadota_bacterium_MBU1155879 330 bp
FKELFDRNWPLWVGGVLLALLGIICMAAGRPWGVAGGLRVWSDWLFYWVGLAPWGLLFGA
FGAALLSRQFAWRNAPKLVKGLIGGVFMGVGSVMAGGCNVGGFYTALAAGAGLLVGALIG
LKYLSPPKQ--KSKVQPWLGAVFFLFLLGWAYCMSFRATQEAVLMITAVGIGIVIQRCRF
CFVRSFRDPFMTGEAVATRAVALSVILSVFGFFAIKWFADWQMIYIYH-HWIGGLVGGVI
FGIGMLLAGGCGSGSVWRAGEGQFKLILAVITFSMSNSLFKNYVWT-SWGKPIFLAAVTD
YFWAIVITAVVMLVWWAVMAWNEETDSLTI
>Pseudomonadota_bacterium_MBU1405334 330 bp
AREMCKEEWSPVTAGMIVAFLSVLALVWARPWGAVGAIRNWGEWIIYGLGLAPIGFVAGA
FLSANLGDNFDIRIPPVLVKGLVAGVLMGIGSVFAGGCNVGGMYNAIGNLLGLIMGVILG
LKYIWAGGAKTEVVMRRILGVLALVGLIWGAYAYGDQVGGLSGLLLIAAGLGYTMQRGRW
CMVQAFREPHMTGNINMAKGVMVSILLLAVGIAVVKATLREPVHYVRGTFGFGAVFGGLV
FGLGAMLAGGCGTGTLWRVGEGQVKLWLAVITFGVSNAILTPMVREGLLGQWIYMPDTLG
YGGTLAVIALAMCLWYLIVSWNEDTGKLMV
>Pseudomonadota_bacterium_MBU1742076 330 bp
LNSIFHHEWPGWIGAILLAFLCVGLFIWGRPWGVVGGLRVWANSFFDLVGLGPGGLLLGA
FGAALMAKQFAFRMAPPLVKGVVGGTLMGVGSVLAGGCNVGGFYTALHALIGLMIGAYIG
LKYLST---RPKKTTQPMLGAAVLLALVVISILYIQGRSRLGGLLIGTTAIGFMMHRSRF
CFVRAFRDPFMTGEAIMTRAVALSVCLGILGFAAIKFMLRDPHVYAYHKFFFGSLVGGII
FGVGMLLAGGCGSGTTWRAAEGQIKLIVVLIFFAASNAVFRAIMVAKKMGVPVFLPDYMN
YTWTIVGLFGLMILWVLVATWNEETDKFTV
>Pseudomonadota_bacterium_MBU3944652 330 bp
VKELCQSEWNATVTGVLVAFLSVIIMAWWRPWGAVGAIRNWGDWIMYGITSAPICFVVGA
FISACLGKDFAFRIPPYRVKAVIAGILMGIGATLAGGCNVGGFYNAIGNLIGLVAGVLLG
LKLLWDGGSATESSLIYLLGISALFGIFWWAYSYAGHIVSLSGVIVIAAALGYTMQRGRW
CMVQGFREPHMTGNSTLAKSVALSILLVAIGAAVLKYSALDPANYVRGTFGWGGVVGGFI
FGLGAMLAGGCGTGTLWRVGEGQVKLIMVVPFFAISNSIMTAWFKAGLLGSKVYLPEVMG
YGGTLFFIAAIMGIWYLVVTWNEDTNKLIL
>Pseudomonadota_bacterium_MBU4033411 330 bp
VKDLCKDEWSSVTAGIIVAFLSVLILVWARPWGAVGAIRNWGEWIIYGAGMTPIGFVAGA
FLSANLGDNFDIRIPPVLVKGLVAGVLMGIGSVFAGGCNVGGMYNAIGNLLGLVVGVILG
LKYIWAGGAKAEVPMRRIFAILALVGLVWGAYAYGDQVGGLSGLLLIAAGLGYTMQRGRW
CMVQAFREPHMTGNISMAKGVMVSILLLAVGIAVVKATLREPVHYVRGTFGFGAVFGGFI
FGLGAMLAGGCGTGTLWRVGEGQVKLWLTVVTFGISNAIFGQKVKEGVLGQWIYMPDTLG
YGGTLAVIAIAMCLWYLIVSWNEDTNKLIV
>Pseudomonadota_bacterium_MBU4151711 330 bp
VQGLCQDEWSANTVGIIVGLFSILAMAWWRPWGAVGAVRNWGDWILYGA--APIGFVVGA
FISANLGSDFAIRIPPVLAKAVVAGIVMGVGASLAGGCNVGGFYNAIGNLLGLIFGAIGG
LKYIWSGGGKTEKALQGVFGLAAILALLWGAHTYSISEASLGGMMLIAAVLGYAMQRGRW
CMIQGFREPHMTGDCTMAKAVALSVCIVAIGAVVLKYPVLATGNYVRGTFGWGGVVGGMV
FGFGAMLAGGCGTGTLWRVGEGQIKLWIVVPFFGVTNALVDAWFKSGKLGSYVYMPDTLG
YSGTLILILAAMAIWYVVVDWNEESNKLMV
>Pseudomonadota_bacterium_MBU4262005 330 bp
IKGLCQSEWNATMTGVLVALFTILIMAWWRPWGAVGAIRNWGDWIMYGITSAPIGFVGGA
FVSACLGNDFAIRIPPVLCKALVAGVFMGIGATLAGGCNVGGFYNAIGNLAGLVIGVIVG
LKYIWSGGAKTEKGLNFLLGIVAIVALIAGTYMYSGNEASLGGLMLIASAIGYSMQRGRW
CMIQGFREPHMTGNCTMAKSVALSIFIVALGAAVLKYGVLAPMNYVRGTFGWGGVVGGIV
FGLGAMLAGGCGTGTLWRVGEGQVKLWIVVPIFGITNSIMTAWFLDGVLGKYVYLPDVMG
YGGSLFLIAAFLLFWYITVDWNEESNKLIV
>Candidatus_Latescibacteria_bacterium_MBU8920694 330 bp
WRQFFGKTWPVWAGGIVLAFLNICLFLAKSPWGGSGTYTNWGENVYQAIGL--FMTLLGA
FAGALFGREFALRIPPMGLKGLIGGVLMALGATLGIGCTIGGFLSGWAALLGFLIGTYFA
LKYLMMGKTYTLGVWQPILGTILTIFLLVSFSRFRADNMAM--FAIIGLVIGIVLQRSRF
CIVRAFREPFMTGESEAPVGVMAALVVGIIGFTVIKYMRALAMVWVYPHFWLRAIIGGVI
FGLGMTVAGGCAVGTLWRAGEGHIKLWFSAIGFMLFAPISKKFIVAEWAKQKVFLPDRFG
YGGAVLIFLVIIALWYGFVKWNERTGKFSA
>Bacteroidales_bacterium_MCD4772589 330 bp
LGNFFAKHWPVWVGAIVLGTLNILLFAIKSPWGASGGINNWGENVYKLTGI--VFLVIGS
FIGALLSKEFALRIPPKGIKGFIGGGLMAIGATFGIGCSIGSFYSGVPALIGMFIGVVLA
LRYLFSGKSYNLGNWQIYLGWIVLIITFIIAYQYSGGN-IMAWFIIIGMFMGLISQRSRF
CIVKAFRDPFMTGEADGSVGVMAGLVISVFGFTAIKYFRAREMTWVFPHFFFRAAIGGFI
FGLGMTVAGGCAVGTLWRVGEGQVKLWASALGFLLISPISKLYIVVKNFNFKNYLPDYLG
YPGAVGLVLFIILIWYVFVKWNEKTGRFSA
>Bacteroidales_bacterium_MCD4832876 330 bp
LREFFAKHWPVWVGGVTLGLLNILLFTVKSPWGASGGINNWGENIFKLFGI--LVLILGS
FAGALFSKEFALRIPPKGLKGFIGGALMAIGATLGLGCTIGSFFSGVPALIGLFAGTILA
LKYLMSGKSFTLGNWQIWLGWIVSIGTFILAYKVAGTN-VLAWFIISGLLMGLICQRSRF
CIVKAFRDPFMTGESDGSVGVMAGLLITLIGFTAIKFFRAREMTWVFSQFWLRGLIGGFI
FGLGMTVAGGCAVGTLWRVGEGQVKLWMAALGFLLISPISKLYIVVNNMKFKNYLPDYFG
YAGAVLIVLLIILVWYVFVKWNERTGKFSA
>Candidatus_Cloacimonadota_bacterium_MCF7918402 330 bp
LRELFSKTWPMWIGGILLAVLSTLLFVIKYPWGASGGYVNIGQNLFHWLGV--IFIILGA
FVSALFSREFGIRVAPVGVKGFIGGGLMAIGSTVGIGCTTGGFFSGVAALLGFLLGTIVA
LKYIIMGKSCTLTGWQRWLGWILILAVLWVVHHYTSQGSTMGWHILIGLILGIILQRSRY
CIVRAFREPFMTGEATAPVAIIISVIVALLGFTVIKYFRAIELKSVYANFWLRALIGGFI
FGLGMTIAGGCAVGTLWRAGEGHVKLWFSAAGFAILAPVSKGFIVMKSTSKELFLPDVLG
YTGAVILVLFILLLWYIFVKWNEKTGKFSA
>Bacteroidales_bacterium_MCF8332419 330 bp
MTQFFGKHWPVWVGGIVLGTLNVLLFAIRSPWGASGGFNNWGENLMSSTGL--ILIIIGS
FVGALFSKEFALRIPPKGIKGLIGGALMAVGATVGIGCTIGSFFSGVPALIGLFLGVIIA
LRYLWTGKSYNLGNWQIYTGWLVVIAVIALAWSYADAN-TMAWFITIGGLMGLISQRSRF
CIVKAFRDPFMTGESQGAVGVIAGLLIGLFGFTAIKVFRAREMTWVFPHFWARAIVGGFI
FGLGMTVAGGCAVGTLWRVGEGQVKLWMAAIGFLIVSPISSKFIAESQMKFKSFLPDYIG
YGGAFILVLGLLLAWYSFVKWNERTGKFSA
>SAR324_cluster_bacterium_MCH1520504 330 bp
FASMFGKQWPMWVGGLLFGALNVFMFAYEKAWSVSDGVRNWGNWFLNTIEVMIFGIILGA
MASALLSKQFQIRGAPARIKALIGGILMGIGSVLSFGCNIGGFFSAISALAGLMIGAFIG
LKLLASSHVSRIKKNQPLAGVVVLLIGIVLAFVYDELDSIRGGFMVFGLVIGLLMQRTRF
CFVRAFREPFLSGDGNAAKAVALAVIISVVGFSVLKWSMKDWEDIVYPGFWFGSLVGGII
FGVGMSLAGGCASGSLWRAGEGHIKLWLALVAFALSGSYFREWLVEGKLGEPLFIPDLVG
WKMGILSICILMLLWYLIVSWNEATRKLVV
>SAR324_cluster_bacterium_MCH2265957 330 bp
FTSLFEQQWPMWVGGILFGILNVFMFAYEKAWRVSDGVRNWGNWFFNTIDVMIFGIIVGA
MASALLARQFQVRGAPARVKALIGGTLMGIGSVLAFGCNIGGFFSAISALAGLMIGAFIG
LKLLVSSPVSRKKKNQPLAGILVLLAGIGLAVVYDDLDSIRGGFLVFGLVIGLIMQRTRF
CFVRAFREPFLSGDGSAAKGVAIAVIISAIGFSVLKWSMKDWEDSVFAGFWIGSLVGGII
FGIGMSLAGGCASGSLWRAGEGHIKLWVALIAFALSGSYFREWMAEGKLGESIFIPDLIG
WKMGLLSICVLMLVWYLIVSWNEATKKLVV
>SAR324_cluster_bacterium_MCH2283093 330 bp
FASMFGKQWPMWVGGLLFGALNVFMFAYEKAWSVSDGVRNWGNWFFNTIEVMIFGIIVGA
MASALLSKQFQVRGAPARIKALIGGILMGIGSVLSFGCNIGGFFSAISALAGLMIGAFIG
LKLLASSHASRIKKNQPFAGVVVLLIGISLAFVYDELDSIRGGFLVFGLLIGMIMQRTRF
CFVRAFREPFLSGDGNAAKAVALAVIISVVGFSVLKWSMKDWEDIVYAGFWFGSLVGGII
FGIGMSLAGGCASGSLWRAGEGHIKLWVALIAFALSGSYFREWLVEGKLGEPLFIPDLIG
WKMGILSICILMLLWYLIVSWNEATRKLVV
>SAR324_cluster_bacterium_MCH2302428 330 bp
LKRIFEEQWPIMTGGIMIGILSIVTFAWGRPWGVVGGLRNGAHWLSFQVGWAPLGLLWGA
IGAALMSRQFGFQMAPPLFKGCIGGTLMGLGAAMAGGCNVGGFYSAVSALVGLILGAMLG
LKYLQSSGG--SKRYSPWIGALVLISAFYVSGIYRSMATRTGGLLLSGYAFGIVIQRSRF
CFVRAFRDPFMTGEGEVGRAVSVSLIISVLGFAALKWTLRGEDVFVSSTIWIGSLLGGFI
FGFGMLLSGGCGSGSLWRAGEGQMKLILAIIFFSFSNFLFKTLIDQGLMGVSVFLPDWLT
YLGSVVVLALFFGAYYIFVSWNEETDAAVL
>Gammaproteobacteria_bacterium_MCH2479487 330 bp
FRKLFEKQWPIWIGGLLLGMGNVFLFAFDRPWTVSNGVRNWGDWFFNEIGLINFGMIIGA
LAAALLGRQFQVRMAPARFKGLLGGALMGIGASLAFGCNIGGFFSAVSALVGLMVGAFVG
LKLLASWGAEKPSKVQPVAGIMVLLLSIPLILTYDALDSVSGGFLLFGLLIGIVMQRSRF
CFVRAFRDPFMTGDAEATKAVVLAVIIGVIGFTILKWTLRSWDVSVQPGFWIGSLMGGII
FGIGMSFSGGCASGTIWRAGEGQVKLWVTLVTFALTTSYFRDWLVSGRLGEELFLPDIIG
WKMALIIIIAIMFLWYLLAVWNGISKKLVV
>Anaerolineales_bacterium_MCH2538997 330 bp
LRDAFGRPWPVWIGGILIGLFNVMLFIYHQPWSTLDGALNWGDWMLSQLGLSELGLLGGA
VLSAMLAGQFGIRAAPLGVKGAIGGIMIGAGAVLVRGCNIGGFFNGTSALLGLVVGALIG
TRILSDKKQIPRRQRMWGLGLGLFLAGSVVAYLFSIA-PDRGVILMFGIVLGIICQRSRL
CFVRAFREPFLTGDASHTKAMLIALLISIAGFSIVKYTIERVDEFVRATYWMGSLSGGVI
FGIGMTIAGGCGAGAVWRAGEGHLKLWLTLICYTLSASFFNRLLQTGQLGQPMFLPDIIG
WGGATIALLALLVIWYLLVQSNEISRKWAA
>Verrucomicrobiota_bacterium_MCK4565394 330 bp
----------------------MC------------------------------------
------------------------------------------------------------
-----------------------------------------------GLLIGVICQRSKF
CVVRAFREPFLTGMSEAPIGVFAALLVGIFGFTLIKYMRTLALTGVYANFWLRGLIGGVI
FGVGMVLAGGCAVGTMWRVGEGHVQLWLAALGIMLAAPLSKKFLVAAWGKLKVFLADWVG
YGGAVLIFLLIILVWYWFVTWNERTDKFTC
>Bacteroidales_bacterium_MCK5029310 330 bp
LREFFAKHWPVWVGGVTLGLLNILLFAVKSPWGASGGINNWGENIFKLFGI--LVLILGS
FAGALFSKEFALRIPPKGLKGFIGGALMAIGATLGLGCTIGSFFSGVPALIGLFAGTILA
LKYLMTGKSYTLGKWQIWLGWIVSIGTFILAYKVAGTN-VLSWFIISGLLMGLICQRSRF
CIVKAFRDPFMTGESDGSVGVIAGLLITLIGFTAIKYFRAREMSWVFGQFWLRGLLGGFI
FGLGMTVAGGCAVGTLWRVGEGQVKLWMAALGFLLISPISKHYIVVDTMKFKNYLPDYFG
YAGAFLIVLLIILAWYVFVKWNERTGKFSA
>Bacteroidales_bacterium_MCK5169486 330 bp
LREFFAKHWPVWVGGVTLGLLNILLFTVKSPWGASGGINNWGENIFKLFGI--LVLVLGS
FAGALFSKEFALRIPPKGVKGFIGGALMAIGATLGLGCTIGSFFSGVPALIGLFAGTILA
LKYLMSGKSFTLGNWQIWLGWIVSIGTFILAYKVAGTN-VLAWFIISGLLMGLICQRSRF
CIVKAFRDPFMTGESDGSVGVMAGLLITLIGFTAIKFFRAREMTWVFSQFWLRGLIGGFI
FGLGMTVAGGCAVGTLWRVGEGQVKLWMAALGFLLISPISKLYIAVNTMKFKNYLPDYFG
YAGAVLIVLAIILIWYVFVKWNERTGKFSA
>Bacteroidales_bacterium_MCK5765356 330 bp
MSQFFAKHWPVWVGGIVLGTLNILLFAIKSPWGASGGINNWGENVYALTGV--LFLVLGS
FIGALLSKEFALRIPPKGIKGFIGGSLMALGATFGIGCTIGAFFSGMPAMIGLFIGVIIA
LKYLFSGKSYNFGIWQKWLGWIVLIITFVIAYQYSGSN-IMAWFIIIGMLMGLISQRSRF
CIVKAFRDPFMTGEADGSVGVMTGLLVGLFGFTIIKYFRAREMTWVFPHFFFRAAIGGFI
FGIGMTIAGGCAVGTLWRVGEGQVKLWASALGFLLISPISKLYIVVDSWDFKSFLPDYLG
YPGAFAFITFIILIWYVFVKWNEKTGKFSA
>Bacteroidales_bacterium_MCK5838872 330 bp
LGQFFAKHWPVWVGGIVLGTLNILLFAIKSPWGASGGINNWGENVFGLIGI--LFLVIGS
FIGALLSKEFALRIPPKGIKGFIGGSLMALGATFGIGCTIGAFFSGMPAMIGLFLGVIVA
LKYLFSGKSYNLGIWQKWLGWIVLIITFIVAFQYSGGN-IMTWFIIIGMLMGLISQRSRF
CIVKAFRDPFMTGEADGSVGVMAGLMIGLFGFTIIKYFRTREMTWVFPHFFLRAIIGGFI
FGLGMTIAGGCAVGTLWRVGEGQVKLWASALGFLLVSPISKLFIVVASWDFKNYLPDYLG
YSGAFALVTLIILIWYVFVKWNEKTGKFSA
>Sulfuritalea_sp_MCK9380775 330 bp
FKAIFVEAWSPFVGAILLVLVIIGLMLSGLVWGVFGGVKFWGDWFNNLIGLHDIMLVLGA
FSAALLSHQFSPNRPPPLLWAAMGGSLLGIGAALAGGCTTGGFFNPVLHSLGLLAGAAIG
LKLLWMQAPPADTRNYPLLGLAVVVGVLIATQWYGSSDVARAVIVLAGFAIGFIMHRSRL
CFARAFREPFMTAEGDMTKAVILALAIGIPIAALL---VIDPYLAIPATFWVGSLVGGLI
FGIGMVFAGGCASGSLWRMGEGHLKLWVTMFFFAWMGSIASAVFKE-RVGFQAYLPEMWS
WGWTLAAGGALLLLWYALVRYNESTEKFTL
>SAR324_cluster_bacterium_MCS5545901 330 bp
FRNLFDRQWPIWIGGLLLGMGNVLLFAFDRPWTVSNGVRNWGDWFFNQIGVMNFGMIIGS
LVAALLGRQFRVRMAPARFKGLLGGVLMGIGASLAFGCNIGGFFSAISALVGLMVGAFVG
LKLLASWGVRQPSRAQPISGLLVLLLCIIVIFTYDSFDSVSGGFLLFGLLVGIVMQRTRF
CFVRAFRDPFMTGDAEATKAVALAVIISVTGFTILKWTLRSWDVSVLPGFWIGSLMGGII
FGIGMSLSGGCASGTIWRAGEGQVKLWVTLVTFALSTSYFRDWLVAGKLGTELFLPDVIG
WKMALIIIIAIMLFWYLMAVWNEVSKKLVV
>Rhodospirillales_bacterium_MCS5598231 330 bp
LLILFSQQWPAWVVGILLAIANILLFAYEKPWSTAGGMQNWGNWFLNSVGLRILGVIAGA
FAAALLSRQFRVRGAPPFMKGFVGGTLMGIGAALAFGCNIGGFFSAISALVGLLIGAYIG
LRLLSSGNQSKVIKLQPVVGGLVLLAGISLTFVYDSFDPTRGVFLLFGLVFGLVMQRSRF
CFVRAFREPFLTGDGGMTKAVILAVIISVIGFSILKWTLRDWDTFVRPGFWFGGLMGGIV
FGVGMSLSGGCASGCLWRAGEGQVKLWIAIIAFAFSRAIFAGWLEEGKLGESVFLPDYVG
WKAGIVIVITIMLLWYLIVVWNEAKRKLVV
>Pirellulaceae_bacterium_MCS5629323 330 bp
------------------------------------------------------------
------------------------------------------------------------
------------------------------------------------------------
----------------------------------------------------GGLMGGIV
FGVGMSLSGGCASGCLWRAGEGQVKLWIAIIAFAFSRAIFAGWLEEGKLGESVFLPDYVG
WKAGIVIVITIMLLWYLIVVWNEAKRKLVV
>Rhodocyclales_bacterium_MCX7157536 330 bp
FKAIFVEEWSPFVGAMLLVMVIIGLMLSGLVWGVFGGVKFWGDWFNNLIGLQQIMLVLGA
FTAALLSRQFSPNRPPPLIWAAMGGSLLGIGAALAGGCTTGGFFNPVLHSVGLLAGAAIG
LKLLWMQAPPANTRKFPLLGLAVAVGVLLATQWYGSANVARAVIVLAGFAIGFIMHRSRL
CFARAFREPFMTAEGDMTKAVILALAIGIPIAALL---VIDPYVAIPATFWIGSLVGGVI
FGIGMVFAGGCASGSLWRMGEGHIKLWVAMFFFSWMGSTASALFRE-KVGFQAYFPEMFS
WGWTLLIGGGLLLVWYALVRYNESTEKFTL
>Thiotrichales_bacterium_MCY4223187 330 bp
LTALFGRQWPAWVGGVLFGILSIALFAWEKPWSVADGVRNWGDWLLNAINVTLLGIIGGA
LAAALLSRQFHIRGAPPWLKGVVGGCLMGIGASLSFGCNIGGFFSATSALLGLLVGALVG
LKLLEMSRSGRGRRLQPLAGAAILALGAVLALVYDGLETTRAGLLGFGLFIGIIMQRTRF
CFVRAFREPFMTGHADATRAVAIAVVISTLGFTYLKWAFKDWEVFVRDSFWLGSLLGGFI
FGVGMSLAGGCASGSLWRAGEGHVKLWVALACFALSASYFRVWLTEGRLGEAVFLPDYVS
WEMAAGAVIALMATWYLCMTWNERRQKFLM
>Thiotrichales_bacterium_MCY4350303 330 bp
LTALFGRQWPAWVGGVLFGILSIALFAWEKPWSVADGVRNWGDWLLNAINVTLLGIIGGA
LAAALLSRQFHIRGAPPWLKGVVGGCLMGIGASLSFGCNIGGFFSATSALLGLLVGALVG
LKLLEMSRSGRGRRLQPLAGAAILALGAVLALVYDGLETTRAGLLGFGLFIGIIMQRTRF
CFVRAFREPFMTGHADATRAVAIAVVISTLGFTYLKWAFKDWEVFVRDSFWLGSLLGGFI
FGVGMSLVGGCASGSLWRAGEGHVKLWVALACFALSSSYFRVWLTEGRLGEAVFLPDYVS
WEMAAGAVIALMATWYLCMTWNERRQKFLM
>Thiotrichales_bacterium_MCY4468971 330 bp
VTALFGEQWPAWVGGILFGGLSIALFAWEKPWSVADGVRNWGDWLLNAVDVTFLGIIGGA
FAAALLARQFRVRGAPPWLKGVVGGCLMGVGATLSFGCNIGGFFSATSALLGLMAGAIVG
LKLLDMNRSGGGRRLQPLAGVGVLAIGIMLALVYDGLDTTRAGLLGFGLVIGIIMQRTRF
CFVRAFREPFMTGHADATRAVAIAVVISTLGFTYLKWAFKDWEVFVRDSFWVGSLLGGFI
FGIGMSFAGGCASGALWRAGEGHVKLWVAVACFALSASYFREWLAEGRLGEAVFLPDYVG
WEMGVGAVIVLMAIWYLCMTWNERKQKLVM
>Bacteroidales_bacterium_MDD2965840 330 bp
IRQLCQEEWNATVTGIIVALLSVLIMAWWRPWGAVGAVRNWGDWILMYAGLLTLGFIGGA
FISACLGGQFAFRFPPVRIKAVIAGILMGIGAALAGGCNIGGMYNAIGNLVGLVPGVIFG
LWLLWSGGSWTEYFIQWIFGIAAVVGLIWAAVYYANFDNSLPAIVVIAAGLGYAMQRGRW
CMVQGFREPHMTGDCKMAKSVALSILIVAIGAAVLKYGILDPMNYVRGTFGWGGVVGGFI
FGVGAMLAGGCGSGTLWRVGEGQIKLWLVVPFFGISNSLMLTWFNTGYLGSFVYLPDVMG
YGYTLALITGCMALWYLVVTWNEDTNKLLL
>SAR324_cluster_bacterium_MDE0788201 330 bp
FASMFGKQWPMWVGGLLFGALNVFMFAYEKAWSVSDGVRNWGNWFLNTIEVMIFGIILGA
MASALLSKQFQIRGAPARIKALIGGILMGIGSVLSFGCNIGGFFSAISALAGLMIGAFIG
LKLLASSHVSRIKKNQPLAGVVVLLIGISLAFVYDELDSIRGGFLVFGLVIGLLMQRTRF
CFVRAFREPFLSGDGNAAKAVALAVIISVVGFSVLKWSMKDWEDIVYAGFWFGSLVGGII
FGVGMSLAGGCASGSLWRAGEGHIKLWFALVAFALSGSYFREWLVEGKLGEPLFIPDLIG
WKMGILSICILMLLWYLIVSWNEATRKLVV
>Bacteroidales_bacterium_MDG1136339 330 bp
ISVLFDQQWPMWVGGLLFGFINVFMFAFEKAWSVADGVRNWGNWFFNNVEIITFGIIAGA
LASALLAKQFQIRNAPSRYKAVVGGILMGIGSSMSFGCNIGGFFSSISALGGLLIGTFIG
LKILAPKASKNSKTNQPIIGISIIILGILLALVYDNLDSIRGGFLFFGLVLGIIMQRTRF
CFVRAFREPFMTGDASATKAVVLAVIISAVGFSILKWSMKDWEAQVSAGFWIGSLVGGTI
FGIGMSLTGGCASGTLWRAGEGHIKLWVALIAFALSGSYFREWLSTGKLGDALFIPDLIG
WKMGIFSICLLMLLWYIIVSWNEATRKLVI
>Arenicellales_bacterium_MDJ0955392 330 bp
LSEVFGRQWAAWVGGILLAVVNIMLFAYEKPWSSADGVRNWGDWIFNSLNIKNFGVVVGA
FAAALMARQFRIRGAPPFLKGLVGGVLMGIGAAMAFGCNIGGFFSSISALFGLLIGVYIG
LRLLSSYRPAAGIKAQPMVGGLVLLAGLGLAFVYDEFDSTRGGFLLFGLALGVFMQRSRF
CFVRAFREPFLTGDGEMTKAVIIAVVISVIGFSILKWTLREWDAFVSSGFWFGSFAGGII
FGVGMSLSGGCATGCLWRAGEGQVKLWIALFAFAVSGAWFRGWLEDGKLGDPVFLPDFVS
WKMALGLVIGIMCLWYLLVVWNEAKKKLVV
>Arenicellales_bacterium_MDJ0957908 330 bp
ILKLTQTRWNANTTGVVIALLSIAAVAWMRPWGIVGGVRNWGDWLIYQVGSLPIGITLGS
FVSACLANEFAIRIPPLLIKGIIGGCLMGIGAAFAGGCNIGALYAALGNLLGIVIGAIAG
LKWLWSEGAAVNLGLKRLLGLLALTTLLFGAYRYQGSGAKLGVMLLISAAVGYAFQRGHW
CMIQAFREPHMTGNATLAKAMALSIFIYAVGVAILKSNLAFEEFFVRGTFGWGAVAGGLI
LGFGAMLAGGCGSGSFWRAGEGQIKLWLAIPFFGLSNSFMTRWFQRGVLGYFIYMPDHLG
YWGTVILIGILMFAWYVIVSWNEKTNKFVL
>Treponema_sp_OttesenSCG-928-L16_MDL2228796 330 bp
KEKLLKKEWSYNSGAVVMTVIALMMASFAGAWGVSGPLASWGGKILTLIGILAVSLALGA
LTSCLLAAQWKLRIKSIRWAAVIGGTLMGIGARIAPGCNIGALFSSLPQYVFVFAGATVG
GKVLHRRDRKNPRTIQITIGVILLVLFIIA---IN---PNAGFFLFIGLGIGYAMQRSRL
CFTAAYRDPTLTGSTKLTKAVIVALAIASIGFAGIHMSLSLPETVPGGAIGLHLLIGAFI
FGIGAVLAGGCASGTFIRVGEGYVQSMIALVFFIVGSMIGTPIMS--YSGTRVYLPKLFG
FGPAILIQLLALLCLWILADW-ERKKTAEF
>Thiobacillus_sp_MDP2109700 330 bp
LKAIFVEEWSPYIGAILLVMVVTALMINGLFWGVFGGVRYWGDQMNHLIGLKPIMLLLGA
FSAALLSRQFKPNRPPKLVWAALGGTFMGAGASLAGGCTTGGFFNPVLHSAGLLAGAVIG
LKLLWMTAPPTNTKVFPFIGLAVIVAVLFAAGWYGSADATRAVIVLLGFLIGFVMHRARL
CFARAFREPFMTAEGDMTKAVILALAIGIPLAAFL---VIDPYIAIPPTFWIGSLAGGLI
FGIGMIFAGGCASGSLWRMGEGHFKLWVAMFFFAWMGSVASALFKP-AVGYQAYWPDLIG
WGWTLIVGGLLLAIWYAFVRYNESTERFTV
>Thermodesulfovibrionia_bacterium_MDP3297116 330 bp
LKDIFYKNWPVWLGGLLIGITSVITFAWERPWGVLGGLREWIDWSFYSLGIHPFGLLWGA
FASALLSKQFAIKIPPPFIRGAVGGIFMGIGTTMAMGCNVGGFFSAVSALAGLIVGVFLE
VHYFFRGDGRPKKRIQPCLGALAVLVAFAGAFIYRSYGVKTGGLLISGLAFGIILHRSRF
AFLQAFREPFASGNAEQSRGMAIAVIVSVLGFAALKSSLRPEGAYVTSTFWVGSFVGGII
FGFGMPFAGGCGSGTCWRTAEGGIKQMIAVAFMGISNSLCKLFIESTVMGKRVFLPKYIS
YHWTVILIVMIMLLYYLVTSWNEKTRAFI-
>SAR324_cluster_bacterium_MDP6091155 330 bp
LKRVFEEQWSIMTGGLLIGILSIITFAWGRPLGVVGGLRNWAQWFSFQVGWAPLGLLWGA
FGAALMSRQFGFQMAPPLVKGVIGGTLMGLGAAMAGGCNVGGFYSAVSALLGLILGAILG
LRYLQTAGG--SKKYSPWLGALVLLAAFFVSGIYRSMATRTGGLLLCGLAFGIIIQRTRF
CFVRAFRDPFMTGESEVGRAVSVSVIISVLGFAALKWTLRSEEVFVSSTFWLGSLLGGFI
FGFGMLLSGGCGSGSLWRAGEGQLKLILAVIFFAFSNFLFRTLIIQGLIGVPVFLPDWLS
YPGAVILIVLFFGAYFIFVSWNEETDAAVL
>SAR324_cluster_bacterium_MDP6246641 330 bp
LKRVFEEQWPIMTGGLLIGILSIITFAWGRPLGVVGGLRNWAQWFSFQVGWAPLGLLWGA
FGAALMSRQFGFQMAPPLVKGVIGGTLMGLGAAMAGGCNVGGFYSAVSALLGLILGAILG
LRYLQTAGG--SKTYSPWLGALVLLAAFFVSGIYRSMATRTGGLLLCGLAFGIIIQRTRF
CFVRAFRDPFMTGESEVGRAVSVSVIISVLGFAALKWTLRSEEVFVSSTFWLGSLLGGFI
FGFGMLLSGGCGSGSLWRAGEGQLKLILAVIFFAFSNFLFRTLIIQGLIGVPVFLPDWLS
YPGAVILIVLFFGAYFIFVSWNEETDAAVL
>SAR324_cluster_bacterium_MDP6639331 330 bp
WRILFGKQWPIWVGGILFGMINVFMFAFERPWSSANGIRNWGNWFFNSLEVITFGIIGGA
FASALMAKQFQVRMAPTRIKGLLGGTLMGIGSALSFGCNIGGFFSATSALIGLIVGSFLG
LKLLALKKSASSGSQQPLAGFIIILIALGLVFTYDHFDSTRGGFLLFGLIIGILMQRTRF
CFVRAFRDPFMTGESEATRAVAMAVIIGAIGFSILKWTLKDWDVFVSPGFWSGSLLGGAI
FGVGMSLSGGCGTSSLWRAGEGQIKLWFSLVAFALSGSLFRNWLDQGKIGEPVFLPDFMS
WSMALVIVVLIMALWYIIAVWNDVHKKFVV
>SAR324_cluster_bacterium_MDP6764897 330 bp
WRILFGKQWPIWVGGILFGMINVFMFAFERPWSSANGIRNWGNWFFNRLEVITFGIIGGA
FASALMAKQFQVRMAPTRIKGLLGGTLMGIGSALSFGCNIGGFFSATSALIGLIVGSFLG
LKLLALKKSASSGSQQPLAGFIIILIALGLVFTYDHFDSTRGGFLLFGLIIGILMQRTRF
CFVRAFRDPFMTGESEATRAVAMAVIIGAIGFSILKWTLKDWDVFVSPGFWSGSLLGGAI
FGVGMSLSGGCGTSSLWRAGEGQIKLWFSLVAFALSGSLFRDWLDQGKIGEPVFLPDFMS
WSMALVIVVLIMALWYIIAVWNDVHKKFVV
>SAR324_cluster_bacterium_MDP6766055 330 bp
LKRIFEEQWPIMTGGIMIGILSIVTFAWGRPWGVVGGLRNWAHWLSFQVGWAPLGLLWGA
IGAALMSRQFGFQMAPPLFKGCIGGTLMGLGAAMAGGCNVGGFYSAVSALVGLILGAMLG
LKYLQSSGG--SKRYSPWIGALVLISAFYVSGIYRSMATRTGGLLLCGLAFGIVIQRSRF
CFVRAFRDPFMTGEGEVGRAVSVSLIISVLGFAALKWTLRGEDVFVSSTIWIGSLLGGFI
FGFGMLLSGGCGSGSLWRAGEGQMKLILAIIFFSFSNFLFKTLIDQGLMGVPVFLPDWLT
YLGSVVVLALFFGAYYIFVSWNEETDAAVL
>SAR324_cluster_bacterium_MDP6887512 330 bp
FRKLFEKQWPIWMGGLLLGIGNVFLFAFDRPWTVSNGVRNWGDWFFNEIGVINFGMIIGA
FAAALLGRQFQVRMAPARFKGLLGGALMGIGASLAFGCNIGGFFSAVSALVGLMAGAFIG
LKLLASWGAQKPSKVQPIAGFLVLLLSIPLILTYDAFDSVSGGFLLFGLLIGIVMQRSRF
CFVRAFRDPFMTGDAEATKAVVLAVTIGVIGFTILKWTLRSWDVSVLPGFWIGSLMGGII
FGIGMSFSGGCASGTIWRAGEGQVKLWVTLVTFALSTSYFRDWLVSGKLGTELFLPDVLG
WKMALIIIIAIMFLWYLLAVWNGITKKLVA
>SAR324_cluster_bacterium_MDP7620943 330 bp
FRKLFEKQWPIWMGGLLLGIGNVFLFAFDRPWTVSNGVRNWGDWLFNEIGVINFGMIIGA
FAAALLGRQFQVRMAPARFKGLLGGALMGIGAALAFGCNIGGFFSAVSALVGLMAGAFIG
LKLLASWGAQKPSKVQPIAGFLVLLLSIPLILTYDAFDSVSGGFLLFGLLIGIVMQRSRF
CFVRAFRDPFMTGDAEATKAVVLAVIISVTGFTILKWTLRSWDVSVLPGFWIGSLMGGII
FGIGMSFSGGCASGTIWRAGEGQVKLWVTLVTFALSTSYFRDWLVSGKLGTELFLPDVLG
WKMALIIIIAIMFLWYLLAVWNGITKKLVA
>Aquificota_bacterium_MDQ7037993 330 bp
VREVFRRQWPPWVGGLAMGFIVALMFAWGAPWGVTSGIIIWGDNLLKPI--ADWAFLLGA
LISALIGGDFRLSIPGKDLLGAVGGTLMGIGAFMAFGCTIGAFLVGFGALVGLGIGAYIG
LKIYWSPG-KIHEKLQLSLGLVLLGVALLKVSTFT---GSIGSLIFFGVVLGIINQRTRF
CFVRAFRQPFETGESDMTRAAALAIAVAAVAGAIVKFSPTVKSMMIAPSFPFGSLIGGII
FGIGMTLAGGCSVGSMWRAGEGSVKNMVAILFYAIGGSLFAFFFRSGSLGAKVFLPEAVG
GGWALLILLCFAGAWYLFSIWNEKTGRFVL
>Aquificota_bacterium_MDQ7082346 330 bp
IRELFRKQWPAWVGGIAMGFIVVLMFVWGAPWAVTNGIIIWGDNILKPI--AEWAFLLGA
FISALLGGDFRISIPSFKLMGAFGGTLMGIGAFLAFGCTIGAFLVGFAALIGLGLGAYTG
LRLYWTPG-RADVNLQVLLGVILLVLTVGEVSTYA---GSVGSLIFFGVILGIINQRTRF
CFVRAFREPFMTGEGNMTRAAATALIIAAVFGLIVKFSPSIKAMMVAPSFPIGSLIGGFI
FGIGMTLAGGCSVGSFWRAGEGSLKNMTAILFYALGGSVFAFIYRSGATGKKLFLPRCPQ
VSEALVVFPSCSLIWFLFATWNERTMKFTL
>Spirochaetaceae_bacterium_MDR0526717 330 bp
EKKLIKNEWSYTKAAVILAVLATALMAFASPWGVTGVLSTWGGKFLGLFGLLSVGVAFGA
FISSLLAAQWKFRIKSIRWAAIIGGLFMGIGSRIGPGCNIGAMFSGIPAFVFVFFGSIAG
GKLLYRRQEPKLRKIQISLGVLFIAAWLVA---AA---PAAGFIVFIGLGLGYTMQHSRF
CFTSAFRDPTLTGGTKMTKALLVSLGIATIGFAGVHISLSLPENALARPVGLHLVIGAFL
FGIGAVLAGGCASGTLMRFGEGYLQSMLAFVTFVLGAIIGDGLYA--YSGKGVYLPAALG
YGQAILIQLLLLALLWILADW-EKKKIACF
>Spirochaetaceae_bacterium_MDR1362913 330 bp
DKKLVKKEWSYTSGAVVMSVLAVMLASFAGNWGVAGPLAIWGGKFLTFIGILAVALIFGA
MISCLLAAQWKIRIRSPRWAAAIGGILMGIGARINPGCNIGAMFSSIPALVFMFLGAAAG
GKILYRKERRKPRIIQIIIGAALIIAWLVA---LA---PSAGFMLFIGIGIGYALQRSRF
CFTAAYRDPVLTGSVKMTKALLIALAVSTIGFAGIHMSLSLPEIAPGGAIGLHLVIGSFI
FGIGAVLAGCCACGIFIRIGEGCIQSLIALLFFITGYLLGAPLMS--YSGKGIYLPKLLG
FGPAILIQLLVLLLLWIAADR-ERRKFSLF
>Treponema_sp_MDR1586568 330 bp
EKKLIKNEWSYTTGAVIMAILAVMLMAFAGPWGVSGVLAVWGGKFLSLFGVLGIGLAFGA
FISCLLAAQWKIRIKSLRWAAVFGGLLMGIGARIAPGCNIGAMFSTIPAFLFVFLGSVVG
GKTLHRRERRKLRIIQIVIGIALILCWLIA---AA---PSAGLILFTGLGLGYTMQRSRL
CFCAACRDPALTGSTKMTRALFVALGVSTIGFAGVHMALSIPEAGLGSPIGPHLLIGAFI
FGIGAVWAGGCASGTFVRVGEGYVQNMIALVFFIVGSMIGIPLMT--YPGTKIYLPRLLG
FGPAIILQLLVLLGLWILADW-ERKKAADF
>Treponema_sp_MDR1863246 330 bp
MEKLVKKEWSYTTGAVIMAVLAVMLAAFASPWGVFGPLPIWGGKILTLIGILGTALIFGS
MISCLLAAQWKIRIKCARWAGAIGGTLMGVGARLSPGCNIGAMFSSIPSFLFVFLGAIVG
GKMLHRRKNRQLRTLQIIAGIILTGVWLLA---LM---PSAGFIFFIGLGIGYALQHSRF
CFTAAYRDPALIGSTKMAKALIAALAVSTIGFAGLHISLSLPETAPGGIVALHLVIGAFI
FGIGAVLAGCCASGTFVRIGEGYVQSLIALIFFIIGGIISAPLMS--YSGKAIYLPKLLG
FGPAVLLTLLALLVLWIAADR-EKYKTASF
>Treponema_sp_MDR2501218 330 bp
EKTLIKDEWSYSKGAVIMAVLATSLMAFAGGWGVSGILSAWGGKFFGLFGVLSAGIAFGA
LISCLLAGQWKIRVKSIRWAAILGGLLMGIGSRIGPGCNIGGMFSAIPAFVFVFLGSISG
GKLLHRRLKTKSRNVQIALGILLIMVCLAA---GA---PSAGLMLFTGLGLGYTLRRSRF
CFTSAFRDPTLTGETKLTKALLVALGVSTIGFAGVHISLSLPENALARPIGLHLVIGAFL
FGLGAVLAGGCASGTLMRFGEGYVQNALAFTAFVLGAIIGDGLYA--YSGKGVYLPAVLG
YGPVILIQLSALGLLWIIADW-EKKKSAGF
>Treponema_sp_MDR3173637 330 bp
EKKLLKKEWSYTTGAVIMSALAVMLAAFAGPWGVSGVLAVWAGKFFSLFGVLAIGLSFGA
LISCLLAAQWKIRIKSIRWAAVFGGLLMGIGARISPGCNIGAMFSSIPAFIFVFLGAVIG
GKTLHRRKGRKLRNIQIVIGILLILCWLVA---AA---PSAGIFLFIGLGIGYTLQHSRF
CFTAAYRDPTLTGSTKMAKALLVGLAISTIGFAGIHIALSFPEAGLGSPIGIHLVVGAFI
FGIGAVWAGGCASGTFVRVGEGYVQSMIALVFFILGALIGTQVLT--YPNIKIYLPKLFG
FGPAVMLQLLVLLGLWILADW-ERKKIADF
>Armatimonadota_bacterium_MDR5695746 330 bp
LRELFRKQWPVWAGGLLIGIINVFLFLFSQPWTTLDGALNWGDWVLGRIGITEFGLLFGA
MASALLAGEFGIRVGPRRVKGLIGGLLLGTGAALARGCNIGGFFSATSALVGLAAGAFLG
TRYL-APAMAPARTLQPYLGAAVLFGIILWAFLYGHLGADRALILFFGLLLGIVCQRSRV
CFVQAFREPFLTGDSRHTRAMLLGLLVSLVGFALVKTAFEKAEEFVRPTFWVGSLLGGLI
FGVGMVLAGGCGGGTIWRAGEGHVKLWVALTGYIFSASLVRDWLLRGRLGTAVFLPEVLG
WRGSFALLLGVLLLWYLVTAWNEATRKLAT
>Armatimonadota_bacterium_MDR7475899 330 bp
LRDLFGEPWPPWVGGLLIGILNVFLFLFYQPWTTLDGALNWGDWVLSRLGLTELGLLFGA
TASALLAREFGVRVGPGRAKGFLGGVLLGLGAALARGCNIGGFFSATSALVGLAAGAFLG
ARYL-PASPAVARSPQTGLGVALLFGLLAWAVSYRWLGSDRGLLLMFGVLLGMICQRSRV
CFVQAFREPFLTGDTRHLRALLLGLLVSVVGFALVKAALDKAEEFVRPTFWLGSFAGGVV
FGVGMVLAGGCGAGSIWRAGEGHVKLWLALVGYVFSASLVRDWLVRQHLGTAVFLPEVVG
WAGSLLLVLGVLLAWYLVASWNEVSRKLTA
>Bacteroidales_bacterium_MDX9782962 330 bp
LSEFFGKHWPVWVGGIVLGLLNILLFAIKSPWGASGGITNLGDNLFSVFGM--VLIVLGS
FAGALFSKEFALRVPPKGIKGLLGGALMAVGATVGIGCSIGSFFSGVPALFAMFVGVILS
LKYLWTGKSYTLGRWQVIAGVIVLIVVIVLAYSYSDTN-VMSWFIIIASLMGLISQRSRF
CIVKSFRDPFMSGESHGTVGVIAGLLVSLVGFTVIKYFRARELTWVFPNFWGKALIGGFI
FGLGMTIAGGCAVGTLWRVGEGQIKLWFSLIGMVVFSPLSNSYVVDSGAKFRAYLPDYIG
YDGAFFLVLLILIGWYAFVKWNERTGRFSA
>MOM_B35_18contigs_augustus_g2904_TDB_ISD_MOM_B35_Yes 330 bp
FKRFCQSEWDATTTGIVVAIFSILIMAWWRPWGAVGAIRNWGDWILYAIGWLTLGFVGGA
FLSACLGGQFALRFPPIRVKAVIAGILMGIGAALAGGCNIGGMYNALGNLIGLVFGAVVG
LWLLWSGGAKTEPVVQGILGIIAIVVMIWGAYTYASFDNSLPGILLISAALGYAMQRGRW
CMIQGFREPHMTGDCTLAKSVALSIAILAVGAAVLKYGVLAPMNYVRGTFGWGGVVGGFV
FGVGALFAGGCGSGSLWRVGEGQIKLWLVVLFFGLSNSVMVAWFRDGVLGKFVYLPDVLG
YGPTLVLILAFLALWYVIVTWNEESNKLLV
>Maledivibacter_halophilus_WP_208985135 330 bp
-----------------MS----------------------------------L------
--------------KKKR------------------------------------------
------------K-NQIFKGIALIVIVGFY---LV---FTYSVVWLIGLLIGFTLQKSRF
CFTASFRDPIMVGSTSILKAVIIAFIISTIGFAIIQFRVNIPGQ--IAPVGIHTALGAIL
FGIGMVIAGGCASGTLMRIGEGFTLQLVVLIGFIFGSLLGVRNFE--SKSPIIYIPNYLG
LPVSAVIQVFVLIILYYLADV-DKKNNMMI
>Moorella_humiferrea_MBE3572417 330 bp
-----------------MA-----------------------------------------
--------------EERM------------------------------------------
-----------LLGSQEPYALITALLALAF---WW---PGLGEAWIFGLGFGFVLQRSRF
CFVAAFRDPFITGNTSVARAVVIALMTAVIGMTLVART--LPLA-DVHPAGWHTLAGGLL
FGTGMVLAGGCASGNLMRVGEGHLQQWIVLFAFIGGSLWGSHDFE--GRSPIIFFPHIIG
WTGGIALAVLDVLLTWRGGQWAHRQALEMG
>Moorella_humiferrea_WP_106005624 330 bp
-----------------MA-----------------------------------------
--------------EERM------------------------------------------
-----------LLGSQEPYALITALLALAF---WW---PGLGEAWIFGLGFGFVLQRSRF
CFVAAFRDPFITGNTSVARAVVIALMTAVIGMTLVART--LPLA-DVHPAGWHTLAGGLL
FGTGMVLAGGCASGNLMRVGEGHLQQWIVLFAFIGGSLWGSHDFE--GRSPIIFFPHIIG
WTGGIALAVLDVLLTWRGGQWAHRQALEMG
>Moorella_mulderi_WP_062280230 330 bp
-----------------MA----------------------------------AS-----
-------------LRSRV------------------------------------------
------------KKNQIGYALLVLALVIAG---VF---IALAAKWVFGLAFGFVLQRSRF
CFTASMRDPVLTGSTSLTRAVIIAIAVATVGFAAIQFS--IPGF--ISPVGIHTVIGAIL
FGIGMVIAGGCASGTLMRVGEGFIMLMVTLVFFVTGSALGAYHFG--KSSPSIFLPNVLG
WPLALLVQFGLLGALYWMATW-EYRKVE--
>Moorella_sp_in_firmicutes_MDK2817581 330 bp
-----------------MA-----------------------------------------
--------------KELQ------------------------------------------
------------LRSQEPYALGLALLAAGY---WW---PGQCEVWLFGLSFGFVLQRSRF
CFVAAFRDPFITGNTSLSRAVVIALAAATPGMALVAWT--VTLA-DVHPAGWHTLTGGLL
FGVGMVLAGGCASGNLMRVGEGHLLQWLVLGAFIGGSLWGARDFG--SRSPTLFLPKVLG
WTGGLALAVLDVALIWRGGQWAHSRALSLG
>Moorella_stamsii_WP_106007167 330 bp
-----------------MA-----------------------------------------
--------------KELQ------------------------------------------
------------LRSQEPYALGLALLAAGY---WW---PGQGEAWLFGLAFGFVLQRSRF
CFVAAFRDPFITGNTSLSRAVVIALAAATPGMALVAWT--VTLA-DVHPVGWHTLAGGLL
FGVGMVLAGGCASGNLMRVGEGHLLQWLVLGAFIGGSLWGARDFG--SRSPTLFLPKVLG
WTGGLALAVLDVALIWRGGQWTHSRALSLG
>Moorella_sulfitireducens_WP_258360110 330 bp
-----------------MA-----------------------------------------
--------------TERQ------------------------------------------
-----------PTGSQEPYALGAAIIAAGF---WW---PGLGEAWLFGLGFGFVLQRSRF
CFVAAFRDPFITGNTSISRAIVIALTTAILGMTLVAWT--VPLV-DVHPAGWHSVAGGLL
FGIGMVLAGGCASGNLMRVGEGHLQQWLVLGAFIGGSLWGAHDFD--SRSPVLFLPGMLG
WAGGAALAVLDVVLTWRGGQWAHSQALKLG
>Moorella_thermoacetica_WP_075516082 330 bp
-----------------MA----------------------------------VS-----
-------------LRSRV------------------------------------------
------------KKSQLGYAILVVALVIVG---IF---ASLAAKWVFGIAFGFVLQRSRF
CFTASMRDPVLTGSTSLTRAVIIAIAVATVGFAGIQFS--VPGL--VSPVGIHTIIGAIL
FGVGMVIAGGCASGTLMRVGEGFIMLMLTLVFFVVGSALGAYHFG--KSSPSIFLPNVLG
WPLALLVQFGLLGALYWLATW-EYRKVE--
>Nitrospiraceae_bacterium_NIA08664 330 bp
VKEFFQEHWSATVCGIVVALLSIMIFAWARPWGAVGAVRNWGQWILYGL--KPLGFVAGA
FISACLGGEFAIRIPPGLVKAVFAGTFMGIGSAMSGGCNVGGFYNALGNLAGIIIGAIIA
VKYLWSGGAKTAMPVQVILGIGTIAVLIWGANVYAGSDVRLSGILLISSAIGYTMQRGRW
CMIQGFREPHLSGDARMAKSIAISIAILAAGCAVLKYTLRETIWYVRGFFGWGAIVGGII
FGFGGVIAGGCGSGALWRMGEGQIKLWLVGLFFGLSNAIFDGWFK-GKFGHFVYMPDTLG
YGGSLALILIVMALWYIIVSWNEKSEKLVV
>Aquificota_bacterium_NPA40665 330 bp
IKELFRRQWPAWVGGITMGFIVVLMFVFGSPWAVTNGIIIWGDNILKPI--ADWAFLLGA
FISALLGGDFRISIPSFKLMGAFGGTLMGIGAFLGFGCTIGAFLVGFGALIGLGLGTYVG
LRLYWTPG-RAEVNLQVGLGVILVIITLGKVSTYS---GSVGALIFFGVVLGIINQRTRF
CFVRAFREPFMTGEGNMTRAAALAIMIAAVAGAVFKFSPSVKMMMVAPSFPIGSLIGGFI
FGIGMTLAGGCSVGSFWRAGEGSLKNMTAILFYALGGSVFAFIYRAGATGAKVFLPDAIG
LGWALVLFLGFGLAWLLFATWNERTMKFTL
>Bacteroidota_bacterium_NQT76707 330 bp
LGQFFAKHWPVWVGGIVLGTLNILLFAIKSPWGASGGINNWGENVYQLIGI--LFLVIGS
FIGALLSKEFALRIPPKGIKGFIGGSLMALGATFGIGCTIGAFFSGMPAMIGLFIGVIVA
LKYLFSGKSYNLGIWQKWAGWIVLIISFFIAYQYSDGN-IMSWFIIIGMLMGLISQRSRF
CIVKAFRDPFMTGEAGGSVGVMAGLVVGLFGFTIIKYFRAREMTWVFPHFFFRAAIGGFI
FGLGMTIAGGCAVGTLWRVGEGQVKLWASALGFLIISPISKLYIVIKSWDFKSYLPDYLG
YAGAFALVAFIILIWYVFVKWNEKTGKFSA
>Armatimonadota_bacterium_NQV19210 330 bp
LRELFAKSWPMWIGGILLAVLNILLFVIKYPWGSSSGYTNIGQNLFQLLGI--IFIVIGA
FISSLFSREFSIKVAPAGVKGFIGGALMAIGATVGAGCTTGGFFTGVAALVGFTIGTFVA
LRYIIMGKSYTLTGWQRWLGWILIAAILYLVSTYTSKG-AMGWHVLIALLLGMILQRSRF
CIVRAFREPFMTGEATAPVAVIVSILVAVVGFTVFKYFRAIEMKAVYANFWLRALIGGFI
FGLGMTIAGGCAVGTLWRAGEGHVKLWMSALGFVIMAPISRLFIVKSSMRKMVFLPDILG
YTGAVVLVLLILLLWYIFVKWNEKTGKFSA
>Natranaerofaba_carboxydovora_WP_241079057 330 bp
-----------------MKTL---------------------------------------
------------------------------------------------------------
------------KATNSKKALIYIITAIIY------------YIIFFGILLGYTMQKSRF
CFTAAFRDLFLIGNTSLFRGLIIILFLKTPLFALIQYS--------LSPVGLWTIIGAVL
FSMGMVIAGACVTGSMVRLGEGYIMQQFSLLGILLGSVFGAFHVS--FG--PVFIPEYLN
LTFVVLIQLFILAGLFIISLW---------
>Negativicutes_bacterium_MCX7780507 330 bp
AKQYVTGFWEQRFAIITLGVISALYFGLGVAWAVTGEFTRWGGHFLQFLGV--LGMFAGA
LISALLGQNVKIRIPTGKFQALLGGIIAGFGTRMAMGCNLAALFTGIPQLIGTIAGTFYG
LKISWMGNPKLVYRIQPYLGIAGFALLASLVYLGG---SNLLLAVVFGFAFGFLIQKGQV
CFTSAFRDLWLVGRANTAKALILGIAVQTIITAAFNVI------------GPGALLGGVL
FGVGIVIAGGCETGWMYRSMEGQLHFWFVGLGNVIGATVLTLAWDGGQPFPRVDLAKYFG
MPVALALTALMLAALYFWADWRQTLDNTLL
>Negativicutes_bacterium_MDR3560035 330 bp
LKRIVADFWDQRGVVVALGILSALYFGIGVVWAVTGEFTRWGAHILQWLGA--IGMFVGA
FSSALFGQNFKIRVPRWPLQGLLGGVIAGFGTRLAMGCNLAALFTGIPQFLGTIIGTYFG
VKATLKGEPKVAYRWQPLMGLVAVAVYAVIAQSYA---TNLLIATVFGFGFGFLIQKGQV
CFTSAFRDLWLVGRANTTKALIWGMAVQALIAVVFKAI------------GPGALIGGIL
FGIGIVIAGGCETGWMYRSVEGQVQFWFVGLGNVIGATILFMAWDQGAPFPRIDLVKLYG
VGGGLFITGVLLLIFYLWADWRQVLRRSLL
>Nitrospiraceae_bacterium_MDA8105647 330 bp
-----------------------MLID---------------------------------
------------------------------------------------------------
--------------------------------AYY-------FNLLIGLILGSIFYRADF
CMAGVFRDVFLFRNYSMLRSLAVSLAAAMVLFFLIRQSLAPPPV--YTYPSVATLAGGLV
FGVGMVLAGGCVVGTLYKMASGNLTNLIAFCGIIAGSLLYAETHS--VIVESRLLSD-AG
WKAALIIAVLNAA--YMFSGWNQDSISAIA
>Nitrospiraceae_bacterium_MDA8423961 330 bp
-----------------------MLLT---------------------------------
------------------------------------------------------------
--------------------------------TYF-------FNLLAGALLGNILYRSDF
CMAGIFRDFFLFRNFSLLRPLLLLVVLTMVLFSLARLSLITPPF--FSYPSGATLMGGAV
FGIGMVLAGGCVVSTLYKMAGGNLASMIAFIGMIAGSLLYAEFDG--VFVRSIMLSD-AS
WKAAVAIAMLNTA--YILSGWNQKSIS-LV
>Nitrospirae_bacterium_GWC2_57_9_OGW48688 330 bp
-----------------------MLLM---------------------------------
------------------------------------------------------------
--------------------------------WHA-------FNLLAGMILGSVLYRSDF
CMAGMFRDAFLFKNYALLRSLALAVVLSMVLFSLARLSLITPPF--FTPPSAATLAGGVV
FGIGMVLAGGCVVSTLYRLAGGNVASMIAFIGMIAGSLLYAEVHP--VLIGATMLSD-AG
WKAAVAIAVLNTA--YILSGWNQNSLS-AV
>Nitrospirae_bacterium_HHN65501 330 bp
-----------------------MLIA---------------------------------
------------------------------------------------------------
--------------------------------TYL-------VNLLAGVVFGVVLYRGDY
CMAGMFRDAFLFRDFTLLRSLYLLVTVSMVLFFTARLALLPPPP--YSGPSLMGLAGGFI
FGVGMVLAGGCVVGTLYKMASGNLANLIGFFGIITGSLLYAEIHP--QIGRYITLYD-AG
WKAGVIIALLNLL--YILSGWQSPSVR-VD
>Nitrospirae_bacterium_GWC2_42_7_OGW33005 330 bp
LKDVFYKRWPAWVGGLLIGITSVLTFAWARPWGVVGGLREWVDWILYFSGIHPFGLLWGA
FASALLSKEFSIKIAPPFLRGAIGGILMGIGTAMAAGCNVGGFFSAASALIGLIIGVNLE
IRYVFRGDGKPKKKIQPYLGGLAVLCAFTGAYIYHSYGVQIGGLLISGLAFGIIVHRSRF
AFLQGFREPFVSGNADQSKAMVIAVIVSVCGFAVLKATFRPEGAYVTSTFWFGSFAGGIV
FGFGMPFAGGCGSGTCWRSSEGGVKQIIALVFLGISNSISQSMLNSTIMGKKIFLPYYIN
YYWSVILIISIMLIYYFVMAWNEKTRAFV-
>Nitrospirae_bacterium_CG08_land_8_20_14_0_20_52_24_PIS37799 330 bp
LKRIFVEEWPGTIGGILLGFLIVLIFAWGRTWGVQGGLNNWGDWFNYLIGLGPIGLLLGA
FAAALMSKQFAIRIPPPLVKGAIGGILMGIGATMSMGCNVGGFIAPVTSFLGMIIGAALG
IKILWRKNIQKSDTYKPFLGILIYMAAIFWGVRYLSTEKFLGGVLLIGTAFGVVLHRSRF
CFSRAFRDPFMIGDGSMTKGAILMILIAILGNALLIYNSHAYYDALTPVFWAGSVLGGII
FGMGMIAAGGCASGSLWRAAEGHIKLMITIVFFAWTGSVWKALLVQGKLGVTFYMPKEFS
WFWTLVVSLGLLAIWFVLVVYNEATEKFVV
>Nitrospirae_bacterium_CG17_big_fil_post_rev_8_21_14_2_50_50_9_PIV82812 330 bp
LKRIFVEEWPGTIAGILLGFLIVLIFAWGRTWGVQGGLNNWGDWFNYLIGLGPIGLLLGA
FAAALMSKQFAIRIPPPLVKGAIGGILMGIGATMSMGCNVGGFIAPVTSFLGMIIGAALG
IKILWRKNIQKSDTYKPFLGILIYMAAIFWGVRYLSTEKFLGGVLLIGTAFGVVLHRSRF
CFSRAFRDPFMIGDGSMTKGAILMILIAILGNALLIYNSHAYYDALTPVFWAGSVLGGII
FGMGMIAAGGCASGSLWRAAEGHIKLMITIVFFAWTGSVWKALLVQGKLGVTFYMPKEFS
WFWTLVVSLGLLAIWFVLVVYNEATEKFVV
>Nitrospirae_bacterium_CG_4_10_14_3_um_filter_53_41_PIX84902 330 bp
---------------------IVLIFAWGRTWGVQGGLNNWGDWFNYLIGLGPIGLLLGA
FAAALMSKQFAIRIPPPLVKGAIGGILMGIGATMSMGCNVGGFIAPVTSFLGMIIGAALG
IKILWRKNIQKSDTYKPFLGILIYMAAIFWGVRYLSTEKFLGGVLLIGTAFGVVLHRSRF
CFSRAFRDPFMIGDGSMTKGAILMILIAILGNALLIYNSHAYYDALTPVFWAGSVLGGII
FGMGMIAAGGCASGSLWRAAEGHIKLMITIVFFAWTGSVWKALLVQGKLGVTFYMPKEFS
WFWTLVVSLGLLAIWFVLVVYNEATEKFVV
>Marinilabiliales_bacterium_PLW94006 330 bp
LTQFFGKHWPVWVGGIVVGFLNVLLFAIKSPWGASGGINNWGENIFSSIGV--LMIIAGS
FIGALFSKEFALRIPPKGIKGLLGGVLMAIGATVGIGCTIGAFFSGVPALFGLMIGVIIA
LRYLWSGKSYTFGRGQIIIGWIMVIGVGVLAYSYTGSL-TMTWFVIIGTLFGLISQRSRF
CIVKAFRDPLMTGESHGAVGVIAGLLVGLFGFTIIKYFRAREMTWVFSHFWAKAAIGGVI
FGVGMTIAGGCAVGTLWRIGEGQFKLWLSGIGFLLMAPISKLFIVDGNMKFKSFLPDYIG
YGGSFALVAAILLFWYWFVKWNEKTGKFSA
>Paradesulfitobacterium_ferrireducens_WP_206811885 330 bp
-----------------MA-----------------------------------------
--------------KISS------------------------------------------
------------------------------------------------------------
------------------------------------------------------------
------------------------------------------------------------
WVGAIVLAVLNILVLIVRQQW----GGKIG
>Paramaledivibacter_caminithermalis_DSM_15212_SHJ88455 330 bp
-----------------MS----------------------------------L------
--------------KKNR------------------------------------------
------------K-NQLKYGLIFIMIVSFY---LY---FIYSIIWLLGLFIGFTLQKSRF
CFTASFRDPIMVGSTSIFKAVIIAFIISTVGFAIIQYKIDIPGQ--IAPVGVHTALGAIL
FGIGMVIAGGCASGTLMRIGEGFILQLIVLIGFVIGTLLGARHFE--SKSPAIYIPHYLG
FPLSITIQILVLIILYYIADW-DKNNNMMA
>Paramaledivibacter_caminithermalis_WP_242655738 330 bp
--------------MKQLS----------------------------------L------
--------------KKNR------------------------------------------
------------K-NQLKYGLIFIMIVSFY---LY---FIYSIIWLLGLFIGFTLQKSRF
CFTASFRDPIMVGSTSIFKAVIIAFIISTVGFAIIQYKIDIPGQ--IAPVGVHTALGAIL
FGIGMVIAGGCASGTLMRIGEGFILQLIVLIGFVIGTLLGARHFE--SKSPAIYIPHYLG
FPLSITIQILVLIILYYIADW-DKNNNMMA
>Pelosinus_sp_IPA-1_WP_285718521 330 bp
CSKVVANFWGQTFSVVSLGVLSALYFGIGLAWAVTGEFTRWGGHFLQLIGL--MGMFIGA
FISALFGQNVKLRVPSGRLQALIGGIIAGFGTRLAMGCNLAALFTGIPQFLGTIFGTYYG
LKLSWMGTPKLSYRIQPYIGVTGLIIFIYLLQKVN---LNLLLATCFGFGFGFLIQKGQI
CFTSAFRDLWLIGRSTMTKALVWGMVVQTIITAVFKVI------------GPGALLGGIL
FGLGIVIAGGCETGWMYRSVEGQIQFWFVGLGNVIGATILILAWDSGEPFPKINLVTNFG
YVGAILLTMTMLLSLYIWADWREVSKKGIL
>Pelosinus_sp_MDF2633271 330 bp
YKIIVENFWEQKSSVIALGVLSALYFGVGVAWAVTGEFTRWGGHFLEIIGV--IGMFSGA
FISALFGQNVKLRLPSGRLQALLGGIIAGFGTRMAMGCNLAALFTGIPQFFGTIVGTFYG
LKLSLMGEPKLSYRVQPYIGFLGLILFILLLQKVS---LNLLIATCFGFGFGFLIQKGQI
CFTSAFRDLWLIGRSKMTKALVWGMVVQTLITAVFKVI------------GPGALLGGAL
FGLGIVIAGGCETGWMYRSVEGQIQFWFVGIGNVIGATILILAWDSGEPFPRINLVTNFG
YVGAIILTIAMLFSLYIWADWRQVSNQGIV
>Pelotomaculum_sp_NPV74023 330 bp
---MQNKKILVAAAGGVMGLLAVLLVRYGNPANMGYCIACFLRDISGGLKLRPLGLITGA
FIAAVYTKEHRAVGGSSSLTRFLLAFVSMIGMLVFLGCPVGGDLNAGVGLLGLIAGVFIG
VQFLFLGKSVSQGYIFPAIAIILLILTLS--FFAASKTGSMAISAAAGLIAGILVQRARF
CTVGGIRDFIMFGDTHLLIGFLSLLVVAFIGNISVAFKFA----PIAHTDGVWNFLGMAL
AGTGSTLIGGCPLRQLTAASEGNTDCAVTVFGLIAGAAFAHNFGLAG-----------VP
-AGQAAVLIGLAVVLLTGFA-GVYRSKSVP
>Pelotomaculum_thermopropionicum_SI_BAF58733 330 bp
---MQNKKILVAAAGGVMGLLAVLLVRYGNPANMGYCIACFLRDISGGLKLRPLGLITGA
FIAAVYTKEHRAVGGSSSLTRFLLAFVSMIGMLVFLGCPVGGDLNAGVGLLGLIAGVFIG
VQFLFLGKSVSQGYIFPAIAIILLILTLS--FFAASKTGSMAISAAAGLIAGILVQRARF
CTVGGIRDFIMFGDTHLLIGFLSLLVVAFIGNISVAFKFA----PIAHTDGVWNFLGMAL
AGTGSTLIGGCPLRQLTAASEGNTDCAVTVFGLIAGAAFAHNFGLAG-----------VP
-AGQAAVLIGLAVVLLTGFA-GVYRSKSVP
>Peptococcaceae_bacterium_BICA1-8_KJS84349 330 bp
------------------------------------------------------------
------------------------------------------------------------
------------K-DQSAY-FWFFSFFALL--LFF---PYLGVYWLFGILFGFVLQKSRF
CFVAAFRDPIIAGSTSLFRAVLVAMAIMTVSFTLIQYN--IPGR--ISPVGVHTIAGGFI
FGIGMVIAGGCATGTLMRIGEGFLMQGIVLVGFLIGTLWGAWDYP--SKSPTVHLAQYFG
WTGAVLFQLVLIAVLYYIAKK-DDQNNILL
>Peptococcaceae_bacterium_BRH_c4a_KJS02134 330 bp
---MKNKKVLVAVTGGVLGILAILLVKMGNPANMGYCIACFLRDISGGLGFRPFGLISGA
FLAAFLSKEHKSVGGSSPFIRFTLAFAGMIGMLVFLGCPVGGDWNAGVGILGLIAGVVIG
IQFLFLGRASGMGYIFPVMAVAILVLLVF--FFFSSKSGSMAISSAAGIAVGALAQRSRF
CMIGGIRDFILFRDTHLLIGFIALLVIAFLGNLTVAFKFA----PIAHTDGIWNFLGMLL
AGASATMLGGCPLRQLIAASEGNTDCVITIVGFIAGAAFAHNFGLAG-----------VS
-AGQTATLVGILIVFTIGFL-GTYRQTSYS
>Peptococcaceae_bacterium_BRH_c4b_KJS16019 330 bp
---MNKKKIMVIATGGVLGLLSVYLVKVGNPANMGYCIACFLRDIAGGLGYRPFGLIAGA
FVAALVTREHKSVGGSSPLTRFFLAFTGMIGMLVFLGCPVGGDLNAGVGILGLIAGVFIG
IQLLFLGRATSQGYIFPLTAIIFSFIILS--VFFTSKAGSMAISLVAGLVVGVLAQRSRF
CMIGGIRDFILFKDTHLLLGFFALLIFALAGNLAVAFKFA----PIAHTDGVWNFLGMAL
AGTAATMLGGCPLRQIIAASEGNTDCAITIIGFIAGAAFAHNFGLAG-----------VS
-AGQAATIIGIVLVLIVGFV-GAYRTSTAS
>Peptococcaceae_bacterium_DYL19_MBU7006833 330 bp
-----------------MK-----------------------------------------
-----LA-----------------------------------------------------
--------------SQKRLSLGVVCFITAG---LA---QNLLLVWVIGIALGFVLYRSGI
CFASAFRDIFLFRDFSMARVVIIFTTVSFVGIGIMQVYLPVTGR--IYPVGFHSAVGGVL
FGFGMVLAGGCASGTLQRIGEGFILFWAVVLGIVAGSVLGVYHFS--FSVDAVFIPDLIG
WIPSLILTLALLGGLYMITV--EKRKNNNK
>Peptococcaceae_bacterium_MCL6478176 330 bp
---MRNKKILVAVTGGILGLLAVTLVKFGNPANMGYCIACFLRDISGGLGFRPFGLVTGA
FIAAILTKEHKSTGGSSPLARFFLAFIAMIGMLVFLGCPVGGDLNAGVAILGLIAGVFIG
IQFLFLGKANNQGYIFPAVAIILLILLIS--FFFASKSGSLALSAAAGLVVGATAQRSRF
CMIGGIRDFILFRDTYLLIGFFALLIIAFIGNITVAFKFA----PIAHTDGIWNFLGMTL
AGTASALLGGCPLRQLIAASEGNTDCAVTIIGFIAGAAFAHNFGLAG-----------VP
-AGQIATVVGLALVFLIGIV-GVYRSSSAV
>Peptococcaceae_bacterium_MCL6610957 330 bp
---MMNKRLLLGVAGGVTGLSAVALVKLGNPVNYGLCIACFLRDISGGLGFRPFGLVTGA
FLASLFTGERRVVGGSSPFARFFLAFVAMIGMLVFLGCPVAGDLNAGVGILGLIAGVLIG
VQFLFLGKAGSQGYIFPAVSVVILVLLLS--FFFASKSGSMAASAAAGLIAGILAQRSRF
CMIGGIRDFILFRDTHLLTGFLTLLIFAFLGNVAAMFKFA----SIAHTDGIWNFLGMML
AGTASVLLGGCPLRQLVAASEGNTDCAVTVAGFIAGAAFMHNFGLAG-----------VP
-AGQVATVAGLVLVFIVGLM-GTYRSSSVK
>Peptococcaceae_bacterium_MCL6634333 330 bp
----MNQKALIIITGAVVGTLAVMLVKLGNPSNMGYCIACFLRDVTGGLGLRPTGLVLGA
FAASLFTREHRTLGGSSPLTRFIVAFCAMLGMLVFLGCPLAGDLNALAGLAGLVAGVVVG
IAFLFLGRAVAQGYIFPLLALALLALLLA--FIFFSQQGSMAISLGAGLLVGALAQRSRL
CTVGGIRDFILFRDFYLLYGFFAILFFALAGNLILSFKFE----PIAHSDGLWNFLGMAL
AGFGSVLLGGCPLRQLVSAAEGNTDSAITVMGLIAGAAFAHNFGLAG-----------VP
-AGQVAVIAGFAVVFLVAFV-NCRAVSGQG
>Peptococcaceae_bacterium_NLI90900 330 bp
-----------------ML-----------------------------------------
------------------------------------------------------------
--------------SQWKLNLGFSFFILFI---LL---LQLTLVFAVSLAIGFTLQKSRF
CFTSAFRDPLLVGVTNLTQAVILLLVISVPGFAIAAAI--YPLSLYVSPFGVHTVIGGIL
FGIGMVLAGGCSSGVLMRIGEGFAMQMIAFVGLLIGAFLGKYSLP--GEVPGIFLPDKIG
WLPAVAVQLFILLVLWKVTRW-QKKQNGVG
>Peptococcaceae_bacterium_NTW04829 330 bp
---MFNKKILIAVTGGILGLMAVMLVKLGNPGNMGYCIACFLRDIGGGLGFRPFGLIGGA
FIAALSRKEFSVVGGSSPVIRFFLAFISIIGMLVFLGCPIGGDLNAGVGILGLIVGVVIG
IYFLFLGRSTGQGYIFPVLAVFTLFLLIF--VFFASETGSMAISAVAGIIIGILAQRSRF
CSVGGIRDFIFFRDSYLLIGLIALLAVTFIGNVAVTFKFA----PIAHTDGVWNFLGMLL
AGTASTLLGGCPIRQLVAASEGNTDCVITVIGLIAGAAFAHNFGLAG-----------VP
-AGQFATVIGIALVFIVGFL-GSQRNGSFF
>Phosphitispora_fastidiosa_WP_269438184 330 bp
------------------------------------------------------------
------------------------------------------------------------
----------------------------------------MLLVWVIGIALGFVLYRSGI
CFASAFRDIFLFRDFSMARVVIIFTTVSFVGIGIMQVYLPVTGR--IYPVGFHSAVGGVL
FGFGMVLAGGCASGTLQRIGEGFILFWAVVLGIVAGSVLGVYHFS--FSVDAVFIPDLIG
WIPSLILTLALLGGLYMITV--EKRKNNNK
>Proteobacteria_bacterium_MBU0463319 330 bp
VKNFFAGRWGIICVGAGIGILAGVLQKLGNPGNMGICVACFERDIAGALGLRPIGFVLGA
LIAALSFKEFKPRSGSAPIVRFVLGVFAMIGALVFLGCPWGGDGNAIIGLLGLAGGIWIG
VLFLYLGRSQATGLVFPLIMLGFLCLMFLSGVLFYSLKGAMAISLVIGLVIGFIAQRSRF
CTMGAFRDLILFRHIHLLTGLISLVLFAFVTNFILQFHFE----PVAHTMQVWNFAGMVL
AGLAFALAGGCPGRQLFLSGEGDGDAAIFVLGMIMGAAIAHNFGLAG-----------VG
-HGIAAVAVGLIVCLFIGFT-MRKNIKGV-
>Proteobacteria_bacterium_MBU0482362 330 bp
VKGLCQDEWDAYTVGIIIAFLSVLMLAWSRPWGAVGAIRNWGDWIIYGMGFAPVGFIGGA
FVSACLGNNFAFRIPPVLVKAVIAGGLMGVGAALAGGCNVGGFYNAIGNLIGLVLGAVTG
LKYLWSGGAKTESALQIVLGLLAIGGLIYGAYNYSG--AKMSGMLVIAAGLGYAMQRGRW
CMIQGFREPHMTGDCTMAKSVALSVLLLAIGIAVVKAALQSPIHYVRGTFGWGGVVGGFI
FALGAMFAGGCGTGTLWRVGEGQIKLWIVVPFFGISNSIMTAWFNSGKLGKFVYMPDTLG
YGGTLLLISLAMAAWFLIVKWNEDTNKFIV
>Proteobacteria_bacterium_MBU0485228 330 bp
AKGLCQDEWNAYTVGMIVAFLSLLMLAWSRPWGATGAVRNWGEWIIYGLGLAPVGFVGGA
FLSACLGNNFAFRIPPFLAKAIVAGILMGIGAALAGGCNVGGFYNAIGNLLGLVLGAVAG
LKYLWSGGAKTEPAVQKILGILALSGLLCGAYNYASLGTKMGGVLLIAAGLGYSMQRGRW
CMIQGFREPHMTGDCTMAKAVALSVLLLAIGVTIIKASLAAVEHYVRGTFGWGGVIGGFV
FALGAMLAGGCGTGTLWRVGEGQIKLWIVVPFFGISNALMTAWFNSGSLGDFVYLPETLG
YGGTLALIAFAMMTWYLIVKWNEDSNKLIV
>Proteobacteria_bacterium_MBU0664470 330 bp
VKELCQSEWNATVTGVLVAFLSVMIMAWWRPWGAVGAIRNWGDWIMYGITSAPIGFIAGA
FISACLGKNFAFRIPPYRVKAVIAGIFMGVGSTLAGGCNVGGMYNAIGNLIGLVAGVLLG
LKLLWDGGSATETALIYLLGVAAMVAVFWGAYTFAGMSASLSGVIVIAAALGYTMQRGRW
CMVQGFREPHMTGDCTLAKSVALSILIVAIGAAVLKFSVLAPMNYVRGTFGWGSVVGGFI
FGLGAMLAGGCGSGTLWRVGEGQVKLMMVVPFFAISNSIMTAWFKDGVLGSYVYLPDVMG
YGGTLFFIAAIMMIWYLVVTWNEDTNKLIV
>Proteobacteria_bacterium_MBU0944790 330 bp
VKSCCQSEWNATVVGAIVAFLSVLIMAWWRPWGAVGAIRNWGDWIIYGLNLAPIGFVGGA
FISACLGKDFAFRFPPYRVKAVIAGILMGIGAALAGGCNVGGMYNAIGNLIGLTFGVLLG
LKLLWNNGSATDNVVQNILGLGAIAALIWGAYTYAGNEASLGGVIMIAAALGYTMQRGRW
CMVQGFREPHMTGDCTMAKSVALSILLVAIGAAVLKYSVLAPSNYVRGTFGWGSIVGGFI
FGLGAMLAGGCGSGTLWRVGEGQIKLILVVPFFGIANSLMVTWFKEGGLGSYVYLPDVMG
YGWTLALIAFVMMIWYLVVTWNEDTNKLII
>Proteobacteria_bacterium_MBU0960403 330 bp
VKSCCQSEWNPTVVGAIVAFLSILMMAWWRPWGAVGAIRNWGEWIIYGMNTAPIGFVAGA
FVSACLGKDFAFRFPPYRVKAVIAGILMGIGAALAGGCNVGGMYNAIGNLIGLTAGVVLG
LKLLWNGGSATNNPIQNILALGAIAALIWGAYIYAGNEASLGGVIMISAALGYTMQRGRW
CMVQGFREPHMTGDCTLAKSVALSILLLAIGGAVLKYSVLAPANYVRGTFGWGSIVGGFI
FGLGAMLAGGCGSGTLWRVGEGQIKLILVVPFFGIANSLMVTWFKEGKLGSYVYLPDVMG
YGWTLALIGFVMMAWYLVVTWNEDTNKLIV
>Proteobacteria_bacterium_MBU1039885 330 bp
KRSLLSGKGEILIAGAVIGLAAVLLQYAGNPANMGVCVACFLRDIAGALGLRPPAFVLGS
VAAAMVGGEFRARAGSAPLLRFFLGMAAMAGALVFLGCPWGGDGNALFGLAGLLTGIYMG
HRFYFLPASQGQGLAMPLAALGLLAVRMLLGWIWASAKGAAAASIGGGLLIGVLAQRSRF
CTVGSLRELFTRRQMHLIYGVATFLLAALIGNLLLQFHFE----PVSHTASLWNYLGMVV
AGLAFSLAGGCPGRQLILSGEGSSDAGVFVLGMLTAGALAHNMGWAG-----------PG
-NALAVIVVGLGFCLAVGFF-NRKSA----
>Proteobacteria_bacterium_MBU1229098 330 bp
RKGLFAGKGEILLAGAVIGLCAVLLQYAGNPANMGVCVACFLRDMAGALGLRPPAFVLGS
LAAALLGGEFRSRAGSAPVLRFFLGMSAMAGALVFLGCPWGGDGNALFGLAGLLSGIYLG
HRFAFLPASQAQGLMLPLVAAGLLAARLFLGWLWSSVKGAAAASLGGGLLIGVLAQRSRF
CTVGSLRELFTRRQMHLIYGVAMFLLAALVGNLVLQFHFE----PVAHTASLWNYLGMLV
AGLAFSLAGGCPGRQLILAGEGSGDAASFVLGMLTAGALAHNMGWAG-----------PG
-NALAVVVVSLGFCLAVGFW-HRKAA----
>Proteobacteria_bacterium_MBU1344180 330 bp
VKNFFAGRWGIICVGAVIGILAGVLQKIGNPGNMGICVACFERDIAGAIGLRPIGFVLGA
LIAAFSFKEFKPRSGSAPIVRFVLGVFAMIGALVFLGCPWGGDGNAIIGLLGLAGGIWIG
VLFLYLGRSQATGLLFPLIMLGFLCLMLISGILFYSLKGAMAISLVIGLIIGFIAQRSRF
CTMGAFRDLILFRHIHLLTGLIALVLFAFITNFILQFHFE----PVAHTMQVWNFAGMVL
AGLAFALAGGCPGRQLFLSGEGDGDAAVFVLGMIMGAGIAHNFGLAG-----------VG
-HGIAAVVVGLIVCLFIGFT-MRKNIKGV-
>Proteobacteria_bacterium_MBU4262005 330 bp
IKGLCQSEWNATMTGVLVALFTILIMAWWRPWGAVGAIRNWGDWIMYGITSAPIGFVGGA
FVSACLGNDFAIRIPPVLCKALVAGVFMGIGATLAGGCNVGGFYNAIGNLAGLVIGVIVG
LKYIWSGGAKTEKGLNFLLGIVAIVALIAGTYMYSGNEASLGGLMLIASAIGYSMQRGRW
CMIQGFREPHMTGNCTMAKSVALSIFIVALGAAVLKYGVLAPMNYVRGTFGWGGVVGGIV
FGLGAMLAGGCGTGTLWRVGEGQVKLWIVVPIFGITNSIMTAWFLDGVLGKYVYLPDVMG
YGGSLFLIAAFLLFWYITVDWNEESNKLIV
>Proteobacteria_bacterium_MBU4318642 330 bp
ARKVFEQDWPSWLSGILIAFLALLIFLWQSPWGIAGGYKNWGDWFFFAVGMKPFGLFSGA
LASALMSRQFKLRPSPPLIKGVAGGICMGAGAALAGGCNVGGFYTAIGVFIGLGAGAWLG
LRYLKNTEPISKSKIQPYLGGTILFVAVCSFYLYSFLDTQMGGLLFFGLLIGFVMHRARF
CFVRAFRCPFMTGDAEMVRVVALSLAIYGIGSAVIKWNLQPDTMGVYHPFWIGSLSGGVI
FGFGMLLAGGCASSTLWRIGEGHIKLMIVLVAFAITNSWLNDFLTTGKLGKGILVPEVLS
WPLTMPLFLLVLLAWVLWAVWNEKTEKCVI
>Proteobacteria_bacterium_MCL2340191 330 bp
IKQLCQEEWNPTMTGVVVALLSILIMAWWRPWGAVGAIRNWGDWMLWHASILTLGFIVGA
FISACLGGQFAFRFPPIRVKAIIAGVLMGIGAALAGGCNVGGMYNAIGNLVGLVPGVLLG
LWLLWGGGSWTEYFLQWIFGIAAVVGVVWCARYYANFHASLPGILLIAAALGYTMQRGRW
CMIQGFREPHMTGDCKMAKSVALSIIIVALGAAVLKYGVLDPMNYVRGTFGWGGLVGGFI
FGLGAMLAGGCGSGALWRVGEGQIKLWVVVPFFALSNSLVMAWFSAGYLGAKVYLPDVLG
YDWTMALVLGFCTLWYLVVAWNEDTNKLLL
>Candidatus_Omnitrophota_bacterium_RKY41062 330 bp
RREIFGAAWPVWLGGLLIGLFNVFEYIMKKPWGITTATSRWGRILYHWFGVMMIGLILGA
FIAACLSYEFAIRGPRNKLQAFIGGFIIGYAVRLTNGCNLGSFICSISCLAGLVIGAFLG
VTYIQGRGAGKSGKMQIFLGIIGLLAAVVITLFYA---ASVVVLFLIGIAFGVILQRSRF
CWATCYKNLFISRNADLFKAIIISMLVATVGFSLIKMVAYAKINEIGSPFGIPHLIGGIL
FGFGIILTGGCASGILYRMGEGYISLWVAFFGMLVGHGFI-----A-LKGTKVWLPQYLG
WGWSIFLTISALMVYLWISYWKTEIQK---
>Gammaproteobacteria_bacterium_RKZ37276 330 bp
LDNLFGQQWPVWVGGLLFGFLNVFLFAYERPWSVADGVRNWGDWVLNAVKINIFGIILGA
MGSALLARQFQIRTAPPYFKGLLGGALMGIGAALAFGCNIGGFFSATSAMAGLLLGAFIG
LRILARAQPAKAKLAQPWVGSAVLLLGLVLVFVYDGFGTGRAVFLLFGLIIGLIMQRTRF
CFVRAFREPFMTGDGETTKAVILAVVICTSGFTILKWALRAWEAFVSPGFWLGSLIGGTI
FGIGMSISGGCASGSLWRAGEGHLKLWVALISFALAGSYFRDWLEEGKIGKPIFLPDLMD
WKYALAMVFGIMALWYLIVVWNEVKGKLVI
>Bacteroidota_bacterium_RLD35614 330 bp
MSQFFAKHWPVWVGGIVLGTLNILLFAIKSPWGASGGINNWGENVYALIGV--LFLVLGS
FIGALLSKEFALRIPPKGIKGFIGGSLMALGATFGIGCTIGAFFSGMPAMIGLFIGVIIA
LKYLFSGKSYNLGVWQKWLGWIVLIITFVIAYQYSGGN-IMAWFIIIGMLMGLVSQRSRF
CIVKAFRDPFMTGEADGSVGVMTGLMVGLFGFTIIKYFRAREMTWVFPHFFFRAAIGGFI
FGIGMTIAGGCAVGTLWRVGEGQVKLWASALGFLLISPISKLYIVVDSWDFKSFLPDYLG
YPGAFALITFIILIWYVFVKWNEKTGKFSA
>Bacteroidota_bacterium_RLD53112 330 bp
FKDFFTKHWPVWTGAVLAGILNVLMFGIVSPWSGSAGYSSWGKNLYKVVNI--IMIVLGS
FIGALLSKSFAVRIPPFGIKGFIGGSLMGIGATVGIGCSIGGFFSGVPALFGLFLGTVVA
VKYLITGKGFTLGAWQKWMGLIVSILLFFIAYTYFQADYVLGWFIIIGGLLGLISQRSIF
CIVRAFREPFMSGDSTGAKGIIAGLLVVLFGFVVIKTMRAREMSFVHSNFWLRGLLGGFV
FGIGMTIAGGCAVGTLWRMGEGQVKLWFSALGFLLIAPISSKFITTDNMQYKNYLPDYLG
YAGSVGLVLVILGIWYWFAVWNEKSGKFSQ
>SAR324_cluster_bacterium_RTZ81991 330 bp
FASMFGKQWPMWVGGLLFGALNVFMFAYEKAWSVSDGVRNWGNWFFNTIEVMIFGIIVGA
MASALLSKQFQVRGAPARIKALIGGILMGIGSVLSFGCNIGGFFSAISALAGLMIGAFIG
LKLLASSHTSRIKKNQPLAGIIVLLLGISLAFVYDDLDSIRGGFLVFGLVIGLLMQRTRF
CFVRAFREPFLSGDGNAAKAVALAVIISVVGFSVLKWSMKDWEDIVYAGFWFGSLVGGII
FGIGMSLAGGCASGSLWRAGEGHIKLWVALIAFALSGSYFREWLVEGKLGEPLFIPDLIG
WKMGILSICILMLLWYLIVSWNEATRKLVV
>SAR324_cluster_bacterium_RTZ87583 330 bp
FASMFGKQWPMWVGGLLFGAINVFMFAYEKAWSVSDGVRNWGNWFFNTIEVMIFGIIVGA
MASALLSKQFQVRGAPARIKALIGGILMGIGSVLSFGCNIGGFFSAISALAGLMIGAFIG
LKLLTSSHTSRIKKNQPLAGIIVLLLGVSLAFVYDDLDSIRGGFLVFGLVIGLLMQRTRF
CFVRAFREPFLSGDGNAAKAVALAVIISVVGFSVLKWSMKDWEDIVYAGFWFGSLVGGII
FGIGMSLAGGCASGSLWRAGEGHIKLWVALIAFALSGSYFREWLVEGKLGEPLFIPDLIG
WKMGILSICILMLLWYLIVSWNEATRKLVV
>RWX43332_TDB_DBB_n_Ca_Electrothrix_aarhusiensis_MCF 330 bp
------------------------------------------------------------
------------------------------------------------------------
-----------MGYILPGIGFLLLILLLF--FIRQGFSAAQAISLAIGLLIGGLAQRSGF
CITGGIRNFFLFREKTLFSGVVATFVSALMVSLVSQFNME----PGAHHSHLWSFLAMVL
VGLAAVIVDGCPFRQVIKAGEGDVDAGITCFGMVTGAALVINWQLRG-----------PV
-NGKIATLLGLIFCLTVILS-YRKARVKR-
>Aneurinibacillus_migulanus_SDH98071 330 bp
MKAVCVNYWPYWTAVLTAAILNVFWFASGGAWGVTTEFTRWGGHLLALFGI--FGMLGGA
LMTAFLSNNFKIRVPQQKVQAFIGGILTGFGARLAMGCNLGSFFSAIPQFLGMFPGTYLG
TKIALMGKPKR-PRVQTVLG-IAVAIAIVGSVYYF---SKLAFALLFGAAFGICIQRGRI
CFTSAFRELWITKQGALGRALALSMIVSTIGFAILKAE------------SLGVFIGAII
FGIGIVLAGGCETGWMYRSMEGYVQLWFAGLGTIVGATLLAWSWDRGAPYSEVNLVESWG
WSGAIFGTVALLVTWYLFITWWESRDSQKK
>Sporomusaceae_bacterium_FL31_GBG57578 330 bp
LTLAVAGFWGQTFSVVALGILSALYFGLGVAWAVTGEFTRWGAHILQLLGQ--GGMFIGA
FVSALLGQNVKLRFPTGRLQALVGGIIAGFGTRMAMGCNLAALFTGIPQFFGTVVGTYFG
LKLSWMGSPKLAYRIQPYIGILALIGFIYLLQQAG---ANLLMATCFGFGFGFLIQKGQV
CFTSAFRDLWLIGRPTMAKALVWGMVVQTLITAVFKVI------------GPGAMLGGIL
FGVGIVIAGGCETGWMYRSVEGQIQFWFVGIGNVIGATILFMAWDHGESFPKINLVTHYG
VSGALVMTMLMLFSLYLWADWRQVSKKGFL
>Synergistales_bacterium_NCC97304 330 bp
-----------------------------------------------------E------
--------------RKSP------------------------------------------
------------KANQLPIAAILLVIIIAG---FY---PNLPMFWLFGILLGVALRASRF
CFTASMRDPVLTGGTNLTKAVIVAIAMATVGFAAIQYK--IPGN--ISPAGVHVAVGAFM
FGIGMVIAGGCASGTLMRVGEGFAMQWLSLVFFIVGSVWGAKDFN--DSGIKVFLPDVLG
WFPALVLQFALLLVLFVLADW-GNRNNPEN
>Synergistales_bacterium_NCC97309 330 bp
-----------------------------------------------------E------
--------------RRSP------------------------------------------
------------KANQLPIAAILLVIIIAG---FY---PKLPMFWLFGILLGVTLRASRF
CFTASMRDPVLTGGTNLTKAVVVAIALATVGFAAIQYK--IPGN--ISPAGVHVAVGAFM
FGIGMVIAGGCASGTLMRVGEGFAMQWLSLVFFIVGSVWGAKDFN--DSGIKVFLPDVLG
WFPALVLQFALLLVLFVLADW-GNRNNPEN
>Syntrophomonadaceae_bacterium_MBS3977016 330 bp
-----------------MK----------------------------------L------
------------------------------------------------------------
--------------RSASFLAFAERFILL---------PAKMVLWLLGALLGFCLHRARF
CLAAAFRDAVLFRDISLSKAMIIIFFVSTIGFAFIQFRLPIPGN--IHPIGFHTVIGAFI
FGVGMVLAGGCVCSMLARLGEGYVLALFILLGIMAGSLAGAYNVG--GSIKPVFFPDYLG
WAGGITLQFLALGLLYLLCA--ERKRL---
>TAA74822_TDB_DBB_n_Ca_Electronema_sp_GS_MAG 330 bp
IRSVCETEWEANITGVIIALLSILMMVWWRPWGAVGAIRNWGDWILYGLHLAPIGFLGGA
FLSAFVGGQFAFRFPPYRVKGAIAGVLMGVGSTLAGGCNVGGMYNALGNLLGIVAGVILG
LWLLWSNGAWTERIVQTLLGLATLVALIAGARWYSGYGASLSGVLLLAAGLGYSMHRGRW
CMIQGFREPHMTGDCTLAKSVALSIFILAIGGAVVKYALLDPAYYVRGTFGWGGVVGGFL
FGLGGMLAGGCGSGTLWRVGEGQLKLWIVVPFFGIANSLMDKLFKAGYLGRKIFMPEVMG
YGSTLGIIAFMMALWYVVVTWNEDSNKLIV
>Thermanaerosceptrum_fracticalcis_WP_034424201 330 bp
----MNKKILIMLTGGVVGLLGVLLVVFGNPANMGYCIACFIRDITGALGLRPIGLVIGA
FATALYTGEFKSVGGSNTFTRFTLSFFGMFGMLVFLGCPVGGDLNAIMGLFGLIAGIGLG
TYYIYLGRTVSQGYIFPLFMVALLILLIA--FIFFSNKGSQALSLLAGLIVGCLAQRSRL
CMIGGIRDFVFFRDTYLLSGFIAMLVVATLGNLVVKFHFA----PVAHSDGLWNFLGMTL
AGFSFVLLGGCPLRQLISAAEGNGDSAITVLGLMAGAAFSHNFSLAG-----------VP
-GGKIAVILGLIVVSLIGGL-NILKFKRIG
>Thermoanaerobacteraceae_bacterium_MBO8168746 330 bp
-----------------MK----------------------------------I------
------------------------------------------------------------
--------------------LTLLLLVTFI---IL---HGSSLYWAAGVLLGFILHRCRF
CFAAAFRDLIMFRDGSVTRAVIISLAISTVGFALLQYYSDVPGN--IEAVGVNTMAGAFL
FGIGMVIAGCCACSFLMRLGEGFILFLFVLIGMLPGSLLGLLHRQ---SHPPVYFPDYLG
WGITVVVQLLTLMGLYLIVRWKTERGI---
>Thermodesulfatator_atlanticus_HHI97248 330 bp
ISRFALSNWSPLMGGVMLALFCILLEAWYRPWGIVGGLRNWADWFFYLIGFAPIGFIWGA
AISAFLAREFGLRFPPKIIKAIVAGILMGIGSAMAMGCNVGGFYVALHNLVGLIFGVIVG
IKYL-SSGGFESRKIGPYIGFLLLVGLIVATYAYFSEEETLGGCLIITAGIGYIMHRSRF
CMVNALREPFMTGEASMGKALMVSIILGAVGIAILKYQIRPEMMYVVPTFGLGALVGGFI
FGASMVVAGG--------------------------------------------------
------------------------------
>Thermodesulfatator_indicus_WP_013907251 330 bp
ISRFAVSTWSPMMGGILLALFAIFLEMWYRPWGIVGGIRNWADWFFYGIGFAPIGYIWGA
AISAFFAREFGLRFPPKIVKAIIAGILMGLGSALAMGCNVGGFYVAIQNLVGLVFGVILG
VKYL-SSGGFESKKVGPYIGFLLFVGLIVATYAYFNSDEILGGCLIITAGIGYVIHRSRF
CMVNGFREPFVTGEASMGKAVMVSIILGAIGVSILKYQIRPEMVYVTPTFGLGALLGGFI
FGAAMVVAGGCGSGALWRVAEGQIKLWVVVIFFALSNSLIRHYF--GYLGKAIFMPEYLG
YGGTLFLITFICVLWYIIIDWNEDSNKFVI
>Thermodesulfatator_sp_RUM88938 330 bp
---ACTKHWSPMMGGILLAFLVVLLEAWYRPWGIVGGLRNWADWLFYLIGVEKIGLLWGA
FISATLGQEFGVRVPPKFVKAVVAGILMGIGSSLALGCNVGGFYMAVNNLIGLIFGVVLA
IKYL-STGGFESKGLNPILGVIAFILLLWATKAYFGSEEILGGCLLISAGIGYVMHRSRF
CMVNALREPFMTGDAEMGKGLTVSLLISALGIAILKYNIRPESAYVTPTFIQGALIGGFI
FGFGMTVAGGCGSGSLWRMGEGQIKLWVVAFFFALTNSLVRHLF--GYLGKSIFVPEYLG
YAGTLLLIALVVLIWHVIIDWNEESNKLVI
>Thermodesulfobacteria_bacterium_MCR5853575 330 bp
FSEVIKSNWSPITGGILIALFAILLEMWGRPWGIIAGIRNWGEWFWYWVGVEPIGFLLGA
FISANLAYEFGIRIPPFLIKGIIGGILMGIGGALARGCNIGGFYTPFTNLIGLMIGALVG
VKYL-SKGGTESKKLNPILGIIALIVLIWGGYAYFHSEALLGGSLFFSAGIGYAMHRSRI
CFVAAFREPFLSGEATLARAIILSMFLAMIGILFIKLLIMPPMVYVPQTFILGALIGGFI
FGIGMVIAGGCGSGSLFRVAEGQVKLIIAVIFFALTNALVRYYMD-GILGKKVFLPDYLG
YSGAFILLSLVLLLWYIFVTWNEKSEKFVI
>Thermodesulfobacteria_bacterium_NPA48619 330 bp
VSRFALSNWSPMMGGVMLAFFAILLETWYRPWGIVGGIRNWADWLFYAIGFAPIGFIWGA
AISAFLAREFGLRFPPKIIKAIVAGILMGIGSALAIGCNVGGFYVALHNLVGLIFGVIVG
IKYL-SAGGFESRKVGPYIGFLLLVGLIVATYAYFNEEEVLGGCLIITAGIGYIMHRSRF
CMVNALREPFMTGEAAMGKALMVSIILGAIGVAILKYQIQPEMAYVVPAFGWGALVGGFI
FGAAMVVAGG--------------------------------------------------
------------------------------
>Thermodesulfobacteriaceae_bacterium_HID97706 330 bp
IKGLCQTEWNATVAGMIVALLSILIMAWWRPWGAVGAIRNWGDWIMYGIASAPIGFIAGA
FISASFGNDFAIRIPPVLCKGMVAGVLMGVGAAFAGGCNVGGMYNAIGNLLGLVAGVILG
LKYIWSGGAKTNFGLKVVLGIIALVALVYGAYCYSGSDASLSGILVISAGLGYTMQRGRW
CMVQGFREPHMTGDCTLAKSVALSIAIVAIGAAVLKYSVLDPINYVRGTFGWGAVVGGFI
FGFGAMLAGGCGSGTLWRVGEGQIKLWLVVPFFAISNSMLVAWFNDGVLGKFVYMPETLG
YGGTLFLIVFAMVIWYVIVDWNEDTGKMII
>Thermodesulfobacteriaceae_bacterium_HIE33041 330 bp
IKGLCAKNWSPLMGGILLAFFVVLLETWYRPWGIVGGLRNWADWFFYGLGLEPIGLVWGA
FISATLAREFGIRVPPKIVKAVVAGILMGIGAALAMGCNVGGFYMAVNNLIGLIFGVILG
VKYL-STGGFEGRKINPVLGVIALIGLLLAAKAYFGSEATLGGCLILAAAIGYIMHRSRF
CMVNAFREPFMTGEAVMGKALAVSLILSAIGIAILKYNFRPEMAYVTPTFGIGALLGGFI
FGAAMVVAGGCGSGSLWRVAEGQVKLVVVVIFFALTNSLVRHLF--GYLGKAIFMPEYLG
YAGTLFLIALAVIVWYIVIDWNEDTNKLVL
>Thermodesulfobacteriaceae_bacterium_MCS7278672 330 bp
LKDAMKSNWSPVVGGIIIAFLAVLLEAWYRPWGIVGGIRNWGEWFWYAIGVRPLGLVLGA
FISATLAFEFGLRIPPLLIKGIIAGILMGIGAGLAQGCNIGAWYMSLGNLIGLFIGVFIG
VKYL-SSGGRESGKLNPILGIIGIIILILGTYGYFRSEAVLGGCFILTAGIGYAIHRSRL
CIVNSFREPFLSGDARMARGVALSLILLTLGVTILKMAIKEEMLYVTPTFGLAAFLGGII
FGAAMVVAGGCGSGALWRVAEGQLKLWIVVIFFSISNAIFRHYLD-GYLGKAVFLPHYFG
YGISFIIIALIILIWYLLVDWNEKSEKFVI
>Thermodesulfobacteriaceae_bacterium_MCX8041039 330 bp
LKDAMKSNWSPVVGGIIIAFLAVLLEAWYRPWGIVGGIRNWGEWFWYAIGVRPLGLVLGA
FISATLAFEFGLRIPPLLIKGIIAGILMGIGAGLAQGCNIGAWYMSLGNLIGLFIGVFIG
VKYL-SSGGRESGKLNPILGIIGIIILILGTYGYFRSEAVLGGCFILTAGIGYAIHRSRL
CIVNSFREPFLSGDARMARGVALSLILLTLGVTILKMAIKEEMLYVTPTFGLAAFLGGII
FGAAMVVAGGCGSGALWRVAEGQLKLWIVVIFFSISNAIFRHYLD-GYLGKAVFLPHYFG
YGISFIIIALIILIWYLLVDWNEKSEKFVI
>Thermodesulfobacterium_WP_038060331 330 bp
ISNFLATRWGIILVGAIIGILAPILQKLGNPPNMGICVACMERDIAGALGFRPIGFVLGS
FISALLFKEYRPRGGSAPFIRFILGMFAMIGALTFLGCPWGGDFNAIFGLAGLIFGVFIG
TIFFYLGRSQGPGLGFPFLMLVCLVLLLIGEFLFFSIKGSQAISLLAGLFIGILAQRSRF
CTMGAFRDVILFRQFHLFLGVASFFVSALITNLILQFNFE----PIAHTMQLWNFLGMAL
AGLCFALAGGCPGRQLFLSGEGDGDAAIFATGMIVGAAVAHNFGLAG-----------IG
-HTPEAILLGFIVCIVIGLT-MRVKKA---
>Thermodesulfobacterium_geofontis_PMP65872 330 bp
LKNFFATRAGIVLTGLFIGILAAVLQKLGNPPNMGICVACMERDIAGALGLRPIGFVLGA
FLSALIFKEYRPRGGSSPFIRFILGIFAMIGALTFLGCPWGGDGNAIFGFLGLIFGIFLG
TRFFYLGRTQSPGIWFPLLMFLFLVLLLL--ILFFSIKGSMAISLSIGIFIGFIAQRSRF
CTMGAFRDLILFKQPHLFLGVLSLFVAAFITNLILQFNFE----PIAHTMQLWNFLGMTL
AGLAFALAGGCPGRQLFLSGEGDGDAAIFATGMIIGAAISHNFGIAG-----------IG
-HTPEAIILGFIVCFIIGFT-MREKRI---
>Thermodesulfobacterium_geofontis_WP_013910021 330 bp
LKNLFATRWGIILVGAFIGVLAPLLQKLGNPPNMGICVACMERDIAGALGFRPIGFVLGS
FLSALLFKEYRPRGGSAPFIRFILGMFAMIGALTFLGCPWGGDLNAIFGLLGLIFGVFIG
TIFFYLGRSQGPGLGFPLLMLICLVLLLIGEFLFFSIKGSQAISLLVGLFIGVLAQRSRF
CTMGAFRDVILFKDFHLFSGVASFFLFALVTNLILQFNFE----PIAHTMQLWNFLGMSL
AGLCFALAGGCPGRQLFLSGEGDGDAAIFATGMIIGAAVAHNFGLAG-----------IG
-HTPEAIILGFIICLAIGLT-MRTKKA---
>Thermodesulfobacterium_sp_MCI4455060 330 bp
LKEIFKENYSPVVGGILLALLVILLEMWYRPWGIVGGLRNWGEWVLYGVGFAPIGLLLGA
FISACLAQEFGIRIPPKLIKAIVAGILMGVGSALARGCNIGGFYMAIANLLGLMVGVFIG
VKYL-SQGGKESKKISPILGIIALIALLWGAYDYFNSEALLGGALILTAGIGFVMHRTRF
CLVNAFREPFLSGEATMAKGGALSLFLAMFGVMLIKMAIKDAMTYVEPTFFLGSLIGGII
FGAAMVVAGGCGSGSLWRVAEGQVKLWIVVIFFALSNAILRYYMD-GWLGTQVYLPDVFG
YAGTFLILSFVIFLWYVFVDWNEKTEKFVI
>Thermodesulfobacterium_sp_TA1_WP_150072103 330 bp
IGNFFATRWGIILVGAIIGILAPILQKLGNPPNMGICVACMERDIAGALGFRPIGFVLGS
FLSALLFREYRPRGGSAPFIRFILGMFAMIGALTFLGCPWGGDFNAILGLVGLIFGVFIG
TIFFYLGRSQGPGLGFPFLMLICLVLLLIGEFLFFSIKGSQAVSLLVGLFIGVLAQRSRF
CTMGAFRDVILFRQFHLFLGVASFFVTALITNLILQFNFE----PIAHTMQLWNFLGMTL
AGLCFALAGGCPGRQLFLSGEGDGDAAIFATGMIVGAAVAHNFGLAG-----------IG
-HTPEAIILGFAVCLVIGFT-MRTKKA---
>Thermodesulfobacterium_thermophilum_WP_022854841 330 bp
ISNFLATRWGIILVGGIIGILAPILQKLGNPPNMGICVACMERDIAGALGFRPIGFVLGS
FISALLFKEYRPRGGSAPFIRFILGMFAMIGALTFLGCPWGGDFNAIFGLLGLVFGIFIG
TIFFYLGRSQGPGLGFPFLMLVCLVLLLIGEFLFFSIKGSQAISLLAGLFIGILAQRSRF
CTMGAFRDVILFRQFHLFLGVASFFIAALITNLILQFNFE----PIAHTMQLWNFLGMAL
AGLCFALAGGCPGRQLFLSGEGDGDAAIFATGMIVGAAVAHNFGLAG-----------IG
-HTPEAILLGFIVCIVIGLT-MRVKKA---
>Thermodesulfovibrio_aggregans_PMP72848 330 bp
FKNFFATRSGIIFVGLIIGVLAPVLQNLGNPPNMGICVACMERDIAGALGLRPIGFVLGA
FLSALAFKEYRPRGGSAPFIRFILGVFAMIGALVFLGCPWGGDGNAIFGLLGLIFGIWIG
TRFLYLGRTQSPGIAFPLLMLGFLLLLLIGMLLFYSIKGSQAISLGIALLIGVLAQRSRF
CTMGAFRDLILFKQGHLFSGVAAFFIAALITNLILQFNFE----PIAHTMQLWNFLGMTL
AGLAFTLAGGCPGRQLFLSGEGDADAAVFASGMIVGAAVAHNFGLAG-----------IG
-NGAVATIIGLIVCVIIGLT-MRRR-----
>Thermodesulfovibrio_aggregans_WP_059176703 330 bp
FKNLFATRWGIIFVGLVIGVLAPVLQNLGNPPNMGICVACMERDMAGALGLRPIGFVLGA
FLSAIAFREYRPRGGSAPFIRFILGVFAMIGALVFLGCPWGGDGNAIFGLLGLIFGIWLG
TRFLYLGRTQTPGIAFPALMFGFLLLLLIGMLLFYSLKGSQAISLGVGLLIGVLAQRSRF
CTMGAFRDLILFKQGHLFSGVAALFVAAVITNLILQFNFE----PIAHTMQLWNFLGMTL
AGLAFTLAGGCPGRQLFMSGEGDADAAIFASGMIVGAAVAHNFGLAG-----------IG
-NGAVATIVGLVVCVIIGLT-MRRR-----
>Thermodesulfovibrio_islandicus_WP_281754342 330 bp
FKNFFATRGGIIFVGLVIGVFAPVLQNLGNPPNMGICVACMERDIAGSLGLRPLGFVLGA
FLSALAFKEYRPRGGSAPFIRFILGVFAMIGALVFLGCPWGGDGNAIFGLLGLIFGIWVG
TRFLYLGRTQTPGLAFPLLMLGFLILLFIGMLLFYSLKGAQAISLGVGLLIGVLAQRSRF
CTMGAFRDLLLFKQGHLFSGVAAFFIAALITNLILQFHFE----PIAHTMQLWNFLGMTL
AGLAFTLAGGCPGRQLFMSGEGDADAAVFASGMIVGAGIAHNFGLAG-----------IG
-NGAVATIIGLIVCVIIGLT-MRRR-----
>Thermodesulfovibrio_sp_Kuro-1_WP_141266056 330 bp
FKNFLATRGGIIFVGLVIGVLAPVLQNLGNPPNMGICVACMERDIAGSLGLRPLGFVLGA
FLSALAFKEYRPRGGSAPFIRFILGVFAMIGALVFLGCPWGGDGNAIFGLLGLIFGIWVG
TRFLYLGRTQTPGLAFPLLMLGFLILLFIGMLLFYSLKGAQAISLVVGLLIGVLAQRSRF
CTMGAFRDLLLFKQGHLFSGVAAFFIAALITNLILQFHFE----PIAHTMQFWNFLGMTL
AGLAFTLAGGCPGRQLFMSGEGDADAAVFASGMIVGAGIAHNFGLAG-----------IG
-NGAVATIIGLIVCVIIGLT-MRRR-----
>Thermodesulfovibrio_sp_MCX7724266 330 bp
FKNFFSTRQGIIIAGLFIGVIAPLLQSLGNPGNMGICVACMERDIAGALGLRPIGLVIGA
FLSALIFKEYRPRGGSAPFIRFILGVFAMIGALVFLGCPWGGDGNALFGLLGLVFGIWVG
TRFLYLGRTQPPGLAFPLLMFGFLILLLIGMLLFYSLKGSQAVSLAAGLLIGVLAQRSRF
CTMGAFRDLILFKQTHLFLGVLAFFVAAFITNLTLQFHFE----PIAHTMQLWNFLGMTL
AGLAFTLAGGCPGRQLFMAGEGDTDAAIFASGMIIGAAVAHNFGLAG-----------IG
-NGAIATIIGLIVCVIIGLT-MRRR-----
>Thermodesulfovibrio_sp_MDI6713750 330 bp
LKNFFATKGGIIFVGLVIGVLAPVLQKLGNPPNMGICVACMERDIAGALGLRPIGFVLGA
FLSALAFKEYRPRGGSAPFIRFILGIFAMIGALVFLGCPWGGDGNAIFGLLGLIFGIWVG
TRFLYLGRTQTAGLAFPLLMLGFLILLLIGMLLFYSIKGSQAISLGVAMLIGILAQRSRF
CTMGAFRDLLLFKQGHLFLGVAAFFLSAWITNIILQFNFE----PIAHTMQIWNFLGMTL
AGLAFVLAGGCPGRQLFMSGEGDADAAIFASGMIVGAAIAHNFGLAG-----------IG
-NGAIATIVGLIICVIIGLT-MRRR-----
>Thermodesulfovibrio_sp_WP_297210262 330 bp
WKNFLATRWGIIFVGILIGILASILQKLGNPPNMGICVACMERDIAGALGFRPLGFVLGA
FLSALAFREFRPRGGSAPFIRFILGVFAMIGALVFLGCPWGGDGNAIFGLLGLIFGIWIG
TRFLYLGRTQVTGLGFPLLMLGLLILLLIGMLLFYSLKGSQAISLAVGLLIGVIAQRSRF
CTMGAFRDLILFRQGHLFSGIAALFIAAFITNLILQFNFE----PIAHTMQLWNFLGMTL
AGLAFTLAGGCPGRQLFMSGEGDGDAAVFATGMIVGAAIAHNFGLAG-----------IG
-NGAVATVIGLIVCLIIGLT-MRRR-----
>Thermodesulfovibrio_yellowstonii_WP_283166684 330 bp
FKNFFATRGGIIFVGLVIGVFAPVLQNLGNPPNMGICVACMERDIAGSLGLRPLGFVLGA
FLSALAFKEYRPRGGSAPFIRFILGVFAMIGALVFLGCPWGGDGNAIFGVLGLIFGIWLG
TRFLYLGRTQTPGLAFPLLMLGFLILLFIGMLLFYSLKGAQAISLGVGLLIGVLAQRSRF
CTMGAFRDLLLFKQGHLFSGVAAFFIAALITNLILQFHFE----PIAHTMQLWNFLGMTL
AGLAFTLAGGCPGRQLFMSGEGDADAAVFASGMIVGAGIAHNFGLAG-----------IG
-NGAVATIIGLIVCVIIGLT-MRRR-----
>Thermosulfurimonas_dismutans_HFC98760 330 bp
FKNLCVENWSPLIGGIMIAFFVILLEMWYRPWGIVGGLRNWADWVFYGLGLAPIGFLWGA
FISATLAREFSLRVPPGIVKAIVAGILMGIGAALAMGCNIGGMYMAINNLIGLVIGVRFA
VKYL-SGGGFENSKINPLLAILAIIGLIWAGKAYFGSEATLGGCLILTAGIGYAMHRSRL
CIVNALREPYMSGEAAMARAVIVSLLLTTIGIAIIKLAIRDEMAYVTPTFGLGALVGGII
FGFGMTVAGGCGSGSLWRVAEGQLKLWVVAIFFGLSNSLVRHLF----------------
------------------------------
>Thermosulfurimonas_sp_WP_297057113 330 bp
FKNLCVENWSPLIGGIMIAFFVILLEMWYRPWGIVGGLRNWADWVFYGLGLAPIGFLWGA
FISATLAREFSLRVPPGIVKAIVSGILMGIGAALAMGCNIGGMYMAINNLIGLVIGVRFA
VKYL-SGGGFENSKINPLLAILAIIGLIWAGKAYFGSEATLGGCLILTAGIGYAMHRSRL
CIVNALREPYMSGEATMARAVIVSLLLTSIGIAIIKLAIRDEMAYVTPTFGLGALVGGII
FGFGMTVAGGCGSGSLWRVAEGQLKLWVVAIFFGLSNSLVRHLF--GWLGKSVFLPDYLG
YAGTILLIAVFLFIWRVLVDWNEETNRFVL
>Tissierellia_bacterium_HHV26349 330 bp
-----------------------------------------------------V------
--------------KSNK------------------------------------------
------------KTNQIPFGIVLLIIIIIG---YS---PKHPMSWMLGILLGFTLRSARF
CFTASLRDPVLTGGTNLSKAVIITIALATVGFSAIQYG--IPGN--ISPSGIHVALGAFM
FGIGMVIAGGCASGTLMRVGEGFMMQWLSLIFFIIGSLWGARDFG--SRGKSVFLPDVLG
WFPALVIQFGLLFGLYILADW-GNRE----
>Gammaproteobacteria_bacterium_UCE77694 330 bp
LRDVFVTEWSPYLGAILLVVVTSALVSSGLFWGVYGGLKLWGDWFNSAIGLEEITLVIGA
FCAALMAGQFRISRPPALVTGAVGGALMGVGASLAGGCTTGGFFTPLMFALGLMAGAVLG
LKALWTSA-PATKRFYPLFGVLVLVLMAWATDWFNSDDAGRGIIIVSGFALGFILHRSRF
CFSRVFREPFMTGDGTMTKAMILALALGIPVTSLL---AVDPYLAIPATFWLGSLLGGVI
FGVGMVLAGGCASGSLWRMGEGHLKLWVAVFFFAWTGSVFSAIAKE-KVGKQVFLPELLG
WGWVYLLSFALLAVWYLLVRYNEATEKFTV
>Hydrogenivirga_sp_128-5-R1-1_WP_008285823 330 bp
IKELFRRQWPAWVGGISMGFIVVLMFVWGAPWAVTNGILVWGDNILKPI--SDWAFLLGA
FISALLGGDFRISIPSVKIMGAFGGTLMGIGAFLAFGCTIGAFLVGFGALIGLGLGTYVG
LRLYWAPG-KAEVNLQVALGVVLVILTLGKVSTFS---GSLGSLIFFGVILGIINQRTRF
CFVRAFREPFMTGEGNMTRAAALALIIAAVFGVVVKFSPSVKAMMVAPSFPIGSLIGGFI
FGVGMTLAGGCSVGSFWRAGEGSLKNMTAILFYALGGSVFAFVYRSGATGKKLFLPDAVG
VEWAVAIFLFFALAWLLFATWNERTMKFTL
>WP_008516063_BCL_STM_s_Dethiobacter_alkaliphilus_AHT_1_Yes 330 bp
-----------------MA----------------------------------I------
------------------------------------------------------------
------------KYYQQG--APRVLLPAFGSVALL---SPVFLPFMGGLFFGYVIQRSRF
CFAACFRDVFLLGNTALTRALLVGLALATAGFSAISILLEAGGR--IYPLGLHTLLGGVL
FGFGMVIAGSCVSGCLVRMGEGYLMQWGTFGGLLVGSVLGAWHLN--MSLPAVFLPASLG
WPDALLLQFMLLAGLFLLAQW-AVPGGVAA
>WP_008871191_TDB_DNV_n_Desulfonatrospira_thiodismutans_ASO3-1_yES 330 bp
ARKVFQNSWPIWLAAVFLAILALMIFLWDSMWGITGGFRNWGDNFFYLIGLRPIGLVLGA
LAAALMAGQFKLRNSSWYLKGIAGGGLMGIGAAIASGCNIGGFYNAIGMFIGLGIGAYIG
LRILQTAAPPSEGKISPFAGGLVLVLILTAFYLYSVQGTVLGGLLFFGALIGITMQRARL
CFARAFREPFMTGDAEMVRAIALSLLIYGMGSAVIKYNIQPETMGVFHPFWLGSLLGGII
FGIGMLLAGGCGSGSLWRAGEGHIKLIIAVVSFALFNSLGFAFLERQWLGSGVFMPDVFG
WPLALAVFVLIPVAWALWAIWNEKSEKFVI
>WP_011345442_BCL_TAB_n4_Carboxydothermus_ferrireducens_4of4 330 bp
MKK-----WSEIKGGIVLGILNILLLLWGKPWVVTHILTDWGTWWLKVLGMYPVGTILGG
LFAALWHNEFRPKIKSPGFLGIFGGILMGFGARLALGCNIGNLVGGIASFGSLIIGTYLG
ILFL--------------------------------------------------------
-----------------------------------KYI----------------------
----------------------------------------------------------L-
------------------------------
>WP_012545330_NSP_TDV_n4_Thermodesulfovibrio_yellowstonii 330 bp
FKNFLATRGGIIFVGLVIGVLAPVLQNLGNPPNMGICVACMERDIAGSLGLRPLGFVLGA
FLSALAFKEYRPRGGSAPFIRFILGVFAMIGALVFLGCPWGGDGNAIFGLLGLIFGIWVG
TRFLYLGRTQTPGLAFPLLMLGFLILLFIGMLLFYSLKGAQAISLVVGLLIGVLAQRSRF
CTMGAFRDLLLFKQGHLFSGVAAFFIAALITNLILQFHFE----PIAHTMQLWNFLGMTL
AGLAFTLAGGCPGRQLFMSGEGDADAAVFASGMIVGAGIAHNFGLAG-----------IG
-NGAVATIIGLIVCVIIGLT-MRRR-----
>WP_013164589_TDB_DBB_s_Desulfurivibrio_alkaliphilus_AHT_2_Yes 330 bp
AKELCQDKWNPYTTGIIIAFLSVVIAAWYTSWGATGAVQNWGDWALYGVGVAPIGFIAGA
FISACLGGNFAFRIPPRILKAVIAGSLMGIGAILGGGCNVGGFYNALGNLFGLIIGAILA
LKYTWQGGAKTNPALQIVLGIGALAALIWGAYAYAGSEGVLGGVLLLAAALGYVFQRGRW
CMIQGFREPHMTGDCKMAKAVALSIVLLVIGIAVLKYQIVSADHYLRGVFGWGGVLGGVI
FGFGAVLAGGCGTGALWRVGEGQIKLWIVVPFFGLGAALTSKFIHGGMLGSFTYLPNTLG
WGGSLAVIFGAMAAWWIAVTWNEKTQKGVL
>WP_014792205_BCL_DSB_n4_Desulfitobacterium_dehalogenans_1of2 330 bp
-----------------ML-----------------------------------------
------------------------------------------------------------
--------------SQQKLNLGFSIFILLL---LL---IQLALIFAVSLAIGFTLQKSRF
CFVAAFRDPLLIGTTKLTEALILLLAISIPGFAIVFYL--LPLNLYVTPFGAHTFIGGLL
FGTGMVLAGGCASGTLMRVGEGFAMQMIALFGLFLGAFLGKYSLP--QEFPGISLPDIVG
WVPAVFIQLLILFLLWEVIRW-QKKQKGVG
>WP_014792207_BCL_DSB_n4_Desulfitobacterium_dehalogenans_2of2 330 bp
-----------------MG-----------------------------------------
--------------KKLQ------------------------------------------
------------------------------------------------------------
------------------------------------------------------------
------------------------------------------------------------
WVGAAVLAILNMLVLVIRQRW----GSKIG
>WP_015403350_TDB_DCP_s_Desulfocapsa_sulfexigens_SB164P1_DSM_10523_YES 330 bp
VKDCCKSEWNATIAGVIVAFLSILIMAWWRPWGAVGAIRNWGDWIIYGLNTAPIGFIGGA
FISACLGRDFALRIPPYRVKAVIAGILMGVGATLAGGCNVGGMYNAIGNLIGLVAGVLLG
LKLLWDGGSGTNNALQSILAIGALAALVWGAFSWAGDKASLSGIILIAAGLGYTMQRGRW
CMVQGFREPHMTGDCTLAKSVALSILLLAIGGAVLKYAVLAPINYVRGTFGWGSIVGGFI
FGLGAMLAGGCGSGTLWRVGEGQVKLIMVVPFFAVSNSLMTKWFQEGALGSYVYLPDVMG
YGGTIAMIAFIMMVWYLVVTWNEDTNKLIV
>WP_015725935_TDB_DBB_s_Desulfobulbus_propionicus_1pr3_DSM_2032_Yes 330 bp
IRHLCQEEWNPTLTGIIVALLSILIMAWWRPWGAVGAIRNWGDWMLWHAGILTLGFIGGA
FISACLGGQFAFRFPPVRVKAMIAGVLMGIGSALAGGCNVGGMYNAIGNLIGLVPGVLLG
LWLLWGGGSFTNYPIQWVLGVAGVVGVIWCANYYATFDTSLSGILLIAVGLGYTMQRGRW
CMIQGFREPHMTGDCKMAKSVALSIVIVAVGAAVLKYGVLDPMNYVRGTFGWGGVVGGFI
FGLGAMLAGGCGSGALWRVGEGQIKLWVCVPFFSISNSLMVAWFSAGYLGSYVYLPDVMG
YGYTMALIVGFSTLWYLVVTWNEDTNKLLL
>WP_020587622_TDB_DBC_n_Desulfobacter_curvatus_AcRM3_yeS 330 bp
AKNFFSTRVGIIIVGAVIGILAAVLQKLGNPGNMGICVACFERDIAGAIGLRPIGFVLGS
LVAAYSFKEFKPRCGSAPMVRFVLGVFAMIGALVFLGCPWGGDLNAVLGILGLGFGVWIG
VMFLYLGRSQATGWMLPLVMLGLLILMFISGVLFYSLKGAMAISLVVGLGIGFLAQRSRF
CTMGALRDLILFGQTHLLSGFLSLLICACVANVVLQFHFT----PVAHNLHLWNFLGMAL
AGLAFALAGGCPGRQLFLAGEGDSDASVFVLGMIAGAAFSHNFGLAG-----------LG
-HGIAAVMVGFIVCLFIGFA-MRKKIAA--
>WP_020878393_TDB_DCC_n_Desulfococcus_multivorans_DSM2059_yeS 330 bp
GKNIFATKWGVIGVGAVIGILAPVLQKLGNPGNMGICVACFERDMAGALGLRPIGFVLGA
MVAAYIFREYRPRAGSAPIVRFVLGVFAMIGALVFLGCPWGGDGNAILGLTGLTVGIWIG
TLFLYLGRTQATGWILPLIMVGFLVLMLVSGVLFYSLQGAMASALVVGIAVGFLAQRSRF
CTMGAIRDVVLFGQTHLLSGFIALAVFAFLTNLALQFTFA----PVAHTQHFWNFAGMAL
AGLAFALAGGCPGRQLFLAGEGDGDAAVFVLGMIVGAGFAHNFGLAG-----------VG
-HGIAAVVVGFGVCLFVGFT-MRRKSA---
>WP_022852788_TDB_TDT_n_Thermodesulfatator_atlanticus_AT1325_Yes 330 bp
ISRFAQSNWSPMMGGILLAIFCVFLEAWYRPWGIVGGLRNWADWLFYGIGFAPIGYIWGA
MISAMLAREFGLRFPPKIVKAIVSGILMGLGSALAMGCNVGGYYVAIQNLIGLTFGVIVG
IKYL-SSGGFESRKISPYIGFLLFVGLIVATYAYFRSDEVLGGCLIITAGIGYVIHRSRF
CMVNGFREPFMTGEASMGKAIMVSIIIGAIGVSILKYQIRPEMMYVTPTFGLGALLGGFI
FGAAMVVAGGCGSGALWRVAEGQIKLWVVAFFFALSNSLIRHYF--GYLGKAVFMPEYLG
YGGTLFLITLICVVWYIIIDWNEDSNKMVI
>WP_028051382_BCL_TAB_n4_Carboxydothermus_ferrireducens_1of4 330 bp
-----------------MQT----------------------------------------
------------------------------------------------------------
--------------EKRAYYLSVIPGYLLIGLGIA---PAMLLYYFLGMGIGFAMQKSRI
CVASAFNDLFLFKNPVGMKNLFFLILFTTVVFGSLQFF--LPTHGSIYYPGPFNLLGGIL
FGFGMVWAGGCAGSTLVRMGEGQLAAFLTFIFMFFGTFLGTYLFN---SFKPVYLPETLG
WLNAILLQLFLIVLIILVFYW-SHRQIYEN
>WP_028051843_BCL_TAB_n4_Carboxydothermus_ferrireducens_2of4 330 bp
IKSVIAEFWDQKTAVVLLGILSGLYFGVGVVWAVTGEFTRWGASFLKLIGV--LGMFAGA
LIAALFGQNFKLRIPTAKLQALIGGIIAGFGTRLAMGCNLAALFTGIPQFLGTIFGTYIG
IKITYRGEPKL-TQIQPFLGWLGLIIFAGLLSR-----NNLKLATVFGFAFGFLIQKGQV
CFTSAFRDLWLVGRTTTLKALVWGMAVQMLLTAVFKVL------------GPNALIGGLL
FGIGIVIAGGCETGWMYRSMEGQVHFWFVGLGNVIGATILFLVWDKGEPFPKFSLIEHFG
YLPAFILTGLFLLGLYLWADLREASGRSMI
>WP_028307745_BCL_DFI_n4_Desulfitibacter_alkalitolerans_1of2 330 bp
-----------------------------------------------------E------
--------------QKIV------------------------------------------
------------K-DQKPL-FFIVFFLALL--LYK---LILGAYWAFGIAFGFVLQKSRF
CFAASLRDPIIAGSTSILRAIIVAVAIMTITFSLIQYI--IPGF--IHPVGFHTAVGGFL
FGVGMVIAGGCATGTLMRIGEGFLMQLIVLIGFLIGTLLGARHFP--SDASTIHLASFLG
WPGAVFFQVGILVLLFYLLKK-DEKNNIML
>WP_028317510_TDB_DBB_n_Desulfobulbus_elongatus_DSM2908_Yes 330 bp
IKHLCQEEWNATLTGIIVALLSILIMAWWRPWGAVGAIRNWGDWMLWSAGILTLGFIGGA
FISACLGGQFAFRFPPIRVKAIIAGILMGVGSALAGGCNVGGMYNAIGNLVGLVPGVLFG
LWLLWSGGSWTEYPIQLIFGFAGVVAVFWCANYYANFDTSLSGILLIAVGLGYTMQRGRW
CMIQGFREPHMTGDCKMAKSVALSIVIVAVGAAVLKYGVLDPMNYVRGTFGWGGLVGGFI
FGLGAMLAGGCGSGALWRVGEGQIKLWVTVPFFSLSNSLMVAWFSAGYLGKYVYLPDVMG
YGYTMALIVGFCTLWYLVVTWNEDTNKLLL
>WP_028321839_TDB_DGL_n3_Desulfatiglans_anilini_Ani1_yeS 330 bp
LRRVFYENWPIWLGGVLIGIMSVITFAWARPWGVAGGLRNWGDWFFSAVGIPTIGLLWGA
FASALLSKQFALRMAPPLAKGVVGGILMGVGAAMAGGCNVGGFYTALSALIGLFIGAYLG
IRYLSSSGNAPGRDLSPYLGVLVLIGAVAASIAYSREATREGGLLLCGLAFGIIIQRCRF
CFVRGFRDPFMTGEGEVARAIALSLMISVVGFAALKWTLREESVYVPQAFWFGGLVGGII
FGVGMVVAGGCGSGSVWRAGEGQIKLMIAVVFFALSTSLFKLWMMTGIMGHRVFLPDFLT
YRWTVILLLVFLFAYYVAATWNEETDAFTV
>WP_028573467_TDB_DNT_n_Desulfonatronum_lacustre_Z-7951_yeS 330 bp
VKNIFATTLGIIAVGSIIGVVAGFLQQSGNPTNMGICVACFGRDIAGAIGIRPLGFVLGS
FAAALAFKEFKPIGGSAPVTRFVLGMIAMIGALVFLGCPWGGDGNALFGLAGLAAGVWIG
TLFFFLGRGQVQGLMIPLLMLGLLALRLLSGVLWYSVSGAAAFALAAGLGIGFLAQRSRF
CTMGAIRDVILFRQMYLMYGFIALLVAAFITNLVLQFNFE----PVAHTMGLWNFMGMVV
AGLAFALAGGCPGRQLFMSGEGNTDAGIFALGLLAGAALAHNFGLAG-----------IG
-NGMAAVIIGLAVLLFIGVV-NCKKS----
>WP_028574669_TDB_DNV_n_Desulfonatronovibrio_hydrogenovorans_DSM9292_YES 330 bp
TQRIFESSWPGWLAGIFLAILALMIFMWHSPWGITAGFRNWGDWIIFGLGLRPLGLLAGA
FASALMARQFKIRSAPAYLKGAVGGAFMGIGAALAAGCNIGGFYNAIGMFIGLGIGAYIG
LRFLQAGPPKIKGQVSPFAGGAVLLMVVAAFYLYSAQGTQLGGLFFFGTLIGITMHRSRM
CFVRAFREPFMTGDAEMIRVIAMSLMIYGMGSAVIKWSLQPEMMGVYHPFWLGSLTGGII
FGFGMLLAGGCGTGSLWRAGEGHTKLMLTLVFFSIFNSLGYRVVHHGKIGSGIFMPEVFG
WELALPLYMLFLLAWVFWAVWNEKTEKFVV
>WP_028585769_TDB_DBB_n_Desulfobulbus_mediterraneus_86FS1 330 bp
VKRLCQDEWSATTTGIVVALLSILIMAWWRPWGAVGAIRNWGDWMLYGVGALKLGLVGGA
FISACLGGQFAFRFPPVRVKAMVAGVLMGIGAALAGGCNVGGMYNAIGNLVGLIPGALLG
LWLLWSGGSFTNYPVQWIFGVAGIGVLIWGARTYAGYETSLSGIVLIATAIGYAMQRGRW
CMIQGFREPHMTGDSTMARSVALSIVIVAVGAAVLKYGVLAPMNYVRGTFGWGGLVGGFI
FGVGAMMAGGCGSGTLWRVGEGQIKLWLVVPFFSLSNSLMVALFKNGWLGKYVYLPDVFG
YGTTLAMVFLFATLWYLIVSWNEDSNKLLL
>WP_028841783_TDB_TDB_n4_Thermodesulfobacterium_hveragerdense_1of2 330 bp
ISNFLATRWGIILVGAIIGILAPILQKLGNPPNMGICVACMERDIAGALGFRPIGFVLGS
FISALLFKEYRPRGGSAPFIRFILGMFAMIGALTFLGCPWGGDLNAIFGLLGLVFGIFIG
TIFFYLGRSQGPGLGFPFLMLVCLVLLLIGEFLFFSIKGSQAISLLAGLFIGILAQRSRF
CTMGAFRDVILFRQFHLFLGVASFFIAALITNLILQFNFE----PIAHTMQLWNFLGMAL
AGLCFALAGGCPGRQLFLSGEGDGDAAIFATGMIVGAAVAHNFGLAG-----------IG
-HTPEAILLGFIVCIVIGLT-MRVKKA---
>WP_031388612_TDB_DNT_n_Desulfonatronum_thiodismutans_MLF1_yES 330 bp
VKNIFATTLGIIAVGSIIGVVAGFLQQAGNPANMAICVACFGRDIAGAIGIRPLGFVLGS
FAAALAFKEFKPSGGSAPVTRFVLGMIAMIGALVFLGCPWGGDGNALFGLAGLAAGVWIG
TLFFFLGRGQVQGLMIPLLMLGLLALRLLSGVLWYSLSGAAAFSLAAGLGIGFLAQRSRF
CTMGAIRDVILFRQMYLMYGFIALLVAAFITNLFLQFNFE----PVAHTMGLWNFMGMVV
AGLAFALAGGCPGRQLFLSGEGNTDAGIFALGLLAGAALAHNFGLAG-----------IG
-HGMAAVIIGLAVLLFIGVA-NCKKS----
>WP_031516919_BCL_DHM_n_Desulfofalx_alkaliphila_S1 330 bp
----MKNKTIIVATGGIVGLFGVLLVVAGNPANMGYCIACFLRDISGGLGLRPIGLILGA
FVSALFSRDFRVVGGSGTLARFTLAFFGIIGMLVFLGCPVGGDLNALVGLLGLVFGVFIG
VMFLYLGRTFPQGYIFPIFAIILLVFLLV--FIFFSEEGSMALSLAAGLVVGVLAQRSRL
CMVGGIRDLIFFRDFHLLSGFIAMLVIATIGNLIANFNFE----PIAHNDGLWNFLGMTL
AGLAAILLGGCPLRQIISASEGNTDSVITVLGLLVGAAFAHNYGLAG-----------VS
-EGQIAVIIGLIVVLAIGAI-GLKGSKAMG
>WP_045214691_TDB_DNV_n_Desulfonatrovibrio_magnus_AHT22-yES 330 bp
VRKVFERNWPGWLAGIFLAILALMIFMWHSPWGITGGYRNWGDWILYGIGLRPIGLFVGA
MASALMGRQFRIRMAPPYLKGLAGGAFMGLGAALAAGCNIGGFYNAIGMFIGLGVGAYFG
LRFLQARPPKVDGKVSPFIGGALLIGVIASFYIFSAQGTQIGGLLFFGALIGITMHRSRM
CFVRAFREPFMTGDAEMIRVIAMSLMIYGLGSAVIKWNLQPDMMGVHHPFWLGSLIGGVI
FGFGMLLAGGCGTGSLWRAGEGHTKLMLTLVSFSIFNSIGYKIVHNGMIGSGTFMPAVFG
WEFALPLYLLILFAWVFWAIWNERTEKFVI
>WP_045218302_TDB_DNT_n_Desulfonatronum_thioautotrophicum_ASO4-1_yES 330 bp
FRRLFHNSWPAWLAGIFLAILALMIFLWDNMWGITGGFRNWGDNVFYMLGIQPLGLLLGA
FGVALMAGQFKIRTSSWYLKGLVGGALMGIGAAFAAGCNIGGFYNAIGMFIGLGIGAYIG
LRILQLPQMHSESRIAPYAGGLVLLSIPVAFYLYAVSDVVLGGLLFFGALIGITMQRARL
CFARAFREPFMTGNADMVRVIALSLIIYGMGSAVIKFNLQPEMAGVYHPFWFGSLLGGTI
FGIGMLLAGGCGTGSLWRAGEGHVKLIIAVASFAMFNSLGFAALERGKLGSGVFMPEVFG
WPFALMLYGLIALGWALWAIWNEKTEKFVI
>WP_051250217_BCL_TAB_n4_Carboxydothermus_ferrireducens_3of4 330 bp
-----------------MQ-----------------------------------------
------------------------------------------------------------
--------------RKVAYGLLFFFLIVIY---FL---FTRAAVFALGIGFGYAVSRSRF
CFASAFRDLIMFRDKAMSRGVTVLIAVSAAGFFAVQFLNVPPGK--INPVGWHLVIGGII
FGAGMVLAGGCVISTLVRVGEGFFHYWGVLLGIVIGSVLGAFGYG--ISSQKFWLPGIIG
WFPTLIIYAIIFFLLLKALR--EEM-----
>WP_067615217_TDB_DIB_s_Dissulfuribacter_thermophilus_S69_YES 330 bp
AKNLCQTEWNATVTGVIIAILSILIMAWWRPWGAVGAVRNWGEWILYGL--PPIGFVAGA
FVSACLGNDFSFKFPPPWCKAVMAGILMGIGSAFAGGCNVGGMYNAIGNLIGLVIGVIMG
LKYIWTSGGKNDFALKIILAIITILALVWGAYTYSASDASLSGILLISAGLGYAMQRGRW
CMVQAFREPHMTGDCTLAKSVALSIMIVAIGAAVLKYAVLDPVNYVRGTFGWGGILGGIL
FGLGAMLAGGCGSGTLWRVGEGQMKLWLVVPFFGVTNALMVHWFKASKLGKHIYLPDVFG
YGGTLLLIAIIMGLWYLIVDWNEDTNKFIV
>WP_068542683_TDB_TDT_n_Thermodesulfatator_autotrophicus_S606_NO 330 bp
ISRFAVSTWSPMMGGIMLALFAIFLEAWYRPWGIVGGIRNWADWFFYGIGFAPIGYIWGA
AISAFFAREFGLRFPPKIIKAIVTGILMGLGSALAMGCNVGGFYVALHNLVGLVFGVILG
VKYL-SSGGFESKKVGPYIGFLLLVGLIVATYAYFNSDEILGGCLIITAGIGYVIHRSRF
CMVNGFREPFVTGEATMGKAVMISIILGAIGVSILKYQIRPEMVYVTPTFGLGALLGGFI
FGAAMVVAGGCGSGALWRVAEGQIKLWVVIIFFALSNSLIRHYF--GYLGKAIFMPEYLG
YGGTLFLITFICVLWYVIIDWNEDSNKFVI
>WP_068669738_TDB_TDB_s_Thermosulfurimonas_dismutans_S95_YES 330 bp
IKGLCAKNWSPLMGGILLAFFVVLLETWYRPWGIVGGLRNWADWFFYGLGLEPIGLVWGA
FISAALAREFGIRVPPKIIKAIVAGILMGIGSALAMGCNVGGFYMAVNNLIGLIFGVILG
VKYL-SAGGFESRKINPILGVIALIGLLLATKAYFGSEATLGGCLILTAAIGYTMHRSRF
CMVNALREPFMTGEAVMGKALAISLILSAIGIAILKYNFRPEMAYVTPTFGIGALLGGFI
FGAAMVVAGGCGSGSLWRVAEGQVKLVVVVIFFALTNSLVRHLF--GYLGKAIFMPEYLG
YAGTLFLIALAVIVWYIVIDWNEDTNKLVL
>WP_072775413_BCL_DSB_n4_Desulfitobacterium_chlororespirans_2of2 330 bp
-----------------MG-----------------------------------------
--------------KKLE------------------------------------------
------------------------------------------------------------
------------------------------------------------------------
------------------------------------------------------------
WVGAAVLAILNMLVLVIRKRW----GSKIG
>WP_072775415_BCL_DSB_n4_Desulfitobacterium_chlororespirans_1of2 330 bp
-----------------ML-----------------------------------------
------------------------------------------------------------
--------------SQQKLNLGFSFFILLL---LL---IQLALIFIVSLAIGFTLQKSRF
CFVAAFRDPLLIGTTKLTEALILLLAISIPGFAMVFYL--LQLNLYVTPFGVHTFIGGLL
FGTGMVLAGGCASGTLMRVGEGFAMQMIALLGLFLGAFWGKYSLP--QEFPGISLPDIVG
WVPAVLIQLLTLFLLWEVIRW-QKKQKGVG
>WP_073376247_TDB_DCP_s_Desulfofustis_glycolicus_PerGlyS_Yes 330 bp
LKGFCQSEWNPTITGILVGFFSVLIMAWWRPWGAVGALRNWGDWMMYGLASAPIGFVLGA
FVSACLGKEFALRIPPYRVKAVIAGILMGIGASLAGGCNVGGFYNAIGNLVGLVFGVVLG
LKLIWDGGARTEKAIISLLGLGAIVYLVYKAYGYSANEAMLGGVILIAAALGYTMQRGRW
CMVQGFREPHMTGDCTMAKSVMLSIMVVAIGAAVLKYAVLNPMHYVRGTFGWGAVVGGFI
FGVGAMFAGGCGSGTLWRVGEGQVKLMIVVPFFALSTSVLTAWLRDGMLGKYVYLPDVMG
HGPTLLLIAAFLLIWYLVVTWNEETNKLIV
>WP_082706373_TDB_TDB_s_Caldimicrobium_thiodismutans_TF1_YES 330 bp
WKEVFRSNYSPITGGVLLALLVILLEMWYRPWGIVGGLRNWGEWVLYGVGFAPLGLILGA
FLSATLAQEFGIRIPPKLIKGVVAGILMGIGSALAQGCNIGGFYMAIANLLGLMVGVFIG
VKYL-SQGGVENRKLNPILGIIALIVLVLGTYGYFNSEALLGGAFLLTAGIGFVMHRSRF
CIVNAFREPFLSGEATMARGVVLSILLATLGILFIKMAIREPMVYVTPTFIWGSLIGGVI
FGAAMVVAGGCGSGSLWRVGEGQVKLMIVVVFFALTNAIFRYYLD-GLLGSAVYLPDIFG
YGGAFIILALVIFLWYLFVDWNEKTEKFVI
>WP_089274946_TDB_DVB_n_Humidesulfovibrio_mexicanus_Lup1_yES 330 bp
MANVFAGRGGIIAAGGIIGLVAALLQYAGNPANMGICVACFVRDIAGGLGLRPPGFVLGS
FAAALATGEFRARSGSAPATRFFLGMSAMAGALVFLGCPWGGDGNAILGLLGLCAGVYAG
TRFFYLSRSQSQGAMLALAAVALLAARLLLGWVWASVKGAAAISLGAGLLIGVLAQRSRF
CTMGSLRDVFLFRQTHLFTGVLAFLAVAFAANLVLQFKFE----PVAHTAGLWNFLGMAV
SGLAFALAGGCPGRQLILSGEGDGDAAVFVLGMLTGAGLAHNFGWAG-----------LG
-NGMAATFGALAFCLLVGFM-NRKTA----
>WP_092225863_TDB_DCP_n_Desulforhopalus_singaporensis_DSM12130_yEs 330 bp
IKELCEKEWNPYVTGVIVAFFSVMIMAWWRPWGAVGAIRNWGDWIMYGVASAPLGFVGGA
FISACLGKQFALRFPPYRVKAVIAGLLMGVGSALAGGCNVGGFYNAIGNLFGLIFGVILG
LKLLWDGGSKTSTKVGYGLGAAILLLIVWASYNYAGNEASLGGIILIATCLGYTMQRGRW
CMVQGFREPHMTGDCTLAKSVMLSIAIVAIGAAVLKYAVLNSMYYVRGTFGWGGLAGGFL
FGLGAMFAGGCGSGTLWRVGEGQVKLMLVVPFFAISNSIMTAWFKDGVLGSYVYLPDVFG
YGPTLLIIGAVMMLWYVVVTWNEETNKLIV
>WP_104373291_BCL_DCM_n4_Desulfocucumis_palustris 330 bp
---MNGKKFLVVATGGVLGLLSVYLVKMGNPANMGYCIACFLRDIGGGLGFRPFGLITGA
FLAALVTKEHKAVGGSSPLLRFFLAFAGMVGMLVFLGCPVGGDLNAGVGILGLIAGVFIG
IQFLFLGRATAQGYIFPLTAIILLLIVLS--VFFASKTGSMAVSAAAGLAVGVLAQRSRF
CMIGGLRDFILFKDTHLLWGFFALLIFALAGNLAVAFKFA----PIAHSDGLWNFMGMLL
AGVSVCLLGGCPLRQIIAASEGNTDCAVTIIGFIAGAAFAHNFGLAG-----------VP
-AGQAATVIGIVLVLIIGFA-GAYRTSAAS
>WP_111958136_TDB_DBC_n_Desulfobacter_hydrogenophilus_AcRS1_yeS 330 bp
AKNFFSTRVGIIVVGAVIGILAAVLQKLGNPGNMGICVACFERDIAGAIGLRPIGFVLGS
LVAAYSFKEFKPRCGSAPIVRFVLGVFAMIGALVFLGCPWGGDLNAILGLLGLGFGVWIG
VMFLYLGRSQSTGWMLPLVMLGLLILMFISGVLFYSLKGAMATSLVVGLGIGFLAQRSRF
CTMGALRDLILFGQTHLLSGFLSLLICACVANVVLQFHFI----PVAHTLHVWNFLGMAL
AGLAFALAGGCPGRQLFLAGEGDTDASVFVLGMIAGAAFAHNFGLAG-----------VG
-HGIVAVIVGFAVCLFIGFA-MKKRIAI--
>Hydrogenivirga_caldilitoris_WP_121012556 330 bp
IKELFRRQWPAWIGGISMGFIVVLMFVWGAPWGVTNGILVWGDNILKPI--SDWAFLLGA
FISALLGGDFRISIPSFKLMGAFGGTLMGIGAFLAFGCTIGAFLVGFGALIGLGIGTYTG
LRLYWTPG-RAEVNFQVILGVVLMVITLGKVSTYS---GSVGSLIFFGAILGIINQRTRF
CFVRAFREPFMTGEGNMTRAAALALIVAAVFGLIVKFSPSIKAMMIAPSFPIGSLIGGFI
FGIGMTLAGGCSVGSFWRAGEGSLKNMTAILFYALGGSLFAFLYRSGATGIRLFLPDALG
PGWALVIFLAFALAWLLFATWNERTMKFTL
>Aneurinibacillus_migulanus_WP_158502509 330 bp
MKAVCVNYWPYWTAVLTAAILNVFWFASGGAWGVTTEFTRWGGHLLALFGI--FGMLGGA
LMTAFLSNNFKIRVPQQKVQAFIGGILTGFGARLAMGCNLGSFFSAIPQFLGMFPGTYLG
TKIALMGKPKR-PRVQTVLG-IAVAIAIVGSVYYF---SKLAFALLFGAAFGICIQRGRI
CFTSAFRELWITKQGALGRALALSMIVSTIGFAILKAE------------SLGVFIGAII
FGIGIVLAGGCETGWMYRSMEGYVQLWFAGLGTIVGATLLAWSWDRGAPYSEVNLVESWG
WSGAIFGTVALLVTWYLFITWWESRDSQKK
>Aneurinibacillus_migulanus_WP_161795210 330 bp
MKAVCVNYWPYWTAVLTAAILNVFWFASGGAWGVTTEFTRWGGHLLALFGI--FGMLGGA
LMTAFLSNNFKIRVPQQKVQAFIGGILTGFGARLAMGCNLGSFFSAIPQFLGMFPGTYLG
TKIALMGKPKR-PRVQTVLG-IAVAIAIVGSVYYF---SKLAFALLFGAAFGICIQRGRI
CFTSAFRELWITKQGALGRALALSMIVSTIGFAILKAE------------SLGVFIGAII
FGIGIVLAGGCETGWMYRSMEGYVQLWFAGLGTIVGATLLAWSWDRGAPYSEVNLVESWG
WSGAIFGTVALLVTWYLFITWWESRDSQKK
>WP_163297539_TDB_DRH_n_Dissulfurirhabdus_thermomarina_SH388_Yes 330 bp
VKEFFKKTWSPMTGGILLAVLAIYMFAWHRPWGIVGGLRNWGDWVLYSLGLAPLGLLAGA
WISAVIAKEFAIRIPPMLWKGLVAGILMGIGSALAFGCNVGGFYSALQNLVGLIIGVIIG
LKYLPPAGPTWDKKIPAVVGFIALAALIWAAYAYGGSDDLMPGYLLIGAGIGYVFHRSRL
CMVNGFREPFMTGEAAMGKAVAVSVIIGTLGIAIMKYMLRPEGMYVVPAFWWGSLVGGIV
FGAAMVVAGGCGSGSLWRVAEGQVKLWVVVIAFALSNSAVRYWFDQGMLGKAIYLPDYLG
YGGSILLVIAAMLVWYIVIDWNEDSNKLVI
>WP_166032670_TDB_TDB_n_Thermosulfuriphilus_ammonigenes_ST65_YES 330 bp
IKEFFVRDWSPLMGAILIAFFAVLMEAWYRPWGIVGGLRNWADWFFYLIGLEPIGFIAGA
FISALMSRNFAFRIPPTLIKGFVAGILMGIGASLAMGCNIGGFYVAIQNLIGLIFGTMLG
LKYL-PSGGREGRNAEPYIGVLCIVALFVAAYMYMGSDELMAGYLLIGSALGFTMHRSRL
CMVNGLREPFMTGDAKMGKAVMLSIILGAIGVAILKYQLRAEELYVTPTFGLGALLGGFI
FGAAMVVAGGCGSGSLWRVGEGQLKLWIVAITFGLTNSIVRHLF--GYLGKAIYLPDYLG
YGGTLFLITAIMIIWYIIIDWNEETNKMVF
>WP_168719495_TDB_TDB_n_Thermosulfurimonas_marina_SU872_YES 330 bp
AGSLCVENWSPLMGGIVIAFFVILLEAWYRPWGIVGGLRNWGDWVFYLLGLQPIGFLWGA
FLSATLAREFSFRVPPGIVKAIVSGILMGIGSALAMGCNIGGMYMAINNLIGLVIGVRFA
VKYL-AGGGFENSKINPLLALIAIVGLFLATRAYFGSEAILGGCLILTAGIGYAMHRSRL
CIVNALREPFMSGEAAMARAVIVSLLLTTIGIAVLKAAIRDEMAYVTPTFGLGALLGGII
FGFGMTVAGGCGSGSLWRVAEGQLKLWVVAIFFGLSNSLVRHLF--GWLGKSVFMPDYLG
YAGTILLVAVFLLIWRILVDWNEETNRLVL
>WP_198003048_SYN_DSV_n_Dethiosulfovibrio_peptidovorans_SEBR4207_1of2 330 bp
-----------------MIV---------------------------------A------
--------------KRST------------------------------------------
------------KANQLPIALLLLVVIVAG---FY---PSNPSFWFFGILLGLTLRASRF
CFTASMRDPVLTGGTNLTKAVIVAIALATVGFAAIQYK--IPGN--ISPVGVHIAIGAFM
FGIGMVIAGGCASGTLMRVGEGFSMQWLSLVFFIVGSVWGARDFN--DGSVKIFLPDVLG
WFPALVVQFGLLMGLFILADW-SNRKSLEK
>WP_199263916_TDB_DBB_n_Desulfobulbus_oligotrophicus_Prop6_yEs 330 bp
VRHLCQEEWNPVLTGIIVALLSIFIMAWWRPWGIVGAIRNWGDWMLWHAGILTLGFVGGS
FISACLGGQFAFRFPPIRVKAIIAGILMGVGAALAGGCNVGGMYNAIGNLVGLVPGVLFG
LWLLWSGGSWTEVALQWILGVAAVVGVIWSAVYYSNFDTSLSGILLIAVGLGYTMQRGRW
CMIQGFREPHMTGDCTMAKSVALSIVIVAVGAAILKFEVLDPMNYVRGTFGWGGVVGGFV
FGLGAMLAGGCGSGTLWRVGEGQIKLLVTVPFFSLSNSLMVAWFSAGYLGKYIYLPDVFG
YGFTLALILGFCTLWYLVVTWNEDTNKLLL
>Dissulfurispira_thermophila_WP_203472006 330 bp
------------------------------------------------------------
------------------------------------------------------------
------------------------------------------------------------
-MNSAFRDVIFVNDMTLLRAWLLALVIAIIGANLI---LRQAFA-------IAAIIGGYV
FGLGIVMAGGCGSGVLYKQGEGQFAATIATFGFGVGSQFLKSYKVSGAVIAAIIIPVVLG
WVGGALIGVVVILAWWASYYWGNSNAPFDP
>WP_203472222_NSP_DSP_n_Dissulfurispira_thermophila_T55J_YeS 330 bp
-----------------------MLLS---------------------------------
------------------------------------------------------------
--------------------------------PYY-------FNLSVGIILGSIFYRADY
CMAGMFRDAFLFRDYSLLRSLILLVVTAMSLFYIMRLSLIPPPT--YSYPSLATIIGGFI
FGVGMVLASGCVVGTLYKMAKGNLTNLIAFIGIIAGSLIYAESHM--ILTGNMFLSEDAG
WKAAIIIAVLNVF--YIFSGWSQNSVS-IN
>WP_205219452_TDB_DCP_n_Desulforhopalus_vacuolatus_DSM9700 330 bp
VKNVFATRWGIIGVGAFIGIAAALLQKFGNPGNMGICVACFERDMAGALGFRPIGFVLGS
LIAALSFKEFRPRSGSAPVVRFVLGMIAMIGALVFLGCPWGGDWNAVVGLLGLATGIWIG
VQFLYLGRTQPGGFTLPLIMVGLLALMIITGVLFYSLKGAMAFSLGIALVIGFIAQRSRF
CTMGALRDLILFRQVHLFSGFMALLVFALGTNLILQFHFE----PVAHTMHIWNFAGMLV
AGLAFALAGGCPGRQLFLAGEGDGDAAVFVFGMIAGAAVAHNFGLAG-----------VG
-HGIAAVFVGLVICLCIGFF-MRRKVQQG-
>WP_221172062_TDB_TDB_n_Thermosulfurimonas_sp_F29_YeS 330 bp
---LCAKHWSPMMGGILLAFLVVVLEAWYRPWGIVGGLRNWADWFFYHIGLEPIGLIWGA
FISAALGREFAIRIPPPIVKAVVAGILMGIGASLAMGCNVGGFYMAVNNLIGLIFGVILA
IKYL-SSGGFEGQKIDPFLGVIALAGLLVATRAYFGSEEVMGGCLILAAGIGYVMHRSRF
CMVNALREPFMTGNAEMGRALTVSIILSAIGIAILKYNVRPESAYVTPTFIQGALIGGFI
FGFGMTVAGGCGSGSLWRVGEGQVKLMIVATVFGLSNSIVRHIF--GYLGKAVFMPDYLG
YAGTILLIALIVLVWYIVIDWNEESNRLVL
>WP_228855049_TDB_DBB_n_Desulfomarina_profundi_KT2_NO 330 bp
SKEFCEKEWNPYITGVIVAFFSVMIMAWWRPWGAVGAIRSWGDWIMYGGATAPIGFVAGA
FISACLGKDFALRIPPYRVKAVIAGILMGIGATLAGGCNVGGFYNAIGNLLGLVLGVVLG
LKLLWEGGSKTTSVVVYLMGVAAIIALIWGAYTYSANEASLSGILLIAAGLGYAMQRGRW
CMVQGFREPHMTGDCTMAKSVMLSIVIVAIGAAVLKYAVLAPLNYIRGTFGWGGVAGGFL
FGLGAMFAGGCGSGTLWRVGEGQVKLIMVVPFFGIVSSVMTAWFRDGALGSAVYLPDALG
YGPTLLLIGGAMIIWYLVVTWNEETNKLIV
>WP_237889153_TDB_ISD_n_Dissulfurimicrobium_hydrothermale_Sh68_YES 330 bp
ISEFFKRTWSPMTGGVLLAVLAIYMEAWQRPWGIVGGLRNWGDWFFYLIGVKPLGLLAGA
WISAVIAREFAFRVPPVLWKGFFAGILMGIGSTLAYGCNVGGFYSAIQNLIGLIAGVIVG
LKYLPPAGPTFG-NIPPAIGLLGIIGLVVAAYAYSNSSPLMSGYLLIGAGIGFVFHRSRL
CMVNGFREPFMTGEAAMGKAVAVSVILGTIGIAILKYALRDTSLFVVTSFWWGSLLGGFI
FGAGMVVAGGCGSGSLWRVAEGQIKLWVVVVAFALTNSLLRYWFEKSKLGKAIYLPDIFG
YGGSIILVIIAMLLWYLVIDWNEDSNKLVI
>WP_242947509_BCL_DSB_n_Desulfosporosinus_lacus_STP12_NO_YeeE/YedE 330 bp
-----------------MS-----------------------------------------
------------------------------------------------------------
------------FHSQRKWNIGFILFLTLL---LL---IRLTLITALGISLGFVLQKSRF
CLVSALRDPILIGMTQLTRAFLLLLGISILGFALVSWG--IPLSLNIFPMGVHTVVGGLL
FGIGMVLAGGCSTGIIIRIGEGFAMQMLAFFGLAVGSVLGERSLK--GEWPGIFLPDIFG
WVPTLILELIVLLTLWQLARW-QKKQLGE-
>WP_267927413_TDB_DBB_n_Desulfolithobacter_dissulfuricans_GF1_YeS 330 bp
IKQLCKDEWNATVTGIIVAFLSVMIMAWWRPWGAVGAIRNWGDWILYMVGWLTLGFVGGA
FLSACLGGQFALRFPPIRVKAVIAGILMGIGSALAGGCNVGGMYNAIGNLLGLVLGVVLG
LWLLWSGGAKTEMAVQFILGLIALAVLVWGAYNYTSFDNSLSGILIISAGLGYAMQRGRW
CMVQGFREPHMTGDCTLAKSVALSIFIVAVGAAVLKYGVLDPANYVRGTFGWGGVVGGFI
FGLGAMFAGGCGSGTLWRVGEGQIKLWLVVPFFGISNSIMTAWFKDGVLGKYVYLPDVMG
YGPTLLLIGLVMALWYVVVTWNEDSNKLIV
>bacterium_BFN5_QJW47865 330 bp
LKLAIGGFWGQTFSVVALGILSALYFGIGVAWAVTGEFTRWGAHILQLFGQ--GGMFLGA
FTSALLGQNVKLRFPTGRLQALAGGIIAGFGTRMAMGCNLAALFTGIPQFFGTVVGTYFG
LRLSWMGSPKLAYRIQPYLGMLALIGFIYLYQQTG---AVLLMATCFGFGFGFLIQKGQV
CFTSAFRDLWLVGRPTMAKALVWGMVVQTLITAVFKVI------------GPGAILGGVL
FGLGIVIAGGCETGWMYRSVEGQIQFWFVGIGNVIGATILFMAWDHGEPFPKVNLVSHYG
FGGALIMTMLLLFSLYLWADWHQVAKKGFL
>unclassified_Thermodesulfovibrio_WP_068858587 330 bp
LKNFFATKGGIIFVGLVIGVLAPVLQKLGNPPNMGICVACMERDIAGALGLRPIGFVLGA
FLSALAFKEYRPRGGSAPFIRFILGIFAMIGALVFLGCPWGGDGNAIFGLLGLIFGIWVG
TRFLYLGRTQTAGLAFPLLMLGFLILLLIGMLLFYSIKGSQAISLGVAMLIGVLAQRSRF
CTMGAFRDLLLFKQGHLFLGVAAFFLSAWITNIILQFNFE----PIAHTMQIWNFLGMTL
AGLAFVLAGGCPGRQLFMSGEGDADAAIFASGMIVGAAIAHNFGLAG-----------IG
-NGAIATIVGLIICVIIGLT-MRRR-----
>uncultured_Desulfatiglans_sp_WP_296996124 330 bp
LRRVFYENWPIWLGGVLIGLMSVITFAWARPWGVAGGLRNWGDWFFSAVGIPTVGLLWGA
FASALLSKQFALRMAPPLAKGVVGGILMGVGAAMAGGCNVGGFYTALSALIGLFIGAYLG
IRYLSSSGHAPGRDLSPYLGVLVLIGAVAASIAYSREATREGGLLLCGLAFGIIIQRCRF
CFVRGFRDPFMTGEGEVARAIALSLMISVIGFAALKWTLREESVYVPQAFWFGGLVGGII
FGVGMVVAGGCGSGSVWRAGEGQIKLMIAVVFFALSTSLFKLWMMTGLMGHRVFLPDFLT
YRWTVILLLVFLFVYFVVATWNEETDTFTV
>uncultured_Desulfobacter_sp_WP_289022964 330 bp
VKNFFSTRVGIIFVGAVIGILAAVLQKLGNPGNMGICVACFERDIAGAIGLRPIGFVLGS
LVAAYSFKEFKPRCGSAPIIRFVLGVFAMIGALVFLGCPWGGDLNAVLGLLGLGFGVWIG
VMFLYLGRSQATGWMLPLLMLGLLSLMFISGVLFYSLNGAMAISLVVGLGIGFLAQRSRF
CTMGALRDLILFGQTHLLSGFLSLLIFACVANVLLQFHFT----PVAHDLHVWNFLGMAL
AGLAFALAGGCPGRQLFLAGEGDTDASVFVLGMIAGAAFAHNFGLAG-----------LG
-HGIAAVIVGFAVCLFIGFA-MKKKIAA--
>uncultured_Desulfobulbus_sp_WP_297953095 330 bp
IKEFCQEEWSPTRTGIVVALLSILIMAWWRPWGAVGAFRNWGDWILWQGGILTLGFIGGA
FISACLGGQFALRFPPIRVKAVIAGILMGIGAALAGGCNVGGMYNAIGNLVGLIPGVILG
LWLLWGGGSFTEAAIQWVLGLAGLGAVIWAARWYALFDNSLSGILLIAVGLGYTMQRGRW
CMIQGFREPHMTGDCKMAKSVALSIVIVAIGAAILKYGVLDPMNYVRGTFGWGGVVGGFI
FGLGAMFAGGCGSGTLWRVGEGQIKLWLVVPFFAVSNSLMVAWFDAGWLGKYVYLPDVMG
YGWTLGLIALFAFLWYLVVSWNEDSNKLIL
>Ga0373196_06_53984_54508_BCL_PCC_J3_Desulfitispora_alkaliphila_1of2 330 bp
------------------------------------------------------------
------------------------------------------------------------
--------------------VELTTFVNLL-----------------GIGIGFSLHRSRF
CFAGAFRDFIMFKDNGLFKALVLTLLLSSIGFAAVQIILSTPGN--IYPLNIATLFGGTL
FGIGMVIAGGCTFSVFLRLGEGFTLFALVLVGVAIGSLLGAYHFS--LALPSFYFPDLFN
WPFALLLQCGALAFLYRYLQ----------
>WP_013907251_TDB_TDT_Thermodesulfatator_indicus_DSM_15286_NO 330 bp
ISRFAVSTWSPMMGGILLALFAIFLEMWYRPWGIVGGIRNWADWFFYGIGFAPIGYIWGA
AISAFFAREFGLRFPPKIVKAIIAGILMGLGSALAMGCNVGGFYVAIQNLVGLVFGVILG
VKYL-SSGGFESKKVGPYIGFLLFVGLIVATYAYFNSDEILGGCLIITAGIGYVIHRSRF
CMVNGFREPFVTGEASMGKAVMVSIILGAIGVSILKYQIRPEMVYVTPTFGLGALLGGFI
FGAAMVVAGGCGSGALWRVAEGQIKLWVVVIFFALSNSLIRHYF--GYLGKAIFMPEYLG
YGGTLFLITFICVLWYIIIDWNEDSNKFVI
>WP_307632729_TDB_TVB_Thiovibrio_frasassiensis_RS19-109_YeS_1of2 330 bp
VKELCKDEWNAVTAGIIVAFLSVLILVWARPWGAVGAMRNWGEWLIYGAGMIPIGFIAGA
FVSANLGDNFDIRIPPVLVKGMIAGILMGIGSTLAGGCNVGGMYNAIGNLLGLVLGVVLG
LKYIWSGGAKTEVVMRRLLAVAGLVGLIWGAYAYGDKVGGLSGLLLIAAGLGYTMQRGRW
CMVQGFREPHMTGDWSLAKGVMVSILMLAVGIAVVKATLREPVHYVRGTFGIGGVLGGFI
FGLGAMLAGGCGSGTLWRVGEGQIKLWLVVPFFGVTNAIMNPLFDEGPLGKWVYMPDALG
YGGTLAIIALAMCLWYLIASWNEDTGKLMV
>WP_165859342_BCL_PCC_Desulfofundulus_salinus_435_yeS_1of2 330 bp
-----------------MP-----------------------------------------
------------------------------------------------------------
------------SRKQWPWAISVFAGVIVG---LA---SLLAVSWLVGLILGFVLQRSRL
CLASAFRDLWLLRDAAQFRGLWYILLVASIGFFALQYSKEVPLK--VSPAGGYVAIGAFL
FGVGMVLASGCASGMLVRLGEGSLSHLVVFICFIIGALGGARTID--PGAVKVFFPKALG
WGLALLLQLGLLVFIYLLVHW-KVREVLSR
>WP_121451753_BCL_PCC_Desulfofundulus_salinus_435_yeS_2of2 330 bp
TKRALEKPWPIWLGGSILGLLACLYFAFGKTVGVQTSLLYWGAWVGEYLGLAKLGVVAGS
LLAALSASEFRLRIASRKLAAILGGFLMGYGGRIAGTCNLGAYFGLLPSQ----------
-----------------------------LAF----------------------------
------------------------------------------------------------
-GLGA-----------------------------------------G-----------LS
W------------LWKYFS-----------
