# Supplementary material for: Sulfur disproportionation occurs globally across anoxic habitats and has multiple mechanisms of independent evolutionary origin
Source: ISME J. 2026 Mar 2;20(1):wrag042. doi: 10.1093/ismejo/wrag042 (PMC12998232; doi:10.1093/ismejo/wrag042)
Supplement: Sup_File_4_raw_trees_wrag042 [file sup_file_4_raw_trees_wrag042.zip › SupFile4_raw_trees/SupFile3a_aligs/dsre_3at.fasta]

>2514921521_A316_01403_TDB_DCP_j_Desulfocapsa_thiozymogenes_Bra2_YES 104 bp
MSADLAIFVTSPQHMRHVLGIANAAEKAGKKPMIFFTYKSIHLTKDPRFKTLAEKCGNIA
ICADSYTCEGYDSADIPAGLSAKQMRTQAFHGALLDECGKYIVL
>Acidobacteriota_bacterium_MCG6923323 104 bp
MPERLGICVASEAHLQHTIGLAKAARATGRSVEIFFTGEGVRLTQDPRFSELLDTG-RVS
VCEVSYIANGLRGRPVE-GLVDKDFVTQGRNAEMVDECDRYVIL
>Acidobacteriota_bacterium_MCG6925414 104 bp
MPEKLGICVAGNGNLRHVIGLTRAAKAAGKGVEIFFTGEGVLLTQDSRFSELIGAG-RVT
VCEVSYIANGLRGKPVE-GLVDKDFVTQGRNAEMLEGCDRYVIL
>Acidobacteriota_bacterium_MCK5375902 104 bp
MADTLGILVTTDRHLDSVIELVNAAHEKGKEVQAFFTGAAVHLTLHPDFAKLAGKA-KLW
ICDVSFRGYGYHGREVP-GVGFKDFATQGRNAEMLAEMDRYVVF
>Acidobacteriota_bacterium_MDH3815720 104 bp
MTQELGICVTTRESTRHVLGLAGAAARAGISTEIFLTGEGVHLVRDRRFQELIAAA-RVS
VCDASFRAAGLDG-DVT-GLTDKDFVTQWRNAEMVERCDRYLIV
>Acidobacteriota_bacterium_MDH3816235 104 bp
MADTLGILITTDKHLDSVIELVNAAHGKGKEVQAFFTGPAVHLTLQSDFAKLVGKA-KLW
ICDVSFRGNGYHGREVP-GVGYKDFATQGRNAEMLAEMDRYVVF
>Bacteroidales_bacterium_MDD2965838 104 bp
MAADLGIFVTSPQHMRHILGLTKAAVRAGKKVMVFFTYKSVHLTKSPLFYELTQLCADVA
ICADSYICEGYDNVDVPRGLTDKQMRTQAFHGAILDECAKYIVM
>Caldimicrobium_sp_MCS7199290 104 bp
MANDLGIFVTSPAHMKELVKIVEALQRKGKKAKIFFTFKSTHLVFHPDFNKLKTMLPDLA
ICVAAFACEGFEPEHN-QGLTANQMRTQAFHGEMLEEVGKYLVL
>Caldimicrobium_sp_MCX7612739 104 bp
MAKDLGIFVTSPAHMKELIKIVEALQRKGKKAKIFFTFKSTHLVFHPDFNKLKTMLPDLA
ICVAAFACEGFEPEHN-QGLTANQMRTQAFHGEMLEEVGKYLVL
>Caldimicrobium_thiodismutans_PMP62936 104 bp
MSKDLGIFVTSPVHIGELVKIVEAALRKGKKVKIFFTYKATHLVFHPDFQKLRKMIPDFA
ICVAAFACEGYEPEHN-MGLTEKQMRTQAYHGELIEEVEKYLVL
>Candidatus_Electrothrix_sp_AR1_MCI5137081 104 bp
MAADLAVFVTSPQNMTHVVGIAEATVKAGKKPMIFFTYKSIHLTKDARFKALAELCGDIA
ICADSYTCEGYDSADIPAGLTDKQMRTQAFHGALLDECGKYIVL
>Candidatus_Electrothrix_sp_AR4_MCI5221423 104 bp
MAANLAIFVTSPQNMTHVVGIAEATVKAGKKPMIFFTYKSIHLTKDARFKGLAELCGDIA
ICADSYTCEGYDSADIPAGLTDKQMRTQAFHGALLDECGKYIVL
>Candidatus_Electrothrix_sp_ATG2_MCI5210514 104 bp
MAADLAIFVTSPQNMTHVVGIAEAADKAGKKPMIFFTYKSIHLTKDPRFKGLAELCGNLA
ICADSYTCEGYDSVDIPAGLTATQMRTQAFHGALLDECGKYIVL
>Candidatus_Electrothrix_sp_AX1_MCI5113340 104 bp
MAADLAIFVTSPQNMTHVVGIAEAADKAGKKPMIFFTYKSIHLTKDSRFKGLAELCGNLA
ICADSYTCEGYDSADIPAGLTEKQMRTQAFHGALLDECGKYIVL
>Candidatus_Sulfomarinibacter_kjeldsenii_MBD3852532 104 bp
MADTLGILVTTDKHLDSVIELVNAAHDKGKEVQAFFTGPAVHLTLQSDFAKLVGKA-KLW
ICDVSFRGNGYHGREVP-GVGFKDFAT-----------------
>Candidatus_Sulfomarinibacter_kjeldsenii_MBD3856728 104 bp
MADTLGILVTTDKHLNSVIELVNAAHDKGKEVQAFFTGPAVHLTLQSDFAKLVGKA-KLW
ICDVSFRGNGYHGREVP-GVGFKDFATQGRNAEMLAEMDRYVVF
>Candidatus_Sulfomarinibacter_sp_MAG_AM1_MBD3872397 104 bp
MADTLGILVSTDKHLDYVVELVNAAHKKGKETQVFFTGSAVFLTVEPYFAKLEGKA-KIW
ICDVSFRSNGLHGREVP-GVGFKDFVTQGRNAEMLAEVDRYVVL
>Deltaproteobacteria_bacterium_MBT8360884 104 bp
MAKSLGVLVTSPDYLHHVIGVVKAAKSKGSLVKVFFTWTATHNAKDKDFPALCELADDVS
ICVDSYKKQGYDSEDVPEGLTAQKMATQAQHGIIIEDFDCYISF
>Deltaproteobacteria_bacterium_MBT8361599 104 bp
MAKSLGIFVTSPDYLHHVIGVVKAAKSKGSQVKVFFTWTATHNAKDKDFPALCELADDVS
ICVDSYKKQGYDPEDVPEGLTAQKMATQAQHGIIIEDFDCYISF
>Deltaproteobacteria_bacterium_MBW1636689 104 bp
MAKSLGIFVTTTDCLQHVIGITKAAKAKGSNVKVFFTWKATHLSKDPQFAGLCELADDVS
ICVDSYAKQGYDIEDVPEGLTAKKMATQAQHGIMIEDFDCYLSL
>Deltaproteobacteria_bacterium_MBW1649973 104 bp
MAESLGILVNSDKFLNYVVKLTEAAHNKGKDIKIFFTGQGVLLTKKEDFTKLIGKA-KLT
VCDVSYRSWGLSG-DVP-GVGFKDFVTQARNAEMIEECDRYVVF
>Deltaproteobacteria_bacterium_MBW1749274 104 bp
MAADLAIFVTSPQNMTHVVGLAEAAARAGKKPMVFFTYKSIHLTKDARFKPLAELCGNIA
ICADSYTCEGYDSADIPAGLSANQMRTQAFHGALIDECGKYIVL
>Deltaproteobacteria_bacterium_MBW1827031 104 bp
MADRLGIMVNSDKHLDHVIALTKAAHEKGKKVQIFFTGQGVLLTQKPEFAELEGKA-KLA
VCDVSFRANGLEG-DVP-GVGFKDFATQARNAEMIKECDRYLVF
>Deltaproteobacteria_bacterium_MBW2021936 104 bp
MAKKLGIFVSSDQHLDKIINICKAAKKKDIEVSIFFTHVGTLLTQDPRFKELDGLA-QMS
LCNVGFESHGLKP-PVP-GIDEKDYATQARHGVLIEECDRYLSM
>Deltaproteobacteria_bacterium_MBW2328084 104 bp
MAADLAIFVTSPQNMTHVVGIAEAASRAGKKPMIFFTFKSIHLTKDARFKPLAELCGNIA
ICADSYTCEGYDSADIPAGLVANQMRTQAFHGALIDECGKYIVL
>Deltaproteobacteria_bacterium_MBW2490672 104 bp
MGDRLGILVSSNKHLDYVIALTTAAHQKGKHVQIFFTGQGVLLTQKPEFGQLVGKA-KLS
VCDVSFRANGLEG-DVP-GVGFKDFATQARNAEMIKECDRYLVF
>Deltaproteobacteria_bacterium_MBW2670857 104 bp
MADRLGIMVSSDKHLDHVIALTKAAHEKGKKVQIFFTGRGVLLTQKAEFAKLEGKA-KLA
VCDVSFRANGLEG-DVP-GVGFKDFATQARNAEMIKECDRYLVF
>Deltaproteobacteria_bacterium_MCX5869032 104 bp
MSADLAIFVTSPQHMRHVIGLANAAEKAGKKPMIFFTYKSVHLTKDPRFKVLADKCGNIA
ICADSYTCEGYDSADIPAGLSGKQMRTQAFHGALLDECGKYIVL
>Deltaproteobacteria_bacterium_MDD3553897 104 bp
MSADLGIFVTSPQHMSHVLGVAQAAVRAGKKVMVFFTYKAIHLTKSPDFVKLANLCDDLA
ICADSYTCEGYDPEDIPRGLVPRQMRTQAFHGAVLEECGKYLVL
>Deltaproteobacteria_bacterium_NOX25605 104 bp
MAKSVGIFVTSPRYMRHVIGITKAAVARGSKVKVFFSWFSTHLTQCSDFPALCAMENDVS
ICADSYKNCGYDVKDIPAGLDDKKMATQAQHGVIIDDYDCYLTL
>Deltaproteobacteria_bacterium_NOX81083 104 bp
MAKSIGIFVTSPQNMRHVVGITKAALAKGAKVKVFFTWMATHLTKCAEFPALCALDNDVS
ICADSYKKVGYDVKDIPKGLAPEKMATQAQHGAILEDYDCYLTL
>Deltaproteobacteria_bacterium_RLB15986 104 bp
MAKSLGIFVSSDKHLDKIISLCQAAKSK-IEVTIFFSHLGTLLTQDPRFGELEGLA-KMS
LCNVGFESHNLKP-PVV-GINEKDYATQARNGEMIEDCDRYLSF
>Deltaproteobacteria_bacterium_UCH21453 104 bp
MSEKLGILVSSDKHLDYLVKLTSAAHIKGKEVRIFFTGKGVLLTQKPEFEMLVGKA-DIK
LCDVSFRSLGLQG-NLP-GLGFKDFATQAKNAEMIKECDRYVVF
>Desulfobacteraceae_bacterium_MBC2714365 104 bp
MADKLGILVGTDKFLDHVINLTDAAHAKGKDIQIFFTGAGVRLTQAPDFAQLVGKA-KLS
VCDVSFRIFEFSG-DVP-GVGFKDFATQARNAEMINSCDRYVVF
>Desulfobacteraceae_bacterium_MBL7203487 104 bp
MARNLGLFVISDKHLDKVIDLCQAARKKGVEVTIFFSHRGTLLTQDPRFGELEGLA-NMS
LCNVGFESHGLKP-PVP-GIAEKNYGTQARNGEMIEDCDRYVVF
>Desulfobacteraceae_bacterium_MCF8036837 104 bp
MAEKLGILVATDRHLDHVISLTQAAHAKGKTIEIFFTGAGVALTQQKAFADLVGKA-RLS
VCDVSFRAMGLTG-EVP-GVGFKDFATQARNAEMINECDRYVVF
>Desulfobacteraceae_bacterium_MCJ7685835 104 bp
MARNLGIFVTSDKHLDKVIDLCQAARKKGVEVTIFFSHLGTLLTQDPRFAELEGLA-NMA
LCNVGFESHGLKA-PVT-GIAEKDYATQARNGELIDDCDRYVVF
>Desulfobacteraceae_bacterium_MDA8162010 104 bp
MSADLGIFVTSPQNMRHILGVAQAAVRAGKKVMVFFTYKSVHLTKSPDFVTLANLCEDLA
ICADSYTCEGYDVEDVPRGLVPRQMRTQAYHGAVLEECGKYLVL
>Desulfobacteraceae_bacterium_MDH4204076 104 bp
MANKLGILVSSDKHLDYVIALTTAAHDKGKSVQIFFTGQGVLLTQKPEFEQLVGKA-KLS
VCDVSFRANGLSG-DVP-GVGFKDFATQARNAEMIESCDRYVVF
>Desulfobacteraceae_bacterium_NQU13313 104 bp
MAKSLGVFVTSDRHLDKVIDLCKAAKNKGIEATVFFTHLGTLLTQDPRFAELDGLG-KLS
LCNVGFESHGLKP-PVP-GVDEKDYGTQARNGEMIEECDRYVVF
>Desulfobacteraceae_bacterium_RJP87795 104 bp
MADKLGILVGTDKFMNHVIHLTDAAHAKGKDIQIFFTGAGVRLTQNPDFAQLVGKA-KLS
VCDVSFRGFGLSG-EVP-GVGFKDFATQARNAEMINSCDRYVVF
>Desulfobacterales_bacterium_GWB2_56_26_OGR19693 104 bp
MAKSLGIFVTTPGSLNHVIGITKAAKKKGSTVKVFFTWKATTLAKDPAFPGLCELADDVS
ICVDSYKKQGFSVDDVPVGLTPKKMATQAQHGIIIEDFDCYLSL
>Desulfobacterales_bacterium_HDG96919 104 bp
MGKKLGIFVSSDQHLDKLIDLCKAAKKKGIEVSIFFTHSGTLLTQDPRFKELDGLA-HMS
LCNVGFESHGLKP-PVP-GISEKDYVTQARHGALIEECDRYISF
>Desulfobacterales_bacterium_HFQ81684 104 bp
MAKSVGIFVTSPRYMRHVVGITKAAVAKGSKVKVFFSWYSTHLTQCAEFPALCKMDDDVS
ICADSYKNSGYDVNDIPQGLDAKKMATQAQHGVIIDDYDCYLTL
>Desulfobacterales_bacterium_HHK60230 104 bp
MANSLGIFVTNPDNWEHVKGVVKAAKNKGLKVKVFFSWTGTHLAKKPDFKDLCELADDVS
ICADSYKKVGYDVEDVPAGLTPEKMATQAQHGAIVEEYDKYLTL
>Desulfobacterales_bacterium_HID71006 104 bp
MSADLAIFVTSPQHMRHVVGLAEAAKKAGKQPMVFFTYKSIHLTKDPRFAALAELCGDIA
ICADSYTCEGYDSADIPAGLNDKQMRTQAFHGALLDECGKYIVL
>Desulfobacterales_bacterium_MBC8418204 104 bp
MGKSLGVFITSNHHLDKIIRLCKAAKKKGVETTLFFTHLGTLLTQDPRFGELEGLG-KLA
ICNVGFESHGLKP-PVP-GVGEKDYATQARNGEMIEDCDRYVVF
>Desulfobacterales_bacterium_MBL7179649 104 bp
MADRLGILVCTNKYLDAVIALTAAAHQKGKKVQIFFSGQGVLLTQKSEFAQLVGKA-KLS
VCDVSFRANNLEG-DVP-GVGFKDFATQARNAEMISECDRYVVF
>Desulfobacterales_bacterium_MBS3756389 104 bp
MSEKMGILVATDRHLDHVISLTRAARAKGKTIEIFFTGTGVALTQQKAFADLVGKA-RLS
VCDVSFRAMGLSG-DVP-GVGFKDFATQARNAEMINECDRYVVF
>Desulfobacterales_bacterium_MCU0598730 104 bp
MSELLGIMVGTDKFLDHVINLTNAAHAKGKRIEIFFTGAGVKLTQDKRFAELVGKA-KLS
VCDVSFRGFGLSG-DVP-GVGFKDFATQARNAEMINKCDRYVVF
>Desulfobulbaceae_bacterium_A2_OQX10617 104 bp
MSADLGIFVTSPQNMRHILGLAKAAVRAGKKVMVFFTYKSIHLTKTPDFVELSTMCADLA
ICADSYTCEGYDAVDIPRGLTDKQMRTQAFHGAILDECGKYIVM
>Desulfobulbaceae_bacterium_A2_OQX14449 104 bp
MSADLGIFVTSPQNLRHILGVAKAAVRAGKSVKVFFTYKSIHLTKCPEFFELSQMCADLA
ICADSYTCEGYDAVDIPRGLTDKQMRTQAFHGAILDECGKYIVM
>Desulfobulbaceae_bacterium_A2_OQX19392 104 bp
MANSLGIFVTNANNWDHVKGVVRSARNKGIKVKVFFTWSGTRLTQQPDFKDLCELADDVS
ICADSYKKMGFDVTVIPPGLAPEKMATQAQHGAIIEDYEKYLTL
>Desulfobulbaceae_bacterium_BRH_c16a_KJS00096 104 bp
MAKSLGIFVSTPGSLNHVIGITKAAKDKGSKVKVFFTWTATTLSKDPAFPALCELADDVS
ICVDSYKKQGFSVDDIPAGLTSKKMATQAQHGIIIEDFDCYLSL
>Desulfobulbaceae_bacterium_HHD56497 104 bp
MAGDLAIFVTSPQNMTHVVGLAEATVKAGKKPMIFFTYKSVHLTKDPRFKALAELCGDIA
ICADSYTCEGYDSADIPAGLSAKQMRTQAFHGALLDECGKYIVL
>Desulfobulbaceae_bacterium_HHL35296 104 bp
MAGDLAIFVTSPQNMTHVVGLAEATVKAGKKPMIFFTYKSIHLTKDPRFKALAELCGDIA
ICADSYTCEGYDSADIPAGLTAKQMRTQAFHGALLDECGKYIVL
>Desulfobulbaceae_bacterium_KAF0187736 104 bp
MSADLAIFVTSPQNMRHVVGIANAAEKAGKQPMIFFTFKSIHLTKDPRFKALAENCGNIA
ICADSYTCEGYDSADIPAGLSAKQMRTQAFHGALLDECSKYIVL
>Desulfobulbaceae_bacterium_MBC8207731 104 bp
MAADLAIFVTSPQNMRHVMGIANAAKKAGKTPMIFFTFKSIHLTKDARFADLAEQCGNLA
ICADSYTCEGYDSADIPAGLTANQMRTQAFHGALLDECGKYIVL
>Desulfobulbaceae_bacterium_MBV5305111 104 bp
MSADIAIFVTSPQNMHHVVGIANAAEKAGKQPMIFFTFKSIHLTKDPRFKALAENCGNIA
ICADSYTCEGYDSADIPAGLSAKQMRTQAFHGALLDECSKYIVL
>Desulfobulbaceae_bacterium_MBV5317906 104 bp
MAADFGIFVTSPQHMRHILGLTRAAVHAGKKVMIFFTFKSVHLTKNPDFYTLTQLCDDVA
ICADSYICEGFDNVDVPRGLTDKQMRTQAFHGAILDECAKYIVM
>Desulfobulbaceae_bacterium_MCD6387959 104 bp
MSADLGIFVTSPQNMRHVVGVARAAVRAGKTMMVFFTYKSVHLTKSPQFIDLADMCDNLA
ICADSYTCEGYDTADIPKGLTATQMRTQSYHGAVLDECGQYLVL
>Desulfobulbaceae_bacterium_MCL7488186 104 bp
MAKSLGIFVTNPDNMQHVMGITKAAKAKGSNVKIFFTWTGTKLAKDPQFPELCNIADDVS
ICLDSYRKMGYDQSDVPEGLTADKMATQTQHGIIIEDYDRYISL
>Desulfobulbaceae_bacterium_MCP3891136 104 bp
MAKSLGIFVTTQDTLQHVIGITKAAKAKGSNVKVFFTWKATTLSKDPAFPGLCELADDVS
ICVDSYQKQGFAVDDVPEGLTAKKMATQAQHGIIIEDFDCYLSL
>Desulfobulbaceae_bacterium_MCP4337325 104 bp
MAKSLGIFVTSPDSLQHVIGVTKAAKAKGSNVKVFFTWKATTLSKDPAFQGLCEIADDVS
ICVDSYQKQGFAVDDVPAGLEPKKMATQAQHGIMIEDFDCYLSL
>Desulfobulbaceae_bacterium_MDD3617767 104 bp
MAKSLGIFVTNPYVMQHVMGVTKAAKAKGSKVKIFFTWTGTKLSKDPQFPELCKIADDVS
ICVDSYVKMGYSADDVPEGLKKEKMATQTQHGLIIEDYDCYLSL
>Desulfobulbaceae_bacterium_MDH3348826 104 bp
MAKSIGIFVTSPQNMRHVMGVTKAAIAKGSKVKVFFTWTGVHLTKCADFPSLCALDNDVS
ICADSYKRNGYDVTDIPKGLTSKEMATQAQHGAIIEDYDCYLTL
>Desulfobulbaceae_bacterium_MDH4316945 104 bp
MAKSIGIFVTSPQNMRHVMGITKAAVANGSKVKVFFTWSGVHLTKCSSFPELCAMDNDVS
ICADSYKRQGYDVNDVPKGLTSKEMATQAQHGAIIEDYDCYLTL
>Desulfobulbaceae_bacterium_NLZ16306 104 bp
MAADLGIFVTCPQNMRHILGLAEAAKRAGKKVKVFFTFKSIHLTKSPEFYALSQICDDLA
ICADSYICEGYDNVDIPRGMTDKQMRTQAFHGAILDECGKYIVM
>Desulfobulbaceae_bacterium_NQS72532 104 bp
MAADLGIFVTSAQNMRHILGLAEAAKRAGKTVKVFFTFKSIHLTKSPEFYALSQLCDDIA
ICADSYICEGYDNVDIPRGMTDKQMRTQAFHGAILAECGKYIVM
>Desulfobulbaceae_bacterium_PLX48552 104 bp
MAKSIGIFVTSPQHMRHVMGVTEAAVAKGAKVKVFFTWYATHLTKCKEFPKLCAMDGDVS
ICADSYKKAGYDVEDIPQGLDSTKMATQAQHGAIIEDYDCYLTL
>Desulfobulbaceae_bacterium_S5133MH15_OEU48121 104 bp
MAKSLGIFVTTTDSLQHVIGITKAAKAKGSNVKVFFTWKATTLSKDPEFAGLCDLADDVS
ICVDSYKKQGFDIEDIPEGLTAKKMATQAQHGIMIEDFDCYLSL
>Desulfobulbaceae_bacterium_TBV79873 104 bp
MAKSLGIFVTNPGNMQHVLGITKAAKAKGSQVKIFFTWEGTRLAKDPSFPQLAEMADDVA
ICADSYKKMGFDVNDVPAGMTPDKMATQAQHGAIIEDYDRYLTL
>Desulfobulbaceae_bacterium_THB76632 104 bp
MAKSLGIFVTNPDNFQHVMGVTKAAKAKGSTVKVFFTWTATHNAKKESFPALCNLADDVS
ICVDSYKKMGYDISDVPEGLDEKKMATQAQHGIIIEDFDCYISF
>Desulfobulbus_alkaliphilus_WP_205242063 104 bp
MAADLGIFVTCPQNMRHILGLTKAAVRAGKKVMIFFTHKSVHLTKSPEFSELSQLCADIA
ICADSYICEGYDNVDVPRGLTDKQMRTQAFHGAILDQCAKYIVM
>Desulfobulbus_propionicus_PIE58022 104 bp
MAADLGIFVTSNQHMQHILGLTRAAVRAGKEVMVFFTFKSVHLTKSPEFLELTQLCKNVA
ICADSYICEGFDNIDIPPGLTDKQMRTQAFHGAILEECAKYIVM
>Desulfobulbus_propionicus_PIE60353 104 bp
MADALGIFVTCPQNMRHILGLTQAALRAGKDVMVFFTYKSIHLTKSPEFWEMAQLLKNLA
ICTDSYICEGYDNEDIPRGLIDKQMRTQAFHGAILEECEKYIVM
>Desulfobulbus_sp_F1_MCW5199631 104 bp
MAADLAIFVTSPQNMTHVVGIAEAAVRAGKKPMIFFTYKSVHLTKDARFKPLAELCGDIA
ICADSYTCEGYDSADIPAGLTAKQMRTQAFHGALLDECGKYIVL
>Desulfobulbus_sp_HEB49752 104 bp
MAKSIGIFVTSPQNMRHVLGITKAAVAKGAKVKVFFTWTSTHLTKCPRFIELCELDNDVS
ICADSYKKVGYDVTDIPKGLDEKKMATQAQHGAIIEDYDCYMTM
>Desulfobulbus_sp_HFQ89758 104 bp
MAKSIGIFVTSPQNMRHVMGVTKAAVAKGAKVKVFFTWTATHLTKCANFVDLCALDNDVS
ICADSYKKVGYDVKDIPKGLDEKKMATQAQHGAIIEDYDCYLTL
>Desulfobulbus_sp_MBP7516244 104 bp
MAADLGIFVTSPQHMRHILGLTKAAVRAGKKVMVFFTFKSIHLTKDPRFAELTQLCADIA
ICADSYICEGFDNVDIPRGLIDKQMRTQAFHGAILDECAKYIVM
>Desulfobulbus_sp_MCL2457240 104 bp
MAADLGIFVTSPQHMRHILGIAKAAVRAGKKVMVFFTFKSIHLTKSPLFYELAQLCADIA
ICADSYICEGFDNVDVPRGLIDKQMRTQAFHGAILDECAKYIVM
>Desulfobulbus_sp_MCL2789531 104 bp
MATDLGIFVTSPQHMRHILGITKAAVRAGKKVMIFFTFKAIHLTKTPLFYELAQLCADIA
ICADSYICEGFDNVDVPRGLIDKQMRTQAFHGAILDECAKYIVM
>Desulfobulbus_sp_MDD2463346 104 bp
MAADLGIFVTSPQHMRHILGTAKAAVRAGKKVMVFFTFKSIHLTKSPLFYELTQLCADIA
ICADSYICEGFDNVDVPRGLTDKQMRTQAFHGAILDECAKYIVM
>Desulfobulbus_sp_US2_MCW5207397 104 bp
MAADLAVFVTSPQNMAHVVGIAEATVKAGKKPMIFFTYKSIHLTKDARFKALAELCGDIA
ICADSYTCEGYDSADIPAGLTEKQMRTQAFHGALLDECGKYIVL
>Desulfobulbus_sp_WP_306546680 104 bp
MAADLGIFVTSPQHMRHILGIAKAAVRAGKTVMVFFTYKSIHLTKNPLFVELTQLCANIA
ICADSYICEGFDNVDIPRGLIDKQMRTQAFHGAILDECAKYIVM
>Desulfobulbus_sp_WP_309413373 104 bp
MAADLGIFVTSPQHMRHILGIAKAAVRADKKVMVFFTFKSIHLTKNPLFYELSQLCADIA
ICADSYICEGFDNVDVPRGLIDKQMRTQAFHGAILDECAKYIVM
>Desulfobulbus_sp_WP_310599711 104 bp
MAADLGIFVTSPQHMRHILGIAKAAVRADKKVMVFFTFKSIHLTKNPLFYELTQLCADIA
ICADSYICEGFDNVDVPRGLIDKQMRTQAFHGAILDECAKYIVM
>Desulfocapsa_sp_MBA3006902 104 bp
MSKTLGIFVTNPDSMQHVMGITKAAKDKGAKVKVFFTWKGTLLSKDPQFPVLCELADDVS
ICADSYKKMGFEVSDVPVGLTSEKMATQAQHGAIIEDYDYYLTF
>Desulfocapsa_sp_MBA3008236 104 bp
MAADFAIFVTSPQNMRHVVGIANAAEKAGKTPMVFFTYKSIHLTKDSRFKALAEKCGNIA
ICADSYTCEGYDSADIPAGLSAKQMRTQAFHGALLDECGKYIVL
>Desulfocapsa_sulfexigens_HIP40097 104 bp
MSADIAIFVTSPQHMRHVVGLAEAAKKAGKQPMVFFTYKSIHLTKDPRFAALAELCGDIA
ICADSYTCEGYDSADIPAGLNDKQMRTQAFHGALLDECGKYIVL
>Desulfocapsaceae_bacterium_MDD3815024 104 bp
MAADLAIFVTSPQHMRHVLGIAAAAEKAGKTPMIFFTYKSVHLTKDARFKALAEKCGNIA
ICADSYTCEGYDSADIPAGLSAKQMRTQAFHGALLDECGKYIVL
>Desulfofustis_limnaeus_WP_284152409 104 bp
MAKSLGIFVTNPDCLHHVIGITKAAKAKGSKVKVFFTWTATHNAKDKAFPELCSLADDVS
ICVDSYKKQGYDPADIPEGLTDKKMATQAQHGIIIEDYDCYLSL
>Desulfofustis_sp_MBE0585340 104 bp
MAKSLGIFVTNPNCLHHVIGVTKAAKEKGSKVKIFFTWAATHNSKDKAFPELCALADDVS
ICVDSYKKQGYDPSDVPPGLTEKKMATQAQHGIIIEDYDCYLSF
>Desulfofustis_sp_MBT8329216 104 bp
MAKSLGIFVTNPDNFAHVLGITKAAKAKGSKVKVFFTWTATHNAKDQAFPELCELADDVS
ICVDSYKKQGYDIEDIPQGLTAKEMATQAQHGIIIEDYDCYISL
>Desulfofustis_sp_MCG6931253 104 bp
MAKSLGIFVTNPDNFAHVMGITKAAKAKGSKVKVFFTWTATHNAKDPAFPELCELADDVS
ICVDSYKKQGYAVDDVPKGLSPKEMATQAQHGIIIEDYDCYISL
>Desulfogranum_japonicum_WP_028580097 104 bp
MAADLGIFVTSNQNMRHILGLTRAAKRAGKEVMVFFTFKSVHLTKSPEFLELTQMCKDVA
ICADSYICEGFDNVDIPPGLTDKQMRTQAFHGAILEECAKYIVM
>Desulfolithobacter_dissulfuricans_BCO10695 104 bp
MAADLGIFVTSPQNMRHILGLTKAAKRAGKKVMVFFTYKSIHLTKSPEFVELSELIDDLA
ICADSYTCEGYDTVDIPRGLIDKQMRTQAFHGAILEECGKYIVM
>Desulfomarina_profundi_BCL62720 104 bp
MAKSLGIFVTTTDSLNHVIGIVKAAKAKGSNVKVFFTWKATTLSKDPAFPGLCELADDVS
ICVDSYKKQGFDVDDIPEGLTAKKMATQAQHGIIIEDFDCYLSL
>Desulfonatronospira_sp_WP_291318670 104 bp
MS-NLGILVRKDQYLDQVINLVEAAYKKGLETQLFFTGKSVMLTQDPDFARLVGKA-RIS
VCDVSFRANELSG-EVP-GVSFRDFATQARNAEMVGECDRYVVF
>Desulfonatronovibrio_sp_MSAO_Bac4_RQD67068 104 bp
MTQKLGILVRDDKYLNQVISLTTAAHNKGVETQIFFTGKGVMLTQEPEFEKLVGKA-RLS
ICDVSFRALGLSG-DVP-GVGFKDFATQARNAEMIEESSRYVVF
>Desulfopila_aestuarii_WP_073611594 104 bp
MAKSLGIFVTTESCMKHVMGITKAAKAKGSNVKVFFTWKATHLAKDPAFPELCEIADDVS
ICVDSYKKQGYDIEDIPKGLTVKKMATQAQHGIIIEDFDCYLSL
>Desulfopila_sp_IMCC35006_WP_136813579 104 bp
MAKSLGIFVTSPDSLQHAIGVTKAAKAKGSKVKVFFTWKATALSKDPAFKGLCELADDVS
ICVDSYVKQGFNVDDVPAGLTPKKMATQAQHGIMIEDYDCYLSL
>Desulforhopalus_sp_IMCC35007_WP_136870622 104 bp
MAKSLGIFVTTPDNLDHVIGITKAAKAKGSNVKVFFTWKATTLAKDPKFPGLCKLADDVS
ICVDSYKKQGFSVDDVPEGLDPKKMATQAQHGIIIEDFDCYLSL
>Desulforhopalus_sp_NOR24316 104 bp
MAKSLGIFVTSPDSLQHAIGITKAAKAKGSKVKVFFTWKATTLSKDPAFEGLCEIADDVS
ICVDSYQKQGFAVDDVPAGLTAQKMATQAQHGIIIEDYDCYLSL
>Desulfovibrionales_bacterium_TVQ95322 104 bp
MSNNLGILVRNDRYLDQLVNLVHAAHEKGLHTQLFFTGKGVLLTQEPDFAKLVGKA-RIS
VCDVSFRANQLSG-DVP-GVSFKDFATQARNAEMVAECDRYLVF
>Desulfurivibrio_alkaliphilus_WP_275805282 104 bp
MANSLGIFVTNPDSVQHIVGVTKAAKAKGIKVKLFFTWSGTKLTKDPAWSELVKLADDVS
ICADSYKKMGFNVEDVPEGLTTEKMATQAQHGDIIENYDRYMTL
>Desulfurivibrionaceae_bacterium_MDR9501685 104 bp
MAKSIGIFVTSPQHMRHVLGVTEAAVAKGAKVKVFFTWFATHLTKCKEFPNLCAMEGDVS
ICVDSYKKAGYDIEDIPAGLDSTKMATQAQHGAIIEDYDCYLTL
>M19_90contigs_augustus_g1994_TDB_ISD_M19_Yes 104 bp
MAKSVGIFVTSPRYMRHVVGITKAAVAKGSKVKVFFSWYSTHLTQCAEFPDLCKMENDVS
ICADSYKNSGYDVNDIPQGLDAKKMATQAQHGVIIDDYDCYLTL
>Nitrospira_bacterium_SG8_3_KPK14372 104 bp
MARKLGVFVSSDKHLDKIIKLCDAAQKKGVEVTIFFSHLGTLLTQDPRFGELEGKG-KLA
LCNVGFESHGLKP-PVV-GVGEKDYATQARNGEMIEDCDRYVSF
>Nitrospira_bacterium_SG8_3_KPK17962 104 bp
TPRRLGILVSSDRHLDKIIKLCKAAEEKEVEVIIFFTHRGTLLTEDPRFSELEGKA-RMS
LCRVAFESHGLKT-STK-RIDEKDLGTQSRNVEMIENCDRYLVF
>Nitrospira_bacterium_SG8_3_KPK24733 104 bp
MAEKLGIFVPMDKHLDHLIGVAKAAKKAGKVLTIFFTHDGVLLTQQAKYPELAEIIDEIS
LCNVRWEEHGLKGKPVPAAMGDKDLATQSRHCAMLGTCDRYLVI
>Nitrospiraceae_bacterium_HBR21427 104 bp
----LGILINTDRHLSDIIGITKAALSKGHEVIIFNMDEGTRLLGNSSFRELCSMYGRMS
FCDYNAKGLGVSKEGIPDEIV---CGSQLNNAEMIHEADRVIVL
>Nitrospiraceae_bacterium_UCE79231 104 bp
----LGIFVNTDKHIDHVLGLTKAALDKGHEVIIFNMDDGTKLLGNPGFTGLCATPGTMS
FCDHSAKGLKVPTDGIPEDVV---CGSQYNNAVMNHDADRVIIL
>Nitrospirae_bacterium_GWF2_44_13_OGW30557 104 bp
----LGILINTDRHLSDIIGITRAALSKGHEVIIFNMDEGTRLLENSSFRELCGMNGKMS
FCDYNAKGLGVSREGITDEIV---CGSQMNNAEMVHEADRVIVL
>Nitrospirae_bacterium_RBG_16_43_8_OGW56400 104 bp
----LGIFVNTDRHLADVIGIAKAAVSKGHEVIIFNMDDGSRLLGNPVFSELCKTKGSVS
FCAHSAKGLGVDTEGIPQEVV---CGSQYNNAIMVNVADRVIVL
>Nitrospirota_bacterium_HEB75597 104 bp
----LGILVNTDRHLDDVVGITKAAVSKGHEVILFAMDDGTRLLEKPDYTDLSKLQGTMS
FCDHSAQKIGVKTDGVPEAIV---CGSQYNNAAMDHDADKVIVL
>Nitrospirota_bacterium_HHN65092 104 bp
----LGILVNTDKCLGDIVEITRSATKKGHEVIIFAMDKGTLLLEQPDFSGLCNVQGQMS
FCSHNAEKFGAKTEGLPGEII---CGSQYNNAQMMHNADRVIVL
>Nitrospirota_bacterium_MBI4699138 104 bp
----LGIFVNTDKHADDIVGLTKAALAKGHEVIIFNMDDGTKLLGTPAFQQMCGTKGSMS
FCDHSAKGMGITTDGLPKDMV---CGSQYNNAVMMHDADRVIVL
>Nitrospirota_bacterium_MBI5042957 104 bp
----LGILINTNRHLAVVVGLAKAAISRGHEVIIFNTDDGTKLFGNPKFVELCKTEGSMS
FCDHSAKSLNVSTEGIPEEIV---CGGQYNNAVMMHNADRVIVL
>Nitrospirota_bacterium_MBI5049389 104 bp
----LGILINTDKHVKDIVGLTKAAASKKHEVVLFMMDNGVKLLHNPSITALHKIPGSMS
FCQYSADVLKVSTKKIAKGIA---AGSQFNNAEMVKSADKVIVL
>Nitrospirota_bacterium_MBI5076124 104 bp
----LGILVNTDKHLDHIIGMVTAALGRGHEITIFVMDTGTRLLKDPAFAGLSILHGLMS
FCDLSAQKEGIKKEGLPDEIL---SGSQYNNAVMVHESDRVLVF
>Nitrospirota_bacterium_MBI5634074 104 bp
----LGILVNTDKHLDHIIGMVKAALGRGHEITIFVMDTGTKLLSNPAFSELSLRHGLMS
FCDLSAQKEGVKKEGLPDKIL---SGSQYNNAVMVHDSDKVLVF
>Nitrospirota_bacterium_NOY65128 104 bp
----LGILVNTDRHLEDIVGIARAAIRKGHEVVIFAMDSGTRLLERPEFNELCKEEGSMS
FCDHSAKHVGANTDGLSNEIV---CGSQYNNAVMIHDTDRLIVL
>Proteobacteria_bacterium_MBU0665723 104 bp
MAADLGIFVTSPQNMRHVIGIADAAEKAGKTPMIFFTYKSVHLTKDARFKALADKCGNIA
ICADSYTCEGYDSADIPAGLSGKQMRTQAFHGALLDECGKYIVL
>Proteobacteria_bacterium_MBU0680458 104 bp
MAKSIGIFVTSPQHMRHVMGVTEAAVAKGAKVKVFFTWYSTHLTKCAAFPKLCAMEGDVS
ICVDSYKKAGYDIEDIPAGLTSTKMATQAQHGAIIEDYDCYLTL
>Proteobacteria_bacterium_MBU0943753 104 bp
MSKNLGIFVTNPDSMHHVMGITKAAKDKGSKVKVFFTWKGTLLSKDPQFPALCELADDVS
ICADSYKKMGYEVSDIPVGLTNDKMATQAQHGAIIEDYDYYLTL
>Proteobacteria_bacterium_MBU0961627 104 bp
MSKTLGIFVTNPDSMQHVMGITKAAKDKGSRVKVFFTWKGTLLSKDAQFPALCELADDVS
ICADSYKKMGYEVSDIPVGLTNEKMATQAQHGAIIEDYDYYLTL
>Proteobacteria_bacterium_MCL2340189 104 bp
MSADLGIFVTSPQHMRHILGIAKAAVRAGKKVMVFFTFKAIHLTKNPLFYELSQLCENLA
ICADSYICEGFDNVDVPRGLIDKQMRTQAFHGAILDECAKYIVM
>TAA74819_TDB_DBB_n_Ca_Electronema_sp_GS 104 bp
MAADLAIFVTSPQNMTHVVGIAEAAVRAGKKPMVFFTYKSVHLTKDARFKPLAELCGDIA
ICADSYTCEGYDSADIPAGLTAKQMRTQAFHGALLDECGKYIVL
>Thermodesulfatator_atlanticus_HHI97251 104 bp
MAKDLGIFVTDPQYMGHLMKIVEAAQRAGKKVKIFFTFKAIHLTKQPDFPRLVQMVPDLA
ICADSYTCEGFDVEDIPGGLTPKQMRTQAFHGEILDQCGKYFVL
>Thermodesulfatator_indicus_WP_013907249 104 bp
MSKDLGIFVTNPQYMTHLMKIVEAAQRAGKKVKIFLTFKAIHLTKHSEFAKLVKMVPDLA
ICADSYVCEGFDVDDIPAGMSPKQMRTQAFHGELLSQCGKYIVL
>Thermodesulfatator_sp_RUM88940 104 bp
MAKDLGIFVTNPQYMTHLMKIVDAAHRAGKKVKIFFTFKGVHLTKQPDFPRLVQMIPDLA
ICADSYTCEGFDVEDIPGGMTPKQMRTQAYHGEILDECGKYLVL
>Thermodesulfatator_sp_RUM89028 104 bp
MAADLGIFVTSPQHMRHVVGIAAAAVRLGKKVMVFFTFKSVHLTKHPDFVKLANMCEDLA
ICADSYTCEGYDVEDIPKGLTARQMRTQAYHGAIIDECGKYLVM
>Thermodesulfobacteria_bacterium_MCR5853573 104 bp
MAKDLGIFVSSPVNISHLVKIVEAAQRKGKKVKIFFTYKATHLVLHPDFQKLRNMVPDFA
ICLAAFNCEGYEAEHA-LGLTEKQLRTQAVHGEIVEECGKYIAL
>Thermodesulfobacteria_bacterium_NPA48622 104 bp
MAKDLGIFVTNPQYMGHLMKIVEAAQRAGKKVKIFFTFKAVHLTKQPDFPKLVKMIPDLA
ICADSYTCEGFDVEDIPGGLTPKQMRTQAYHGEILDECGKYFVL
>Thermodesulfobacteria_bacterium_NPA94623 104 bp
MAADLGIFVTSPQHMRHVVGVTAAAKRAGMKVMVFFTFKSIHLTKHPDFVKLANMCDDLA
ICADSYTCEGYDVEDVPKGLTPRQMRTQAFHGGIIDECGKYLVL
>Thermodesulfobacteriaceae_bacterium_HID97704 104 bp
MSADLGIFVTSPQNMKHVLGVATAAVRAGRKVMVFFTFKAVHLTKHPDFVRLANLCEEIA
ICADSYTCEGYDVEDVPKGLVPRQMRTQAFHGGIIDECGKYLVL
>Thermodesulfobacteriaceae_bacterium_HIE33039 104 bp
MSKDLGIFVTTPQYMGHLLKIVEAAQRAGKKVKIFFTFKAIHLTKQPDFPKLVQMIPDLA
ICADSYTCEGFDVEDIPGGMTPKQMRTQAYHGEILDECGKYLVL
>Thermodesulfobacteriaceae_bacterium_MCS7278670 104 bp
MAKDLGIFVTTPVHMKQLLNIVEAAYRKGKKVKIFLTYKAVHLTLHSDFIKLKEMVPDLA
ICLATYICEGHDPEDNPANLTSKQLRTQAFHGEIIEECGKYLVL
>Thermodesulfobacterium_sp_MCC6048714 104 bp
MSKDLGIFVTSPVHINELLKIVEAAYRKGKKVKIFFTYKATHLTYHPIFETLRKMVPDLA
ICVAAYSCEGYEPEHN-QGLTEKQMRTQAFHGELIEEVGKYLVL
>Thermodesulfobacterium_sp_MCI4455062 104 bp
MSKDLGIFVTSPVHINELLKIVEAAYRKGKKVKIFYTYKATHLTYHPIFETIRKMVPDLA
ICVAAYSCEGYEPEHN-QGLTEKQMRTQAYHGELIEEVGKYLVL
>Thermosulfurimonas_dismutans_HFC97274 104 bp
MAKDLGIFVTTPQYWGHLLKIVEAAQRAGKKVKIFFTFKAVHLTKQLEFPKLVQMIPDLA
ICADSYTCEGFDVEDIPGGMTPKQMRTQAYHGEILEECGKYLVL
>Thermosulfurimonas_sp_WP_297057109 104 bp
MSKDLGIFVTTPQYWGHLLKIVEAAQRAGKKVKIFFTFKAVHLTKQLEFPKLVQMIPDLA
ICADSYTCEGFDVEDIPGGMTPKQMRTQAYHGEILEECGKYLVL
>Thermosulfuriphilus_ammonigenes_QIJ72900 104 bp
MMADLGIFVTTPQHIDHLVGIVKAAQKAGKSVKVFLTFKSIHLTKHAVFKELVKMIPDLA
ICADSYVCEGYDVDDIPAGMTAKQMRTQAFHGSIIEECGKYIVL
>WP_008871196_TDB_DNV_n_Desulfonatrospira_thiodismutans_ASO31_yES 104 bp
MS-NLGILVRKDQYLDQVINLVEAAYKKGLETQLFFTGKSVMLTQDPDFAKLVGKA-RIS
VCDVSFRANELSG-EVP-GVSFRDFATQARNAEMVGECDRYVVF
>WP_013164583_TDB_DBB_s_Desulfurivibrio_alkaliphilus_AHT_2_Yes 104 bp
MANSLGIFVTNPDNMQHIMGVTKAAKAKGIKVKVFFTWSGTKLTQDPAWSELVKLADDVS
ICADSYKKMGFNVEDVPEGLTTEKMATQAQHGDIIENYERYMTL
>WP_015725937_TDB_DBB_s_Desulfobulbus_propionicus_1pr3_DSM_2032_Yes 104 bp
MAADLGIFVTSPQHMRHILGITKAAVRAGKKVMVFFTYKSIHLTKNPLFYELTQLCADIA
ICADSYICEGFDNVDIPRGLIDKQMRTQAFHGAILDECAKYIVM
>WP_022852790_TDB_TDT_n_Thermodesulfatator_atlanticus_AT1325_Yes 104 bp
SSRDLGIFVTTPQYMNHLMKIVEAAQRAGKKVKVFFTFKAVHLTKQPDFPKLVQMIPDLA
ICADSYTCEGFDLEDIPGGMKPSQLRTQAFHGQILEECGAYLVL
>WP_028317508_TDB_DBB_n_Desulfobulbus_elongatus_DSM2908_Yes 104 bp
MAADLGIFVTSPQHMRHILGIAKAAVRAGKKVMVFFTFKSIHLTKNPQFYELTQLCADIA
ICADSYICEGFDNVDVPRGLIDKQMRTQAFHGAILDECAKYIVM
>WP_028321837_TDB_DGL_n3_Desulfatiglans_anilini_Ani1_yeS 104 bp
MGKHLGVFVTSDQHLDKLIDLCLAARRKDVEVSIFFTHTGTLLTQDPRFSELEGLA-KMA
LCNVGFESHHLKP-PVP-GIDEKDYATQARHGELIEDCDRYIVF
>WP_028585771_TDB_DBB_n_Desulfobulbus_mediterraneus_86FS1 104 bp
MAADFGIFVTSNQNMRHILGITRAAVRAGKEVMVFLTFKSVHLTKSPEFYELSQLCKNLA
ICADSYICEGFDNIDVPRGLTDKQMRTQAFHGAILEQCEKYIVM
>WP_035244011_TDB_DNV_n_Desulfonatronovibrio_hydrogenovorans_DSM9292_YES 104 bp
MHPSLGILVKDDKYLDQVVNLTRTAHQKGIEVRIFFTGKGVLLTQKADFEALVGKA-RLS
VCDVSFRGFGLSA-DVP-GLNFKDFATQAKNAEMVDECDRYVVF
>WP_045214684_TDB_DNV_n_Desulfonatrovibrio_magnus_AHT22yES 104 bp
MSKSMGILVRDDKYLEQVINLTSAADKKGVKVQIFFTGKSVMLTKDENFAKLLGKA-RLS
VCDVSFRALGLSG-EVP-GVGFKDFATQARNAEMIEECDRYVVF
>WP_045218313_TDB_DNT_n_Desulfonatronum_thioautotrophicum_ASO41_yES 104 bp
MSNNLGILVRNDLYLDQLVNLVHAAHDKGLHTQIFFTGQGVMLTQKPDFAKLVGKA-RIS
ICDVSFRANQLSG-DVP-GVSFKDFATQARNAEMVADCDRYLVF
>WP_067615220_TDB_DIB_s_Dissulfuribacter_thermophilus_S69_YES 104 bp
MAQDLGIFVTSPQHMRHLLGIVSAAVRAGKKVMVFLTFKSIHLTKHSDFIKLANMCENLA
ICADSYTCEGYDVEDVPKGLTPKQMRTQAFHGGIIDECGKYLVL
>WP_068515354_TDB_TDB_s_Caldimicrobium_thiodismutans_TF1_YES 104 bp
MSKDLGIFVTSPIHINELVKIVEAAYRKGKKVKIFFTFKSTHLVVHPDFQKLRNRIPDLA
ICVAAFACEGYEPEHN-MGLTEKQMRTQAFHGELIEEVGKYFVL
>WP_068542681_TDB_TDT_n_Thermodesulfatator_autotrophicus_S606_NO 104 bp
MSKDLGIFVTTPQYMTPLLKITEAAQRAGKKVKIFLTFKAIHLTKHSEFAKLVKMVPDLA
ICADSYVCEGFDVDDIPAGMTPKQMRTQAFHGEILSQCGKYIVL
>WP_068669734_TDB_TDB_s_Thermosulfurimonas_dismutans_S95_YES 104 bp
MAKDLGIFVTNPQYMPQLMKIVEAAQRAGKKVKIFFTFKAVHLTKQPDFPKLVQMIPDLA
ICADSYTCEGFDVEDIPGGMTPKQMRTQAYHGEILDECGKYLVL
>WP_073376243_TDB_DCP_s_Desulfofustis_glycolicus_PerGlyS_Yes 104 bp
MAKSLGIFVSDPNCLQHVIGVTKAAKAKGSKVKIFFTWTATHNSKDKAFPELCALADDVS
ICVDSYKKQGYDISDVPQGLTEKKMATQAQHGIIIEDYDCYLSF
>WP_092225854_TDB_DCP_n_Desulforhopalus_singaporensis_DSM12130_yEs 104 bp
MAKSLGIFVSSPENLQHVIGITKAAKAKGSNVKVFFTWKATTLSKDPAFKSLCEMADDVS
ICVDSYKKQGFSIDDVPEGLTPKKMATQAQHGIIIEDFDCYLSL
>WP_163297537_TDB_DRH_n_Dissulfurirhabdus_thermomarina_SH388_Yes 104 bp
MSADLGIFVTSPQHMDHLIGIAHAAVRAGKKVMVFLTFKSVHLTKHKDFIKLANLCDDLA
ICADSYTCEGYDPEDIPKGLVPSQMRTQAYHGAVLEECGKYLVL
>WP_168719493_TDB_TDB_n_Thermosulfurimonas_marina_SU872_YES 104 bp
MAKDLGIFVTTPQYMPHLMKIVEAAQRAGKKVMIFFTFKAVHLTKQPDFARLVKMVPDLA
ICADSYTCEGFDVEDIPGGMTPKQMRTQAFHGQVLEECGKYMVL
>WP_199263914_TDB_DBB_n_Desulfobulbus_oligotrophicus_Prop6_yEs 104 bp
MAADLGIFVTSPQHMRHILGITKAAVRAGKKVMVFFTFKSIHLTKNPLFYELTQYCADVA
ICADSYICEGFDNVDIPRGLTDKQMRTQAFHGAILDECAKYIVM
>WP_220126117_TDB_TDB_n_Thermosulfuriphilus_ammonigenes_ST65_YES 104 bp
-MADLGIFVTTPQHIDHLVGIVKAAQKAGKSVKVFLTFKSIHLTKHAVFKELVKMIPDLA
ICADSYVCEGYDVDDIPAGMTAKQMRTQAFHGSIIEECGKYIVL
>WP_221172064_TDB_TDB_n_Thermosulfurimonas_sp_F29_YeS 104 bp
MGKDLGIFVTTPQYMPHLVKIVEAAQRAGKKVKVFFTFKAIHLTKQPDFPKLVQMIPDLA
ICADSYTCEGFDVEDVPGGMSPKQMRTQAFHGAILEECGKYLVL
>WP_228855051_TDB_DBB_n_Desulfomarina_profundi_KT2_NO 104 bp
MAKSLGIFVTTTDSLNHVIGIVKAAKAKGSNVKVFFTWKATTLSKDPAFPGLCELADDVS
ICVDSYKKQGFDVDDIPEGLTAKKMATQAQHGIIIEDFDCYLSL
>WP_237889155_TDB_ISD_n_Dissulfurimicrobium_hydrothermale_Sh68_YES 104 bp
MSADLGIFVTSPQNMRHILGVAQAAVRAGKKVMIFFTYKSVHLTKTPEFATLANLCDDLA
ICADSYTCEGYDVEDVPRGLTPRQMRTQAYHGAVLEECGKYLVL
>WP_267927415_TDB_DBB_n_Desulfolithobacter_dissulfuricans_GF1_YeS 104 bp
--------------------------------MVFFTYKSIHLTKSPEFVELSELIDDLA
ICADSYTCEGYDTVDIPRGLIDKQMRTQAFHGAILEECGKYIVM
>bacterium_NCO58917 104 bp
MAKSLGLFVSSDKHLDKVISLCRAAKQKDIEVSIFFTHKGTLLTQDPRFKELQGLA-KMA
LCNVGFESNNLKR-PVV-GIEEKDYATQARHGELIEESERYLVF
>uncultured_Desulfatiglans_sp_WP_296996121 104 bp
MGKHLGVFVTSDKHLDKLIDLCLAARRKDVEVSIFFTHLGTLLTQDPRFSELEGLA-KMA
LCNVGFESHHLKP-PVP-GIDEKDYATQARHGELIEDCDRYIVF
>WP_203472009_Dissulfurispira_thermophila 104 bp
MLQRLGILVTTDRYKDDIIGITETAVNKGHRVLIFFMDEGCRLVTDKKIISLMERDGSMS
LCDFNRKKIGLSDEETPEGIT---CGSQYDNAVMNKESDKVIVL
>WP_015403352_Desulfocapsa_sulfexigens 104 bp
MSKSLGIFVTNPDQFKHVMGITKAAKAKGSNVKVFFTWDATHNAKKEAFPELCKIADDVS
ICVDSYKNMGYDIDDIPEGLEAKKMATQAQHGIIIEDYDCYLSL
>WP_013907249_TDB_TDT_Thermodesulfatator_indicus_DSM_15286_NO 104 bp
MSKDLGIFVTNPQYMTHLMKIVEAAQRAGKKVKIFLTFKAIHLTKHSEFAKLVKMVPDLA
ICADSYVCEGFDVDDIPAGMSPKQMRTQAFHGELLSQCGKYIVL
>WP_307632727_TDB_TVB_Thiovibrio_frasassiensis_RS19-109_YeS 104 bp
MAKSLGIFVTSPQNMRHVMGITKAAKAKGSKVKVFFSWFGVHLTKCKEFPELCELADDVS
ICVDSYKNAGYDPADIPKGLEAKKMATQSQHGEIIEDYECYLTL
