# Supplementary material for: Sulfur disproportionation occurs globally across anoxic habitats and has multiple mechanisms of independent evolutionary origin
Source: ISME J. 2026 Mar 2;20(1):wrag042. doi: 10.1093/ismejo/wrag042 (PMC12998232; doi:10.1093/ismejo/wrag042)
Supplement: Sup_File_4_raw_trees_wrag042 [file sup_file_4_raw_trees_wrag042.zip › SupFile4_raw_trees/SupFile3a_aligs/molyb_8at.fasta]

>2514921183_A316_01065_TDB_DCP_j_Desulfocapsa_thiozymogenes_Bra2_YES 171 bp
QYGMIIDLERCVGCHACTIACKAEWEVP--RNWVG--PSKASTYYPGLCNHCAKPPCVDA
CPADATWKDPNGTVQIDKSRCLGCGACADACPYKARYINPDDGKADKCTYCMPRVEAGLA
PACVQTCITNARIFGDLDDPKSEVAQYVKK--AKGLEPGGNIGPNSRYYGK
>Acididesulfobacillus_acetoxydans_WP_240985356 171 bp
RYGMVIDLRSCVGCQACSAACALENQTPKWRTKVGEYPSTGRYFVPTICMHCEEPACMTV
CPSKATFKSDEGFVLVNYDTCLGCKACMAACPYGARYVY-KKVHVDKCTLCQDRVSRGLE
PACVATCPTLSRQFGDLDDPTSTVGKAVSSGLAKPLRPDLGTKPRVYYIY-
>Acidobacteria_bacterium_21-70-11_OYV97868_acidobacteriota 171 bp
RWAMVVDPRKCEGCTACIDACNHAHNVPHEVKWIEPFLD-TTKPVLVFCNHCDNPPCVRV
CPTQATWKREDGVVMMDWHRCIGCRYCMAACPYGSRFEDPKEGVVEKCTFCDERLDKGQP
PACVTAC-PKAMIFGDLNDPDSEVRRLLRSRFLRR-KAGLGTNPEVFYLV-
>Acidobacteriota_bacterium_GIT68002_acidobacteriota 171 bp
RSSKLVDISKCIGCKGCEVACKEWNDLGPTVN--GSIQDLNWLIKKDACLHCEEPGCLYA
CPPGAIVQYTNGIVDFNQEHCIGCQYCVTGCPF--R-FDADTRKVSKCNMCIDRVESGLE
PACVKTCPTNAISWGSKALADQKVET-LQRNAMYVVRL--NLDPTAHFLAY
>Acidobacteriota_bacterium_HBO90465_acidobacteriota 171 bp
RSAKLVDIASCIGCKGCEVACKEWNDLKPTAN--GSYQDLQWFIKKDACLHCEEPGCLYA
CPPGAIVQYQNGIVDFNQDQCIGCQYCVAGCPF--R-FEKESKKVYKCNMCVDRVEVGLE
PACVKTCPTHAISWGSKALANHKVDL-LIRKPMYVVHL--RLDPIAHFLAV
>Acidobacteriota_bacterium_HCH37283_acidobacteriota 171 bp
RSAKLVDIGSCIGCKGCEVACKEWNDLKPTAN--GSYKDLQWLIKKDACLHCEEPGCLYA
CPPGAIVQYENGIVDINQDLCIGCQFCVAGCPF--R-FDKETKKVYKCNMCVDRVEAGLE
PACVKTCPTHAISWGSKSLAEHKVEL-LRRNPMYVVHL--RLDPTAHYLTI
>Acidobacteriota_bacterium_HCQ99512_acidobacteriota 171 bp
RSSKLVDISKCIGCKGCEVACKEWNDLKQTTN--GSFKDLNWIIKKDACLHCEEPGCLFA
CPPGAIVQYQNGIVDFNQDNCIGCQYCVSGCPF--R-FDKETKTVAKCNMCIDRVESGLE
PACVKTCPTNAIEWGIKAQADKKVER-LKRHAMYVVRL--ELHPTAHFLAV
>Acidobacteriota_bacterium_HHQ47892_acidobacteriota 171 bp
RWAMVIDLPKCPECTRCIDACNRAHNVPHEIKWIEPFPT-AGKPVLLLCNHCDNPPCVRV
CPTQATWKREDGVVMMDWHRCIGCRYCIAACPYGSRFVDPGEGVVEKCDLCEERLAEGKV
PACVEAC-PGALHFGDLGDPASSVRKLLEERFIRR-KPGLGTEPQVYYLV-
>Acidobacteriota_bacterium_HIA50026_acidobacteriota 171 bp
RSAKLVDIGSCIGCKGCEVACKEWNDLKPTAN--GSYKDLQWLIKKDACLHCEDPGCLNA
CPPGAIVQYENGIVDINQDLCIGCQFCVTGCPF--R-FDKETKKVYKCNMCVDRVEAGLE
PACVKTCPTHAISWGSKSLAEHKVEL-LKRNPMYVVHL--RLNPTAHYLTI
>Acidobacteriota_bacterium_HIC56316_acidobacteriota 171 bp
RSSKLVDISKCIGCKGCEIACKEWNDLGPTAN--GSIQDLNWLITKDACLHCEEPGCLYA
CPPGAIVQYTNGIVDFNQEHCIGCQYCVTGCPF--R-FDANTRKVSKCNMCIDRVESGLE
PACVKTCPTNAISWGSKALADQKIET-LQRNAMYVVRL--SLDPTAHFLAY
>Acidobacteriota_bacterium_MAG69369_acidobacteriota 171 bp
RSAKLIDIGSCIGCKGCEVACKEWNDLKPTAN--GSYQDLQWLITKDACLHCEEPGCLYA
CPPGAIVQYENGIVDINQDRCIGCQYCVTGCPF--R-FDRDTKKVYKCNMCVDRVDAGLE
PACVKTCPTHAISWGSKALADQKVDL-LRRNPMYVVRL--RLTPTAHYLTI
>Acidobacteriota_bacterium_MAM83466_acidobacteriota 171 bp
RSAKLVDISSCIGCKGCEVACKEWNDLKPTAN--GSYKDLQWLIKKDACLHCEDPGCLSA
CPPGAIVQYENGIVDINHEHCIGCQFCVTGCPF--R-FDKETKKVYKCNMCVDRVEAGLE
PACVKTCPTHAISWGSKSLAEHKVDL-LKRNPMYVVHL--RLNPTAHYLTI
>Acidobacteriota_bacterium_MBE3071616_acidobacteriota 171 bp
RWAMVVDVKRCDGCTACIAACHRVHNVPHEVKWIEPFPS-AGRPVLVFCNHCDRPPCVRV
CPVRATWRRDDGVVMMDWHRCIGCRYCVAACPYGSRFLDPRQGVVEKCTFCEERISKGQP
PACVEAC-PAGLAFGDLNEAGSRVRALLASRYIRR-KPELGTRPAIYYLI-
>Acidobacteriota_bacterium_MBE55909_acidobacteriota 171 bp
RSAKLVDIGSCIGCKGCEVACKEWNDLKPTAN--GSYKDLQWLIKKDACLHCEEPGCLYA
CPPGAIVQYENGIVDINQDQCIGCQFCVAGCPF--R-FDKETKKVYKCNMCVDRVEAGLE
PACVKTCPTHAISWGSKSLAEHKVEL-LRRNPMYVVHL--RLDPTAHYLTI
>Acidobacteriota_bacterium_MBI3895558_acidobacteriota 171 bp
RQTKYIDTTTCIGCKACEVACQEWNDLPTTVQ--GTYPDMHWLMRKDQCMHCEDPGCLKA
CPPSAIVQYMNGIVDFQQDHCIGCGYCITGCPF--K-FHNKTKKVYKCTLCVDRVAVGLE
PACIKACPTGCLQFGTKQLAHHRVEQ-LKQQAITVLRP--GLNPTIHYLRF
>Acidobacteriota_bacterium_MBI4892741_acidobacteriota 171 bp
RYAMVTDLTRCVGCQACTAACNAEWDVPQARTRVGKFPHLRSAFYVAQCNHCDDAPCLSP
CPSGATFRAENGIVKIDRNLCIGCGFCVQACPYEARYLNPATKKVDKCDFCSARLERGRQ
PACVTTCTGHAKYFGDLEDPGSDVYRLVSG--AQRISDDVKVGPNVYYAGR
>Acidobacteriota_bacterium_MBI4916408_acidobacteriota 171 bp
RLAMVIDPRKCDGCTDCIGACHAAHNVPREVKWIEKFPD-TSKPVLVFCNHCDNPPCVRV
CPTQATWRRDDGIVMMDWHRCIGCRYCVAGCPYGSRFVDPKSGVVEKCTFCDERIGKGQQ
PACVEAC-KKALVFGDLNDPDSAVRQTLRARFLRR-KAGLGTRPAIHYLV-
>Acidobacteriota_bacterium_MBK9064347_acidobacteriota 171 bp
RYAMVTDLRKCVACQACTVACSAEWAVPHARTHVGSFPNLTSSPVVGQCNQCDHPPCVEP
CPSGATYQDAGGIVRVDTDVCIGCGFCVDACPYEARFINPRTKKVDKCDFCRPRIERGEV
PACVATCTAHAKYFGDLEDRNSEVSRLVRD--ARRMTRTVAVGPNVFYLGR
>Acidobacteriota_bacterium_MBL03892_acidobacteriota 171 bp
RSAKLVDIASCIGCKGCEVACKEWNDLKPTAN--GSYQDLQWFIKKDACLHCEEPGCLYA
CPPGAIVQYQNGIVDFNQDQCIGCQYCVAGCPF--R-FEKESKKVYKCNMCVDRVEAGLE
PACVKTCPTHAISWGSKALANHKVDL-LIRTPMYVVHL--RLDPIAHFLAV
>Acidobacteriota_bacterium_MBM3748465_acidobacteriota 171 bp
RWAMVVDAQKCQGCTRCIQACHRAHNVPHQVAWIERYPS-KDKPVLVLCNHCDNPPCVRV
CPTRATWKREDGLVMMDWHRCIGCRYCVAACPYGSRFVDPLEGVVEKCTFCEARLAQGRP
PACVEAC-PKALVFGNLADPDSEVRKLLRARYIRR-KPELGTQPQIFYIV-
>Acidobacteriota_bacterium_MBN2241584_acidobacteriota 171 bp
RWAMVIDLQKCDGCTACIDACHRTHNVPHEIKWIEEFPS-ESLPVLLLCNHCDNPPCVRV
CPTQATWKREDGIVMMDWHRCIGCRYCMAACPYGSRFIDPAQGVVEKCTFCDTRLAKGEL
PACVEAC-PDAIFFGDLDDAGSEIRQLLKSEYIRR-KPELGTKPEIYYIV-
>Acidobacteriota_bacterium_MBN2318644_acidobacteriota 171 bp
RWAMVIDLKKCENCTKCIDACHLSHNVPHEIKWIEEFPS-ESLPALLLCNHCDNPPCVRV
CPTKATWKREDGIVMMDWHRCIGCRYCMAACPYGSRFIEPAEGVVEKCTFCESRLAKGKL
PACVEAC-PNAILFGDLDVAGSEIRQLLESEYIRR-KPELGTKPEIFYIV-
>Acidobacteriota_bacterium_MBQ01336_acidobacteriota 171 bp
RSSKLVDISKCIGCKGCEVACKEWNDLKQTSN--GSLKDLQWLIKKDACLHCEEPGCLFA
CPPGAIVQYQNGIVDFNQDQCIGCQYCVSGCPF--R-FDTQTKTVAKCNMCIDRVEAGLE
PACVKTCPTNAIEWGIKAQAEHKVET-LQRHAMYVVRL--SLHPVAHFLAV
>Acidobacteriota_bacterium_MBS1858783_acidobacteriota 171 bp
RYAMVIDLQKCVGCQACTVACNSEWEVPYARTHVGVIPHLVAGPYVAQCNHCSHPTCVRA
CPTGATYQTDQGSVVVNRDLCIGCGFCVEACPYGARFLDPVRNKVDKCDFCAARVEKGLQ
PACVITCTAHAKFFGDLEDASSSVSQMVEK--ARRNTPAVHIGPNVYYLGR
>Acidobacteriota_bacterium_MBV8206691_acidobacteriota 171 bp
RLAKLIDTSTCIGCKACEVACQEWNDLPTTVN--GTYPQMHWLMRKDQCMHCSDPGCLKA
CPPGAIVQYQNGIVDFQQENCIGCGYCIAGCPF--K-LSGQTRKIYKCTLCVDRVSVGLE
PACIKACPTNCLSFGTKLKAQKRVDQ-LKSAAVTVLRP--GLNPTIHYLRY
>Acidobacteriota_bacterium_MCG6921512_acidobacteriota 171 bp
RWAMAIDVGKCEDCRDCIAACDKAHNVPDEVKWIEPFQN-RHAHVLVFCNHCDNPPCTKV
CPTQATWKRDDGVVMMDWHRCIGCRYCVAGCPYGSRFRDPDEGVVEKCNFCEERLARGEQ
PACVVAC-KKALIFGDLEDPESEIRKVLRERPVRR-KVALGTQPQIFYLL-
>Acidobacteriota_bacterium_MCH7746457_acidobacteriota 171 bp
RSSKLVDISKCIGCKGCEVACKEWNDLKQTAN--GSMKDLQWLIKKDACLHCEEPGCLFA
CPPGAIVQYQNGIVDFNQDQCIGCQNCVSGCPF--R-FDKSTKTVAKCNMCIDRVEVGLE
PACVKTCPTNAIQWGIKALAEKKVET-MKRHAMYVVRL--SLHPVAHFLAV
>Acidobacteriota_bacterium_MCI0407710_acidobacteriota 171 bp
RTAMFTDTSVCIGCRACEVACKQWNQLPEPEW--GGYTHFEWLLMSDVCKHCNNAGCLEA
CPTGAIYRTPFGTVDISQDICNGCRYCVSACPF--A-FNHGTGRVNKCTFCVDRTSEGMQ
TACAKTCPTKSIEFGYRAKARKRLAT-LRQEAFFLLKP--GLDPQLAF---
>Acidobacteriota_bacterium_MCL5005620_acidobacteriota 171 bp
RYAMVTDLRKCVGCQACTVACNSEWEVPFARTHVGVFPDLVSSFYVAQCNHCDHPACTKA
CPTGATYQAENGIVHIDRNLCIGCGYCLEACPYGARYISPTIKKADKCDFCSPRLERGQE
PACVLTCTAHAKFFGNLEDPKSEVFNMVEQ--ARRLTPEVAIGPNVYYLGK
>Acidobacteriota_bacterium_MCX6543421_acidobacteriota 171 bp
RYAMVTDLTKCVACQACTVACNAEWGVPYARTRVGTFPHLASGVYVAQCNQCDRPPCVEA
CPSGATSQGANGIVEVDKSLCIGCGFCLDACPYDARYINPVTKKVDKCDFCLARLERGAE
PACVTTCTAHAKYFGDLEDRHSDVFKMVAM--ARRMTSRVRVGPNVYYAGE
>Acidobacteriota_bacterium_MCX6551116_acidobacteriota 171 bp
RYAMVTDLKKCVACQACTVACNAEWDVPYARTRVGTFPHLASSVYVAQCNHCDHPPCVEA
CPSGATAQGANGIVGVDKLLCIGCGFCLDACPYDARYIDPVTRKVDKCDFCVSRLERGAE
PACVATCTAHAKYFGDLEDRQSDVFTMVAH--ARRMTPAIRVGPNVYYAGE
>Acidobacteriota_bacterium_MCX6617236_acidobacteriota 171 bp
RWAMVIDTQKCAGCIDCIAACHKVHNVPHEIKWVEPFPA-KGKPFPVLCNHCDNPPCVRV
CPTKATWKREDGLVMMDWHRCIGCRYCMAACPYGSRFVDPRRGVVEKCTFCAERLARGQA
PACVQAC-KKALVFGNLADPDSDVSRLVRSRFLRR-KPGLGTNPEVYYII-
>Acidobacteriota_bacterium_MCX6635300_acidobacteriota 171 bp
RWAMVVDPGKCEGCTKCISACHAAHNVPHEVKWIEPFPS-HGKPLMVLCNHCDNPSCVRV
CPTKATWKREDGIVMMDWHRCIGCRYCMAACPYGSRFVDPRNGVVEKCTFCEERLAKGRP
PACVEAC-PKALIFGNLEDPQSEVRGLLGSRYMRR-KPELGTQPEVFYII-
>Acidobacteriota_bacterium_MCY4658299_acidobacteriota 171 bp
RSAKLVDIGACIGCKGCEVACKEWNDLGPTAN--GSYKDLNWLIKKDACLHCEEPGCLYA
CPPGAIVQYTNGIVDFNQESCIGCQYCVTGCPF--R-FDVHTRKVSKCNMCVDRVEAGLE
PACVKTCPTNAISWGSKALADKKVET-LNRNAMYVVRL--SLDPTAHFLRY
>Acidobacteriota_bacterium_MDA1184692_acidobacteriota 171 bp
RSSKLVDISKCIGCKGCEVACKEWNDLKQTAN--GSYKDLDWLIKKDACLHCEDPGCLFA
CPPGAIVQYQNGIVDFNQDQCIGCQYCVSGCPF--R-FDKETKTVAKCNMCIDRVEAGLE
PACVKTCPTNAIQWGLKALAEKKVET-MQRHAMYVVRL--SLHPVAHLLAF
>Acidobacteriota_bacterium_MDE3149847_acidobacteriota 171 bp
HWGMVVDLRKCKGCDACIRACNSAHNIPHQVKWIQSYPF-AGIQVPLLCNHCASPPCVRV
CPTQATWKREDGIVMMDWHRCIGCRYCMAACPYGSRFEDPAHGVVEKCNFCEERLAEGLS
PACVEAC-PKALVFGNLADANSEPRQLLRKRFVQR-EPELGTGPSVYYLV-
>Acidobacteriota_bacterium_MDH3814846_acidobacteriota 171 bp
RLAMVIDLRKFDALGTIAAACHDAHNVPNEVKWIEDFHE-KGKATLLLCNHCDNPPCTRV
CPTQATWKRSDGVVMMDWHRCIGCRYCVVACPYGSRFKDPAKGVVEKCTFCDERLARDQQ
PACVEAC-DGEIVFGDLNDPESEVRQLLAEHLIRR-KPGLGTQPEVYYIVE
>Acidobacteriota_bacterium_MXY25913_acidobacteriota 171 bp
RSAKLIDISKCIGCKGCEVACKEWNDLGPTAN--GSYRDLNWLIKKDACLHCEEPGCLFA
CPPGAIVQYTNGIVDFNQENCIGCQYCVTGCPF--R-FDASTRKVSKCNMCIDRVESGLE
PACVKTCPTNAISWGSKALADKKIET-LRRNAMYVVRL--SLDPTAHFVRY
>Acidobacteriota_bacterium_MYD70631_acidobacteriota 171 bp
RSAKLVDISKCIGCKGCEVACKEWNDLGPTAN--GSYRDLNWLIKKDACLHCEEPGCLFA
CPPGAIVQYTNGIVDFNQENCIGCQYCVTGCPF--R-FDASTRKVSKCNMCIDRVESGLE
PACVKTCPTNAISWGSKALADKKIET-LRRNAMYVVRL--SLDPTAHFVRY
>Acidobacteriota_bacterium_MYD85764_acidobacteriota 171 bp
RSAKLVDIGACIGCKGCEVACKEWNDLGPTAN--GSYQDLNWLIKKDACLHCEEPGCLFA
CPPGAIVQYTNGIVDFNQENCIGCQYCVTGCPF--R-FDVHTRKVSKCNMCVDRVEAGLE
PACVKTCPTNAISWGSKALADKKVET-LNRNAMYVVRL--SLDPTAHFLRY
>Acidobacteriota_bacterium_MYN64023_acidobacteriota 171 bp
RSAKLVDIGACIGCKGCEVACKEWNDLGPTAN--GSYQDLNWLIKKDACLHCEEPGCLFA
CPPGAIVQYTNGIVDFNQENCIGCQYCVTGCPF--R-FDVHTRKVSKCNMCVDRVEAGLE
PACVKTCPTNAISWGSKALADKKVET-LNRNAMYVVRL--SLDPTAHFLRY
>Acidobacteriota_bacterium_NOZ95149_acidobacteriota 171 bp
RWAMVVDLAACPGCTRCMDACRREHNVPHEVKWIDSFPA-AGKPVLLLCNHCDNPPCVRV
CPTQATWKREDGVVMMDWHRCIGCRYCIAACPYGSRFVDPKTGVVEKCNLCEERLAEGRI
PACVEAC-PGALHFGDLADPESPVRQLLESRFVRR-KPGLGTQPQVYYLV-
>Actinomycetota_bacterium_MBF8259223_terrabacteria 171 bp
KMAFLIDTSRCIGCRSCQVACKQWNKLDKTVN--GTFRDLKWLFLNERCVHCGDAGCMKV
CPPGALYRTE-GFVAYDKEKCISCKYCVAACPF--R-YGA-DDKVSKCHLCFDRIGAGMF
PACAKACPTQTLQYGPRAKAKAA--------KLYLLKP--GLNPSIHYVTF
>Actinomycetota_bacterium_MBF8260283_terrabacteria 171 bp
KMGFLIDTSRCIGCRSCQVACKQWNKLDKTVN--GTYRDLKWLFLNERCVHCGDAGCMKV
CPPGALYRTE-GFVAYDKDKCISCKYCVAACPF--R-YGA-DDKVTKCHLCFDRIGAGMF
PACAKACPTQTLQYGPRAKAKAA--------KLYLLKP--GLNPSIHYVTF
>Actinomycetota_bacterium_MBS3910011_terrabacteria 171 bp
KWAMVIDVAKFDDYKRVINACNSIHNIPSEVKWIDSFPE-KEMPFLLLCNHCEHPPCVRV
CPTKATFKRSDGIVVQDMHRCIGCRFCMAGCPYGSRFIDPKDGVVEKCTFCTERLAVGLE
PACVAA--SGAMVFGDINDANSEIRKVLSEAYIRR-KPLLGTGPKVYYVI-
>Actinomycetota_bacterium_MDI6689359_terrabacteria 171 bp
K-AMLIDVTKCTACRACQVACKQWNQLPKTTC--GTYPELKWLFRKMQCMHCTDATCVKV
CPTGAAHETELGAVVIDQDKCTGCKYCVQNCPF--Q-YDTDTNTVKKCRMCYDRVSNGLT
PACAQTCPPGAIQFGERSLGLERVSA-LKDDAMYVLKA--DLEPKVFLLNI
>Actinomycetota_bacterium_MDI6815827_terrabacteria 171 bp
KLAMVIDVAKFDDYARVIDACNSIHNIPSEVKWIDTFPE-KEKPFLLLCNHCEHPPCVRV
CPTKATFKRSDGIVMQDMHRCIGCRFCMAGCPYGSRFTDPKDGVVEKCTFCTERLAKGLE
PACVEA--SGAMVFGDITDANSEVRKVLNEAYIRR-KPELGTGPKVYYVM-
>Actinomycetota_bacterium_MDI6821317_terrabacteria 171 bp
K-AMLIDVTKCTACRACQVACKQWNQLPKTTC--GTYPELKWLFRKMQCMHCTDATCVKV
CPTGAAHETELGAVVIDQDKCTGCKYCVQNCPF--Q-YDTDTNTVKKCRMCYDRVSNGLT
PACAQTCPPGAIQFGERSLGLERVSA-LKDDAMYVLKA--DLEPKVFLLNI
>Adlercreutzia_mucosicola_WP_028026782 171 bp
HYGMVIDLDKCTGCQACAVACKMENDVDVFWERVGQFPD-EMFYFPNQCMHCENPSCITV
CPTKATYQ-DDGIVLVDANLCFGCQYCIWACPYEAR-LNPNTKTVEKCILCVHRLEQGEQ
PMCAYTCTTGCRVAGDMNDPDSEISRILAANAVFRVHPEFGNQPSVVYLLP
>Adlercreutzia_mucosicola_WP_160345824 171 bp
HYGMVIDLDKCTGCQACAVACKMENDVDVFWERVGQFPD-EMFYFPNQCMHCESPSCISV
CPTKATYQ-DDGIVLVDANLCFGCQYCIWACPYEAR-LNPNTKTVEKCILCVHRLEQGEQ
PMCAYTCTTGCRVAGDMNDPDSEISRILAANAVFRVHPEFGNQPSVVYLLP
>Alicyclobacillaceae_bacterium_I2511_RIV20921_bacillota 171 bp
HWVMVIDLRKCVGCQSCTVACKSENNIPYYRTWVGSTQQIKIRNIPKLCNHCDNPPCVTV
CPVKATFKRADGPVLVDPRLCIGCGTCVNACPYDARYINPISHTADKCTLCVERIDEGLL
PACVTTCVGRARIFGDLNDPTSEVSKLLASNPVQVRKPEMGTDPQVFYIGL
>Aliiroseovarius_sp_HGG05112_pseudomonadota 171 bp
KYAMVIDARRCYGVHACTVACKAEYKVPENRSWVGNYPHVSRSFLPRLCNHCDEPACVSV
CPTGATWKRDDGIVVIDKNICIGCKYCVQACPYDMRFVNEDTGTADKCDFCIHRVSQGLQ
PACVEACPSRARIFGDLNDPESEVSKLIAENPVTVLRPEKGTKPNVYYIEA
>Alkalispirochaeta_odontotermitis_KGM43179_spirochaetes 171 bp
QWAMVIDTRKFKDLEPLIEVCHKIHNVPHEIKWLTHYPG-EHKPFLVLCNHCENPPCVRA
CPTNSTWKRSDGVVLMDFHRCIGCRFCMAACPFGARFRDPRHGVVEKCNFCAERLAVGKL
PACVEAS--GRLAFGDLYDANSTVRELIKTNFIRR-KQSLGTEPSVYYIV-
>Alphaproteobacteria_bacterium_MBC8338955_pseudomonadota 171 bp
---MLIDLRRCIGCHACSVSCKAEFDVPATRSWVGDYPNVSRSFLPRLCNHCSEPSCVDV
CPTDATWKRKDGVVVVDPDICIGCKYCLQACPYDARFINPVTGAADKCDFCLHRTIKGLE
PSCVNACMGGARIFGDINDPSSEISKRIAHEPVSVLRQEQGTEPNVYYIAA
>Alphaproteobacteria_bacterium_MBT3305007_pseudomonadota 171 bp
RYGMVIDVRKCIGCHACTVACKSEFDVPVNRTWVGEYPNVGRSFLPRLCNHCSEPPCVTV
CPTNATYKREDGIVVVDNGLCIGCKYCIHACPYDARFLNPVTNVADKCDFCIHRVSQGLA
PSCVNTCVGGARVFGDLADPDSNISKLIAKNRVTVLRREMGTQPNVYYIAA
>Anaerolineae_bacterium_CG2_30_58_95_OIO85224_terrabacteria 171 bp
RYGFVIDISRCIDCRACQVACSLENSVPHTRIWIGTFPKLSRTFVPYNCMHCEHPPCIEV
CVSGATYKPNNGLVLVDQEACIGCGFCVEACPYDARYLDEKLGVVDKCNGCIQRVEIGQK
PACVATCLGGSRLFGDLNDPASDVSIALKNKSFRLDGKDIDTDPNIYFINA
>Anaerolineae_bacterium_HIC90069_terrabacteria 171 bp
KYGFVIDISRCIGCHACTVACKEQWKVPHSRNWVGSYPNLSQVFITGQCMHCDDPPCVEA
CPSGATYKREDGLVVIDEGTCIGCGYCIPACPYDARFYNEEKGVADKCNGCFNRVEEGEL
PACVATCVGGARMFGDFNDPNSLVSRMVREST-RLVTDETNPGPNVYYIGL
>Anaerolineae_bacterium_HIQ06321_terrabacteria 171 bp
KYGFVIDISRCIGCHACTVACKEQWKVPHSRNWVGSYPNLSQVFITGQCMHCDDPPCVEA
CPSGATYKREDGLVVIDEGTCIGCGYCIPACPYDARFYNEEKGVADKCNGCFNRVEEGEL
PACVATCVGGARMFGDFNDPNSLVSRMVREST-RLVTDETNPGPNVYYIGL
>Anaerolineae_bacterium_MCC7209297_terrabacteria 171 bp
RYAFVTDPSRCIDCRACLVACRAQWNTPQSRIWVGVFPDLRETFVPAQCHHCEDPWCVDA
CPTGATYRREDGIVVIDEDACIGCGLCVNACPYQARFRNTRTGKADKCSACFPRVDAGEM
PACVATCIGGARLFGDLNDPESTVSKAIK-RAYRPVTDEVNTAPMTLYLSP
>Anaerolineae_bacterium_MDH4207705_terrabacteria 171 bp
RVAMLIDESICMGCRGCQVACKQWNDLPQTTQ--GTYPDLQWLFLTQGCFHCGKPACVEV
CPTGALKQDELGIVTVQQDLCNGCGYCTQFCPF--D-TEVLSGEGKKCNFCQDRLSNGLI
PACVKTCPAGAFHFGDRAEGKARVEE-LKGNALYVLRP--GLNPQYFFVSR
>Anaerolineae_bacterium_NIN65549_terrabacteria 171 bp
RISMLIDESRCMGCRGCQVACKQWNDLPKTSQ--GSYPDLQWLFLTQGCFHCGNPACVEV
CPTGALTQDRLGIVTLEQNLCNGCGYCTQFCPF--D-TDVLSAEGKKCHFCQDRVSNGLP
PACVKTCPSGAFDFGDRAKGKARVEQ-LQQNALYVLWP--GLNPQYYFLAR
>Anaerolineae_bacterium_NIV29914_terrabacteria 171 bp
TKAMLVDVSKCTACRACQVACKAWNDLPITIC--GCYPDLAWLFRPVRCMHCADAPCVRV
CPTGALSKDPLGFTAYDESKCNGCGYCTQFCPF--K-EADFWGKGKKCTFCQDRVHSGLI
PACAKSCPTGAIKFGERAEGRARVET-LKRDAMYVLPP--DLAPS-NWLIA
>Anaerolineae_bacterium_NPV09571_terrabacteria 171 bp
KTAMLVDASKCLGCRACQVACKQWNDLPDTRN--GTYPDLDWLTYPWRCMHCTEAACVAA
CPTGALFHDGRGFVRLDASRCTGCGYCAMFCPF--R-VDTLSGSGKKCTFCQDRVHNGEL
PACAKTCPSGAIRFGDRAVGSARVGE-LTAQAMYVLDP--GLEPRMNFFIA
>Anaerolineales_bacterium_MBF8284997_terrabacteria 171 bp
RYGFVIDISRCIDCRACLVACSAENNVGYTRIWVGEFPKLTRTFVPYNCMHCENPPCVEV
CVSGATYKKDTGLVLVDQEACIGCGYCVEACPYDARYLDRARGVVDKCTGCIQRVLVGQQ
PACVTTCVGKARLFGDLNDPNSEVSVALKNKAQRLDKNGVDTDPNIYFING
>Anaerolineales_bacterium_MCJ7533083_terrabacteria 171 bp
HFGFVIDVSRCIDCRACLVSCSVENAVPHTRIWVGEFPDLRRTFIPYNCMHCDNPPCIQV
CTSGATYKKETGLVLVNQEACIGCGFCVEACPYDARYLDEKRGVVDKCNACDQRLVIGQK
PACVATCLGGARMFGDLNDSNSEAVIALKNNSQRLDEQGTHTHPNIYYINS
>Anaerolineales_bacterium_UCC88896_terrabacteria 171 bp
KVSLLIDTSKCTGCRGCQVACKEWNDLADTTN--GSYPDLKWLFLKQGCMQCTQAVCVEV
CPTQAL-QHDMGFISLDQERCNGCGYCAEFCPF--E-ANAFTGQGKKCTLCQDRVTNDMS
PACAKTCPANAIYFGDRATAKQRVDE-LKGNAMYVLRP--GLNPS-NWLAQ
>Aquifex_aeolicus_WP_010880648_aquificota 171 bp
KTAILVDVSSCIGCKACEAACQQWHDTTEVIKR-AGYPDLTWFITKYQCMHCREPGCLIA
CPPGAVIQYQNGVVDFDHSKCIGCKMCLVGCPF--R-YD-KNNKPWKCNFCIDRVSAGLE
PACVKTCPTNCLSFGFKERGKKIVER-LKRNAIYVLHV--QLNPRVQLILW
>Aquificaceae_bacterium_MCS6875622_aquificota 171 bp
RFVFVVDVRKCIGCDACVAACKAERNTPVFNTWVG-YPATKVLNVPKLCNHCENPPCVKV
CPVYATYRDEDGLVLQRYERCIGCRLCEQACPYGVRYIDP--MVMNKCTWCDHRVRNGLK
PACVDTCPTKAREFGDLSNPNDPIWELINKNSVQVLKPETGAKPRVFYIGL
>Aquificaceae_bacterium_MDW8066909_aquificota 171 bp
RFVFVVDVRKCIGCDACVAACKAERNTPVFNTWVG-YPATKVLNVPKLCNHCENPPCVKV
CPVYATYRDEDGLVLQRYERCIGCRLCEQACPYGVRYIDP--MVMNKCTWCDHRVRNGLK
PACVDTCPTKAREFGDLSNPNDPIWELINKNSVQVLKPETGAKPRVFYIGL
>Aquificales_bacterium_NHZ71524_aquificota 171 bp
HWGMVIDLRKCVGCNGCTIACITENKLPAYRPVMGTYPNVSRRFTPRPCMQCDDPPCVPV
CPVNATWKRPDGIVTIDYDQCIGCRYCITACPYGARFLEPEDGNARKCHFCIHRVEKGEL
PACTLSCMGRATYFGDLNDPKSLVSELL--QPVMRLKEELGTNPKVYYLT-
>Archaeoglobales_archaeon_RLI89316 171 bp
YWGFVVDLTRCIGCGKCVQACREENKVPFYRTWV---PKMRGYFVPKLCNQCKDAPCVAV
CPVGATYLTDDGVVLVDYEKCIGCGYCVSACPYGARYIYPENGKVDKCTWCYHRIVRGLE
PACVYVCPTKARVFGNLLDPNSEVRKYY-RLKLKPPRPETGANPNLYYLG-
>Ardenticatenaceae_bacterium_MCZ7572781_terrabacteria 171 bp
KIAMLIDLSKCMACRSCQAACKEWNDLQTTTN--GTYPDLHWLFFKEQCLHCGEAPCVKV
CPTAALKQNELGFVSFEEELCNGCAYCTSFCPF--N-VNRLTGAATKCTLCQDRVTAGMA
PACVKACPTGALAFGSRARAEERVQA-LQGNALYVLAP--GLNPQVNWVVS
>Armatimonadota_bacterium_NCO40815_terrabacteria 171 bp
HYGMVVDLRRCFGCHACSAACKAEYRVPKWNSWVGQFPKAARTFLPVLCNHCENPPCVTA
CPTEATFVAADGTVQLTDERCIGCARCERACPYKVRWLAPDRQVARKCTFCVHRLADGLV
PACVNTCNARARIFGDLKDPQSEISQLLAANKAAVLLPDKDTQPKVFYLGL
>BO23DRAFT_03019_TDB_DVB_j2_Desulfobaculum_senezii_DSM8436_yES 171 bp
QFAMVIDSARCIDCKACVVSCKVANNVPFSRNWI---PVVFGHFQPGACMHCESPTCVEA
CPTGATWKDRTGIVEIDPALCIGCGNCIPACPYGARFRNPQKRIADKCNYCPERRAAGLP
PACVDTCPTKARVFGDILNPETEAARLLTRNSTQLIE-KSNTAPHMYYVGG
>BR09DRAFT_00423_TDB_DVB_j_Humidesulfovibrio_idahonensis_CY1_NO 171 bp
RLAMVIDSAKCIDCKACQAACKQANHVSAWRNWI---PAVRGHFQPGACMHCDEPSCLAA
CPTGATFKSADGSVGIDPKLCIGCGNCIAACPYGARFRDPVKRKADKCDYCPQRRAAGLA
PACVDTCPTKARVFGDINDPDSAASRLLAANQVRIVK-GRDTKPNMYYIAS
>BS11DRAFT_01613_NSP_TDV_j3_Thermodesulfovibrio_hydrogeniphilus 171 bp
RYVMVIDVERCIGCMACVITCKKENDVPHYRTRVGEFPHLRMELRSELCNHCENAPCIDA
CPTRASYRAKDGTVQIDKIKCIGCKACILACPYDARYSHPK-GYADKCTFCEHRIKEGKK
PACVETCLGKSRIFGDLDEPNSEVAELLKKYDASVRLEFAGTKPRVFYIKK
>Bacillota_bacterium_HHU76495_bacillota 171 bp
KA--LIDTTLCIGCKSCQVACKNWNQLPQTEF--GSYPDLKWYFSFISCMHCAKPGCMPV
CPANAISITELGTVRVDQERCIGCALCKSACPF--R-VGELGDKSVKCTFCYDRISNGHI
TACAKACPTGALSFGDQAEAEARVAL-LQKKAIYVLSP--GLDPQVNLISK
>Bacillota_bacterium_MBM4235343_bacillota 171 bp
K-NILIDASKCMGCRGCQAACKQWNQLPETTF--GTYPRLDWLMVKSGCMHCSDAACILA
CPAGALYRTEFDTVKVDEVKCIGCNYCAAACPF--G-FDRLANKARKCTFCLDRLQNGLK
PACATACTTGSITYGDSAKAEKRVSQ-LKKDALYVLKP--GFDPQVIWSNR
>Bacillota_bacterium_MCL4515462_bacillota 171 bp
KSAIYVDTSKCTGCRGCEVACKQWNSLPPQPF--GSYRDFRWLFRKSQCMHCTDAACVEV
CPKNAIHHTDYGTVYRDADKCIGCGYCVNNCTF--K-LDEVAHKATKCNFCLDRVEAGLE
PACAKTCSTGAIQFGDRKLAHQRLAA-LK-EAIYLLRP--GLNPVVGA---
>Bacillota_bacterium_MCL5773276_bacillota 171 bp
RYGMVIDVRRCIGCHSCAVACKAENDVPVFRTWVGKYPNVSRSFLPSLCNNCDNPICVKN
CPVGASYQRDDGIVMVDPHRCIGCKYCMASCPYDVRYVDPVKRIVQKCSFCVHRVEANIE
PACVETCMGRARVFGNLLDPNSEVSKLIATNPVTVLKPDMATQPQVYYIGA
>Bacillota_bacterium_MCL6472238_bacillota 171 bp
QWAMVIDVRKFEDYKRVINACNSIHNIPDEVKWIDTFPE-KELPFLLLCNHCKNPPCVRV
CPTKATFKRSDGIVMQDMHRCIGCRFCMAACPYGSRFKDPKNGVVEKCTFCVERLAKGLM
PACVEA--SGAILFGDITDPNSEVRKALSSNYIRR-KPELGTGPNIYYIIG
>Bacillota_bacterium_MDH7576328_bacillota 171 bp
NLGLLVDTTKCTGCRGCQVACKQWNQLPPTTF--GTYPDLKWYFTKRQCMHCLDPACMKV
CPQKAISQTATGAVVRDMAKCVGCQYCTYACPF--K-YNASIDKVTKCSLCVNRVAEGLE
PACVKACVTGALQFGKRALAKQRVDS-LLLRALYVLFP--GLDPKVSFFTT
>Bacillota_bacterium_MDP4126091_bacillota 171 bp
HWAMVVDMSKFEDFTRVIQSCDTIHNIPDEIKWIDDFTE-SKLPFLIMCNHCENPPCVKA
CPTGATFKRPDGIVSMDFHRCIGCRFCMGACPFGARFRDPKKGVVEKCTFCVERLAKGQM
PACVEA--SGGLIFGDLDDPNSEVRKIISTKYIRR-KSELGTQPSVYYLV-
>Bacillota_bacterium_MDP4158527_bacillota 171 bp
HWAMVVDMSKFEDFTRVIQSCDTIHNIPDEIKWIDDFTE-SKLPFLIMCNHCENPPCVKA
CPTGATFKRPDGIVSMDFHRCIGCRFCMGACPFGARFRDPKKGVVEKCTFCVERLAKGQM
PACVEA--SGGLIFGDLDDPNSEVRKIISTKYIRR-KS-------------
>Bacillota_bacterium_MDP4160300 171 bp
RYTLLIDLDKCVGCMSCTIACKNENNVDIFWNRVGQFP--DMFYFPKQCMHCNDPLCIKV
CPTKATYK-EEGIVLVDHDKCYGCGYCTWACPYGAR-KNEKKGMVEKCILCAHLVERGEK
PACVVSCVGNCRVFGDINDPTSEISIYLAEHSAFQIHPEIGTKPSVIYLKP
>Bacillota_bacterium_NLA11202_bacillota 171 bp
K-TMLVDTSKCTACRACQVACKQWNQLPQTEF--NSLANFFWPFSKQGCMHCTDAACIKV
CPANAISRTDLGTVYIDESRCIGCNYCAANCTY--G-FDRVANVARKCTFCYDRITNGEI
PACVKTCPTGALQYGDRALANKSLQQ-LRKKALYVLNP--GLNPKILWMNR
>Bacillota_bacterium_NLM23537_bacillota 171 bp
K-SMLIDTSRCTGCRACQAACKQWNQLPETTF--DTYPQFRWLFSKQGCMHCTDAACVKV
CPAGAISHTEYGTVRIDPRRCIGCNYCAANCTF--G-FDRAANVARKCTFCYERITNGLI
PACAKTCPTGAINFGERAMAEKRLEE-LKARAMYLLKP--GLNPRVLWVNK
>Bacillota_bacterium_NLM23808_bacillota 171 bp
A-TKLIDTTKCIGCRACQVACKQWNQLPDTEF--GDYPRFRWLFAKHGCVHCTDAACIKV
CPANAISHTEYGTVKIDPRRCIGCNYCAANCTF--G-FDRAANVARKCTLCYDRITNGLI
PACAKTCPTGAISFGERAQAEKRLEE-LKAKAMYVLAP--GLNPRVLWVNK
>Bacillota_bacterium_NMA92878_bacillota 171 bp
K-SMLLDTSKCIGCRACQVACKQWNQLPKTVF--GEYPHFHWFFSKHGCMHCTDAACMKV
CPAGAIYRTDYGTVAIDTNKCIGCNYCVANCTY--G-FDQVAHVARKCTFCLDRISNGLI
PACVKTCPTGALAYGDRRKAEQRLVK-LKAGAIYILRP--GLNPRVLWFNR
>Bacillota_bacterium_NMB34965_bacillota 171 bp
K-SILYDASKCTACRACQVACKQWNQLPKTSF--GTYPQFKWLFSKQGCMHCTDAACIKV
CPASAIQRNEFGAVVVDQDKCIGCNYCVANCTY--G-FDQEANVAKKCTFCYDRISAGLQ
PACVTTCPTGALSYGDRALANKRLRH-LQNNALYVLEP--GLNPKVLWINK
>Bacillota_bacterium_NMB41515_bacillota 171 bp
KV--VIDTTKCIGCRSCQVACKNWNQLPETAF--GSYSDFNWYFSFCSCMHCTEPICTNI
CPYDAIHKTDLGPVLVDMELCVGCGACAAACPY--K-IG--GGKS-KCTFCFDRISNGLE
PACAKACPTNAISFGEATEAEARVAL-LRNNAIYILAP--GLDPKFSWFKL
>Bacillota_bacterium_NPV26348_bacillota 171 bp
KLTNLIDVTKCTGCRACQVACKQWNQLKITPF--GTYPDLKWYFRKHQCMHCEHPVCVEV
CPRQALMKTDTGAVIRDKDKCIGCQYCVYSCPF--K-YDKQADKATKCELCYDRMVAGII
PACAKACPTGAIMYGKRAYAQKRINE-LKTKALYVLEP--GLNPQVSFFST
>Bacillota_bacterium_NPV28678_bacillota 171 bp
YLGLLIDTTKCIGCRGCQVACKQWNQLPPTTF--GTYPDLKWYFAKRQCMHCLDPACMKV
CPRKAISRTETGAVVRDMTRCVGCQYCTYACPF--K-YNAAIDKVTKCSLCANRVAEGLA
PACVKACVTGALQFGKRALAKERVNS-LLSQALYVLRP--GLDPKVSFFTT
>Bacillus_dafuensis_WP_057776100 171 bp
RYAMVIDLRKCVGCHACSITCKMENDVPHFRSWVGVYPNVTRAKLPRLCNQCDEAPCATV
CPVVATKKNENGIVTVDKDKCIGCRYCIAACPYDARYLDPETGIADKCDFCFDRVESGLM
PACVSTCIAHSRIFGDLNDPNSEVSKLLSENSIQTLNPEYGTKSKVYYIGL
>Bacteroidetes/Chlorobi_group_bacterium_MS-B_bin-24_ROL56685_FCB 171 bp
RYAMVIDTTKCVGCMDCVVACKTENNVPFNRDWIGKFPILHMEIRSERCNHCDNPPCVYT
CPTGASHISEIGIVLVDYDKCIGCKACIAACPYDARFIHPD-GYATKCTFCEHRVVEGLD
PACVATCPTHCMYFGDLEDPNSEVSKLLQSRKYHVLQPETGTKPQIFYLI-
>Bacteroidota_bacterium_HDL19557_FCB 171 bp
RWAMVVDLRKCKGCTKCIDACHDVHNVPDEIKWIENYEA-REMPVPLLCNHCDNPPCVRV
CPTKATWKR-DGIVMMDWHRCIGCRYCMAACPYGSRFRDPKNGVVEKCTFCDERLARGQL
PACVEAC-NKALVFGDLEDPESEVRRLLHDNFIRR-KPALGTNPEVYYIV-
>Bacteroidota_bacterium_MBT7094507_FCB 171 bp
RWGMVIDTGKIEINEQIIEACHKAHNVPQEIKWVEKYPD-HHLPFLVTCNHCKNAPCVQA
CPTQATFKR-DGIVIMDFHRCIGCRFCMAACPYGSRFRDPAEGVVEKCNLCAERLAKGET
PYCVEAS--GAILIGDLEDPESEIREVLRENFIRR-NEALGTEPSVYYIV-
>Bacteroidota_bacterium_MCB0717561_FCB 171 bp
RFGMVIDTTRCVGCMDCVVACKTENDVPFCRDWIGEFPEVQMEIRSERCNHCDNPPCVYC
CPTGASHVEEFGTVQVTPEVCIGCKACLAACPYDARFINPK-GYADKCTFCLHRVKEGLE
PACVSVCPTQCMHFGDLDDPNSEVSRLIKSRDNHTLLPEAGTNPRIFFLT-
>Bacteroidota_bacterium_MCL5991095_FCB 171 bp
RWAMVVDLKKCEGCTKCIEACHSTHNVPDEIKWIEKFIE-KNKPALLLCNHCENPPCVNV
CPTQATWKR-DGIVMMDWHRCIGCRYCMAACPYSSRFREPKQGVVEKCTFCDERLAKGLK
PACVEAC-PKAMVFGDLEDPNSEIRTMLGTNFMRR-KPELGTQPEIYYII-
>Betaproteobacteria_bacterium_CG2_30_59_46_OIP15999 171 bp
RYAMVIDLRRCIGCDACMTACKAEFDVPVFRTWVGVYPTVRKHFMPRLCNHCDDPPCVRS
CPVGATYKVEGGFVLQHYDRCIGCKACMASCPYNARFMLPKSHVVDKCTFCHHRVTQGLA
PACVVTCIGRARIFGDINDPSSEVSKLVSTLPTQVLRPEEGTKPHVFYIGV
>Betaproteobacteria_bacterium_MCL1985142_pseudomonadota 171 bp
RWGMVIDTRKFADYLPLIKACHEAHNVPHEIKWMAPYPD-KTGKFPLLCNHCENPPCVRV
CPTKATYKMEDGIVAMDYHRCIGCRFCMAACPFGARFIDPKAGVVEKCTFCAERLAAGKL
PACVEAS--GKILFGDLNNPKSDVRKALAENFIRR-KPSLGTQPGVYYLV-
>Bryobacterales_bacterium_MBL0157095_acidobacteriota 171 bp
RYAMVTDLTRCVGCQACTAACNAEWNVPQARTRVGTFPNLRAAFYVAQCNHCDEPPCVRP
CPSGATFQADNGIVKVDPTLCIGCGFCVDACPYEARYLNPETKRVDKCDFCSGRLEKGQQ
PACVTTCTAHAKYFGDLEDTAGPIFQLVGK--AKRISADVAVGPNVYYLGR
>Caldimicrobium_sp_MCC6026023 171 bp
KYVIIQDQLKCIGCLACIVHCKVENNVS------ARFLPVFFVY--MNCFHCEDAFCIKA
CPTGAMTRRKDGIVYVRQELCIGCKSCMKACPW--Q-WDEGTGKVFKCHLCMHRIDRGEK
PACVEGCTTSCLTFTVPRKVREKYAT------------------RI--ASE
>Caldimicrobium_sp_MCS7149442 171 bp
KYIITQDQKRCIGCLACVVHCKVENNVS------ARFLPVLFVY--MNCFHCEDAFCMKA
CPTGAMARRSDGIVYVKDDLCIGCKSCVKACPW--Q-WNTQTGKVFKCHLCMHRLDKGEK
PACVEGCTTSCLTFTMPQRTRQIYAE------------------RI--AEN
>Caldimicrobium_sp_MCS7198911 171 bp
KYVITQDQKRCIGCLACVVHCKVENDVT------ARFLPVLFVY--LNCFHCEEAFCMKA
CPTGAMTRRQDGIVYVREDLCIGCKSCIKACPW--Q-WNSKTGKVFKCHLCMHRIDQGQR
PACVEGCTTSCLTFTVPQKTRQLYAE------------------RI--AEN
>Caldimicrobium_sp_NAZ29726 171 bp
KYVITQDQLKCIGCLACVVHCKVENNIS------ARFLPVFFVY--MNCFHCEDAFCIKA
CPTGAMTRRKDGIVYVRQELCIGCKSCMKACPW--Q-WDEGTGKVFKCHLCMHRIDRGEK
PACVEGCTTSCLTFTVPRKVREKYAT------------------RI--ASE
>Caldimicrobium_thiodismutans_PMP64469 171 bp
KYVITQDQRRCIGCLACVVHCKVENNLP------PRFIPVFFVY--MNCFHCEDAFCIKA
CPTGAMTRRKDGIVYVKEELCIGCKSCMKACPW--Q-WNPETGKVFKCHLCMHRLDRGEK
PACVEGCTTSCLSFTIPRKTREEYAQ------------------KI--AEN
>Calditrichota_bacterium_KAA3598102 171 bp
RYAMVIDTHKCFDCKACTIACKMENGVAEYRNWVGVFPNVSQKFTPGQCNHCTNAPCVKV
CPTTATYRDENGFVRVDYEKCIVCKYCMIACPYDARFVSSTTHTVDKCTFCAHRVGRGEL
PACVETCPSKTRTFGDLNDPKSEVSKLLRENEYKVLKPETGAEPNIFYI--
>Campylobacter_blaseri_WP_106869306_campylobacterota 171 bp
QFGFMINQSRCIGCRTCQMACKDYQDSP------VNFYEYQSVYTTISCNHCMDPACLKA
CPTGAMMKTRYGIVMVNDKRCVGCQACAMACPY--Q-FNKHTGHMNKCDGCIDRLDEGKD
PVCVSSCPFRALDYGDI---RDKYKTSLAC----------PLEPNL--AIV
>Campylobacter_concisus_WP_103635402_campylobacterota 171 bp
RYGMAIDLTRCVGCQSCTMSCMLENDVQAFRTIVGKM--V-IASLPRLCNHCNKPACIDV
CPTGASYQRSNGIVKIDTKECIGCALCVEACPYHARYLSLHIYKADKCTFCDHRLRAGLQ
PACVESCVGGSRIIGDLNDPNSNIRKFLATHETMVIDSPKNTNPQVFYHGV
>Campylobacter_concisus_WP_103643629_campylobacterota 171 bp
RYGMAIDLTRCVGCQSCTMSCMLENDVQAFRTIVGKM--V-IASLPRLCNHCNKPACIDV
CPTGASYQRSNGIVKIDTKECIGCALCVEACPYHARYLSLHTYKADKCTFCDHRLRAGLQ
PACVESCVGGSRIIGDLNDPNSNIRKFLATHETMVIDSHKNTNPQVFYHGV
>Campylobacter_concisus_WP_107936651_campylobacterota 171 bp
RYGMAIDLTRCVGCQSCTMSCMLENDVQAFRTIVGKM--V-IASLPRLCNHCNKPACIDV
CPTGASHQRSNGIVKIDTKECIGCALCVEACPYHARYLSLHTYKADKCTFCDHRLRAGLQ
PACVESCVGGSRIIGDLNDPNSNIRKFLATHETMVIDSPKNTNPQVFYHGV
>Campylobacter_concisus_WP_149705187_campylobacterota 171 bp
RYGMAIDLTRCVGCQSCTMSCMLENDVQAFRTIVGKM--V-IASLPRLCNHCNKPACIDV
CPTGASYQRSNGIVKIDTKECIGCALCVEACPYHARYLSLHTYKADKCTFCDHRLRAGLQ
PACVESCVGGSRIIGDLNDPNSNIRKFLAKHETMVIDSPKNTNPQVFYHGV
>Campylobacter_concisus_WP_149723912_campylobacterota 171 bp
RYGMAIDLTRCVGCQSCTMSCMLENDVQAFRTIVGKM--V-IASLPRLCNHCNKPACIDV
CPTGASYQRSNGIVKIDTKECIGCALCVEACPYHARYISLHTYKADKCTFCDHRLRAGLQ
PACVESCVGGSRIIGDLNDPNSNIRKFLATHETMVIDSPKNTNPQVFYHGV
>Campylobacter_geochelonis_WP_075493029_campylobacterota 171 bp
QFGFYLDLNRCIGCRTCQLSCKDYHDSA------VNFFEV-DVFTSISCNHCSDPACTKV
CPTGAMMKTRYGIVMVNQQDCIGCKSCAMACPY--Q-YDKKSGHMSKCNGCLERIDENLE
PICTASCPFRALEFGNI---RAKHDG-LAV----------PLEPNL--VIN
>Campylobacter_jejuni_VTQ56504_campylobacterota 171 bp
RAAKLIDVTTCIGCKGCQVACSEWNDLRVGIN--GVYMDLEWLIRKDGCMHCADPGCLKA
CPEGAILQYANGIVDFQSEHCIGCGYCIAGCPF--R-INKQDNRAYKCTLCVDRVSVGQE
PACVKTCPTGAIHFGTKDLAAERVSE-LKRHAMYVLNP-HGLDPAIHFLGV
>Campylobacter_sp_MDO5045916_campylobacterota 171 bp
RFGMVIDLTRCIGCQSCTMNCAMENDVPMFRTIVGKR--A-MASLPRLCNHCESPACIDM
CPTGASHQRSNGIVKINTSECIGCALCVEACPYHARYFNPTTLKADKCTFCDHRLRAGLL
PSCVETCVGGSRIMGDLNDPNSNIRKFLATHETMVIDSPKNTNPQVFYYGV
>Campylobacter_sp_RM16188_WP_172201580_campylobacterota 171 bp
RFGMVIDLTRCIGCQSCTMNCAMENDVPMFRTIVGKR--A-MASLPRLCNHCESPACIDM
CPTGASHQRSNGIVKINSSECIGCALCVEACPYHARYFNSTTLKADKCTFCDHRLRAGLL
PSCVETCVGGSRIMGDLNDPNSNIRKFLATHETMVIDSPKNTNPQVFYYGV
>Campylobacter_sp_RM16190_WP_170020144_campylobacterota 171 bp
RFGMVIDLTRCIGCQSCTMNCAMENDVPMFRTIVGKR--A-MASLPRLCNHCENPACIDM
CPTGASHQRSNGIVKINSSECIGCALCVEACPYHARYFNPTTLKADKCTFCDHRLRAGLL
PSCVETCVGGSRIMGNLNDPNSNIRKFLATHETMVIDSPKNTNPQVFYYGV
>Campylobacter_sputorum_WP_089182070_campylobacterota 171 bp
HYSMLIDLRKCVGCQACTSACIVENEVPNYRTWVGVFPDVRKIFLPQLCNHCDNPSCVSV
CPTGATFKREDGIVVVDNEICWGCGYCINACPYDKRFINNKTQVADKCTFCAHRVDNGLL
PACVETCVGGARIFGDLNDKDSEIYKIISQNPTSTLNPASGTKPQVFYIGL
>Campylobacter_sputorum_WP_089183246_campylobacterota 171 bp
QFGFMMDQSRCVGCRTCQMACKDYKDRP------VNFYEYNDVFTSISCNHCTDPACLKA
CPTGAMMKTRYGIVMVNDKRCVGCKACAMACPY--Q-FNNIEKHMNKCDGCIDRLDEGLD
PICVASCPFRALDYGNI---RVKHGT-LAV----------PLEPNL--VVI
>Campylobacter_sputorum_WP_089187864_campylobacterota 171 bp
HYSMLIDLRKCVGCQACTSACIVENEVPNYRTWVGVFPDVRKIFLPQLCNHCDNPSCVSV
CPTGATFKREDGIVVVDNEICWGCGYCINACPYDKRFINNKTQVADKCTFCAHRVDNGLL
PACVETCVGGARIFGDLNDKDSEIYKIISQNPTSTLNPASGTKPQVFYIGL
>Campylobacteraceae_bacterium_NLC27989_campylobacterota 171 bp
QYAMVIDLRKCVGCQACTAACKVENSTPQYRTSVGNFPNVRKGFVPQLCNHCDEPSCVSV
CPTGATFKREDGIVVIDSEICWGCGYCISACPYDKRFFNKETKVADKCTFCAHRVADGLL
PACVDTCIGGARVFGDIKDPKSDISKLLASFPTTVLKPHQGNKPQVFYIGL
>Campylobacteraceae_bacterium_NLK67226_campylobacterota 171 bp
NWAMVIVTDRCIGCDACYVACKSEWDVSAYRTKV---PTV--RFLPVLCNHCENAPCVSV
CPTESSYKREDGIVLVDPALCIGCKACMVACPYNARYYD-EEKTVDKCTFCLPRLEQGLA
PACVRTCVGRSRNFGDLNDPESTVSKILRETSVRRLKES-GLRPNIYYVTM
>Campylobacterales_bacterium_HHB94935 171 bp
RYGMALDYKNCINCKACEVACKEENGVEKHRIWVGIWPNLSATFVPSQCQHCEDAPCQEV
CPTQATYYDENHVVRVDSDKCILCSYCMNACPYDARYVDDRTMTIDKCTFCSDRLARGET
TACQNTCPTKVRTFGDLDDYDSEISQLLRTREHFSLKAHLGTNPKLFYLT-
>Campylobacterales_bacterium_MBE0497241_campylobacterota 171 bp
HYAMVIDLRQCVGCQACTAACKVENGVPQYRTFVGTFPHVRKGYVPQLCNHCENPSCVSV
CPTGATFKREDGIVVVDSEVCWGCGYCLSACPYDKRYFNKETNVADKCTFCAHRLKDGLL
PACVETCVGGARIFGDKNDPESEVSKMLATFPTSVLKPHQGNAPQVFYISL
>Campylobacterales_bacterium_MCX6052670 171 bp
QYRFHFDATACVGCRCCEVACNEQNNNPADIKWRGIFPH--QLFNSMGCNHCIDPACLIG
CPTESYIKAETGIVIHDDETCIGCQYCTWNCPY----YHAERKIVTKCHMCHERLDVGQT
PACVQACPSLALFLGDVE--SVNWMALL-ASAIKTLREALGVKPSIAYLKR
>Campylobacterota_bacterium_MDQ1324914 171 bp
RYGMALDYKNCINCKACEVACKEENGILKHRIWVGEYPFLSSSFEPSQCQHCDDAPCQEV
CPTNATYYDENGVVRVNADKCILCSYCMNACPYDARYVDDRTMTVDKCNFCSDRLARGET
TACQNTCPTKVRTFGDLDDPNSEISELLRTREHFSLKSHLGTKPKLFYLT-
>Campylobacterota_bacterium_NCB55714_campylobacterota 171 bp
RFGMVIDLRKCVGCQACTSACKSENKVPKFRTYVGSYPSVRKAFLPQLCNHCAEPSCVSV
CPTGATFARKDGIVVVDNEICWGCGYCINACPYDKRYFNPISNVADKCTLCAHRVDHGLL
PACVESCVGGARVFGDLNDPASHASRLLATFPATVLKPASGTKPRVFYIAL
>Campylobacterota_bacterium_NOX15443_campylobacterota 171 bp
HFVMVLDLRKCIGCQACTSVCKVENEVPQYRTFVGEFPDVRKGFLPQLCNHCENPACVPV
CPTGATFKREDGIVVVDNTICWGCGYCISACPYDKRYFNKRTKTADKCNFCAQRTDKGLL
PACVETCIGGARVFGDINDKNSDVYKLINNYSTTVLKEAQGTKPQVFYINL
>Campylobacterota_bacterium_NOZ83490_campylobacterota 171 bp
TNAIYFDSSKCMACRACQVTCKQWNDREITEN--GSYPHLFWFFGRNSCLHCTDAPCVSV
CPTGAMAHVNDNYVVVDTSWCIGCRYCVKACPY--R-FNEKRGVVEKCTFCVDRVQNGYQ
PACVKSCPDSALEFGDRRKAEVRIAK-LKQGAINILEP--GMNPKTAWAVN
>Campylobacterota_bacterium_RLA76826 171 bp
RYGMALDYKNCINCKACEVACKEENGVLKHRIWVGEWPLLSAAFLPSQCQHCDDAPCQEV
CPTHATYYDENNVVRVDPDKCILCSYCMNACPYDARYVDDRTMTVDKCNFCAERIARGET
TACQNTCPTKVRIFGDLDDPNSEISETLRVREHFTLKTHLGTNPKLFYLT-
>Candidatus_Abyssubacteria_bacterium_SURF_17_RJP67671_PVC 171 bp
RWAMVVDTKKCDDCRDCIDACHQTHNVPDEIKWIEYYPG-ERKPFMVLCNHCDNPPCVRV
CPVQATWKRSDGIVMMDYHRCIGCRCCMAACPYGSRFRDPKEGVAEKCTFCVERLAVGLM
PACVEAC-KGALVFGALDEPDSPIREILRSNFLRR-KPELGTRPQVYYIV-
>Candidatus_Abyssubacteria_bacterium_SURF_5_RJP23226_PVC 171 bp
RWALVVDITKCDDCTDCINACNRAHNIPEEVKWIESYPG-KHQPFMVLCNHCDNPPCVRV
CPVQATWKREDGIVMMDFHRCIGCRCCMAACPYGSRFTDPGRGVVEKCNFCVERLAKGLQ
PACVESC-SGVLTFGDLDDPNSEVRKVLGERYIQR-KPELGTRPRVYYIL-
>Candidatus_Aquicultor_secundus_WP_286677636_terrabacteria 171 bp
QWAMVIDMRKFGDYKRIISACNNIHNIPHEVKWIDTFPE-KEMPIPLLCNHCENPPCVRV
CPTKATFKRKDGLVMQDMHRCIGCRFCMAACPYGSRFTDPKKGVVEKCTFCVERLAEGKM
PACVEA--SGAMMFGDLSDPNSEIRKVLESNYIRR-KSELGTGPNIYYII-
>Candidatus_Aquicultor_sp_MDP2210649_terrabacteria 171 bp
KWAMVIDVAKFDDYKRVINACNSIHNIPSEVKWIDSFPE-KEMPFLLLCNHCEHPPCVRV
CPTKATFKRSDGIVMQDMHRCIGCRFCMAGCPYGSRFTDPKEGVVEKCTFCTERLAEGLE
PACVEA--SGAMVFGDITDANSEIRKVLNEAYIRR-KPELGTGPKVYYVM-
>Candidatus_Babeliales_bacterium_MCK4501237_dependentiae 171 bp
RWGMVIDLDKCTGCQECTIACKEENNVPSFWHKVGEYPSVNIEMVPMPCMHCDNPACVQV
CPAIATYRRDDGIVMQNYRRCLGCKYCMVACPYGARAYN-THGMVEKCTFCFHRIDAGLK
PACVEACPAKARTFGDLDNPHSEVSELLATRDAIRLREAMGTQPKVYYLAK
>Candidatus_Brocadiales_bacterium_MBC8550465_PVC 171 bp
RLAMVIDLRKCYGCHSCTIACKSEFNVPVQRSQVGRYPDAKRSFLPRLCNHCANPSCVSI
CPTK---DDEKGLVDIHEELCIGCNLCIPACPYGVRFSHPVKNIVNKCDFCIHRVEKGVV
PSCVNTCPSNARIFGDLNDPESEVSKMVATNKVQVLKPEFGCEPSVFYIEP
>Candidatus_Brocadiales_bacterium_MDO8127755_PVC 171 bp
GSTKLIDLSTCIGCKACEVACMEWNDLPTYRS--GGYPDLLWTMAKHQCMHCDNPGCLRA
CPPGAIVQYTNGIVDFVQENCIGCQFCVTGCPF--R-ISPKSQKVYKCTLCSDRVAAGLE
PACIKACPTGCLQFGTKEYGRHRVRE-LRRDAIYVVHP--GLDPRVHYLTY
>Candidatus_Cloacimonadota_bacterium_TES90120_FCB 171 bp
EKAILFDLSKCAACRGCQVACKQWNNLPKTTFFG-GYKDLIWAFRKHQCMHCNDAACIAA
CPTKAMSRDKYGFVFVDKERCIGCGACAEYCPF--H-IDEKEEKSKKCTFCMDRIPEGLE
PACVKTCPNDALVFGDRKKAEAIAKE-LKTTPIYVLGL--DLNPKVAYLKT
>Candidatus_Cloacimonadota_bacterium_TET78141_FCB 171 bp
EKAVLLDLSKCMACRGCQVACKQWNDLPKTTFFG-GYKDLIWAFRKHQCLHCSDAACIAA
CPTKAMTRDETGIVYVDESRCIGCGACVEYCPF--H-VDEKDEKSKKCTFCIDRIQEGLE
PACVKTCPSGALIFGDRKKAKAIAKK-LKANPIYVLGL--DLSPKVGYLKT
>Candidatus_Contubernalis_alkalaceticus_WP_241422091_bacillota 171 bp
KV--LIDVSKCIGCRGCQSACKNWNQLPETKF--GTYPDLKWYFSKYQCMHCSDPACKTI
CPVNAISITSLGTVNVDYDTCIGCGACQSACPF--R-I---DTKM-KCTQCFDRVSNGQI
PACAKTCPTGAVTFGEKTEAEERVNT-LKMNAIYALAP--GLDPQVEFMKK
>Candidatus_Contubernalis_sp_MDO9573475_bacillota 171 bp
KV--LIDTTKCIGCKGCQTACKNWNQLPETTF--GSYADLKWYFNKFQCMHCSDPACATI
CPVSAISKTSSGSVKVDTDTCIGCGACVGACPF--R-V---DVKM-KCTQCFDRTGNNLT
PACAKTCPTGAISYGDRTEAEDRISA-ISKNAVYVLDP--GLDPQVKFVEK
>Candidatus_Electrothrix_sp_AR1_MCI5137977 171 bp
RYAMVIDQSRCIGCMACVVSCKRENDVPHYRTRVGNFPDLTTEMRSELCNHCDNAPCVNI
CPTGASHHEEDGTVQIDRDKCVGCKACITSCPYNARHINEEHGYADKCSFCQQRLAEGKK
PACVATCIGGSRIFGDLDDPQSEISIILRKNSHRVLNKAVGTGPNVYYINQ
>Candidatus_Electrothrix_sp_AR3_MCI5144417 171 bp
RYAMVIDQSRCIGCMACVVACKRENDVLQYRTRVGEFPRLKTEMRSELCNHCDHAPCVSI
CPTGASHKQEDGTVQVDRKKCVGCKACLAACPYDARYINEEHGYADKCSFCQHRLLAGKK
PACVATCIGGSRIFGDLDDPHSEIAKILRKHSHRVLKKAVGTKPNVYYINQ
>Candidatus_Electrothrix_sp_ATG1_MCI5142797 171 bp
RYAMVIDQSRCIGCMACVVACKRENDVPHYRTRVGSYPTLTTEMRSELCNHCDNAPCVNV
CPTGASHYEEDGTVQIDRDKCVGCKGCITACPYNVRYINEEHGYADKCSFCQHRLEEGKK
PACVTTCVGGSRIFGDLDDPNSEVSVILRKTSNRVLKKEVGTGPNVYYINQ
>Candidatus_Electrothrix_sp_ATG2_MCI5210767 171 bp
RYAMVIDQSRCIGCMACVVACKRENDVPNYRTRVGSFPDLTTEMRSELCNHCDNAPCVNI
CPTGASHHEEDGTVQIDRKKCVGCKACITSCPYNVRYIHKELGVADKCSFCQHRLNEGKN
-------------------------------------------------NQ
>Candidatus_Electrothrix_sp_AUS4_MCI5121260 171 bp
RYAMVIDQSRCIGCMACVVACKRENDVPHYRTRVGSYPTLTTEMRSELCNHCDNAPCVNV
CPTGASHYEEDGTVQIDRDKCVGCKGCITACPYNVRYINEEHG-----------------
---------------------------------------------------
>Candidatus_Electrothrix_sp_AX5_MCI5161532 171 bp
RYAMVIDQSRCIGCMACVVSCKRENDVPVYRTRVGDFPDLTTEMRSELCNHCDNAPCVNI
CPTGASHYEEDGTVQIDRDKCVGCKACITSCPYNARYINEEHGYADKCSFCQQRLAEGKK
PACVATCIGGSRIFGDLDDPNSEVSKILRKTSNRVLGKSIGTGPNVYYINQ
>Candidatus_Electrothrix_sp_GM3_4_MCI5165658 171 bp
KYAMVIDQSRCIGCMACVVSCKRENDVPVYRTRVGNFPDLTTEMRSELCNHCDNAPCVSI
CPTGASHYEEDGTVQIDRDKCVGCKACITACPYNARYINEEHGYADKCSFCQQRLHEGKK
PACVATCIGGSRIFGDLDDPDSEVSIILRKNSHRVLGKSIGTRPNVYYINQ
>Candidatus_Electrothrix_sp_LOE2_MCI5219262 171 bp
RYVMVIDQSRCIGCMACVVSCKRENDVPNYRTRVGTFPDLTTEMRSELCNHCDNAPCVNI
CPTGASHYEEDGTVQINRDKCVGCKACITACPYNVRYINEEHGYADKCSFCQHRLAEGKK
PACVATCVGGSRIFGDLDDPESEVSKILRKTSHRVLKKSVGTGPNVYYINQ
>Candidatus_Electrothrix_sp_Rat1_MDU9045271 171 bp
RYAMVIDQSRCIGCMACVVACKRENDVPNYRTRVGTYPTLTTEMRSELCNHCDNAPCVSI
CPTGASHHEEDGTVQIDRKKCVGCKACITSCPYNVRYINEEHGYADKCSFCQHRLREGKK
PACVATCVGGSRIFGDLDDPESEVSKILRRVGHRVLKKEVGTGPNIYYINQ
>Candidatus_Electrothrix_sp_Rat3_MDU9048096 171 bp
RYAMVIDQSRCIGCMACVVSCKRENDVPHYRTRVGSFPDLTTEMRSELCNHCDNAPCVNI
CPTGASHHEEDGTVQINRKKCVGCKACVTSCPYNARYINEEHGYADKCSFCQQRLAEGKK
PACVATCVGGSRIFGDLDDPQSEISIILRKNSHRVLNKAVGTGPNVYYINQ
>Candidatus_Hatepunaea_meridiana_MDP8238848_FCB 171 bp
RWAMVIDLKKCEGCTACIDACHLEHNVPDEIKWIEHFHE-KHLPALVLCNHCDNPPCVRA
CPTGATFKR-DGIVMMDWHRCIGCRYCLAACPYGSRFRDPKEGIVEKCTFCDERLAKGQM
PACVDAC-PGALVFDDLENPDSIVRKLLAENFIRR-KPGLGTKPEIYYIV-
>Candidatus_Hydrogenedentes_bacterium_UCD56510_FCB 171 bp
RWAMVVDIRKCNDCNDCIDACNSVHNVPDEIKWIEEYPG-KHKPFTVLCNHCDNPPCVRV
CPVKATFKREDGIVMMDFHRCIGCRCCMAACPYGSRFRDPDKGVAEKCNFCAERLARGLM
PACVEAC-KRALIFGDLEDPDSEIRKVLRTNYIRR-KPELGTRPQVYYIV-
>Candidatus_Lambdaproteobacteria_bacterium_RIFOXYD2_FULL_50_16_OGG94086_pseudomonadota 171 bp
RWGMLIDMSLCPECNDCQKVCHAKHNVPDEIKWIAPFTD-LEKPFLTLCNHCDNPPCVRV
CPTQATFKRDDGIVQMDYHRCIGCRFCMAGCPYGSRFRDPKQGVVEKCNLCAERVDVGQL
PHCVETC-TGVLIFGNLNDPESAIRKALNEKKIQR-KPALGTRPSVFYVI-
>Candidatus_Marinimicrobia_bacterium_MBT4068755_FCB 171 bp
RFAMVIDLSKCSGCRACTVACKAEHGVPSWNSVVGTFPKARRDFLPRLCNHCEGPPCVKV
CPEFATYKRPDGVVLVDNKLCIGCGKCVDACPYGARYLNPKN-GVGKCDFCKERIDHGVV
PACVNTCEGQARIFGDLNDPNSEVSKLVKKSAKTTMLPKENTLPKVFYIDP
>Candidatus_Marinimicrobia_bacterium_NQU66456_FCB 171 bp
---MLVDLNRCYGCKACAIACKAEFDVRVYNSNVGKYPKTTRSFLPWLCNHCSDAPCVDV
CPADATYKRPDGMVLYDQNRCLGCHACVEECPYKARYVDPEEQAIGKCTFCQHRVDRGLE
PSCVNTCPGNARIFGDLDDPNAAISKIIKKNRVKGLKEGYGTHPNVFYLNL
>Candidatus_Methanoperedenaceae_archaeon_MBE0520980 171 bp
FWGYVVDTTKCIGCGRCANACKLENEVPVYRTWV---PNGKAFYVPKICNHCENPPCVQV
CPVGATYTTNDGVVLVDYEYCIGCRYCIQACPYGARYYNNEKGTADKCTWCYHRITRGLL
PACVKACPVGARKFGDLKDTESEVNKILDRERINVHKPELGTKPKVYYIGL
>Candidatus_Methanoperedens_sp_MDW7727797 171 bp
FWGYVVDTTKCIGCGRCAKACKLENEVPVYRTWV---PNGKAFYVPKICNHCENPPCVQV
CPVGATYTTNDGVVLVDYEYCIGCRYCIQACPYGARYYNNEKGTADKCTWCYHRITRGLL
PACVKACPVGARKFGDLKDTESEVNKILDRERINVHKPELGTKPKVYYIGL
>Candidatus_Methanoperedens_sp_NJD77705 171 bp
YWGFVVDNNKCIGCGRCANACKLENHVPWYRTWV---PDGKAFYVPKLCNHCDNPPCVQV
CPVGATYLTNDGVVLVDYDYCIGCRYCIQACPYGARYFNSKEGVADKCTWCYHRITRGLL
PACVQACPVGARVFGDLKDPDSAVNKILDKERINVLKPDLGTRPKVYYVGL
>Candidatus_Nitrobium_versatile_MBZ0155130_nitrospirota 171 bp
RWGFVVDMSKFGDVDRVVHACHSIHNVPHEIKWIDAYPG-KEMPFLVFCNHCAKPACVRV
CPTKATFKRKDGIVMMDMHRCIGCRFCMAACPFGARFRDPKEGVVEKCTACYERLAVGKM
PACVEQ--SGGIVFGDLEDPHSEVRKLIASHYIRR-KPELGTMPSIYYII-
>Candidatus_Omnitrophota_bacterium_MBN2326983_PVC 171 bp
RWAMTVDLTKCDGCKECIQACHDTHNVPHEVKWIEPYPS-IHKEVLVFCNHCDNPPCVRV
CPTQATWKQEDGIVMMDWHRCIGCRYCIAACPYGSRFVEPKKGVVEKCTFCDARLAKGLQ
PACVEAC-KGALAFGDLDDPNSEIRALLKDRFIRR-KPGLGTQPQIYYLV-
>Candidatus_Omnitrophota_bacterium_MCK9433101_PVC 171 bp
E-LVLIDTTLCTACRGCQVACKQWNVLPKTKQ--GTYPDLTWIFRKDGCMHCTDASCVKV
CPSGALYYTPMKTVGVHREKCIGCKECIAACPF--R-YDKATEKVYKCDLCYSRLQENLP
PACVKSCPTGALTIGPKKKAYAKVEK-LG-DAIYVLKP-EEMDPKVHYFIH
>Candidatus_Omnitrophota_bacterium_MCX5707925_PVC 171 bp
-KAFLIDTTKCIGCRACQVACKRWNELPKTTF--GSYPDTKWLFRKKQCMQCTEAACIKA
CPTQAITKHKEGFKMRDASKCVGCGMCVSACPF--K-LDQKDMKVRDCVFCANRVVNKMT
PSCEKTCPPGALKFGERELARKRVAA-VKQKVMTIISP--DLNPKVGWADE
>Candidatus_Omnitrophota_bacterium_MDD5746794_PVC 171 bp
-KAFLIDTTKCIGCRACQIACKRWNELPKTTF--GSYEDTQWLFRKKQCMQCSDPACIKV
CPTQAIIKHKDGFKIRDAEKCVGCGMCVSACPF--K-KDEKAMKVRDCVFCGNRVVNNLT
PSCAKTCPPGALSFGERASARERVAS-LKKKAMTIISP--DLNPKVRWSDE
>Candidatus_Omnitrophota_bacterium_RJP18728_PVC 171 bp
RWAMVVDMEKCEGCKDCILACHQVHNVPDEVKWIEQYPS-KHANVLVFCNHCDNPPCVRV
CPTQATWDR-DGIVMMDWHRCIGCRYCIAACPYGSRFRDPKEGVVEKCTFCDERLAQGLL
PACVEAC-TGCLKFGDLEDPESEVRKLLAERFIRR-KPELGTQPEVYYLV-
>Candidatus_Scalindua_rubra_ODS34028_PVC 171 bp
EPAVLVDVSKCTGCRGCQVACKQWNNLPHSVQ--GTYKGLHSFFRLHKCMHCTKPVCLDV
CPPKAIYRDDTGAVIIDQNKCNGVGACVEACPW--Q-LDIQASKASKCNFCIDRIKDNKK
PACVNTCVGNALTFGTRAMAEERLKA-LKRAAIYVLRP--GL-PSL-----
>Candidatus_Scalindua_rubra_ODS34173_PVC 171 bp
RYGMVIDLRKCIGCNSCSVSCKVENDVPVSRSWVGTYPNVRRSFLPALCNNCENPICVQN
CPVNATWQREDGIVIVDPHRCIGCKYCIASCPYNVRHVNPIRKIVQKCQFCHHRVDAGLQ
PACVKSCPPWARIFGDLNDPNSEISKILAENATQVIKPEMGTDPRVFYIAA
>Candidatus_Scalindua_sp_HJO56542_PVC 171 bp
EPAVLVDVSKCAGCRGCQVACKQWNDLPRSVQ--GTYKSLRSFFRLHKCMHCTEPVCLDV
CPSQAIYRDETGAVVIDQEKCDGVGACGEACPW--Q-LDVMNRKSTKCNFCIDRIKDNKK
PACVNTCVGNALTFGKRAMAEERLEK-LKKDAVYVLKP--GL-PSM-----
>Candidatus_Scalindua_sp_MCP4252776_PVC 171 bp
EPAVLVDVSKCTGCRGCQVACKQWNDLPRSVQ--GTYKSLRSFFRLHKCMHCTEPVCLDV
CPSQAIYRDETGAVVIDQEKCDGVGACVEACPW--Q-LDVLNRKSTKCNFCIERIKDNKK
PACVNTCVGNALTFGKRTMAEERLEK-LKKDAVYVLKP--GL-PSM-----
>Candidatus_Sulfurimonas_baltica_WP_194368809 171 bp
QLGFLVDLHLCMGCKGCEIACKVENEVP--RLRVGTFPETKRTFTPLRCNHCENAPCERI
CPVSALHYLDNGIVNIDKERCIGCAGCVMACPYGAIYIDPQTQTADKCTYCAHRVASSMM
PACVVACPVQANIFGDLDDPKSNISKYIMKNQVQVRKPEKGTNPHHYYVGG
>Candidatus_Sulfurimonas_marisnigri_WP_194367141 171 bp
QLGFLVDLHLCMGCKGCEIACKVENEVP--RLRVGTFPETKRTFTPLRCNHCENAPCERI
CPVSALHYLDNGIVNIDKERCIGCAGCVMACPYGAIYIDPQTQTADKCTYCAHRIASSMM
PACVVACPVQANIFGDLDDPTSNISKYIMKNQVQVRKPEKGTNPHHYYVGG
>Candidatus_Tectomicrobia_bacterium_MBI3015469 171 bp
RYGMVIDLKTCIGCNACTMACKAEHATPIFYAKVGKFPAARRIFLPVLCNHCENPICREV
CPTGATYKRQDGIVLVDYDKCIGCRACMEACPYWARYYDP--GVVMKCNFCAHRVDQRVE
PACVQTCPTDCRIFGDLDDPTSEVSRLVAERKGRQLLAEKGLNPSVYYIE-
>Candidatus_Tectomicrobia_bacterium_MBI3016279 171 bp
RYGMVIDLDRCVGCNACTVACKAENGTPIFWQRMGRYPFARLEATPLPCMHCEEAACVKV
CPTGASSKRKDGLVLIDADKCIGCRYCMVACPYGARSFN-PAGKVEKCTLCSQRVDKKEE
PACVATCIAKARFFGDLDDPNSEVSQLIARKGGYQLLPEKGTKPQVYYVGG
>Carboxydothermus_hydrogenoformans_WP_011343411 171 bp
RYGMVIDLRTCVGCQACSAACATENQTPKWRTRVGEYPNTGRHFVPTICMHCEEPACLTI
CPSQATFRDENGSILVNYDTCLGCKACMAACPYGARYVY-KVVHIDKCTFCFDRVERGLE
PACVSTCPAHARIFGDLDDPHSEVARLVASGIAKPLRPDLNTKPKVFYIY-
>Carboxydothermus_hydrogenoformans_WP_011345439 171 bp
KYAMVIDMTKCAACQACTVACEAEWGLPEKFTRLGSFPNVRREFLLIQCQHCDNAPCIEV
CPTGATYKREDGIVLVDDKRCAGCKYCMVACPYQARVIN-EKGVPEKCRFCYHRVEQGKK
PACVSTCIGEARYFGDLDDPNDEIHRIIQQKQAKPLRGDLGTKPSIYYVR-
>Carboxydothermus_islandicus_WP_075864383 171 bp
KYAMVIDMTKCAACQACTVACEAEWGLPEKFTRLGKFPNVRREFLLIQCQHCDKAPCIEV
CPTGATYKREDGIVLLDDKRCAGCKYCMVACPYQARVIN-EKGVPEKCRFCYHRVEQGKK
PACVSTCIGEARYFGDLEDPNDEIHRIIHQKQAKPLRGDLGTKPSIYYVR-
>Carboxydothermus_islandicus_WP_075865080 171 bp
RYGMVIDLRTCVGCQACSAACATENQTPKWRTRVGEYPNTGRHFVPTICMHCEEPACLTI
CPSQATFRDENGSILVNYDTCLGCKACMAACPYGARYVY-NVVHIDKCTFCFDRVERGLE
PACVATCPAHTRIFGDLDDPNSEVAKLVASGIAKPLRPDLNTKPKVFYIY-
>Carboxydothermus_pertinax_WP_075858672 171 bp
KYAMVIDMTKCAACQACTVACEAEWGLPEKFTRLGSFPNVQREFLLIQCQHCDNAPCVEV
CPTGATYKRDDGIVLVDEKRCAGCKYCMVACPYQARVIN-EKGVPEKCRFCYHRVEQGKK
PACVSTCIGEARYFGDLDNPNDEIHRIIQEKQAKPLRGDLGTKPSIYYVR-
>Carboxydothermus_pertinax_WP_075859779 171 bp
RYGMVIDLRTCVGCQACSAACATENQTPKWRTRVGEYPNTGRHFVPTICMHCEEPACLTI
CPSQATIRDENGSILVNYDTCLGCKACMAACPYGARYVY-NVVHIDKCTFCFDRVERGLE
PACVATCPAKARIFGDLDDPNSEVAKLVAAGIAKPLRPDLNTKPKVFYIY-
>Chlorobiota_bacterium_NOX18756_FCB 171 bp
RYAMVIDLRKCVGCDACTVACRTEWDVPHSRTWVGEFPNVNATNWVAQCNHCDEPSCIPP
CPTGATFQKKDGSVVVDTELCIGCGFCVEACPYDARYVNPLTNKVDKCDFCEARLGEGLL
PACVTTCTGNAKFFGDLEDRNSVVYKKVRE--AWRNNENASIGPNVYYLGT
>Chloroflexi_bacterium_B3_Chlor_TKJ29903_terrabacteria 171 bp
RVAMLIDESRCMGCRGCQVACKQWNDLPETTQ--GSYPDLQWLFLTHGCFHCGQPACVHV
CPTGALKRDTEGIITVEPDLCNGCGYCSQFCPF--D-TDVLSGEGKKCNFCQDRVANGLL
PACVKTCPSGAFDFGDRAKGRARVEK-LNQNALYVLRP--GLNPEYYFLAR
>Chloroflexi_bacterium_MBI2288520 171 bp
YWGFVCDNEKCIGCGRCVVACKLENKVPYNRTWV---PNAKSFFVPKLCNQCDNPPCVTV
CPVGATYMTEDGVILIDQEHCIGCGYCLQACPYGARFFLPDKRVVDKCNWCYHRISKGIL
PACVEACPVKARVFGDLWDPESPVAKTLAAKRVYVLKPDLGTEPKVYYIGF
>Chloroflexi_bacterium_MBU2008741 171 bp
YWGFAIDTSKCIGCGKCVLACKQENHVPSYRTWV---PDAETFFVPKLCNQCENPPCVSV
CPVKATYTTKDGVILVDEKRCIGCKYCIVACPYGVRYLHPETKVADKCTFCYHRVVKGLQ
PACVQVCPTQARIFGDLRDPESPVTKLL-VESVQVLKPEYGTKPKVYYVRL
>Chloroflexi_bacterium_RBG_13_52_14_OGO01130_terrabacteria 171 bp
RWAMAIKLGACDGCRECIDACNSIHNVPDEIKWIIPYPE-KGLPVTVLCNHCDNPPCARV
CPTGATWKR-DGIVMMDYHRCIGCRFCMAACPYGSRFRDPKEGVVEKCNFCEERLAEGLL
PACVEAC-KKALVFGNLDDQNSEIRKLLSTNYIRR-KSELGTEPEVYYLI-
>Chloroflexi_bacterium_RBG_16_48_8_OGO18394_terrabacteria 171 bp
RYGFVIDVERCIDCRACLVACRAENNVEFTRIWVGGFPDLSQTYVPYNCMHCEEPPCVEV
CTSAATYKEETGLVLIDQEACIGCGLCVEACPYDVRYLDPKRGVVDKCNACAQRVEVGRE
PACVSTCLGHSRLFGDLNDPESEVSQALRERSQRLVTDDVDPGPNIYYING
>Chloroflexi_bacterium_RBG_16_50_9_OGO22061 171 bp
YWGFVCDNERCIGCGKCVVACKLENKVHYNRTWV---PNAKSFFVPKLCNQCDNPPCVTV
CPVGATYKTKDGVVLVDQEHCIGCRYCIQACPYGARYILPDTRVVDKCTWCYHRITKGLL
PACVEVCPAGARVFGDLEDPTSPVRRILSEKRVYVLKPELGTEPKVYYIGF
>Chloroflexi_bacterium_RBG_16_54_18_OGO29500_terrabacteria 171 bp
KYGFVIDISRCIDCRACLVACSVENSVPDTRIWVGEFPNLTRTFIPYNCMHCENPPCVDV
CVSRATFKQENGLVLVDQEACIGCGYCVEACPYDARYLDKERGVVDKCNGCIQRVEVGLP
PACVSTCLGGSRMFGDLNDPDSDVSQALKNSTLRLDDGKVDTDPNIYYINY
>Chloroflexi_bacterium_RBG_16_63_12_OGO44612_terrabacteria 171 bp
RYGFVIDISRCIDCRACLVACSAENNVGYTRIWVGEFPKLTRTFVPYNCMHCENPPCVEV
CVSGATYKKDTGLVLVDQEACIGCGYCVEACPYDARYLDRARGVVDKCTGCIQRVLVGQQ
PACVTTCVGKARLFGDLNDPNSEVSVALKNKAQRLDKNGVDTDPNIYFING
>Chloroflexi_bacterium_RBG_19FT_COMBO_62_14_OGO68053_terrabacteria 171 bp
RYGFVIDVARCIDCRACLVACRVENEVSHTRIWVGTFPDLAREFVPYNCMHCEHPPCIEV
CTSGATFKPDNGLVLVDQEACIGCGLCVEACPYDARYLDPTRGVVDKCTGCVHRVERGEE
PACVATCLGGARMFGDFNDPTSEVSQALARTQRQLVTDEVDPDPN------
>Chloroflexota_bacterium_GIL13209_terrabacteria 171 bp
RYAFVIDPARCIDCRACLVACRAEWNTPQTRIWVGVFPNLSQTFIPAQCHHCEDPWCVDA
CPTGATFKREDGLVLIDEEACIGCGLCVNACPYQARFRNAVTGKADKCSACFHRVEGGEM
PACVATCIGGARLFGDLNDPGSTVSQAIA-RAYRPITNEVNTQPMTLYLSP
>Chloroflexota_bacterium_HEC22119_terrabacteria 171 bp
RYAFVIDPRRCIDCRACLVACRAEWETPQTRIWVGEFPNLERQFIPFQCQHCENPWCVEA
CPTGATFQREDGLVLIDEEACIGCGFCVEACPYHVRFINSETGKADKCSGCFTRVDRGEL
PACVATCIGGARMFGDINDPESEVSKAIR-RRHRLITDQVDTGPMVFYLEE
>Chloroflexota_bacterium_HEM61870_terrabacteria 171 bp
RVAMLIDESICMACRGCQVACKQWNDLPETTQ--GTYPDRQWLFLTEGCFHCGNPACVEV
CPTGALKQDDLGIVTVETDLCNGCGYCTQFCPF--D-TDVLTGEGKKCTMCQDRVSNGLT
PACVKTCPAGAMDFGDRAKGHARVEE-LKANALYVLRP--GLNPQYWVIAR
>Chloroflexota_bacterium_MBI2909795_terrabacteria 171 bp
EKAILYDPSRCTACRGCQAACKQWWELPTTTN--GSYPDLNWLFTRRSCMHCTDAPCVTV
CPTGALYHHELGFVDLNKDLCIGCGYCREFCPF--S-GNALTATQKKCIFCRDRVSNGLE
PSCVKTCPPQALAYGDRAEGRKRVAA-LKKNALYVLSP--GLDPKVNYLVA
>Chloroflexota_bacterium_MBI3362776_terrabacteria 171 bp
KYGFVINVSRCIDCRACLVACRAENEVPHTRIWVGEFPELSQTFVPYNCMHCDEPPCVAV
CTSGATYKREDGIVVIDQEACIGCGYCLPACPYGVRYLNPTTGKTDKCNACVQRVEVGQQ
PACVATCLGGARMFGDLNDPNSEVSMALKNTA-RLVAPVTDTGPNVYYING
>Chloroflexota_bacterium_MBI3362992_terrabacteria 171 bp
RYGLVIDLRRCVGCEACTIACKQENHTPVAYAKVGEYPHVRRHFLPVLCNHCENPPCTEV
CPVGATWKRQDGIVVVDYDICIGCRYCIAACPYGARYFDPPIGNVRKCTFCLHRVARGEQ
PACVQTCMPRARIFGDLNDPDSEISRLVAERRGFRLKEELGTGPNVVYLE-
>Chloroflexota_bacterium_MBI3760518_terrabacteria 171 bp
KYGNVIDVSRCIDCRACLVACRAENEVPHTRIWVGEFPELSQTFVPYNCMHCDEPPCVAV
CTSGATYKREDGIVVIDQEACIGCGYCLPACPYGVRYLNPTTGKTDKCNACVQRVEVGQQ
PACVATCLGGARMFGDLNDPNSEVSMALKNTA-RLVAPVTDTGPNVYYING
>Chloroflexota_bacterium_MBI4199508_terrabacteria 171 bp
RWAMVIDPKQCEGCTDCMAACDKAHNVPHEVKWIEHFPE-RDRPILVLCNHCDNPPCVRV
CPTKATWKREDGVVMMDWHRCIGCKYCIVSCPYGSRFFDPKEGVVEKCNFCEERLAKGQR
PACVEAC-RKALVFGNLYDPASEVRELLRTRYIRR-KPELGTNPEIYYLV-
>Chloroflexota_bacterium_MBI4316090_terrabacteria 171 bp
RYGFVIDVSRCIDCRACLVACSVENQVGYTRIWVGDYPHLERAFVPYNCMHCDNPPCTQV
CVSGATYKADTGLVLVDQEACIGCGYCVDACPYSARYLDRERGVVDKCTGCTQRLQVNQQ
PACVATCVGRARMFGDLNDPNSEASLALKNNTQRLDPDGTHTGPNVYFING
>Chloroflexota_bacterium_MBI5291667_terrabacteria 171 bp
RYGFVIDVSRCIDCRACLVACSVENQVGYTRIWVGDYPHLERTFVPYNCMHCDNPPCTQV
CVSGATYKADTGLVLVDQEACIGCGYCVDACPYSARYLDRERGVVDKCTGCIQRLQVNQQ
PACVATCVGRARMFGDLNDPNSEASLALKNDTQRLDPDGTHTGPNVYFING
>Chloroflexota_bacterium_MBP1693872_terrabacteria 171 bp
KYGFVIDVSRCIDCRACLVSCSVENKVPHTRIWVGEWPNLSRTFVPYNCMHCDNPPCTEV
CVSRATYKPLNGLVLVDQEACIGCGYCVEACPYGARYLDKSRGVVDKCNGCIQRVSIGLE
PACVATCVGGSRMFGDFNDPTSSVSIALKNTSMRLDSGQIDTDPNIYYINY
>Chloroflexota_bacterium_MCL4489134_terrabacteria 171 bp
EIAILLDMSQCIGCRACQMACKEWNDLPVTTN--GSYPHLAWHFINQRCLHCTDAACVKA
CETGALEHNELGFVSYDPDACIGCGLCAQACPF--S-TAEFPSTIKKCTFCQDRVTNNLM
PACAKACPTGAIQFGERAQGKARAAR-LKQNAMYVLSP--GLNPQ-RARAQ
>Chloroflexota_bacterium_MCL4544449_terrabacteria 171 bp
HWVMVIDLRKCIGCQACTVACKSENQVPSFRTWVGQTQHIKVLNIPKLCNHCDNPPCVEV
CPVKATFKRADGLVLVDPRLCIGCGTCVNACPYGARYINPISHTADKCTLCVERIDRGLL
PACVTSCVGHARIFGDLNDPTSEVSQLISQYQVQVRKPEMGTDPQVFYVGL
>Chloroflexota_bacterium_MCL5947190_terrabacteria 171 bp
HWVMVIDLRKCIGCQSCTVACKSENGVPSFRTWVGQTQQIKVLNIPKLCNHCDEPPCVEV
CPVKATFKRADGLVLVDPRLCIGCGTCVNACPYGARYLNPVSRTADKCTFCVQRIDQGLL
PACVTSCVGHARIFGDLNDPTSEVSKLISQHQVQVRKPEMGTDPQVFYIGL
>Chloroflexota_bacterium_MDO9065812 171 bp
KYGLIIDLTKCVGCRACTVACQMQNELAERWLRVGKFPSVTKRFLTVQCQHCDKAPCIAV
CPVRANYKRPDGIVMIDEDRCVGCKYCMVACPYQARIFN-ERGVAQKCWLCYTRVEKGVA
PACVVACPGGARYFGDFDDPESEVSRLVMRGEAAKLRPDLATEPSLYYIR-
>Chloroflexota_bacterium_MDP3046983 171 bp
KYGLIIDLTKCVGCRACTVACQMQNELAERWLRVGKFPSVTKRFLTVQCQHCDKAPCIAV
CPVRANYKRSDGIVMIDEDRCVGCKYCMVACPYQARIFN-ERGVAQKCWLCYKRVEKGVA
PACVVACPAGARYFGDFDDPESEVSRLVVRRKAAKLRPDLATEPSLYYIR-
>Chloroflexota_bacterium_MEA3442966_terrabacteria 171 bp
K-AMLMDVTRCIGCRACQIACKQWHDLPHTTN--GTYPDLKWLFSKHQCMHCTDAACVKV
CPTGALKRDYFGFVTYERDKCSGCGYCIEFCPFDEH-ANKLLGTGLKCDFCFDRVSNGLE
PACAKACPTGAIKFGERREGRQRVMT-LKDDALYVFRP--DFNPEALTASV
>Chloroflexota_bacterium_RMF38212_terrabacteria 171 bp
KVAMLIDTSKCTGCRGCQVACKEWNDLPTTTN--GSYPDLRWLFFKEGCLHCTEAACVEV
CPTAAL-QHEMGFVSLDQDRCNGCGYCVEFCPF--G-INPLTGQGKKCTLCQDRVTNDLI
PACAKTCPANAIQFGDRAAAQKRVEE-LKINAIYVLRP--GLNPRINWLVQ
>Chrysiogenales_bacterium_TFH43680_chrysiogenota 171 bp
KWGMAIDLDKCTGCGACALACSQENNMPKRVSFLDRDPD--VCYIPKMCQQCENPPCVSV
CPVVATDVGD-GVVSQVWSRCIGCRYCQASCPYEARFWKDEKGTVVKCTFCSHIWAAGE-
PACVASCPMNAMVFGDLNDPDSELNRLIAKGRFRLV--AIDENPKVYYLTS
>Chrysiogenes_arsenatis_WP_027389594_chrysiogenota 171 bp
KYGMAIDLHKCAGCGACGLACKTQNNTDQNFNWAGKFPKVSYTMRPTLCNHCSDAPCVAA
CPVTAMYKKDNGITMHNEARCIGCGMCQNACPY-AQFINPQTGKAEKCIFCEHLVTKGSQ
PYCVQACPSSARIFGDLSDANSEISKAVKAYETHALADSEGTKPNVIYLRK
>Clostridia_bacterium_MBS3971150 171 bp
KFSMLIDPSRCTGCGACRIACQMQWQLPMAFNRLGSYPNVRQEIVPVQCQHCDNPPCLHV
CPTRATYKRSDGIVLVDHKKCIGCKYCMVACPYGVRTMD-EKHVPEKCKFCADYVVKGEM
PPCVGTCMNEVRVFGDVEDKNSRISSLMAKKSLYQLIPEKGTQPRIYYVKK
>Clostridia_bacterium_MBS4026755 171 bp
KFAMLIDASRCTGCGACRMACQMQWQLPMSFNRLGTYPMVKQEITPVQCMHCDNAPCIHV
CPTRATYKRSDGIVLVNHKKCIGCKYCMTACPYGARTLD-KKHIPEKCKFCADL---EQI
PACVTTCMCEVRAFGDVDDPNSKISKMLATNGVYQLLSEKGTKPRIYYLRK
>Clostridia_bacterium_MDK2822916 171 bp
---MLIDASRCTGCNACRIACQMQWQLPRYFNRLGIYPNAKWEIVPIQCMHCDNPPCRDV
CPTGATYKRTDGIVLIDSKKCIGCKYCLAACPYGVRQIN-ENGVPEKCRFCAEYIIEGIM
PPCTSTCMNEVRVFGDLDDPNSKISKLMAKKEVYQLLPEKGTKPRIYYVKK
>Clostridia_bacterium_NLC77976 171 bp
KYAMLVDAGRCTGCGACRIACQMQWQLPIAYNRLGTYPKVKWETTPVQCQHCDNPPCLHV
CPTGATYKRSDGIVLIDHKKCIGCKYCMVACPYGARTLD-EKMVPEKCRFCADYVVKGQQ
PPCVSTCMNEVRVFGDVEDPSSKISQLLAGESVYQLLPERGTQPRIYYVKR
>Clostridia_bacterium_NLL17510 171 bp
KYGMLIDAGRCTGCGACRIACQMQWQLPIAYNRLGTYPKVKWEITPVQCQHCDNPPCLHV
CPTGATYKRSDGIVLIDHKKCIGCKYCMVACPYGARTLD-EKMVPEKCRFCADYVVQGQQ
PPCVSTCMNEVRVFGDLEDPNSKINKLLATGSVYQLLPERGTQPRIYYVKR
>Clostridia_bacterium_NLT93981 171 bp
---MFIDLEKCIGCNACTMACIKENQLPITPNRVGED---REYYQPLLCMHCEKPVCADV
CPVKATYKREDGIVMQDNTKCIGCKYCMQACPYRVRMFNPKKGTVIKCTFCRHRIDAGNI
TACCDWCPTGARVFGDLNDPNSRISKLIERNGVQLL--EKLTEPQVYYGLI
>Clostridia_bacterium_NLW23816 171 bp
---MFIDLEKCIGCNACTMACIKENQLPITPNRVGDN---REYYQPILCMHCENPVCANV
CPVKATYKREDGIVVQDNTKCIGCKYCMQACPYRVRMFNPKKGTVIKCTFCKHRIDAGNI
TACCDWCPTGARVFGDLNDPESKILKLIQRNGVQLQ--EKLTEPQVYYGLI
>Clostridia_bacterium_NLW25263_bacillota 171 bp
NWAMVIDVNKLDDLEACIAACHKIHNVPEEIKWADTYLD-KNKKFLALCNHCENAACVRV
CPTKATFKN-EGIVMMDFHRCIGCRYCIAACPYGARFRDPEEGVVEKCNFCAERLAVGLQ
PACVEAS-KGGIIFGDLDDPNSEVRKALAAHHIQR-KTNLGTQPKVFYIV-
>Clostridia_bacterium_TDA69896_bacillota 171 bp
GNTVLIDTSLCTACRGCQVACKSWNELPKTVF--GSYPAFRWYFGKQQCMHCRDAVCVNM
CPVQAAHRTALGTVDIDTGKCIGCGICQTYCPF--K-VDKAAGKSRKCRLCFDRITNGLL
PACVQACPSGALSFGSRARARERAGR-LKQQAIYVLRP--GLEPKVQWAEG
>Clostridiales_bacterium_MBE6032667 171 bp
HYTLLIDLDKCTGCQACSVACKMENNVDVFWNRVGQFPD-EMFYFPNQCMHCEEPTCIEV
CPTKATYK-DTGVVLVDADRCFGCQYCIWACPYDAR-LNPNTKTVEKCIMCVHLLEKGEK
PMCVYTCTTQCRYAGDINDPDSEISQYLAKHKQFKIHPEFKNNPSVIYLMP
>Clostridiales_bacterium_PH28_bin88_KKM09599_bacillota 171 bp
---MVIDLRRCIGCEACGVACKVENGVPVYRSWVGKFPKVKNRFLPRLCNHCADPKCVSV
CPTGATFQREDGIVAINQEKCVGCGLCVKACPYNARFLHPEKKVVDKCTFCAHRVEEGMK
PACVNTCPAGARIFGDLNDPNSEVAKLVAGNKVQQFHPETGLKPQVFYIES
>Coriobacteriales_bacterium_MDR1184563 171 bp
QYTLLIDLDRCVGCKACQLACKVENNVDIFWTQMGEFP--DYFYFPKQCQHCENPLCVSV
CPTKATYQ-DEGIVLVDQDKCFGCQYCIWACPYGVR-LNKAKGMVEKCILCAGRVERGEL
PACVVGCEGDCRYFGDANDPLSDVSIYLAEHQAFRVHPEFGTKPSVIYLKP
>Coriobacteriia_bacterium_MBS5451193_terrabacteria 171 bp
RFGMLIDLSLCIGCNACAVACKEENDVPCFNTWVDAEGRVRRANVPKLCNHCENPACVEV
CPADATYAAEDGTVLVDVEKCIGCGACVQACPYGARYINPELNVAGKCTFCHHRSENGLL
PACVATCVSNARIFGDLNDPDSDISKRLAEVDTEVLLPDTGLNPCVYYVGL
>Coriobacteriia_bacterium_MBS5478427_terrabacteria 171 bp
RFGMLIDLSLCIGCNACAVACKEENDVPCFNTWVDAEGRVRRANVPKLCNHCENPACVEV
CPADATYAAEDGTVLVDVEKCIGCGACVQACPYGARYINPELNVAGKCTFCHHRSENGLL
PACVATCVSNARIFGDLNDPDSDISKRLAEVDTEVLLPDTGLNPCVYYVGL
>Cupidesulfovibrio_liaohensis_WP_167127120 171 bp
KWGMAIDLDKCTGCGACMVACQAENNIAKSLNWLGK-PE--VAYLPRPCMQCGKPSCVSV
CPVIATDKNEGGIVSQVYPRCIGCRYCMASCPYHARFFDPDKGVVEKCSFCHHRFVEGRD
TSCTEACPNGAIVFGDVNNPAHKVHDLVKGKYFRLL--RLGTDPQVYYISR
>Cupidesulfovibrio_liaohensis_WP_309541071 171 bp
KWGMAIDLDKCTGCGACMVACQAENNIAKSLNWLGK-PE--VAYLPRPCMQCGKPSCVSV
CPVIATDKNEGGIVSQVYPRCIGCRYCMASCPYHARFFDPDKGVVEKCSFCHHRFVEGRD
TSCTEACPNGAIVFGDVNNPAHKVHELVKSKYFRLL--RLGTEPQVYYLSR
>Cupidesulfovibrio_oxamicus_WP_196610500 171 bp
KWGMAIDLDKCTGCGACMVACQAENNIAKSLNWLGK-PE--VAYLPRPCMQCGKPSCVSV
CPVIATDKNEGGIVSQVYPRCIGCRYCMASCPYHARFFDPDKGVVEKCSFCHHRFVEGRD
TSCTEACPNGAIVFGDVNNPAHKVHELVKSKYFRLL--RLGTDPQVYYLSR
>Cupidesulfovibrio_sp_HK-II_WP_116308203 171 bp
KWGMAIDLDKCTGCGACMVACQAENNIAKSLNWLGK-PE--VAYLPRPCMQCGKPSCVSV
CPVIATDKNEGGIVSQIYPRCIGCRYCMASCPYHARFFDPDKGVVEKCSFCHHRFVEGRD
TSCTEACPNGAIVFGDVNNPAHKVHDLVKSKYFRLL--RLGTEPQVYYLSR
>Cupidesulfovibrio_sp_SRB-5_WP_015946315 171 bp
KWGMAIDLDKCTGCGACMVACQAENNIAKSLNWLGK-PE--VAYLPRPCMQCGKPSCVSV
CPVIATDKNEGGIVSQVYPRCIGCRYCMASCPYHARFFDPDKGVVEKCSFCHHRFVEGRD
TSCTEACPNGAIVFGDVNNPAHKVHDLVKGKYFRLL--RLGTDPQVYYISR
>Cupidesulfovibrio_termitidis_WP_035068299 171 bp
KWGMAIDLDKCTGCGACMVACQAENNIAKSLNWLGK-PE--VAYLPRPCMQCGKPSCVSV
CPVIATDKNEGGIVSQVYPRCIGCRYCMASCPYHARFFDPDKGVVEKCSFCHHRFVEGRD
TSCTEACPNGAIVFGDVNNPAHKVHELVKSKYFRLL--RLGTDPQVYYLSR
>Deferribacter_autotrophicus_WP_149267206 171 bp
KWAIVLDDSKCIDCKACTVACKMENHVPFYRNWVSEFPMIKRMFRPSQCQQCENPPCVHV
CPTRASYQTEDGVVLVDHEKCILCKYCMTACPYDARYVNEEIEAIDKCTFCYHRLAEGRI
PACVETCPPKVRVFGDLNDPDSEVSKLVKMHDTEVLKPEKGTKPKLIYIKR
>Dehalococcoidales_bacterium_MDA8217758_terrabacteria 171 bp
RLAMVVDPAKCGDCTDCITACNTAHNVPHEIKWIEDYAT-KELPIVVMCNHCGNPPCTRV
CPTQATWKRSDGIVMYDMHRCIGCRFCMAACPFGARFEDPQSGVVEKCNFCEERLARGEI
PACVEAC-KQALAFGDLEDPNSEVRKLLAEHYVRR-KPQLGTQPQVYYIV-
>Dehalococcoidales_bacterium_MDP2729474 171 bp
YWGFIVDNEKCIGCGRCVRACKLENKVPYNRTWV---PEAKSFFVPKLCNQCDNPPCVTV
CPVGATYMTKDGVILIDQEHCIGCGYCIQACPYGARFFLPEERVVDKCTWCYHRIQKGLA
PACVEVCPVGARIFGDLRDPNSQVRKILAEQRVYVLKPDLGTEPKVYYIGF
>Dehalococcoidia_bacterium_CG2_30_46_19_OIP25938_terrabacteria 171 bp
K-AMLVDVSKCIGCRSCQVACKQWHDLPSTKQ--GTYPELRWLFRKHQCMHCTEASCVEV
CPTGAVAH-HDEFVEINQEWCIGCGYCVTACPF--H-REPPKGTARKCVFCIDRVTNGLE
PACAKACPTGAIQFGEREAAHRRVQT-LIENALYVLRP--NLNPEVFWLFF
>Dehalococcoidia_bacterium_MBC8512084_terrabacteria 171 bp
DKAILYDSSKCTACRGCQVACKQWWELPKTIN--GTYPDLDWIFTRESCMHCTDAACVKV
CPTKALYYHPSGFVAYNADLCSGCGYCVEFCPF--K-GNDITGIRKKCRACIDRITNGYE
PACVKTCPTDALIFGDRAIGKKRVQE-LQKLAMYVLAP--GLHPDVNYLVA
>Dehalococcoidia_bacterium_MCD6568221_terrabacteria 171 bp
K-AMLNDVTMCIGCRACQIACKQWHDLPKTHN--GTFPDLKWLFSKHQCLHCTEASCVDV
CPSGALKRDHFGFVTYNENRCTGCGYCVEFCPFDEH-VSKLLGTGKKCDFCCDRVSNGLE
PACAKVCPTGAIKFGERMEGRERVAA-LKTDALYVLKP--DFNPQALTASV
>Dehalococcoidia_bacterium_MCJ7807424_terrabacteria 171 bp
KWAMVVKLENCDGCTDCIDACHSIHNVPDEIKWIDPYPE-KEEPVLVLCNHCENPPCTRV
CPVKATWKR-DGIVMMDFHRCIGCRFCMSACPYGSRFRDPKEGVVEKCNFCEERLREGLL
PACVEAC-EKTLVFGNLEDPNSEVSKLISSNYLRR-HSGLGTAPKVYYLR-
>Dehalococcoidia_bacterium_MCK4965365_terrabacteria 171 bp
RWAMVVNLKACDGCRECIDACHRIHNVPDEIKWIIPYRE-KDSPALVFCNHCDNPPCVSV
CPTKATWKR-DGIVMMDYHRCIGCRYCMAACPYGSRFRDPSEGVVEKCNFCQERLAQGLL
PACVEAC-PRSLVFGDLGDPGSEVRKILRSYHIRR-KPSLGTKPEVYYLV-
>Dehalococcoidia_bacterium_MDR9458786_terrabacteria 171 bp
KWAMVVKLENCDGCTECIDACHSIHNVPDEIKWIDPYPE-KEEPVLVLCNHCENPPCTRV
CPVKATWQR-DGIVMMDFHRCIGCRFCMSACPYGSRFRDPKEGVVEKCNFCEERLREGLL
PACVEAC-EKTLVFGNLEDPNSEVSKLISSNYLRR-HSGLGTAPKVYYLR-
>Dehalococcoidia_bacterium_NOQ43639_terrabacteria 171 bp
KLAMVVKLENCDGCTDCIDACHSIHNVPDEIKWIDPYPE-KEKPVLVLCNHCDNPPCTRV
CPVKATWKR-DGIVMMDFHRCIGCRFCMSACPYGSRFRDPKEGVVEKCNFCAERLREGLI
PACVEAC-EKALVFGDLEDPNSEVSELISSNYLRR-HSGLGTEPKVYYLR-
>Deinococcota_bacterium_NBC95124_DST 171 bp
KMGLVIDLDTCVGCHACVVACKGWNDRATFLNRV---PE-QLVHFPKSCLHCEDAPCVTV
CPTGASYKREDGIVLVNEDDCIGCGLCAWACPYGAR-MDADAGVMKKCTLCVDRIEADRV
PACVRTCPAGARHFGDLADPESDVSRLVAERG-MDLMPEQETRPVNKYLPP
>Deltaproteobacteria_bacterium_HDZ91387_myxococcota 171 bp
QYAMVIDLDRCVGCHACALACRAEWNIPYHRNWVG--PDKSFTFFPGLCNHCDHPVCVDV
CPADATFKDPSGIVLIDKERCLGCGACVEACPYGARYLNEDP-KADKCTFCVERLEHGEV
PACVKSCIVDARIFGNLSDKNSEVYRLVKK--AKRLTSEVDIGPNVYYIGK
>Deltaproteobacteria_bacterium_HGW-Deltaproteobacteria-8_PKN09821 171 bp
KLAMVIDSAKCIDCKGCVAACKQANGVSVWRNWI---PPLHGHFQPGACMHCDEPTCIQA
CPTGATYKSADGTVVIDPRLCIGCGNCIKACPYGARFRDPVKRIADKCNYCPERRAAGLA
PACVDTCPTKARVFGDINDPNSDAAKLLAANQVRVIK-GKDTKPNMYYIAS
>Deltaproteobacteria_bacterium_HIJ79129_myxococcota 171 bp
---MIIDLDKCVGCHACAIACKAEWEVP--RNWVG--PSNASTYYPGLCNHCDEPACVGL
CPVDATWKDPDGTVQIDKERCVGCGACADACPYTARYIND--PKADKCTFCVERRDQGLD
PACVQTCLAGARIFGDLNDPQSEVAKYVKN--AAKLESNVKIGPNVRYYGN
>Deltaproteobacteria_bacterium_MBE0607226_myxococcota 171 bp
RVGFLVDTSRCIACRSCQVACKAWNHMDKTVE--GSYTDLKWLFMNDRCVHCGDAGCMKV
CPPGALYRTD-GIVVFDKEKCISCKYCVSACPF--R-YGA-DDKVTKCHLCFDRVGAGRL
PACALACPTQTLQFGGRAKAKGA--------KVYALKP--GLNPTIHYVTF
>Deltaproteobacteria_bacterium_MBI2354602_myxococcota 171 bp
RKGFLVDTSRCIGCRSCQVACKQWNKLEKTAN--GSFRDLSWRFLNERCMHCGDAGCMKV
CPPGALYRTD-GIVAYNKERCISCKYCVAACPF--R-YDG-EDKVSKCNLCLDRVGGGMA
PACAKACPTETLKFGKRARAKSA--------KVYALPP--GLSPSIHYVTI
>Deltaproteobacteria_bacterium_MBI4792562_myxococcota 171 bp
QYGMIIDLNRCVGCHACTIACKAEWDVP--RNWVG--PANASTYYPGLCNHCNEPSCVPV
CPADATYKDPNGTVQIDQERCLGCGACADACPYGARYVNTNEGIADKCTYCMPRVEQGLE
PSCVQTCLANARIFGDLDDPDSEVAGYVKK--AIGLTSAVNIGPNSRYYGN
>Deltaproteobacteria_bacterium_MBI4793530_myxococcota 171 bp
RKAILVTPEVCIGCRACQVACKSWNQLPKTKN--GTYPDLRWLFVSRRCMHCDDAGCMKI
CPPGALYRTE-GAVAFDRDKCIGCKLCVNACPF--R-YDA-DGKVTKCHLCFDRIGAGMQ
PACVKTCPTGALRFGDRSTAKKD--------GVYAFEP--GMDPAIHYLAV
>Deltaproteobacteria_bacterium_MBI5419946_myxococcota 171 bp
RMGFLIDTSRCIGCRSCQVACKQWNKLEKTAN--GTYGDLKWFFLSERCVHCGDAGCMKV
CPPGALYRTE-GFVAFNKEKCIACKYCVSACPF--R-YGA-DEKVSKCHLCSDRIGVGMA
PACAKACPTQTLQYGPRAKSKAS--------KLYVLKP--GLNPAIHYVTI
>Deltaproteobacteria_bacterium_MBI5483272_myxococcota 171 bp
RKGFLVDTARCIGCRSCQVACKQWNKLDKTAN--GTFRDLTWRFLNERCMHCGDAGCMKV
CPPGALFRTD-GIVGFNKDKCISCKYCVSACPF--R-YGA-DDKVSKCNLCLDRVGGGMS
PACAKACPTEALKFGKRDKAKAA--------KAYALPP--GLSPSIHYVTI
>Deltaproteobacteria_bacterium_MBI5556419_myxococcota 171 bp
RKAILVTPEVCIGCRACQVACKSWNQLPKTKN--GTYPDLRWLFVSRRCMHCDDAGCMKI
CPPGALYRTE-GAVAFDRDKCIGCKLCVNACPF--R-YDV-EGKVTKCHLCFDRIDAGMQ
PACVKTCPTGALRFGDRSTAKKD--------NIYAFAP--GMDPAIHYLTV
>Deltaproteobacteria_bacterium_MBI5558797_myxococcota 171 bp
QYGMIIDLNRCVGCHACAIACKAEWEVP--RNWVG--PAKAATYYPGLCNHCNEPSCVPA
CPADATYKNPNGTVQIDRHRCLGCGACAHACPYGARYINPNEGIADKCTYCLPRVEQGLE
PACVLTCLANARIFGDLDDPDSEVSRYVSK--AIGLTSAVHIGPNSRYYGN
>Deltaproteobacteria_bacterium_MBI5905425_myxococcota 171 bp
RTGFLIDTSRCIGCRSCQVACKEWNRLEQTTQ--GAYRDLSWKFVNERCLHCGDAGCMKV
CPPGALFRTE-GLIGYDKEKCISCKYCVSACPF--R-YGA-DEKVSKCNLCLDRVGAGMV
PACAKACPTQTLQYGGRAKAKAS--------KLYALKP--GLDPTIHYVTF
>Deltaproteobacteria_bacterium_MBK5094264_myxococcota 171 bp
RMGFLVDTTRCIGCRSCQVACKEWNKLEKTFQ--GSYPDLNWLFMNERCVHCGDAGCMKV
CPPGALYRTD-GIVGFNKEKCIGCMYCVYACPF--R-YGE-DKKVSKCHLCLDRIGAGMT
PACAKACPTQTLQYGGRASAKAA--------KLYVLAP--GLNPSIHYVTF
>Deltaproteobacteria_bacterium_MBM4328688 171 bp
RYGIAIDTTKCIGCHACQVACQNHNNLEEQFNWIGKHPSFSHEFIPVQCNHCEKAPCQRV
CPTGAIYTTPEGIVYIRKERCVGCKYCIEACPYKVRILD-GDGIVTKCWLCIDLVRKGGE
PACVTTCPNQVRVFGDLADPKSRVSKFIARHRAQPLRPDLNTVPRIFYKRS
>Deltaproteobacteria_bacterium_MBM4349879 171 bp
RYGMFIDATKCVGCHACRVACQNQNELPENFNRIGRFPNFNREFLPVQCQHCDNPPCLKV
CPTGATYKREDGVVLVDEKRCVGCKYCMVACPYSVRVIS-EHGVVEKCRFCIEMVEKGKQ
PACVTTCMTKTRTFGDLNDPKSEVSAKIGKYRAKTLRADLNTKPSLYYRKA
>Deltaproteobacteria_bacterium_MBN2123447 171 bp
RYGLLVDLSRCIGCYSCVVGCKNWHRIDKGRIRLGTYPDVSRWVMPLMCMQCDRPPCVSV
CPTRAGYRRDDGIVTIDPEKCVGCELCTFACPYGARTMRGDSPVADGCDLCANRVDEGLE
PYCVESCPMDALVFGDLDDPGSPIRKAIDFE-AEPLFKKFKTRPKVYYANI
>Deltaproteobacteria_bacterium_MBT8333770 171 bp
QYAMLIDLRKCVGCGACALACKTENNTSQTYNWAGTFPNTQFRTLPVLCNHCSNAACVEA
CPVEAMYKTEDGITMHNNERCIGCRACQEECPYYGEYFNPQTNIVEKCILCDHRLKNNEL
PACVEACPSGARVVGDIADSGSEAAKLLKKYEHFVLLPDEGTKPNVYYIRK
>Deltaproteobacteria_bacterium_MBT8334037 171 bp
QYAMVIDLRKCVGCGACALACKTENNTSQTHNWAGKFPATQYRTLPVLCNHCSNAPCVEA
CPVEAMFKTPEGITMHNDERCIGCRACQEACPYFGEYFNPQTNIVEKCILCDHRLKNDEL
PACVDACPSGARVVGNIEDGNSEAAKLLKKYKHFVLQQDEGTKPNVYYIRE
>Deltaproteobacteria_bacterium_MBW1636828_myxococcota 171 bp
QYGMIIDLERCVGCHACTIACKAEWEVP--RNWVG--PAMASTYYPGLCNHCAEPVCVPE
CPADATWKDPDGTVQINKARCLGCGACADACPYNARYVNPDDGKADKCTYCKPRVDAGGV
PACVQTCITGARIFGDLDDPESEVSKYVKK--AKGIEPGGNLGPNSRYYGK
>Deltaproteobacteria_bacterium_MBW1669363 171 bp
RYGLLIDVSRCIGCSGCVVGCKNWHGIPEGRIRLGVYPQISRWVFPLMCMQCDYPPCVSV
CRYQASYVGSDGIVAVDKDKCVGCELCTFACPYGARVMRNGGKVADSCDFCIERIREGVE
PYCVSTCPTGAFVFGDIDDPQSEIFKRIKET-ARALKKKFRTKPKVFYAGP
>Deltaproteobacteria_bacterium_MBW1716827 171 bp
RYGIYVDVKRCIGCYSCVVGCKNWHQIEGSRIRIGRYPDITRWVFPIFCMQCESPPCVEV
CPEEATYKREDGIIVIDEAKCIGCGACVEACPYAARYIDEAQQKARKCDFCADRVDEGLI
PLCIDACPGEALLFGDLDDPNSPITKLINSQ-TITLLPNEKTKPNVYYGVL
>Deltaproteobacteria_bacterium_MBW1728185_myxococcota 171 bp
RWAMVVDTRKIEDLKPMIEACHKIHNVPHEIKWIEEFPT-KHLPFLTLCNHCQNPACVRV
CPTKATFKR-DGIVLMDFHRCIGCRFCMAACPYGSRFRDPKEGVVEKCNFCAERLAVGRM
PACVEAS--GVLTFGDLDDPESEVRKLLKANYIRR-KPALGAGPSVFYII-
>Deltaproteobacteria_bacterium_MBW1791752_myxococcota 171 bp
QYAMVIDLNRCVGCHACTIACKAEWDVP--RNWVG--PSNASTYYPGLCNHCNEPACVEV
CPADATWKDPDGTVQIDKPRCLGCGACADACPYGARYVNP--GIADKCSFCKPRVDKGLE
PACVQTCLAEARIFGDLDDPKSAVSEYVKK--AKGLISAVSIGPNVLYFGN
>Deltaproteobacteria_bacterium_MBW1827253_myxococcota 171 bp
RWGMVIDTRKLEDLAPMIEICDKIHNIPHEIKWLEEFPM-KHMSFLTLCNHCEKAPCVRV
CPTKATFKR-DGIVLMDFHRCIGCRFCMAACPYGSRFRDPKEGVVEKCNFCAERLAVGKM
PACVEAS--GALTFGDLDDSESEVRKVLRSNYIRR-KPALGTGPSVFYIV-
>Deltaproteobacteria_bacterium_MBW1892177_myxococcota 171 bp
HWGMVIDTRKIDDLYPIISACHKIHNVPHEIKWITKYPG-KDLPFLVLCNHCEEPSCVQA
CPTKATFKR-DGIVLMDFHRCIGCRFCMAACPYGSRFRDPEEGVVEKCNFCAERLAVGKE
PACVEVS--GIIAFGDLGDPESGVRKLLASNYIRR-KQGLGTGPSVYYIV-
>Deltaproteobacteria_bacterium_MBW1925042 171 bp
KYYLFQDAKKCIGCHSCEVICKSNKDLP------PKVLTIAYIF--MPCFHCEDPWCVAA
CPTGAMQKRKDGIVFVDHELCVGCKTCMSACPW--Q-WNPEAGKVVKCDYCMERIDQGLK
PACVTVCTTDCLHFGTTPIRRQRYAR------------------AM--ASL
>Deltaproteobacteria_bacterium_MBW1966923_myxococcota 171 bp
QYAMVIDLDRCVGCHACALACRAEWNIPYHRNWVG--PDKSFTFFPGLCNHCDHPVCVDV
CPADATFKDPSGIVLIDKERCLGCGACVEACPYGARYLNEDP-KADKCTFCVERLEHGEV
PACVKSCIVDARIFGNLSDKNSEVYRLVKK--AKRLTSEVDIGPNVYYIGK
>Deltaproteobacteria_bacterium_MBW2054945_myxococcota 171 bp
RWAMVIDTRKIEDLKPMIEACHKIHNVPHEIKWIEDFST-KHLPFLTLCNHCENAACVRV
CPTKATFKR-DGIVLMDFHRCIGCRFCMAACPYGSRFRDPKEGVVEKCNFCAERLAVGKM
PACVEAS--GVLTFGDLDDPESEVRKLLKTNYIRR-KPALGAGPSVFYII-
>Deltaproteobacteria_bacterium_MBW2095415 171 bp
TYGLLIDVSKCTGCRSCVVGCKNWHDIPHGRIRLGEYPDVSRWIFPVMCMQCAYPPCVSV
CRYDAGFIDEHGIVSVNLKKCVGCELCTLACPYGQRHMGQKGKVAKGCDFCMDRVREGQQ
PYCVETCPTDALIFGDLDNPQSTISTLIQQE-AQPLKKKFRTRPKVFYANL
>Deltaproteobacteria_bacterium_MBW2099808_myxococcota 171 bp
RWGMVVDTRKLEINAKIIEACHSIHNVPHEIKWIDGYPT-EGLPFLVLCNQCKDAPCVRA
CPTKATFQR-DGIVMMDFHRCIGCRFCMAACPYGSRFRDPEEGVVEKCNFCAERLAVGKM
PACVEVS--GALTFGDLEDPESDVRKLLETNYIRR-KQALGTGPSIYYIV-
>Deltaproteobacteria_bacterium_MBW2340534 171 bp
RYGLFIDLSRCIGCCSCVVACKNYHGIPDGRIKIGEYPEVERWTFPLMCMQCEYPPCVSV
CRYNASHKTDNGIITVDHDKCIGCELCTLACPYGVRVMRGEENVADSCDLCLDRVIAGED
PYCVQACPTGAMVFGDLDDPESEVSRSIRRE-ASPIMEKYRTKPKILYANM
>Deltaproteobacteria_bacterium_MBW2597947_myxococcota 171 bp
RWAMVIDTRKIEDLKPMIEACHKIHNVPHEIKWIEEFST-KHLPFLTLCNHCENAACVRV
CPTKATFKR-DGIVLMDFHRCIGCRFCMAACPYGSRFRDPKEGVVEKCNFCAERLAVGKM
PACVEAS--GVLTFGDLDDPESEVRKLLKTNYIRR-KPALGAGPSVFYII-
>Deltaproteobacteria_bacterium_MBW2602779_myxococcota 171 bp
RWGMVIDTRKLEDLKPMIEICDKIHNVPHEIKWIEEFPM-KHLPFLTLCNHCEEAPCVRV
CPTKATFKR-DGIVLMDFHRCIGCRFCMAACPYGSRFRDPKEGVVEKCNFCAERLAVGKI
PACVEVS--GALIFGDLDDPESEIRQVLRNNYIRR-KPALGTGPSVFYIV-
>Deltaproteobacteria_bacterium_MBW2620369_myxococcota 171 bp
RWGLVIDTRKIEDLKPMIEVCDKIHNIPHEIKWIEEFPT-KHLPFLTLCNHCKNAPCVRV
CPTKATFKR-DGIVLMDFHRCIGCRFCMAACPYGSRFRDPKKGVVEKCNFCAERLAVGKM
PACVEAS--GALTFGDLDDPESEVRNLLRNNYIRR-KPALGTGPSVFYII-
>Deltaproteobacteria_bacterium_MBW2632227_myxococcota 171 bp
RWAMVIDTRKFEDLEPIIEPCNKIHNIPHEINWIDEFTD-KHLPFLVLCNHCENPACVRA
CPTKATFQR-DGIVLMDFHRCIGCRFCMAACPYGSRFRDPEKGVVEKCNFCAERLAVGKM
PACVEAS--GALVFGDLDDPDSEVRELLKNNYIRR-KTHLGAGPAIYYIV-
>Deltaproteobacteria_bacterium_MBW2711896_myxococcota 171 bp
RWALVIDTRKFEDLKPMIEACHKIHNVPHEIKWIEEFPT-EHLSFLTLCNHCEKPACVRA
CPTKATFKR-DGIVLMDFHRCIGCRFCMAACPYGSRFRDPKKGVVEKCNFCAERLAVGKI
PACVEAS--GALTFGDLDDPGSDVRKMLRNNYIRR-KPALGAGPSVFYIV-
>Deltaproteobacteria_bacterium_MCD6186416_myxococcota 171 bp
RWGMVIDTRKFEDLEPIVEACHSIHNVPHEIKWIEEYTD-KHLPFLVLCNHCDDPPCVRA
CPTKATFKR-DGIVMMDFHRCIGCRFCMAACPYGSRFRDPEHGVVEKCNFCAERLAVGKM
PKCVEAS--GAIAFGDLDDPESTVRKLLKENYIRR-KPSLGTHPSVFYIV-
>Deltaproteobacteria_bacterium_MCD6261808 171 bp
RYGMVIDLDKCTGCGTCMVACAAENNVSRSITWMGK-PE--VCYFPRPCMQCEHSPCVSV
CVATATEIDETGIVSQIYTRCIGCRYCQAACPYHARFWDPERGVVEKCTFCHHRYAEGR-
TACAEACPAQAITFGDLNNPDHAVSKLIKSPYFRLL--RLNTKPKVYYLSK
>Deltaproteobacteria_bacterium_MCD6272285_myxococcota 171 bp
RWGMVIDTRKFEDLEPIIKACHLTHNVPHEIKWIEEYTD-KHLPFLVLCNHCDDPPCVRA
CPTKATFKR-DGIVLMDFHRCIGCRFCMAACPYGSRFKDPEHGVVEKCNFCAERLAVGKM
PKCVEAS--GAIAFGDLDDPDSTVRILLKENYIRR-KPSLGTHPSVFYIV-
>Deltaproteobacteria_bacterium_MCL5965624_myxococcota 171 bp
RMGVLIDTSRCIGCRSCQVACKEWNKLAKTAQ--GSYRDLKWLFLNERCLHCGDAGCMKV
CPPGALYRTE-GFVAHDKGKCISCKYCVSACPF--R-YGA-DEKVAKCNLCFDRIAGGMI
PACAKACPTETLRYGPRAKAKAS--------KLYALTP--GLRPAIHYVTT
>Deltaproteobacteria_bacterium_MCX5861504 171 bp
RYAIAVDTTKCIGCHACRVACQNQNDLREAFNWIGKFPSFGSEFVPVQCNHCENAPCQRV
CPTGATYTTSDGVVLVNPKTCVGCKYCMEACPYKARIIK-HEGIVDKCRFCIEMVREGGT
PACVTTCPTQVRVFGDLDDPTSEISKFVAEHRAQPLRPDLGTHPKIFYKRS
>Deltaproteobacteria_bacterium_MCX5864623_myxococcota 171 bp
QYGMIIDLEKCVGCHACAIACRAEWEVPRRRNWVG--PSKASTYYPGLCNHCDKPACVAV
CPADATWKDPNGTVQIDKERCLGCGACADACPYSARYVNE--PKADKCTFCVERVAQGLE
PACVQTCLARARIFGDLSDPNSEVAKYVQK--AVKLESKVKIGPNVRYYGN
>Deltaproteobacteria_bacterium_MCX5871194_myxococcota 171 bp
QYGMIIDLERCVGCHACAIACKAEYEVP--RNWVG--PSKASTYYPGLCNHCAKPPCVDV
CPADATWKDPNGTVQIDKSRCLGCGACRDACPYGARYVNPDDGKADKCTYCMPRVEAGLI
PACVQTCITNARIFGDLDDPKSDVAQYVKK--AKGLEPGASIGPNSRYYGK
>Deltaproteobacteria_bacterium_MCX5874443 171 bp
RYGIAIDSTKCIGCHSCRVACQNQNGLEETFNWIGRYPSYGKEFVPLQCNHCTNAPCQRV
CPTGATYSSPEGVVLVNPKTCVGCKYCMEACPYKMRIIS-HLGIVEKCRLCIDLVREGGT
PACVTTCPTQVRVFGDLDDPNSRISKFIAETGAQPLRPDLGTIPKIFYKRS
>Deltaproteobacteria_bacterium_MCX5876289_myxococcota 171 bp
QYGMIIDLEKCVGCHACAIACRAEWEVPRRRNWVG--PSKASTYYPGLCNHCDKPACVAV
CPADATWKDPNGTVQIDKERCLGCGACADACPYSARYVNE--PKADKCTFCVERLAQGLE
PACVQTCLARARIFGDLNDPNSEVSKYVKK--AVKLESKVKIGPNVRYYGN
>Deltaproteobacteria_bacterium_MDA8178069_myxococcota 171 bp
RVGFLVDTSRCIGCRSCQVACKAWNHMDKTVE--GSYTDLKWLFMSERCVHCGDAGCMKV
CPPGALHRTE-GIVVYDKEKCISCKYCASACPF--R-YGA-DDKATKCNLCFDRVGAGKL
PACAQACPTQTLQFGGRAKAKGA--------KVYALKP--GLDPSIHYVTY
>Deltaproteobacteria_bacterium_MDD3553513_myxococcota 171 bp
QYAMIIDLNRCVGCHACAIACRAEWDVP--RNWVG--PAQSYTYYPGLCNHCKDPACVKV
CPADATWKDPTGAVLIDKNHCIGCGMCVEACPYGARYLNE---KADKCTFCVERLEKGLE
PACVQTCLAKARIFGDMNDSNSEVAQYIKK--AKGITSAVNIGPNVYYYGK
>Deltaproteobacteria_bacterium_MDD3553905 171 bp
KYMIYLNSKRCIGCHGCEVHCKTNKKLP------PILSHEEFQF--RSCYHCEDPYCVPV
CPTGAMQKRQDGIVFVDQEKCIGCMACAGACPW--Q-YNSETGKAIKCDYCMDRVDAGLK
PACVTKCATHALKFVTL----------------------------------
>Deltaproteobacteria_bacterium_MDL1962895_myxococcota 171 bp
KWGMVIDTTKFEDLAPIIEACHKIHNVPHEIMWLDEYTH-KHLPFLVLCNHCEKPACVRA
CPTKATFKR-DGIVLMDFHRCIGCRFCMAACPYGSRFRDPKEGVVEKCNFCAERLAVGKM
PACVEAS--GAITVGDLDDPESEVRELLRTNYIRR-KPDLGAGPSVYYIV-
>Deltaproteobacteria_bacterium_MDL1981838_myxococcota 171 bp
RWGMVIDTRKFEDLDPIIEACHKIHNVPHKIMWLDEYTH-KHLPFLVLCNHCEKPACVRA
CPTKATFKR-DGIVLMDFHRCIGCRFCMAACPYGSRFRDPKEGVVEKCNFCAERLAVGKM
PACVEAS--GAITVGDLDDPESEVRELLRSNYIRR-KPDLGAGPSVYYIV-
>Deltaproteobacteria_bacterium_NCO50802_myxococcota 171 bp
RKAFLIDTTRCTACRSCQVACKQWNKLTDTVN--GSYPDLRWLFINRRCQHCADAGCVKV
CPAGALYHTD-GLVGFNQDKCIECHYCVNGCPF--R-YDS-KQKITKCHACIDRVQNGLL
PACVKACPTQTLQFGDRAGAKAA--------KLYVLEP--RLNPAIHYVTV
>Deltaproteobacteria_bacterium_NOY13326_myxococcota 171 bp
RKAFMIDSSRCTACRSCQVACKQWNKLPAAIN--GSYPSLKWLFLNQRCLHCGEAGCLKV
CPTGALFRTE-GLIGFNKDKCISCKYCVNGCPF--R-YDA-QGKITKCHGCIDRVAAGLQ
PACVKACPTGSLKFGDRSEAELT--------LMYLLKP--RLNPNIHYVTV
>Deltaproteobacteria_bacterium_PIE69264_myxococcota 171 bp
QYGMIIDIDRCVGCHACTIACKAEWEIP--RNWVG--PEMSYTYYPGLCNHCDLPPCVDA
CPADATWKDPNGTVQIDKKRCIGCGACAEACPYNARYINPDEGKADKCTYCMPRVAEGLT
PSCVQTCLAHARIFGDLDDPESEVAKYVKK--AVGLTSKVQIGPNGLYYGT
>Deltaproteobacteria_bacterium_PXF58565_myxococcota 171 bp
QYAMVIDLNRCVGCHACAVACRAEWGVPYHRSWLG--PAMSYTYFPGLCNQCDNPVCVPV
CEADATYKHPTGAVLIDQDRCIGCEMCVEACPYGARYMDYEP-KADKCTFCMERVEHGEV
PACVKTCLAGARIFGDLHDKKSEVYDLVNK--GIRLTSEVDIGPNVYYIGN
>Deltaproteobacteria_bacterium_RBG_16_49_23_OGP73328 171 bp
RYGMFIDATKCVGCHACRVACQNQNELPENFNRIGRFPNFNREFLPVQCQHCDNPPCLKV
CPTGATYKRKDGVVLVDDKKCVGCKYCMVACPYSVRVIS-EHGVVEKCRFCIEMVEKGKE
PACVTTCMTKARTFGDLNDPNSEVSKKIGKYKAKTLRADLNTKPSLYYRKT
>Deltaproteobacteria_bacterium_RJP25860_myxococcota 171 bp
RTGFLIDTSRCIGCRSCQVACKEWNRLEKTTQ--GAYRDLSWKFVNERCLHCGDAGCMKV
CPPGALFRTE-GLIGYDKEKCISCKYCVSACPF--R-YGA-DEKVSKCNLCLDRVGAGMV
PACAKACPTQTLQYGGRARAKAS--------KLYALKP--GLDPAIHYVTF
>Deltaproteobacteria_bacterium_RLB07599_myxococcota 171 bp
--------------------------------------------------HCGEPACVQV
CP-GAMQKDETGIVFYDKSICIGCQACRSACPF--R-YDK-EGKISKCYMCIDRVKAGLE
PACAKTCPTGAIKFGERAQAKAE--------KIFALEP--NLNPKAKELG-
>Deltaproteobacteria_bacterium_RLB14433 171 bp
RYGIYVDVKRCIGCYSCVVGCKNWHQIEGSRIRIGRYPNITRWVFPIFCMQCESPSCVEV
CPEEATYKRKDGIIVIDEAKCIGCGACVEACPYAARYIDEAQQKARKCDFCADRVDEGLI
PLCIDACPGEALLFGDLDDPNSPITKLINSQ-TITLLPNEKTKPNVYYGVL
>Deltaproteobacteria_bacterium_RLB16750 171 bp
RFGMVIDLDKCTGCGTCMVACAAENNVSRSITWMGK-PD--VSYFPRPCMQCEHPTCVSV
CVATATRVDNTGIVSQIYTRCIGCRYCQAACPYHARFWDPEKGVVEKCTFCHHRYAEDR-
TACTEACPAQAITFGDLNNPEHKVSQLAKSPYFRLL--RINTKPKVYYLST
>Deltaproteobacteria_bacterium_RLB19017 171 bp
RYGMVIDLDKCTGCGTCMIACAAENNVTRNVAWMGK-PE--VSYFPRPCMQCEHTPCVSV
CPATATRMDNTGIVSQIYTRCIGCRYCMAACPYHARFWDPDRGVVEKCTFCHHRLAEGR-
TACAEACPVQAITFGDLNNPDHKVSKLAKSPRFRLL--RLGTEPKVYYLSS
>Deltaproteobacteria_bacterium_RLB42136 171 bp
KYYLFQDSKKCIGCRSCEVACKTNKGLP------PKLITISYTF--MPCFHCEDPWCVAA
CPTGAMQRREDGIVFVDESLCVGCKTCMTACPW--Q-WNPETGKAVKCDYCKDRLDQGLK
PACVTVCTTHCLHFGTAPIRRERYAK------------------AM--AAL
>Deltaproteobacteria_bacterium_RLB85901_myxococcota 171 bp
RWGLVIDTRKLEDLKPMIEACDKIHNIPHEIKWIEEFPT-RELPFLTLCNHCENAPCVRV
CPTKATFKR-DGIVLMDFHRCIGCRFCMAACPYGSRFRDPKEGVVEKCNFCAERLAVGKM
PACVEAS--GALTFGDLDDPESEVRELLKTNYIRR-KPALGTGPSVFYII-
>Deltaproteobacteria_bacterium_RPJ12376_myxococcota 171 bp
-MAILVTPEACIGCRACQVACKSWNQLPETTN--GTYPDLRWLFVSRRCMHCGDAGCVTI
CP-GALFKTE-GAVAFDREKCIGCKLCSTACPF--R-YDA-EGKITKCHLCFDRIANGMA
PACTKVCPTEALKYGDRKVARTK--------GMFAFEP--GMDPAIHYLAI
>Deltaproteobacteria_bacterium_TDB31206_myxococcota 171 bp
---MIIDLEKCVGCHACSIACRAEWEVPRRRNWVG--PSKASTYYPGLCNHCDKPACVDV
CPADATWKDPNGTVQIDKERCIGCGACADACPYNARYVNE--PKADKCTFCVERVAVGLE
PACVQTCLARARIFGDLSDPNSEVAKYVKK--AAKLESKVKIGPNVRYYGN
>Desulfallas_sp_Bu1-1_WP_195713356 171 bp
IYALYQDDHKCISCRSCQVQCKINKGLG------PKPIEVNYIF--LSCFHCEDPWCVPA
CPNQAIKKRGDGVVYIDQSRCAGCKSCIMACPW--Q-WDASRGKAVKCDFCLDRIDAGLK
PACVTACPTNCLNFDLADDKRVRYAR------------------NV--AA-
>Desulfallas_thermosapovorans_WP_166512344 171 bp
AYAIFQDESRCISCRSCQVQCKINKGLS------PKPIEVNFVF--LSCFHCADPWCVPA
CPNKAIQKRIDGVIFINQNRCAGCKSCIMACPW--Q-WDGQKGKAVKCDLCLERIDAGLK
PACVTACPTNALTFGPAETKRIRFAR------------------EV--VS-
>Desulfatibacillum_alkenivorans_WP_073477680 171 bp
KYVLLQEAKKCIGCHACEVACKANKDLP------PRLMEVSHIF--MPCYHCEKPWCIPA
CPTGAMQRRSDGIVYVDESLCVGCKACISACPW--Q-WYKAAGKVVKCDYCIDRIDQGLQ
PACVTVCITGCLHFGEAPVRRQHYAK------------------TL--AAA
>Desulfatiglans_anilini_WP_315861778 171 bp
SYGMVIDLDKCTGCGTCMVACSAENNVSRRLTWMGK-PE--VSYFPRPCMQCDHTPCVSV
CPATATEMDETGIVSQIYTRCIGCRYCMAACPYHARFWDPTRGVVEKCTFCHHRLAEDR-
TACTEACPAQAITFGDLNNPDHQVANLIKSPYFRLL--KLGTEPKVYYLSS
>Desulfitibacter_sp_BRH_c19_KUO50005 171 bp
KYGMLIDASRCTGCSACRIACQMQWQLPIAFNRLGTYPKAKLDIIPVQCQHCDNPPCLKV
CPTGATYKRDDGIVLIDHKKCIGCKYCMIACPYNARTID-EKHVPEKCKFCADFVVKGEK
PPCVTTCMNGVRIFGDLDDSNSEISKLILTKDVHQLLPEKGTKPSIYYISK
>Desulfitobacteriaceae_bacterium_MDI6813018 171 bp
RYGMVIDLRSCVGCQACSAACALENQTPKWRTKVGQYPNTGRYFVPTICMHCEEPACMTV
CPSKATFKNDDGFVLVNYDTCLGCKACMAACPYGARYVY-TKVHIDKCTFCQDRIVRGIE
PACVSTCPTLSRMVGDLDDPASAVAKAVSSGLAKPLRPDLGTNPRVYYIY-
>Desulfitobacteriaceae_bacterium_MDI6879873_bacillota 171 bp
RYAMVIDLRKCVGCHACTVACKSENNVPVNRSWVGKFPNVSRHRLPRMCNHCENPSCLNV
CPVKATYQLEDGTVLVDYDRCIGCKYCIAACPYDARFINPERNTAEKCTYCHERVEVGLQ
PACVSTCIAGARIFGDKNDPTSDVFKLLATQSVDVSKPETNNRPQTFYIGA
>Desulfitobacterium_WP_018213351 171 bp
RYAMVIDTRKCTGCQSCTVACRVNNELPMIYNPVGKFPHVRMVHIPSLCMHCGNAPCVDA
CPTGASQQREDGIVWVEENKCVGCKACVMACPYGARLSNAQKGTVQKCNFCKDRVDQGKV
PWCVQTCHQKARIFGDMEDQDSEVFKLVNKTKTGRLLEELGTEPFVYYLY-
>Desulfitobacterium_WP_144677725_bacillota 171 bp
RYGMVIDLRKCVGCNACTVSCKIENHVPKYRTWVGTYPQVSRHRLPRLCNHCDNAPCESA
CPVRATYRTEDGTILIDYDRCIGCKYCMAACPYDARFVNPVRRTAEKCTFCYHRVQMGLL
PACVTTCVGGARIFGDLHDPNSLVSRLIANNPVQVLKPEMNTQPMIYYIGA
>Desulfitobacterium_WP_144678004_bacillota 171 bp
RYAMVIDLRRCVGCHACQVACKSENNVPVFRNWVGKFPNVSRHRLPRLCNHCENPSCVKV
CPVNATTQKEDGTVVIDYSRCIGCKYCIAACPYDARFINPERKTAEKCDYCYARVEAGLL
PACVNTCIGGARVFGDLNDPTSEVAKLVATQPVKVLKPETNNAPQTYYIGA
>Desulfitobacterium_dehalogenans_HHY25862 171 bp
RYAMVIDTRKCTGCQSCTVACRVNNELPMIYNPVGKFPHVRMVHIPSLCMHCGNSPCVDA
CPTGASQQREDGIVWVEESKCVGCKACVMACPYGARLPNGAKGTVQKCDFCKERVDQGKV
PWCVQTCHQKARIFGDMEDQDSEVFKLVYGTKTGRLLEELGTEPFVYYLY-
>Desulfitobacterium_dehalogenans_HHY27375_bacillota 171 bp
RYAMVIDLRKCVGCHACQVACKSENNVPVFRSWVGKFPNVSRQRLPRLCNHCENPSCVKV
CPVKATTQKEDGTVVIDYSRCIGCKYCIAACPYDARFINPERKTAEKCDYCQARVEAGLQ
PACVNTCIGGARIFGDLDDPTSEIAKLVATNSVKVSKPETNNGPQTYYIGA
>Desulfitobacterium_dehalogenans_HHY28213 171 bp
RYGMVIDLRKCVGCNACTVSCKIENNVPKYRTWVGTYPEVSRHRLPRLCNHCDNAPCKSA
CPVRATYRTEDGTILIDYKRCIGCKYCMAACPYDARFVNPVRKTAEKCTFCYHRVQMGLL
PACVTTCVGGARIFGDLNDPDSLVSRLIANNPVQVLKPEMNTRPMIYYIGA
>Desulfitobacterium_dehalogenans_WP_014795819_bacillota 171 bp
RYGMVIDLRKCVGCNACTVSCKIENNVPKYRTWVGTYPEVSRHRLPRLCNHCDNAPCKSA
CPVRATYRTEDGTILIDYERCIGCKYCMAACPYDARFVNPVRKTAEKCTFCYHRVQMGLL
PACVTTCVGGARIFGDLNDPDSLVSRLIANNPVQVLKPEMNTRPMIYYIGA
>Desulfitobacterium_hafniense_DP7_EHL08102 171 bp
----------------------MENNVPAYRSWVGIYPNVTRVKLPRLCNQCQDAPCQTV
CPVKATHKDEGGVIVVDPDKCIGCRYCIAACPYDARFLNKETGMAEKCDLCIGRIKAGLM
PACISNCIAHARIFGDLNNPDSEINRLLAEHPAQALRSDLGTRPSVYYIGL
>Desulfitobacterium_hafniense_WP_011459138 171 bp
RYGMVIDLRRCVGCHSCTVSCKMENNVPAYRSWVGIYPNVTRVKLPRLCNQCQDAPCQTV
CPVKATHKDEGGVIVVDPDKCIGCRYCIAACPYDARFLNKETGMAEKCDLCIGRIKAGLM
PACISNCIAHARIFGDLNNPDSEITRLLAEHPAQALRSDLGTRPSVYYIGL
>Desulfitobacterium_hafniense_WP_011461174 171 bp
RYAMVIDTRKCTGCQSCTVACRVNNELPMIYNPVGKFPHVRMVHIPSLCMHCGNSPCVDA
CPTGASQQREDGIVWVEENKCVGCKACVMACPYGARVSNGAKGTVQKCNFCKDRVDQGKV
PWCVQTCHQKARIFGDIEDQDSEVFKLVNKTKTGRLLEELGTEPFVYYLY-
>Desulfitobacterium_hafniense_WP_015943267_bacillota 171 bp
RYAMVIDLRKCVGCHACQVACKSENNVPVFRNWVGKFPNVSRQRLPRLCNHCENPSCVKV
CPVKATTQKEDGTVVIDYDLCIGCKYCIAACPYDARFINPERRTAEKCDYCYARVEAGLQ
PACVNTCIGGARIFGDLNDPTSEVAKFVATNPVKVSKPETNNGPQTYYIGA
>Desulfitobacterium_hafniense_WP_015945460_bacillota 171 bp
RYGMVIDLRKCVGCNACTVSCKIENNVPKYRTWVGTYPQVSRHRLPRLCNHCDNAPCESA
CPVRATYRTEDGTILIDYDRCIGCKYCMAACPYDARFVNPVRRTAEKCTFCYHRVQMGLL
PACVTTCVGGARIFGDLHDPNSLVSRLIANNPVQILKPEMNTQPMIYYIGA
>Desulfitobacterium_hafniense_WP_018214352 171 bp
RYGMVIDLRRCVGCHSCTVSCKMENNVPAYRSWVGIYPNVTRVKLPRLCNQCQDAPCQTV
CPVKATHKDEGGVIVVDPDKCIGCRYCIAACPYDARFLNKETGMAEKCDLCIGRIKAGLM
PACISNCIAHARIFGDLNNPDSEITRLLAEHPAQALRSDLGTRPSVFYIGL
>Desulfitobacterium_hafniense_WP_018305186 171 bp
RYAMVIDTRKCTGCQSCTVACRVNNELPMIYNPVGKFPHVRMVHIPSLCMHCGNAPCVDA
CPTGASQQREDGIVWVEENKCVGCKACVMACPYGARVSNGAKGTVQKCNFCKDRVDQGKV
PWCVQTCHQKARIFGDIEDQDSEVFKLVNKTKTGRLLEELGTEPFVYYLY-
>Desulfitobacterium_hafniense_WP_018305369 171 bp
RYGMVIDLRKCVGCNACTVSCKIENNVPKYRTWVGTYPQVSRHRLPRLCNHCDNAPCESA
CPVRATYRTEDGTILIDYDRCIGCKYCMAACPYDARFVNPVRRTAEKCTFCYHRVQMGLL
PACVTTCVGGARIFGDLHDPNSLVSRLIANNPVQVLKPEMNTRPMIYYIGA
>Desulfitobacterium_hafniense_WP_026183894 171 bp
RYGMVIDLRKCVGCNACTVSCKIENNVPKYRTWVGTYPQVSRHRLPRLCNHCDNAPCESA
CPVRATYRTEDGTILIDYDRCIGCKYCMAACPYDARFVNPVRRTAEKCTFCYHRVQMGLL
PACVTTCVGGARIFGDLHDPNSLVSRLIANNPVQVLKPEMNTQPMIYYIGA
>Desulfitobacterium_hafniense_WP_035213745 171 bp
RYGMVIDLRRCVGCHSCTVSCKMENNVPAYRSWVGIYPNVTRVKLPRLCNQCQDAPCQTV
CPVKATHKDEGGVIVVDPDKCIGCRYCIAACPYDARFLNKETGMAEKCDLCIGRIKAGLM
PACISNCIAHARIFGDLNNPDSEINRLLAEHPAQALRSDLGTRPSVYYIGL
>Desulfitobacterium_hafniense_WP_035214445 171 bp
RYGMVIDLRKCVGCNACTVSCKIENNVPKYRTWVGTYPQVSRHRLPRLCNHCDNAPCESA
CPVRATYRTEDGTILIDYDRCIGCKYCMAACPYDARFVNPVRRTAEKCTFCYHRVQMGLL
PACVTTCVGGARIFGDLHDPNSLVSRLIANNPVQVLKPEMNTQPMIYYIGA
>Desulfitobacterium_hafniense_Y51_BAE86693 171 bp
RYGMVIDLRKCVGCNACTVSCKIENNVPKYRTWVGTYPQVSRHRLPRLCNHCDNAPCESA
CPVRATYRTEDGTILIDYDRCIGCKYCMAACPYDARFVNPVRRTAEKCTFCYHRVQMGLL
PACVTTCVGGARIFGDLHDPNSLVSRLIANNPVQVLKPEMNTQPMIYYIGA
>Desulfitobacterium_metallireducens_WP_006717864 171 bp
RYGMVIDLRSCVGCQACSAACSLENQTPKWRTKVGQYPNTGRHFVPTICMHCKEPACMTV
CPSKATFKNDDGFVLVNYDTCLGCKACMAACPYGARYVY-TKVHIDKCTFCQDRIARGME
PACVSTCPTTSRMVGDLDDPNSEVAKAVSSGLAKPLRPDLDTEPRVYYIY-
>Desulfitobacterium_metallireducens_WP_006718720 171 bp
RYAMVIDTRKCTGCQSCTVACRVNNELPMIYNPVGKFPNVHMVHVPLLCMHCGNSPCVDA
CPTGASQQREDGIVWVDENKCVGCKACVMACPYGARIPNPAKGTVQKCNFCKDRVDQGKV
PYCVQTCHQKARVFGDIEDKNSEVYKLVNGTKVGRLLEELGTEPYVYYLY-
>Desulfitobacterium_sp_LBE_WP_144677725 171 bp
RYGMVIDLRKCVGCNACTVSCKIENHVPKYRTWVGTYPQVSRHRLPRLCNHCDNAPCESA
CPVRATYRTEDGTILIDYDRCIGCKYCMAACPYDARFVNPVRRTAEKCTFCYHRVQMGLL
PACVTTCVGGARIFGDLHDPNSLVSRLIANNPVQVLKPEMNTQPMIYYIGA
>Desulfitobacterium_sp_NMA68562 171 bp
RYAMVIDTRKCTGCQSCTVACRVHNKLPMIYNPVGKFPHVRMTHIPSLCMHCDVSPCVDA
CPTGASQQREDGIVWVEAEKCVGCKACVMACPYGARVSNHEEGTVQKCNFCKDRVDQGKL
PWCVQTCHQKARVFGDIEDENSEVFKLVNGSKVGRLLEELGTEPFVYYLY-
>Desulfitobacterium_sp_PCE1_WP_019849324 171 bp
RYGMVIDLRRCVGCHSCTVSCKMENNVPVYRSWVGIYPNVTRVKLPRLCNQCQDAPCQTV
CPVKATHKDEGGIIVVDPDKCIGCRYCIAACPYDARFLNPETGMAEKCDLCIGRIKAGLM
PACVSNCIAHARIFGDLNDPDSEITRLLSEHPTQALRSELGTQPSVFYIGL
>Desulfitobacterium_sp_PCE1_WP_019850041 171 bp
RYAMVIDTRKCTGCQSCTVACRVNNELPMIYNPVGKFPGVRTVHLPLLCMHCGNSPCVDA
CPTGASQQREDGIVWVEDSKCVGCKACVMACPYGARVSNTHTGAVQKCNFCKDRVDQGKV
PYCVQTCHQKARIFGDIEDPESEVYKLVNMTKVGRLLEELDTEPYVYYLY-
>Desulfitobacterium_sp_PCE1_WP_019851498_bacillota 171 bp
RYGMVIDLRKCVGCNACTVSCKIENNVPKYRTWVGTYPEVSRHRLPRLCNHCDNAPCKSA
CPVRATYRTEDGTILIDYERCIGCKYCMAACPYDARFVNPVRKTAEKCTFCYHRVQMGLL
PACVTTCVGGARIFGDLNDPDSLVSRFIANNPVQVLKPEMNTRPMIYYIGA
>Desulfitobacterium_sp_WP_323413545_bacillota 171 bp
RWAMVIDMKKFEDYQRVIDACHKLHNVPHEIKWIDSYVG-KKLPFLTLCNHCDNPPCVRA
CPTQATFKRPDGIVGMDFHRCIGCRFCMAACPFGARFIDPKEGVVEKCNFCMDRIDQGLK
PACVEA--SGAMVFGDLDDPNSEVRKILNTHYIRR-KPNLGTEPSIFYLI-
>Desulfitobacterium_sp_WP_323414944_bacillota 171 bp
RYAMVIDLRKCVGCHACQVACKSENNVPVFRNWVGKFPNVSRHRLPRLCNHCENPSCVKV
CPVKATTQKEDGTVVIDYSRCIGCKYCIVACPYDARFINPERKTAEKCDYCHARVEAGLL
PACVNTCIGGARVFGDLNDPTSEVAKLVATQPVKVLKPETNNGPQTYYIGA
>Desulfitobacterium_sp_WP_323415421_bacillota 171 bp
RWAMVIDMKKFEDYQRVIDACHKLHNVPHEIKWIDSYVG-KKLPFLTLCNHCDNPPCVRA
CPTQATFKRPDGIVGMDFHRCIGCRFCMAACPFGARFIDPKEGVVEKCNFCMDRIDQGLK
PACVEA--SGAMVFGDLDDPNSEVRKILNTHYIRR-KPNLGTEPSIFYLI-
>Desulfoarculaceae_bacterium_MBW6519525 171 bp
RWGFLVDTNKCVGCGFCVKACKKENEIPVTRTWV---PMGKTFFVPKLCNQCKNPACVQV
CPVGATYQTSDGVVLVDRTWCIGCGYCIMACPYGVRFFHPIHKVAEKCNFCYHRISKGQQ
TACVEACPFGARQIGNLLDPNDPVTKIIMTERVAVLKDEYGTKPQVFYLGL
>Desulfoarculaceae_bacterium_MBW6519802 171 bp
QYGMIIDLERCVGCHACTIACKAEWEVP--RNWVG--PSKASTYYPGLCNHCAKPPCVDA
CPADATWKDPNGTVQIDKSRCIGCGACVESCPYEARYINPDDGKADKCTYCMPRVEAGLA
PACVQTCITNARIFGDLDDPTSEVAKYVKK--AKGLEPGESIGPNSRYYGK
>Desulfobacter_hydrogenophilus_WP_111956224 171 bp
KFGMVIDLDKCTGCGACMVSCMSENNVPDSITWMGK-PE--IVYLPRPCQHCGHSPCVSV
CPATATDYGDTGIVSQIYTRCFGCRYCMGACPYHARFWDPEKGVVEKCSFCYHRYVEDR-
TACTTACPAGAIVFGDLNNPAHKVHQIVKNPKFRLL--RLGTNPKVYYMSE
>Desulfobacter_latus_WP_178366017 171 bp
KFGMVIDVDKCTGCGACMVSCMSENNVPDSITWMGK-PE--IAYLPRPCQHCGHSPCVSV
CPATATDYGDTGIVSQIYTRCFGCRYCMGACPYHARFWDPENGVVEKCSFCYHRYIEHR-
TACTTACPAGAIVFGDLNNPAHKVHQIVKNPNFRLL--RLGTNPKVYYMSE
>Desulfobacter_postgatei_WP_004071758 171 bp
QYYLFQDTKKCIGCHTCEVVCKANKKLP------PKLIEVSFVY--MSCFHCENPWCVSA
CPTGAMQQRKDGIVFVEQDLCVGCKICISACPW--Q-WNQEIGKVEKCDFCMDRIDQGLA
PACVTSCTTGCLKFGTVQIRRARHAA------------------SV--TSF
>Desulfobacter_postgatei_WP_004074239 171 bp
KFGMVIDLDKCTGCGACMVSCMSENNVPLSITWMGK-PE--IAYLPRPCQHCGHSPCVSV
CPATATDYGDTGIVSQIYTRCFGCRYCMGACPYHARFWDPENGVVEKCSFCYHRYVEDR-
TACTTACPAGAIVFGDLNNPAHKVHQIVKNPKFRLL--RLGTNPKVYYMSD
>Desulfobacter_postgatei_WP_277004248 171 bp
KFGMVIDLDKCTGCGACMVSCMSENNVPLSITWMGK-PE--IVYLPRPCQHCGHSPCVSV
CPATATDYDDTGIVSQIYTRCFGCRYCMGACPYHARFWDPENGVVEKCSFCYHRYVEDR-
TACTTACPAGAIVFGDLNNPAHKVHQIVKNPKFRLL--RLGTNPKVYYMSD
>Desulfobacter_sp_MCW8800526 171 bp
QYYLFQDTKKCIGCHTCEVACKANKKLP------PKLIQVSFIY--MSCFHCENPWCVSA
CPTGAMQQRKDGIVFVDQDLCVGCKTCISACPW--Q-WNQEIGKVEKCDFCMDRIDQGLD
PACVTSCTTGCLKFGTVQIRRERHAA------------------SV--TSF
>Desulfobacter_sp_WDP90945 171 bp
KYYLFQDTKKCIGCRTCEVQCKSNKGLP------PKPIQVSFIF--MPCFHCENPWCVSA
CPTGAMQRRKDGIVFIDQDLCVGCKTCVSACPW--Q-WNPETGKVVKCDYCKDRIDEGLE
PACVTTCTTNCLKFGKVQIRRERHAE------------------AV--ASF
>Desulfobacter_sp_WP_287038802 171 bp
KFGMVIDLDKCTGCGACMVSCMSENNVPLSITWMGK-PE--IAYLPRPCQHCGHSPCVSV
CPATATDYGDTGIVSQIYTRCFGCRYCMGACPYHARFWDPENGVVEKCSFCYHRYVEDR-
TACTTACPAGAIVFGDLNNPAHKVHQIVKNPKFRLL--RLGTNPKVYYMSD
>Desulfobacter_sp_WP_287126168 171 bp
KFGMVIDLDKCTGCGACMVSCMSENNVPLSITWMGK-PE--IAYLPRPCQHCGHSPCVSV
CPATATDYGDTGIVSQIYTRCFGCRYCMGACPYHARFWDPENGVVEKCSFCYHRYVEDR-
TACTTACPAGAIVFGDLNNPAHKVHQIVKNPKFRLL--RLGTNPKVYYMSD
>Desulfobacter_vibrioformis_WP_035240671 171 bp
KFGMVIDLDKCTGCGACMVSCMAENNVPDSITWMGK-PE--IAYIPRPCQHCGHSPCVSV
CPATATDYGDTGIVSQIYTRCFGCRYCMGACPYHARFWDPENGVVEKCSFCYHRYVEDR-
TACTTACPAGAIVFGDLNNPAHKVHQIVKNPKFRLL--RLGTNTKVYYMSD
>Desulfobacter_vibrioformis_WP_035242639 171 bp
HYYLFQDTRKCIGCHTCEVTCKVNKKLP------PKPIQVSFVF--MSCFHCENPWCVPA
CPTDAMQQRKDGIVFVDKDLCVGCKTCISACPW--Q-WNQEIGKVEKCDFCMDRIDQGLA
PACVTNCTTGCLKFGKAQIRRQRHAA------------------SV--TSF
>Desulfobacteraceae_bacterium_4484_1901_OPX40087 171 bp
RYGMVIDLDKCTGCGTCMVACAAENNVSRSITWMGK-PE--VCYFPRPCMQCEHSPCVSV
CVATATEIDETGIVSQIYTRCIGCRYCQAACPYHARFWDPERGVVEKCTFCHHRYAEGR-
TACTEACPAQAITFGDLNNPDHAVSKLIKSPYFRLL--KLNTKPKVYYLSK
>Desulfobacteraceae_bacterium_HCY88069 171 bp
KYYLFQDTKKCIGCRTCEVTCKANKGLA------PKPIQVSFIF--MPCFHCENPWCVSA
CPTGAMQRRKDGIVFINKDLCVGCKTCVSACPW--Q-WNKETGKVEKCDYCKDRVDDGLD
PACVTNCTTGCLKFGKVQIRRERHAM------------------AV--ASF
>Desulfobacteraceae_bacterium_HDR14629 171 bp
SFGMVIDLDKCTGCGTCMVACSAENNLSRSITWMGK-PD--VCYFPRPCMHCDHTPCVTV
CPATATEIDHTGIVSQIYTRCIGCRYCMAACPYHARFWDPERGVVEKCTFCHHRLNEGR-
PACAEACPAGAITFGDLNNPDHKVYKLKSDPRFRLL--KLGTEPKVYYLSS
>Desulfobacteraceae_bacterium_HHO47485 171 bp
KMGMVIDLEKCIGCRSCMVACKQHNSQPPETWWNHRHPPAREYFLPVHCQHCENAPCEKV
CPVGATFHAADGAVLIDFERCIGCRYCMSACPYGVRFWEPSEGVVEKCTFCAQYRDKGEL
PACVRGCPGKARTVGDLDDPDSEVSRLIKARDGFTLLPEKGTKPTVFYL--
>Desulfobacteraceae_bacterium_MBK5100102 171 bp
RYGMVIDLDKCIGCGTCVIACATENNLARSITWMGK-PQ--VSYIPRPCMQCDHAPCVSV
CPATATQTDQTGIVSQIYTRCIGCRYCIAACPYHARFWDPERGVVEKCSFCHHRLTESR-
TACAEACPAQAITFGDLNNPHHKVSKLSKSPYFRLL--RLGTEPKVYYLSA
>Desulfobacteraceae_bacterium_MCA1786188 171 bp
QYYLFQDTKKCIGCHTCEVMCKANKKLP------PKLIQVSFIY--MSCFHCENPWCVSA
CPTGAMQQRKDGIVFVDQDLCVGCKTCISACPW--Q-WNQENGKVEKCDFCMDRIDQGLA
PACVTGCTTGCLKFGTVQIRR------------------------------
>Desulfobacteraceae_bacterium_MCF8037315 171 bp
KQAFYIDAKRCIGCFTCAMACKNQYHQE------VIWYELERAFYSLACNHCENPTCLNV
CP-VAYYKRADGVVVHEQDKCIGCGNCIRSCPY--R-YNPVLKRAEKCSFCWQRLDDDRK
PACVLSCPTDALQIVDLEANAVQYPA----R-----PS--RLMPKI-----
>Desulfobacteraceae_bacterium_MCG6905597 171 bp
KYYLFQDTKNCIGCHSCEIQCKANKGLP------PKLIAVAYIF--MPCFHCENPWCVAA
CPTGAMQQRSDGIVFVDQNLCVGCKTCISACPW--Q-WNPETGKVVKCDYCMDRVDQGLK
PACVTICTSHCLHFGKVQIRRERHAK------------------AV--AAL
>Desulfobacteraceae_bacterium_MCP3875839 171 bp
KYYLFQDIKKCIGCHACEIQCKSNKNLP------PKPIQVSFIF--MPCFHCENPWCVSA
CPTGAMQKRKDGIVFIDKDLCVGCKTCVSACPW--Q-WNQDTGKVEKCDYCMDRVDAGLD
PACVTTCTTGCLKFGNVQIRRERHAE------------------AV--ASF
>Desulfobacteraceae_bacterium_MDA8161961 171 bp
KYMLYLNSKRCIGCHGCEVHCKVNKGLP------PILSHEEFHF--RSCYHCEDPFCVPI
CPTGAMQKRHDGIVFIDQEKCIGCMACAGACPW--Q-FNPATGKAIKCDYCVDRVDAGLK
PACVSKCTTHALKFVAL----------------------------------
>Desulfobacteraceae_bacterium_MDA8162964 171 bp
QYAMVIDLNRCVGCHACALACRAEWQVPYHRNWVG--PDKSYTFWPGLCNHCDHPVCVPV
CPVDATYKDPTGATLIEKDRCIGCGNCVAACPYGARYLNDEP-KADKCTFCVERIAHGEI
PACVKTCIVNARIFGDLSDKKSEVYKLVEK--AKRLSSEVNIGPNIYYLGK
>Desulfobacteraceae_bacterium_MDA8417708 171 bp
RWAFVVDTEKCVGCGLCVKACKLENEVPVTRTWV---PNGQAFFVPKLCNQCSNPACVQV
CPVGATFQTNDGVVLVDRSWCIGCGYCVMACPYGVRFFHPVYKTAEKCTFCYHRISKGLK
TACVQACPFGARQIGNLKDPADPVTKIIMTQRVAVLKSEYGTKPQVYYIGF
>Desulfobacteraceae_bacterium_RJR17562 171 bp
SYGMVIDLDKCTGCGTCMVACSAENNLARSITWMGK-PH--VSYFPRPCMHCDHTPCVSV
CPATATETDHTGIVSQIYTRCIGCRYCMAACPYHARFWDPERGVVEKCTFCHHRLAEER-
TACTEACPAQAITFGDLNNPEHKVTRLAKSPYFRLL--RLGTEPKVYYIST
>Desulfobacterales_bacterium_CG2_30_60_27_OIP50893 171 bp
RWAFLVDTYKCVGCGLCVKACKRENEVPVSRTWV---PNGKAFFVPKLCNHCEKPACVQV
CPVGATYQTNDGVVLIDRKWCIGCGYCIMACPYGVRFFHPVYKVAEKCTFCYHRISKGLK
AACVQACPFGARQIGNLKDPNDPVTKQIMTQRVSVLKEEYGTKPQVFYIGL
>Desulfobacterales_bacterium_HFQ81560 171 bp
QYAMIIDLTRCVGCHACALACRAEWDIPYRRNWVG--PAKSFTAYPGLCNHCDKPACVPV
CPADATWKNPDGTVQIDKTRCLGCGACADACPYGARYVNTNKGIADKCTFCKPRVEAGLR
PACVQTCITDARIFGWRDEP--KIADYIKK--AIRMESQVQTGPNVYYYGH
>Desulfobacterales_bacterium_HID03696 171 bp
QYGMIIDLERCVGCHACTIACRAEWEVP--RNWVG--PTMVATYYPGLCNHCDKPPCVDE
CPADATWKDPDGTVQVDKDRCLGCGACADACPYGARYVNPDAGKIDKCTYCKPRVDQGLV
PACVLTCVSEARIFGDLDDPKSAVSQYVKN--AKGLEVGGHIGPNSRYYGK
>Desulfobacterales_bacterium_HID68988 171 bp
-------LERCVGCHACTIACRAEWEVP--RNWVG--PTMAATYYPGLCNHCDKPPCVDE
CPADATWKDPDGTVQVDKERCLGCGACADACPYGARYVNPDDGKADKCTYCKPRIEEGLQ
PACVQTCITGARIFGDLTDPNSAVSKYVKN--AKGLEVDGHIGPNSRYFGN
>Desulfobacterales_bacterium_MBU8849488 171 bp
KYYLFQDIKKCIGCHACEIQCKSNKNLP------PKPIQVSFIF--MPCFHCENPWCVSA
CPTGAMQKRKDGIVFVDKDLCVGCKTCVSACPW--Q-WNQDTGKVEKCDYCMDRIDEGLQ
PACVTTCTTGCLQFGNVQIRRERHAA------------------AV--ASL
>Desulfobacterales_bacterium_MCG8551716 171 bp
KFGMVVDLDKCTGCGACMVSCMSENNVPDSITWMGK-PE--IVYLPRPCQHCAHSPCVSV
CPATATDYGDTGIVSQIYTRCFGCRYCMGACPYHARFWDPENGVVEKCSFCYHRYVEER-
TACTTACPAGAIVFGDLNNPAHKVHQIVKNPKFRLL--RLGTNTKVYYMSE
>Desulfobacterales_bacterium_MCG8636506 171 bp
QYYLFQDTKKCIGCRTCEVQCKANKNLP------PKPIQVSFIF--MPCFHCENPWCVSA
CPTGAMQQRKDGIVFIDKDLCVGCKTCVSACPW--Q-WNQETGKVEKCDYCKDRIDAGLN
PACVTTCTTGCLKFGKVQIRRERHAA------------------SV--ASF
>Desulfobacterales_bacterium_MCU0558069 171 bp
KYYLFQDTKNCIGCHSCEIGCKANKSLP------PKLIAVAYIF--MPCFHCENPWCVAA
CPTGAMQQRSDGIVFVDPNLCVGCKTCISACPW--Q-WNPETGKVVKCDYCMDRVDQGLK
PACVTICTSHCLHFGKVQIRRERHAK------------------AV--AAL
>Desulfobaculum_xiamenense_NJB67678 171 bp
KYMIKTNQDRCISCNACEVHCKQKNLVP------ARLVTVMNLF--MPCFHCEQPWCVAA
CPTEAMKRR-DGIVYVDQELCVGCKACIIACPW--Q-WDETAGKVMKCDLCMDRIDRGLK
PACVTACTTHALEFVSPRTTRERHGQ------------------KM--LLK
>Desulfobaculum_xiamenense_WP_209280130 171 bp
--MIKTNQDRCISCNACEVHCKQKNLVP------ARLVTVMNLF--MPCFHCEQPWCVAA
CPTEAMKRR-DGIVYVDQELCVGCKACIIACPW--Q-WDETAGKVMKCDLCMDRIDRGLK
PACVTACTTHALEFVSPRTTRERHGQ------------------KM--LLK
>Desulfobulbaceae_bacterium_A2_OQX19532 171 bp
KYLIYLNTRRCIGCHGCEVHCKTNKGLP------PILDHIEFSF--RSCYHCDDPHCVPI
CPTGAMIKRADGIVYIDQDKCIGCMACQGACPW--Q-MNPDSGKAIKCDYCMDRVDQGLK
PACVTKCTTHALKFVTL----------------------------------
>Desulfobulbaceae_bacterium_BRH_c16a_KJS00426 171 bp
QYAMVIDLRKCVGCGSCALACKTENNTAQTHNWAGKFPNTTYRTLPVLCNHCSDAPCVEA
CPVEAMYKTPDGITMHNDERCIGCRACQDACPYSGEYYNPKTNIVEKCIFCDHRMKNGEL
PYCVISCPSGARIVGDINDPGSEVAKLLKMHKHFVLQPEAGTKPNVYYIRE
>Desulfobulbaceae_bacterium_DB1_OKY75267 171 bp
QYGMIIDLNRCIGCHACAIACKAEWDVP--RNWVG--PAKASTYYPGLCNHCNQPACVDV
CPADATYKDPNGTVQIDQDRCLGCGACADACPYSARYVNKNEGIADKCTYCMPRVEKGLQ
PACVQTCLANARIFGDLDDPDSEVSQYVKK--AVGLTSAVSIGPNSRYYGN
>Desulfobulbaceae_bacterium_HHL34771 171 bp
QYGMIINLDRCVGCHACAVACRAEWEVP--RNWVG--PANAATYYPGLCNHCTHPACVEV
CPADATWKDPNGTVQIDKKRCIGCGACVDACPYGARYVNPDDGKADKCTYCMPRVEAGLQ
PACVQTCLAEARIFGDLDDPDSEVSKYVKK--AVGLTSNVQIGPNSRYFGN
>Desulfobulbaceae_bacterium_HHL34975 171 bp
QYAMIIDLDRCVGCHACSIACRAEWQIPYRRNWVG--PAQSYTFYPGLCNHCDHPACVDA
CPADATWKDPNGTVQIDKNRCLGCGACADACPYGARYVNVDDGKADKCTFCMPRVGKGLQ
PACVQTCIADARIFGLRDDPKSEVAAYLKK--AKRLESNVKIGPNVYYFGH
>Desulfobulbaceae_bacterium_KAB2889908 171 bp
KMGMVIDLEKCIGCRSCMVACKQHNAQPPQTWWNHRHPPAKEFFLPVHCQHCENAPCEKV
CPVEATYKAEDGAVLIDYERCIGCRYCMSSCPYGVRFWEPSEGIVEKCTFCAQYRDRGEL
PACVRGCPGKARFVGDLDDPDSDVSRMITSRNAFTLLPEKGTKPTVFYL--
>Desulfobulbaceae_bacterium_KAB2891106 171 bp
KMGMVIDLEKCIGCRSCMVACKQHNAQPPQTWWNHRHPPALEFFLPVHCQHCENAPCEKV
CPVGATYHAEDGAVLIDYERCIGCRYCMSACPYGVRFWEPSEGIVEKCTFCAQYRDKGEL
PACVRGCPGKARFVGDLDDPDSDVSRLIKSRNAFTLLPEKGTKPTVFYL--
>Desulfobulbaceae_bacterium_KAF0188555 171 bp
QYGMIIDLERCVGCHACTIACLSEWEVP--RNWVG--PSKASTYYPGLCNHCTKPPCVDV
CPADATWKDPNGTVQIDKSRCLGCGACVEVCPYNARYINPDDGKADKCTYCMPRVEAGLL
PACVQTCITNARIFGDLDDPNSEVAKYVKK--AKGLEPGGSIGPNSMYYGK
>Desulfobulbaceae_bacterium_MBV5305780 171 bp
QYGMIIDLERCVGCHACTIACLSEWEVP--RNWVG--PSKASTYYPGLCNHCTKPPCVDV
CPADATWKDPNGTVQIDKSRCLGCGACVEVCPYNARYINPDDGKADKCTYCMPRVEAGLL
PACVQTCITNARIFGDLDDPNSEVAKYVKK--AKGLEPGGSIGPNSKYYGK
>Desulfobulbaceae_bacterium_MBV5317502 171 bp
QYGMIIDIDRCVGCHACVIACKAEWEVP--RNWVG--PSIAATYYPGLCNHCKTPTCVPV
CPADATWKDPNGTVQVDKARCIGCGACRDACPYNARYIDEDDGKVDKCTYCMPRVAEGLE
PACVQTCLARARIFGDLDDPNSEVAKYVKK--AVGLTSAVQIGPNGMYFGS
>Desulfobulbaceae_bacterium_MCB2184558 171 bp
QYGMIIDLNRCVGCHACTIACKAEWEVP--RNWVG--PSNASTYYPGLCNHCNEPSCVPA
CPADATYKDPNGTVQIDKDRCLGCGACADACPYGARYVNTNEGVADKCSYCMPRVEQGLD
PACVQTCLANARIFGDLDDPNSEVAKYVKK--AVGLTSAVNIGPNSRYYGN
>Desulfobulbaceae_bacterium_MCB2215289 171 bp
-----MDLRKCVGCGACALACKTENNTAQTHNWAGSFPNTGFRTLPVLCNHCSNAPCVEA
CPVEAMYKTADGITMHNDERCIGCRACQDACPYYGEYYNPQTNIVEKCIFCDHRIKNDEL
PYCVSACPSSARIFGDLDDAGSDVAKLLKQHQSFVLKEEEGTKPNVYYIRD
>Desulfobulbaceae_bacterium_MCJ7603206 171 bp
QYGMIIDLNRCVGCHACTIACKAEWDVP--RNWVG--PANASTYYPGLCNHCNEPSCVPV
CPADATYKDPNGTVQIDKDRCLGCGACADACPYGARYVNTNEGIADKCTYCMPRVEQGLE
PACVQTCLANARIFGDLDDPNSEVAKYVSK--AKGLTSAVNIGPNSRYYGN
>Desulfobulbaceae_bacterium_MCK5515245 171 bp
QYGMIIDLERCVGCHACTIACKAEWEVP--RNWVG--PSMASTYYPGLCNHCDEPVCVPE
CPADATWKDPDGTVQIDKSRCIGCGACADVCPYNARYINPDEGKADKCTYCKPRVDAGGI
PACVQTCITGARIFGDLNDPGSEVSQYVKK--ARGIEPGGELGPNSRYYGK
>Desulfobulbaceae_bacterium_MCL7486705 171 bp
RKAILVTPEVCIGCRGCQTACKSWNQLPSTKN--GTFPDLRWLFVSRRCMHCEDAGCMTI
CPPGALYRTE-GAVAFDRDKCVACKLCVTACPF--R-YDA-EGKVTKCHLCFDRIGAGME
PACVKTCPTGALRFGDRGAARKD--------TIYAFEP--GMNPAIHYLAV
>Desulfobulbaceae_bacterium_MCL7489319 171 bp
RWGFLVDTTKCVGCGMCVKACKKENEVPVTRTWV---PMGKAFFVPKLCNQCENPACVQV
CPVGATYKTRDGVVLIDRKWCIGCGYCIMACPYGVRFFHPKYKVAEKCNFCYHRITKGMD
SACVHACPFGARKIGDLKDENDPVTQVIMNERVAVLKDEYGTKPQVFYIGL
>Desulfobulbaceae_bacterium_MCP3887346 171 bp
QYGMIIDLERCVGCHACTIACKAEWEVP--RNWVG--PSRAATYYPGLCNHCLDPVCVPE
CPADATWKDPDGTVQVDKNRCIGCGACADACPYNARYVNPDDGKVDKCTYCKPRVEAGLE
PACVQTCIADARIFGDLDDPESEVSKYVKK--AKGIEPEGELGPNSKYIGK
>Desulfobulbaceae_bacterium_MCP4343759 171 bp
QYGMIIDLERCVGCHACTIACKAEWEVP--RNWVG--PSMASTYYPGLCNHCTEPVCVPE
CPADATWKDPDGTVQIDKNRCIGCGACVDACPYNARYVNPDDGKADKCTYCKPRVDAGSQ
PACVQTCITGARIFGDLDDPKSEVAKYVKK--AKGIEPGGELGPNSRYSGV
>Desulfobulbaceae_bacterium_MDD5758409 171 bp
RWAFLIDIQKCVGCGFCVKACKLENEVPVSRTWV---PEAKAFFVPKLCNQCEKPACVQV
CPVGATYQTLDGVVLVDRKWCIGCGYCIMACPYGVRFFHPVYKTAEKCTFCYHRITKGLK
SACVQACPFGARQLGNLKDHDDPVTHTIMTQRVGVLKAEYGTKPQAYYIGL
>Desulfobulbaceae_bacterium_MDW7772151 171 bp
RKAILVTPELCIGCRACQVACKSWNQLPSTKN--GSYPDLRWLFVSRRCMHCEDAGCMKI
CPPGALYKTE-GAVAFDQDKCIACKLCVNACPF--R-YND-EGKVTKCHLCFDRIGAGME
PACVKTCPTGALKFGDRSNAKAD--------GVYAFEP--GMDPAIHYLAI
>Desulfobulbaceae_bacterium_MDW7774012 171 bp
KMGMVIDLEKCIGCRSCMVACKQHNSQPPETWWNHRHPPAREYFLPVHCQHCENAPCEKV
CPVGATFHAEDGAVLIDFERCIGCRYCMSACPYGVRFWEPSEGVVEKCTFCAQYRDKGEL
PACVRGCPGKARTIGDLDDPDSEVNRLIKARDGFTLLPEKGTKPTVFYL--
>Desulfobulbaceae_bacterium_RPH39793 171 bp
RKAILVTPELCIGCRACQVACKSWNQLPKTKN--GTYPDLRWLFLSKRCMHCDDAGCMNI
CP-GAIYRTE-GAVATDRDKCIGCKLCVTACPF--R-YDA-ENKMSKCHLCFDRIAADMQ
PACTKTCPTGALVFGDRGKAKKE--------AVYAFEP--GMNPAIHYLAI
>Desulfobulbaceae_bacterium_S3730MH12_OEU56873 171 bp
QYGMIIDLERCVGCHACTIACKAEWEVP--RNWVG--PAMASTYYPGLCNHCNDPVCVPE
CPADATWKDPDGTVQIDKSRCIGCGACADACPYNARYINSDDGKADKCTYCKPRVEAGSD
PACVQTCITGARIFGDLDDPDSEVSKYVKK--AKGIEPGGELGPNSRYFGK
>Desulfobulbaceae_bacterium_TBV82210 171 bp
RWVMVIDSRKCFDCKACDVACKRENGIEVYRNWIGTFPNLKQRFEPSQCQQCANPPCVRV
CPTRASHLDRDGLVQIDGRRCIVCGVCILSCPYDARFKSPQTKVIDKCTFCNHRIAVGKQ
PACVDTCPTKVRVFGDLNDPESEVSRLLARHHYFVLKPKSGTQPSLFYLS-
>Desulfobulbus_rhabdoformis_WP_205225226 171 bp
QYGMIIDVDKCVGCHACVIACKAEWEVP--RNWVG--PSLAATYYPGLCNHCENPPCVPV
CPADATWKDPNGTVQVDHERCIGCGACRDACPYNARYVNEDDGKVDKCTYCMPRVAEGLE
PACVQTCLARARIFGDLDDPNSEVAQYVKK--AVGLTSAVQIGPNGRYYGS
>Desulfobulbus_sp_HEB49767 171 bp
QYAMIINLDRCVGCHACAVACRAEWQVPYRRNWVG--PANAFTFYPGLCNHCDSPACVPV
CPADATWKDPNGTVQIDQSRCLGCGACRDACPYGARYVNTNEGIADKCTFCMPRVEKGLA
PACVQTCITDARIFGVLDDPKSEVAAYVRK--ARRLESNVKIGPNVYYFGK
>Desulfobulbus_sp_HEB50211 171 bp
RWGFLINTYKCTGCGFCVKACKKENKVPVTRTWV---PAGKAFFVPKLCNQCENPACVQV
CPVGATFQTGDGVVLVDRTWCIGCGYCIMACPYGVRFFHPVYKVAEKCTFCYHRITKGMK
SACVQACPFGARQIGDLKDPDDPVTRAILTERVAVLKDEYGTKPQVFYIGL
>Desulfobulbus_sp_HEB69477 171 bp
QYAMVINLDRCVGCHACAVACRAEWGIPYRRNWVG--PAASFTFYPGLCNHCDSPACVPV
CPADATWKDPNGTVQIDKTRCLGCGACRDACPYGARYVNTNEGIADKCTFCMPRVEKGLE
PACVQTCITDARIFGHIDD--KNIAAYLKN--AKRLESNVKIGPNVYYSGK
>Desulfobulbus_sp_HEB70576 171 bp
RWGFLVNTYKCVGCGFCVKACKKENKVPITRTWV---PNGKGFFVPKLCNQCENPACVQV
CPVGASFQTQDGVVLVDRKWCIGCGYCIMACPYGVRFFHPVYKVADKCTFCYHRITKGMK
TACVDACAFGARQIGDLKNPDDPVTKAILTERVAVLKDEYGTKPQVFYIGL
>Desulfobulbus_sp_HFQ88442 171 bp
RWGFLVNTYKCVGCGMCVKACKKENGVPITRTWV---PAGKAFFVPKLCNQCANPACVQV
CPVGATFQTEDGVVLIDRTWCIGCGYCIMACPYGVRFFHPVYKVADKCTFCYHRITKGMK
SACVQACPFGARQIGNLKDPDDPVTKAILTERVAVLKDEYGTKPQVFYIGL
>Desulfobulbus_sp_HFQ88535 171 bp
RYMIHLNSKRCIGCHGCEVHCKTNKRLP------PILDHEEFSF--RSCYHCDDPFCVPV
CPTQAMVKREDGIVYVDQEKCIGCMACAGACPW--Q-LNPATGKAIKCDYCMDRLDQGLK
PACVTKCTTHALRFVRL----------------------------------
>Desulfobulbus_sp_HFQ90871 171 bp
QYAMIINLERCVGCHACAVACRAEWQIPYRRNWVG--PAMSHTFYPGLCNHCDSPACIPV
CPADATWKDPNGTVQIDQKRCLGCGACRDACPYGARYVNTNEGIADKCTFCMPRVEKGLA
PACVQTCITDARIFGFLDDPGSEVAAYVKK--ARRLESNVKIGPNVYYYGK
>Desulfobulbus_sp_MBP7516983 171 bp
QYGMVIDVDRCVGCHACVIACKAEWEVP--RNWVG--PSIASTYYPGLCNHCAEPPCVPV
CPAEATWKDPNGTVQIDRERCIGCGACRDACPYNARYIDEDDGKADKCTYCMPRVAEGLE
PACVQTCLARARIFGDLDDPKSEIAQYVKK--AVGLTSAVQIGPHGLYFAS
>Desulfobulbus_sp_MBP7926282 171 bp
QYSMVIDVDRCVGCHACVIACKAEWEVP--RNWVG--PSIASTYYPGLCNHCAEPPCVPV
CPAEATWKDPNGTVQIDRERCIGCGACRDACPYNARYIDEDDGKADKCTYCMPRVAEGLE
PACVQTCLARARIFGDLDDPNSEVSQYVKK--AVGLTSAVQIGPHGLYFGS
>Desulfobulbus_sp_MCL2458583 171 bp
QYGMIIDVDRCVGCHACVIACKAEWEVP--RNWVG--PEIAATYYPGLCNHCNTPSCVPA
CPAEATWKDPNGTVQVDRARCIGCGACRDACPYGARYVDEDDGKVDKCTYCMPRVAEGLE
PACVLTCLARARIFGDLDDPKSDVAQYVKK--AAGLTSAVQIGPHGMYFGS
>Desulfobulbus_sp_MCL2790387 171 bp
QYGMVIDIDRCVGCHACVIACKAEWEVP--RDWVG--PAIAYTYYPGLCNHCDSPPCVPA
CPAEATWKDPNGTVQVDRERCIGCGACRDACPYKARYVDEDEGKVDKCTYCMPRVAEGLE
PACVQTCLARARIFGDLDDPKSEVAQYVKK--AVGLTSAVQIGPNGRYYGS
>Desulfobulbus_sp_MDD2463287 171 bp
QYGMIIDVDKCVGCHACVIACKAEWEVP--RNWVG--PSLAATYYPGLCNHCAEPPCVPV
CPADATWKDPNGTVQVDRERCIGCGACRDACPYNARYVDEDDGKVDKCTYCMPRVAEGLE
PACVQTCLARARIFGDLDDPNSEVAKYVKK--AVGLTSAVQIGPNGRYFGS
>Desulfobulbus_sp_MDD2466610 171 bp
KMGMVIDLEKCIGCRSCMVACKQHNAQPPETWWNHRHPPTKEYFLPVHCQHCENAPCEKV
CPVGATYRAEDGAILIDYERCIGCRYCMSACPYGVRFWEPSEGIVEKCTFCAQYRDKGEL
PACVRGCPGKARFVGDLDDPLSEVSKMIKARDAFTLLPEKGTKPTVFYL--
>Desulfobulbus_sp_MDD2467862 171 bp
KMGMVIDLEKCIGCRSCMVACKQHNAQPPETWWNHRHPPAKEYFLPVHCQHCENAPCEKV
CPVGATFHAKDGAVLIDFDRCIGCRYCMSACPYGVRFWEPSGGIVEKCTFCAQYRDKGEL
PACVQGCPGKARFVGDLDDPNSDVSTMIKARDAFTLLPEKGTKPTVFYL--
>Desulfobulbus_sp_MDD2468038 171 bp
KMGMVIDLEKCIGCRSCMVACKQHNAQPPETWWNHRHPPAKEYFLPVHCQHCENAPCEKV
CPVGATFHAEDGAVLIDFDRCIGCRYCMSACPYGVRFWEASGGIVEKCTFCAQYRDKGEL
PACVQGCPGKARFVGDLDDPNSDVSTMIKARDAFTLLPEKGTKPTVFYL--
>Desulfobulbus_sp_MDR2550852 171 bp
---MIIDVDRCVGCHACVIACKAEWEVP--RNWVG--PDLAATYYPGLCNHCKAPSCVPV
CPAEATWKDPNGTVQVDRERCIGCGACRDACPYGARYVDEDDGKVDKCTYCMPRVAEGLE
PACVQTCLARARIFGDLDDPKSDVAQYVKR--AVGLTSAVQIGPNGMYFGS
>Desulfobulbus_sp_RJX18624 171 bp
RKAILVTPEVCIGCRACQVACKSWNELPKTKN--GTYPDLRWLFVSRRCMHCEDAGCMKI
CPPGALYRTE-GAVAFDRDKCVACKLCVNACPF--R-YDA-EGKVTKCHLCFDRIGEGML
PACVKTCPTGALRYGDRSTARAE--------GIYAFEP--GMNPTIHYMAV
>Desulfobulbus_sp_TB_MCW5211713 171 bp
RYAMVIDQSRCIGCMACVVACKRENDVPVYRTRVGNFPDLTTEMRSELCNHCDKSPCVSI
CPTGASHYEEDGTVQVDRDKCVGCKACITACPYNVRYINEEHGYADKCSFCQHRLQEGKK
PACVTTCIGGSRIFGDLDDPESEVSVILRKTSHRVLKKSIGTRPNVYYINQ
>Desulfobulbus_sp_Tol-SR_KGO35236 171 bp
RKAILVTPELCIGCRACQVACKSWNQLPKTKN--GSYPDLRWLFVSRRCMHCDDAGCMKI
CP-GALYRTE-GAVAFDRDKCIGCKLCVNACPF--R-YDA-DGKVTKCHLCFDRIAAGMN
PACVKTCPTGALKFGDRGAAKKE--------AVYAFEP--GMNPAIHYLAI
>Desulfobulbus_sp_US4_MCW5202244 171 bp
RYAMVIDQSRCIGCMACVVSCKRENDVPHYRTRVGNFPDLTTEMRSELCNHCDNAPCVNI
CPTGASHHEEDGTVQIDRDKCVGCKACITSCPYNARHINEEHGYADKCSFCQQRLHEGKK
PACVATCIGGSRIFGDLDDPQSEISIILRKNSHRVLNKAVGTGPNVYYINQ
>Desulfobulbus_sp_WP_306547399 171 bp
QYGMIIDVDRCVGCHACVIACKAEWEVP--RNWVG--PSLAATYYPGLCNHCKNPPCVPV
CPADATWKDPNGTVQVDRERCIGCGACRDACPYNARYVDEDDGKVDKCTYCMPRVAEGLE
PACVQTCLARARIFGDLDDPNSAVAKYVAK--AVGLTSAVQIGPNGMYFGS
>Desulfobulbus_sp_WP_309412955 171 bp
QYGMIIDVDRCVGCHACVIACKAEWEVP--RNWVG--PDLAATYYPGLCNHCKAPSCVPV
CPAEATWKDPNGTVQVDRERCIGCGACRDACPYGARYVDEDDGKVDKCTYCMPRVAEGLE
PACVQTCLARARIFGDLDDPKSDVAQYVKR--AVGLTSAVQIGPNGMYFGS
>Desulfobulbus_sp_WP_310599302 171 bp
QYGMIIDVDRCVGCHACVIACKAEWEVP--RNWVG--PDLAATYYPGLCNHCKAPSCVPV
CPAEATWKDPNGTVQVDRERCIGCGACRDACPYGARYVDEDDGKVDKCTYCMPRVAEGLE
PACVQTCLARARVFGDLDDPKSDVAQYVKR--AVGLTSAVQIGPNGMYFGS
>Desulfocapsa_sp_MBA3007129 171 bp
QYGMIIDLERCVGCHACAIACKAEWEVP--RNWVG--PSKASTYYPGLCNHCAKPPCVDA
CPADATWKDPNGTVQIDKSRCLGCGDCAEACPYGARYVNPDDGKADKCTYCMPRVEAGLV
PACVQTCITNARIFGDLDDPKSEVAKYVAK--AKGLEPGASIGPNSRYYGK
>Desulfocapsa_sp_MBL4902689 171 bp
QYGMIIDLERCVGCHACTIACRAEWEVP--RVWVG--PTMAATYYPGLCNHCDKPPCVDE
CPVDATWKDPDGTVQVDKKRCIGCGACVDSCPYGARFVDPDDGKVDKCTYCKPRVDQGLV
PSCVLACITEARIFGDLDDPKSAVSQYVKK--AKGLEVDGHIGPNSMYFGT
>Desulfocapsa_sp_MCF8055115 171 bp
QYGMIIDLERCVGCHACTIACRAEWEVP--RNWVG--PTMASTYYPGLCNHCDKPPCVAE
CPADATWKDPDGSVQIDKDRCLGCGACADACPYGARYVNPDDGKADKCTYCKPRVEAGLD
PACVQTCITGARIFGDLSDPNSAVSQYVKK--AKGLEVGGHIGPNSRYYGN
>Desulfocapsa_sulfexigens_HIP38170 171 bp
QYGMIIDLERCVGCHACTIACRAEWEVP--RNWVG--PTMAATYYPGLCNHCDKPPCVDE
CPADATWKDPDGTVQVDKERCLGCGACADACPYGARYVNPDDGKADKCTYCKPRIEEGLQ
PACVQTCITGARIFGDLTDPNSAVSKYVKN--AKGLEVDGHIGPNSRYFGN
>Desulfocapsa_sulfexigens_HIP82531 171 bp
QYGMIIDLERCVGCHACTIACRAEWEVP--RNWVG--PTMTATYYPGLCNHCDKPPCVDE
CPAEATWKDPDGTVQIDKDRCLGCGACADACPYGARYINPDDGKADKCSYCKPRVDQGLV
PACVLTCITDARIFGDLDDPKSAVSQYVKK--AKGLEVDGHIGPNSMYFGK
>Desulfocapsaceae_bacterium_MDD3814681 171 bp
QYGMIIDLERCVGCHACAIACKAEWEVP--RNWVG--PTKASTYYPGLCNHCAKPPCVDA
CPADATWKDPNGTVQIDKSRCLGCGACAEACPYGARYVNPDDGKADKCTYCMPRVEAGLI
PACVQTCLTNARIFGDLDDPKSEVAKYVAK--AKGLEPGASIGPNSRYYGK
>Desulfocapsaceae_bacterium_MDO9042098 171 bp
QYGMIIDLERCVGCHACTIACKAEWEVP--RNWVG--PSKASTYYPGLCNHCAKPPCVDA
CPADATWKDPNGTVQIDKSRCLGCGACAEACPYGARYINPDDGKADKCTYCMPRVEAGLA
PACVQTCITNARIFGDLDDANSDVAKYVTK--AKGLEPGGSIGPNSRYYGK
>Desulfocapsaceae_bacterium_MDP3695499 171 bp
---MIIDLERCVGCHACTIACKAEWEVP--RNWVG--PSKASTYYPGLCNHCAKPPCVDA
CPADATWKDPNGTVQIDKSRCLGCGACAEACPYGARYVNPDDGKADKCTYCMPRVEAGLA
PACVQTCITNARIFGDLDDANSDVAKYVTK--AKGLEPGGSIGPNSRYYGK
>Desulfococcus_multivorans_WP_020875070 171 bp
KYYLFQDTHKCIGCHACEVQCKTHKSLP------PRLLTVSYIF--MPCFHCENPWCVAA
CPTGAMQKRKDGIVFVDNNLCVGCKTCISACPW--Q-WNPELGKVVKCDYCMDRIDRGLK
PACVTICTTGCLHFGKAQIRRERHAR------------------HV--AAL
>Desulfocurvibacter_africanus_WP_005989226 171 bp
QYAMVIDSSRCIDCKGCVASCKVANKVPHFRNWV---PVVGQHFQPGACMHCDNPTCVQA
CPTGATWKDPTGMVEIDRGLCIGCGNCIAACPYGARYRHATLRVADKCDYCAERRAHGLG
PACVDTCPTKARVFGDINDPNSEAAILLAANQVRVVQ-KSDTKPNMYYIAA
>Desulfocurvibacter_africanus_WP_014259611 171 bp
QYAMVIDSSRCIDCKGCVASCKVANKVPHFRNWV---PVVGQHFQPGACMHCDNPTCVQA
CPTGATWKDPTGMVEIDRGLCIGCGNCIAACPYGARYRHATLRVADKCDYCAERRAHGLG
PACVDTCPTKARVFGDINDPNSEAAILLATNQVRVVQ-KSDTKPNMYYIAA
>Desulfocurvibacter_africanus_WP_027367906 171 bp
RQAFYVDAERCIGCFTCAMACKNQYHQE------VVWHDLERAFYSLACNHCENPTCLNV
CP-KAYYKRKDGIVVHEQEKCIGCGNCIRSCPY--K-YNPVGKHAEKCSFCWQRVDAGLL
PACVQSCPVSALRMVDLETGLVRFPP----K-----PS--RALPTI-----
>Desulfocurvibacter_africanus_WP_027368065 171 bp
QYAMVIDSSRCIDCKGCVASCKVANKVPHFRNWV---PVVGQHFQPGACMHCDNPTCVQA
CPTGATWKDPTGMVEIDRGLCIGCGNCIAACPYGARYRHATMRVADKCDYCAERRAHGLG
PACVDTCPTKARVFGDINDPSSEAAILLAANQVRVVQ-KSDTKPNMYYIAA
>Desulfofundulus_thermosubterraneus_WP_072866841 171 bp
KYYLYQDEKKCISCRSCEVQCKVNKGLG------PRPVVVTNVF--MPCFHCEEPWCVPA
CPTGAVQKRKDGIVFIDQELCVGCKSCIMACPW--Q-WDAKKGKAVKCDYCKDRIDAGLK
PACVTACPTDCLLFGPADLKRVRYVH------------------QI--IAV
>Desulfofustis_limnaeus_WP_284152340 171 bp
RKAILVTPELCIGCRACQVACKSWNQLSKTKN--GTYPDLRWLFVSRRCMHCEDAGCMTI
CPPGALYRTE-GAVAFDRDKCIGCKLCVNGCPF--R-YDE-EGKITKCHFCFDRLAAGME
PACVKTCPTGALRFGDRATARAE--------AVYAFEP--GMNPAIHYLAI
>Desulfofustis_sp_MBE0583212 171 bp
QYAMVIDLRKCVGCGACALACKTENNTAQTHNWAGSFPNTGFRTLPVLCNHCSNAPCVEA
CPVEAMYKTADGITMHNDERCIGCRACQDACPYYGEYYNPQTNIVEKCIFCDHRIKNNEL
PYCVAACPSSARIFGDLDDAGSDVAKLLKQHQSFVLK--------------
>Desulfofustis_sp_MBE0584160 171 bp
RKAILVTPELCIGCRACQVACKSWNQLPQTQN--GTYPDLRWLFLSRRCMHCEDAGCMTI
CPPGALYRTE-GAVAFDRDKCIGCKLCVNACPF--R-YDA-EDKVTKCHLCYDRIGAGME
PSCVKTCPTGALKFGNRSTAKNE--------GIYAFEP--GMNPAIHYLAI
>Desulfogranum_japonicum_WP_028579859 171 bp
HYGMIIDIDKCVGCHACTIACKAEWEVP--RNWVG--PAQSYTYYPGLCNHCDQPSCVDV
CPADATWKDPNGTVQIDKERCIGCGACRDACPYGARYINEDDGKADKCTYCVERLAEGLE
PACVQTCLAGARIFGDLDDPNSDVAQYVKK--AKGLTSAVQIGPNSMYYGS
>Desulfogranum_marinum_WP_205220556 171 bp
QYGMIIDIDKCVGCHACTIACKAEWEVP--RNWVG--PANSYTYYPGLCNHCDEPPCVDV
CPADATWKDPNGTVQIDKERCIGCGACRDACPYGARYINEDDGKADKCTYCMPRVAEGLA
PSCVQTCLAGARIFGDLDDPESEVSQYVKK--AVALTSAVQIGSNGRYYSS
>Desulfohalobiaceae_bacterium_MCF8031383 171 bp
KQAFYIDSRRCIGCFTCAMACKNQYHQP------VIWYELERAFYSLACNHCENPTCLNV
CP-IAYYKRKDGVVVHEQDKCIGCGNCIRACPY--R-YNPVLKRAEKCSFCWQRLDAGLK
PACVLGCPTRALQIVDLEPNAVQYPA----R-----PS--RLMPKI-----
>Desulfohalobium_retbaense_WP_015751663 171 bp
KQGFFVDAERCIGCFTCAMACKNQYHQE------VIWYPLERAFYSLACNHCENPTCLNV
CP-KAYYKREDGIVVHEQDKCIGCGNCIRSCPY--R-YNEVLKKAEKCSFCWQRIDDGLK
PACVLACPVDALQIVDMPPDTVQYPT----K-----PS--RLTPLI-----
>Desulfohalovibrio_reitneri_WP_029893220 171 bp
KRGFYVDAKRCIGCYTCAMACKNQYHQV------VVWYDLERAFYSLACNHCENPTCLEV
CP-VAYYKR-DGVVVHEQEKCIGCGNCIRSCPY--R-YNPVEKRAEKCSLCWQRLDADLL
PACVLSCPTDALQLIDLEPNAVQFPP----R-----PS--RMMPKY-----
>Desulfolithobacter_dissulfuricans_WP_267928535 171 bp
TYMIYLNAKRCIGCHGCEVHCKINKELP------PILSHVEFEF--RSCYHCDDPFCVPI
CPKNAMIKREDGIVYIDEEKCIGCMACAGACPW--Q-LNPATGKAVKCDYCKDRVDQGLK
PACVTKCTTHALRFVRL----------------------------------
>Desulfolucanica_intricata_WP_066637881 171 bp
VYALYQDDHKCISCRSCQVQCKVNKGLS------PKPIEVNYVF--LTCFHCEEPWCVPA
CPNGAMQKRGDGVIFIDQDRCAGCKSCIMACPW--Q-WDPVKGKAVKCDFCIDRLEAGLK
PACVTACPTNCLNFDLADTKRVRFAR------------------DI--AF-
>Desulfomicrobium_baculatum_DSM_4028_ACU90417 171 bp
KYAMVIDSSVCIDCKGCMVSCKVQNNVPYWRNWI---PDFRTHFQPGGCMHCDNPTCVQA
CPSGATYKDPNGIVHVNEALCIGCGNCITACPYGARFRHPDKRVPDKCDFCSGRLERGLL
PACVDTCPTKARVFGDLNDPDSDASRLLRDKPVRVLRGGIDTKPNMYYVAT
>Desulfomicrobium_baculatum_WP_143890917 171 bp
KYAMVIDSSVCIDCKGCMVSCKVQNNVPYWRNWI---PDFRTHFQPGGCMHCDNPTCVQA
CPSGATYKDPNGIVHVNEALCIGCGNCITACPYGARFRHPDKRVPDKCDFCSGRLERGLL
PACVDTCPTKARVFGDLNDPDSDASRLLRDKPVRVLRGGIDTKPNMYYVAT
>Desulfomicrobium_sp_MDO9584017 171 bp
KFAMVIDSSVCIDCKACMASCKVQNNVPYWRNWI---PDFRTHFQPGGCMQCDNPTCVQA
CPSGATYKDPNGIVHVNEALCIGCGNCIKACPYDARFRHPDKRVPDKCDFCSGRLERGLL
PACVDTCPTKARVFGDLSDPDSDVSRLLRDKPVRVLKGGIDTKPNMYYVAA
>Desulfomonilaceae_bacterium_MDQ7781324 171 bp
RYGIAIDTTKCIGCHACRVACQNQNDLPEEFNRIGVFPSFSKEFVPLQCNHCKDAPCERV
CPTGATYTSDEGVVLVNTKTCVGCKYCIEACPYKMRTMD-GKGIVVKCRMCIELVREGGT
PACVSTCPTQVRIFGDLDDPTSEISRFIAEHRAQPLRADLNTGPRIYYKRS
>Desulfomonile_sp_MCA1960892 171 bp
RYGIAIDTTKCIGCHACKVACQNHNGLEQKFNTIGKYPSFSKEFVPAQCNHCENAPCERV
CPTGAIYTSPEGVVLVHRNRCVGCKYCIEACPYKVRLID-HEGISVKCWFCIDLVRQGGE
PACVTTCPTQVRIFGDLDDPDSRVSRFIAENRAQPLRPDLGTKPKIFYKRS
>Desulfomonile_tiedjei_MBI4963393 171 bp
RYGIAIDTTKCIGCHACQVACQNHNQLDQRFNWIGKYPSFDKEFVPVQCNHCEDAPCERV
CPTAAIYTTAEGIVHIRSERCVGCKYCVEACPYKVRIVD-HKGIVTKCWLCIDMVRKGGE
PACVTTCPNQVRIFGDLDDPNSKISRFIAEHRAQPLRPDLNTKPKIYYKRS
>Desulfomonile_tiedjei_MBI5248915 171 bp
RYGIAIDTTKCIGCHSCRVACQNQQGLEQSFNWIGKFPSFAKEFVPLQCNQCENAPCQRV
CPTGAIYTSPEGVVLVHKERCVGCKYCIEACPYKVRTVD-HEGIVVKCWFCIDLVRAGGE
PACVTTCPTQVRIFGDLDDPGSRISRFIATHRAEPLRPDLGTRPRIFYKRS
>Desulfomonile_tiedjei_MBI5568661 171 bp
HYGIAIDTTKCIGCHSCRVACQNQQGLKQSFNWIGRFPAFGKEFVPVQCNHCQDAPCQSV
CPTGAIYTSPEGIVLVHRERCVGCKYCIEACPYKVRIVD-HEGIVVKCWLCHDLVAKGGE
PACVTTCPTQVRIFGDLDDPNSRVSQFIAKHRAQPLRPDLNTRPRIYYKRS
>Desulfonatronospira_sp_WP_291318700 171 bp
RYAMVIDLQRCGGCGACITGCKYENNLPEGVRWSGTFPNVRYYYRPTLCNHCENAPCVRG
CPTRALHKGEGGITAHDPNKCIGCRYCLVNCPYGVIYWYPEQGVVEKCHFCRHRVVNGEL
PWCVEVCPCDARIFGDLNDPDSLVNRVLGLFRAEKLRPELGTEPRVFYVRE
>Desulfonatronospira_sp_WP_291320285 171 bp
RYAMVIDLQRCGGCGACITGCKYENNLPEGVRWSGTFPNVRYYYRPTLCNHCENAPCVRG
CPTRALHKVEGGITAHDPNKCIGCRYCLVNCPYGVIYWYPEQGVVEKCHFCRHRVVNGEL
PWCVEVCPCDARIFGDLNDPDSLVNRVLGLFRAEKLRPELGTEPRVFYVRE
>Desulfonatronospira_sp_WP_291321527 171 bp
RYAMVIDLQRCGGCGACITGCKNENNLPEGVRWSGTFPNVRYYYRPTLCNHCENAPCVRG
CPTRALHKVEGGITAHDPNKCIGCRYCLVNCPYGVIYWNPEQGVVEKCHFCRHRVVNGEL
PWCVEVCPCDARIFGDLDDPDSLVNRLLGLFRAEKLRPELGTEPRVFYVRE
>Desulfonatronovibrio_hydrogenovorans_WP_028573881 171 bp
KQGFYIDANRCIGCFTCAMACKNQYHQD------VIWYDLERAFYSLACNHCENPTCSNV
CP-KAYYKRTDGVVVHEQEKCIGCGNCIRSCPY--R-HNPVLRKAEKCSFCWERIDSGLE
PACILSCPVDALQLIDLEPNAVQYPP----K-----PS--RVSPTI-----
>Desulfonatronovibrio_hydrogenovorans_WP_028574006 171 bp
NYFIKIDQKRCISCKACEVHCKAKNKVP------ARFISVLTLF--MPCFHCENPWCVSA
CPTGAMTKRQDGIVFVNQELCVGCKACIVACPW--Q-WDEVNGRAIKCDYCRDRVDQGLK
PACVTGCTTHALSFIKPSQTRLDYAT------------------QI--LLS
>Desulfonatronovibrio_hydrogenovorans_WP_028574200 171 bp
KWGMVIDLDKCTGCGACMISCQAENNMAYSLTWMGK-PD--VAYLPRPCVQCGNPNCVPV
CPVIATTKDEGGIVSQISPRCIGCRYCMAACPYHSRFHDPEKGVVEKCHYCHHRFYDGRD
PACAENCPTGAITFGDLKNPEHKVAQLAKSPYFRLL--RLGTDPQLYYMSK
>Desulfonatronovibrio_magnus_WP_045215086 171 bp
KWGMVIDLDKCTGCGACMISCQAENNMAYSMTWMGK-PD--IAYLPRPCVQCGNPNCVPV
CPVIATTKDEGGIVSQISPRCIGCRYCMAACPYRARFHDPEKGVVEKCHYCHHRFYDGRD
TACAQNCPTGAITFGDLMNPEHKVAKLAKSPYFRLL--RLGTDPQLYYMSK
>Desulfonatronovibrio_magnus_WP_045215971 171 bp
NYFIKIDQKRCISCKACEVHCKAKNKVP------AKFVSVLTLF--MPCFHCESPWCVSA
CPTGAMTKRNDGIVFVNQELCVGCKACIMACPW--Q-WDEVNGRAIKCDYCRDRVDEGLK
PACVTGCTTHALSFIKPSQTRLDYAT------------------QI--LLS
>Desulfonatronovibrio_sp_MSAO_Bac4_RQD64616 171 bp
KWGMVIDLDKCTGCGACMISCQAENNMAYSLTWMGK-PE--VAYLPRPCMQCGNPNCVPV
CPVIATTKDEGGIVSQISPRCIGCRYCQAACAYHARFHDPEKGVVEKCHYCHHRFYDGRD
TACTENCPTGAIKFGDLMNPDHEVHHLSKSPNFRLL--RLGLDPQLYYVSE
>Desulfonatronovibrio_sp_MSAO_Bac4_RQD67056 171 bp
KYCMVIDSSVCIDCKACMVSCKVQHKVPYWRNWI---PDFSMHFQPGGCMQCDNPTCVYA
CPSGATYKDETGIIHVNEDLCIGCGNCVKACPYHARYRHPVKRVPDKCDFCRERLHMGLL
PACVDTCPTKARTFGDRNDPDSEVSRLLKENEVRIVR-PVDTEPNMFYISS
>Desulfonatronum_lacustre_WP_028571183 171 bp
KYAMVVDSSVCIDCKGCMVSCKVQNNVPYWRNWI---PDFRTHFQPGGCMQCDVPTCVTA
CPSGATFKDRTGIVHVNESLCIGCGNCVRACPYGARYRHPEKRVPDKCDFCSGRLARGLV
PACVDTCPTKARVFGDLNDPDSEVSRLLREKTVRVTK-NIDTQPNLYYIAA
>Desulfonatronum_lacustre_WP_028572650 171 bp
RYAMVIDLQQCTGCGGCIIACMNENNLPEGVRWSGRYPFVRYHYRPTLCNHCENAPCVRG
CPTKALHKAEGGITAHDPNKCIGCRYCMVNCPYGVIYWRPETGVVEKCTFCHHRVVNGEL
PYCVEACPANARIFGDLDDPRSKVNQLLGMFRAERLREELGTRPRVYYIRE
>Desulfonatronum_lacustre_WP_028573426 171 bp
KWGMVIDLDRCTGCGACMVACQAENNIAYSLTWLKQ-PN--VAYMPRPCLQCGKPNCVPV
CPVIATDKNEGGIVSQVNARCIGCRYCMAACPYHARFHDPEKGVVEKCLFCHHRYIEDRD
PACVEMCPTGAMVFGDLENPEHKVHKLSKSPYFRLL--RLNTKPQVYYYSK
>Desulfonatronum_sp_HDQ39618 171 bp
KYYIKTNQERCVSCNACEVHCQSKNNLP------IRFTTLLSMF--IPCFHCDPAWCVQS
CPTGAMTKREDGIVYVQTKLCVGCKACIQACPW--V-MNKVTKKVFKCDFCMDRLDQGLK
PACVNGCTAHALDFLETYGKREAPAL------------------GL--LLQ
>Desulfonatronum_sp_HDQ41703 171 bp
KWGMVIDLDKCTGCGACMVACQAENNIARSMTWLQK-PD--VAYLPRPCQQCGHPNCVPV
CPVIATDKNEGGIVSQVNARCIGCRYCIAACPYHARFHDPEKGVVEKCLFCHHRYVEGRD
PACVEVCPTGAIAFGDLMNPNHKVHQLSKSPHFRLL--RLGTDPQVYYLSR
>Desulfonatronum_sp_SC1_WP_107736043 171 bp
KWGMVIDLDRCTGCGACMVACQAENNIAYSMTWLKQ-PN--VAYMPRPCLQCGKPNCVPV
CPVIATDKNEGGIVSQVNARCIGCRYCMAACPYHARFQDPEKGVVEKCLFCHHRYIEGRD
PACVEMCPTGAMVFGDLQNPEHKVHKLSKSPYFRLL--RLNTKPQVYYYSK
>Desulfonatronum_sp_SC1_WP_107736683 171 bp
KYFIKTNQSRCIDCRACEIHCQAKNELP------VRFVSAMNMF--IPCFHCDPAWCILS
CPTGAMTRRRDGIVHVQTNLCVGCKACIQACPW--A-LNKDTKKAFKCDLCMDRLDQGLK
PACVSGCTAHALEFLPAFKKTEAPAV------------------GL--LLQ
>Desulfonatronum_sp_SC1_WP_107738111 171 bp
KYAMVVDSSVCIDCKGCMVSCKVQNNVPYWRNWI---PDFRTHFQPGGCMQCDVPTCVTA
CPSGATFKDRTGIVHVNESLCIGCGNCVRACPYGARYRHPEKRVPDKCDFCAGRLARGIP
PACVDTCPTKARVFGDLNDPDSEVSRLLREKPVRVTK-NIDTQPNLYYVTA
>Desulfonatronum_sp_SC1_WP_107739956 171 bp
RYGMFIDLEKCVGCNACTVACIRENNTPIGYIDVAAY---DTHFQPMQCMHCEDPACVPV
CPVQATYKRADGIVVQDLERCIGCKYCMQACPYQVRHFNPGRGVVLKCTFCQHRIDAGNI
TACTEACPADARYFGDLNDPRSDVSRVIERKGIQLL--EKLTRPQIFYGLP
>Desulfonatronum_thioautotrophicum_WP_045218546 171 bp
KQGFYVDAKRCIGCFTCAMACKNQYLQD------VIWYPLERAFYSLACNHCANPTCLNV
CP-RAFYKRQDGIVVHEQDKCIGCGNCIRSCPY--R-YNPVLKKAEKCSFCWERIDAGQQ
PACVLSCPVDALRLIDLEPNAVQYPP----R-----PS--RVTPTI-----
>Desulfonatronum_thioautotrophicum_WP_045221370 171 bp
KYAMVVDSSVCIDCKGCMVSCKVQNNVPYWRNWI---PDFRTHFQPGGCMQCDVPTCVQA
CPSGATFKDQTGIVHVNESLCIGCGKCVRACPYGARFRHPEKRVPDKCDFCAGRLAQGIP
PACVDTCPTKARVFGDLNDPDSEVSRLLRDNHVRVTA-NIDTQPNIFYLAA
>Desulfonatronum_thioautotrophicum_WP_045221428 171 bp
RYAMVIDMQLCTGCGGCIIGCMNENNLPEGMRWSGRYPNTRYHYRPTLCNHCENAPCVHG
CPTKSLYKAEGGITAHDINKCIGCRYCMFNCPYGVIYLRPETGVVEKCNFCQHRVINGEL
PYCVEVCPSKARTFGDLDDPQSKASQLLGMYPAERLREELGTKPRVYYIRE
>Desulfonatronum_thiodismutans_WP_031387437 171 bp
KYFIKTNQNRCIGCKACEVHCQAKNRLT------MKFISVLSMF--MPCFHCEKPWCVAS
CPTGAMTRREDGIIYVQEELCVGCKACIIACPW--Q-WDDASGRAFKCDFCMDRVDQGLN
PACVTGCTAHALDFKRPRETREEYGK------------------GV--LMN
>Desulfonatronum_thiodismutans_WP_035272209 171 bp
RYAMVIDLQQCTGCGGCIIACMNENNLPEGVRWSGRYPFVRYHYRPTLCNHCENAPCVRG
CPTKALHKAEGGITAHDPNKCIGCRYCMVNCPYGVIYWRPEMGVVEKCTFCHHRVVNGEL
PYCVEACPSNARIFGDLDDPRSKVNQLLGMFRAERLREELGTRPRVYYIRE
>Desulfonatronum_thiodismutans_WP_051822822 171 bp
KYAMVVDSSVCIDCKGCMVSCKVQNNVPYWRNWI---PDFRTHFQPGGCMQCDVPTCVTA
CPSGATFKDRTGIVHVNESLCIGCGNCVRACPYGARFRHPEKRVPDKCDFCAGRLARGIP
PACVDTCPTKARVFGDLNDPDSEVSRLLREKPVRVTK-SIDTQPNLYYVTA
>Desulfonatronum_zhilinae_SMP44084 171 bp
KYFIKTNQNRCIGCKACEVHCQAKNRLT------MKFISVLSMF--MPCFHCEKPWCVAS
CPTGAMTRRKDGIIYVQEELCVGCKACIIACPW--Q-WDDASGRAFKCDFCMDRVDQGLN
PACVTGCTAHALDFKRPRETREEYGK------------------GV--LMN
>Desulfonatronum_zhilinae_SMP44729 171 bp
RYAMVIDLQQCTGCGGCIIACMNENNLPEGVRWSGRYPFVRYHYRPTLCNHCENAPCVRG
CPTKALHKAEGGITAHDPNKCIGCRYCMVNCPYGVIYWRPETGVVEKCTFCHHRVVNGEL
PYCVEACPANARIFGDLDDPRSKVNQLLGMFRAERLREELGTRPRVYYIRE
>Desulfonatronum_zhilinae_SMP76461 171 bp
KYAMVVDSSVCIDCKGCMVSCKVQNNVPYWRNWI---PDFRTHFQPGGCMQCDVPTCVTA
CPSGATFKDRTGIVHVNESLCIGCGNCVRACPYGARYRHPEKRVPDKCDFCSGRLARGLV
PACVDTCPTKARVFGDLNDPDSEVSRLLREKTVRVTK-NIDTQPNLYYIAA
>Desulfonatronum_zhilinae_SMP82829 171 bp
RYGMFIDLEKCVGCNACTVACIRENNTPIGYINVAAY---DTHFQPMQCMHCEDPACVPV
CPVQATYKRADGIVVQDLKRCIGCKYCMQACPYQVRHFNPSRGVVLKCTFCQHRIDAGNI
TACTEACPADARYFGDLNDPRSDVSRVIERKGIQLL--EKLTRPQIFYGLP
>Desulfopila_aestuarii_WP_073615858 171 bp
QYGMVIDLRKCVGCGACALACKTENNTSQTHNWAGTFPHTKFRTLPVLCNHCSNAPCVEA
CPVEAMFKTADGITMHNDERCIGCRACQDACPYSGEYYNKRHNIVEKCIFCDHRLKNNQQ
PACVDACPSGARVFGDLNDPGSEAAQLLNKDKGFVLKESEGTLPNVHYIRE
>Desulfopila_inferna_WP_205233876 171 bp
QYGMIIDLRKCVGCGACALACKTENNTAQTYNWAGKFPDTTFRTLPVLCNHCSDAPCVEA
CPVEAMYKTEDGITMHNDERCIGCRACQDACPYYGEYYNPQTNIVEKCIFCDHRVKNNEL
PYCVDACPSGARVFGDLNDKNGEPAKLLKQYQHFVLQPEEGTKPNVFYIRD
>Desulfopila_sp_IMCC35006_WP_136812571 171 bp
QYGMIIDLERCVGCHACTIACRAEWEVP--RNWVG--PSMASTYYPGLCNHCSEPPCVAE
CPVDATWKDPDGTVQIDKNRCIGCGACVDACPYNARYVNPDDGKADKCTYCKPRVEAGSA
PACVQTCITGARIFGDLDDPKSAVSLYVKK--ARGIEPGGELGPNSRYYGK
>Desulfopila_sp_IMCC35008_WP_163336759 171 bp
QYGMIIDLERCVGCHACTIACKAEWEVP--RNWVG--PTIAATYYIGLCNHCTDPVCVPE
CPADATWKDPDGTVQIDKNRCIGCGACVDACPYNARYVNPDDGKADKCTYCKPRVDSGAI
PACVQTCITGARIFGDLDDPESEPAKLVKK--AIGIEPDGNLGPNSRYIGK
>Desulfoprunum_benzoelyticum_WP_183351913 171 bp
KMGMVIDLEKCIGCRSCMVACKQHNAQPPQTWWNHRHPPAKEFFLPVHCQHCENAPCEKV
CPVGATYHAEDGAVLIDYERCIGCRYCMSACPYGVRFWEPSEGIVEKCTFCAQYRDKGEL
PACVRGCPGKARFVGDLDDPASEVSTMMKGRNAFTLLPEKGTKPTVFYL--
>Desulfoprunum_benzoelyticum_WP_183352134 171 bp
RKAILVTPELCIGCRACQVACKSWNQLPKTKN--GSYPDLRWLFVSRRCMHCDDAGCMKI
CP-GALYKTE-GAVAFDRDKCIGCKLCVTACPF--R-YDA-DGKVTKCHLCFDRIGAGMS
PACVKTCPTGALKYGDRSTARKD--------AVYAFEP--GMNPAIHYLAI
>Desulfoprunum_sp_MDP3478326 171 bp
RKAILVTPEACIGCRGCQVACKSWNQLPKTKN--GTYPDLRWLFVSRRCMHCDDAGCMKI
CP-GALYRTE-GAVAYDRDKCIGCKLCVTACPF--R-YDT-DNKVTKCHLCFDRIGAGMQ
PACVKTCPTAALKFGDRATAKKE--------GVYAFEP--GMNPSIHYLAI
>Desulfoprunum_sp_MDP3480259 171 bp
QYGMIIDLERCVGCHACTIACKAEWEVP--RNWVG--PSKASTYYPGLCNHCTEPACVPV
CPADATWKDPDGTVQIDKNRCIGCGSCVDACPYGARYVNPDDGKADKCTYCKPRVAQGVA
PACVQTCITGARIFGDLDDPQSEVSKYVKK--AKGLEVEGKLGPNSRYYGR
>Desulfoprunum_sp_MDP3481459 171 bp
RMARLIDITRCTACRGCQVSCKRWNELPIGPF--GSPTDLEWHFRKTTCMHCGDPGCVKA
CPNGALVKAENGAVRRIEEKCIGCGYCVKGCPF--K-VDQVAKKMRKCTFCYDRISNGLT
PACAKTCVPRAIVFGTWKLADERLLQ-AQKNAIYVLNP--DLHPKLAFVSR
>Desulfoprunum_sp_MDP3481626 171 bp
KMGMVIDLEKCIGCRSCMVACKQHNAQPPQTWWNHRHPPAKEFFLPVHCQHCENAPCEKV
CPVGATYHAEDGAVLIDYERCIGCRYCMSACPYGVRFWEPSEGIVEKCTFCAQYRDKGEL
PACVRGCPGKARFVGDLDDPNSEVSVMIKQRNAFTLLPEKGTKPTVFYL--
>Desulforamulus_profundi_WP_099081970 171 bp
KYYLFQDEKKCISCRSCQVQCKINKGLG------PKPIEVNYVF--LSCFHCDNPWCIPA
CPNGAMQKRSDGVIYIEQERCAGCKSCIMACPW--Q-WDSKKGKAVKCDFCKDRLDAGLK
PACVTACPTDCLDLVPTDTKRVRFIK------------------EL--IS-
>Desulforhopalus_sp_NOR23165 171 bp
QYGMIIDLERCVGCHACTIACKAEWEVP--RNWVG--PSMASTYYPGLCNHCTDPVCVPE
CPADATWKDPDGTVQIDKNRCIGCGACVDACPYNARYVNPDDGKADKCTYCKPRVDAGSE
PACVQTCITGARIFGDLDDPKSEVAKYVKN--AKGVEPGGELGPNSRYFGV
>Desulfosalsimonas_propionicica_WP_181551685 171 bp
KQAFYIDAKRCIGCFTCAMACKNQYHQE------VIWYELERAFYSLACNHCENPTCLNV
CP-VAYYKRADGVVVHEQDKCIGCGNCIRSCPY--R-YNPVLKRAEKCSFCWQRLDDDRK
PACVLSCPTEALQIVDLEANAVQYPA----R-----PS--RLMPKI-----
>Desulfosarcina_cetonica_VTR70215 171 bp
KYYLFQDTKKCIGCHSCEVQCKANKNLP------PRLIQVAYIF--MPCFHCENPWCVAA
CPTGAMQQRSDGIVFVDHNLCVGCKTCISACPW--Q-WSPEIGKVVKCDYCMDRVDQGLE
PACVTTCTTHCLKFGKVQVRRERHAQ------------------TV--ASL
>Desulfosarcina_ovata_WP_155313066 171 bp
KYYLFQDTKKCIGCHACEVQCKANKNLP------PRLIQVAYIF--MPCFHCENPWCVAA
CPTGAMQQRSDGIVFVDHSLCVGCKTCISACPW--Q-WDPETGKVVKCDYCMDRIDQGLE
PACVTTCTTQCLKFGKVQIRRERHAQ------------------TV--ASL
>Desulfosarcina_ovata_WP_162459207 171 bp
RYAMMIDLDRCVRCRTCYVVCKIMHDIPYTRIRLGEYPDVRRYFVPYHCMQCENPACVAA
CEVEASFIREDGIVAFDPEKCIGCEACVDACPYHARYINEETGKVDGCDMCAERIDAGQG
PWCVERCIGSAMIFGDLDDPASDIVKAIRES-AKPLSGHFGTQPKVFYANL
>Desulfoscipio_geothermicus_WP_092486230 171 bp
IYALFQDEKKCISCRSCQVQCKINKGLG------PKPIDVSYIF--ISCFHCADPWCVPA
CPNGAIQQREDGVVYIDHSRCAGCKSCIIACPW--Q-WDAQRGKAVKCDFCMDRIDAGMK
PACATACPTGSLSFGLAETKRVRYAH------------------DL--VA-
>Desulfoscipio_gibsoniae_WP_006522396 171 bp
TYAIFQDESKCISCRSCQVQCKINKGLS------PKPIEVNFVF--LSCFHCADPWCVPA
CPNEAMQKRTDGVIFINQNRCAGCKSCIMACPW--Q-WDAQKGKAVKCDLCLERIDAGLK
PACVTACPTSALSFGPAETKRIRFAR------------------QI--VA-
>Desulfosediminicola_flagellatus_WP_136808335 171 bp
QYGMIIDLEKCVGCHACTIACKAEWEVP--RNWVG--PSLASTYYPGLCNHCADPVCVPE
CPADATWKDPDGTVQIDKARCLGCGACVDVCPYNARYINPDDGKADKCTYCKPRVEAGSE
PACVQTCITGARIFGDLSDPKSEVSQYVKN--AKGIEPDGNLGPNSLYYGK
>Desulfosporosinus_WP_252471598 171 bp
RMGFVIITSRCIDCDACMVACRSENDVPHTRNWVGQFPRVSEMFQPGNCMHCDNPPCVSV
CPTGASQKRSDGIVIVEDKKCIGCKYCLTACPYDARFSNSETGKADKCTLCLHRLEQGLE
PACVQTCLGKSRQAGDLNDPSSVVSRLIAQP-TRILLKEVGTGPNIYYIDE
>Desulfosporosinus_acididurans_WP_047809484 171 bp
RMGFVIITSRCIDCDACMVACRAENDVPKTRNWVGEFPKVKEVFQPGNCMHCDHPPCVSV
CPTGASQKRPDGIVIVETSKCIGCKYCLTACPYDARFANPETGKADKCTFCLQRLEQGLK
PACVQTCLGKSRQAGDLNDPESVVAKLLAKP-SRQLLTYVGTGPNIYYIDD
>Desulfosporosinus_acidiphilus_WP_014828155 171 bp
RMGFVIITSRCIDCDACMVACRAENDVPKTRNWVGKFPKITEVFQPGNCMHCDNPPCVSV
CPTGASQKRSDGIVIVENSKCIGCKYCLTACPYDARFANPETGKADKCTFCLQRLEEGLK
PACVQTCLGKSRQAGDLNDPDSVVAKLIAKP-ARQLLKYVGTGPNIYYIDD
>Desulfosporosinus_fructosivorans_WP_135545338 171 bp
RMGFVIITSRCIDCDACMVACRAENNVPSTRNWVGQFPKVRELFQPGNCMHCDNPPCVSV
CPTGASQKRSDGIVIIENSKCIGCKYCIVACPYDARFANPETGKADKCTLCLHRLEQGLE
PACVQTCLGKARQAGDLNDPNSIVSKLIAKP-TRGLLIHVGTGPNIYYIDE
>Desulfosporosinus_hippei_WP_092334468_bacillota 171 bp
RWAMVVDMSKFADMEKVIEACHKLHNVPDEIKWIDDYAG-MHSPFMVTCNHCENPPCVRA
CPTEATFQRPDGIVAMDFHRCIGCRFCMAACPFGARFKDPEEGVVEKCNFCYERLADGLM
PACVEK--SGGLIFGDLDDPNSEVRKIVSTKLIRR-KPELGTQPSVYYLV-
>Desulfosporosinus_metallidurans_WP_075363670_bacillota 171 bp
RYAMVIDLRKCVGCHACTVACKSENNVPVNRSWVGKFPNVSRHRLPRLCNHCENPSCLNV
CPVKATYQLEDGTVLVDYDRCIGCGYCIAACPYDARFINPERKTAEKCTYCHERVEVGLL
PACVNTCIGGARFFGDLNDPNSEVSKLLATQAVTVSKPETNNRPQTYYIGA
>Desulfosporosinus_metallidurans_WP_075363811_bacillota 171 bp
RYAMVIDLRRCVGCHACTVACKSENNVPVNRSWVGKFPNVSRHRLPRLCNHCENPSCLNV
CPVKATYQLEDGTVLVDYDRCIGCGYCIAACPYDARFINPERKTAEKCTYCHERVEVGLL
PACVNTCIGGARFFGDLNDPISEVSKLLATQAVTVSKPETNNRPQTYYIGA
>Desulfosporosinus_metallidurans_WP_075363820_bacillota 171 bp
RYAMVVDLRKCIGCHACSVACKSEFDVPYWRAWVGRYPHVRVSFLPRLCNHCDNPPCTFV
CPVKATYKRPDGIVVVDESLCIGCKACIMACPYEARFSHPSKHVANKCDFCYHRVDKGMV
PSCVNTCVGRNRIFGDLNDPNSEVRKLLDTQEVQVLKPEMGTSPQVYYIIP
>Desulfosporosinus_metallidurans_WP_075363985 171 bp
RMGFVIITSRCIDCDACMVACRAENDVPHTRNWVGQFPKVREIFQPGNCMHCDHPPCVSV
CPTGASQKRPDGIVIVENSKCIGCKYCITACPYDARFANPETGKADKCTLCLQRLEQGLQ
PACVQTCLGKSRQAGDLNDPNSIVSKLIAKP-TRQLLKHVGTGPNIYYIDD
>Desulfosporosinus_metallidurans_WP_075365946_bacillota 171 bp
HWAMVVDMSKFDDFTRVIQSCDTIHNIPDEIKWIDDYTE-KNLPFMVMCNHCENPPCVKA
CPTGATFKRPDGIVAMDFHRCIGCRFCMGACPFGARFRDPKEGVVEKCTFCVERLADGIM
PACVEA--SGGLIFGDLDDPNSEVRKIISTKYIRR-KSELGTQPSVYYLV-
>Desulfosporosinus_nitroreducens_WP_252470247_bacillota 171 bp
RWAMVVDMSKFADINGVIEACHKLHNVPDEIKWIDDYAG-LHSPFMVLCNHCENPPCVKA
CPTQATFQRPDGIVAMDFHRCIGCRFCMGACPFGARFRDPEEGVVEKCNFCYERLADGLM
PACVEK--SGGLIFGDLDDPNSEVRKIVSTKFIRR-KPELGTQPSVYYLV-
>Desulfosporosinus_orientis_WP_014185865_bacillota 171 bp
RMGFVIITSRCIDCDACMVACRSENEVPHTRNWVGQFPKVAERFQPGNCMHCDKPPCVAV
CPTGASQKRPDGIVIVENNKCIGCKYCLTACPYDARFLNPETGKADKCTLCLQRLAEGHK
PACVQTCLGKSRHAGDLNDPDSIVSKLIARP-TRQILKNVGTGPNIYYIDE
>Desulfosporosinus_sp_BICA1-9_WP_034140055_bacillota 171 bp
RWAMVVDMSKFEDYNRVIEACHSVHNVPDEIKWIEDYPS-KNYPFIILCNHCENPPCVKA
CPTEATFQRPDGIVDMDFHRCIGCRFCMAACPYGARFRDPKEGVVEKCNFCVERLEKGLM
PACVEE--SGGLIFGDLDDPKSEVRKIVSSQYIRR-KPELGTQPSVYYLV-
>Desulfosporosinus_sp_BICA1-9_WP_034145100_bacillota 171 bp
RWAMVVDMSKFEDFKRVTDACHSLHNVPDEIKWIDDYAG-IHSPFMVLCNHCENPPCVKA
CPTQATFKRNDGIIAMDFHRCIGCRFCMGACPFGARFKDPEEGVVEKCNFCYELLAKGLE
PACVAK--SGGLIFGDLADTNSEVRKIVSTKHIRR-KPELGTQPSVYYLI-
>Desulfosporosinus_sp_BICA1-9_WP_034146114_bacillota 171 bp
RWAMVVDMRKFEDYNRVIEACHSVHNVPEEIKWIEDYPS-KNYPFIILCNHCENPPCVKA
CPTEATFQRPDGIVDMDMHRCIGCRFCMAACPYGARFRDPKEGVVEKCNFCVERLEKGLM
PACVEK--SGGLIFGDLDDPKSEVQKIVSSQYIRR-KPELGTQPSVYYLV-
>Desulfosporosinus_sp_BRH_c37_KUO69749_bacillota 171 bp
HWAMVVDMSKFADFKRVIEACDKIHNIPDEIKWIEDFAG-KESPFLVMCNHCENPACVKA
CPTGATFKREDGIVAMDFHRCIGCRFCMGACPFGARFRDPNEGVVEKCNFCVERLADGLI
PACVEK--SGGLIFGDLGDLNSEVRKIISTQFIRR-KTEFGTQPSVYYLV-
>Desulfosporosinus_sp_BRH_c37_KUO71239 171 bp
RMGFVIITSRCIDCDACMVACRAENDAPHTRNWVGQYPKVREVFQPGNCMHCEHPPCVSV
CPTGASQKRADGIVIIENGKCIGCKYCIVACPYDARFANPETGKADKCTLCLQRLEQGLE
PACVQTCLGKSRQAGDLNDPESIVSKLIAKQ-TRVLLKQVGTGPNIYYIDE
>Desulfosporosinus_sp_BRH_c37_KUO72405_bacillota 171 bp
RYAMVIDLRKCVGCHACSVACKSENNVPVFRARVGRFPNVARHRLPRLCNHCENPTCVNV
CPVKASYQLEDGTVLIDYDKCIGCKYCIAACPYDARFINEERHSADKCTYCHHRLEAGLQ
PACVNTCIGNARIFGDLNDPKSAVSRLMAEFPTTVIKPETNNRPHTYYIGA
>Desulfosporosinus_sp_BRH_c37_KUO72461_bacillota 171 bp
RYAMVIDLRKCVGCHACTVACKSENNVPVNRSWVGKFPNVSRHRLPRLCNHCENPSCLNV
CPVKATYQLEDGTVLVDYDRCIGCGYCIAACPYDARFINPERKTAEKCTYCHERVEVGLL
PACVNTCIGGARFFGDLNDPNSEVSKLLATQAVTVSKPETNNRPQTYYIEA
>Desulfosporosinus_sp_FKA_WP_088187997_bacillota 171 bp
RYAMVIDLRKCVGCHACQVACKSENNVPVFRNWVGKFPTVSRQRLPRLCNHCENPSCLNV
CPVKATYQLEDGTVLIDYDRCIGCKYCIAACPYDARFINPVRKTAEKCTYCHERLEAGLQ
PACVNTCISGARVFGDLNDPTSEVFKLVATQPVNVSKPETNNRPQTYYIGA
>Desulfosporosinus_sp_FKB_WP_088225193_bacillota 171 bp
RYAMVIDLRKCVGCHACQVACKSENNVPVFRNWVGKFPNVSRHRLPRLCNHSENPSCLNV
CPVKATYQLEDGTVLIDYDRCIGCKYCIAACPYDARFINPVRKTAEKCTYCHERLEAGLQ
PACVNTCISGARVFGDLNDPTSEVFKLLATQPVNVSKPETNNRPQTYYIGA
>Desulfosporosinus_sp_FKB_WP_088225625_bacillota 171 bp
RYAMVIDLRKCVGCHACQVACKSENNVPVFRNWVGKFPTVSRQRLPRLCNHCKNPSCLNV
CPVKATYQLEDGTVLIDYDRCIGCKYCIAACPYDARFINPVRKTAEKCTYCHERLEAGLQ
PACVNTCISGARVFGDLNDPTSEVFKLVATQPVNVSKPETNNRPQTYYIGA
>Desulfosporosinus_sp_FKB_WP_088226461 171 bp
RMGFVIITSRCIDCDACMVACRAENDVPKTRNWVGEFPKVKEVFQPGNCMHCEHPPCVSV
CPTGASQKRADGIVIVENSKCIGCKYCITACPYDARFANPETGKADKCTFCLQRLEQGLK
PACVQTCLGKSRHAGDLNDPESVVAKLIAKP-SRQLLTYVGTGPNIYYIDE
>Desulfosporosinus_sp_HBV89259_bacillota 171 bp
RWAMVVDMSKFADMNKVVEACHKLHNVPDEIKWIDDYAG-MHSPFLVTCNHCDNPPCVKA
CPTQATFKRPDGIVAMDFHRCIGCRFCMAACPFSARFKDPDEGVVEKCNFCYERLADGLQ
PVCVEQ--SGGLIFGDLDDPNSEVRKIISTKLIRR-KPELGTQPCVYYLV-
>Desulfosporosinus_sp_I2_WP_045574590_bacillota 171 bp
RWAMVVDMSKFEDYNRVIEACHSVHNVPDEIKWIEDYTS-KNHPFIVLCNHCENPPCVRA
CPTEATFQRPDGIVDMDFHRCIGCRFCMAACPYGARFRDPKEGVVEKCNFCVERLEKGLM
PACVEK--SGGLIFGDLDDPRSEVRKIVSSQYIRR-KPELGTQPSVYYLV-
>Desulfosporosinus_sp_I2_WP_045575048 171 bp
RMGFVIITSRCIDCDACMVACRSENDVPHTRNWVGQFPKVSERFQPGNCMHCDNPPCVKV
CPTGASQKRPDGIVIVENKKCIGCKYCLTACPYDARFSNPETGKADKCTLCLHRLEQGLE
PACVQTCLGKSRQAGDLNDPDSIVSKLIAQP-TRILLKNVGTGPNIYYIDE
>Desulfosporosinus_sp_I2_WP_045575218_bacillota 171 bp
HWAMVVDMSKFEDIERVIQSCDTIHNIPDEIKWIDDFTE-KELPFMIMCNHCENPPCVKA
CPTGATFKRDDGIVMMDYHRCIGCRFCMGACPFGARFRDPKTGVVEKCTFCVERLEKGLK
PACVEA--SGGLIFGDLDDTNSEVRKIISSKFIRR-KSELGTQPSVYYLV-
>Desulfosporosinus_sp_I2_WP_045576057_bacillota 171 bp
RWAMVVDMSKFEDYNRVIEACHSVHNVPDEIKWIEDYTS-KNHPFIILCNHCENPPCVRA
CPTEATFQRPDGIVDMDFHRCIGCRFCMAACPYGARFRDPKEGVVEKCNFCVERLEKGLM
PACVEK--SGGLIFGDLDDPKSEVRKIVSSQYIRR-KPELGTQPSVYYLV-
>Desulfosporosinus_sp_MDR3540964_bacillota 171 bp
HWAMVVDMSKFDDFKRVIQSCVSIHNIPDEIKWIDDYSG-KKLPFMVACNHCENPPCVKA
CPTGATFKRDDGIVDMDFHRCIGCRFCMGACPFGARFRDPKKGVVEKCIFCVERLADGLM
PACVEA--SGGLIFGDLDDPNSEVRKLVSTKYIRR-KTELGTQPSVYYLV-
>Desulfosporosinus_sp_MDR3602690_bacillota 171 bp
HWAMVVDMSKFDDFKRVIESCVSIHNIPDEIKWIDDYSG-KKLPFMIMCNHCENPPCVKA
CPTGATFKRPDGIVDMDFHRCIGCRFCMGACPFGARFRDPKKGVVEKCIFCVERLADGLM
PACVEA--SGGLIFGDLDDPNSEVRKIISTQYVRR-KTELGTQPSVYYLV-
>Desulfosporosinus_sp_OT_WP_009617918_bacillota 171 bp
HWAMVVDMSKFDDFKRVTESCVSIHNIPDEIKWIDDYSG-KELPFTVMCNHCENPPCVKA
CPTGATFKRPDGIVDMDYHRCIGCRFCMGACPFGARFRDPKKGVVEKCTFCVERLAKGQM
PACVEA--SGGLIFGDLDDPNSEVRKIVSSKFIRR-KTDLGTQPSVYYLV-
>Desulfosporosinus_sp_SRJS8_WP_229248285_bacillota 171 bp
RYAMVIDLRKCVGCHACEVACKSENNVPVNRSWVGKFPNVSRHRLPRLCNHCENPSCLNV
CPVKATYQLEDGTVLVDYERCIGCKYCIAACPYDARFINRERKTAEKCTYCHDRVAAGLL
PACVNTCIGGARYFGDLNDPQSEVAKLLATEAVTVSKPETNNRPQTYYIRA
>Desulfosporosinus_sp_Sb-LF_WP_135379981_bacillota 171 bp
HWAMVVDMSKFDDFKRVSQACDLIHNVPDEIKWIDDYSG-KELPFVVMCNHCENPPCVKA
CPTGATFKRPDGIVDMDYHRCIGCRFCMGACPFSARFRNPKEGVVEKCIFCVERLAKGQK
PACVEV--SGGLIFGDLDDPNSEVRKIISSKFIRR-KAELGTQPSVYYLV-
>Desulfotalea_psychrophila_MBN4071733 171 bp
-YGMIIDLERCVGCHACTIACRAEWEVP--RVWVG--PTMAATYYPGLCNHCDKPPCVDE
CPVDATWKDPDGTVQVDKKRCIGCGACVDSCPYGARFVDPDDGKVDKCTYCKPRVDQGLV
PSCVLACITEARIFGDLDDPKSAVSQYVKK--AKGLEVDGHIGPNSMYFGT
>Desulfotomaculum_nigrificans_WP_013809954 171 bp
KFILFQDEKKCISCRSCQVQCKVNKGLG------PKPIEVNYVF--LSCFHCDNPWCIAA
CPNGAIQKREDGVIFIDQDRCAGCKSCIMACPW--Q-WDARKGKAVKCDLCKDRIDAGLK
PACVTACPTNSLRLVRTDTKRVRFVR------------------EL--VA-
>Desulfotomaculum_sp_BICA1-6_KJS71268 171 bp
KYYLYQDERKCIACRSCQVQCKVNKGLG------PKLVEVNYVY--MSCFHCADPWCMAA
CPNKAIRKRQDGIIYIDQDRCAGCKSCIMACPW--Q-WDARKNKTIKCDFCMDRIDEGKK
PACVSACPTGSLEFVLTDTKRVRFAR------------------EI--LA-
>Desulfovibrio_WP_010937996 171 bp
KWGMVIDLDKCTGCGACMVACQAENNIAKSLNWLGK-PE--VAYLPRPCMQCGKPSCVSV
CPVVATDKNEGGIVSQVYPRCIGCRYCMASCPYHARFFDPDKGVVEKCTFCHHRFVEGRD
TSCTEACPNGAIIFGDFNNPEHRVHELHKSKYFRLL--RLGTDPQVYYLSR
>Desulfovibrio_cuneatus_WP_027188822 171 bp
SYAFYMDASRCMGCKACVIACKDGHDLP------LNWPEC-NVFLSVACNHCESPVCVKA
CPTGAMHKTEDGIVQVDATRCVGCNNCAWNCPY--Q-LDKSKKHMTKCNFCRERLEVGQK
PLCVAACPARALDFGPR---IAKYGR-AN-----------PLAPNL--AVV
>Desulfovibrio_inopinatus_WP_027182922 171 bp
KQAFLVDSERCIGCFTCAMACRNYYHQE------IIWYPLERAFFSLACNHCANPACLNV
CP-NAYTKRKDGVVVHHQDKCIGCGNCIRSCPY--K-YNPVAKRAEKCSMCHERLDADLK
PACVQACPTDALQLIDLQTNEVQYPA----K-----PS--ILMPKV-----
>Desulfovibrio_inopinatus_WP_027183307 171 bp
KYYIRTNSDRCISCKACEVHCKVKNRVP------AKLVTVMNLF--MPCFHCEQPWCVAA
CPTGAMIRREDGIVYVDAELCVGCKACIIACPW--Q-WDEESGRAIKCDFCRDRIDAGKK
PACVTACTAHALEFVSPGKVRFKYGK------------------K---LLE
>Desulfovibrio_mangrovi_WP_265827770 171 bp
QYAMVIDSSKCIDCKACVVACKVANKTPFSRNWI---PDFKTHFQPAACMHCEAPTCVDA
CPTGATFKDA-GIVVIDETLCIGCGNCIPACPYGARFRNPQKRTADKCNYCPERRAAGLP
PACVDTCPTKARTFGDIMDPTSDAARLLDKHKVQVVQ-KSNTAPHMYYVGS
>Desulfovibrio_sp_A2_WP_007526723 171 bp
KWGMAIDLDKCTGCGACMVACQAENNIAKSLNWLGK-PE--VAYLPRPCMQCGKPSCVSV
CPVIATDKNEGGIVSQVYPRCIGCRYCMASCPYHARFFDPDKGVVEKCSFCHHRFVEGRD
TSCTEACPNGAIVFGDVNNPAHKVHDLVKGKYFRLL--RLGTDPQVYYISR
>Desulfovibrio_sp_Fe33_WP_272700916 171 bp
RPAFHIDNSRCTGCKTCMIACIDKHDLP------VLWTEY-NVFLSVSCNHCENPICVRS
CPTTAMHKNEDGIVTVDQDKCVGCRYCEWGCPY--Q-YNAELGKMTKCDFCRDYLKEGKE
PACVAACPCRALDFGEY---VAKYGN-LNV----------PLPPNL--IVT
>Desulfovibrio_sp_Fe33_WP_272701469 171 bp
ELAFVFDASRCNGCKACMIACKDKHDLP------VSWLEC-NVLVSVSCNHCENPVCVTV
CPTGAMQVVENGIVAIDPDRCIACGNCQWNCPY--V-LDRVKKHMTKCDMCRDFLAKGKL
PACVAACPSRALDVAPR---AARLGR-AD-----------PLAPNL--CLI
>Desulfovibrio_sp_HCG04968 171 bp
KWGMAIDLDKCTGCGACMVACQAENNIAKSLNWLGK-PE--VAYLPRPCMQCGKPSCVSV
CPVIATDKNEGGIVSQVYPRCIGCRYCMASCPYHARFFDPDKGVVEKCSFCHHRFVEGRD
TSCTEACPNGAIVFGDVNNPAHKVHDLVKSKYFRLL--RLGTEPQVYYLSR
>Desulfovibrio_sp_Huiquan2017_WP_207260160 171 bp
KQAFHVDTERCIGCFTCAMACRNYYHQV------VVWHPLERAFLSLSCNHCEHPACLNV
CP-EAYTKREDGVVVHHQEKCIGCGNCIRSCPY--K-YNPVEKRAEKCSLCHERLDAGLK
PACVQACPTDALQLIDLETNEVQYPA----R-----PS--VLTPKV-----
>Desulfovibrio_sp_Huiquan2017_WP_207260211 171 bp
RPAFHIDISRCTGCKTCMVACIDKHDLP------VMWTEY-NVFLSISCNHCENPICVRS
CPTTAMHKGEDGIVSVDHDKCVGCRYCEWGCPY--Q-YNPEIGKMTKCDFCRDYLQEGKE
PACVAACPCRALDFGEY---VAKYGK-LNV----------PLPPNI--IVT
>Desulfovibrio_sp_JC010_WP_163349983 171 bp
QLAMVIDSSKCIDCKGCMASCKVANDVPQWRNWI---PDFRTHFQPGGCMHCDNPTCVQA
CPTGATFKDKDGTVRIDTALCIGCGNCMPACPYDARFRNEITRKADKCDFCADRRAQGLL
PACVDTCPTKARVFGDINDPDSEAYRLLQENKVRVIA-KSDTKPNMIYLGE
>Desulfovibrio_sp_JC022_WP_163294772 171 bp
QLAMVIDSSKCIDCKGCVASCKVANDVPQWRNWI---PDFRTHFQPGGCMHCDNPTCVQA
CPTGATYKDKDGTVRIDTSLCIGCGNCIPACPYDARFRNEITRKADKCNFCAERREQGLL
PACVDTCPTKARVFGDINDPESEAARLLQENKVRVIT-KSDTKPNMIYLGE
>Desulfovibrio_sp_MBA4357297 171 bp
RLAMVIDSGKCIDCKACLAACKQANHVPVWRNWV---PAVRGHFQPGACMHCDEPTCVAA
CPTGATFKNADGTVVIDPKLCIGCGNCIAACPYNARFRDPVRRIADKCTYCPERRAAGLS
PACVDTCPTKARVFGDINDPQSDAARLLAANQVRVIK-QWDTKPNMYYIAS
>Desulfovibrio_sp_MBC16950 171 bp
KQAFLVDAEKCIGCFTCAMACRNFYHQE------VVWYPLERAFFSLSCNHCEDPACLNV
CP-KAYTKREDGVVVHHQEKCIGCGNCIRSCPY--K-YNPVEKRAEKCSLCHERLDAGLQ
PACTQSCPTDALQLIDLQTSEVQYPA----K-----PS--ILLPKV-----
>Desulfovibrio_sp_MBI5519491 171 bp
KLAMVIDSAKCIDCKACVAACKQANGVAQRRNWI---PPLRGHFQPGACMHCDEPSCVAA
CPTGATFKNADGTVVIDPRLCIGCGNCIPSCPYGARFRDTQRRIADKCDYCPERRAAGLS
PACVDTCPTKARVFGDINDPDSEAAKLLAANQVRVIK-QNDTKPNMYYIAS
>Desulfovibrio_sp_MCA1944056 171 bp
KQIIKFNPNRCISCYACELHCKAKNKVP------AWLVSKQTMY--MTCFHCAKAWCIAS
CPTGAMTRD-QGLVYVQGELCVGCKACIQACPW--Q-WDDEQGRAIKCDFCRDRLAEGLQ
PACVTACCAHALEFVDVNRNREAYAQ------------------TV--LAR
>Desulfovibrio_sp_MDR3045133 171 bp
KWGMAIDLDKCTGCGACMVACQAENNIAKSLNWLGK-PE--VAYLPRPCMQCGKPSCVSV
CPVIATDKNEGGIVSQVYPRCIGCRYCMASCPYHARFFDPDKGVVEKCSFCHHRFVEGRD
TSCTEACPNGAIVFGDVNNPAHKVHELVKSKYFRLL--RLGTEPQVYYLSR
>Desulfovibrio_sp_NMC51087 171 bp
KYHIVLDQERCISCHACEVHCQMKNQVP------ARLVALLNMF--MPCFHCERPWCVAA
CPTGAMVRR-DGIVYLNDDLCVGCKACIRACPW--Q-WNDSTGRVMKCDFCRDRIDAGEK
PACVAGCTAHALSFVGAARTREDYAK------------------SR--LMR
>Desulfovibrio_subterraneus_WP_174405330 171 bp
QYAMVIDSAKCIDCKACVVSCKVANGTPFSRNWI---PDFRTHFQPGACMHCEAPICVDA
CPTGATYKNA-GIVMIDETLCIGCGNCIPACPYGARFRNPQKRTADKCNYCPERRAAGLL
PACVDTCPTKARVFGDIMNPESDAARLLEQHKVQVIQ-KSNTAPHMYYLAS
>Desulfovibrio_subterraneus_WP_269891270 171 bp
QYAMVIDSAKCIDCKACVVSCKVANGTPFSRNWI---PDFRTHFQPGACMHCEAPTCVDA
CPTGATYKNA-GIVMIDETLCIGCGNCIPACPYGARFRNPQKRTADKCNYCPERRAAGLL
PACVDTCPTKARVFGDIMNPESDAARLLEQHKVQVIQ-KSNTAPHMYYLAS
>Desulfovibrionaceae_bacterium_MBG0789980 171 bp
-----MDSSRCIGCKTCMIACKDKHDNP------VSWLEC-NVLMSVACNHCENPICVSV
CPTGAMQIVENGIVAIDTDLCVGCGECRWNCPY--V-LDRAKKHMTKCDMCRDYLAVGKL
PACVAACPSRALTIAPR---VAKLGR-AE-----------PLSPNL--CLI
>Desulfovibrionaceae_bacterium_MBG0791035 171 bp
QLAMVIDAAKCIDCKACVAACKVANDVPQFRNWI---VPARAKFQPGACMHCDNPTCVDA
CPTGATYKDPTGEVVIDDDLCIGCGNCIPACPYHARFRNAAKRKADKCNYCPERRAAGLP
PACVDTCPTKARVFGDVNDPESEAGRLYRKNKTRVAR--TDTKPNMFYVGD
>Desulfovibrionaceae_bacterium_MDQ7831615 171 bp
QLAMVIDSSRCIDCKACMAACITANAVPCNRNWV---PDLRGHFQPGGCMHCDNPTCVAA
CPTGATFKSPDGAVVIDRGLCIGCGNCIPACPYGARFRNPAIRKADKCDYCAARREQGLS
PACVDTCPTKARVFGDLSDPDSEAARLLAENKVRLVA-ATDTKPNMYYLGV
>Desulfovibrionaceae_bacterium_NOR10902 171 bp
QYAMVIDLRKCVGCGACALACKTENNTAQTHNWAGTFPNTKFRTIPVLCNHCSKAPCVEV
CPVEAMFKTPEGITMHNDERCIGCRACQEACPYSGEYYNPETNIVEKCIFCDHRLKVNKQ
PYCVDSCPSGARIVGDIQDPESQVYKLLKTYKSHVLKHEEGTSPNVYYIRE
>Desulfovibrionales_bacterium_GWA2_65_9_OGR35747 171 bp
KLAMVIDSARCIDCKGCLAACKQANGVSAWRNWI---PPVRGHFQPGACMHCDEPSCIKA
CPTGATYKNADGTVVIDPKLCIGCGNCLAACPYGARFRDPVRRIADKCNYCPERRAAGLA
PACVDTCPTKARVFGDINDPNSDAAKLLAANQVRVIR-QKDTKPNMYYLA-
>Desulfovibrionales_bacterium_MCA1742351 171 bp
NYFIKIDEKRCISCKACEVHCKAKNRVP------AKFISILNLF--MPCFHCENPWCVSA
CPTGAMTKRKDGIVFVNQELCVGCKACIMACPW--Q-WDEVNGRAIKCDYCIDRVDEGLK
PACVTGCTTHALSFIKPSQTRLDYAT------------------KV--LLS
>Desulfovibrionales_bacterium_TVQ95503 171 bp
KYAMVVDSSVCIDCKGCMVSCKVQNNVPFWRNWI---PDFRTHFQPGGCMQCDVPTCVQA
CPSGATFKDQTGIVHVNEPLCIGCGNCVRACPYGARFRHPEKRVPDKCDFCAGRLARGIP
PACVDTCPTKARVFGDLNDPDSEVSRLLREKPVRVTQ-NIDTQPNLYYVTA
>Desulfovibrionales_bacterium_TVQ97138 171 bp
KWGMVIDLDRCTGCGACMVACQAENNLAYSMTWMKQ-PN--VAYMPRPCLQCGKPNCVPV
CPVIATDKNEGGIVSMVNARCIGCRYCQAACPYHARFHDPEKGVVEKCLYCHHRFIEGRD
PACVEMCPTNAITFGDLANPEHKVHKLSKSPYFRLL--RLNTDPQLYYYSQ
>Desulfovibrionales_bacterium_TVR00269 171 bp
RYAMVIDMQLCTGCGGCIIGCMNENNLPEGMRWSGRYPLTRYHYRPTLCNHCENAPCVHG
CPTKSLYKAEGGITAHDINKCIGCRYCMFNCPYGVIYLRPETGVVEKCTFCQHRVINGEL
PYCVEVCPSKARIFGDLDDPQSEVSRLLGMFPAERLREELGTRPRVYYIRE
>Desulfovibrionales_bacterium_TVR02486 171 bp
RYGMFIDLDKCVGCNACTVACIRENNTPIGYIDVAAY---DTHFQPMQCMHCEDPACVPV
CPVQATYKRADGIVVQDLKRCIGCKYCMQACPYQVRHFNPGRGVVLKCTFCQHRIDAGNI
TACTEACPADARYFGDLNDPRSDVSRVIERKGIQLL--EKLTRPQIFYGLP
>Desulfovirgula_thermocuniculi_WP_027717745 171 bp
VYYLYHDEKKCIACHACEVQCKVHKGLP------PRPITVAFVF--MACFHCEEPWCVPA
CPTGAMQRREDGVVFVDQALCVGCKGCILVCPW--Q-WDSERGAVVKCDYCKDRLDAGLK
PACVAACPTGALSFGRADIRRVRYAR------------------EI--FA-
>Desulfurella_WP_025392305_campylobacterota 171 bp
NYAMVIVQDRCVDCKACEVACKAMWEVPNYRTKV----KM--TFMPILCNQCDNPPCVWV
CPTGASYKRKDGIVLVTPNMCIGCKACMEACPYDARYYN-EEGAVDKCTFCLPRLESGLE
PACVQTCVGGSRNFGDLNDPNSIVSKLLKETNYWVLKPD-GTFPNDFYISN
>Desulfurella_acetivorans_HHS49347_campylobacterota 171 bp
NYAMVIVQDRCVNCKACEVACKAMWEVPNYRTEV----KM--VFMPVLCNHCDNPPCVWV
CPTGASYKRKDGIVLVTPNMCIGCKACMEACPYDARYYD-EEGAVDKCTFCLPRLESGLE
PACVQTCVGGSRNFGDLNDPNSIVSKLLKETNYWVLKPD-GTLPNNFYISN
>Desulfurella_acetivorans_WP_025391265 171 bp
NYAMVIVQDRCIGCKACEVACKTTWHIPDYRTKV----KM--NWLPILCNQCDNPPCVWV
CPTGASYKRKDGIVLVDFDKCIGCKACMEACPYDARYYN-EESSVDKCTFCLPRLEKGLP
PACVEACPMHARNFGDLNDKESIVSRLLKETSYHVLKQD-GTLPNVYYTQD
>Desulfurella_multipotens_PMP62753 171 bp
---MVIVQDRCIGCKACEVACKTTWHIPDYRTKV----KM--NWLPILCNQCDNPPCVWV
CPTGASYKRKDGIVLVDFDKCIGCKACMEACPYDARYYN-EEGSVDKCTFCLPRLEKGLP
PACVEACPMHARNFGDLNDKESIVSRLLKETSYHVLKQD-GTLPNVYYTQD
>Desulfurella_multipotens_WP_092129590_campylobacterota 171 bp
NYAMVIVQDRCVNCKACEVACKAMWEVPNYRTKV----KM--TFMPILCNQCDNPPCVWV
CPTGASYKRKDGIVLVTPNMCIGCKACMEACPYDARYYN-EEGAVDKCTFCLPRLESGLE
PACVQTCVGGSRNFGDLNDPNSIVSKLLKETNYWVLKPD-GTFPNDFYISN
>Desulfurella_multipotens_WP_216818754 171 bp
NYAMVIVQDRCIGCKACEVACKTTWHIPDYRTKV----KM--NWLPILCNQCDNPPCVWV
CPTGASYKRKDGIVLVDFDKCIGCKACMEACPYDARYYN-EESSVDKCTFCLPRLEKGLP
PACVEACPMHARNFGDLNDKESIVSRLLKETSYHVLKQD-GTLPNVYYTQD
>Desulfurella_multipotens_WP_272979682 171 bp
NYAMVIVQDRCIGCKACEVACKTTWHIPDYRTKV----KM--NWLPILCNQCDNPPCVWV
CPTGASYKRKDGIVLVDFDKCIGCKACMEACPYDARYYN-EEGSVDKCTFCLPRLEKGLP
PACVEACPMHARNFGDLNDKESIVSRLLKETSYHVLKQD-GTLPNVYYTQD
>Desulfurella_sp_WP_291490164_campylobacterota 171 bp
NYAMVIVQDRCVNCKACEVACKAMWEVPNYRTQV----KM--TFMPILCNQCDNPPCVWV
CPTGASYKRKDGIVLVTPNMCIGCKACMEACPYDARYYN-EEGAVDKCTFCLPRLESGLE
PACVQTCVGGSRNFGDLNDPNSIVSKLLKETNYWVLKPD-GTFPNDFYISN
>Desulfurella_sp_WP_291490578 171 bp
AYAMVIVQDRCIGCKACEVACKKTWHIPDYRTKV----KI--SWLPILCNQCDNPPCVWV
CPTGASYKRKDGIVLVDFDKCIGCKACMEACPYDARYYN-EEGSVDKCTFCLPRLEKGLL
PACVEACPMHARNFGDLNDKDSIVSRLLKETLYHVLKQD-GTLPNVYYTQD
>Desulfurellaceae_bacterium_MCK4278424_campylobacterota 171 bp
DYVMVLVPGSCIDCKACTVACKAQNKVPCFRTEI---RGI--NFMPLLCFHCENAACITV
CPTSASY-HNDGMVLVDPDRCIGCRMCMLACPYNARYYN-EHGVVDKCTFCVERLKADMK
PACASTCPTEARVFGDLNDKNSEVYKLLQKKKVWQPKAMLGVKPRVYYVEV
>Desulfuribacillus_alkaliarsenatis_WP_069643103 171 bp
RMARLIDVTRCTACRGCQVTCKDWNQLPIGEF--GSYMDNQWVFRKHSCNHCGDPGCLKA
CPNNALAKSELGAVYRIEENCIGCGYCVPFCPF--K-IDEVNEKMKKCTFCIDRIANDLR
PACEKTCMPGAIMYGSWALADKRLEA-AQRNAIYVLGP--ELNPTLAFFTR
>Desulfuribacillus_alkaliarsenatis_WP_069643330 171 bp
KFGMLIDASRCTGCGACQIACQMQHQLPLQFNRLGKYPNVRQEIVPVQCMHCDNPPCLHV
CPTHATYKRSDGLVLVDHRKCIGCKYCMTACPYDVRTLN-DDRVPEKCKFCADTVVQGEE
PPCASTCMCGVRTFGDLDDPNSEISKKMAKVDVYQLITEKGTKPRIYYVKK
>Desulfuribacillus_alkaliarsenatis_WP_069644194 171 bp
EITMFHDVSKCTACRACSVACKQWKDLPITPF--GEYTDLHWDFLKFQCMHCGDAACVKA
CPKEALTKSSNGVISLNEDKCVGCGYCAQYCPF--K-IDEGAEKTTKCNLCEDRIAQGMT
PSCAQTCTADAIYYGLKAMAEARVQE-LRTNAIYVLSP--GLNPVVSFLTR
>Desulfuribacillus_alkaliarsenatis_WP_069644213 171 bp
RMARLIDITRCTACRGCQVACKSWNQLEIGEF--GSYHDNEWHFRKNCCLHCGDPGCMKA
CPNDAIRKADNGAVIRVEENCIGCGYCVPHCPF--K-IDEKEEKMKKCSFCYDRISNNLQ
PACAKTCVPKAIVYGTWRLADERVVQ-ARLNAIYILSP--DLNPTLAFFSR
>Desulfuribacillus_stibiiarsenatis_WP_069702232 171 bp
RYAMLIDASRCTGCGACRVACQMQHQLPMSFNRLGIFPTVKQEIVPVQCMHCDNPPCLHV
CPTNATYKRSDGIVLVDHDKCIGCKYCMTACPYDARTLN-EKRVPEKCKFCSEYVVQGQE
PPCASTCMCSVRIFGDLDDPDSEISKAMAKKSVYQLIPEKGTRPRIYYVKK
>Desulfurispira_natronophila_WP_183728311_chrysiogenota 171 bp
RWAMVIEADKCIDCKACDVACKRENQIDVCRNWIGTYPNLQQTFTPEQCHQCDNPPCVPV
CPVQATWQGDDGVVLVDKKKCIGCTLCAINCPYKARYMTEETRKADKCNYCEYR-PKTKL
PACVDTCPTKVRTFGNLNDPNSDVSKLLKDRPYKVLQEDKGTKPHIFYI--
>Desulfurispira_natronophila_WP_183729365_chrysiogenota 171 bp
RFGMVVDLRKCVGCQACTGACKVENKTPHFRTWVGEYPAVHKVFLPQLCNHCASPSCVKV
CPTGATFSRGDGVVMVDDKVCWGCGYCVNACPYDKRYFHPQSKTVDKCTLCAHRLDSGLL
PACVESCVGGARVAGDLNDKKSQVSRLLAGFSTAVLQPSQGNRPQVYYIGL
>Desulfurispira_natronophila_WP_183729776_chrysiogenota 171 bp
RLGMFIDGNGCVGCNMCTIACNKENNVGVTRTRV---PD--NTYITMACQHCDRPPCVFV
CPITATYLRDDGIVMQVDNKCMGCKYCMTACPYAVRFLNPEVNVVEKCSFCDHRTDRGET
PACVEACPVNVRFFGNIDDPDSEISQVIRNRNAQVLRPSQGTRPKVFFAFP
>Desulfurispira_natronophila_WP_183733551_chrysiogenota 171 bp
KYGMVIDLLKCTGCGACGLGCKTQNNTDQTFNWAGKFPNMKYTMYPTLCNHCTDAPCVSA
CPVNAMYKKDNGITMHNEDRCIGCRMCQRACPY-AKYFNAKTNKVEKCIFCEHLVQSGHK
PYCTQVCPSEARVFGDLDDPNSEASKLLKKHSSSALKDDDGIKPNVIYIRS
>Desulfurispirillum_indicum_WP_013505024_chrysiogenota 171 bp
KYGMVIDLLKCAGCGACGLACKTQNNTDQTFNWAGKYPNARYTMYPTLCNHCTDAPCVTA
CPVNAMYKKDNGITMHNEARCIGCGMCQSACPY-AKYMNARTNKVEKCIFCEHLVASGQQ
PYCSQACPSEARTFGDLDNPNSEASKLLKQYASTALKDGEGIKPNVIYIRK
>Desulfurispirillum_indicum_WP_013506772_chrysiogenota 171 bp
RLGMFIDVNGCVGCNMCTVACNKENNVGVSRTKI---PE--GTYLSMACQHCDRPPCVLV
CPITATYRRDDGIVMQDDSKCMGCKYCMTACPYGVRFLNPEVHVVEKCSFCDHRSDRDQK
PACIEACPVGIRYFGNLDDPDSEISQMIRKRNAITLLPDQKTKPKVYFAFP
>Desulfurispirillum_indicum_WP_013507077_chrysiogenota 171 bp
RFGMVIDLRKCVGCQACSGACKVENKTPHFRTWVGEYPAVHKVFLPQLCNHCAEPSCVRV
CPTGATFSREDGVVMVDDKVCWGCGYCINACPYDKRYFHPAAKTVDKCTLCAHRMDKGLL
PACVESCVGGARISGDLNDKNSEISRLLGAYSVSVLKPSQGNRPQVYYIGL
>Desulfurispirillum_indicum_WP_013507188_chrysiogenota 171 bp
RWTIVLDPDKCIDCKACDVACKRENGIDVRRNWIGTYPNLKQTFQPEQCHQCANPPCVPV
CPVKATYAREDGVIVVNKSTCIGCTLCVISCPYGARYMS-ENRKADKCDFCSHRVAQGKV
PACVDTCPTKVRVFGDMNDPNSAVSRLLRANPARVLQPEKGTKPNLHYIS-
>Desulfurispirillum_indicum_WP_226508200_chrysiogenota 171 bp
RFGMVIDLRKCVGCQACSGACKVENKTPHFRTWVGEYPAVHKVFLPQLCNHCAEPSCVRV
CPTGATFSREDGVVMVDDKVCWGCGYCINACPYDKRYFHPAAKTVDKCTLCTHRMDKGLL
PACVESCVGGARISGDLNDKNSEISRLLGAYSVSVLKPSQGNRPQVYYIGL
>Desulfurivibrio_alkaliphilus_HET98551 171 bp
RMARLIDITRCTACRGCQVSCKRWNQLPIGPA--GSYADLEWHFRKKTCMHCGDAGCLKA
CPNGALVREENGTIRHIEEKCIGCGYCTVHCPF--K-IDEAAKKMRKCTFCYDRITNGRE
PACAKTCVPRAIVYGTWSLADERLAQ-AKLNAIYVLKP--GLDPRLAFISR
>Desulfurivibrio_alkaliphilus_WP_275802083 171 bp
RMARLIDITRCTACRGCQVSCKRWNQLAIGAF--GSYDDLAWHFRKATCMHCADAGCLKA
CPNEALVREENGTIRRIEENCIGCGHCVQFCPF--K-VDEVAQKMKKCTFCYDRISNGRE
PACAKTCVPRAIVYGTWALADERLAQ-AQLDSIYILTP--GLDPSLAFISR
>Desulfurivibrio_alkaliphilus_WP_275803498 171 bp
RWVMVVDPDKCIDCKACDVACKRENKIDVYRNWIGTFPHLKQRFEPSQCQHCDNPPCVKV
CPTSASYQTPEGLVAIDYKRCIVCATCILACPYDARFKSPQTKVIDKCTFCAHRIAQGKL
PACVDTCPTKVRVFGDLNDPDSEVSRLLARHHYYVLKPEKGTKPSLFYLS-
>Desulfuromonadales_bacterium_MBE0599673 171 bp
RYAIVLDTRKCIDCKACTVACKAENGVPNYRNWVGTYPNLGQSFTPGQCMQCGNTPCNHV
CPTKATGVNPDGLVTVEEKKCIGCKYCMTACPYNARYYNEETKAVDKCTFCAHRIYAGGL
PACVETCPTKVRVFGDLNDPNSEVSRLLAKHPSRVIKPEMGTKPFLFYLM-
>Desulfuromonadales_bacterium_MBW6508165 171 bp
HWAMVIDSAKCIDCKACDVACKRENGIEVYRNWIGTYPNLKQRFEPSQCHHCANTPCYKV
CPTSATYKNDDGLIMMDYKRCIVCSTCIAACPYDARYVSKQKKAIDKCTFCAHRIYTGKL
PACVDTCPTKVRVFGDLNDPESEVSKILASRHYFVIKPEAGTKPNLYYLT-
>Dethiobacter_sp_RJX23699_bacillota 171 bp
KV--LIDVSKCVGCKGCQVSCKNWNQLPPTEF--GSYPDLKFYFSFFSCMHCSDPACLNI
CPVKAISKDSLGSVKVDLGVCIGCGACKGVCPF--R-IG--NNKM-KCTLCSARVSNGMA
SACATACPTGAISLGDAAEAEARVAE-LKSNAVYVLAP--GLEPKVGWLQM
>Dissulfuribacter_thermophilus_HFC47029 171 bp
QYAMVIDLDRCVGCHACAVACRAEWKVPYRRNWVG--PVASYTFYPGLCNHCDHPVCVDV
CPVDATYKEPTGIVLIDKERCIGCGACVEACPYHARYLDEEP-KADKCTFCFERISRGEV
PACVKTCIGDARIFGDLSDPNSEVSKLVKA--ARRLESVVKIGPNVYWKGK
>Dissulfurimicrobium_hydrothermale_WP_237888576 171 bp
KYMLYLNSKRCIGCHGCEVHCKVNKGLP------PILSHEEFHF--RSCYHCEDPFCVPI
CPTGAMQKRSDGIVFVDQEKCIGCMACAGACPW--Q-FNPATGKAIKCDYCMDRVDQGLR
PACVAKCTTHALKFVAL----------------------------------
>Dissulfurirhabdus_thermomarina_WP_258539285 171 bp
---MVIDLDRCVGCHACAIACRAEWKVPYRRNWVG--PEKSYTFFPGLCNHCDHPVCVDV
CPVDATYKDPTGAVLIAKERCIGCGACVEACPYHARYLDEEP-KADKCTFCYERLAHGEE
PACVKTCIADARIFGDLSDRNSRVYKLVKE--AKRLESVVKIGPNVYWKGK
>Dissulfurispira_thermophila_WP_203472544_nitrospirota 171 bp
QWAMVVDMRRFEDYRKVIDACHKIHNVPDEIKWIDTFPG-KHKPFILLCNHCENPPCVRV
CPTKATFKRKDGITMQDLHRCIGCRYCMAACPFGARFRDPKEGVVEKCTFCEERLAKGQI
PACVEA--SGALTFGDIADPNSEVRRLLNTNYIRR-KAELGTRPVVYYILD
>Eggerthella_sinensis_WP_281654082 171 bp
RYGMVIDLDKCTGCQACAVACKMENGVDVFWSRVGEYPD-EMFYFPNQCMHCENPSCIAV
CPTKATYK-EDGVVLVDSSKCFGCQYCIWACPYEAR-LNPRTKTVEKCILCVHKLERGEK
PACAYTCTTGCRVVGDLNDPDSEVSRVLAANAQYRVHPEFGTNPSVIYLVP
>Eggerthellaceae_bacterium_MCI8366732 171 bp
RYGMLIDLERCIGCNACTVTCKQKNATPTFWSRVGEYPDCRRFFLPTLCNHCENAACERV
CPTGATYTREDGIVLVDKDKCIGCRMCMAACPYGARTFN-VVGTVSKCIFCSDRVDEGNP
SACAQACPTKARVFGDLDDPDSEVSKGIREMAARPLMEEYGTKPCVYYVGY
>Elusimicrobia_bacterium_CG08_land_8_20_14_0_20_59_10_PIU19920_elusimicrobia 171 bp
YWGYAIDVNKCIGCARCVDACKTENEVVYFRTWV---PNGKSFFVPKMCNHCENPPCVQV
CPVGATFKSEDGVVLVDRKYCIGCRYCIQACPYGSRYFNPVLHVADKCTLCYHRIKKGLK
TACVEVCPTGARMFGDLSDPKSAIARFYETETVQVLKAHMGTEPKVVYKGL
>Elusimicrobia_bacterium_RIFCSPHIGHO2_02_FULL_61_10_OGS04572_elusimicrobia 171 bp
YYGYAVDTTKCIGCARCVEACKTENDVPYFRTWV---PNGKSFFVPKLCNHCEHSPCVQV
CPVGATFLTEDGVVLVDKKYCIGCRYCIQACPYGSRFFNPVTHTADKCTLCYHRIKKGLK
PACVEVCPTGTRMFGDLSDPKSAITKFYETENVMVLKPHMGTGAKVVYKGL
>Elusimicrobiales_bacterium_MDD5210047_elusimicrobia 171 bp
YWGYAIDINKCIGCARCVDACKTENEVPYFRTWV---PNGKSFFVPKICNHCEHAPCVQV
CPVGATFLSEDGVVLVDKKYCIGCRYCIQACPYGSRFFNPITHTADKCTLCYHRIKKGLK
TACVEVCPTGARMFGDLSDPKSAISKFYETENTQVLKPNLGTQCKVVYKGL
>Elusimicrobiota_bacterium_HBL17309_elusimicrobia 171 bp
YWGYAVDITKCIGCGRCADACKTENEIPYFRTWV---PNGQSFFVPKLCNHCEHSPCEQV
CPVGATFKTEDGVVLVDRKYCIGCRYCIQACPYGCRYFHPTLQVADKCTLCYHRIKNGKR
PACVENCPTGARMFGDLSDPEGALTKFRESERTQVLKPHMGTEPKLVYKGL
>Elusimicrobiota_bacterium_HCJ66083_elusimicrobia 171 bp
------------------MACKSWNQLPKTTF--GTYPDLKWLFRKVQCFHCTDAGCVKA
CPPGALTKLEDGTVYLDQNKCTGCKYCIMNCPF--R-WDATKGKAFKCNFCYDRTSNGLP
PACQKICVGGAIQYGDRAYAKTR---------MYLLDP--FLEPKLHFLLM
>Elusimicrobiota_bacterium_MBI4655764_elusimicrobia 171 bp
---MVIDLRRCIGCGACAVACKQENNVPYYRKWVGRY---RNYYIPILCNHCEDAICNRN
CPVHATYKTPDGLTLIDYDRCVGCKYCMVSCPYNVRFAHP--KTVDKCTFCAHRIKKGLE
PACVVTCMAKARTFGDISDKNTEISKIFATNSIQVLKPEQNTKPHVFYIGL
>Elusimicrobiota_bacterium_MCX5795529_elusimicrobia 171 bp
YWAYAIDTTKCIGCARCVGACKTENDVPYFRTWV---PNGKSFFVPKLCNQCEHSPCVQV
CPVGASYKTEDGVVMVDRKYCIGCRYCVQACPYGSRYFHPVLQVADKCTLCYHRIQKGLR
PACVEVCPTGTRMFGDRSDPASAISKFMETERLMVLRPEMGTEPKVAYKGL
>Elusimicrobiota_bacterium_MDA8130407_elusimicrobia 171 bp
YWGYAIDVTKCIGCGRCAEACKNENDVPYFRTWV---PNGRSFFVPKLCNHCEHSPCVQV
CPVGATFKSEDGVILVDQKYCIGCRYCIQACPYGSRYFHPVKHVADKCTLCYHRIKRGQK
TACVECCPTGARMFGDLSDPNSAISKFYENEPTQVLKAHIGTEPKVVYKGI
>Elusimicrobiota_bacterium_MDO8803736_elusimicrobia 171 bp
YWGFAVDITKCIGCGRCADACKTENEVPYFRTWV---PNGKSFFVPKLCGHCENSPCEQV
CPVGATFKTEDGVVLVDRKYCIGCRYCIQACPYGCRYFHPVLHVADKCTLCYHRIKKGLN
TACVEVCPTGARMFGDLSDPKSAITKFYETETTNVLKASMGTEPKLLYKGL
>Epsilonproteobacteria_bacterium_HFQ62529 171 bp
KLGFLVDLNLCMGCKGCEVACKVENEVP--RLRVGTFPDTSRSFTPLRCNHCESAPCERI
CPVSALHYLENGIVNVDSARCIGCAGCMMACPYGAIYMDPETNTADKCTYCAHRIESGMM
PACVVVCPVQANIFGDIEDDNSHISQYIMEHQVQVRKPEKNTHPTHFYVGG
>Epsilonproteobacteria_bacterium_HFQ62568 171 bp
QYRFHFDATACVGCHCCEVACNEQNANPDDIKWRGEFPD--QLFNSMSCNHCIEPECLIG
CPTESYIK-DNGIVWHDDPSCIGCQYCTWNCPY----FNKERGIVTKCHMCADKLEVGQT
PACVQACPSLALFLGQLNLPKPNLMAIL-ASAWRTLREALGAKPSIYYYNR
>Epsilonproteobacteria_bacterium_HHD79785 171 bp
KLGFLVDLNLCMGCKGCEVACKVENEVP--RLRVGTFPDTSRSFTPLRCNHCESAPCERI
CPVSALHYLENGIVNVDSARCIGCAGCMMACPYGAIYMDPETNTADKCTYCAHRIESGMM
PACVVVCPVQANIFGDIEDDNSHISQYIMQHQVQVRKPEKHTTPTHFYVGG
>Epsilonproteobacteria_bacterium_MBA1421015 171 bp
KLGFLVDLNLCMGCKGCEVACKVENEVP--RLRVGTFPDTSRSFTPLRCNHCESAPCERI
CPVSALHYLENGIVNVDSARCIGCAGCMMACPYGAIYMDPETNTADKCTYCAHRIESGMM
PACVVVCPVQANIFGDVEDDNSHISQYIMEHQVQVRKPEKHTEPKHYYVGG
>Epsilonproteobacteria_bacterium_MBA1421076 171 bp
QYRFHFDATACVGCHCCEVACNEQNANPDDIKWRGEFPD--QLFNSMSCNHCIEPECLKG
CPTESYIK-DNGIVWHDDPSCIGCQYCTWNCPY----FNKERGIVTKCHMCVDKLEAGQT
PACVQACPSLALFLGQLNLPKPNLMAAL-ASAWRTLREALGAKPSIYYYNR
>Epsilonproteobacteria_bacterium_MBA1432498 171 bp
QLGFLVDLHLCMGCKGCEIACKVENEVP--RLRVGTFPETKRTFTPLRCNHCENAPCERI
CPVSALHYIENGIVNIDKERCIGCAGCVMACPYGAIYIDPETQTADKCTYCAHRIASSVM
PACVVACPVEANIFGDLDDPTSNISKYIQEHRVQVRKPEKGTNPHHFYVGA
>Epsilonproteobacteria_bacterium_MBA1432670 171 bp
QYRFHFDAVACVGCRCCEVACNEQNNNPADIKWRGEFPA--QMLNSMSCNHCIDPECLRG
CPTESYIKAETGIVIHDDDTCIGCQYCTWNCPY----FHEERNIVTKCHMCHERLDEGQS
PACVQACPALALFLGDVE--QTNWMALL-ASAVKTLREALGVKPSIEYLQR
>Epsilonproteobacteria_bacterium_MBA1438535 171 bp
QLGFLVDLHLCMGCKGCEIACKVENEVP--RLRVGTFPETKRTFTPLRCNHCENAPCERI
CPVSALHYIENGIVNIDKERCIGCAGCVMACPYGAIYIDPETQTADKCTYCAHRIASSMM
PACVVACPVEANIFGDLDDPTSNISKYIQANRVQVRKPEKGTHPHHFYVGA
>Epsilonproteobacteria_bacterium_MBD3807239 171 bp
TYGMALDYKNCINCKACEVACKEENGVEKHRIWVGIWPLLSATFMPSQCQQCEEAPCEEV
CPTHATYYNENGVIMVDSDKCILCSYCMNACPYDARYVDSRTMTVDKCTFCSDRLARGET
TACQNTCPTKVRVFGDIDDPNSEISILLRTREHFTLKTHLGTKPKLFYMI-
>Epsilonproteobacteria_bacterium_NPA30360 171 bp
RYGMALDYKNCINCKACEVACKEENGVLKHRIWVGEYPLLSNTFYPSQCQHCDNAPCEEV
CPTHATHYDENGVVRVDPDKCILCSYCMNACPYDARYVDDRTMTVDKCNFCSDRLARGET
TACQATCPTKVRIFGDLDDPNSEISQVLREREHFSLKPHLGTKPKLFYLM-
>Epsilonproteobacteria_bacterium_ex_Lamellibrachia_satsuma_RRS30105 171 bp
KLGFLVDLNLCMGCKGCEVACKVENEVP--RLRVGTFPDTSRSFTPLRCNHCESAPCERI
CPVSALHYLENGIVNVDSSRCIGCAGCMMACPYGAIYMDPETNTADKCTYCAHRVESGMM
PACVVVCPVQANIFGDVDDENSHISQYIMEHQVQVRKPEKHTSPKHFYVGG
>FCB_group_bacterium_MCP4569374_FCB 171 bp
RWAMVIDLKKCENIKDCATACHRVHNVPDEIKWIESFHE-KHLELPVLCNHCDNPPCVRV
CPTQATWRREDGIVMMDWHRCIGCRYCIVACPYGSRFRDPEEGVVEKCTFCEERLAVGKL
PACVEAS-KGALVFGDLEDPDSEVRELLRTRFIRR-KSGLGTNPEVYYLV-
>Fibrobacteria_bacterium_MBF0430738_FCB 171 bp
QWAMVVDTRQFKDLEPVVNACNKIHNIPHEIKWIEEYPS-KHRPFPALCNHCENPPCVRA
CPTQATFKR-DGIVLMDFHRCIGCRFCMAACPYGARFVDPEEGVVEKCNFCAERLAKGQW
PACVEAS--GAITFGDLDDPDSDVRKVLKNNFVRR-NVSLGTEPSVYYII-
>Firmicutes_bacterium_HGW-Firmicutes-8_PKM47283_bacillota 171 bp
ELAKFIDVTKCTGCRGCQVACKQWNGLEKTTF--GSYPTMRFLFRKTQCMHCTEASCAAV
CAAGAIKKDDKGMVVLDQNKCVGCKNCVLACPF--G-FSEKTGTSGKCRMCVDRIDNGME
PACVKTCPTGAVQMGDRKQAKERIDF-LKSNAIYVLKP--GLNPQVMFKDP
>Firmicutes_bacterium_MBP1760366 171 bp
-YGMVIDLRLCVGCHACTVACKMENNLPFFRSWVGEYPTVTRVKLPRLCNQCESAPCEQV
CPVKATHRDEGGVVVVDSKKCIGCRYCISACPYDARYIHPKKGTADKCNLCLERVKGGLM
PACVSTCIAHARYFGDLNDPMSEVSQLLSENSYQVLRSELGTKPSVFYIGL
>Firmicutes_bacterium_MCL4426147 171 bp
RYGMVMDLRTCVGCQACTAACSIENQTPKFRTRVGHYPEVGRYFVPTICMHCEEPPCVEP
CPTNATYKTEDGFVLVDYDRCMGCKACVAACPYQARYIY-PAPHVDKCTFCEDRVGRGME
PACVTTCPSRARIFGDLDDPDSEVSKLVASGLAKPLRPELGTRPKVFYIW-
>Fundidesulfovibrio_WP_243312043 171 bp
LYYIKTNAKRCISCKACEVHCKAKNRVP------ARLVSVMSLF--MPCFHCEEPWCVSA
CPTGAMTRRKDGIVYVQSTLCVGCKACIIACPW--Q-WDEATGKAIKCDFCRDRIDQGKN
PACVTACTAHALEFVRPRDIRASWGM------------------K---LLK
>Ga0373196_02_60675_61217_BCL_PCC_J3_Desulfitispora_alkaliphila_1of2 171 bp
KFGMLIYASRCTGCGACRMACQMQWQHPMTYNRLGTFPRARQEVFPVQCQHCDNPPCLHV
CPTRATYKRSDGIVLVDHKKCIGCKYCMVACPYEARTMD-EKHVPEKCKFCAQYVAQGEV
PPCASTCMNNVRVFGDLDNPNSEISKRLNTENTYQLLPEKGTKPRIYYVRN
>Gammaproteobacteria_bacterium_MBU0594373 171 bp
RWGMLIDSGKCTGCDDCVSACGKENGF-TDSQWI---KDLQSHSLPMMCQHCEHPPCVDV
CPTGASFKRADGIVLVDRHICIGCRYCMMACPYKARFVHPDVGCVESCTLCVHRVDKGGQ
PACADACSENAILFGDLNDPNSEISKRVTTLATQV-RADLGLNVGVRYQGL
>Gammaproteobacteria_bacterium_MDZ7736022_pseudomonadota 171 bp
RYGMLIDLNRCIGCHACSVACKSEFDVPETRSWVGNYPHVSRSFLPRLCNHCSEPQCVDV
CPTGATWVRETGIVHIDPDICIGCKYCMMACPYGMRFINPMHGSADKCNFCEHRVDQGVD
PACVQTCVGHARIFGDLNDPDSTISQMLSENDVSVLRPEMGTKPNVFYIGA
>Gemmatimonadota_bacterium_HIF06681_FCB 171 bp
RTAKLIDISRCIGCKGCEVACKEWNELGPTEN--GSMRDLQWLIKKDACLHCEEPGCLYA
CPPGAIVQYENGIVDFNHDSCIGCQLCVSGCPF--R-FNPATRKVYKCNMCVDRVEAGLE
PACVKTCPTNAISWGTKTLAEQKVER-LQRNAMYVVQL--DLDPKAHYLGF
>Gemmatimonadota_bacterium_MBI2407841_FCB 171 bp
IYGFVVDTTKCIGCGSCVRACRAENGVPYNRTWV---PNGRGFFVPKLCNHCIDTPCIQV
CPVGASFKTDEGVVLVDHERCVGCGYCVQACPFGSRYLNPETGTADKCTWCHHRVVKGLL
PACVVSCPAEARIFGNVSDPDSKISRILATNRVQVLKSFLGTRPRTRYIGL
>Gemmatimonadota_bacterium_MCH2459971_FCB 171 bp
RSAKLVDISRCIGCKGCEVACKEWNELGPTEN--GSFRDLEWLIKKDACLHCAEPGCLYA
CPPGAIVQYENGIVDFNQDSCIGCQMCVSGCPF--R-FNPDTRKVYKCNMCVDRVEAGLE
PACVKTCPTNAISWGTKGLADRKVDG-LQREAMYVVQL--DLNPTAHYLGF
>Gemmatimonadota_bacterium_MCH8812931_FCB 171 bp
RTAKLIDISRCIGCKGCEVACKEWNELGPTEN--GSMRDLQWLIKKDACLHCEEPGCLYA
CPPGAIVQYENGIVDFNQEQCIGCQLCVSGCPF--R-FNPESKKVFKCNMCIDRVEAGLE
PACVKTCPTNAISWGTKRLAEKKLEG-LARNAMYVVQL--DLDPTAHYLGF
>Gemmatimonadota_bacterium_MSR19774_FCB 171 bp
RSAKLVDISRCIGCKGCEIACKEWNELGPTEN--GSFRDLAWFIKKDACLHCAEPGCLFA
CPPGAIVQYENGIVDFNQANCIGCQLCVSGCPF--R-FNPATRKVYKCNMCIDRVEAGLE
PACAKTCPTNAISWGTKALGERKVEG-LRRNAMYVVQL--DLDPTAHYLGF
>Glaciimonas_sp_NMM29207 171 bp
RYAMVIDLRRCIGCDACMVACKAEFDVPVFRTWVGIYPNVKKQFMPRLCNHCDNPPCVRA
CPVGATYKVEGGFVLQHYDRCIGCKACMASCPYNARFMLPKSSVVDKCTFCHHRVTQGLA
PACVVTCIGRARIFGDINDPKSEVAKLVADLPTQVLRPEEGTKPHVFYIGA
>Helicobacter_sp_11S03491-1_WP_095274183_campylobacterota 171 bp
RFGMVIDLRKCVGCQACTASCKCENNVPQYRTYVGVFPNVRKAFLPQLCNHCENPSCVSV
CPTGATFKREDGIVVVDDTVCWGCGYCINACPYDKRFFNKLTKVADKCTFCAHRVDKGLL
PACVETCVGGARVFGDLNNPNSEISKLLNMFPTNVMKKDQGTNPRVFYIGL
>Helicobacter_sp_13S00401-1_WP_095228076_campylobacterota 171 bp
RYGMVIDLTKCVGCQSCTMSCSMENDVPQFRTIVGR---V-IASLPRLCNHCEKPACISV
CPVGATYQRANGIVKIDTNECIGCGFCVEACPYHARFLNKDTLKADKCTLCDHRLRAGLL
PACVESCVGASRMIGDLHDPNSSIRRFLNTHDTLILSSPKNTKPQIFYYGL
>Helicobacter_sp_13S00482-2_WP_095293604_campylobacterota 171 bp
RFGMVIDLRKCVGCQACTASCKSENKVPQYRTYVGAFPNVRKAFLPQLCNHCENPACVSV
CPTGATFKREDGIVLVDDSVCWGCGYCINACPYDKRFFNTKTQVADKCTFCAHRVDKGLL
PACVETCVGGARVFGDLNNPNSEVSKLLNTFSTSVMKQDQGTKPRVFYIGL
>Heliorestis_acidaminivorans_WP_151619377_bacillota 171 bp
RMARFFDATKCIACRGCQVACKQWNQLPIGSF--GTYNDLKWDFIKQCCLHCGDPSCVKA
CPNDALRKTDNGTVVTIRDNCVGCGYCATYCPF--K-VDKRASKMFKCTSCTGRIRNNME
PACAKTCVTKAIVFGSRELAKARLQE-VKEQAIYLLRP--NLNPQVAAISW
>Heliorestis_convoluta_WP_153724248 171 bp
RMARFVDITKCIACRGCQVACKQWNQLPIGPF--GTYNDLQWDFLKKCCLHCGEASCIKA
CPNDALRKTDIGTVMTIKDKCVGCGYCAIYCPF--K-VDKRTKKMSKCTACVGRIKNNME
EPCVKTCVTDAIKSGPRRIAEKRLEE-VKKEAIYLLSP--DLNPTAAAISW
>Heliorestis_convoluta_WP_153725585_bacillota 171 bp
RMARFVDITQCIACRGCQVACKQWNQLPIGSF--GTYNNLEWDFVKQCCLHCGEPSCVKA
CPNDALRKADNGAVVTIKENCVGCGYCEIYCPF--K-IDQRAKKMSKCTFCLGRIGNNME
PACSKTCVTDAILYGPRRVAQERLQT-VQQKAIYLLRP--DLNPQAAALSW
>Hippea_alviniae_WP_022671258_campylobacterota 171 bp
RYTMVIVQDRCIGCMACYSACKFEWEVPMFRTQV---PVV--TFLPILCNHCDNAPCVDV
CPTGASYKREDGIVLVEPSMCIGCKACMEACPYNARYYN-EETAVDKCTFCLPRISNGLE
PACVATCVGEARNFGDLNDRNSKVYKLLKDKKVWRLQEK-GTLPNVYYVSM
>Hippea_jasoniae_WP_035588454_campylobacterota 171 bp
RYAMVIVQDRCLGCMACYAACKEEWNVPMFRTEV---PKV--VFLPILCNHCDNAPCVDV
CPTGASFKREDGIVLVDPSKCIGCKACMEACPYNARYYN-EDGSVDKCTFCLPRISNGLE
PACVATCVGEARNFGDLNDENSKVYKLLKDKKVWRFQEK-GTQPNVYYVSI
>Humidesulfovibrio_sp_WP_305570789 171 bp
KLAMVIDSAKCIDCKACVAACKQANGVSVWRNWI---PPVRGHFQPGACMHCDEPSCVIA
CPTGATFKDKDGSVVIDPKLCIGCGNCIPSCPYGARFRDPVRRIADKCTYCPERRAAGLP
PACVDTCPTKARVFGDISDPNSDAAKLLAANQVRVIK-QNDTKPNMYYIAS
>Humidesulfovibrio_sp_WP_308733826 171 bp
KLAMVIDSSKCIDCKGCMAACKQANGVSAWRNWI---PPFHGHFQPGACMHCDEPSCVQA
CPTGATYKNADGTVVIDPKLCIGCGNCIKACPYGARFRDPQKRIADKCDYCPERRAAGLA
PACVDTCPTKARVFGDINDPNSEAAKLLAANQVRVVK-NRDTKPNMYYIAS
>Hydrogenimonas_cancrithermarum_WP_286335960 171 bp
RYGMALDYKNCINCKACEVACKEENGVLKHRIWVGEFPLLSNTFMPSQCQHCDNAPCEEV
CPTHATYYDENGVVRVDSDKCILCSYCMNACPYDARYVDDRTVTVDKCNFCSDRLARGEV
TACQATCPTKVRIFGDLDDPNSEISQVLREREHFTLKTHLGTKPKLFYLI-
>Hydrogenivirga_caldilitoris_WP_211322888_aquificota 171 bp
KWAMFIDVDKCYGCMACVVACAAENNVPSFRTWIHVF---RVVFVPKQCNHCENPPCVKP
CPTGATYINEDGLVLVNSEICIGCASCVQACPYGARFMNPVTGTADKCTFCVHRIYEGRL
PACVEACPTAARVFGNILDEETEVRKYVSHTPVQVLKPEYGTKPKYFYKNL
>Hydrogenivirga_sp_128-5-R1-1_EDP75143_aquificota 171 bp
KSAILVDISSCIGCKACEAACQQWHDLTEVVQR-AGYPDLVWFITKYQCMHCREPGCLVA
CPPGAVIQYQNGVVDFDHSKCIGCKMCVVGCPF--R-YD-ANNKPWKCNFCIDRVEAGLE
PACVKTCPTQCLTFGLKEKGKKIVES-LKRKAIYVLNV--NLNPRIQLIIW
>Hydrogenivirga_sp_128-5-R1-1_WP_032496603_aquificota 171 bp
KSAILVDISSCIGCKACEAACQQWHDLTEVVQR-AGYPDLVWFITKYQCMHCREPGCLVA
CPPGAVIQYQNGVVDFDHSKCIGCKMCVVGCPF--R-YD-ANNKPWKCNFCIDRVEAGLE
PACVKTCPTQCLTFGLKEKGKKIVES-LKRKAIYVLNV--NLNPRIQLIIW
>Hydrogenivirga_sp_128-5-R1-1_WP_032496861_aquificota 171 bp
RLGFLVDLSRCMGCMACAVACKAENNVP--RLRVGEFPDTKRHFVPLRCNHCDNAPCERI
CPVSALHYLPNGIVNVDHDRCIGCASCMMACPYNAIYLDPLTNSADKCTYCAHRIEVGMM
PACVVACPVHANIFGDLDDPNSEISKYLQEHRVMVRKPELNTKPKHFYVRG
>Hydrogenobacter_hydrogenophilus_WP_096601405_aquificota 171 bp
KRAILVDISSCIGCKGCEAACTQWHDLKQD----VGYPDLTWFITKYQCMHCGDPGCLKA
CPPGAVIQYENGIVDFDHSKCIGCKFCLSGCPF--R-YD-ANNKPWKCNFCVDRVSAGLE
PACVKACPTNALHFGTKSRAKKMVDQ-LKRKAIYVLKP--GLEASIQLILF
>Hydrogenobacter_sp_T-2_WP_323699802_aquificota 171 bp
RFVFVVDVRKCIGCDACVAACKAERNTPVFNTWVG-YPNTKVLNVPKLCNHCENPPCVKV
CPVYATYRDEDGLVLQRYERCIGCRLCEQACPYGVRYIDP--MVMNKCSWCDHRTRNGLK
PACVDVCPTKARDFGDLSNPNDPIWELIKKNSIQVLKPEEGTKPRVFYIGL
>Hydrogenobacter_sp_T-8_WP_173834224_aquificota 171 bp
RFVFVVDVRKCIGCDACVAACKAERNTPVFNTWVG-YPNTKVLNVPKLCNHCENPPCVKV
CPVHATYRDEDGLVLQRYERCIGCRLCEQACPYGVRYIDP--MVMNKCTWCDHRTRNGLK
PACVDVCPTKARNFGDLSNPNDPIWELIKKNSIQVVKPEEGTKPRVFYIGL
>Hydrogenobacter_thermophilus_WP_012963569_aquificota 171 bp
KRAILVDISSCIGCKGCEAACTQWHDLKQD----VGYPDLTWFITKYQCMHCGDPGCLKA
CPPGAVIQYENGIVDFDHSKCIGCKFCLSGCPF--R-YD-ANNKPWKCNFCVDRVSAGLE
PACVKTCPTNALHFGVKMRANKIVEG-LKRKAIYVLKP--GLEASIQLILF
>Hydrogenobacter_thermophilus_WP_304091534_aquificota 171 bp
KQAILVDISSCIGCKGCEAACTQWHDLKESKKM-AGYPGLTWFITKYQCMHCGDPGCLKA
CPPGAIIQYQNGIVDFDHSKCIGCKFCLSGCPF--R-YD-ANNKPWKCNFCVDRVSAGLE
PACVKTCPTNALHFGVKMRANKIVEG-LKRKAIYVLKP--GLEASIQLILF
>Hydrogenobaculum_sp_PMP93036_aquificota 171 bp
KFAMVMDLRKCIGCQACTSACVIENDVPQYRTYVGTFPNVRKVFLPQLCNHCENPPCVPV
CPTGATYKRQDGIVVVDNTICWGCGYCVNACPYDKRFMNDRYHVADKCTFCAHRVDNGML
PACVESCVGGARIFGDLNDPNSEVSRLIRTYPVNVLRPEQGTIPNVFYINL
>Hydrogenobaculum_sp_Y04AAS1_ACG57602_aquificota 171 bp
KFAMVMDLRKCIGCQACASACVIENDVPQYRTYVGTFPTVRKVFLPQLCNHCENPPCVPV
CPTGATYKRQDGIVVVDNTICWGCGYCVNACPYDKRFMNDRYHVADKCTFCAHRVDNGML
PACVESCVGGARIFGDLNDPNSEVSRLIRTYPVNVLRPEQGTIPNVFYINL
>Hydrogenothermus_sp_RUM50511_aquificota 171 bp
RLGFLVDLSRCMGCMACAVSCKAENDVP--RLRVGEYPDTKRHFVPLRCNHCDNAPCERI
CPVSALHYLPNGIVNVDHDRCIGCASCMMACPYNAIYIDPLTNSADKCTYCAHRIEVGLM
PACVVACPTHANIFGDLDDPESEISKYLREHRVMVRKPELNTKPKHFYVRG
>Ignavibacteria_bacterium_GWA2_35_9_OGU29999_FCB 171 bp
EKAILLDMEKCIACRACQVACKQWNELPETTFFAGGYAELWWLFRVHSCMQCVDPACVKA
CPEKAMTYVETGATYVNRELCIGCGSCREYCPF--V-IDTEAEKSTKCNFCFDRLENGME
PACAKACPTDCLVFGDREMAHKAVER-LSKHPIYVLPL-PDLNPKVGGVSW
>Ignavibacteria_bacterium_MCR4416466_FCB 171 bp
RYGMVIDTKKCVGCQDCVLACKTENNIPYNRDWIGKFPDLHMEIRTERCNHCTNTPCVSV
CPTGASHIHEWGIVLVDKDLCIGCKACVEACPYDARYIHPD-GYADKCTFCIHRVEKGLQ
PACVEVCPTHCIYFGDLDDPNSEVSQLLKSRKWHVNLPEAGTEPNIFYLI-
>Ignavibacteriaceae_bacterium_MCK9426644_FCB 171 bp
KKAVLFDLSKCIACRSCQVACKQWNNLAKTTFFE-GYKDLIWAFRKHQCMQCSDAACITV
CP-KAMTRDKTDIVYVNEKLCIGCGACQEYCPF--H-VDENEEKSKKCTSCIDRINDGLE
PACVKACLTEALEFGNRIKAKARAKE-LEARPIYILGL--DLSPEVGYLKT
>Ignavibacteriota_bacterium_MBI5648202_FCB 171 bp
DWGYLIDTTRCIGCGACVRACKAENDVPYFRTWV---PDGKAFFVPKLCNHCRNSACTQV
CPVGATFHSPDGVVLIDKEHCLGCGYCVQACPYGCRYIDHSRGTADKCTFCYHRIHRGES
PACVMACPRGARVFGNLKDPESPIIRTLHERRYGILKPDLGTNPKCFYVGL
>Ignavibacteriota_bacterium_MCX6159664_FCB 171 bp
DWGYIVDTTRCIGCGSCVRACKVENEVPYFRTWV---PKGKAFFVPKLCNHCYDAPCIQV
CPVGASYRSPDKVVLVDKEHCVGCGYCVQACPYGVRYINEEKGVADKCTLCYHRIQKGLA
PACVNSCPRNARIYGNLKDPNSEINKVLHQRRYGLLKPDLGTNPKCFYIGL
>Ignavibacteriota_bacterium_RPI18506_FCB 171 bp
DWGFIVDTTRCIGCGACVRACKVENNVPYFRTWV---PKGKAFFVPKLCNHCYDSACTQV
CPVGASYESPDGVVLIDKERCVGCGYCVQACPYGCRYIDEEKGIADKCTLCYHRIHKGEA
PACVNACPRNARIFGNLKDPNSKIRKILNQRRYGLLKAELGTNPKCYYIGL
>Ignavibacterium_album_WP_014560523_FCB 171 bp
RYGMVIDTKKCVGCQDCVVACKTENNIPYNRDWIGKFPTVQMEIRTERCNHCSNTPCVSC
CPTGASHIHEFGIVLVDHEMCIGCKACVEACPYDARYIHPD-GYADKCTFCIHRVEKGQN
PACVEVCPTHCMYFGDLDDPNSEVSKLLQSRKWHVNLPEAGTEPNIFYLI-
>Ignavibacterium_album_WP_304132473_FCB 171 bp
RFGMVIDTKKCVGCQDCVVACKTENNIPYNRDWIGKFPTVQMEIRTERCNHCSNTPCVSA
CPTGASHIHEFGIVLVDHEMCIGCKACVEACPYDARYIHPD-GYADKCTFCIHRVEKGQN
PACVEVCPTHCMYFGDLDDPNSEVSKLLQSRKWHVNLPEAGTEPNIFYLI-
>Kiritimatiellia_bacterium_MBN1671933_PVC 171 bp
SNGMLLDTSKCMGCRGCQVACKQWNQLHKTEF--GTYPQLKWLFRKEQCHHCGEATCLQV
CPTGAIRKSKEGIVYIDQGICAGCKYCVETCPF--H-PDHSTGTARKCWLCMDRVVNGLM
PACATACPTGAVQFGPWAAAKARVAT-LKDQAMYVLPP--GLQPRLSLRKE
>Lentisphaerota_bacterium_NQT94434_PVC 171 bp
RWAMVIDVKKCKGCEDCKIACHEEHNVPDEVKWIERFHE-KNVPIPVLCNHCDNPSCTRV
CPVGATWKRSDGIVMMDWHRCIGCRYCMAACPYGSRFKDPEEGVVEKCTFCEKRLAQGKQ
PACVEAC-AKALVFGDLEDPNSEVRQILASQFIRR-RPELGTQPQVYYVV-
>Leptospiraceae_bacterium_MBK8396417_spirochaetes 171 bp
RYGMAIDVEKCVACNACVFACKNENNVPYAREWTGKFPNLTMENYSERCHHCSNPPCVYT
CPT-ASHVIEGGIVKVTADMCIGCKACVISCPY---------GYVDKCTFCDHLVKEGKN
PACVDVCPTFCLTFGDVDDKNSDLSKLLKKRNYKKLKEDAGTEPNLFFLYG
>Leptospiraceae_bacterium_MCB1158561_spirochaetes 171 bp
RYAMAIDMEKCVACNACVIACKDENKVPHAREWTGVFPNLTMENYSERCHHCSNPPCVYC
CPT-ASHTIEGGIVKVDPDMCIGCKACVASCPY---------GFVDKCTFCDHRVAEGKN
PACVDICPTYCLTFGDMNDKNSDIFKLVQKRNYKKLKTDAGTEPNLYLLYG
>Leptospiraceae_bacterium_MCB1175026_spirochaetes 171 bp
RYAMSIDMEKCVACNACVIACKNENNVPHAREWTGVFPNLTMENYSERCHHCSNPPCVYT
CPT-ASHIIEGGIVKVTPEVCIGCKACVISCPY---------GYVDKCTFCDHKVKEGKD
PACVEICPTGCLTFGDLDDKKSEINKVISKRNYKKINAGAGTQPNLFFLTG
>Leptospiraceae_bacterium_MCB1318581_spirochaetes 171 bp
RYAMVIDTRLCVGCMDCVVACKTENQVPYNRDWIGAYPDVRLEIRSERCNHCDRPPCVSC
CPTGASHVHR-GVVLVTHDQCIGCKACIAACPYDARFVHPD-GYVDKCTFCIHRVEKGLK
PACVSVCPTHCMHFGDLDDPQSDVSKLLASRPHHALIPESGARPHV-----
>Leptospiraceae_bacterium_MCC6275911_spirochaetes 171 bp
RYAMAIDVEKCVACNACVIACKNENNVPYSREWTGKFPNLTMENYSERCHHCSNPPCVYC
CPT-ASHTIDGGIVKVDAEKCIGCKACVISCPY---------GYVDKCTFCDHRVKDGKN
PACVEICPTFCLTFGDTDDKKSSISKLLKSRNHKRLKTGAGTEPNLYFLHG
>Maridesulfovibrio_frigidus_WP_031483246 171 bp
QLAMVIDSSMCIDCKGCMASCKIANDSPQWRNWV---PDFKTHFQPGGCMHCDNPTCVQA
CPTGATYKDKDGTVHIDSSLCIGCGNCIPACPYDARFRNILTKKADKCNFCAERREQGLL
PACVDTCPTKARVFGDINDPESEASRLLAKNAVRVVA-KTDTKPNMIYLGE
>Maridesulfovibrio_salexigens_WP_012765965 171 bp
QLAMVIDSSKCIDCKGCMASCKVANDVPQWRNWI---PDFKTHFQPGGCMHCDNPTCVQA
CPTGATFKDKDGTVRIDTSLCIGCGNCMPACPYDARFRNEITRKADKCDFCADRRAQGLL
PACVDTCPTKARVFGDINDPDSEAYRLLQENKVRVIA-KSDTKPNMIYLGE
>Marinifilum_sp_JC120_TIH14929_FCB 171 bp
RWAMVVDTRKLEAIEALAETCHHIHNVPQDIKWLGTYPE-EKRRFPLLCNHCEHPSCVRV
CPTKATFVRPDGIVAMDYHRCIGCRYCMAACPYGSRFMDPN-GVVEKCNFCVERLAVGEM
PACAEE--SGAIVFGDLQDPDSNVRKALRENFIRR-KPAAGTEPGVYYII-
>Megalodesulfovibrio_gigas_WP_021758782 171 bp
KQIIKFNANRCISCYACEMHCKAKNKVP------AWLVSKLTMY--MTCFHCAKAWCIAS
CPTGAMTRD-QGLVHVQSDLCVGCKACIQACPW--Q-WDDEQGKAIKCDFCRDRLAEGLK
PACVTACCAHALEFVDVNKNREAYAQ------------------TV--LAR
>Meiothermus_cerbereus_WP_027876849_DST 171 bp
RLGMLIDLSACVGCAACAVACKMENQVPANRLWIGVFPDLTVEFRPEQCNHCENPPCVPV
CPTGASYQTQDGLVQVDYNKCIACGACIAACPYDARYIDKKGGYADKCTFCSHRVAKGQQ
PACVETCPTYARIFGDLDDPNSEISKTLEAAGQDVLRPDMGTRPKVIYLNA
>Meiothermus_sp_MCX7602196_DST 171 bp
RLGMLIDLSACVGCAACAVACKMENQVPASRLWIGTFPNLTVEFRPEQCNHCENPPCVPV
CPTGASYQTPDGLVQVDYNKCIACGACVAACPYDARYINKK-GYADKCTFCSHRIAKGQQ
PACVETCPTYARVFGDLDDPNSEISKTLKAAGQDVLRPEMGTRPKVIY-TP
>Meiothermus_sp_WP_295396396_DST 171 bp
RLGMLIDLSACVGCAACAVACKMENQVPASRLWIGTFPNLTVEFRPEQCNHCENPPCVPV
CPTGASYQTPDGLVQVDYNKCIACGACVAACPYDARYINKK-GYADKCTFCSHRIAKGQQ
PACVETCPTYARVFGDLDDPNSEISKTLKAAGQDVLRPEMGTRPKVIYLNA
>Morganella_morganii_WP_127376736 171 bp
QYGFYIDTNRCTGCKTCELACKDFKNLS------VHFYEY-NVFLSISCNHCEDPACTKV
CPSGAMHKREDGFVVVDEDVCIGCRYCHMACPY--Q-FDEVKGHMTKCDGCYERVAEGLK
PVCVVSCPLRALDFGPV---RAKYGT-INI----------PLAPNI--VLN
>Myxococcales_bacterium_NMC72549_myxococcota 171 bp
RYGMVIDLDRCVGCGACVLACETEWQTPRRRDWVGVFPNVERAVYVGLCNHCDRPTCLSA
CPTGATYQDDAGRVLVDEALCIGCGYCVHACPYQARFFHPVKQKVDKCTFCAPLVDRGIA
PACTRTCIADARIFGDLEDPASDVHRLVLE--AARLTPQVSIGPNVYYRGS
>Negativicutes_bacterium_MCX7781272 171 bp
HYAMLIDASRCTGCAACRIACQMQWQLPVFFNRLGTYPNVRQDIVPVQCMHCDNPPCLKV
CPTGATYKRADGMVLIDHGKCIGCKYCMVACPYDVRQMN-ERGVPEKCRFCAGHVETGGQ
PPCVATCMNDVRIFGDLDDPNSEISKELKRRDVFQLAAHKGTKPRVFYVKS
>Nitratifractor_salsuginis_WP_013554688 171 bp
RYGMALDYKNCINCKACEVACKEENGVLKHRIWVGEWPLLSSTFLPSQCQHCDNAPCQEV
CPTHATYYDENGVVRVDSNKCILCSYCMNACPYDARYVDDRTMTVDKCTFCSDRLARGET
TACQNTCPTKVRTFGDLDDPESEISILLKTREHFSLKSHLGTKPKLFYLT-
>Nitrosomonadales_bacterium_PWB55258 171 bp
RWGMLIDSGKCTGCNDCVSACGKENGF-TDSQWI---KDLQSHSLPMMCQHCEHPPCVDV
CPTGASFKRADGIVLVDRHICIGCRYCMMACPYKARFVHPDVGCVEACTLCVHRVDRGGQ
PACADACSANAILFGDLNDPNSEISKRVATLATQV-RGDLGLNVGVRYQGI
>Nitrosomonadales_bacterium_PWB56483 171 bp
RYAMVIDLNTCVGCNACMAACAMENQTPKWRTYVGTTEQVRRRFFPRLCNHCDNPPCLTV
CPTGATYKRADGIVMVDPERCMGCRACAMACPYDARYEV-QSPSMDKCSFCAHRLDKGLK
PACVETCVGSARMFGDLDNPSDPVTQLVASGVAQPLMPHLGTRPNVYYIDD
>Nitrosomonadales_bacterium_PWB59783 171 bp
RYAMVIDLRRCIGCDACMTACKAEFDVPVFRTWVGTYPNVRKHFMPRLCNHCDDPPCVRS
CPVGATYKVEGGFVLQHYDRCIGCKACMASCPYNARFMLPKSSVVDKCTFCHHRVTQGLA
PACVQTCIGRARIFGDLNDPGSEVSRLVATLPTQVLRPEEGTKPHVFYIGL
>Nitrospina_sp_MBT3185230_nitrospinota 171 bp
NLAMLIDLRKCVGCSSCATACKSENGVPVFRSWVGTYPNVSSHFLPRLCQHCEDAPCLRN
CPTNATYKNDDGLILINEDRCMTCGMCVSSCPYRARFINPETEVADKCTFCAHKVMRGEL
PACVDACPYGARIFGDLNDSNSEIRKIMDTEPVQVLSPERGTKPKVFYIAL
>Nitrospinaceae_bacterium_MDP6735031_nitrospinota 171 bp
KQAVLVDTSKCIACRSCQVSCKRWNELPKTFS--GTYPYLEWLFRKHQCMHCTEPVCVEV
CPVKAIYKTSLGPVIIDKDKCKGFGNCVQKCPW--K-LDWKEGKAYKCVLCFDRVTEGLE
PSCVKSCTSEALTFGPMEKAEKRVEE-LQADAIYVLED--DL---------
>Nitrospinae_bacterium_AH_259_B05_G02_I21_MDA2916882_nitrospinota 171 bp
RYAMVIDLNRCIGCHACSVACKAEFDVPVWRSWVGTYPDASLSFLPRLCNHCENAPCIPV
CPTGATYQRDDGVVVIKEERCIGCGYCVEACPYEMRYLHPETKVASKCDFCVHRVDQGLE
PACVQTCLGTARIFGDINDPNSEISNVLKKEKVHQIRPDFGTDPRVFYVDP
>Nitrospinae_bacterium_RIFCSPLOWO2_01_FULL_39_10_OGW07017_nitrospinota 171 bp
RWAMVVDMKKFDDYKKCIDACHSVHNVPDEVKWIMPYPE-KNMPFMVLCNHCKNPPCVRV
CPAKATFKRADGIVAMDYHRCIGCRFCMAACPYGSRFRDPKEGVVEKCNFCEERLSKGLQ
PACVEACKDKALIFGDLNDPDSEVRKVLETNYIRR-KPELGTQPGVYYIV-
>Nitrospinae_bacterium_RIFCSPLOWO2_02_39_17_OGW05799_nitrospinota 171 bp
RWAMVVDMKKFEDYKKCIDACHTIHNVPDEVKWIMPYPE-KQMPFMVLCNHCKNPPCVRV
CPTKATFKRIDGIVQMDYHRCIGCRFCMAACPYGSRFREPKEGVVEKCNFCEERLSKGLS
PACVEACKDKALIFGDLNDPDSEVRKVLESNYIRR-KPELGTQPGVYYIV-
>Nitrospinota_bacterium_HBA26576_nitrospinota 171 bp
RWAMVVDIKKFDDYKKCIDACHSVHNVPDEVKWIMPYPE-KNMPFTVLCNHCKNPPCVRV
CPTKATFKRADGIVAMDYHRCIGCRFCMAACPYGSRFRDPKEGVVEKCNFCEERLSKGLQ
PACVEACKDKALIFGDLNDPDSEVRKVLETNYIRR-KPELGTQPGVYYIV-
>Nitrospinota_bacterium_MBF0274539_nitrospinota 171 bp
NYVYLVDIGKCIGCGKCVKACRTENNVPFFRTWV---PKGKGFYVPKLCNHCSNTPCVQV
CPVSASYKSPENFILVDKERCIGCGYCVQACPYGSRYISPNSHTADKCTWCYHRITKGLQ
NACVQACPREARLFGDLNNSKSKVSKVFHRENLMVLKPHLMTNPQTYYKDM
>Nitrospinota_bacterium_MBI3583303_nitrospinota 171 bp
RWAMVVDMKKFEDYKKCIDACHSVHNVPDEVKWIMPYPE-KQISFMVLCNHCKNPPCVRV
CPTKATFKRADGIVQMDYHRCIGCRFCMAACPYGSRFRDPKEGVVEKCNFCEERLAKGLM
PACVEACKDKALIFGDINDPNSEVRKILESNYIRR-KPELGTQPGVYYIV-
>Nitrospinota_bacterium_MBI3600480_nitrospinota 171 bp
RWAMVVDMGKFEDYKRCIDACHHIHNVPDEIKWIAPYPE-KNKPFMVLCNHCDNPPCVRV
CPTKATFKRQDGIVAMDYHRCIGCRFCMAACPYGSRFRDPKEGVVEKCNFCEERLAEGLP
PACVEACKDKALVFGDLNNPDSEVRKILSSRYIRR-KPELGTQPGVYYIV-
>Nitrospinota_bacterium_MBI3813528_nitrospinota 171 bp
RWAMVVDMGKFEDYKRCIDACHHIHNVPDEIKWIAPYPE-KNKPFMVLCNHCDNPSCVRV
CPTKATFKRQDGIVAMDYHRCIGCRFCMAACPYGSRFRDPKEGVVEKCNFCEERLAEGLP
PACVEACKDKALVFGDLNNPDSEVRKILSSRYIRR-KPELGTQPGVYYIV-
>Nitrospinota_bacterium_MBI4827250_nitrospinota 171 bp
QLALIIDLNKCVGCHACAVNCKSWNTSGVWFNRV--YPD-DVLYLPKSCMHCAEAPCVAV
CPTGASYKREDGVVLVNYDDCIGCKYCSWACPYGCR-FDEADGVMKKCTLCVDRIEEERK
PACVLACPTQARVFGDVQDTDSAASHAIAEGQ-FRLMPESGANPSNRYLPR
>Nitrospinota_bacterium_MBI4829650_nitrospinota 171 bp
YYAYVIDLNKCIGCGNCVRACKRENKVHFFRTWV---PNGRSFFVPKMCNHCRNTPCTQV
CPVHASYQTPEGVILVDKKRCIGCAYCVQACPYGSRFIDPRTHTADKCTWCYHRITKGLL
PACVTVCPTNTRRFGDLKDEDDQIRELIHNARSSVLKPDLNTEPFCFYIGF
>Nitrospinota_bacterium_MBI5182909_nitrospinota 171 bp
RYGFLIDLRRCIGCHTCSVSCKAENDVPVFRSWVGRYPNVSRSFLPSLCNNCDNPICLKN
CPVKATWQRDDGIVMIDEHRCIGCKYCMASCPYDVRHVNPLKRYVQKCYWCYHRVDKRVA
PACVEVCIGRARIFGDINDPNSEISQLIATNPVQVLKPEMATEPRVYYIGL
>Nitrospinota_bacterium_MBI5183191_nitrospinota 171 bp
RWAFIIDLDRCIGCKACAIACKVEFDTRLFMSQVGEYPNTKRNFLPWLCNHCEYPPCING
CPVEATYKRPDGVVMVDEDRCIGCGLCIQNCPYNVRFANPDTNHASKCDLCVHILDAGVV
PCCVNTCPARARLIGDLNDPNSEVSRLLKRDK--VLLPEKGTKPHVFYIGK
>Nitrospinota_bacterium_MBI5815496_nitrospinota 171 bp
QLALVIDLNKCVGCHACAVNCKSWNTSGVWFNRV--FPN-EVLHFPKSCLHCADAPCVEV
CPTNASHKREDGVVLVNYGDCIGCKYCSWACPYGCR-FDAAEGVMKKCTLCVDRIEEERK
PACALACPSGARIFGDINDPASEASIAIRDGM-YKLMPEAGTNPSNHYLPR
>Nitrospinota_bacterium_MBU4320455_nitrospinota 171 bp
RWAMVVDMSKFEDYQRCIDACHRVHNVPHEIKWLETYPG-KHLPFLVLCNHCDNPSCVRV
CPTKATFKRSDGIVMMDMHRCIGCRFCMAACPYGARFKDPNKGVVEKCTLCYERLAKGLK
PACVEA--SGALIFGDIEDPNSEVRKVLGARYFRR-RPELGTRPSVYYIF-
>Nitrospinota_bacterium_MCH7768709_nitrospinota 171 bp
RYAMVIDLNRCIGCHACSVACKAEFDVPVWRSWVGTYPDAVLSFLPRLCNHCEDAPCIPV
CPTGATYQRDDGVVVIKEERCIGCGYCVEACPYEMRFLHPETKVASKCDFCVHRVDQGLE
PACVQTCLGTARIFGDMNDPNSEVSQILKKEKVHQIRPDFGTDPRVFYVDP
>Nitrospinota_bacterium_MCH7923058_nitrospinota 171 bp
RYAMVIDLNRCIGCHACSVACKAEFDVPVWRSWVGTYPDAVLSFLPRLCNHCEDAPCIPV
CPTGATYQRDDGLVVIKEELCIGCGYCVEACPYEMRFMHPTENVASKCDFCAHRVDEGLE
PACVQTCLGTARIFGDMNDPNSEVSQVLKKEKAHQIRPDFGTDPRVFYVDP
>Nitrospinota_bacterium_MDH5476709_nitrospinota 171 bp
YYAYVVDTTKCIGCGACARACKRENDTPYSRTWV---PDGKGFFVPKLCNHCRNTPCTQV
CPVNASYESPQGVVLVDKKVCIGCGYCVQACPYDTRYIDPRTHTADKCTWCYHRVTKGLA
PACVTVCPTKARIFGDLKMKNSQVREIIDNQRVMVLKPELNTEPYCFYIGL
>Nitrospinota_bacterium_MDH5638424_nitrospinota 171 bp
YYAYVVDTTKCIGCGACVRACKRENNTPYFRTWV---PNGKGFFVPKLCNHCRNTPCTQV
CPVNASYETPQGVVLVDKQTCIGCGYCVQACPYDTRYIDPRTHTADKCTWCYHRVTKGLA
PACVTVCPTKARIFGDLKVKNSQVREILDSQRVMVLKPELNTEPYCFYIGL
>Nitrospinota_bacterium_RMF88634_nitrospinota 171 bp
---MGVEVDKCIGCGRCVVACKTENEVPFFRTWV---IDGRSFFVPKLCNQCDNPPCVQV
CPVGATFQTEDGVVLVDSDRCIGCRYCIQACPYGARYLHPVTRTADKCTFCYHRIVRGLL
PACVEVCPTQARIFGDLKSQASPLVRFRRMHKLHVLKPFLNTEPKVFYSNL
>Nitrospira_sp_MBM4140417_nitrospirota 171 bp
RWAMVVDVSKLDDYKKIMDACHREHNVPDEIKWIETYPG-KHKPFLVLCNHCDNPSCVRV
CPTKATFKRKDGIVMMDMHRCIGCRFCMAACPFGARFKDPKEGVVEKCTFCYERLAKGLK
PACVEA--SGALVFGDLKDPESEARKILRLNYIRR-KSELGTQPSVYYII-
>Nitrospiraceae_bacterium_HCC68840_nitrospirota 171 bp
RWGMVIDMRKFEDYIKIIEACHSIHNVPDEVKWIDTFPG-KQMPFILLCNHCDNPPCVRV
CPTKATFKRKDGIVMMDQHRCIGCRFCMVACPYGARFRDPKEGVVEKCTFCFERLAKGLK
PSCVEA--SGALIFGDLKNPDSEIRKVLSTNYIRR-KPELGTIPCVFYII-
>Nitrospiraceae_bacterium_MDA8168548_nitrospirota 171 bp
RWGMVIDAGKIEDYKRIIKACHSIHNVPDEVKWIDDYPS-KEKPFLLMCNHCEFPACVRV
CPTKATFKRPDGIVVMDYHRCIGCRFCMAACPFGARFRDPKQGVVEKCTFCVERLAKGQG
PACAEA--SGAMVYGDLMDPNSEIRKILATTYIRR-KPELGTEPSIFYVI-
>Nitrospiraceae_bacterium_MDA8215560_nitrospirota 171 bp
QWAMVVDTRKFEDYKKVVDACHRIHNVPDEVKWIDTYPG-KHKPFVLLCNHCENPPCVRV
CPTKATFKRKDGITMQDLHRCIGCRYCMAACPFGARFRDPKEGVVEKCTFCEERLAKGQM
PACVEA--SGALVFGDIADPKSEIRKILETNYIRR-KAELGTRPSVYYILE
>Nitrospiraceae_bacterium_NLI28703 171 bp
KYYIYQDQQRCIGCYACEVHCKTKNDVP------PRYIQVQFIF--LPCFHCEKPWCVSA
CPTGAMQKRKDGIVFVDASLCVGCKSCITACPW--Q-WNPESGKVIKCDYCKDRVDKGLK
PACVTKCTAHALKWVSPRLKREKYAQ------------------EI--AEN
>Nitrospiraceae_bacterium_RJQ50229_nitrospirota 171 bp
RWAMVIDINKIEEYEKITQACHSIHNVPDEVKWIEDYPG-KHKPFLLLCNHCAKPPCVRV
CPTKATFKRPDGIVVMDYHRCIGCRFCMAACPYGARFRDPKEGVVEKCTFCSERLAKGLK
PACVEA--SGALIFGDLEDPNSEVRKVLSTKYLRR-KPEIGTGPSVYYVI-
>Nitrospirae_bacterium_CG22_combo_CG10-13_8_21_14_all_44_11_PIP71100_nitrospirota 171 bp
RWAMVIDLDRCTGCKACAIACKTEFDTRVFRSQVGAYPKAERDILPWLCNHCDNPPCVKV
CPVKATYKRPDGVVLVDQDRCIGCGQCIRNCPYQVRFGNPSANPADKCTLCEHRLEAGVV
PSCVNTCPARARIVGNLNDPNSEVSKLLKAHKVAVLLPEKKTRPQVYYIGK
>Nitrospirae_bacterium_GWA2_46_11_OGW22557_nitrospirota 171 bp
RKALLISPELCIGCRGCQTACKSWNQLPKTVN--GSIPDLRWLFVSQRCMHCDDAGCIKI
CPPGALFKTE-GAVGFDKDKCIGCKLCVAGCPF--R-YDE-KDKVSKCHLCSDRIAEGLE
PACSKTCPTGAIRYGDRGKAQKA--------ELYAFSP--GMRPQIHYLVI
>Nitrospirae_bacterium_MBI5025207 171 bp
KYGMVIDLQKCVGCGACAIACKTENNTQQTFNWAGNFPNVKFTAMPVLCNHCTDAPCVAA
CPVTAMHKHENGMTIHNQERCIGCRQCQRACPY--AYFNPRTGKVEKCIFCEHRVLNGEL
PYCVVSCPAKARVFGDLSDPNSEASQLLKKHKAVNLKNEKGTRPNVYYIRS
>Nitrospirae_bacterium_MBI5203554 171 bp
KYGMVIDLQKCVGCGACALACKTENNTQQTFNWAGKFPKVKFTARPVLCNHCTDAPCVKV
CPVTAMHKHENGMTIHNQERCIGCRRCQKACPY--AYFNPRSGKVEKCIFCEHRVVNGEL
PYCVVSCPAKARIFGDVSDPASEISKLIKKHKAASLKNEKGTQPNVYYIRS
>Nitrospirae_bacterium_MCL4536444 171 bp
KYGMVIDLQKCVGCGACALACKTENNTQQTFNWAGKFPNMKFTAMPVLCNHCSDAACVKA
CPVTAMHKHENGMTIHNMERCIGCRQCQRACPY--AYFNPRTGKVEKCMFCEHRVLNGEL
PYCVVSCPAKARTFGDLSDPNSEPSKLLKKHKAVQLKNEKGTRPNVYYIRS
>Nitrospirae_bacterium_MCL5063090 171 bp
KYGMVIDLQKCVGCGACALACKTENNTQQTFNWAGKFPNMKFTAMPVLCNHCSDAACVKA
CPVTAMHKHENGMTIHNMERCIGCRQCQRACPY--AYFNPRTGKVEKCMFCEHRVLNGEL
PYCVVSCPAKARTFGDLSDPNSEPSKLLKKHKAVQLKNEKGTRPNVYYIRS
>Nitrospirae_bacterium_RBG_13_39_12_OGW37950_nitrospirota 171 bp
RWAMVIDMSKFDDYQRCIDACHRAHNVPQEVKWLETYPG-KHLPFLVLCNHCTNPPCVRV
CPTKATFKRNDGIVMMDMHRCIGCRFCMAACPYGARFKDPPEGVVEKCTLCYERLAEGLE
PACVEA--SGGLIFGDLEDPDSEVRKVLSLNYFRR-RPELGTQPGVYYIL-
>Nitrospirae_bacterium_RBG_19FT_COMBO_42_15_OGW50289_nitrospirota 171 bp
KWAMVVDMSKFEDYKRVIDACHSIHNVPDEVKWIDTYPG-KEKPFALLCNHCENPACVRV
CPTQATFKRPDGIVMQDEHRCIGCRFCMAACPFGARFKDPKEGVVEKCTFCTERLAKGLM
PACAEK--SGAIVFGDLDDPNSEVRKLLGANYIRR-KPELGTEPKVFYII-
>Nitrospirae_bacterium_RIFCSPHIGHO2_02_FULL_40_19_OGW72964_nitrospirota 171 bp
RWAMVIDMSKFEDYKNVVQACHSIHNVPDEVKWIDTYPG-KHKPFLLLCNHCDNPPCVRV
CPTKATFKRKDGIVMMDQHRCIGCRFCMAACPFGARFRDPKEGVVEKCTFCFERLAKGLQ
PACVEK--SGGLIFGDLSDPKSEVRKVLSTRYIRR-KPEIGTQPSVYYII-
>Nitrospirota_bacterium_HDO23541_nitrospirota 171 bp
---MVVDLRKCIGCHACAAVCKVENSLPKFRTWVGEFPDVARYFLPRLCNHCDNPPCTRV
CPVKATYKRGDGIVVIERDTCIGCARCVKACPYKARFKDKKTRTADKCTFCIHRIDKGLL
PACVESCVGHARVFGNLDDPDSEVYKIIKTNRTKVLKGHLKTKPGVFYI--
>Nitrospirota_bacterium_HDO25251_nitrospirota 171 bp
RWAMVVDIRRCVGCYSCQVSCKMENSVPGYNARVGMYPNAERVFLPTLCNHCSGPPCVEK
CPEAATYKRPDGMVLLDMSLCIGCGKCIDACPYGARYFSPEKMGIGKCTFCQHRVDSGLE
PACVRNCVGKARIFGDLNDPNSKVSKLI--NPFAVLKPEKKTDPHVYYIKL
>Nitrospirota_bacterium_HEB76239_nitrospirota 171 bp
RWAMVVDLRKFEDYKRVIDACHRIHNVPDEVKWIETFPF-QEKKALLFCNHCDNPPCVRV
CPTKATFKRRDGIVAQDYHRCIGCRFCMAACPFGSRFRDPKEGVVEKCNFCVERLAKGLK
PACVVA--SGGMIFGDLADPDSEVREILKTHYLRR-KAELGTRPSVFYII-
>Nitrospirota_bacterium_HIJ60699_nitrospirota 171 bp
KKALLITPELCIGCRACQVACKSWNHLPKTQN--GSYGDLRWLFVSQRCMHCEDAGCIKI
CPPGALYKRD-GIVGYNQDKCIGCKLCIAGCPF--R-YNQ-NGKISKCNFCEDRIVNNLS
PACAKTCPTGSITYGDRVSSKKV--------ELYAFSP--GLKPQIHYLII
>Nitrospirota_bacterium_KAF0183225 171 bp
KYYIYQDQQRCIGCYACEVHCKTKNNVP------PRYIQVQFIF--LPCFHCEKPWCVSA
CPTGAMQKRQDGIVSVDASLCVGCKSCITACPW--Q-WNPESGKVIKCDYCKDRVDRGLK
PACVTKCTAHALRWVSPRLKRERYAQ------------------EI--AEN
>Nitrospirota_bacterium_MBF0557512_nitrospirota 171 bp
RWGFVVDMSKFEDYARVVHACHSIHNVPDEIKWIDDFPG-KEKPFMVFCNHCAQPPCVRV
CPTKATFKRTDGIVMMDMHRCIGCRFCMAACPYGSRFRDPKEGVVEKCTFCYERLAKGLK
PACVEA--SGGIVFGDLEDPNSEVRQLISKHYIRR-KPELGTQPSIYYIV-
>Nitrospirota_bacterium_MBI2058715_nitrospirota 171 bp
RYAMVIDLRRCIGCQSCTVACKEENDVPVFRTWVGKYPHVSRSFVPILCNNCEKPICLAN
CPVEATWQREDGIVMIDQHRCIGCKYCMASCPYDVRYVNPLKKYVQKCTFCDHRVDAGLV
PACVETCIGRARIFGDMNDPNSEISQILATEPVSVLKPEMGTNPRVFYIGL
>Nitrospirota_bacterium_MBI3353541_nitrospirota 171 bp
KWAMVIDMRKLEDYKKITDACHSIHNVPDEVKWIDTYPG-KEKPFPLLCNHCENPPCVRV
CPTQATFKRQDGIVMQDEHRCIGCRFCMAACPFGARFRDPKEGVVEKCTFCTERLVKGLM
PACAEK--SGAIAFGDLKDPNSEVRKLLSANYIRR-KQELGTQPSVFYII-
>Nitrospirota_bacterium_MBI3377268_nitrospirota 171 bp
RKALVISPELCIGCRGCQTACKSWNQLPKTSN--GTAPDLRWLFVSQRCMHCDDAGCMKI
CPPGALFKTE-GAVGFDKEKCIGCKLCVAGCPF--R-YDE-KDKITKCHLCSDRISQGLE
PACAKTCPTGAISYGDRKKTQGT--------QLYAFAP--GMSPAIHYVAF
>Nitrospirota_bacterium_MBI3591937_nitrospirota 171 bp
RLGMVIDLRKCVGCFSCQVSCKMENGVPGFNSWVGEYPKAKRVFLPRLCNHCEGPPCVKI
CPEYATYKRPDGLILIDNDPCTGCGKCIKECPFGSRYFDPKN-AVGKCNFCQHRIEKGLE
PACVRNCVGKARTFGDLNDPNSEVSQLI--NPAKTLKPKEDIRPRVYYIGL
>Nitrospirota_bacterium_MBI4654933_nitrospirota 171 bp
RWGMVIDVSKFENFKKVIDACHRIHNVPDEIKWIDTFPG-EHKPFVLLCNHCENPPCVRV
CPTKATFKTKEGITQMDYHRCIGCRFCMAACPFGARFKDPKEGVVEKCNFCIERLAKGLM
PACVEV--SGAIVFGDMNDPNSDVRKILSSHYIRR-KNELGTRPSVYYII-
>Nitrospirota_bacterium_MBI4686723_nitrospirota 171 bp
KYGMIIDLNRCTGCQSCVVACKAQNKTVKFNTKIGNYPD-RIVFTPVLCNHCDNPACVPA
CPAEATFKLPNGIVVTDWDKCQGIGECVKACPYEARFIDQEMGKVDKCDFCLNRLEQGLL
PACVEACEANARLFGDINAPDGEFSEYLKRTDLKV-KPEKKTNPNIYVLNR
>Nitrospirota_bacterium_MBI4687276_nitrospirota 171 bp
RKALLISPEICIGCRGCQIACKEWNNLPETKN--GTLSDLRWLFVSQRCMHCDDAGCITI
CPPGALFKTE-GAVAYDKDKCIGCKLCASACPF--R-FDK-NDKISKCHLCSDRISEGLS
PACAKTCPTGAIRYGQRSNSQKE--------ELYAFAP--GMQPAVHYIAF
>Nitrospirota_bacterium_MBI5026464_nitrospirota 171 bp
RWAMVVDMRKFEDYRKIIEACHSIHNVPDEIKWIDTFPG-KRMPFVLLCNHCDNPPCVRV
CPTKATFKRKDGIVMMDQHRCIGCRFCMAACPFGARFRDPKEGVVEKCTLCFERLAKGLK
PACVEA--SGALIFGDLKEPNSEVRKVLSTNYIRR-KAELGTMPSVFYII-
>Nitrospirota_bacterium_MBI5181315_nitrospirota 171 bp
KWAMVVDMNKFDDYKRVIDACHSIHNVPDEVKWIDTYPR-KEKPFALLCNHCENPACVRV
CPTQATFKRPDGIVMQDEHRCIGCRFCMAACPFGARFKDPKEGVVEKCTFCTERLAKGLM
PACAEK--SGAIVFGDLDDPNSEVRKLLGANYIRR-KPELGTEPKVFYII-
>Nitrospirota_bacterium_MBI5203813_nitrospirota 171 bp
RLGMVIDLRKCVGCFSCQVSCKMENGVPGFNSWVGEYPKAKRVFLPRLCNHCEGPPCVKI
CPEYATYKRPDGLILIDNDPCTGCGKCIKECPFGSRYFDPKN-AVGKCNFCQHRIEKGLE
PACVRNCVGKARTFGDLNDPNSEVSQLI--NPAKTLKPKEDIRPRVYYIGL
>Nitrospirota_bacterium_MCL4456990_nitrospirota 171 bp
QWAMVVDIRKFEDYKKVIDACHRVHNVPDEVKWIDSFPG-KHKQFVLLCNHCENPPCVRV
CPTKATFKRKDGITMQDLHRCIGCRYCMAACPFGARFRDPKEGVVEKCTFCEERLAKGLM
PACVES--SGALIFGDITDLNSEVRKVLADNYIRR-KSELGTRPSVYYILD
>Nitrospirota_bacterium_MCL4477254_nitrospirota 171 bp
RKALLISPELCIGCRGCQTACKSWNQLPKTRN--GTFPDLRWLFVSRRCMHCGDAGCMKI
CPPGALYRTE-GAVAFNKEKCIGCKLCVAGCPF--R-YDE-KDKVTKCHLCFDRIAEGLQ
PACAKTCPTGAIRYGERGSAKKL--------AIYAFAP--GMKPEIHYIAI
>Nitrospirota_bacterium_MCL4537470_nitrospirota 171 bp
QWAMVVDTRKFEDYKKVVDACHRIHNVPDEVKWIDTYPG-KHKPFVLLCNHCENPPCVRV
CPTKATFKRKDGITMQDLHRCIGCRYCMAACPFGARFRDPKEGVVEKCTFCEERLAKGQM
PACVEA--SGALVFGDIADPKSEIRKILETNYIRR-KAELGTRPSVYYILE
>Nitrospirota_bacterium_MCL4537923_nitrospirota 171 bp
RKALLISPELCIGCRGCQTACKAWNQLPKTAN--GSAPDLRWLFVSQRCMHCDDAGCIKI
CPPGALFKTE-GATAFNKDNCIGCKLCVAACPF--R-YDE-KEKISKCNLCSDRIADGLA
PACAKTCPTGAIRYGDRGKTQKA--------QLYAFSP--GMHPQIHYIAI
>Nitrospirota_bacterium_MCL5977681_nitrospirota 171 bp
RKALLISPELCIGCRGCQTACKSWNRLPKTVN--GSAPDLRWLFVSQRCMHCDDAGCIKI
CPPGALFKTE-GAVGFDKDKCIGCKLCVAGCPF--R-YDE-KDKVSKCHLCSDRIAEGLM
PACAKTCPTGAIAYGDRGKAQKA--------QMYAFTP--GMSPAIHYLVI
>Nitrospirota_bacterium_NCO83512_nitrospirota 171 bp
RKALVISPELCIGCRGCQTACKSWNQLSKTTN--GTVPDLRWLFVSQRCMHCDDAGCMKI
CPPGALFKTE-GAVGFDKEKCIGCKLCVAGCPF--R-YDE-KDKITKCNLCSDRIAEGLE
PACAKTCPTGAISYGDRGKAQGA--------QLYAFAP--GMNPAIHYVAF
>Nitrospirota_bacterium_NCO84392_nitrospirota 171 bp
RWAMVIDLDRCTGCKACAIACKTEFDTRVFRSQVGAYPKAERDILPWLCNHCDNPPCVKV
CPVKATYKRPDGVVLVDQDRCIGCGQCIRNCPYQVRFGNPSANPADKCTLCEHRLEAGVV
PSCVNTCPARARIVGNLNDPNSEVSKLLKAHKVAVLLPEKKTRPQVYYIGK
>Nitrospirota_bacterium_NOX97109_nitrospirota 171 bp
RYALVIDLRRCIGCKACSVACKSEFDVRVFRASVGKGGERRRYFLPWLCNHCGKPPCVPV
CPVEATFKRPDGPVLIDYDRCIGCGNCVQACPYKVRFFDPVKKAVDKCTFCVHRIDEGVV
PSCVNTCLGRARIFGDINDPQSEISQVLDENDFDILLSEEGTIPQVFYISL
>Nitrospirota_bacterium_NWF76074_nitrospirota 171 bp
RWGMVIDMKKLETMQKCIDACHRIHNVPEEIKWIETFPG-EHMQFLVLCNQCDNPPCVRV
CPTKATFKRADGIVMMDMHRCIGCRFCMAACPFGARFRNPKEGVVEKCTLCYERLAKGLK
PACVEE--SGALIFGDLDDPNSEIRKVLREHYIRR-KSELGTEPSIYYII-
>Nitrospirota_bacterium_RMD51922_nitrospirota 171 bp
RWGMVIDMDKFADYKKCIEACNRAHNIPHEIKWIETYPS-RDKPFLLLCNHCDNPPCVRV
CPTQATFKRPDGIVMMDMHRCIGCRFCMAACPFGARFVKPKEGVVEKCTFCTERLARGLK
PACVEA--SGAIVFGDLNDPNSEIREILRREYIRR-KPELGTMPSVYYVI-
>Nitrospirota_bacterium_RMG03496_nitrospirota 171 bp
KKGLLITPELCIGCRGCQTACKEWNKLPRTKN--GTYPDLKWLFISQRCMHCTDAGCMRV
CPPGALFRTE-GAVAFNKSRCIGCRFCVAGCPF--R-YDD-NDRISKCHLCSDRIANGLP
PACAKTCPTGAISYGDRKQAKAA--------DLYALGP--GMRPSFHYVTV
>Nitrospirota_bacterium_RMG04493_nitrospirota 171 bp
KYAMVIDQRRCIGCLACIVACKRENGVPHFRTRVGEFPELRMELRSELCNHCDNPPCVYN
CPTGASHKRDDGTVQIDRKKCVGCKACVAACPYNARYIDPDHGYADKCSFCEHRIKEGKE
PACVATCIGGSRIFGDLDDPNSDVQKILKKYEARVLIKEAGTKPRVYYVRR
>Nitrospirota_bacterium_RMH34535_nitrospirota 171 bp
RYGMLIDLDRCIGCQSCTVSCKTENNIPYFRTWVGRFPHVSRHYLPRLCNHCERPPCVDV
CPVLATYKRPDGAVVIDEDRCIGCGYCVQACPYDARFINPETHRADKCTFCIHRVEAGYE
PACVTTCIGGARIFGDLNDPNSHIAQRIATEPTQVLRPDFGTEPRVYYIGL
>Oceanidesulfovibrio_marinus_WP_144306088 171 bp
KQAFFVDAKRCIGCFTCAMACKNQYHQE------VHWYPLERAFYSLACNHCENPTCANV
CP-KAYYKREDGVVVHEQDKCIGCGNCIRSCPY--R-YNPVLKKAEKCSFCYQRLDAGLK
PACVQSCPVEALQIVDLNPNAVQYPA----R-----PS--ILQPRV-----
>Oceanithermus_desulfurans_WP_147146048_DST 171 bp
NDAILFDASHCTGCRACQVACKQWNDLPATVN--GSYPSLFWDFTRDSCMHCSSAACVEA
CPTGAVNYREGGVVTVDQDWCIGCRNCVQACPY--H-FDEEKGVVDKCTLCYDRVSNGLE
PACVKACPTGALHSGRFALAEQRLAA-LKAQALYVLHP--GLGPVERWIAE
>Oceanithermus_profundus_HGY09893_DST 171 bp
RYAMIIDLAACVGCSACAAACVLENEAPHNRLWIGTFPDLTVEYRPEQCLHCEHPPCVPV
CPTGASHQTEDGLVLVKAERCIACGACIAACPYDARFMNPA-GYADKCTFCEHRVARGED
PACVETCPTGCRVFGDLDDPESPLHAWLERAEVDVLRPEMGTRPKLFYLNT
>Oceanithermus_profundus_WP_013457725_DST 171 bp
NDAILFDASHCTGCRACQVACKQWNDLPATVN--GSYPSLFWDFTRDSCMHCSSAACVEA
CPTGAVGYREGGVVTVDQDWCIGCRNCVQACPY--H-YDEEKGVVDKCTLCYDRVSNGLE
PACVKACPTGALHSGRYALAEQRLAA-LKAQALYVLHP--GLGPVERWIAE
>Oceanithermus_sp_WP_287370473_DST 171 bp
NDAILFDASHCTGCRACQVACKQWNDLPATVN--GSYPSLFWDFTRDSCMHCSSAACVEA
CPTGAVNYREGGVVTVDQDWCIGCRNCVQACPY--H-FDEEKGVVDKCTLCYDRVSNGLE
PACVKACPTGALHSGRYALAEQRLAA-LKAQALYVLHP--GLGPVERWIAE
>Oceanithermus_sp_WP_287410041_DST 171 bp
NDAILFDASHCTGCRACQVACKQWNDLPATVN--GSYPSLFWDFTRDSCMHCSSAACVEA
CPTGAVNYREGGVVTVDQDWCIGCRNCVQACPY--H-FDEEKGVVDKCTLCYDRVSNGLE
PACVKACPTGALHSGRYALAEQRLAA-LKAQALYVLHP--GLGPVERWIAE
>Oceanithermus_sp_WP_293170061_DST 171 bp
KDAILFDASHCTGCRACQVACKQWNDLPATEN--GSYPSLFWDFTRDACMHCTDAACVES
CPTAAVHHVEGGVVVVDQEWCIGCRNCVQACPY--H-FDEAKGVVQKCTLCYDRVSNGLP
PACVKACPTGALTTGTLAAAERRVAQ-LKAAALYVLHP--GLGLAQWWLSE
>Oleidesulfovibrio_alaskensis_WP_011366770 171 bp
QFAMVIDSARCIDCKACVVSCKVANNVPFSRNWI---PVVFGHFQPGACMHCESPTCVEA
CPTGATWKDRTGIVEIDPALCIGCGNCIPACPYGARFRNPQRRIADKCNYCPERRAAGLP
PACVDTCPTKARVFGDILNPETEAARLLTRNSTQLIE-KSNTAPHMYYVGG
>Oleidesulfovibrio_alaskensis_WP_011368710 171 bp
KWGMAIDLDKCTGCGACMVACQAENNIAKTLNWLKK-PD--VAYLPRPCQQCGNPPCVSV
CPVIATDKNEGGIVSQVTPRCIGCRYCMAACPYHARFYDPEKGVVEKCTFCHHRMVEGRD
TSCTEACPNGAIVFGDLLNPDHKVYELSRSKYFRLL--RLGADTQVYYLSR
>Oleidesulfovibrio_alaskensis_WP_027181625 171 bp
QFAMVIDSARCIDCKACVVSCKVANNVPFSRNWI---PVVFGHFQPGACMHCESPTCVEA
CPTGATWKDRTGIVEIDPALCIGCGNCIPACPYGARFRNPQKRIADKCNYCPERRAAGLP
PACVDTCPTKARVFGDILNPETEAARLLTRNSTQLIE-KSNTAPHMYYVGG
>Oleidesulfovibrio_alaskensis_WP_273192273 171 bp
QFAMVIDSARCIDCKACVVSCKVANNVPFSRNWI---PVVFGHFQPGACMHCESPTCVEA
CPTGATWKDRTGIVEIDPALCIGCGNCIPACPYGARFRNPQKRIADKCNYCPERRAAGLP
PACVDTCPTKARVFGDILNPETEAARLLTRNSTQLIE-KSNTAPHMYYVGG
>Paradesulfitobacterium_ferrireducens_WP_206812105 171 bp
RYGMVIDLRSCVGCQACSAACALENQTPKWRTKVGKYPNTSRYFVPTICMHCDEPACMTV
CPSKATFKNDEGFVLVNYDTCLGCKACMAACPYNARYVY-SHVHIDKCTFCQDRIARGME
PACVATCPTLSRVVGDLDDPNSEVAKAVSTGLAKPLRPDLDTNPRVFYIY-
>Paradesulfovibrio_bizertensis_WP_078684410 171 bp
RYIIKMDQDRCISCNACELHCKQYNRVP------ARLITVMNLF--MPCFHCEQPWCVAA
CPTEAMIRR-DGIVYVNQDLCVGCKACIIACPW--Q-WDEAAGKVMKCDLCMDRVDQGLD
PACVTACTTHALEFVRPHRTRERHGQ------------------KI--LLK
>Pelovirga_terrestris_WP_191154319 171 bp
HWAMVIDSAKCIDCKACDVACKHENGIEVYRNWIGTYPNLKQRFEPSQCHHCANTPCYKV
CPTSATYKNEDGLIMMDYKRCIVCSTCIAACPYDARYVSKQKKAIDKCTFCAHRIYIGKL
PACVDTCPTKVRVFGDLNDPESEVSKLLASRHYFVIKPEAGTKPNLYYLT-
>Peptococcaceae_bacterium_BICA1-8_KJS80241 171 bp
RFAMLIDASRCTGCNACRIACQMQWQLPRYYNRLGTYPNTKWEITPIQCMHCDNPPCRDV
CPTGATYKRTDGLVLIDSEKCIGCKYCMVACPYGVRQIN-YDGIPEKCRFCAEYIIEGKM
PPCVSTCMNEVRIFGDLDDPESKISKVMAKKAVYQLLPEKGTRPRIFYVRK
>Peptococcaceae_bacterium_BICA1-8_KJS82181_bacillota 171 bp
NWAMVIDMKKLQDIDACITACHKEHNVPEEVKWADKYHD-EHKDFLALCNHCENPACVRV
CPTQATFKS-DGIVMMDYHRCIGCRYCMAGCPYGARFKDPEEGVVEKCNFCVERLAKGLI
PACAEAS-KGGILFGDLEDPNSEVRKILDTQFVQR-RPSLGTKPKVFYIL-
>Peptococcaceae_bacterium_BRH_c4a_KJS02089 171 bp
HYYLFHDEKKCISCRACQVQCKINKGLG------PKPIDVTYVF--MSCFHCEKPWCLAA
CPSGAIQKRSDGIIFIDQELCVGCKSCIIACPW--Q-WDMNKEIAVKCDYCKDRIDTGLK
PACVTACPTDCLIFDTADAKRIRYAK------------------DI--FS-
>Peptococcaceae_bacterium_BRH_c8a_KJS12373 171 bp
KYYLYQDERKCIACRSCQVQCKVNKGLG------PKLVEVNYVY--MSCFHCADPWCMAA
CPNKAIRKRQDGIIYIDQDRCAGCKSCIMACPW--Q-WDARKNKTIKCDFCMDRIDEGKK
PACVSACPTGSLEFVLTDTKRVRFAR------------------EI--LA-
>Peptococcaceae_bacterium_CEB3_KLU58965 171 bp
RYGMVIDLRSCVGCQACSAACALENQTPKWRTKVGEYPSTGRYFVPTICMHCEEPACMTV
CPSKATFKSDEGFVLVNYDTCLGCKACMAACPYGARYVY-KKVHVDKCTFCQDRVTRGLE
PACVSTCPTLSRQFGDLDDPTSTVGKAVSSGLAKPLRPDLGTKPRVYYIY-
>Peptococcaceae_bacterium_HBG22314_bacillota 171 bp
NKGFLVDTSKCIGCRGCVVACKQWNQLPYSEF--GSYPDLEWYFAKRQCMHCLDPACMKV
CPQKAISITDTGAVVRDNDKCVGCKYCAAACPF--R-YNKETDKETKCSLCTERTAEGVL
PACVKACITGALWYGDRGRAKERVSE-LKENAIYVLEP--GFEPKISFFST
>Peptococcaceae_bacterium_HHV63693 171 bp
RYALVIDSRRCIGCHSCTVACRVHNELPMIYNPVGVFPHVRMMHIPLLCMHCDNPPCVDA
CPTGASQQRPDGIVWVDQNKCVGCKACVMACPYGARVSNKETGTVQKCDFCM-RVEDGLL
PFCVKTCHQKARIFGDLDDKDSDVFKLVNKEPI-RLLAELGTEPQVYYIYS
>Peptococcaceae_bacterium_MDA8441904_bacillota 171 bp
RYAMVIDLRKCVGCHACTVACKSENNVPVNRSWVGRFPNVSRHRLPRLCNHCENPSCLNV
CPVKATYQLEDGTVLVDYDRCIGCGYCIAACPYDARFINPERKTAEKCTYCHERVAVGLL
PACVNTCIGGARFFGDLNDPNSEVSKLLATEAVTVSKPETNNRPQTYYIGA
>Peptococcaceae_bacterium_NLL51477 171 bp
RYAMVIDTRRCIGCQSCTVACKVHNELPMIYNPVGVFPNLHMVHIPLLCMHCENTPCVDA
CPTGASLRREDGIVWINEKKCVGCKACVMACPYGARISNQEKGIVQKCDFCL-RVDMGKI
PRCVQSCHQKARIFGDLDDPNSEVVKLINSHHV-RLLDELGSKPSVFYIYG
>Persephonella_atlantica_WP_200674019_aquificota 171 bp
RLGFLVDLSRCMGCMACAVACKAENNVP--RLRVGEFPDVKRHFVPLRCNHCDNAPCERI
CPVSALHYLPNGIVNVDHERCIGCASCMMACPYNAIYIDPITNSADKCTYCAHRIEVGLM
PACVVACPTHANIFGDLDDPESEISKYIKNHRVMVRKPELNTHPKHFYVRG
>Persephonella_sp_HIQ25143_aquificota 171 bp
RLGFLVDLSRCMGCMACAVSCKAENDVP--RLRVGEYPDTKRHFVPLRCNHCENAPCERI
CPVSALHYLPNGIVSVDHDRCIGCASCMMACPYNAIYIDPLTNSADKCTYCAHRIEVGLM
PACVVACPTHANIFGDLDDPESEISKYLRKHRVMVRKPELNTKPKHFYVRG
>Persephonella_sp_MDQ7055864_aquificota 171 bp
RLGFLVDLSRCMGCMACAVACKAENNVP--RLRVGEFPDVKRHFVPLRCNHCENAPCERI
CPVSALHYLPNGIVNVDHERCIGCASCMMACPYNAIYIDPITNSADKCTYCAHRIEVGLM
PACVVACPTHANIFGDLDDPESEISKYLKSHRVMVRKPELNTHPKHFYVRG
>Phaeovulum_sp_WP_322214786_pseudomonadota 171 bp
QYGMVIDVRRCIGCHACTVACKSEFDVPENRCWVGVYPNVGRSFLPRLCNHCSEPPCVDV
CPTNATWKREDGIVVIDQGLCIGCKYCIQACPYDARFLNPVTGFADKCDFCIHRVSQGLA
PSCVNTCVGGARIFGDLGDPESDISRIISKNRVTVLRGDMGTFPNVYYIDA
>Phycisphaerae_bacterium_MBL7218629_PVC 171 bp
RYGMVIDLRRCFGCHACSIACKAEQDVPRFKSWVGSYPNVRRDFLPVLCNHCDNPPCVSV
CPSGATWQRKDGVVMQDDEICIGCKYCIQACPYGVRYTDPKKKSAEKCDFCVHRLDQGVL
PACVNTCNARARVFGDLNDPDSAVSRLLASTPVQSLRPAMGTDPRVFYIGL
>Phycisphaerae_bacterium_MCG3181772_PVC 171 bp
RYAMVVDTRRCIGCMACQVACKAEYDTPVNRTWVGKYPVVKKQFLPRLCNHCDDPPCVRN
CPVDATYKVEGGFVLQRYERCIGCRSCMAACPYNARFMLPAHRVVDKCTFCFHRVTQNMV
PACVQTCIGRSRVFGDINDPNSEVSYLIARNATQVLRPEEGTKPQVYYIGA
>Planctomycetaceae_bacterium_CAG0929422_PVC 171 bp
RYAMVTDLRKCVACHACTASCNAEWDVPQARTHVGTFPELTSSPYVAQCNHCDHPSCVPA
CPSGATYVDEGGSVRVDAGVCIGCGFCVAACPYEARYVSPRTKKVDKCDFCAPRVARGEE
PACVATCPAHAKHFGDMEDREGEVHRMVHD--ARRITADVALGPNVYYLGR
>Planctomycetaceae_bacterium_RPJ22883_PVC 171 bp
RWGMVFDLQKCKECDKCVKACHLAHNVPHEVKWIEPHPF-SGSTLPVLCNHCANPACVRV
CPTQATWKRGDGIVMMDYHRCIGCRYCMAACPYGSRFIDPAKGVVEKCNLCEERLAKGQL
PACVEAC-PKAVVFGDLNDENSAIRQILRARYVQR-QPELGCGPSIFYLF-
>Planctomycetes_bacterium_RBG_16_64_12_OHB83225_PVC 171 bp
QWAMVIDVRKCKEVDACTEACHRAHNVPEEVKWIEQYAD-KGAPVLVLCNHCTKPSCVRV
CPTRATWKRSDGVVMMDMHRCIGCRYCIAACPYGARFRDPRDGVVEKCNFCADRIRLAAK
PACVEAA-NGALTFGDLRDPDSEVCRILNEKHIC-----------------
>Planctomycetes_bacterium_RIFCSPLOWO2_12_FULL_50_35_OHC04002_PVC 171 bp
SKTKLIDLSTCIGCKACEVACMEWNDLPTYRA--GGYPDLLWTMAKHQCMHCENPGCLRA
CPPGAIVQYTNGIVDFVQENCIGCQFCVTGCPF--R-ISPKNQKVYKCTLCSDRVAAGLE
PACIKACPTGCLQFGTKEYGRHRVRE-LRRDAIYVVHP--GLDPRIHYLTY
>Planctomycetia_bacterium_NHZ87255_PVC 171 bp
RYGFLIDLKKCIGCKACAVACKTEFEMPEFRSSVGQYPDLKRSFLPWLCNHCKNPICLKN
CPVDATYQRPDGVVLIDYDRCVGCGNCVDDCPYGVRFLNPETFTADKCTLCAHRIDVGLQ
PACVNTCQAEARVFGDLNDPKSKISKILKLNKVDVLLPEKGTKPQCSYVAL
>Planctomycetota_bacterium_MBC8308957_PVC 171 bp
RWGMVIDLRRCIGCRGCTVSCKAEHDVPSFNCAVGKYPNAKKAFLPVICNHCSGPPCVDV
CPN-ATYQRPDGAILIDTEYCTGCGKCIEACPYGARWYHPKQ-AVAKCNLCMHRVEKGLL
PACVNTCQGKARIFGDLNNPDSEVSRLVAKRSKTTLLPEEGTQPNVYYIDP
>Planctomycetota_bacterium_MBE3100065_PVC 171 bp
RWAMVIDVKRCAGCTACIAACHRAHNVPHEVRWIEPFPS-AGRPVLVFCNHCDRPPCVRV
CPVRATWRRDDGVVMMDWHRCIGCRYCVAACPYGSRFLDPRQGVVEKCTFCEERISKGQP
PACVEAC-PAGLAFGDLNEAGSRVRALLASRYIRR-KPELGTRPAIYYLI-
>Planctomycetota_bacterium_MBW8040668_PVC 171 bp
-YGMVIDLRRCIGCHACTVACKSEFNVPVWRSWLGEYPRTRRTFMPKLCNNCRNSPCIKV
CPTGAAYYDQDDVSSIDQKKCIGCKLCIGACPFKQRFINPDKNTADKCTMCMHRVRKGLV
PSCVNTCMGNARIFGDFNDPNSEVSQLKRDNKVEVLKPELGTKPQVYYIG-
>Planctomycetota_bacterium_MCH7557250_PVC 171 bp
RYAMVIDLRRCVGCHACSVACKSENNVPVWRSWVGKFPNTQRHFLPRLCNHCEEPACVAA
CPTKATYKREDGIILIHEERCIGCKLCMVACPYDARFLQPDKGVVNKCTFCEHRVDQGVV
PACVNTCQGKARIFGDLNDPTSEVAKLVAREPIQVLKPELGTKPRVFYIAS
>Planctomycetota_bacterium_MCP4453930_PVC 171 bp
HWAMVIDSTKLGAIEKLAGICHSIHNVPQDVKWLDSYTE-HERDFALLCNHCEHPSCVRV
CPTKATYKRADGIVAMDYHRCIGCRYCMAACPYGSRFGEPK-GVVEKCNFCVERLAVGKL
PACAEE--SGAIIFGDLSDPESDVRKALRERFIRR-KPTAGTEPSVYYII-
>Planctomycetota_bacterium_MCU0722930_PVC 171 bp
RWGFLIDLRRCIGCHTCTVACKAENGVPVFRSWVGRYPRVRRTFLPQLCNNCDRPPCVDV
CPTSATWKRPDGIVVVDPHVCIGCRLCIGACPYGVRYLHPHKEIVEKCHWCVQRIERGLR
PACVEACPAGARIFGDLRDPDSEISRLLSLHPIQALKTGLGTKPHTFYIDL
>Planctomycetota_bacterium_NQT12524_PVC 171 bp
QWGMVVDVRKCREVDACAEACHQTHNVPEEVKWIEEYPD-KGAPVLVLCNHCTNPPCVRV
CPTKATWKRSDGVVMMDMHRCIGCRYCIAACPYGARFKDPKDGVVEKCNFCAERIRSSDN
PACVEAA-NGALTFGDLSDPDSEIRRILSENHIAR-RIGLGTGPNVFYIV-
>Planctomycetota_bacterium_TET37594_PVC 171 bp
QMGMVVDIKKCENVRACARACHEEHNVPEEIKWIESYPD-KDKPVLVLCNQCTSPACAKV
CITGATFKRSDGIVMIDMHRCVGCRFCIAACPYGARFRDP-EGAVEKCTFCVERLREGRE
PACVEAV-KGALTFGDLSDPDSDVSRLLREKHICR-RISLGFGPNVFYIA-
>Polyangia_bacterium_MDY0001793_myxococcota 171 bp
TYGMVIDLERCVGCHACVAACKVQWEVPESRDWVKDAEGLLSGFYVGLCMHCERPSCVEA
CPTKATYKRDDGIVVVDRALCIGCGICVGACPYGARYHHAGLRKVDKCDFCQERLARGEE
PACVTTCITSCRHFGDLENPESDASR--LA--SRRLSAEARLGPNVRYLAK
>Prosthecochloris_vibrioformis_WP_139625970_FCB 171 bp
NYGFVIDGRKCIGCHACTVACKSENQVPVNRTWVGKFPATRRYFTVLRCNHCEEPPCVDI
CPVEALRKREDGIVDFDGRRCIGCKACAQACPYGALYIDPESHTSAKCNYCAHRKEVGLK
PACVVTCPQQAIVSGDLDDPQSEISKLVATEQTSVRRPEKGTSPNMFYIKG
>Proteobacteria_bacterium_MBU0465291 171 bp
KYYLFQDIRKCIGCHACEIQCKSNKNLP------PKPIQVSFIF--MPCFHCENPWCVSA
CPTGAMQKRKDGIIFINKDLCVGCKTCVSACPW--Q-WNQDIGKVEKCDYCMDRVDKGLK
PACVTTCTTGCLKFGNVQIRRERHAA------------------SV--ASL
>Proteobacteria_bacterium_MBU0484809 171 bp
RWGFLVDTRKCVGCGFCVKACKKENEVPVSRTWV---PMAKAFFVPKLCNQCENPACVQV
CPVGATYQTSDGVVLVDRSWCIGCGYCIMACPYGVRFFHPKYKVAEKCNFCYHRISKGMK
TACVQACPFGARQIGNLKNFDDPVTRIIMTERVAVLKEEYGTKPQVFYIGL
>Proteobacteria_bacterium_MBU0664318 171 bp
QYGMIIDLERCVGCHACAIACKAEWEVP--RNWVG--PSKASTYYPGLCNHCAKPPCVDA
CPADATWKDPNGTVQIDKSRCLGCGACAEACPYGARYVNPDDGKADKCTYCMPRVEAGLV
PACVQTCITNARIFGDLDDPKSEVAKYVAK--AKGLEPGASIGPNSRYYGK
>Proteobacteria_bacterium_MBU0673485 171 bp
RWGFIVDTNKCVGCGFCVKACKKENEVPVTRTWV---PMGKAFFVPKLCNQCENPPCVQV
CPVGATYQTGDGVVLVDRSWCIGCGYCIMACPYGVRFFHPVYRVAEKCTFCYHRISKGMK
TACVDACPFGARQIGNLLDPEDPVAQIVQTQRVAVLKDEYGTKPQVFYIGL
>Proteobacteria_bacterium_MBU0942972 171 bp
QYGMIIDLERCVGCHACTIACRAEWEVP--RNWVG--PTMASTYYPGLCNHCDKPPCVDE
CPADATWKDPDGSVQVDKERCIGCGACADACPYGARYVNPDDGKVDKCTYCKPRVEAGLI
PACVQTCITNARIFGDLSDPNSEVSQYVKK--AKGLEPGGHLGTNSRYYGN
>Proteobacteria_bacterium_MBU0965720 171 bp
QYGMIIDLDRCVGCHACTIACKAEWDVP--RNWVG--PSNASTYYPGLCNHCNEPSCVPA
CPADATYKDPNGTVQIDQDRCLGCGACADACPYGARYVNTNEGIADKCTYCMPRVEKGLE
PACVQTCLANARIFGDLDDPNSEVAKYVKK--AKGLTSAVNIGPNGRYYGN
>Proteobacteria_bacterium_MBU1041380 171 bp
KLAMVIDSAKCIDCKGCMASCKQANNVSVWRNWI---PPVHGHFQPGACMHCDEPTCIQA
CPTGATYKNADGTVVIDPKLCIGCGNCIKACPYGARFRDPVKRIADKCNYCPERRAAGLA
PACVDTCPTKARVFGDINDPSSEAAKLLAANQVRVVK-NKDTKPNMYYIAS
>Proteobacteria_bacterium_MBU1229214 171 bp
KLAMVIDSARCIDCKGCLAACKQANHVSTWRNWV---PPVRGHFQPGACMHCDEPTCVAA
CPTGATYKNADGTVVIDPRLCIGCGNCIAACPYGARFRDPEKRIADKCDYCPERRAAGLS
PACVDTCPTRARVFGDINDPDSDAAKLLAANQVRIIR-QKDTRPNMYYIAS
>Proteobacteria_bacterium_MBU1234561 171 bp
QYGMIIDLERCVGCHACTIACRAEWEVP--RNWVG--PTMASTYYPGLCNHCDKPPCVDE
CPAEATWKDPDGSVQVDKERCLGCGACADACPYGARYVNPDDGKVDKCTYCKPRVEAGLT
PACVQTCIADARIFGDLADPNSEVSQYVKK--AKGLEPGGHLGTNSRYYGN
>Proteobacteria_bacterium_MBU1567572 171 bp
QYAMVIDLRKCVGCGSCALACKTENNTAQTHNWAGKFPDTKYRTLPVLCNHCSKAPCVEA
CPVEAMFKTAEGITMHNDERCIGCRACQEACPYYGQYYNPKTNIVEKCIFCDHRLKNGEL
PYCVSACPSGARAVGDINDPASEVAKQLKQHKHFVLKPDGGTKPNVYYIRE
>Proteobacteria_bacterium_MBU1743441 171 bp
KYGMVIDLQKCVGCGSCAIACKTENNTQQRFNWAGKFPNVNFTSRPVLCNHCTDAPCVKA
CPVTAMHKHENGMTIHNMERCIGCRQCQNACPY--QYFNPRTGKVEKCIFCEHRVINGEQ
PYCVASCPAKARIFGDQSDPGSEISNLLKKHKAVQLKNEKGTQPNVFYIKT
>Proteobacteria_bacterium_MBU4260649 171 bp
QYGMIIDLDRCVGCHACTIACKAEWDVP--RNWVG--PSNASTYYPGLCNHCNEPSCVPA
CPADATYKDPNGTVQIDQDRCLGCGACADACPYGARYVNTNEGIADKCTYCMPRVEKGLE
PACVQTCLANARIFGDLDDPNSEVAKYVKK--AKGLTSAVNIGPNGRYYGN
>Proteobacteria_bacterium_MCL1980974 171 bp
QYGMIIDIDRCVGCHACVIACRAEWEVP--RNWVG--PDIAATYYPGLCNHCKTPSCVPV
CPADATWKDPNGTVQVDRERCIGCGACRDACPYGARYVDEDDGKVDKCTYCMPRVAEGLE
PACVQTCLARARIFGDLDDPKSDVAQYVKK--AVGLTSAVQIGPNSMYFGS
>Pseudodesulfovibrio_cashew_WP_158947783 171 bp
KQAFLVDTELCIGCFTCAMACRNYYHQV------VVWYPLERAFLSLSCNHCENPECLNV
CP-NAYTKREDGVVVHHQEKCIGCGNCIRSCPY--K-YNPEEKRAEKCSLCHERLDADLK
PACVQACPTKALQLIDLQTNQIQYPA----K-----PS--ILMPKV-----
>Pseudodesulfovibrio_hydrargyri_WP_071546247 171 bp
KQAFLVDTERCIGCFTCAMACRNYYHQV------VVWHPLERAFLSLSCNHCENPACLNV
CP-EAYTKREDGVVVHHQEKCIGCGNCIRSCPY--K-YNPVEKRAEKCSLCHERLDAGLD
PACVQACPTDALQLVDLRTNEVQYPA----R-----PS--VLTPKV-----
>Pseudodesulfovibrio_indicus_WP_066800274 171 bp
KQAFLVDSERCIGCFTCAMACRNYYHQE------VVWYPLERAFLSLACNHCEDPACLNV
CP-NAYTKREDGVVVHHQEKCIGCGNCIRSCPY--K-YNPVEKRAEKCSFCHERLDAGLK
PACVQSCPTKALQLVDLQTNQVQYPA----K-----PS--ILTPKV-----
>Pseudodesulfovibrio_indicus_WP_316896364 171 bp
KQAFLVDSERCIGCFTCAMACRNYYHQE------VVWYPLERAFLSLACNHCENPACLNV
CP-NAYTKREDGVVVHHQEKCIGCGNCIRSCPY--K-YNPVEKRAEKCSFCHERLDAGLK
PACVQSCPTKALQLVDLQTNQVQYPA----K-----PS--ILTPKV-----
>Pseudodesulfovibrio_mercurii_WP_014323227 171 bp
QLAMVIDAAKCIDCKGCVAACKVANNVPQFRNWI---VPVKARFQPGACMHCENPTCVTA
CPTGATYKDPTGVVVIDETLCIGCGNCIPACPYDARFRNPVTRKADKCNYCPERRAAGLP
PACVDTCPTKARVFGDINDPTSAAGILYRKNQTRVAR--TDTKPNMYYIGD
>Pseudodesulfovibrio_mercurii_WP_014323727 171 bp
KQAFLVDTERCIGCFTCAMACRNYYHQV------VVWHPLERAFLSLSCNHCENPACLNV
CP-EAYTKREDGVVVHHQEKCIGCGNCIRSCPY--K-YNPVEKRAEKCSLCHERLDAGLK
PACVQACPVEALQLIDLETNEVQYPA----R-----PS--VLTPKV-----
>Pseudodesulfovibrio_nedwellii_WP_281760762 171 bp
QLAMVIDAAKCIDCKACVAACKVANEVPQWRNWI---TPITARFQPGACMHCENPTCVDA
CPTGATYKDKTGEVVINEGLCIGCGNCIPACPYDARFRNEVKRKADKCNYCPERRAAGIP
PACVDTCPTKARVFGDINDPDSEAGRLYLKNKTRVAK--TDTKPNMFYLGN
>Pseudodesulfovibrio_profundus_WP_097013136 171 bp
KQAFLVDAEKCIGCFTCAMACRNFYHQE------VIWYPLERAFFSLSCNHCEDPACLNV
CP-KAYTKREDGVVVHHQEKCIGCGNCIRSCPY--K-YNPVEKRAEKCSLCHERLDAGLQ
PACTQSCPTDALQLIDLQTSEVQYPA----K-----PS--ILLPKV-----
>Pseudodesulfovibrio_sp_JC047_NDV20473 171 bp
QLAMVIDAAQCIDCKACVVACKVANEVPQWRNWI---TPVTARFQPGACMHCDVPTCVEA
CPTGATYKDMTGEVVIDEGLCIGCGNCVPACPYDARFRNAVKRKADKCNYCPERRAAGLP
PACVDTCPTKARVFGDINDPESEAGRLYRKNATRVAT--TDTKPNMFYLGN
>Pseudodesulfovibrio_sp_JC047_WP_203529619 171 bp
QLAMVIDAAQCIDCKACVVACKVANEVPQWRNWI---TPVTARFQPGACMHCDVPTCVEA
CPTGATYKDMTGEVVIDEGLCIGCGNCVPACPYDARFRNAVKRKADKCNYCPERRAAGLP
PACVDTCPTKARVFGDINDPESEAGRLYRKNATRVAT--TDTKPNMFYLGN
>Pseudodesulfovibrio_sp_MBI9079270 171 bp
QLAMIIDASKCIDCKGCMIACKVANNVPQWRNWI---GMSTTKFQPGACMHCDKPTCVEA
CPTGATYKDETGEVVIDESLCIGCGNCIPACPYGARFRNATKRKADKCNYCPERRAQGLL
PACVDTCPTKARVFGDINDPDSEAGRLFLKNKTRVAR--TETKPNMFYIGD
>Pseudodesulfovibrio_sp_WP_287411992 171 bp
QLAMVIDAAKCIDCKACVAACKVANEVPQWRNWI---TPITARFQPGACMHCENPTCVDA
CPTGATYKDKTGEVVINEGLCIGCGNCIPACPYDARFRNEVKRKADKCNYCPERRAAGIP
PACVDTCPTKARVFGDINDPDSEAGRLYLKNKTRVAK--TDTKPNMFYLGN
>Pseudodesulfovibrio_sp_zrk46_WP_168889842 171 bp
QLAMVIDATKCIDCKGCVAACKVANEIPQWRNWI---GPAKARFQPGACMHCENPTCVSA
CPTGATYKDKTGEVVINNDLCIGCGNCIPSCPYDARFRNEVTRKADKCNYCPERRAQGIP
PACVDTCPTKARVFGDINDPESEAGRLYRKNKQRIAK--TDTKPNMFYIGD
>Pseudodesulfovibrio_thermohalotolerans_WP_269941673 171 bp
RPAFHIDNSRCTGCKTCMIACIDKHDLP------VLWTEY-NVFLSVSCNHCENPICVRS
CPTTAMHKNEDGIVTVDPDKCVGCRYCEWGCPY--Q-YNPELGKMTKCDFCRDYLKEGKE
PACVAACPCRALDFGEY---VAKYGK-LNV----------PLPPNL--IVT
>Pseudodesulfovibrio_thermohalotolerans_WP_269942789 171 bp
ELAFVFDASRCNGCKACMIACKDKHDLP------VLWLEC-NVLVSVSCNHCENPVCVTV
CPTGAMQVVENGIVAIDPDRCIACGNCQWNCPY--V-LDRVKKHMTKCDMCRDFLAQGKL
PACVAACPSRALDVAPR---VARLGR-AD-----------PLEPNL--CLI
>Pseudodesulfovibrio_thermohalotolerans_WP_279522046 171 bp
QFAMVIDAAKCIDCKGCVAACKVANEVPQFRNWI---VPVTAKFQPGACMHCENPTCVAA
CPTGATYRDETGIVVIDEALCIGCGNCIPACPYDARYRNAVTRKADKCNYCPERRAAGLP
PACVDTCPTKARVFGDINDPQSAAGILFRKNKARVAK--TDTKPNMYYIGD
>Pseudomonadales_bacterium_MBD3649218_pseudomonadota 171 bp
QYGMVIDVRRCVGCHACTVACKSENDVAENRSWVGEYPNVGRSFLPRLCNHCSEPPCVYV
CPTNATYKREDGIVVMDQGLCIGCKYCIQACPYDARYVDPYMGWVDKCDFCIHRVSQGLV
PSCVQTCIGGARIFGDLGDPESEVSKLIAQNDVTVLRGEMGTFPNVYYIGA
>Pseudomonadota_bacterium_HEC98930_pseudomonadota 171 bp
RWAMVIDTRKLADCQRMIEACHRVHNVPQEVKWIEEYPD-KHKPFLMLCNHCDQPACVRV
CPTKATFKRADGIVMMDMHRCIGCRFCMAACPFGARFGDPKEGVVEKCTFCTERLEEGLM
PACVEV--SGALIFGDLDDPNSEVRQALRSNYIRR-KPNLGTQPCVYYIV-
>Pseudomonadota_bacterium_MBE9530858_pseudomonadota 171 bp
RWAMVVDTRKIEDLKLMIEACHKTHNVPHEIKWIEEFPT-RELPFLTLCNHCENAACVRV
CPTKATFKR-DGIVLMDFHRCIGCRFCMAACPYGSRFRDPKEGVVEKCNFCAERLAVGKM
PACVEVS--GVLTFGDLDDPESEVREILRTNYIRR-KPALGAGPSIFYIV-
>Pseudomonadota_bacterium_MBE9547419_pseudomonadota 171 bp
E-KVLIDVSKCTGCRACQLACKQWNGLPQTIN--GTYPDLKWLFRKDGCMHCTDASCVKV
CPSGALQYTKYGTVAIDNSKCIGCKECVAACPF--K-YDSKTDKVYKCDLCFSRIQSALE
PACVKACPTGALQFGDKKLAYKRAEE-LG-GAIYVLKA-AKLKPKVHYITH
>Pseudomonadota_bacterium_MBE9569895_pseudomonadota 171 bp
KKAILFDPTRCIGCRACQVACKEWNDLETTTN--GSYPDLEWLYTFRTCLHCTDAACEQV
CPTEAISHTEEGFVIIDRELCIGCGSCVEECPF--S-EDEDS---NKCDACISRQAEGIM
PACVKACPTYALMYGDRTDGRRRVDA-LKEHSLSVLST--GLNL-------
>Pseudomonadota_bacterium_MBE9580109_pseudomonadota 171 bp
RWAMVVNVKALDEIEACQKACHHVHNVPHEIKWIEHYPG-KKLPFLVMCNHCVNPPCCRV
CPTKATFKRSDGIVMMDMHRCIGCRFCMAACPFGARFKDPKEGVVEKCQFCADLLAKGKI
PACVEVA-QPALVFGDLEDPDSEVRQLLRTRYIRR-KPELGTNPNVYYIV-
>Pseudomonadota_bacterium_MBU0463347_pseudomonadota 171 bp
RWGMVIDTSKIEVVENIVAACHKAHNVPQEVKWIEKFPD-HDLPFLVTCNHCKNAPCVKA
CPTQATFKR-DGIVLMDFHRCIGCRFCMAACPFGARFRDPEEGVVEKCNFCAERLAIGEQ
PHCVEAS--GAILVGDLEDPESDVRALLNEHYIRR-KQSLGTEPSVYYVM-
>Pseudomonadota_bacterium_MBU0479542_pseudomonadota 171 bp
---MVIDLEKCIGCHACAVACKAEWDVP--RNWVG--PSNASTYYPGLCNHCDQPACVAV
CPADATWKDPDGTVQIDKERCLGCGACADACPYSARYVNP--GKADKCTFCVERVAAGLE
PACVQTCLAGARIFGDLNDPKSEVAKYVKK--AVKMESAVKIGPNVRYFGN
>Pseudomonadota_bacterium_MBU0484818_pseudomonadota 171 bp
---MVIDLEKCIGCHACAVACKAEWDVP--RNWLG--PSNASTYYPGLCNHCDQPACVEV
CPADATWKDPDGTVQIDKDRCLGCGACAEACPYQARYVNP--GKADKCTFCVERLAAGLE
PACVQTCLAEARIFGDLNDPKSAVAKYVKN--AIKMESAVKIGPNVRYFGN
>Pseudomonadota_bacterium_MBU0664318_pseudomonadota 171 bp
QYGMIIDLERCVGCHACAIACKAEWEVP--RNWVG--PSKASTYYPGLCNHCAKPPCVDA
CPADATWKDPNGTVQIDKSRCLGCGACAEACPYGARYVNPDDGKADKCTYCMPRVEAGLV
PACVQTCITNARIFGDLDDPKSEVAKYVAK--AKGLEPGASIGPNSRYYGK
>Pseudomonadota_bacterium_MBU0674296_pseudomonadota 171 bp
---MIIDLEKCIGCHACAVACKAEWDVP--RNWVG--PSQASTYYPGLCNHCDSPTCVEA
CPADATWKDLDGTVQIDKERCLGCGACAEACPYGARYVNP--GKADKCSFCVERTAIGLE
PACVQTCLAGARIFGDLHDPHSKVAEYVKK--AIKLESAVKIGPNVRYYGK
>Pseudomonadota_bacterium_MBU0674443_pseudomonadota 171 bp
RYGFVIDVRKFKDLQACVNACHNIHNVPDEIKWIESFPD-AAIPILTLCNHCDNPPCVRA
CPTKATFK-KDGLIMMDYHRCIGCRFCMAACPYGARFRSPKHGVVEKCTMCAERLAEGLQ
PACVEASRPGAMVFGDLNDPTSEVSRVLRENFIQR-KPALGTYPSIFYII-
>Pseudomonadota_bacterium_MBU0768042_pseudomonadota 171 bp
RWGMVIDTRKLEDLEPMIEICDKIHNVPHEIKWLEEFPM-KHMSFLTLCNHCEKAPCVRV
CPTKATFKR-DGIVLMDFHRCIGCRFCMAACPYGSRFRDPKEGVVEKCNFCAERLAVGKI
PACVEVS--GALTFGDLDDPESEVGRVLRNNYIRR-KPALGTGPSVFYIV-
>Pseudomonadota_bacterium_MBU0942972_pseudomonadota 171 bp
QYGMIIDLERCVGCHACTIACRAEWEVP--RNWVG--PTMASTYYPGLCNHCDKPPCVDE
CPADATWKDPDGSVQVDKERCIGCGACADACPYGARYVNPDDGKVDKCTYCKPRVEAGLI
PACVQTCITNARIFGDLSDPNSEVSQYVKK--AKGLEPGGHLGTNSRYYGN
>Pseudomonadota_bacterium_MBU0965720_pseudomonadota 171 bp
QYGMIIDLDRCVGCHACTIACKAEWDVP--RNWVG--PSNASTYYPGLCNHCNEPSCVPA
CPADATYKDPNGTVQIDQDRCLGCGACADACPYGARYVNTNEGIADKCTYCMPRVEKGLE
PACVQTCLANARIFGDLDDPNSEVAKYVKK--AKGLTSAVNIGPNGRYYGN
>Pseudomonadota_bacterium_MBU0986929_pseudomonadota 171 bp
RWALVIDTRKLEDLEPMIEVCHKIHNVPHEIKWIEEFPT-KHSHFLTLCNHCEKPACVRA
CPTKATFKR-DGIVLMDFHRCIGCRFCMAACPYGSRFRDPKEGVVEKCNFCAERLAVGKM
PACVEVS--GALTFGDLDDPDSGVRKLLESNFIRR-KPALGAGPSVFYIV-
>Pseudomonadota_bacterium_MBU1003701_pseudomonadota 171 bp
RWGMAIDTRKFEDFLPLVQACHKDHNVPQEVKWLDSFPT-HHRSFLLMCNHCKNPPCVRV
CPTQATYKRADGIVIMDMHRCIGCRFCMAGCPYGSRFQDPAEGVVEKCNFCAERLAEGKL
PACVEA--SGKLIFGDLENPESEIRQALAENYIRR-KPDLGTDPSVFYII-
>Pseudomonadota_bacterium_MBU1149668_pseudomonadota 171 bp
E-KILIDTSKCTGCRGCQVACKQWNQLPLTIN--GTYPDLQWLFRKDGCMHCNDAACVKV
CPAEARFRLESGAIGTDDAKCIGCQQCVAACPF--R-YEESSNKAYKCNLCAERTQNNLP
PACVKACPTGALKYGEKDLAFKRARE-LG-NAVYVLKV-EALNPKVQ----
>Pseudomonadota_bacterium_MBU1150600_pseudomonadota 171 bp
E-KILIDTSKCTGCRGCQVACKQWNQLPLTMN--GTYPDLQWLFRKDGCMHCTDAVCVKV
CPAEARFRLDSGAIGTDNEKCVGCQQCVAACPF--R-YEESSNKAYKCNLCAERTQNDLP
PACVKACPSGALRFGDKEMAYKRARE-LG-NAVYVLKV-------------
>Pseudomonadota_bacterium_MBU1182363_pseudomonadota 171 bp
RWAMVIDTRKLKDLEPVIEACHKIHNVPHEIKWIEEFPD-KKLPFLVLCNHCTDAPCVRA
CPTKATFKQ-DGIVEMDFHRCIGCRFCMAACPYGSRFRDPKEGVVEKCNFCTELLAEGKM
PACVEAS--GAIAFGDLENPESEVRKLLKSNYIRR-KVALGTGPAIYYIV-
>Pseudomonadota_bacterium_MBU1196811_pseudomonadota 171 bp
RWGMVIDTNKLEVAEAAIEACHKAHNVPQEIKWLEEFPD-HHLPFLVTCNHCKNAPCVQA
CPTQATFKR-DGIVLMDFHRCIGCRFCMAACPYGARFRDPEEGVVEKCNLCAERLANGEQ
PHCVEAS--GAIVVGDLEDPESEVRALLNEHYIRR-KQSLGTEPSVYYVM-
>Pseudomonadota_bacterium_MBU1206148_pseudomonadota 171 bp
E-KVLIDVSKCTACRGCQVACKQWNRLPKTQQ--GTHPDLRWLFRKDNCMHCTDPACQRA
CPPGCIFKTAEGAIVIDQEKCIGCEYCVNVCPF--Q-FDPATKKVYKCTLCWDRISQGQI
PACAKTCAPGAVTFGAKAQAYARAKT-LG-DAVYVLKV-EKMNPSIHYIIK
>Pseudomonadota_bacterium_MBU1230006_pseudomonadota 171 bp
RWGMVIDTKKVESIDVLAKACHAAHNVPQNVKWIDSF-D-EKREFALLCNHCTNAPCVRV
CPTQATYKRADGIVAMDYHRCIGCRYCMAGCPFGARFMEPK-GVVEKCNFCVDRLAHGKQ
PACAEA--SGAVVFGDLADPASEVRKLLREHYIRR-KPALGTEPGVYYII-
>Pseudomonadota_bacterium_MBU1233386_pseudomonadota 171 bp
RLGMVIDMRKMPGQDSAIAACINAHNIPNEIKWLAPFLD-ANTPFPALCNHCDDPPCVRA
CPTKATFKLKNGVVAMDFHRCIGCRFCMAACPYGARFQDPKKGVVEKCNFCGERLALGQE
PACVEACKAGAITFGDLNDPQSEVRQVLDNEFIQR-KTNLGTKPSVFYIV-
>Pseudomonadota_bacterium_MBU1234561_pseudomonadota 171 bp
QYGMIIDLERCVGCHACTIACRAEWEVP--RNWVG--PTMASTYYPGLCNHCDKPPCVDE
CPAEATWKDPDGSVQVDKERCLGCGACADACPYGARYVNPDDGKVDKCTYCKPRVEAGLT
PACVQTCIADARIFGDLADPNSEVSQYVKK--AKGLEPGGHLGTNSRYYGN
>Pseudomonadota_bacterium_MBU1276211_pseudomonadota 171 bp
RWGMVVDMRKLASARAAIEACNYYHNVPQNIKWIAPYPE-KNAQFIVMCNHCDNPPCVRV
CPTKATFQREDGIVMMDMHRCIGCRFCMAGCPYGSRFRDPKKGVVEKCNFCAERLAVGKL
PACAEAS--GAMVFGDVDDAGSELRQLLRKRYIRR-KPNLGTSPQVYYLV-
>Pseudomonadota_bacterium_MBU1406114_pseudomonadota 171 bp
---MIIDLEKCVGCHACSIACRAEWEVPRRRNWVG--PSKASTYYPGLCNHCDNPPCVDI
CPADATWKDPNGTVQIDKERCLGCGVCADVCPYSARYVNE--PKADKCTFCVERVAVGLE
PACVQTCLARARIFGDLSDPNSEVAKYVKK--AAKLESKVKIGPNVRYYGN
>Pseudomonadota_bacterium_MBU1564300_pseudomonadota 171 bp
RKAILVTPEACIGCRACQVACKSWNQLPKTKN--GTYPDLRWLFVSRRCMHCDDAGCMKI
CP-GALYKTE-GAVAYDRDKCIGCKLCVTACPF--R-YDA-EGKVTKCHLCFDRIGSAMQ
PSCVKTCPTGALKFDDRDDAKKE--------KIYAFEP--GMNPTIHYLAI
>Pseudomonadota_bacterium_MBU1584458_pseudomonadota 171 bp
RWGMVIDTSKIEVVESIVEACHKAHNVPQEIKWIEEFPD-HNLPFLVTCNHCKNASCVQA
CPTQATFKR-DGIVLMDYHRCIGCRFCMAACPFGARFRNPEEGVVEKCNFCAERLAKGEQ
PHCVEAS--GAITVGDLEDPESEVRVLMNEHYIRR-KQSLGTEPSVYYVM-
>Pseudomonadota_bacterium_MBU2027748_pseudomonadota 171 bp
E-KILIDTSKCTGCRGCQVACKQWNQLPLTIN--GTYPDLQWLFRKDGCMHCNDAACVKV
CPAEARFRLESGAIGTDDAKCIGCQQCVAACPF--R-YEESSNKAYKCNLCAERTQNNLP
PACVKACPTGALKYGEKDLAFKRARE-LG-NAVYVLKV-DALNPKMQ----
>Pseudomonadota_bacterium_MBU2227445_pseudomonadota 171 bp
E-KILIDTSKCTGCRGCQVACKQWNQLPLTIN--GTYPDLQWLFRKDGCMHCNDAACVKV
CPAEARFRLESGAIGTDDAKCIGCQQCVAACPF--R-YEESSNKAYKCNLCAERTQNNLP
PACVKACPTGALKYGEKDLAFKRARE-LG-NAVYVLKV-DALNPKVR----
>Pseudomonadota_bacterium_MBU2538350_pseudomonadota 171 bp
---MIIDLEKCVGCHACAIACRAEWEVPRRRNWVG--PSKASTYYPGLCNHCDKPACVDV
CPADATWKDPNGTVQIDKERCIGCGACADACPYNARYVNE--PKADKCTFCVERIAVGLE
PACVQTCLARARIFGDLSDPNSEVAKYVKK--AAKLESKVKIGPNVRYYGN
>Pseudomonadota_bacterium_MBU2552022_pseudomonadota 171 bp
TWAMVIDTRKLEDIHKAIEACHSEHNVPEEVKWLDQFPD-EEKQFLALCNHCTEPPCVRV
CPTKATFKRPDGIVMMDMHRCIGCRFCMAGCPYGSRFGDPRKGVVEKCNFCAERLAKGQF
PACVEAV-EGALVFGDLSQPGSAVRDLLRKHNIRR-KPSLGTGPNVYYII-
>Pseudomonadota_bacterium_MBU3944951_pseudomonadota 171 bp
QYGMIIDLERCVGCHACAIACKAEWEVP--RNWVG--PSKASTYYPGLCNHCAKPPCVDA
CPADATWKDPNGTVQIDKSRCLGCGDCAEACPYGARYVNPDDGKADKCTYCMPRVEAGLV
PACVQTCITNARIFGDLDDPKSEVAKYVAK--AKGLEPGASIGPNSRYYGK
>Pseudomonadota_bacterium_MBU3945000_pseudomonadota 171 bp
RKAILVTPENCIGCRACQVACKSWNQLPKTKN--GTYPDLRWLFLSRRCMHCEDAGCMAI
CPPGALYRTE-GAVAFDHDKCISCKLCVNACPF--R-FDE-EGKVSKCNLCADRIGAEMQ
PSCVKTCPTGALKFGDRSAAKKE--------AIYAFKP--GMNPTIHYLAI
>Pseudomonadota_bacterium_MBU3948455_pseudomonadota 171 bp
RWGMVIDTRKFEDLKPMIEACHKIHNVPHEIKWIEEFPN-EHLPFLVLCNHCKDAPCVRA
CPTKATFKR-DGIILMDFHRCIGCRFCMAACPYGSRFRDPKDGVVEKCNFCAERLAVGQQ
PACVEAS--GALVFGDLENPESEVRRLLKTNYIRR-KVALGTGPSVYYIV-
>Pseudomonadota_bacterium_MBU3980625_pseudomonadota 171 bp
RWGMVIDTRKFEDLEPMIEACHKTHNVPHKIMWLDEYTH-KHLPFLVLCNHCEKPGCVRA
CPTKATFKR-DGIVLMDFHRCIGCRFCMAACPYGSRFRDPKEGVVEKCNFCAERLAVGKM
PACVEAS--GAMVVGDLEDPESEVRELLRSNYIRR-KPDLGAGPSVYYIV-
>Pseudomonadota_bacterium_MBU4053009_pseudomonadota 171 bp
HWGMVIDTRKLNDLEPMFEACHKIHNVPHEIKWIEEYPG-LHKPFAVLCNQCEEPPCVRA
CPTKATFKS-DGIVQMDFHRCIGCRFCMAACPYGSRFRDPEDGVVEKCNFCEERLAVGKM
PACVEAS--GGLIFGDLEDPESEIRNVLKNNYIRR-KQTLGTGPSVYYIV-
>Pseudomonadota_bacterium_MBU4118563_pseudomonadota 171 bp
---MIIDLEKCVGCHACAIACRAEWEVPRRRNWVG--PSKASTYYPGLCNHCDKPACVDV
CPADATWKDPNGTVQIDKERCIGCGVCADACPYNARYVNE--PKADKCTFCVERLAVGLE
PACVQTCLARARIFGDLSDPNSEVAKYVKK--AAKLESKVKIGPNVRYYGN
>Pseudomonadota_bacterium_MBU4186563_pseudomonadota 171 bp
RWGMVIDTRKFADLEPMIEACHKIHNVPHEIMWLDEYTH-KHLPFLVLCNHCEKPSCVRV
CPTKATFQR-DGIVLMDFHRCIGCRFCMAACPYGSRFRDPKEGVVEKCNFCAERLAVGKM
PACVEAS--GAMTAGDLEDPGSEVRELLRTNYIRR-KPDLGAGPSVYYIV-
>Pseudomonadota_bacterium_MBU4229921_pseudomonadota 171 bp
---MIIDLEKCVGCHACSIACRAEWEVPRRRNWVG--PSKASTYYPGLCNHCDKPACVDV
CPADATWKDPNGTVQIDKERCIGCGVCADACPYNARYVNE--PKADKCTFCVERVAVGLE
PACVQTCLARARIFGDLSDPNSEVAKYVKK--AVKLESKVKIGPNVLYYGN
>Pseudomonadota_bacterium_MBU4260649_pseudomonadota 171 bp
QYGMIIDLDRCVGCHACTIACKAEWDVP--RNWVG--PSNASTYYPGLCNHCNEPSCVPA
CPADATYKDPNGTVQIDQDRCLGCGACADACPYGARYVNTNEGIADKCTYCMPRVEKGLE
PACVQTCLANARIFGDLDDPNSEVAKYVKK--AKGLTSAVNIGPNGRYYGN
>Pseudomonadota_bacterium_MBU4344758_pseudomonadota 171 bp
RWAMVIDTRKYEDLKPIVEACNKIHNIPHEIMWIDEFTN-KHLPFLVLCNHCENPACVRV
CPTKATFKR-DGIVLMDFHRCIGCRFCMAACPYGSRFRDPKEGVVEKCNFCAERLAVGKA
PACAEAS--GAIVCGDLHNPESEVRELLKNNYIRR-KPELGSGPAIYYIV-
>Pseudomonadota_bacterium_MBW4057174_pseudomonadota 171 bp
QYGMVIDLNKCVGCHACSVACRAEWDVPQRRNWVG--PDAASTYYVGLCNHCDSPVCVES
CPADATWKDPNGTVQIDKERCLGCGACADSCPYTARYLFE--PKADKCTLCVERTAVGLE
PACVQTCLARARIYGDLNDKKSGIARYIDK--AIRLESTVKIGPNVRYYGK
>Pseudomonadota_bacterium_MCH7880826_pseudomonadota 171 bp
RYAMVIDTRRCVGCHACTVACKAEFDVPVNRSWVGNYPNVKRNFLPRLCNQCEKPPCVSV
CPVNATWKRKDGIVVIDSDICIGCKYCIQACPYGARFINPKTGSADKCDFCLHRVKEGLA
PACVNTCQGRARIFGDLNDPTSEVSRVLSTNSVTVLRHEMGTEPMVFYIEA
>Pseudomonadota_bacterium_MCL1980974_pseudomonadota 171 bp
QYGMIIDIDRCVGCHACVIACRAEWEVP--RNWVG--PDIAATYYPGLCNHCKTPSCVPV
CPADATWKDPNGTVQVDRERCIGCGACRDACPYGARYVDEDDGKVDKCTYCMPRVAEGLE
PACVQTCLARARIFGDLDDPKSDVAQYVKK--AVGLTSAVQIGPNSMYFGS
>Pseudomonadota_bacterium_MCL2341001_pseudomonadota 171 bp
QYGMIIDVDRCVGCHACVIACRAEWEVP--RNWVG--PELAATYYPGLCNHCQTPPCVPV
CPADATWKDPNGTVQVDRERCIGCGACRDACPYGARYVDEDEGKVDKCTYCMPRVAEGLE
PSCVQTCLAHARIFGDLDDPKSEVALYVKK--AVGLTSAVQIGPNGKYFGS
>Pseudomonadota_bacterium_MCP4757152_pseudomonadota 171 bp
RLGLVVDTRKCEGCTECTQTCHAIHNVPNEIKWIDPYPS-KHKPFLVMCNHCAEPPCVRV
CPTNATFKR-DGVVLMDFHRCVGCRFCMAGCPYGSRFMDPRGGVVEKCNLCAERLAVGKM
PACVEVC-PKCLTFGDLNDPNSEIRQVLKSNNIQR-KSELGTGPSVFYIV-
>Pseudomonadota_bacterium_MDI9527573_pseudomonadota 171 bp
E-YILIDTTRCTACRGCQVACKQWNEMPRTRN--GSYPDLKWLFRKDGCMHCTEAACIKV
CPSGALYHTEFGTVGINQKLCIGCKACISACPF--R-FNQETEKVYKCDLCYDRLKGGQQ
PACVLSCPTSAITIGERDKAYRRLDQ-LG-KGMYILDP-DKLKPRIHYLIK
>Pseudomonadota_bacterium_MDI9542084_pseudomonadota 171 bp
E-YILIDTTRCTACRGCQVACKQWNEMPRTRN--GSYPDLKWLFRKDGCMHCTEAACIKV
CPSGALYHTDYGTVALNRSACIGCKACVSACPF--R-YNQATDKIYKCDLCYTRLHEGQK
PACVLSCPTGAITIGEKEAAYNRVAK-LD-KAMYILNP-DKLNPKVHYLIK
>Pseudomonadota_bacterium_MDI9556412_pseudomonadota 171 bp
D-IVLIDTTKCTACRGCQVACKQWNEMPRTRN--GSYPDLKWLFRKDGCMHCTDAACVKV
CPTGALHYTEFGSVGLKEDLCIGCKNCVAACPF--R-YNESTDRITKCDLCQTRLQAGRL
PACVLSCPTGALTIGRKRAAEKRVKE-LG-DALYVLKP-DALSPSVHYLIK
>Pseudomonadota_bacterium_MDI9569944_pseudomonadota 171 bp
E-YILIDTTKCTACRGCQVACKQWNEMPRTKN--GSYPDLKWLFRKDGCMHCTDAACVKV
CPSGALHYAEYGTVGLNPSLCIGCKECISACPF--R-YNRETDRIYKCDLCYDRLRNDES
PACVKSCPTGALTFGRKKKAYARVKE-LG-NALYVLNP-EKLNPSVHYILH
>Pseudomonadota_bacterium_MDI9570110_pseudomonadota 171 bp
E-KVLIDVSKCTGCRGCQLACKQWNQQPQTEN--GTYPDLKWLFRKDGCMHCTDAACVKV
CPSGALHYTDSGAVAINHGICIGCKECVSACPF--R-YDRVTDKIYKCDLCLSRLEADLI
PACAKACPTGAITFGDKKKAYARVKE-LG-DAIYVLKP-QDLNPSVHYILH
>Pseudomonadota_bacterium_MEA1922771_pseudomonadota 171 bp
K-KILYDATKCTGCRGCQLACKQWNDLPQTEN--GSYQSLKWIFRKDSCMHCTDAACIKA
CPSGALSHTKYGTVSLDQKKCIGCQTCVTVCPF--K-YDAKTEKATKCDMCFSRLENNLE
PACVKTCPTGALLFGDEAIVKARLAA-LK-KGLYILQP-AGLNPMVHYLSK
>Pseudomonadota_bacterium_MEA3333514_pseudomonadota 171 bp
K-KILYDATKCTGCRGCQLACKQWNDLPQTEN--GSYQSLKWVFRKESCMHCTDAACVKA
CPSGALSHTKYGTVTLDQKKCIGCRTCVTVCPF--K-YDAKTEKVAKCDMCFSRLENNLD
PACVKACPTGALQFGDEAIVKARLAA-LK-KGLYILQP-AGLNPMVHYLTR
>Pseudomonadota_bacterium_PID40113 171 bp
KYYLFQDTKKCIGCHACEVQCKANKDLP------PRLIQIAYIF--MPCFHCENPWCVAA
CPTGAMQQRSDGIVFVDQNLCVGCKTCISACPW--Q-WNPETGKVVKCDYCMDRVDQGLE
PACVTTCTSHCLKFGSVQIRRERHAQ------------------TV--ASM
>Pseudomonadota_bacterium_PID40224_pseudomonadota 171 bp
QWAMVIDTRKLEDLEPIVEACNKIHNIPHEIKWIDHYTD-AHKPFLLLCNHCENPPCVRA
CPTQATFKRSDGIVLMDFHRCIGCRFCMAACPFGARFRDPKEGVVEKCNFCAERLAVGKM
PACVEAS--GAIAFGDLYDEHSQVRELLKENYIRR-KQTLGTEPSVYYIV-
>Pyrobaculum_aerophilum_WP_011008958 171 bp
RLAHLWDQSRCIGCTACIAACNVANYSSKTWGWLGPRPMLQ-------CQHCDNAPCVAV
CPTGASYK-DDGLVKMRPELCIGCKYCMVACPYEARWLDEDTGLPRKCEECLSRVSQGLQ
PVCVEVCPAGARAFGDIDNPTSEISRRLAKSRIRLL--NKGTEPK-YFVVV
>Pyrobaculum_calidifontis_WP_011850176 171 bp
RLAHLWDQSRCIACGACIAACNAANYRSKTWGWLGPRPMLQ-------CQHCENAPCVTV
CPTGASYR-DDGLVKINPALCIGCKYCMVACPYEARWLDEETGLPMKCEECLSRVKAGLR
PVCVEVCPAGARAFGDIDDPTSEISRRLARSRVRLL--EKGTSPK-YFVVV
>Pyrobaculum_sp_WP30_AKT34133 171 bp
RLAHLWDQSRCIACGACIAACNAANYGSVSWNWLGPRPMLQ-------CQHCENPPCVTV
CPTGASYK-DDGLVKMNYDLCIGCRYCMVACPYDARWFNESMWTPVKCEECQARIAKGEQ
PVCVAVCPAGARDFGDLDDPSSSISRRLANSRVKLL--NMGTKPK-YFVVV
>Pyrobaculum_sp_WP_287069046 171 bp
RLAHLWDQSRCIGCTTCIAACNAANYSSKTWGWLGPRPMHQ-------CQHCDNAPCVAV
CPTGASYK-DDGLVKMRPELCIGCKYCMVACPYEDRWLDEDTGLPRKCEECLSRVSQGLQ
PVCVEVCPAGARAFGDIDNPTSEISRRLAKSRIRLL--NKGTEPK-YFVVV
>RWX45868_TDB_DBB_n_Ca_Electrothrix_aarhusiensis_MCF 171 bp
RYAMVIDQSRCIGCMACVVSCKRENDVPVYRTRVGDFPDLTTEMRSELCNHCDNAPCVNI
CPTGASHYEEDGTVQIDRDKCVAVRPVLTVMPINVLFVSND-------------WQKGKN
PVSVAKCL---KFFVKLPDPTSIITNILKERKEEISWN-------------
>Rhodospirillaceae_bacterium_MAF47339_pseudomonadota 171 bp
QYAMLIDTRRCSGCQACSVACKAEFDVPATRSWVGAYPNVSRNFLPRLCNHCSEPLCVSV
CPADATHKRKDGVVVIDPDVCIGCKYCIQACPYDARFINPKTGAADKCDFCLHRVKEGVV
PACVNTCEGKARIFGDINDPNSEISKRIASNPVTVLRKGQGTKPNVYYIGA
>Rhodospirillaceae_bacterium_MAF94390_pseudomonadota 171 bp
RWGMVIDMRKCDGCVKCIEVCHVTHNVPDEIKWISDYPS-RQKPFLSLCNHCADPPCVIV
CPTGATFKRKDGIVEMDFHRCIGCRFCMSACPYGSRFREP-EGVVEKCNFCSERLAKGQQ
PACAEEC-PNVLTFGNLYDQNTEIRKILKENSITR-KPELGTNPSVFYIT-
>Rhodospirillales_bacterium_MDH3594237_pseudomonadota 171 bp
HYGMLIDLRRCIGCHACSVSCKAEFDVPATRSWVGDYPDVSRQFLPRLCNHCSKPQCVDV
CPTGATWKREDGIVVVDADICIGCKYCILACPYDARFTNPITGTADKCDFCQHRVSQGLV
PSCVNACIGEARIFGDLNDPQSEISKLIARNPVTVLRQEMGTEPNVFYIDA
>Rubeoparvulum_massiliense_WP_048600334 171 bp
RYGMLINVKKCVGCYGCRVACQMQNSLPEAFIKFGTFPNVSYQIFPTQCMHCEDAPCVEV
CPTGASYKREDGIVLVDHDKCIGCKYCMVACPYDARVVN-ETGVVEKCRFCVEEVEQGNQ
PICVATCIGGARIFGDLDDPNSEVSKEIARLHAQPLRPDLGTKPKIFYVR-
>Rubeoparvulum_massiliense_WP_048601302 171 bp
RYAMVIDVRRCVSCHACTVTCKMENDVPFFRSWVGVFPNVIRVKVPRLCNQCEDAPCTTV
CPVKATYHDEDGIVRIDPDKCIGCRYCIAACPYDQRYLNPENGMADKCDFCIERVHAGLL
PACVSNCIAHARYFGDLNDPNSIVSRLLAEESYQVLRPELGTKPRVFYIGL
>SAR324_cluster_bacterium_HJO46399_sar324 171 bp
-----IDLDRCVGCGACVMACKAEWGVAHRRDWVGEFPDIESTFYVGLCNHCDEPSCVSA
CPTGATYKDIDGRVLVESDLCIGCGYCVTACPYGARYLNPESQKVDKCDFCKTRMDAGKE
PACVEVCISDARIFGDLEDRNSELWQNLHH--TRRITEEVDLKPNVYYLGD
>SAR324_cluster_bacterium_MDP6091293_sar324 171 bp
NYAMAIDLDRCVGCGACVMACKAEWGVAHRRDWVGEFPDIESTFYVGLCNHCDEPSCVSA
CPTGATYKDIDGRVLVESDLCIGCGYCVTACPYGARYLNPETQKVDKCDFCKTRMDAGKE
PACVEVCISDARIFGDLEDRHSELWQKLHH--TRRITEEVDLKPNVYYLGD
>SAR324_cluster_bacterium_MDP6764471_sar324 171 bp
NYAMAIDLDRCVGCGACVMACKAEWGVAHRRDWVGEFPDIESTFYVGLCNHCDEPSCVSA
CPTGATYKDIDGRVLVESDLCIGCGYCVTACPYGARYLNPESQKVDKCDFCKTRMDAGKE
PACVEVCISDARIFGDLEDRYSELWQKLHH--TRRITEEVDLKPNVYYLGD
>SAR324_cluster_bacterium_MDP7137379_sar324 171 bp
NYAMAIDLDRCVGCGACVMACKAEWGVAHRRDWVGEFPDIESTFYVGLCNHCDEPSCVSA
CPTGATYKDIDGRVLVESDLCIGCGYCVTACPYGARYLNPETQKVDKCDFCKTRMDAGKE
PACVEVCISDARIFGDLEDRHSELWQNLHH--TRRITEEVDLKPNVYYLGD
>SAR324_cluster_bacterium_MDP7333338_sar324 171 bp
NYAMAIDLDRCVGCGACVMACKAEWGVAHRRDWVGEFPDIESTFYVGLCNHCDEPSCVSA
CPTGATYKDIDGRVLVESDLCIGCGYCVTACPYGARYLNPETQKVDKCDFCKTRMDAGKE
PACVEVCISDARIFGDLEDRNSELWQNLHH--TRRITEEVDLKPNVYYLGD
>SAR324_cluster_bacterium_MDP7502271_sar324 171 bp
NYAMAIDLDRCVGCGACVMACKAEWGVAHRRDWVGEFPDIESTFYVGLCNHCDEPSCVSA
CPTGATYKDIDGRVLVESDLCIGCGYCVTACPYGARYLNPESQKVDKCDFCKTRMDAGKE
PACVEVCISDARIFGDLEDRHSELWQKLHH--TRRITEEVDLKPNVYYLGD
>Salidesulfovibrio_onnuriiensis_WP_147822571 171 bp
DYVITFNPDRCISCYACETSCAAKNNTP------ARLVVILNMY--VTCFHCAKPWCVQA
CPTGAMTRR-DGLVYVDKALCVGCKACMQACPW--Q-WDSQEGKAIKCDHCRDRLDEGLE
PACVEACCGHALEYLKVAKARTAYVE------------------KA--LLH
>Seleniivibrio_sp_WP_295225146 171 bp
KYGIVLDAKKCLNCKACTVACKFENGVEQYRIWVGTFPNLRLDFEPSQCQHCENTPCASV
CPTSATYKTDEGVVLIDYKKCIICKACMTACPYDARFVSEVHNAIEKCTFCYHRLPEGRE
PACVETCPTKVRVFGDLNDPNSKAAKLLAKHDTYQLKPEKNTRPRLFYIIK
>Shewanella_halifaxensis_WP_012275536 171 bp
EYGFYVDSSKCTGCKTCQVACKDKNELP------VNYYEY-NVFLSISCNHCAEPACTKA
CPTGAMHKRQDGLVVVDTDVCIGCRYCEMACPY--Q-YNPEKKHMTKCDGCYELLAQNKK
PICVSSCPLRALDFGPI---RAKYGE-FAI----------PLSPSL--VIK
>Spirochaeta_sp_MCA1755626_spirochaetes 171 bp
KMAMVIDLRRCVGCDACNIGCKAENNVQQGFFWAGTFPNITYTYMPTLCNHCSNAPCVEA
CPVEAMFKQADGTTMQSEERCIGCQACQRACPY----FNP--GKVEKCTFCDHRYQVGEQ
PRCVEVCPPHARTFGDLDDPDSDVSRLLRENEYFVLQPEAGTEPNVYYINK
>Spirochaetaceae_bacterium_MCY4377627_spirochaetes 171 bp
----MVDQTRCIGCHACTTACKSENEVPVTRTYVGAFPQARRSFQVTRCNQCESPPCVAA
CPTSAMFKRADGIVDFDKSACIGCKACIAACPYDAIFINPEDHSAEKCNFCAHRLDIGLE
PACVVVCPTEALLVGDMNDPSSEVARIINRDPVAVRRPEKETRPKLYYKGA
>Spirochaetaceae_bacterium_TVR92050_spirochaetes 171 bp
RMAMVIDLRLCIGCDACNISCKQENNVQQGFFWAGTFPNITYTYMPTLCNHCSNPPCVEA
CPVEAMFKQADGTVMTSEDRCIGCQACQYACPY----FNP--GKVEKCTFCDHRYQVGED
PRCVEVCPPHARVFGDLDDPNSAVSRLLRENEYSVLQPEAGTEPNVYYINK
>Spirochaetales_bacterium_MDA3831928_spirochaetes 171 bp
KS--LIDTTLCTACRGCQVACKQWHDLPKTIN--GTYADLNWLFFPEQCRHCIEAPCLET
ARPSAIYRDKGAIIFTANTKKLNADEIIEACPY--R-----KGTLAKCDMCNDRVENGMP
PACVQTCPTGAMNFGDRALAKKRLAV-AKKKAIYLVEPKNAMN--F--LL-
>Spirochaetales_bacterium_NLV85482_spirochaetes 171 bp
RYGFAIDTKRCIGCHTCSVACHIENNLPIWWTSAGVFPNTRMGYITLACQHCENPACVKV
CPVGATYKDETGIVHQDPEKCIGCRMCMAACPYDAAAFTHQKHTVEKCTRCYHRLAKGEQ
PMCVTVCLSRARYWGDLDDPESEISKVILERDYKQLLPEQGTNPSVYY---
>Spirochaetales_bacterium_NMA23853_spirochaetes 171 bp
T-SKLIDTSKCIGCRACQVACKQWNRLPETSF--GYYVRFSWYFAKKGCMHCTDAACEKV
CPAGAISHTETGAVVTDPKKCIGCNYCVASCTF--A-FNQKENVSQKCTLCSDRQAIGLI
PACAKACPTGAIQFGTRDLAHRRVDE-LMQKAMYVLDP--GLEPKVIWENK
>Spirochaetes_bacterium_ADurbBinA120_OPZ39050_spirochaetes 171 bp
RWAMVVDMTKCEDCSDCMAACHRTHNVPHEIKWIEPFPE-YGAGFIVLCNHCDNPPCVRV
CPTRATWRRQDGIVMMDMHRCIGCRYCMAACPYGSRFMDPDEGVVEKCDFCAERIDRGML
PVCVEAC-KKALVFGNLSDAGSPVSGLLAGRFIRR-KPELGTRPEVYYIV-
>Spirochaetes_bacterium_RBG_13_51_14_OHD64711_spirochaetes 171 bp
--AFLVDTTKCSGCRSCQVACKQWNNLPKTTFFAPEYAELLWTIMHKKCYHCEQANCLRA
CP-EAISKQ-NGWVVIDQSKCIGCGACENECIY--H-LGEDKDKSYKCHACT--VNKRKM
PACAFHCPTGALTYGDRKKAKARVIQ-VSDHVLTILLP--GLRPKI--LKR
>Spirochaetes_bacterium_RBG_16_49_21_OHD72165_spirochaetes 171 bp
--AFLVDTTKCNGCRACQVACKQWNNLPKTSFFGPEYAKLIWEMMHLKCNHCEEANCMRV
CP-SAISKM-DGWVVIDQSKCIGCGACESECVY--H-LDKTGEKSYKCDACT--ANRRSV
PACAANCPTGALAYGDRKKAKAVMNQ-MRKRIITVLTP--GLKPKV--LKR
>Spirochaetia_bacterium_MDH4200635_spirochaetes 171 bp
RYGLVVDTHKCEGCTDCITACHSKHNVPDEIKWIEPAAS-SAKPFLTLCNHCKNPPCVRV
CPTQATWKRDDGIVMMDYHRCIGCRFCMAACPYGSRFVDPKKGVVEKCNFCEEIVGEGKL
PHCVKNC-KGALTFGNLNDPDSEVRQILVDRPMTR-KPELGTGPSVFYLV-
>Spirochaetia_bacterium_MDH4262899_spirochaetes 171 bp
RYGMAVDTRKCEGCTDCASACHLKHNVPNEIKWIEPAQD-ADMPFLTLCNHCKNPSCVRV
CPTQATWKRDDGIVMMDYHRCIGCRFCMAACPYGSRFAEPAKGVVEKCNFCEEIIGTGKN
PYCVQSC-KGALTFGNLNDPDSEIRKLLKNNPIKR-KAGLGTEPSVFYLV-
>Spirochaetia_bacterium_MDH5654728_spirochaetes 171 bp
NYGFIIDNRKCIGCHACTVACKAEHDVPVNRTWVGTYPNTRRIFSVLRCNHCDDAPCVKI
CPVGALFNREDGIVDFNNERCIGCKSCIQSCPYDAIYIDPETQTAAKCNYCAHRVDLGLR
PACVNICPEQAIIAGDMEDPESEISRLLSRELVQTRKVDKGTIPKLYYING
>Spirochaetia_bacterium_MDH5656242_spirochaetes 171 bp
RWGMAVEMGKCEGCEKCIDACHTIHNVPDEIKWIEKKGE-ADKPFLYMCLHCDEPPCTRV
CPVNATFPREDGIVMMDFHRCIGCRFCMAACPYGVRFKDP-EGVVEKCNFCNERVDEGKV
PACVEVC-PKVLTFGDLNDENSEIRQILRTREIQP-KTELGTKPSVFYVV-
>Spirochaetota_bacterium_HDP79227_spirochaetes 171 bp
RWAMIIDMKKCPGCADCMDACHRAHNVPREIKWIENFPE-KQQKFIVLCNHCDNPPCVRV
CPTQATWKREDGIVMMDMHRCIGCRYCMAACPYGSRFMDPAEGVVEKCDLCAERVDEGKI
PVCVEAC-KKALIFGNLSDPSSEVRKVLSGRFIRR-KPELGTRPEVYYLV-
>Spirochaetota_bacterium_MBN1531870_spirochaetes 171 bp
RHAMAVDLRRCEGCDRCAAACHGAHNVPRAVKWIDEMPE-REKKTVVLCNHCTNAPCVRV
CPTGATFSREDGIVMMDQHRCIGCRYCMAACPYGSRFYDPEDGVVEKCDFCAERLDTGGR
PLCVEAC-RGALIHGNLNDPGSDLRRALQGRFLRR-RAELDTDPGIYYLL-
>Spirochaetota_bacterium_MBN2079332_spirochaetes 171 bp
--GFLVDTTKCSGCRACQVACKQWNNLPKTTFFAPEYGELVWTIMHKKCYHCEIPNCLLV
CP-QAIEKR-NGWVVIDQSKCIGCGACQNECVY--H-LYEDRDKSYKCHACT--VNKREV
PACAFHCPTGALTFGYRKKAKARLKQ-VKRRAITILTP--GLNPKI--LKR
>Spirochaetota_bacterium_MBP6992085_spirochaetes 171 bp
RRAMAVDIARCGDCRECITACHKGHNVPREIKWIETFPD-KGKEVMTLCNHCENPPCVRV
CPTGATWKREDGIVMMDMHRCIGCRYCMAACPYGSRFSDPVKGVVEKCSFCDELADTGKL
PLCVTAC-KGALIFGDLNDAGSDVRKALAGRYLRR-KPSLGTGPSVFYLV-
>Spirochaetota_bacterium_MBP7605070_spirochaetes 171 bp
RWAMVVDMTKCEDCNDCMAACHRVHNVPHEVKWIEPFPE-RSADFIVLCNHCDNPPCVRV
CPTQATWKRPDGIVMMDMHRCIGCRYCMAGCPYGSRFTDPDEGVVEKCDFCAERIDHGLL
PVCVEAC-KKALVFGNLSDAGSVVSTLLAGRFIRR-KPELGTRPEVYYIV-
>Spirochaetota_bacterium_MBP7738704_spirochaetes 171 bp
--AFLVDTTKCSGCRSCQVACKQWNNLPKTTFFAPEYAELVWTIMHKKCYHCEEANCLRI
CP-HAISKL-DGWTVIDQSKCIGCGACVNECIY--H-LDENRDKSYKCHACT--VNKRDV
PACAYHCPTGALTFGERRKARTRLKQ-VSERAITILSP--GLHPKI--LKR
>Spirochaetota_bacterium_MBP9044019_spirochaetes 171 bp
KYAMVIDTKLCVGCGACVVACKTENEVPRSRVWVGVYPKLSMEIRSERCNHCTNAPCVSA
CPTGASHYHKSSLVLVDSKKCTGCKACMAACPYDARFTMPE-GYVTKCTFCLHRIEKGEN
PACMSVCPARAIHFGDLNDSNSEVSVLLKSRKFKVLQPEAGTQPNVYYLV-
>Spirochaetota_bacterium_MCK5094192_spirochaetes 171 bp
E-ALLIDVSKCIGCRGCQVACKQWNGLPKTRF--GTYPNLRWLFRKEQCFHCADATCEQV
CPAKAIRKRENGIVYINQGLCTGCKACVQACPF--H-ADHDTGTARKCWMCLDRVENGLR
PACATACPTGAVSFGSRAHARHRMQI-LTQSPITILNA--GLKPRK-----
>Spirochaetota_bacterium_MDI9424575_spirochaetes 171 bp
--------------------CHRTHNVPHEIKWIEPFPE-YGAGFIVLCNHCDNPPCVRV
CPTRATWRRQDGIVMMDMHRCIGCRYCMAACPYGSRFMDPDEGVVEKCDFCAERIDRGML
PVCVEAC-KKALVFGNLSDAGSPVSGLLAGRFIRR-KPELGTRPEVYYIV-
>Spirochaetota_bacterium_TAL35321_spirochaetes 171 bp
RWGMAVDLLKCESCVDCIAACHLGHNVPHAITWIDEFPN-RHAGTILLCNHCANPPCVRV
CPARATWKREDGIVVIDQHRCIGCRYCMAACPYGSRFSDPKEGTVEKCEFCVERVDRGQG
LLCVGAC-KKALLFGDLNDPKSEVRAAMTGRTLRR-KSELGTGPAVYYLL-
>Sporomusa_ovata_WP_021166821 171 bp
QYTLLIDLDRCVGCMACMVACKVVNQVDVDFNQVGTFP--DMFFFPKQCMHCVEPLCAQV
CPSRATYK-EEGVVLVDHNRCFGCSYCIWACPYGAR-LNKNKGMVEKCVLCLPLVQKGEK
PECVKTCLGNCRIFGDINDPNSEVSKYYTEQSAMQIHPEIGTKPSVIYFKP
>Sporomusaceae_bacterium_MDR7866465 171 bp
HYAMLIDAARCTGCAACRVACQMQWQLPVFFNRLGKYPDVKQEIVPVQCMHCDNPPCATV
CPTKATYKRADGLVLIDHDKCIGCKYCVVACPYDVRQMN-DRGIPEKCRFCAGFIEKGEQ
PPCVSTCMNDVRVFGDLDDPNSEISKKMKEKPVYQLAAEKGTKPRVFYVKR
>Streptomyces_cavourensis_RBL85899_terrabacteria 171 bp
RYGMLVDLRKCIGCQSCTVSCSLENLPPQFRTTVKPDSPCAMVMLPRLCNHCDNPPCVPV
CPVQATFQREDGIVLVDNERCVGCGYCVQACPYDARFINHDTQTADKCTFCEHRLEAGLL
PACVESCVGGARIIGDLNDPNSAISTLMAEADLKVLKPDMKTDPHVYYLGL
>Sulfuricella_denitrificans_MBZ0104232 171 bp
---MVIDLNTCVGCNACMAACAMENQTPEWRTYVGVAEQVRRRFFPRLCNHCSNPPCLTV
CPTGATYQRADGIVLIDPERCMGCRACAMACPYDARYEV-TSPSMDKCSFCAHRLDKGMK
PACVETCVGSARQFGDLDDPSDPVTQLVASGIAQPLMPHLGTRPNVYYIDD
>Sulfuricella_denitrificans_MBZ0104567 171 bp
RWGMLIDSGKCSGCNDCVSACGTENGF-TDSQWI---KDLQSHSLPMMCQHCEHPPCVDV
CPTGASFKRADGIVLVDRHICIGCRYCMMACPYKARFVHPDVGCVESCTLCVHRIDRGGQ
PACADACTANAILFGDLNDPNSEISKRVATLATQV-RADLGLNVGVRYQGI
>Sulfuricella_sp_MBS4099119 171 bp
HYAMVIDLNTCVGCNACMAACAMENQTPKWRTYVGTTEMVRRRFFPRLCNHCDNPPCLTV
CPTGATYKRGDGIVMIDPDRCMGCRACAMACPYDARYEV-TSPSMDKCSFCAHRLDQGLK
PACVETCVGSARQFGDLDNPADPVTQLVASGVAQPLMPHLGTRPNVYYIDD
>Sulfuricella_sp_MBZ0094787 171 bp
HYAMVIDLNTCVGCNACMAACAMENQTPSWRTYVGTSEMVRRRFFPRLCNHCDNPPCLTV
CPTGATYKRADGIVMIDPERCMGCRACAMACPYDARYEV-TSPSMDKCSFCAHRLDKGLK
PACVETCVGSARQFGDLDNPADPVTQLVASGVAQPLMPHLGTRPNVYYIDD
>Sulfuricella_sp_MDD5241826 171 bp
RYAMVIDLRRCIGCDACMVACKAEFDVPVFRTWVGVYPVVRKHFMPRLCNHCDDPPCVRS
CPVGATYKVEGGFVLQHYDRCIGCKACMASCPYNARFMLPKSSVVDKCTFCHHRVTQGLA
PACVQTCIGRARIFGDINDPNSEVSKLVSSLPTQVLRPEEGTKPHVFYIGL
>Sulfuricella_sp_MDD5330686 171 bp
HYAMVIDLNTCVGCNACMAACAMENQTPKWRTYVGTSEMVRRRFFPHLCNHCDNPPCLTV
CPTGATYKRADGIVLIDPDRCMGCRACAMACPYDARYEV-QSPSMDKCSFCAHRLDKGMK
PACVETCVGSARQFGDLDNPSDPVTQLVASGVAQPLMPHLGTRPNVYYIDD
>Sulfuricella_sp_MDD5403391 171 bp
RWGMLIDSTKCSGCDDCVSACGKENGF-TDSQWI---KDLNSHSLPMMCQHCENPPCVDV
CPTGASFKRADGIVLVDRHICIGCRYCMMACPYKARFVHPDVGCVEACTLCVQRIDNDLQ
PACVEACSSKAMLFGDLNDPNSEISKRIATSATQV-RADLNLNVGIRYQGI
>Sulfuricella_sp_MDD5404209 171 bp
RYAMVIDLNTCVGCNACMAACAMENQTPAWRTYVGVAEQVRRRFFPRLCNHCDNPPCLTV
CPTGATYQRADGIVLIDPDRCMGCRACAMACPYDARYEV-TSPSMDKCSFCAHRVDKGQK
PACVETCVGSARQFGDLDNPSDPVAQLVASGVAQPLMPHLGTRPNVYYIDD
>Sulfuricella_sp_MDD5404263 171 bp
RYAMVIDLRRCIGCDACMTACKAEFDVPVFRTWVGTYPNVRKHFMPRLCNHCDDPPCVRA
CPVGATYKVEGGFVLQHYDRCIGCKACMASCPYNARFMLPKSSVVDKCTFCHHRVTQGLA
PACVVTCIGRARIFGDLNDPASEVSRLVSTLPTQVLRPEEGTKPHVFYIGL
>Sulfuricella_sp_MDP2879071 171 bp
HYAMVIDLNTCVGCNACMAACAMENQTPSWRTYVGTSEMVRRRFFPRLCNHCDNPPCLTV
CPTGATYKRPDGIVMVNPERCMGCRACAMACPYDARYEV-TSPSMDKCSFCAHRLDRGLK
PACVETCVGSARQFGDLDDPSDPVTQMVASGVAQPLMPHLGTRPNVYYIDD
>Sulfuricella_sp_MDP3482880 171 bp
HYAMVIDLNTCVGCNACMAACAMENQTPSWRTYVGTSEMVRRRFFPRLCNHCDNPPCLTV
CPTGATYKRPDGIVMIDPERCMGCRACAMACPYDARYEV-TSPSMDKCSFCAHRLDKGMK
PACVETCVGSARQFGDLDNPSDPVTQLVASGVAQPLMPHLGTRPNVYYIDD
>Sulfuricellaceae_bacterium_MBZ0092459 171 bp
RWGLLIDSNKCTGCDDCVSACFKENAIKTDSQWI---KDMRTSSLPMMCQHCAEPPCVDV
CPTGASFKRADGIVLVDRHICIGCRYCMMACPYKARFVHPDVGCVESCTLCVHRVDKGEQ
PACVEACSSNAMIFGDLNDPNSEISKRIAETATQV-RADLQLNPGVRYQGI
>Sulfuricellaceae_bacterium_MDP2828542 171 bp
RWGMLVDSQKCTGCNDCVSACGKENGF-TDSQWI---KDLNSHSLPMMCQHCENPPCVDV
CPTGASFKRADGIVLVDRHICIGCRYCMMACPYKARFVHPDVGCVESCTLCVHRVDEGGQ
PACADACSANAILFGDLNDPNSEISRRIASTATQV-RADLKLNVGVRYQGI
>Sulfurihydrogenibium_azorense_HEV09268_aquificota 171 bp
RLGFLVDLSRCIGCMACAVACKAENDVP--RLRVGEFPEVKRHFVPLRCNHCENAPCERI
CPVSALHYLPNGIVNVDHARCIGCASCMMACPYNAIYIDPITNSADKCTYCAHRIEVGMM
PACVVACPTHANIFGDLDDPESEISKYLKEHRVMVRKPELNTKPKHFYVRG
>Sulfurihydrogenibium_sp_YO3AOP1_WP_012459855_aquificota 171 bp
RLGFLVDLSRCMGCMACAVSCKAENDVP--RLRVGEFPYVKRHFVPLRCNHCENAPCERI
CPVSALHYLPNGIVNVDHNRCIGCASCMMACPYNAIYIDPITNSADKCTYCAHRIEVGMM
PACVVACPTHANIFGDLDDPESEISKYLKEHRVMVRKPELNTKPKHFYVRG
>Sulfurihydrogenibium_subterraneum_WP_028950536_aquificota 171 bp
KLGFLVDLSRCMGCMACAVSCKAENDVP--RLRVGEFPEVKRHFVPLRCNHCENAPCERI
CPVSALHYLPNGIVNVDHNRCIGCASCMMACPYNAIYIDPITNSADKCTYCAHRIEVGMM
PACVVACPTHANIFGDLDDPESEISKYLKEHKIMVRKPELNTKPKHFYVRG
>Sulfurimicrobium_sp_MDO8892487 171 bp
RWGMLIDSGKCTGCDDCVAACGKENGF-TDSQWI---KDLQSHSLPMMCQHCEHPPCVDV
CPTGASFKRADGIVLVDRHICIGCRYCMMACPYKARFVHPDVGCVESCTLCVHRVDNGGQ
PACADACAGNAILFGDLNDPSSEISKRVATLATQV-RADLGLNVGVRYQGL
>Sulfurimicrobium_sp_MDP2785555 171 bp
RWGMLIDSGKCSGCDDCVSACGKENGF-TDSQWI---KDMNSHSLPMMCQHCENPPCVDV
CPTGASFKRADGIVLVDRHICIGCRYCMMACPYMARFVHPHMGTVEGCTLCVHRVDEGRL
PACVENCPEHALLFGDLNDPNSDISRRIKSEPTRI-REDLGVEPGVYYKGV
>Sulfurimicrobium_sp_MDP2964202 171 bp
RWGMLIDSGKCTGCDDCVAACGKENGF-TDSQWI---KDLQSHSLPMMCQHCEHPPCVDV
CPTGASFKRADGIVLVDRHICIGCRYCMMACPYKARFVHPDVGCVESCTLCVHRVDNGGQ
PACADACAGDAILFGDLNDPNSEISKRVATLATQV-RADLGLNVGVRYQGL
>Sulfurimonas_aquatica_WP_207561244 171 bp
QLGFLVDLHLCMGCKGCEIACKVENEVP--RLRVGTFPETKRTFTPLRCNHCENAPCERI
CPVSALHYLDNGIVNIDKERCIGCAGCIMACPYGAIYIDPETQTADKCTYCAHRIASSMM
PACVVACPVEANIFGDVEDPASDISKYIQRHTVQVRKPEKGTNPRHYYVGA
>Sulfurimonas_autotrophica_HIP15235 171 bp
QYRFHFDAVACVGCRCCEVACNEQNNNPADIKWRGEFPA--QLLNSMSCNHCIDPECLIG
CPTESYIKAETGIVVHDDDTCIGCQYCTWNCPY----FHEERKIVTKCHMCHERLDVGES
PACVQACPALALFLGDFE--NTNWMALL-TSAIKTLREALGIRPSIAYLQR
>Sulfurimonas_autotrophica_HIP53974 171 bp
QYRFHFDAVACVGCRCCEVACNEQNNNPADIKWRGEFPA--QLLNSMSCNHCIDPECLIG
CPTESYIKAETGIVVHDDDTCIGCQYCTWNCPY----FHEERKIVTKCHMCHERLDVGES
PACVQACPALALFLGDFE--NTNWMALL-ASAIKTLREALGLRPSIAYLQR
>Sulfurimonas_autotrophica_WP_013326538 171 bp
QYRFHFDAVACVGCRCCEVACNEQNNNPADIKWRGDFPA--QMLNSMSCNHCIDPECLIG
CPTESYIKAETGIVVHDDDTCIGCQYCTWNCPY----FHEERNIVTKCHMCHERLDVEES
PACVQACPALALFLGDFE--STNWMALL-ASAIKTLREALGVRPSIAYLQR
>Sulfurimonas_gotlandica_WP_008339140 171 bp
QLGFLVDLHLCMGCKGCEIACKVENEVP--RLRVGTFPDTKRTFTPLRCNHCQNAPCERI
CPVSALHYLDNGIVNIDKERCIGCAGCVMACPYGAIYIDPQTQTADKCTYCAHRVASSMM
PACVVACPVQANIFGDLDDPTSNISKYIQVNQVQVRKPEKGTNPHHFYTNA
>Sulfurimonas_gotlandica_WP_008339986 171 bp
QYRFHFDATACVGCHCCEVACNEQNNNPADIKWRGEFPA--QLFNSMSCNHCIDPECLKG
CPTNSYIKSETGIVVHDDDTCIGCQYCTWNCPY----YHEERKIVTKCHMCHERLDVGQT
PACVQACPSAVLFLGDIE--KVNWMALL-ASAIKTLREALGVKPAIEYLKR
>Sulfurimonas_sediminis_WP_193150217 171 bp
QYRFHFDAVACVGCRCCEVACNEQNNNPADIKWRGDFPA--QMLNSMSCNHCIDPECLIG
CPTESYIKAETGIVVHDDDTCIGCQYCTWNCPY----FHEERNIVTKCHMCHERLDVGES
PACVQACPALALFLGDFE--STNWMALL-ASAIKTLREALGVRPSIEYLQR
>Sulfurimonas_sediminis_WP_193150286 171 bp
QLGFLVDLHLCMGCKGCEIACKVENEVP--RLRVGTFPETKRTFTPLRCNHCENAPCERI
CPVSALHYIDNGIVNIDKERCIGCAGCVMACPYGAIYIDPETQTADKCTYCAHRIASSMM
PACVVACPVEANIFGDLEDPASNISRYIQDHRVQVRKPEKGTNPHHYYVGA
>Sulfurimonas_sp_GWF2_37_8_OHD94202 171 bp
QLGFLVDLHLCMGCKGCEIACKVENEVP--RLRVGTFPETRRTFTPLRCNHCENAPCERI
CPVSALHYLENGIVNIDKERCIGCAGCVMACPYGAIYIDPQTQTADKCTYCAHRVASSMM
PACVVACPVQANIFGDLDDPMSNISKYITKNQIQVRKPEKGTNPHHYYVGG
>Sulfurimonas_sp_MBA3025805 171 bp
QLGFLVDLHLCMGCKGCEIACKVENEVP--RLRVGTFPETKRTFTPLRCNHCENAPCERI
CPVSALHYLENGIVNIDKERCIGCAGCVMACPYGAIYIDPQTQTADKCTYCAHRVASSMM
PACVVACPVQANIFGDLDDPTSNISKYISHNQVQVRKPEKGTNPHHYYVNG
>Sulfurimonas_sp_MCD4668276 171 bp
RYGMALDYKNCINCKACETACKEENGILKHRIWVGQYPLLSNVFHPSQCQHCDNAPCEEV
CPTQATYTDENGVVRVNIDQCILCSYCMNACPYDARYVDDRTMTVDKCNFCAERLARGET
TACQNTCPTKVRIFGDLDDPNSEISEVLRTREHYSLKAHLGTKPKLFYLT-
>Sulfurimonas_sp_MCD6172781 171 bp
QLGFLVDLHLCMGCKGCEIACKVENEVP--RLRVGTFPETKRTFTPLRCNHCENAPCERI
CPVSALHYLDNGIVNIDKERCIGCAGCVMACPYGAIYIDPQTQTADKCTYCAHRVASSMM
PACVVACPVQANIFGDLDDPKSNISKYIMKNQVQVRKPEKGTNPHHFYVGG
>Sulfurimonas_sp_MCD6173192 171 bp
RYGMALDYKNCINCKACETACKEENGILKHRIWVGEYPLLSNVFHPSQCQHCDDAPCEEV
CPTQATYTDENGIVRVNIDQCILCSYCMNACPYDARYVDDRTMTVDKCNFCAERLARGET
TACQATCPTKVRIFGDLDDPNSEISEVLRTREHYSLKAHLGTKPKLFYLT-
>Sulfurimonas_sp_MCD6433935 171 bp
RYGMALDYKNCINCKACETACKEENGILKHRIWVGQYPLLSNAFYPSQCQQCDEAPCEAV
CPTQATYYDENGVVRVNPDQCILCSYCMNACPYDARYVEERGMTIDKCNFCSDRLARGET
TACQNTCPTKVRIFGDLDDPNSEISEVLRTREHYSLKAHLGTKPKLFYLT-
>Sulfurimonas_sp_MCW8954901 171 bp
QYRFHFDATACVGCHCCEVACNEQNNNPADIKWRGEFPA--QLFNSMSCNHCIDPECLKG
CPTNSYIKDETGIVVHDDDTCIGCQYCTWNCPY----FHEERKIVTKCHMCHERLDVGQT
PACVQACPSLALFMGNVP--EVNWMALL-ASAIKTLREALGVKPAVEYLKR
>Sulfurimonas_sp_MDD2905348 171 bp
QLGFLVDLHLCMGCKGCEIACKVENEVP--RLRVGTFPETRRTFTPLRCNHCENAPCERI
CPVSALHYLENGIVNIDKERCIGCAGCVMACPYGAIYIDPQTQTADKCTYCAHRVASSMM
PACVVACPVQANIFGDLDDPMSNISKYITKNQVQVRKPEKGTNPHHYYVGG
>Sulfurimonas_sp_PHS58237 171 bp
QYRFHFDATACVGCRCCEVACNEQNNNPADIKWRGEFPA--QLFNSMSCNHCIDPECVKG
CPTQSYIKEETGIVIHDDDTCIGCQYCTWNCPY----YHEERKIVTKCHMCHERLDVGQT
PACVQACPSFVLFLGETA--KVNWMAVL-ASAIRTLREALGVKPSVEYLKR
>Sulfurimonas_sp_PNV82332 171 bp
QLGFLVDLHLCMGCKGCEIACKVENEVP--RLRVGTFPETKRTFTPLRCNHCENAPCERI
CPVSALHYLENGIVNIDKERCIGCAGCVMACPYGAIYIDPQTQTADKCTYCAHRVASSMM
PACVVACPVQANIFGDLEDPTSNISKYIQVNQIQVRKPEKGTNPHHFYVNG
>Sulfurimonas_sp_SWIR-19_WP_226065961 171 bp
QYRFHFDAVACVGCRCCEVACNEQNNNPADIKWRGDFPA--QMLNSMSCNHCIDPECLIG
CPTESYIKAETGIVVHDDDTCIGCQYCTWNCPY----FHEERNIVTKCHMCHERLDVGES
PACVQACPALALFLGDFE--STNWMALL-ASAIKTLREALGVRPSIEYLQR
>Sulfurimonas_sp_SWIR-19_WP_226066047 171 bp
QLGFLVDLHLCMGCKGCEIACKVENEVP--RLRVGTFPETKRTFTPLRCNHCENAPCERI
CPVSALHYIDNGIVNIDKERCIGCAGCVMACPYGAIYIDPETQTADKCTYCAHRIASSMM
PACVVACPVEANIFGDLEDPSSNISKYIQEHRVQVRKPEKGTNPHHYYVGA
>Sulfurimonas_sp_WP_295049438 171 bp
RYGMALDYKSCINCKACETACKEENGILSHRIWVGQYPMLSNTFYPSQCQHCEEAPCEEV
CPTQATYYDEGGIVRVDPEKCILCSYCMNACPYDARYVDNRTMTVDKCNFCADRLARGET
TACQNTCPTKVRIFGDLDDPNSEISEVLRTREHFSLKANLGTKPKLFYLT-
>Sulfurimonas_sp_WP_297431458 171 bp
RYGMALDYKNCINCKACEVACKEENGVEKHRIWVGAWPLLSASFLPSQCQQCDDAPCQEV
CPTHATYYDENGVVRVDADKCILCSYCMNACPYDARYVDERTMTVDKCTFCSDRLARGET
TACQNTCPTKVRTFGDLDDPESEISELLRTRDHFSLKAHLGTKPKLFYLT-
>Sulfurimonas_sp_WP_297431942 171 bp
QYRFHFDAVACVGCRCCEVACNEQNNNPADIKWRGEFPA--QMLNSMSCNHCIDPECLRG
CPTESYIKAETGIVVHDDDTCIGCQYCTWNCPY----FHEERKIVTKCHMCHERLDEGQS
PACVQACPAMALFLGDFE--STNWMALL-ASAIKTLREALGVKPSIEYLQR
>Sulfurimonas_sp_WP_297434253 171 bp
QLGFLVDLHLCMGCKGCEIACKVENEVP--RLRVGAFPETKRTFTPLRCNHCENAPCERI
CPVSALHYIDNGIVNIDSERCIGCAGCVMACPYGAIYIDPETQTADKCTYCAHRVASSMM
PACVVACPVEANIFGDLEDPTSNISMYIQDHRVQVRKPEKGTNPHHFYVGA
>Sulfurimonas_sp_WP_297440122 171 bp
QYRFHFDAVACVGCRCCEVACNEQNNNPADIKWRGEFPA--QLLNSMSCNHCIDPECLIG
CPTESYIKAETGIVVHDDDTCIGCQYCTWNCPY----FHEERNIVTKCHMCHERLDVGES
PACVQACPALALFLGDFE--NTNWMALL-ASAIKTLREALGLRPSIEYLQR
>Sulfurimonas_sp_WP_297441448 171 bp
QLGFLVDLHLCMGCKGCEIACKVENEVP--RLRVGTYPETKRTFTPLRCNHCENAPCERI
CPVSALHYIDNGIVNIDKERCIGCAGCVMACPYGAIYIDPETQTADKCTYCAHRIASSMM
PACVVACPVEANIFGDLEDPTSNISTYIQQHTVQVRKPEKGTNPHHYYVGA
>Sulfurimonas_sp_WP_297484339 171 bp
RYGMALDYKNCINCKACEVACKEENGVEKHRIWVGAWPLLSASFLPSQCQQCEDAPCEEV
CPTHATYYDENGVVRVDADKCILCSYCMNACPYDARYVDERTMTIDKCTFCSDRLARGEM
TACQATCPTKVRTFGDLDDPESEISELLRTRDHFSLKAHLGTKPKLFYLT-
>Sulfurimonas_sp_WP_297485442 171 bp
QYRFHFDAVACVGCRCCEVACNEQNNNPADIKWRGEFPA--QMLNSMSCNHCIDPECLRG
CPTESYIKAETGIVVHDDDTCIGCQYCTWNCPY----FHEERKIVTKCHMCHERLDEGQS
PACVQACPAMALFLGDFE--STNWMALL-ASAIKTLREALGVKPSIEYLQR
>Sulfurimonas_sp_WP_297686006 171 bp
QYRFHFDATACVGCHCCEVACNEQNNNPADIKWRGEFPA--QLFNSMSCNHCIDPECLKG
CPTNSYIKDETGIVVHDDDTCIGCQYCTWNCPY----FHEERKIVTKCHMCHERLDVGQT
PACVQACPSLALFMGNVP--EVNWMALL-ASAIKTLREALGVKPAVEYLKR
>Sulfurospirillaceae_bacterium_MCK9257871_campylobacterota 171 bp
HYIMVIDLRKCVGCQACSAACKVENQVPQYRTFVGIFPNVRKAYLPQLCNHCDEPSCVSV
CPTGATFKREDGLVVVDSEICWGCGYCLSACPYDKRYFNNETKVADKCTFCAHRLDDGLL
PACVESCIGGARVFGDINDPNSDVSKLFNSFPTTVLKPYQGNKPQVFYIGL
>Sulfurospirillaceae_bacterium_MDX1809813_campylobacterota 171 bp
HFVMVLDLRKCIGCQACTSVCKVENEVPQYRTFVGEFPDVRKGFLPQLCNHCNNPACVPV
CPTGATFKREDGIVVVDNEICWGCGYCISACPYDKRYFNKRTKTADKCNFCAQRVDKGLM
PACVETCVGGARVFGDANDKNSDVHKLLSNFSTTVLKEAQGTNPQTFYINL
>Sulfurospirillum_halorespirans_WP_084010896_campylobacterota 171 bp
RFGMVIDLRKCVGCQACTSACKSENRVPKFRTYVGSYPNVHKAFLPQLCNHCAEPSCVSV
CPTGATFARKDGIVVVDSEVCWGCGYCINACPYDKRYFNPITNVADKCTLCAHRVDHGLL
PACVESCVGGARVFGDFNDPHSAVSKLLASFPTTVLKPASGTKPRVFYIAL
>Sulfurospirillum_multivorans_WP_038533423_campylobacterota 171 bp
RFGMVIDLRKCVGCQACTSACKSENRVPKFRTYVGSYPNVHKAFLPQLCNHCAEPSCVSV
CPTGATFARKDGIVVVDSEVCWGCGYCINACPYDKRYFNPITNVADKCTLCAHRVDHGLL
PACVESCVGGARVFGDFNDPHSAVSKLLASFPTTVLKPASGTKPRVFYIAL
>Sulfurospirillum_sp_MBP9565794_campylobacterota 171 bp
RFGMVIDLRKCVGCQACTSACKSENKVPKFRTYVGIYPNVRKAFLPQLCNHCAEPSCVSV
CPTGATFSRKDGIVVVDSEICWGCGYCINACPYDKRYFNPITNVADKCTLCAHRVDNGLL
PACVESCVGGARIVGDLNDPRSKISKLLSTFSTTVLKPSSGTKPRVFYIAL
>Sulfurovum_indicum_WP_197548138 171 bp
KLGFLVDLNLCMGCKGCEIACKVENEVP--RLRVGTFPDTSRSFTPLRCNHCESAPCERI
CPVSALHYLENGIVNVDSDRCIGCAGCMMACPYGAIYMDPETNTADKCTYCAHRIESGMM
PACVVACPVEANIFGDVEDDTSHISQYIMAHQVQVRKPEKHTNPKHYYVGG
>Sulfurovum_lithotrophicum_WP_046550782 171 bp
QYRFHFDATACVGCHCCEVACNEQNANPDEIKWRGEFPD--QLFNSMSCNHCIDPECLRG
CPTESYIK-DNGIVWHDDPSCIGCQYCTWNCPY----FNPDRGIVTKCHMCVDKLEAGQT
PACVQACPGLALFLGQMNLPKPNLMAIL-ASAWKTLREALGAKPSVYYYNR
>Sulfurovum_lithotrophicum_WP_046551511 171 bp
KLGFLVDLNLCMGCKGCEVACKVENEVP--RLRVGTFPDTSRSFTPLRCNHCESAPCERI
CPVSALHYLENGIVNVDSSRCIGCAGCMMACPYGAIYMDPETNTADKCTYCAHRVESGMM
PACVVICPVQANIFGDIDDDTSHISQYIMEHQVQVRKPEKHTTPKHFYVGG
>Sulfurovum_mangrovi_WP_229937167 171 bp
RYGMALDYKNCINCKACEVACKEENGILKHRIWVGEYPLLSGSFEPSQCQHCEEAPCEEV
CPTHATYYDENGVVRVDPDKCILCSYCMNACPYDARYVDDRTMTVDKCNFCSDRLARGET
TACQNTCPTKVRTFGDLDDPNSEISELLRTREHYSLKSHLGTKPKLFYLT-
>Sulfurovum_riftiae_KYJ87230 171 bp
QYRFHFDATACVGCHCCEVACNEQNGNSADIKWRGEFPD--QLFNSMSCNHCIDPECLRG
CPTESYIK-DNGIVWHDDPSCIGCQYCTWNCPY----FNPDRGIVTKCHMCVDKLEAGQT
PACVQACPGLALFLGQLNLPQPTLMAIL-ASAWKTLREALGAKPSVYYYNR
>Sulfurovum_sp_FS06-10_KIM04559 171 bp
NYGMALDYKNCINCSACETACKEENGILKHRIWVGQYPLLSNAFHPSQCQQCENAPCEEV
CPTHATYYDDNGIVRVDPDKCILCSYCMNACPYDARYVDDRTMTVDKCNFCSDRLARGET
TACQTTCPTKVRTFGDLDDPESEISILLRTREHYSLKTHLGTKPKLFYLT-
>Sulfurovum_sp_HIP17910 171 bp
QYRFHFDATACVGCHCCEVACNEQNANPDDIKWRGEFPD--QLFNSMSCNHCIDPECLKG
CPTESYIK-DNGIVWHDDPSCIGCQYCTWNCPY----FNPDRGIVTKCHMCVDKLEAGQT
PACVQACPGFALFLGQLNLPEPNLMAIL-ASAWRSLREALGAKPAVYYYNR
>Sulfurovum_sp_MCF6207338 171 bp
QYRFHFDATACVGCHCCEVACNEQNGNSPDIKWRGEFPD--QLFNSMSCNHCIDPECLRG
CPTESYIK-DNGIVWHDDPSCIGCQYCTWNCPY----FNPDRGIVTKCHMCVDKLEAGQT
PACVQACPGLALFLGQMNLPRPTAMAVL-ASAWRTLREALGAKPSVYYLNR
>Sulfurovum_sp_NBC37-1_WP_011980201 171 bp
KLGFLVDLNLCMGCKGCEVACKVENEVP--RLRVGTFPDASRSFTPLRCNHCESAPCERI
CPVSALHYLENGIVNVDSSRCIGCAGCMMACPYGAIYMDPETNTADKCTYCAHRIESGMM
PACVVICPVQANIFGDIDDDTSHISQYIMEHQVQVRKPEKHTTPKHFYVGG
>Sulfurovum_sp_NBC37-1_WP_012083246 171 bp
QYRFHFDATACVGCHCCEVACNEQNANPDEIKWRGAFPD--QLFNSMSCNHCIDPECLRG
CPTESYIK-DNGIVWHDDPSCIGCQYCTWNCPY----FNPDRGIVTKCHMCVDKLEAGQT
PACVQACPGLALFLGQMNLPKPNLMAIL-ASAWKTLREALGAKPSVYYYNR
>Sulfurovum_sp_NOR56723 171 bp
KLGFLVDLNLCMGCKGCEIACKVENEVP--RLRVGTFPDTRRSFTPLRCNHCENAPCERI
CPVSALHYLENGIVNIDSARCIGCAGCMMACPYGAIYMDPETNTADKCTYCAHRIESGMM
PACVVACPVEANIFGDVEDDNSHISLYIMEHKVQVRKPEKHTDPKHYYVGG
>Sulfurovum_sp_WP_294953826 171 bp
QYRFHFDATACVGCHCCEVACNEQNGNSPDIKWRGEFPD--QLFNSMSCNHCIDPECLRG
CPTESYIK-DNGIVWHDDPSCIGCQYCTWNCPY----FNPDRGIVTKCHMCVDKLEAGQT
PACVQACPGLALFLGQMDLPKPNLMAML-ASAWKTLREALGAKPSVYYYNR
>Sulfurovum_sp_WP_294956313 171 bp
QYRFHFDATACVGCHCCEVACNEQNGNSPDIKWRGEFPD--QLFNSMSCNHCIDPECLRG
CPTESYIK-DNGIVWHDDPSCIGCQYCTWNCPY----FNPDRGIVTKCHMCVDKLEAGQT
PACVQACPGLALFLGQMDLPKPNLMAML-ASAWKTLREALGAKPSVYYYNR
>Sulfurovum_sp_WP_294956829 171 bp
KLGFLVDLNLCMGCKGCEVACKVENEVP--RLRVGTFPEASRSFTPLRCNHCESAPCERI
CPVSALHYLENGIVNVDSSRCIGCAGCMMACPYGAIYMDPETNTADKCTYCAHRVESGMM
PACVVICPVQANIFGDIDDDESHISRYIMEHQVQVRKPEKHTTPKHFYVGG
>Sulfurovum_sp_WP_294957337 171 bp
RYGMALDYKNCINCKACEVACKEENGVEKHRIWVGEWPLLSAAFLPSQCQHCEDAPCEEV
CPTHATYYDENHVVRVDSDKCILCSYCMNACPYDARYVDDRTMTVDKCTFCSDRLARGET
TACQATCPTKVRTFGDLDDPNSEISELLRTREHFSLKAHLGTNPKLFYLT-
>Sulfurovum_sp_WP_295419991 171 bp
RYGMALDYKNCINCKACEVACKEENGVEKHRIWVGEWPLLSAAFLPSQCQHCEDAPCQEV
CPTNATYYDENHVVRVDSDKCILCSYCMNACPYDARYVDDRTMTVDKCTFCSDRLARGET
TACQATCPTKVRTFGDLDDPNSEISELLRTREHFSLKAHLGTNPKLFYLT-
>Syntrophaceticus_sp_MDD2555923_bacillota 171 bp
DKGYLVDTSKCIGCRGCVVACKQWNQLPYSEF--GSYPDLNWYFAKRQCMHCQDPACMKV
CPQKAISITDTGAVVRDNNKCVGCQYCAAACPF--R-YNKETDKETKCSLCTERTAEGVL
PACVKACITGALWYGDRERAKERVSE-LKEKAIYVLEP--GFEPKVSFFST
>Syntrophaceticus_sp_MDD4783394_bacillota 171 bp
NKGFLVDTSKCIGCRGCVVACKQWNQLPYSEF--GSYPDLNWYFAKRQCMHCQDPACMKV
CPQKAISITDTGAVVRDNNKCVGCQYCAAACPF--R-YNKETDKETKCSLCTERTAEGVL
PACVKACITGALWYGDRERAKERVSE-LKEKAIYVLEP--GFEPKVSFFST
>Syntrophales_bacterium_MCK9365165 171 bp
RWGMVIDLDKCVGCQACTVACKAENNVPFFWNKMGRYPSVKTELIPMPCMHCDKAPCVTV
CPAEATYRRADGIIVQDFRRCIGCKYCIVACPYGARNFN-THGVVEKCTFCFHRIDQGLK
PACVEACPSGARIFGDLDDPKSNVSRTLASRDSFQLREELSTHPKVYYLPK
>Syntrophales_bacterium_MDO8721089 171 bp
KYGMVLDLQKCVGCGACAIACKTENNTQQTFNWAGKFPNVKFTPRPVLCNHCTDAPCVKA
CPVTAMHKHENGMTIHNMERCIGCRQCQQACPY--AYFNPRTGKVEKCMFCEHRVLNGEQ
PYCVASCPAKARTFGDKSDPNSEISMLLKKHKAVQLKNEKGTQPNVYYIRS
>Syntrophobacterales_bacterium_MBW6486749 171 bp
RWGMVIDLDKCVGCQACTVACKAENNVPFFWNKMGRYPSVKTELIPMPCMHCDKAPCVTV
CPAEATYRRADGIIVQDFRRCIGCKYCIVACPYGARNFN-THGVVEKCTFCFHRIDQGLK
PACVEACPSGARIFGDMDDPKSNVSRTLASRDSFQLREELSTHPKVYYLPK
>Syntrophomonadaceae_bacterium_HHV35675_bacillota 171 bp
NKGYLVDTSKCIGCRGCVVACKQWNQLPKTRF--GTYPDLEWYFTKRQCMHCLEPACMKV
CPQKAISVNENGAVVRDYDKCIGCQYCAAACPF--R-YNKETDKETKCSLCTERTAEGEL
PACVKACITGALQYGDRGVAKKRVGE-LREKALYVLEP--GFDPKVSFFST
>Syntrophomonadaceae_bacterium_NLG32345_bacillota 171 bp
NMTNLYDTSKCTACRGCMIACKDWNQLPIEPF--GNYEDTYWNFLKYQCMHCLEPACMEV
CPRGAYSKTEWGATYHDPEKCIGCQYCTYACPF--K-YRKREDKISKCNLCYERVEEGLT
PACARTCPPGALKFGNRVEAEQRVKY-LRNRALYVLTP--GLNPTVSFVTT
>Syntrophomonas_sp_MDD2510264_bacillota 171 bp
NLTNLYDVSKCTACRGCQVACKDWNQLPIEPF--GNYKDTQWNFLKYQCMHCFDPACMKV
CPRQAYSKTEWGATFHDPDKCIGCQYCTYACPF--K-YRKREDKITKCTLCVDRVEAGLT
PACARTCPTGALTFGLRQVAEERVKF-LRNNALYVLTP--DLNPKVSFITT
>Syntrophomonas_wolfei_WP_011640224_bacillota 171 bp
NLTNLYDVSKCTACRGCQVACKDWNQLPIEPF--GNYKDTQWNFLKYQCMHCFDPACMKV
CPRQAYSKTEWGATFHDPDKCIGCQYCTYACPF--K-YRKREDKITKCTLCVDRVEAGLT
PACARTCPTGALTFGPRQVAEERVKF-LRNNALYVLTP--DLNPKVSFITT
>Syntrophomonas_zehnderi_WP_046497255_bacillota 171 bp
NMTNLYDVSKCTACRGCQVACKDWNQLPIEPF--GNYEDTQWNFIKYQCMHCFDPACLKV
CPRGAYTKTDTGATVHDPDRCIGCQYCTYACPF--K-YRKREDKVSKCTLCADRTAEGLQ
PACARTCPTGALKFGDRQIAEERVKY-LRSNALYVLTP--DLNPHISFVST
>Syntrophus_sp_GWC2_56_31_OHE23266 171 bp
KYGMVLDLQKCVGCGVCALSCKTENNTQQTFNWAGKFPNVKFTPRPVLCNHCTDAPCVKA
CPVTAMHKHENGMTIHNMERCIGCRQCQQACPY--AYFNPRTGKVEKCVFCEHRVLNGEQ
PYCVASCPSKARTFGDKSDPNSEISKLLKKHKAVQLKNEKGTQPNVFYIRA
>TAA75116_TDB_DBB_n_Ca_Electronema_sp_GS 171 bp
RYVMVIDQSRCVACMACVVACKRENDVPHYRTRVGEFPRLRSEMRSELCNHCDNPPCVNI
CPTGASHKQADGTVQINRRKCVGCKACITACPYDVRYINEEHGYADKCSFCQHRLKEGKE
PACVATCIGRSRMFGDLDDPNSEVSQILRETSWRTLKPEVGTKPNVYYINQ
>Tepidibacillus_fermentans_WP_132770645 171 bp
RYGMLIDTKKCVECFGCRVACQMQNGLPEAFIHFGTFPNVNIQILPVQCQHCENPPCMKN
CPTGATYKNKDGIVLVDENKCIGCKYCVVSCPYQARVPN-KTGVVEKCRFCVEEVEKGKA
PICVATCVGNARIFGDLDDPNSEISREIIKRKAIPLRADLGTKPKIYYVR-
>Terriglobia_bacterium_MBZ5497240_acidobacteriota 171 bp
RWAMVVDARKCEGCDLCIRACNRSHNVPHEVKWIERFIS-QDKPFVVFCNHCDRPPCVRV
CPTQATWKREDGIVMMDWHRCIGCRYCMAACPYGSRFVDPKNGVVEKCTFCAERLALGKP
PACVEAC-EKALLFGDLEDPASAVRAALRSDFIRR-KAELGTAPEVYYIV-
>Terriglobia_bacterium_MBZ5510875_acidobacteriota 171 bp
RYAMVVDMTRCVGCQACTVACDKEWDVPFARTRVGTFPRLASSFRVAQCNHCDRPPCAEA
CPTGATRQGVDGIVRIDTGVCIGCGYCVDACPYDARFINPSTRQAEKCDFCAARLERGME
PACVATCTAHAKYFGNLEDSRSEVFHMVDS--ARRLTAQVAVAPNVYYLGK
>Terriglobia_bacterium_MBZ5549025_acidobacteriota 171 bp
RYAMVIDQERCVGCQSCTVACKSEWDVPFGRTRVGQFPKLSTSFYVSQCNHCDRPTCVPA
CPTGATYPDQNGVVRVNRALCIGCGSCVAACPYGARYINASLGKVDKCDFCASRLEKGLE
PACVTTCPARAKIFGDLENPSSDVFRFARD--ARRMTANVAIGPNVYYAGK
>Terriglobia_bacterium_MBZ5564937_acidobacteriota 171 bp
RWAMVIDPAKCEGCTKCISACHKAHNVPHEVKWIEPFAS-QGKPVMVFCNHCDNPPCVRV
CPTQATWKREDGIVMMDWHRCIGCRYCMAACPYGSRFFDPSEGVVEKCTFCEERLAKGQA
PLCVEAC-PKALVFGNLADPKSEVRRLLDARFIRR-KPELGTHPEVFYLV-
>Terriglobia_bacterium_MBZ5569616_acidobacteriota 171 bp
RYAMVIDQERCVGCQSCTVACKSEWDVPYARTRVGTYPNFTSAFFVSQCNQCERPSCLPA
CPTGATWQDANGAVRVNRDLCIGCGSCVAACPYGARYVNPDRGVVDKCDFCAPRLEHGLE
PACVATCPAKAKVFGDMEDPSSEVFRLVRA--AKRMTADIAIGPNVYYTGK
>Terriglobia_bacterium_MBZ5627517_acidobacteriota 171 bp
RYAMVIDQERCVGCQSCTVACKSEWDVPFARTRVGTYPNFTSAFFVAQCNQCERPSCIPA
CPTGATWQDANGAVRVNRDLCIGCGSCVAACPYGARYVNPDRGVVDKCDFCAPRLEHGLE
PACVATCPAKAKVFGDIEDPGSEVFRLVRA--AKRMTADIAIGPNVYYTGK
>Terriglobia_bacterium_MBZ5665407_acidobacteriota 171 bp
RYAMVIDQERCVGCQSCTVACKSEWDVPFSRTKVGEFPKLSTSFYVSQCNHCDRPTCVPA
CPTGATYQDQNGIVRVNRDLCIGCGSCVAACPYGARYVNAGIGKVDKCDFCASRLGQGLQ
PACVTTCPAHAKVFGDLQDSSSEVFRIVRS--AKRMTAKVAIGPNVYYAGK
>Thermacetogenium_sp_MDN5375840_bacillota 171 bp
TKGYLVDTTKCIACRGCVVACKQWNQLPQTRF--GSYPDLQWYFAKRQCMHCLDPVCMKV
CPQKAISITDTGAVVRDNDKCVGCQYCAAACPF--R-YNPVTDKETKCSLCAERTAEGDL
PACVKACITGALEYGDRAKAKERVNN-LIDNALYVLSP--GFDPKVSFFST
>Thermincola_potens_WP_013119659_bacillota 171 bp
KQGILVDVSKCTGCRGCQVACKQWNNLPKTKF--GSYVTMRFLFRKIQCMHCTEASCMAV
CAAGAISRADNGQVVIDRDTCIGCKNCVVACPF--G-FDEETGTSGKCWGCQDRVENGLT
PACAKTCPTGAITFGPRARAKERVAQ-LQAEAIYVLKP--GLNPRPIFRNK
>Thermoanaerobaculaceae_bacterium_MDD5563187_acidobacteriota 171 bp
RWAMVVDPRKCEGCTACIDACNHAHNVPHEVKWIEPFPD-TAKPALVFCNHCDNPPCVRV
CPTQATWKRGDGVVMMDWHRCIGCRYCMAACPYGSRFEDPKDGVVEKCTFCDERLDKGQP
PACVAAC-PKAMIFGDLNDPDSEVRRLLRSRFLRR-RASLGTQPEVFYLV-
>Thermoanaerobaculales_bacterium_MCU0302967_acidobacteriota 171 bp
RLAMVVDLRKFGSLERCIEACHRAHNVPNEVKWIEDFHS-KGKPTLLLCNHCDNPPCTRV
CPTQATWKRADGIVMMDWHRCIGCRYCVVACPYGSRFKNPEDGVVEKCTFCEERLARGQQ
PACVEVC-SDEIVFGDLNDPGSKVRQLLAERMIRR-KSGLGTQPEVYYVID
>Thermoanaerobaculia_bacterium_MBZ0089764_acidobacteriota 171 bp
RYVMVTDLRKCVGCHACTVACSAEWEVPQARTHVGSFPDLNQSPYVAQCNHCDHPPCVET
CPSGATWQDESGIVRVDEQLCIGCGFCVAACPYDARFINARTRKVDKCDFCRERIARGEQ
PVCVATCTAHAKYFGDLEDHDSEVSRMIHE--ARRMTAAVAVGPNVYYLGK
>Thermocrinis_albus_WP_012991999_aquificota 171 bp
KRAILVDVSSCIGCKGCEAACSQWHDLKRAP---IGYPDLEWFITKYQCMHCGDPGCLKA
CPPGAIVQYANGVVDFDHSKCIGCKFCLSGCPF--R-YD-SNNKPWKCNFCIDRVSAGLE
PACVKACPTNCLHFGTKRRAQKIIAQ-LQRNAIYVLKL--GLEASIQLIIF
>Thermocrinis_ruber_WP_025305731_aquificota 171 bp
KSAILVDVSSCIGCKGCEAACAQWHDLKQA----VGYPDLTWFIAKYQCMHCGDPGCLKA
CPPGAVIQYQNGIVDFDHSKCIGCKFCLSGCPF--R-YD-ANNKPWKCNFCVDRVSAGLE
PACVKTCPTNCLHFGTRHRAEKIVAQ-LKRNAIYVLKP--GLEASIQLILF
>Thermodesulfatator_atlanticus_HHI96267 171 bp
QWAMVIDLDRCVGCHACAIACRAEWKVPYRRNWVG--PARAFTFYPGLCNHCDTPVCTTV
CPVDATYKHPTGVVLIDKERCIGCGACVEACPYGARYLNEEP-KADKCTFCFERVTRGEE
PACVKTCLARARIFGDLSDPNSEVSRLVK---AKRMITEVNIGPNVYWVGQ
>Thermodesulfatator_atlanticus_HHI98026 171 bp
KYYIYHDPTRCIGCLACEISCMDWKELP------EANFRFTFMY--TSCFHCEKPLCVEA
CPSGALAKRGDGIVVFREDLCIGCRACISACPW--Q-WNESAGKIHKCDYCADRIDQGLE
PACVTRCPVDALKFVPVQLKRMRWLR------------------DT--FGR
>Thermodesulfatator_autotrophicus_WP_068541917 171 bp
KYYIYHNPQRCIGCLACELSCTDWKGLP------QANFRFTFIY--NSCFHCERAFCTEA
CPTGALFKREDGIVAFNENLCIGCRACIMACPW--Q-WNSLKGTIHKCDYCVERLEEGLE
PACVTRCPMEALKFVKVKLKRTSWLK------------------DT--FKK
>Thermodesulfatator_indicus_WP_013908225 171 bp
KYYIYHNPQRCIGCLACELSCTDWKGLP------SANFRFTFIY--NSCFHCERAFCVEA
CPTGALFKREDGIVAFKEDLCIGCRACIMACPW--Q-WNSLKGTIHKCDYCVERLDKGLE
PACVTRCPMEALKFVKVKLKRTSWLK------------------ET--FKK
>Thermodesulfatator_sp_RUM89017 171 bp
QWAMVIDLDRCVGCHACAVACRAEWQVPYRRNWVG--PERAFTFYPGLCNHCDDPVCVKV
CPVDATYKEPYGAVLIDQERCIGCGNCVAACPYRARYINDEP-KADKCTFCYERLVHGEI
PACVKTCIADARIFGDLADPQSEVSQLVSG--ARRLESLVKIGPNVYFMGK
>Thermodesulfatator_sp_RUM89117 171 bp
QLAMVIDLKRCVGCHACALACRAEWAIPYQRNWVG--PEKSYTFYPGLCNHCDDPKCVSV
CPVDATYKDPSGAVLIDKSRCIGCGSCVEACPYGARYLNEEA-KADKCTFCVERLSAGEE
PACVKTCITSARLFGDLSDKGSEVYKIVSG--AVRLTSEVNIGPNVYYTGL
>Thermodesulfobacteria_bacterium_NPA48500 171 bp
KYYIYHDPTRCIGCLACEVSCMDWKALP------ESNFRFTFMY--TSCFHCEKPLCVEA
CPSGALAKRGDGVVIFREDLCIGCRACITACPW--Q-WNESVGKIHKCDYCADRIDQGLE
PACVTRCPVDALKFVKVQLKRMRWLR------------------DT--FGR
>Thermodesulfobacteria_bacterium_NPA94556 171 bp
KYMLYLNAKRCIGCHGCEVHCKANKNLP------PILSHEEFMF--RSCYHCEDPYCVPI
CPTGAMKKREDGIVYIEQDKCIGCMACAGACPW--Q-VNPSTGKAVKCDYCMDRVDQGLK
PACVTKCTTRALKFVAL----------------------------------
>Thermodesulfobacteria_bacterium_NPA95685 171 bp
QLAMVIDLNRCVGCHACAVACRAEWAVPYRRNWVG--PEMSFTYYPGLCNHCDDPKCITV
CPADATYKDPTGVVLIDKDRCLGCGSCVEACPYGARYLNEEP-KADKCTFCFERLQHNLE
PACVRTCISGARIFGDLSDKKSEVYKLVTK--PVRLTSEVNIGPNVYYIGK
>Thermodesulfobacteriaceae_bacterium_HIE32540 171 bp
QWAMVIDLDRCVGCHACTVACRAEWQVPYRRNWVG--PERAFTFFPGLCNHCDQPVCVEV
CPADATYKEPTGAVLIDKERCLGCGNCVEACPYKARYLNDEP-KADKCTFCYERVTHGEI
PACVKTCIADARIFGDLGDPNSEVSKLVSG--ARRLESVVKIGPNVYFMGK
>Thermodesulfobacteriaceae_bacterium_MDM7202889 171 bp
KYIITQDQTKCIGCYACVVHCKVENNVT------AKFIPVIFIY--LNCFHCEKAFCIEA
CPTGAMTKRKDGIVYVKEELCIGCKSCMIACPW--Q-RNAETGRVFKCHLCMHRLDRGEK
PACVEGCTTSCLSFSSP----------------------------------
>Thermodesulfobacteriota_bacterium_MDQ1238406 171 bp
RYGIAVDTTKCIGCHACRVACQNQNELKEAYNWIGRFPGYGAEFIPVQCNHCENAPCQRV
CPTGATYTTSEGVVLVNPKTCVGCKYCMEACPYKVRIIK-HEGIVVKCRFCIELVKEGGT
PACVTTCPTQVRIFGDLDDPKSEISQFIAQNRAQPLRPDLGTRPKIFYKRS
>Thermodesulfobacterium_WP_038061373 171 bp
LYYIYQDHNRCIGCFACEVHCKTNKGLG------PRLIPTRFIF--MPCFHCEDPWCVKA
CPTGAMQKRKDGIVFVEPNLCVGCKNCITACPW--Q-FNPETGKVVKCDYCKDRIDQGLL
PACVSKCTTHALKWVSTTIKREKFVK------------------EA--YAN
>Thermodesulfobacterium_commune_HBT04496 171 bp
-------------------------------N--GTHPDLQWLFVSHRCLHCGEPACVEI
CP-KALKKDETGIVYYDKTQCIGCQACQAACPF--R-YDK-NGKISKCHFCIDRVKAGLS
PACAKTCPTEAIKYGNRKEAKAE--------SVYALSP--NLNPKKKDIGL
>Thermodesulfobacterium_commune_KUK19260 171 bp
----------------CQVACKSWNDLPETKN--GTHPDLQWLFVSHRCLHCGEPACVEI
CP-KALKKDETGIVYYDKTQCIGCQACQAACPF--R-YDK-NGKISKCHFCIDRVKAGLS
PACAKTCPTEAIKYGNRKEAKAE--------SVYALSP--NLNPKKKDIGL
>Thermodesulfobacterium_commune_WP_038061343 171 bp
RKALLITPDLCIGCRGCQVACKSWNDLPETKN--GTHPDLQWLFVSHRCLHCGEPACVEI
CP-KALKKDETGIVYYDKTQCIGCQACQAACPF--R-YDK-NGKISKCHFCIDRVKAGLS
PACAKTCPTEAIKYGNRKEAKAE--------SVYALSP--NLNPKKKDIGL
>Thermodesulfobacterium_geofontis_PMP68634 171 bp
RKGLLITPDLCIGCRACQVACKSWNDLPKTKN--GTHPDLRWIFVSQRCRHCGEPACVQV
CP-GAMQKDDTGIVFYDKNVCIGCQACRSACPF--R-YDK-QGKIGKCHMCIDRVKAGLV
PACAKTCPTGAIRFGDREKAKAE--------KVFALPP--ELNPQKKELS-
>Thermodesulfobacterium_geofontis_PMP97024 171 bp
RKGLLIIPDLCIGCRACQVACKSWNDLPKTKN--GTHPDLRWIFVSQRCRHCGEPACVQV
CP-GAMQKDDTGIVFYDKNVCIGCQACRSACPF--R-YDK-QGKIGKCHMCIDRVKAGLV
PACAKTCPTGAIRFGDREKAKAE--------KIFALPP--ELNPKKKELS-
>Thermodesulfobacterium_sp_37_54_KUJ97742 171 bp
RKALLITPDLCIGCRGCQVACKSWNDLPETKN--GTHPDLQWLFVSHRCLHCGEPACVEI
CP-KALKKDETGIVYYDKTQCIGCQACQAACPF--R-YDK-NGKISKCHFCIDRVKAGLS
PACAKTCPTEAIKYGNRKEAKAE--------SVYALSP--NLNPKKKDIGL
>Thermodesulfobacterium_sp_MCC6048316 171 bp
KYVIIQDQLKCIGCLACIVHCKVENNVS------ARFLPVFFVY--MNCFHCEDAFCIKA
CPTGAMTRRKDGIVYVRQERCIGCKSCMKACPW--Q-WDEGTGKVFKCHLCMHRIDRGEK
PACVEGCTTSCLTFTVPRKVREKYAT------------------RI--ASE
>Thermodesulfobacterium_sp_TA1_WP_150072515 171 bp
RKALLITPDLCIGCRGCQVACKSWNDLPETKN--GTHPDLQWLFVSHRCLHCGEPACVEI
CP-KALKKDDTGIVYYDKTQCIGCQACQAACPF--R-YDK-NGKISKCHFCIDRVKAGLT
PACAKTCPTGAIKYGDRKEAKTE--------TVYALSP--NLNPKKKDIGL
>Thermodesulfobacterium_sp_WP_287567869 171 bp
RKALLITPDLCIGCRGCQVACKSWNDLPKTKN--GTHPDLQWLFVSHRCLHCGEPACVEI
CP-KALKKDETGIVYYDKNQCIGCQACQSACPF--R-YDK-NGKISKCHFCIDRVKAGLS
PACAKTCPTGAIKYGNRKEAKAE--------SVYALSP--NLNPKKKDIGL
>Thermodesulfobacterium_thermophilum_WP_022855767 171 bp
RKALLITPDLCIGCRGCQVACKSWNDLPKTKN--GTHPDLQWLFVSHRCLHCGEPACVEI
CP-KALKKDETGIVYYDKNQCIGCQACQAACPF--R-YDK-NGKISKCHFCIDRVKAGLS
PACVKTCPTGAIKYGNRKEAKAE--------SVYALSP--NLNPKKKDIGL
>Thermodesulfobium_acidiphilum_WP_108310062 171 bp
KYYIFQDQKRCIGCYACELHCKTKNNAP------AKLVPTHFVF--MPCFHCEKPWCVYA
CPTGAMIKRKDGIVYVKEDLCVGCKNCITACPW--Q-WNSETGKVMKCDYCKDRIDQGLE
PACVTGCTTGALKFISPQIKREQFAK------------------NI--SPL
>Thermodesulfobium_narugense_WP_013757083 171 bp
KYYIFQDQKRCIGCYACELHCKTKNNAP------AKLVPTHFVF--MPCFHCEKPWCVYA
CPTGAMTKRKDGIVYVNQDLCVGCKNCITACPW--Q-WNSETGKVMKCDFCMDRIDQGLE
PACVTGCTTGALKFVSPQIKREKFAK------------------DI--SPL
>Thermodesulfovibrio_WP_012545194_nitrospirota 171 bp
RKGLLITPDICIGCRACQVACKEWNQLPKTKN--GTYPDLRWLFVSQRCMHCGEPACVQI
CP-GALMKDETGIVYYDKNKCIACHACKSACPF--R-YDDGKGKIAKCHLCIDRVKAGLT
PACAKTCPTGAIKYGDRKEAKAK--------KVFALSP--KLNPRIKYLA-
>Thermodesulfovibrio_WP_012545501 171 bp
IYYIYQDHDRCIGCYACEVHCKTKNELP------PRLIETRFVF--MPCFHCEDPWCVKA
CPTGAMQKRKDGIVFVEQSLCVGCKSCITACPW--Q-WNPETGKVVKCDYCKDRVDQGLK
PACVTKCTTKALKFVSAKLKRERFVK------------------DT--YAS
>Thermodesulfovibrio_aggregans_PMP69859 171 bp
RYAMVIDVERCIGCMACVIACKKENNVAYFRTRVGEFPYLRMELRSELCNHCENAPCIDA
CPTRASHRAEDGTVQIDKKKCIGCKACILACPYDARYSTPE-GVADKCTFCEHRLQVGKK
PACVETCLGKSRIFGDLDDPNSEVSQLLKKHDATVRLEFAGTRPRVFYINK
>Thermodesulfovibrio_aggregans_WP_059176390_nitrospirota 171 bp
RKGLLITPDICIGCRACQVACKEWNQLPKTKN--GTHPDLRWLFVSQRCMHCGEPACVQI
CP-GALIKDETGIVYYDKNKCIACHACRSACPF--R-YDQGKGKISKCHLCIDRVRAGLT
PACAKTCPTGAIKFGDRKEAKAK--------KVFALSP--QLNPRVKYLA-
>Thermodesulfovibrio_aggregans_WP_059176424 171 bp
KYVMVIDVERCIGCMACVIACKKENNVAYFRTRVGEFPYLKMELRSELCNHCENAPCIDA
CPTRASHRAKDGTVQIDKKKCIGCKACILACPYDARYSTPE-GVADKCTFCEHRIKEGKK
PACVETCLGKSRIFGDLDDPNSEVSQLLKKHDAAVRLEFAGTKPRVFYINK
>Thermodesulfovibrio_aggregans_WP_059176821 171 bp
IYYIYQDHDRCIGCYACEVHCKTKNELP------PRLIETRFVF--MPCFHCEDPWCVKA
CPTGAMQKRKDGIVFVEQSLCVGCKSCITACPW--Q-WNPETGKVVKCDYCKDRVDQGLK
PACVTKCTTKALRFVTAKLKREKFVR------------------VV-----
>Thermodesulfovibrio_islandicus_WP_281755155_nitrospirota 171 bp
KYVMVIDVEKCIGCMACVIACKKENNVPHFRTRVGEFPNLRMELRSELCNHCENAPCIDA
CPTRASHRAKDGTVQIDRKKCIGCKACILACPYDARYSHPK-GFADKCSFCDHRLKEGKK
PACVETCLGKSRIFGDLEDPNSEVAELLRKYDASVRLEFAGTRPRVFYIKK
>Thermodesulfovibrio_sp_MBA4371422 171 bp
IYYIHQNQKRCIGCRACEIHCKTENDVP------PRFVPVNFIF--MPCFHCENPWCVSA
CPTGAMQKRKDGIVFVEPSLCVGCKSCITACPW--Q-WNRDTGKVFKCDYCRHRVDEGLE
PACVTGCTTKALKWVTPLDKREKFAR------------------EI--AEN
>Thermodesulfovibrio_sp_MCS7164448_nitrospirota 171 bp
RKGLLITPDLCIGCRACQVACKEWNQLPKTKN--GTHPDLKWLFVSHRCMHCGEPACVQI
CP-GALIKDDTGIVYYDKNKCIACHACKSACPF--R-YDQGKGKIAKCHLCIDRVRAGLI
PACAKTCPTGAIKYGDRKEAKAK--------KVFALSP--KLNPRIKYLA-
>Thermodesulfovibrio_sp_MCS7202838 171 bp
IYYIYQDHDRCIGCYACEVHCKTKNELP------PRLIETRFVF--MPCFHCEEPWCVKA
CPTGAMQRRKDGIVFVEQALCVGCKSCITACPW--Q-WNPETGKVVKCDYCKDRVDEGLK
PACVTKCTTKALRFISARLKRERFVK------------------DT--YAS
>Thermodesulfovibrio_sp_MCS7203148 171 bp
KYVMVIDIERCIGCMACVIACKKENNVPHFRTRVGEFPNLRMELRSELCNHCENAPCIDA
CPTRASHRAKDGTVQIDRKKCIGCKACILACPYDARYSHPE-GFADKCSFCEHRLKEGKK
PACVETCLGKSRIFGDLDNLSSEVVELLRRHDFSVRLEFAGTQPRVFYIKR
>Thermodesulfovibrio_sp_MCX7723711_nitrospirota 171 bp
RKGLLITPDLCIGCRACQVACKEWNQLPKTKN--GSYPDLKWLFVSHRCMHCGEPACVQI
CP-GALIKENTGIVYYDKNKCIACHACKSACPF--R-YDQGKGKIAKCHFCIDRVRAGLI
PACAKTCKTNAIKYGDRKEAKAK--------KVFALSP--KLNPRIKYLA-
>Thermodesulfovibrio_sp_MCX7724368 171 bp
KYVMVIDVEKCIGCMACVIACKKENNVPYFRTRVGEFPYLRMELRSELCNHCEIAPCIDA
CPTRASYRAKDGTVQIERVKCIGCKACILACPYDARYSHPK-GFADKCSFCDHRLKEGKK
PACVETCLGKSRIFGDLEEPNSEVADLLRKYESSVRLEFAGTNPRVFYIKR
>Thermodesulfovibrio_sp_MCX8033954 171 bp
KYVMVIDVEKCIGCMACVIACKKENNVPHFRTRVGEFPHLRMELRSELCNHCENAPCIDA
CPTRASHRAKDGTVQIDRVKCIGCKACILACPYDARYSHPK-GFADKCSFCDHRLKEGKK
PACVETCLGKSRIFGDIEEPKSEVAELLKKYDSSVRLEFAGTRPRVFYIKK
>Thermodesulfovibrio_sp_MDW7972906 171 bp
IYYIYQDHDRCIGCYACEVHCKTKNELP------PRLIETRFVF--MPCFHCEEPWCVKA
CPTGAMQKRKDGIVFVEQSLCVGCKSCITACPW--Q-WNPETGRVVKCDYCKDRVDQGLK
PACVTKCTTKSLRFISARLKRERFVR------------------DT--YAS
>Thermodesulfovibrio_sp_MDW7998983_nitrospirota 171 bp
RKGLLITPDLCIGCRACQVACKEWNQLPKTKN--GTHPDLKWLFVSHRCMHCGEPACVQI
CP-GALIKDDTGIVYYDKNKCIACHACKSACPF--R-YDQGKGKIAKCHLCIDRVRAGLI
PACAKTCPTGAIKYGDRKEAKAK--------KVFALSP--KLNPRIKYLA-
>Thermodesulfovibrio_sp_RBG_19FT_COMBO_42_12_OHE59567_nitrospirota 171 bp
RWGMVIDMKKLETMQKCIDACHRIHNVPDEVKWIETYPG-ENMPFLLLCNQCDNPACVRV
CPTKATFKREDGIVMMDMHRCIGCRFCMAACPFGARFRDPKEGVVEKCTFCYERLAEGLM
PACVEE--SGALIFGDLDDPNSEIRKVLQAQYIRR-KSELGTEPSVYYII-
>Thermodesulfovibrio_sp_WP_297210684 171 bp
IYYIYQDHDRCIGCYACEVHCKTKNELP------PRLIETRFVF--MPCFHCEEPWCVKA
CPTGAMQRRKDGIVFVEQSLCVGCKSCITACPW--Q-WNPETGKVVKCDYCKDRVDQGLK
PACVTKCTTKALRFVSARLKRERFVK------------------DT--YAS
>Thermodesulfovibrio_sp_WP_297213854_nitrospirota 171 bp
RKGLLITPDICVGCRACQVACKEWNQLPKTKN--GTHPDLKWLFVSQRCMHCGEPACVQI
CP-GALIKDDTGIVYYDKNKCIACHACKSACPF--R-YDQGKGKIAKCHLCIDRVRAGLT
PACAKTCPTGAIRYGDRKEAKAK--------KIFALSP--KLSPKIRYLA-
>Thermodesulfovibrio_sp_WP_297213934 171 bp
KYVMVIDVEKCIGCMACVIACKKENNVPYFRTRVGEFPNLRMELRSELCNHCENAPCIDA
CPTMASHRAKDGTVQIDRKKCIGCKACILACPYDARYSHPK-GFADKCTFCDHRLKEGKK
PACVETCLGKSRIFGDLDDPNSEVADLLRKYDSSVRLEFAGTRPRVFYIKK
>Thermodesulfovibrio_thiophilus_WP_028844576 171 bp
IYYIYQDHNRCIGCYACEIHCKTKNELP------PRLIETRFVF--MPCFHCEDPWCVKA
CPTGAMQKRKDGIVFVEHSLCVGCKSCITACPW--Q-WNPEIGKIVKCDYCKDRIDRGLE
PACVTKCTTKALRFISARLKRESFVK------------------ET--YAS
>Thermodesulfovibrio_thiophilus_WP_028844782_nitrospirota 171 bp
KYVMVIDVERCIGCMACVIACKKENNIPYFRTRVGEFPNLRMELRSELCNHCENAPCIDA
CPTRASHRAKDGTVQIDRKKCVGCKACILACPYDARYSHPD-GFADKCTFCDHRIKEGRD
PACVETCLGKSRIFGDLDDPKSEVFQILKKHDSSVRLEFAGTNPRVFYIKK
>Thermodesulfovibrio_thiophilus_WP_028845121_nitrospirota 171 bp
RKGLLITPDICIGCRACQVACKEWNQLGKTKN--GTHPDLKWLFVSHRCMHCGEPACVQI
CP-GALMKDETGIVYYDKNKCIACHACRSACPF--R-YDQAKGKIAKCHLCLDRVKANLT
PACAKTCPTGAIKFGDRKEAKAK--------KVFALSP--KLNPRIKYLA-
>Thermodesulfovibrio_thiophilus_WP_028845282_nitrospirota 171 bp
RWAIAIDLKKLKIINDCIQACHSIHNVPEEIKWIETFYE-KNLPVLVLCNHCDNPACVRV
CPTKATFKRKDGIVMMDMHRCIGCRYCMAACPFGARFRDPKEGVVEKCTLCCERLEIGKP
PACVEV--SGAIIYGDLANPDSEIRKILATNYIRR-KPELGTNPCVYYLI-
>Thermodesulfovibrio_thiophilus_WP_273039956 171 bp
IYYIYQDHNRCIGCYACEVHCKTKNELP------PRLIETRFVF--MPCFHCEDPWCVKA
CPTGAMQKRKDGIVFVEHSLCVGCKSCITACPW--Q-WNPETGKIVKCDYCKDRIDRGLE
PACVTKCTTKALRFISARLKRESFVK------------------ET--YAS
>Thermodesulfovibrio_thiophilus_WP_273040040_nitrospirota 171 bp
RKGLLITPDICIGCRACQVACKEWNQLGKTKN--GTHPDLKWLFVSHRCMHCGEPACVQI
CP-GALMKDETGIVYYDKNKCIACHACRSACPF--R-YDQAKGKIAKCHLCLDRVKASLT
PACAKTCPTGAIKFGDRKEAKAK--------KVFALSP--KLNPRIKYLA-
>Thermodesulfovibrio_yellowstonii_WP_283166211_nitrospirota 171 bp
RYVMVIDVEKCIGCMACVIACKKENNVPHFRTRVGEFPSLRMELRSELCNHCEEAPCIDA
CPTRASHRAKDGTVQIDRKKCIGCKACILACPYDARYSHPK-GYADKCSFCEHRLKEGKK
PACVETCLGKSRIFGDLEDPNSEVAELLRKYDSSVRLEFAGTRPRVFYIKK
>Thermodesulfovibrionales_bacterium_MCG2710200_nitrospirota 171 bp
RWAMVVDMSKFEDYQRCIDACHRVHNVPHEIKWLETYPG-KHLPFLVLCNHCDNPSCVRV
CPTKATFKRSDGIVMMDMHRCIGCRFCMAACPYGARFKDPNKGVVEKCTLCYERLATGLQ
PACVEA--SGALIFGDIEDPNSGVRKVLGARYFRR-RPELGTRPSVYYIF-
>Thermodesulfovibrionales_bacterium_MCX7793720_nitrospirota 171 bp
RKALLISPELCIGCRACQTACKSWNQLPKTVN--GSFPDLRWLFVSQRCMHCDDAGCMKI
CPPGALFKTD-GIVAFDKERCIGCKLCVAGCPF--R-YDE-RDRISKCHLCADRVAEGLP
PACAKTCPTGAIFYGARAKAQKT--------QLYAFAP--GLKPEIHYITI
>Thermodesulfovibrionales_bacterium_MCX8028317_nitrospirota 171 bp
KKALLITPELCIGCRACQVACKSWNQLPKTQN--GSYGDLRWLFVSQRCMHCEDAGCMKI
CPPGALYKTD-GIVSFNQDKCIGCKLCIAGCPF--R-YNQ-KNKISKCNFCEDRVANNQP
PACAKTCPTGSITYGDRANAQKV--------QLYAFAP--GLNPRIHYLVI
>Thermodesulfovibrionales_bacterium_MCX8031092_nitrospirota 171 bp
RWGIAIDISKFESYQKVIDACHTIHNVPEEIKWIESYSS-KKKPFLVLCNHCDNPPCVRV
CPTKATFKRSDGIVMMDMHRCIGCRFCMAGCPYGARFRDPKKGVVEKCTLCYERIAIGLK
PACVEA--SGAMVFGDLNDPNSDIRKVLASNYIRR-KPELGTTPCVFYII-
>Thermodesulfovibrionales_bacterium_MCX8070105_nitrospirota 171 bp
RWGLVIDMSKIADIQKIMNICHKKHNVPEEIKWIETFPG-KHQPFFVLCNHCDNPPCVRV
CPTKATFKR-DGIVMMDMHRCIGCRFCMAGCPYGARFKDPKEGVVEKCTLCYELLAVGKP
PACAEH--SGAIVFGDLKDPNSEVRKLIASNFIRR-KPDLGTGPSVFYII-
>Thermodesulfovibrionales_bacterium_MDI6727661 171 bp
KYGMVIDLQKCVGCGACALACKTENNTQQTFNWAGKFPNVKFTAMPVLCNHCTDAACVKA
CPVTAMHKHENGMTIHNMERCIGCRQCQRACPY--AYFNPRTGKVEKCMFCEHRVLNGEQ
PYCVASCPAGARIFGDLNDPNSEVSKALKAHKAVQLANEKGTQPNVYYIRG
>Thermodesulfovibrionales_bacterium_MDI6728401_nitrospirota 171 bp
QWAMVVDMRKFEDYKKIINACHKIHNVPDEIKWIETFPG-KHKPFILLCNHCENPPCVRV
CPTKATFKRKDGITMQDLHRCIGCRYCMAACPFGARFRDPKEGVVEKCTFCEERLAKGQM
PACVEA--SGALTFGDITDPNSEVRKLLNANYVRR-KAELGTRPVVYYILD
>Thermodesulfovibrionales_bacterium_MDI6728870_nitrospirota 171 bp
KKALLISPELCIGCRGCQTACKAWNQLPKTAN--GSAPDLRWLFVSQRCMHCDDAGCIKI
CPPGALFKTE-GATAYDKDKCIGCKLCVAACPF--R-YDE-KDKISKCHLCSDRIAEGLA
PACAKTCPTGAIRYGDRQMAKKT--------ALYAFSP--GMHPAIHYVAF
>Thermodesulfovibrionales_bacterium_MDI6889965_nitrospirota 171 bp
RWAMVIDMKKLQTMQKCIDACHRIHNVPEEIKWIETFPG-KHLPLLVLCNQCDNPACVRV
CPTKATYKREDGIVMMDMHRCIGCRFCMAACPFGARFRDPKEGVVEKCTFCYERLAVGLQ
PACVEE--SGAIIFGDLEDPDSEVSKILHSKYIRR-KSELGTRPSVYYIV-
>Thermodesulfovibrionales_bacterium_MDP3111126 171 bp
KYGMVIDLQKCVGCGACALACKTENNTQQTFNWAGKFPKVKFTARPVLCNHCTDAPCVKA
CPVTAMHKHENGMTIHNQERCIGCRRCQKACPY--AYFNPRSGKVEKCIFCEHRVVNGEL
PYCVVSCPAKARIFGDVSDPASEVSKLIKKHKAVSLKNEKGTQPNVYYIRS
>Thermodesulfovibrionia_bacterium_MDP3296591_nitrospirota 171 bp
RWAMVIDTSKFEDYKSVIQACHSIHNVPDEVKWIDTYPG-KHKPFLLLCNHCYNPPCVRV
CPTKATFKRKDGIVMMDQHRCIGCRFCMAACPFGARFRDPKEGVVEKCTFCFERLARGLK
PACVEK--SGGLIFGDLSDPKSEVRKVLSAHYIRR-KPEIGTQPSVYYII-
>Thermodesulfovibrionia_bacterium_MDZ4383124_nitrospirota 171 bp
RWAMIIDTSKFEDYKNVVQACHSIHNVPDEVKWIDTYPG-KHKPFLLLCNHCDNPPCVRV
CPTKATFKRKDGIVMMDQHRCIGCRFCMAACPFGARFRDPKEGVVEKCTFCFERLAKGLQ
PACVEK--SGGLIFGDLSDPKSEVRKVLSTHYIRR-KPELGTQPSVYYII-
>Thermoflexales_bacterium_CAG0935270_terrabacteria 171 bp
KYGFVIDPRRCIDCRACLVACRAENNVPNTRIWVGEFPNLTQQFVPYNCMHCDNPPCVAA
CPSQATYKKADGIVVIDQDACIGCGLCLPACPYHVRFVNTQTGKADKCDACVQRVAQGEA
PACVATCIGGSRLFGDLNDPLSEVSIALAQKTKQLPAVGVDTGPNLYYIND
>Thermoplasmata_archaeon_MCK4717960 171 bp
RYGLFIDLSRCIGCYSCVVACKNYHGIPDGRITIGEYPEVERWTFPLMCMQCEYPPCVSV
CRYNASYKTDNGIVTVDHEKCVGCELCTFACPYGVRVMRNEENVADSCDLCLERVIAGEE
PYCVQACPTDAMVFGDLDDPESEVSRSIRRE-TRPIKEKYRTKPKVLYANM
>Thermoproteus_sp_AZ2_KJR72950 171 bp
RLAFLWDQSKCVSCGACIASCNAANYSSPLWNWISERPMIQ-------CQHCERPPCVTV
CPTGASYK-DTGLVKINYDLCIGCRYCVVACPYQARWFDGVIWAPRKCEECQDRISRGMR
PVCVEVCPANARDFGDLDDPNSSISKRLAASRIKLL--NMGTEPK-YFVVV
>Thermoproteus_sp_JCHS_4_KUO88074 171 bp
RLAFLWDQSRCISCGACIAACNAANYGSVSWNWLGPRPMLQ-------CQHCENPPCVTV
CPTGASYR-DDGLVKINYDLCIGCRYCMVACPYDARWFNESMWAPVKCEECQARIAKGEQ
PVCVAVCPAGARGFGDLDDPGSSISRRLAESRVKLL--NMGTRPK-YFVVV
>Thermoproteus_sp_MBP1449245 171 bp
RLAFLWDQTSCISCGGCIAACNAANYGSYTWNWFSRRPMLQ-------CQHCENPPCVRV
CPTGASYK-DDGLVKINPALCIGCRYCMVACPYQARWLSPTSGLPQKCEECLARISQGLR
PVCVEVCPAGARDFGDLDDPNSSISRRLSSSRVRLL--DKGTKPK-YFVVV
>Thermoproteus_uzoniensis_WP_013680022 171 bp
RLAFLWDQSRCISCGACIAACNAANYGSVSWNWLAARPMLQ-------CQHCENPPCVTV
CPTGASYK-DDGLVKINYDLCIGCRYCMVACPYDARWFNESLWAPVKCEECQARLARGEQ
PVCVAVCPAGARDFGDLDNPSSSISRRLAESRVKLL--NMGTSPK-YFVVV
>Thermosulfurimonas_dismutans_HFC98080 171 bp
QWAMVIDLDRCVGCHACAVACRAEWRVPYRRNWVG--PERAFTFYPGLCNHCDHPVCVDV
CPVEATYKEPTGAVLIDKERCIGCGNCVEACPYRARYLNDEP-KADKCTFCYERVIRGEL
PACVKTCIADARIFGDLSDPNSEVSKLVSG--ARRLESKVKIGPNVYFMGK
>Thermosulfurimonas_sp_WP_297058301 171 bp
QWAMVIDLDRCVGCHACAVACRAEWRVPYRRNWVG--PERAFTFYPGLCNHCDHPVCVDV
CPVEATYKEPTGAVLIDKERCIGCGNCVEACPYRARYLNDEP-KADKCTFCYERVIRGEL
PACVKTCIADARIFGDLSDPNSEVSKLVSG--ARRLESKVKIGPNVYFMGK
>Thermosulfuriphilus_ammonigenes_WP_166032602 171 bp
KYYIYHDPSRCIGCLSCELSCNDWKGLP------QSNFQYGFAY--VSCFHCERPFCVEA
CPSAALIRRGDGTVIFREERCIGCRACLTACPW--Q-WNSVKGRIHKCDYCLERIDRGLE
PACVTRCPTRALHFMTAYLKRARWLE------------------ET--FGH
>Thermus_WP_011172609_DST 171 bp
RYAMAIDLSLCVGCAACAVACKMENEVPVFNLWIGEYPNLVVEFRPEQCLHCENPPCVPV
CPTGASYQTKDGLVLVDPKKCIACGACIAACPYDARYLHPA-GYVSKCTFCAHRLEKGKV
PACVETCPTYCRTFGDLEDPESPVAKALKAAEVDVLRPEQGTRPKLFYLNA
>Thermus_WP_015716906_DST 171 bp
KDAILFDASRCIGCKACQVACKQWNDLEKTEN--GSYPRLYFDFIRGSCMHCTHAPCVAS
CPTGAMAHREGGVVTVDEKTCIGCRSCVQACPY--H-FDEARGVVHKCTMCYDRISNGDQ
PACVKACPTDALTFGTYAMAEERVRV-LKRRALYVLHP--DLAVRAKFIVE
>Thermus_albus_WP_243027072_DST 171 bp
RYAMAIDLSLCVGCAACAVACKMENQVPVFNLWIGTYPDLVVEFRPEQCLHCENPPCVPV
CPTGASYQTQDGLVLVDPKKCIACGACVAACPYDARYLHPE-GYVSKCTFCAHRLERGRE
PACVETCPTLCRTFGDLDDPESPVSRALREAGVDVLRPELGTKPKLFYLNA
>Thermus_albus_WP_243027406_DST 171 bp
KDAILFDASRCIGCKACQVACKQWNDLENTKN--GSYPRLYFDFIRGSCMHCTHAPCVTA
CPTGAMAHREGGVVTVDEKTCIGCRSCVQACPY--H-FDEARGVVQKCTMCYDRISHGDQ
PACVKACPTDALTFGTYAMAEERVRV-LKRRALYVLHP--DLAVRAKFIVE
>Thermus_altitudinis_WP_243029592_DST 171 bp
KDAILFDASRCIGCKACQVACKQWNDLENTKN--GSYPKLYFDFIRVACMHCTNAPCVGA
CPVGAMAHREGGVVTVDERTCIGCRACVQACPY--H-FDEAHGVVQKCTMCYDRIAHGDR
PACVKACPTDALTFGSYAMAEERVRV-LKRRALYVLHP--DLAVRAKFLVE
>Thermus_arciformis_WP_093005738_DST 171 bp
RYAMAIDLSLCVGCAACAVACKMENEVPVYNLWIGTYPDLWVEFRPEQCLHCENPPCVPV
CPTGASYQTEEGLVLVDPRKCIACGACIAACPYDARYLHPA-GHVSKCTFCAHRIAQGRL
PACVETCPTLCRTFGDLDDPESPVSKALKEAGMDVLRPELGTRPKLFYLNA
>Thermus_brevis_WP_219759399_DST 171 bp
RYAMAIDLSLCVGCAACAVACKMENEVPVFNLWIGTYPDLAVEFRPEQCLHCENPPCVPV
CPTGASYQTQEGLVLVDPKKCIACGACVAACPYDARYLHPA-GYVSKCTFCAHRIEQGRL
PACVETCPTFCRTFGDLDDPESPVSRSLREAGVDVLRPELGTKPKLFYLNA
>Thermus_brockianus_WP_071677450_DST 171 bp
RYAMAIDLSLCVGCAACAVACKMENEVPAFNLWIGTFPDLTVEFRPEQCLHCENPPCVPV
CPTGASYQTPEGLVLVDPKKCIACGACVAACPYDARYLHPG-GYVSKCTFCAHRLAQGKV
PACVETCPTLCRTFGDLDDPNSPVSQALRQANVDVLRPEMHTRPKLFYLNA
>Thermus_caliditerrae_WP_038046285_DST 171 bp
NDAILFDASRCIGCKACQVACKQWNDLEHTRN--GGYPKLYFDFVRGACMHCTHAPCVAS
CPTGAMAHREGGVVTVDQSTCIGCRSCVRACPY--H-FDEERGVVQKCTMCYDRIANGDQ
PACVKACPTDALTFGRYALAQERVRV-LQRRALYVLHP--GLAVRAKFIVD
>Thermus_caliditerrae_WP_038047355_DST 171 bp
RYAMAIDLSLCVGCAACAVACKMENEVPVFNLWIGVYPDLLVEFRPEQCLHCENPPCVPV
CPTGASYQTQDGLVLVDPKKCIACGACIAACPYDARYLHPA-GYVSKCTFCAHRLEKGRL
PACVETCPTGCRAFGDLDDPESPVSQALKAADVDVLRPEQGTRPKLFYLNA
>Thermus_neutrinimicus_WP_243089738_DST 171 bp
RYAMAIDLSLCVGCAACAVACKMENEVPVFNLWIGTYPDLVVEFRPEQCLHCENPPCVPV
CPTGASYQTPEGLVLVDPRKCIACGACIAACPYDARYLHPG-GYVSKCTFCAHRIEQGRL
PACVETCPTLCRTFGDLEDPESPVSKALREAEVDVLRPELGTRPKLFYLNA
>Thermus_oshimai_WP_016329003_DST 171 bp
RYAMAIDLSLCVGCAACAVACKMENEVPVHRLWIGVFPDLTVEFRPEQCLHCANPPCVPV
CPTGASYQTKDGLVLVDPGKCIACGACVAACPYDARYLHPG-GYVDKCTFCAHRLEKGGV
PACVETCPTGCRAFGDLDDPESPVAKALKEAGVDVLRPELGTQPKLFYLNA
>Thermus_sp_MDM7325414_DST 171 bp
RYAMAIDLSLCVGCAACAVACKMENQVPVFNLWIGTYPDLVVEFRPEQCLHCENPPCVPV
CPTGASYQTQDGLVLVDPKKCIACGACVAACPYDARYLHPE-GYVSKCTFCAHRLERGRE
PACVETCPTLCRTFGDLDDPESPVSRALREAGVDVLRPELDTKPKLFYLNA
>Thermus_sp_PS18_WP_267262290_DST 171 bp
RYAMAIDLSLCVGCAACAVACKMENEVPVFNLWIGTYPDLVVEFRPEQCLHCENPPCVPV
CPTGASYQTQEGLVLVDPKKCIACGACIAACPYDARYLHPA-GYVSKCTFCAHRIEQGRL
PACVETCPTFCRTFGDLDDPESPVSRALREAGVDVLRPELGTKPKLFYLNA
>Thermus_tenuipuniceus_WP_105317898_DST 171 bp
NDAILFDASRCIGCKACQVACKQWNDLEKTEN--GSYPRLYFDFIRGSCMHCTHAPCVAS
CPTGAMAHREGGVVTVDEKTCIGCRFCVQACPY--H-FDEAKGVVHKCTMCYDRISNGDQ
PACVKACPTDALTFGTYALAEERLRV-LKRRALYVLHP--DLAVRAKFIVE
>Thermus_thermophilus_WP_244346451_DST 171 bp
RYAMAIDLSLCVGCAACAVACKMENEVPVFNLWIGTYPDLVVEFRPEQCLHCENPPCVPV
CPTGASYQTQEGLVLVDPKKCIACGACIAACPYDARYLHPS-GYVSKCTFCAHRIEQGRL
PACVETCPTFCRTFGDLDDPESPVSRALKEAGVDVLRPELGTKPKLFYLNA
>Thiobacillus_sp_MCD6707809 171 bp
RYAMVIDLRRCIGCDACMVACKAEFDVPVFRTWVGTYPNVRKHFMPRLCNHCEDPPCVRA
CPVGATYVVEGGFVLQRYERCIGCKACMASCPYNARFMLPKSSVVDKCTFCHHRVTQGLT
PACVQTCIGRARIFGDLNDPASEVSHLVSTLPTQVLRPEEGTKPHVFYIGL
>Thiobacillus_sp_MDO9387747 171 bp
RYAMVIDLRRCIGCDACMVACKAEFDVPVFRTWVGTYPNVRKHFMPRLCNHCEDPPCVRA
CPVGATYVVEGGFVLQRYERCIGCKACMASCPYNARFMLPKSSVVDKCTFCHHRVTQGLS
PACVQTCIGRARIFGDLNDPVSEVSHLVSTLPTQVLRPEEGTKPHVFYIGL
>Thiobacillus_sp_WP_296755195 171 bp
RYAMVIDLRRCIGCDACMVACKAEFDVPVFRTWVGTYPNVRKHFMPRLCNHCDDPPCVRS
CPVGATYKVEGGFVLQHYERCIGCKACMASCPYNARFMLPKSSVVDKCTFCHHRVTQGLS
PACVQTCIGRARIFGDINDPTSEVSRLVSTLPTQVLRPEEGTKPHVFYIGA
>Thiobacillus_sp_WP_312537198 171 bp
RYAMVIDLRRCIGCDACMVACKAEFDVPVFRTWVGTYPNVRKHFMPRLCNHCDDPPCVRA
CPVGATYKVEGGFVLQRYERCIGCKACMASCPYNARFMLPKSSVVDKCTFCHHRVTQGLS
PACVQTCIGRARIFGDLNDPASEVSHLVSTLPTQVLRPEEGTKPHVFYIGL
>Thiovulaceae_bacterium_MCW8837188 171 bp
QLGFLVDLHLCMGCKGCEIACKVENEVP--RLRVGTFPETKRTFTPLRCNHCENAPCERI
CPVSALHYLENGIVNIDKERCIGCAGCVMACPYGAIYIDPQTQTADKCTYCAHRVASSMM
PACVVACPVQANIFGDLDDPTSNISQYIGKNQVQVRKPEKGTNPHHFYTSG
>Thiovulaceae_bacterium_MCW8837504 171 bp
QYRFHFDATACVGCRCCEVACNEQNNNPADIKWRGEFPV--QMFNSMSCNHCIDPECLKG
CPTESYIKDKTGIVVHEDDTCIGCQYCTWNCPY----FHKERNIVTKCHMCHERLNVGQT
PACVQACPSLALFLGDIE--SPNWMALL-ASAIKTLREALGVKPSIEYLKR
>Thiovulaceae_bacterium_MCW9026460 171 bp
QYRFHFDATACVGCRCCEVACNEQNNNPADIKWRGEFPV--QMFNSMSCNHCIDPECLKG
CPTESYIKDKTGIVVHEDDTCIGCQYCTWNCPY----FHKERNIVTKCHMCHERLNVGQT
PACVQACPSLALFLGDIE--SPNWMALL-ASAIKTLREALGVKPSIEYLKR
>Tropicimonas_sp_IMCC6043_WP_129635892_pseudomonadota 171 bp
QYGMVIDVRRCIGCHACTVACKSEFDVPVNRSWVGVYPNVGRSFLPRLCNHCSEPPCVSV
CPTDATWKREDGIVVVDSGLCIGCKYCIQACPYDARFLNPVTNVADKCDFCIHRVSQGLT
PSCVNTCVGGARIFGDLGDPDSDISKLIARNQVTVLRGEMGTLPNVYYISA
>Trueperaceae_bacterium_MDZ7705625_DST 171 bp
RLGMVIDLNRCVGCHACTAVCKAENDVPVYRDWVGEYPY-RPHFLPKLCNQCDDPGCLRS
CPTGAIFMR-DGIVDLNHDLCIACRACNQGCPYGMTFMDPVRGTADKCNFCAHRVDEGLE
PACVDICPTNCRIFGDLDDPESNVSIALRENQDQVLRRELGLGPNVSYFGL
>Verrucomicrobiota_bacterium_RME95054_PVC 171 bp
RWAMLIDLRKCIGCQACTVACKFENNVPHFRTWVGTFPDVRRALLPRLCNHCERPSCIEV
CPAGATWQRDDGIVEIDHDLCWGCGSCVDACPYDARFIDPVTKTADKCTFCTQRVDEGLL
PACVESCVGGARQFGDLNDPDSPVSRALREEPVQVLKPATGNEPRVFYIGL
>Vicinamibacterales_bacterium_HJO17964_acidobacteriota 171 bp
RSAKLVDIGSCIGCKGCEVACKEWNDLKPTAN--GSYKDLQWLIKKDACLHCEEPGCLYA
CPPGAIVQYENGIVDINQDQCIGCQFCVTGCPF--R-FDKETKKVYKCNMCVDRVEAGLE
PACVKTCPTHAISWGSKSLAEHKVEL-LKRNPMYVVHL--RLDPTAHYLTI
>Vicinamibacterales_bacterium_MDE0829272_acidobacteriota 171 bp
RSSKLVDISKCIGCKGCEVACKEWNDLKQTTN--GSFKDLSWMIKKDACLHCEEPGCLFS
CPPGAIVQYQNGIVDFNQDNCIGCQYCVSGCPF--R-FDKETKTVAKCNMCIDRVESGLE
PACVKTCPTNAIEWGIKALAEKKVDR-LNRHAMYVVRL--SLHPTAHFLAV
>Vicinamibacterales_bacterium_MDP7690590_acidobacteriota 171 bp
RSSKLVDISKCIGCKGCEVACKEWNDLKQTSN--GSLKDLQWLIKKDACLHCEEPGCLFA
CPPGAIVQYQNGIVDFNQDQCIGCQYCVSGCPF--R-FDTQTKTVAKCNMCIDRVEAGLE
PACVKTCPTNAIEWGIKAQAEHKVET-LQRHAMYVVRL--SLHPVAHFLAV
>Vicinamibacteria_bacterium_MBP6703983_acidobacteriota 171 bp
RYAMVTDLRKCVGCEACTVACNAEWSVPFARTHVGTFPNLTSGFHVAQCNQCDRPPCADA
CPSGATSQGADGIVRVDKDLCIGCAFCVAACPYDARYINPATKKVDKCDFCLPRIERGEP
PACVATCTSHAKYFGDLEDRSSEVFRLVAE--AQRITSSVAVGPNVYYLGK
>Vicinamibacteria_bacterium_MBP9947709_acidobacteriota 171 bp
RYAMVTDLRKCVGCEACTVACNAEWSVPFARTHVGTFPNLTSGFHVAQCNQCDRPPCADA
CPSGATSQGADGIVRVDKDLCIGCAFCVAACPYDARYINPATKKVDKCDFCLPRIERGEP
PACVATCTAHAKYFGDLEDRGSEVFRLVAE--AQRITSSVAVGPNVYYLGK
>WP_003543906_BCL_DMC_n_Desulfotomaculum_nigrificans_DSM574_yeS 171 bp
KFILFQDEKKCISCRSCQVQCKVNKGLG------PKPIEVNYVF--LSCFHCDNPWCIAA
CPNGAIQKREDGVIFIDQDRCAGCKSCIMACPW--Q-WDARKGKAVKCDLCKDRIDAGLK
PACVTACPTNSLRLVRTDTKRVRFVR------------------EL--VA-
>WP_008871036_TDB_DNV_n_Desulfonatrospira_thiodismutans_ASO3-1_yES 171 bp
RYAMVIDLQRCGGCGACITGCKYENNLPEGVRWSGTFPNVRYYYRPTLCNHCENAPCVRG
CPTRALHKVEGGITAHDPNKCIGCRYCLVNCPYGVIYWNPEQGVVEKCHFCRHRVVNGEL
PWCVEVCPCDARIFGDLDDPDSLVNRVLGLFRAEKLRPELGTEPRVFYVRE
>WP_012545481_NSP_TDV_n4_Thermodesulfovibrio_yellowstonii 171 bp
RYVMVIDVEKCIGCMACVIACKKENNVPHFRTRVGEFPSLRMELRSELCNHCEEAPCIDA
CPTRASHRAKDGTVQIDRKKCIGCKACILACPYDARYSHPK-GYADKCSFCEHRLKEGKK
PACVETCLGKSRIFGDLEDSNSEVAELLRKYDSSVRLEFAGTRPRVFYIKK
>WP_013162656_TDB_DBB_s_Desulfurivibrio_alkaliphilus_AHT_2_Yes_1of4 171 bp
RWVMVVDPDKCIDCKACDVACKRENGMDVYRNWIGTYPYLKERFEPSQCQHCQNPPCVKV
CPTSASYQTEDGLVAIDYKRCIVCASCILACPYDARYKSPQTKVIDKCTFCAHRIAEGKL
PACVDTCPTKVRVFGDLNDPNSEVARLLATRHYRVLKPEQGTKPSLFYLS-
>WP_013163608_TDB_DBB_s_Desulfurivibrio_alkaliphilus_AHT_2_Yes_2of4 171 bp
RMARLIDITRCTACRGCQVSCKRWNQLPIGAF--GSYDDLAWHFRKATCMHCGDAGCLKA
CPNEALVQEENGTIRRIEENCIGCGHCVQFCPF--K-VDEVAQKMKKCTFCYDRISNGRE
PACAKTCVPRAIVYGTWALADERLAQ-ARLNSIYILAP--GLDPRLAFISR
>WP_013326562_CMP_SMN_n_Sulfurimonas_autotrophica_OK10_NO_2of3 171 bp
RYGMALDYKNCINCKACEVACKEENGVEKHRIWVGQWPLLSAAFLPSQCQHCDDAPCEEV
CPTHATYYDENGVVRVNADKCILCSYCMNACPYDARYVDDRTMTVDKCTFCSDRLARGET
TACQNTCPTKVRTFGDLDDPESEISELLRTREHFSLKSHLGTNPKLFYLT-
>WP_013327424_CMP_SMN_n_Sulfurimonas_autotrophica_OK10_NO_1of3 171 bp
QLGFLVDLHLCMGCKGCEIACKVENEVP--RLRVGTFPETKRTFTPLRCNHCENAPCERI
CPVSALHYIENGIVNIDKERCIGCAGCVMACPYGAIYIDPETQTADKCTYCAHRIASSMM
PACVVACPVEANIFGDLDDPASNISMYIQDHRVQVRKPEKGTNPHHFYVGA
>WP_013683430_EUA_AGC_n4_Archaeoglobus_veneficus_1of2 171 bp
YWGFVVDLTRCIGCGKCVQACRTENKVPFYRTWV---PKMGGYFVPKLCNQCENAPCVAV
CPVGATYMTDDGVVLVDYEKCIGCGYCVSACPYGARYLYPEDGKVDKCTWCYHRVVRGLE
PACVYVCPTKARVFGNVLDPNSDVRKYY-RLKLKQPRPKTGADPKLYYTG-
>WP_014126007_CRA_TPT_n4_Thermoproteus_tenax_1of3 171 bp
RLAFLWDQSRCISCGACIAACNAGNYKSISWNWISIRPMVQ-------CQQCENPPCVTV
CPTGASYK-DEGLVKINYRLCIGCRYCMVACPYQARWFDEEVWAPVKCEECLERISRGER
PICVAVCPANARDFGDIDDPNSSISRRLAESRVKLL--NVGTDPK-YYVVV
>WP_014792432_BCL_DSB_n4_Desulfitobacterium_dehalogenans_3of5 171 bp
RYGMVIDLRRCVGCHSCTVSCKMENNIPVYRSWVGIYPNVTRVKLPRLCNQCQDAPCQTV
CPVNATHKDEGGIIVIDPDKCIGCRYCIAACPYDARFLNPETGMAEKCDLCIGRIKAGLM
PACVSNCIAHARIFGDLNDPDSEITRLLAEHPTQVLRSELGTQPSVFYIGL
>WP_014793444_BCL_DSB_n4_Desulfitobacterium_dehalogenans_1of5 171 bp
HDTLLIDLDRCVGCMACTVACKIENRVDVFWNRVGQFPD-DMFFFPRQCMHCEDPLCIKV
CPTKATYK-ENGVVLVDHNKCYGCGYCIWACPYDAR-LNKEKGMVEKCMLCAHLTEKGEK
PVCVATCLGTCRIFGDINDPNSEISMYLAEHQAFQIHPEIGTKPSVIYLRP
>WP_014795819_BCL_DSB_n4_Desulfitobacterium_dehalogenans_2of5 171 bp
RYGMVIDLRKCVGCNACTVSCKIENNVPKYRTWVGTYPEVSRHRLPRLCNHCDNAPCKSA
CPVRATYRTEDGTILIDYERCIGCKYCMAACPYDARFVNPVRKTAEKCTFCYHRVQMGLL
PACVTTCVGGARIFGDLNDPDSLVSRLIANNPVQVLKPEMNTRPMIYYIGA
>WP_014809248_TDB_DML_n_Desulfomonile_tiedjei_DCB-1_yeS 171 bp
RYGMAIDTTKCVGCHSCRVACQNQQGLPQSFNWIGKFPSFAKEFVPLQCNQCEDAPCQRV
CPTGAVYTSPEGIVMVNKDRCVGCKYCMEACPYKVRIVD-HAGIVVKCWFCEDLVKNGGE
PACVTTCPTQVRIFGDLDDPSSKVSKFIAAHRAEPLRPDLNTRPKIFYKRS
>WP_015405007_TDB_DCP_s_Desulfocapsa_sulfexigens_SB164P1_DSM_10523_YES 171 bp
QYGMIIDLERCVGCHACTIACRAEWEVP--RNWVG--PTMASTYYPGLCNHCDKPPCVEE
CPADATWKDPDGSVQVDKDRCLGCGACADACPYGARYVNPDDGKVDKCTYCKPRVDQGLV
PACVQTCIADARIFGDLDDPNSAVSQYVKK--AKGLEVDGHIGPNSRYYGN
>WP_015725078_TDB_DBB_s_Desulfobulbus_propionicus_1pr3_DSM_2032_Yes 171 bp
QYGMIIDVDRCVGCHACVIACKAEWEVP--RNWVG--PSMAATYYPGLCNHCNEPPCVPV
CPADATWKDPNGTVQVDRERCIGCGACRDACPYNARYVDEDDGKVDKCTYCMPRVAEGLE
PACVQTCLARARIFGDLDDPNSEVAKYVAK--AVGLTSAVQIGPNGKYYGS
>WP_015947290_TDB_DBC_n_Desulfatibacillum_aliphaticivorans_DSM15576 171 bp
KYVLLQEAKKCIGCHACEVACKANKELP------PRLMEVSHIF--MPCYHCEKPWCIPA
CPTGAMQRRSDGIVYVDESLCVGCKACISACPW--Q-WYKAAGKVVKCDYCMDRIDQGLQ
PACVTVCITGCLHFGEAPVRRQHYAK------------------TL--AAA
>WP_018086588_BCL_DSO_n4_Desulfurispora_thermophila 171 bp
NYYLYHDSHKCISCHACEVQCKVNKGLP------PRPIAVNFVF--ISCFHCEQPWCVAA
CPNGAMRKRQDGIVYVDQNLCKGCKSCIMACPW--Q-WDARLGKVVKCDLCKDRLDKGEK
PACVQACPVDCLQLVAVDIKRIRYAR------------------DC--FPL
>WP_018126105_TDB_DVB_n_Pseudodesulfovibrio_oxyclinae_P1B_yES_1of4 171 bp
KLAMVIDASKCIDCKGCMVSCKVANGVPHWRNWI---PQFSIRFQPGGCMHCDKPTCVEA
CPTGATFKDKTGEVVIDKDLCIGCGNCIPACPYDARYRNPVSRKADKCNYCPERRAAGLE
PACVDTCPTKARVFGDINDPDSEASRLLRENKQVVVE-ATNTKPNMYYIGS
>WP_020588195_TDB_DBC_n_Desulfobacter_curvatus_AcRM3_yeS_3of3 171 bp
KFGMVIDLDKCTGCGACMVSCMSENNVPDSITWMGK-PE--IAYMPRPCQHCAHSPCVSV
CPATATDYGDTGIVSQIYTRCFGCRYCMGACPYHARFWDPENGVVEKCSFCYHRYVEDR-
TACTTACPAGAIVFGDLNNPAHKVHQIVKNPKFRLL--RLGTNTKVYYMSE
>WP_020589919_TDB_DBC_n_Desulfobacter_curvatus_AcRM3_yeS_1of3 171 bp
HYYLFQDTRKCIGCHTCEVMCKANKKLP------PKPIQVSFIF--MSCFHCENPWCVSA
CPTGAMQQRKDGIVFVDKDLCVGCKTCISACPW--Q-WNQETGKVEKCDLCMDRIDQGLA
PACVTDCTTGCLKFGKAHIRRERHAA------------------AV--TSF
>WP_022852594_TDB_TDT_n_Thermodesulfatator_atlanticus_AT1325_Yes_1of4 171 bp
QWAMVIDIRKCVGCHACTIACRAEWQVPYRRNWVG--PAKAHPFWPGLCNHCDNPVCVSV
CQADATYKHPTGAVLIDKEQCIGCGYCVDACPYHARYLNEEP-KADKCTFCFERVIRGEE
PACVKTCIADARIFGDLSDPKSEVYRLVKE--AKRLVSEVNIGPNVYYLGS
>WP_022853767_TDB_TDT_n_Thermodesulfatator_atlanticus_AT1325_Yes_2of4 171 bp
KYYIYHDPTRCIGCLACELSCMDWKGLP------EANFRSMFLY--NSCFHCERPFCVEA
CPTGALFKRSDGIVMFKSDLCIGCRACIMACPW--Q-WNSLEGKIHKCDYCVERIDEGLE
PACVTRCPMDALKFVRVKLKRARWLK------------------DT--FKH
>WP_026167427_TDB_DVB_n_Pseudodesulfovibrio_oxyclinae_P1B_yES_3of4 171 bp
KQAFRVDAERCIGCFTCAMACKSYYQQV------VIWYPLERAFLSLACNHCEDPACLNV
CP-VAYTKREDGVVVHHQEKCIGCGNCIRSCPY--K-YNPVEKRAEKCSFCHERLDAGLE
PACIMACPTEALQIVDLVTNEVQYPA----K-----PS--ILAPKV-----
>WP_027176088_TDB_DVB_n_Aminidesulfovibrio_aminophilus_ALA-3_yES 171 bp
-FAMVVDSSRCIDCKGCMASCKVANRVPHWRNWI---PDFRMHFQPGGCMHCDNPTCVAA
CPTGATFKDKTGEVIIDRSLCIGCGNCIPACPYGARYRHPELKVADKCDFCRERREHGLE
PACVDTCPTKARVFGDLDDPDSEVSRLLRENQVRLTA-GTDTKPNMYYLGG
>WP_028051478_BCL_TAB_n4_Carboxydothermus_ferrireducens_1of5 171 bp
RYGMVIDLRTCVGCQACSAACATENQTPKWRTRVGEYPNTGRHFVPTICMHCEEPACLTI
CPSQATFRDENGSILVNYDTCLGCKACMAACPYGARYVY-KVVHIDKCTFCFDRVERGLE
PACVSTCPAHARIFGDLDDPHSEVAKLVASGIAKPLRPDLNTKPKVFYIY-
>WP_028052253_BCL_TAB_n4_Carboxydothermus_ferrireducens_2of5 171 bp
KYAMVIDMTKCAACQACTVACEAEWGLPEKFTRLGSFPNVRREFLLIQCQHCDNAPCIEV
CPTGATYKREDGIVLVDDKRCAGCKYCMVACPYQARVIN-EKGVPEKCRFCYHRVEQGKK
PACVSTCIGEARYFGDLEDPNDEIHRIIQQKQAKPLRGDLGTKPSIYYVR-
>WP_028309746_BCL_DFI_n4_Desulfitibacter_alkalitolerans_1of3 171 bp
KFSMLIDPSRCTGCGACRIACQMQWQLPMAFNRLGSYPNVRQEIVPVQCQHCDNPPCLHV
CPTRATYKRSDGIVLVDHKKCIGCKYCMVACPYGVRTMD-EKHVPEKCKFCADYVVKGEK
PPCVSTCMNEVRVFGDVEDKNSRISSLLAKRSLYQLIPEKGTQPRIYYVKK
>WP_028318523_TDB_DBB_n_Desulfobulbus_elongatus_DSM2908_Yes 171 bp
QYGMIIDVDRCVGCHACVIACKAEWEVP--RNWVG--PAIAATYYPGLCNHCKTPSCVPV
CPAEATWKDPNGTVQVDRERCIGCGACRDACPYGARYVDEDDGKVDKCTYCMPRVAEGLE
PACVQTCLARARIFGDLDDPKSEVAQYVKK--AVGLTSAVQIGPNGMYYGS
>WP_028320529_TDB_DGL_n3_Desulfatiglans_anilini_Ani1_yeS_2of3 171 bp
SYGMVIDLDKCTGCGTCMVACSAENNVSRRLTWMGK-PE--VSYFPRPCMQCDHTPCVSV
CPATATEMDETGIVSQIYTRCIGCRYCMAACPYHARFWDPTRGVVEKCTFCHHRLAEDR-
TACTEACPAQAITFGDLNNPDHQVANLIKSPYFRLL--KLGTEPKVYYLSS
>WP_028572433_TDB_DNT_n_Desulfonatronum_thioautotrophicum_ASO4-1_yES_1of5 171 bp
KYFIKTNQNRCIDCRACEIHCQAKNELP------VRFINAMNMF--IPCFHCDPAWCILS
CPTGAMTRRQDGIVYVQTNLCVGCKACIQACPW--A-LNKDTKKAFKCDLCMDRLDQGLK
PACVSGCTAHALELLPAFKKTEATAV------------------GL--LLQ
>WP_028574663TDB_DNV_n_Desulfonatronovibrio_hydrogenovorans_DSM9292_YES 171 bp
KYCMVIDSSVCIDCKACMVSCKVQHNLPHWRNWI---PDFFVHFQPGGCMQCDNPTCVFA
CPSGATFKDETGIIHVNEDLCIGCGNCVKACPYGARYRHPTKRVPDKCDFCKQRLDMGLL
PACVDTCPTKARTFGDLNDPESEVARLVREHQVRITQ-PVDTKPNMFYLAQ
>WP_028582913_TDB_DBB_n_Desulfobulbus_mediterraneus_86FS1 171 bp
QYGMIIDIDRCVGCHACTIACKAEWEVP--RNWVG--PAMAYTYYPGLCNHCDQPSCVDV
CPADATWKDPNGTVQIDKERCIGCGACADACPYGARYINEDDGKADKCTYCMPRVAEGLQ
PSCVQTCLAGARIFGDLDDPKSEVARYVKR--AVGLSSAVQIGPNSRYFGS
>WP_028841161_TDB_TDB_n4_Thermodesulfobacterium_hveragerdense_1of3 171 bp
RKALLITPDLCVGCRGCQVACKSWNDLPETKN--GTHPDLQWLFVSHRCLHCGEPACVEI
CP-KALKKDETGIVYYDKNQCIGCQACQAACPF--R-YDK-NGKISKCHFCIDRVKAGLS
PACAKTCPTEAIKYGNRKEAKAE--------SVYALSP--NLNPKKKDIGL
>WP_031386314_TDB_DNT_n_Desulfonatronum_thiodismutans_MLF1_yES_1of2 171 bp
KWGMVIDLDRCTGCGACMVACQAENNIAYSLTWMKQ-PN--VAYMPRPCLQCGKPNCVPV
CPVIATDKNEGGIVSQVNARCIGCRYCMAACPYHARFQDPEKGVVEKCLFCHHRYIEGRD
PACVEMCPTGAMVFGDLENPEHKVHKLSKSPYFRLL--RLNTKPQVYYYSK
>WP_045212928_TDB_DNV_n_Desulfonatrovibrio_magnus_AHT22-yES_2of4 171 bp
KQGFFIDAKRCIGCFTCAMACKNLYHQE------VIWYDLERAFYSLACNHCENPTCSNV
CP-KAYYKRKDGIVVHEQDKCIGCGNCIRSCPY--R-HNPVLRKAEKCSFCWERIDSGLK
PACVLSCPVDALELIDLNPNVVQYPQ----R-----PS--RVTPTI-----
>WP_045222933_TDB_DNT_n_Desulfonatronum_thioautotrophicum_ASO4-1_yES_3of5 171 bp
KWGMVIDLDRCTGCGACMVACQAENNLAYSMTWMRQ-PN--VAYMPRPCLQCGKPNCVPV
CPVIATDKNEGGIVSMVNARCIGCRYCQAACPYHARFHDPEKGVVEKCLYCHHRFIEGRD
PACVEMCPTNAITFGDLANPEHKVHKLSKSPYFRLL--RLNTDPQLYYYSQ
>WP_051185102_TDB_DGL_n3_Desulfatiglans_anilini_Ani1_yeS_1of3 171 bp
RLGLLVDLSRCIGCFACVVGCKNWHGLPMGRMRLGAYPDVNRWLVPVSCMHCEHPPCAAV
CRFSACSRGEDGIVRVDSERCTGCALCTLACPYGARFVRPDTGKADGCDFCRDRLAEGEA
PLCVQACPGECLIFGDLDDEASEIRRRIEAT-AESLLKRYRTRPRVFYAGL
>WP_052507062_TDB_DNV_n_Desulfonatrovibrio_magnus_AHT22-yES_1of4 171 bp
KYCMVIDSSVCIDCKACMVSCKVQHKVPFWRNWI---PDFSMHFQPGGCMQCDNPTCVYA
CPSGATFKDDTGIIHVNEDLCIGCGNCVKACPYHARYRHPVKRVPDKCDFCRERLDMGLL
PACVDTCPTKARNFGDRNDPDSDVSRLLREQEVRIVR-PVDTEPNMFYLSS
>WP_052812741_TDB_DNT_n_Desulfonatronum_thioautotrophicum_ASO4-1_yES_2of5 171 bp
RYGMFIDLEKCVGCNACTVACIRENNTPIGYIDVAAY---DTHFQPMQCMHCEDPSCVPV
CPVQATYKRADGIVVQDLKRCIGCKYCMLACPYKVRHFNPSRGVVLKCTFCQHRIDAGNI
TACTEACPADARYFGDLNDPRSDVSRVIRRKGIQLL--EKLTRPQIYYGPP
>WP_054650384_TDB_DVB_n_Pseudodesulfovibrio_brasiliensis_LVform1_yeS_3of4 171 bp
DFVITFNQDRCINCYACETHCKAKNRVP------ARLISVLNMY--MTCFHCAKPWCVGA
CPTGAMMRR-DGIVYVDQDLCVGCKACIQACPW--Q-WDAVHGKAIKCDFCRDRIDRGDK
PACVEACCGHALEFKEVADKRRDYAE------------------KA--LLK
>WP_054652104_TDB_DVB_n_Pseudodesulfovibrio_brasiliensis_LVform1_yeS_1of4 171 bp
KQAFRVDAEKCIGCFTCAMACKSYYQQV------VIWYPLERAFFSLACNHCEDPACLNV
CP-VAYTKREDGVVVHHQEKCIGCGNCIRSCPY--K-YNPVEKRAEKCSFCHERLDAGLE
PACIMSCPTEALQLVDLETNEVQFPA----K-----PS--ILAPKV-----
>WP_067332616_CMP_SVC_n_Sulfurovum_riftiae_1812E_YeS_1of3 171 bp
KLGFLVDLNLCMGCKGCEVACKVENEVP--RLRVGTFPDTSRSFTPLRCNHCENAPCERI
CPVSALHYLENGIVNVDSARCIGCAGCMMACPYGAIYMDPETNTADKCTYCAHRIESGMM
PACVVVCPVQANIFGDVDDDTSHISQYIMEHQVQVRKPEKHTNPKHFYVGG
>WP_067618971_TDB_DIB_s_Dissulfuribacter_thermophilus_S69_YES 171 bp
QYAMVIDLDRCVGCHACAVACRAEWKVPYRRNWVG--PEKSYTFYPGLCNHCDNPVCVSV
CPADATFKEPTGIVLIDKERCLGCGSCVDACPYGARYLNEDP-KADKCTFCFERIALGEK
PACVKTCIADARIFGDLSDPNSEVSKLVKA--AKRLESVVKIGPNVYWKGK
>WP_068513989_TDB_TDB_s_Caldimicrobium_thiodismutans_TF1_YES_2of2 171 bp
EYVITQNQRKCIGCLACVVHCKVENNLP------PRFLPVYFVY--MNCFHCEDAFCVRA
CPTGAMTRRKDGIVYVRDELCIGCKSCMKACPW--Q-WNPETGKVFKCHLCMHRLDRGEK
PACVEGCTTSCLSFVLPRKTREQYAQ------------------KI--VEN
>WP_068540344_TDB_TDT_n_Thermodesulfatator_autotrophicus_S606_NO_3of5 171 bp
RYMIYLNTKRCIGCHACEVHCKTNKKLP------PILTHDEFYF--RSCYHCEDPYCISV
CPTGAMQKREDGIVFIEEEKCIGCMLCAGACPW--Q-FNPATGKAVKCDFCKDRIDQGLS
PACVSKCTTKALKFVEIA---------------------------------
>WP_068669175_TDB_TDB_s_Thermosulfurimonas_dismutans_S95_YES 171 bp
QWAMVIDLDRCVGCHACAVACRAEWQVPYRRNWVG--PERAFTFFPGLCNHCDRPVCVEV
CPADATYKEPTGAVLIDKERCLGCGNCVEACPYKARYLNDEP-KADKCTFCYERIIHGEI
PACVKTCIADARIFGDLGDPNSEVSKLVSG--ARRLESVVKIGPNVYFMGK
>WP_072696918_TDB_DVB_n3_Desulfovibrio_litoralis_STL6_yEs_3of3 171 bp
KWGMAIDLDKCTGCGACMVSCQAENNLARVLNWLEK-PD--IAYLPRPCQQCGGSPCVSV
CPVIATEKGEGGIVSQIYPRCIGCRYCMAACPFHARFFDPDKGVVEKCTFCHHRFVEGRD
TSCTEACPNNAIVFGDINNPEHKIHELVKNPNFRLL--KLGIETQVYYLSS
>WP_072697524_TDB_DVB_n3_Desulfovibrio_litoralis_STL6_yEs_2of3 171 bp
KYAFYMDSTKCMGCKACMIACKDAYNLP------VNYAEC-NVFLSVSCNHCNDPKCVAA
CPTGATHKNENGLVVIDASRCVGCKNCSWNCPY--Q-FNEEKQHMTKCDFCADRLAQNLA
PVCVLSCPARALDFGPT---IAKYGR-AN-----------PLSPNL--AVN
>WP_072771007_BCL_DSB_n4_Desulfitobacterium_chlororespirans_3of5 171 bp
RYGMVIDLRRCVGCHSCTVSCKMENNVPAYRSWVGIYPNVTRVKLPRLCNQCQDAPCQTV
CPVKATHKDEGGVIVVDPDKCIGCRYCIAACPYDARFLNKETGMAEKCDLCIGRIKAGLM
PACISNCIAHARIFGDLNHPDSEINRLLAEHPAQALRSDLGTRPSVFYIGL
>WP_072771468_BCL_DSB_n4_Desulfitobacterium_chlororespirans_1of5 171 bp
RYAMVIDTRKCTGCQSCTVACRVNNELPMIYNPVGKFPHVRMVHIPSLCMHCGNSPCVDA
CPTGASQQREDGIVWVEENKCVGCKACVMACPYGARLSNAQKGTVQKCDFCKDRVAQGKV
PWCVQTCHQKARIFGDIEDQDSEVFKLVNKTKAGRLLEELGTEPFVYYLY-
>WP_072772276_BCL_DSB_n4_Desulfitobacterium_chlororespirans_2of5 171 bp
RYGMVIDLRKCVGCNACTVSCKIENNVPKYRTWVGTYPQVSRHRLPRLCNHCDNAPCKSA
CPVQATYRTEDGTILIDYDRCIGCKYCMAACPYDARFVNPVRRTAEKCTFCYHRIQMGLL
PACVTTCVGGARIFGDLHDPNSLVSRLIANNPVQVLKPEMNTQPMIYYIGA
>WP_073031875_BCL_DSB_n_Desulfosporosinus_lacus_STP12_NO 171 bp
RMGFVIITSRCIDCDACMVACRSENDVPHTRNWVGQFPKVSEVFQPGNCMHCDNPPCVSV
CPTGASQKRSDGIVIVEDKKCIGCKYCLTACPYDARFSNSETGKADKCTLCLHRLEQGLE
PACVQTCLGKSRLAGDLNDPSSVVSMLIAQP-TRILLKEVGTGPNIYYIDE
>WP_073373269_TDB_DCP_s_Desulfofustis_glycolicus_PerGlyS_Yes_1of8 171 bp
QYAMVIDLRKCVGCGACALACKTENNTAQTHNWAGSFPNTGFRTLPVLCNHCSNAPCVEA
CPVEAMYKTADGITMHNDERCIGCRACQDACPYYGEYYNPQTNIVEKCIFCDHRIKNDEL
PYCVSACPSSARIFGDLDDAGSDVAKLLKQHQSFVLKEEEGTKPNVYYIRD
>WP_073373453_TDB_DCP_s_Desulfofustis_glycolicus_PerGlyS_Yes_3of8 171 bp
KMGMVIDLEKCIGCRSCMVACKQHNAQPPNTWWNHRHPPAKEYFLPVHCQHCENAPCEKV
CPVGATYHAEDGAVLIDFERCIGCRYCMSACPYGVRFWEPAGGVVEKCTFCAQYRDRGEL
PACVRGCPGKARFVGNLDDPDSEVSLMVKNRSGFSLLPEKGTKPTVFYL--
>WP_073375994_TDB_DCP_s_Desulfofustis_glycolicus_PerGlyS_Yes_6of8 171 bp
RKAILVTPELCIGCRACQVACKSWNQLSKTKN--GTYPDLRWLFLSRRCMHCEDAGCMTI
CPPGALYRTD-GAVAFDRDKCIGCKLCVNACPF--R-YDA-EDKVTKCHLCFDRIGAGME
PACTKTCPTGALKFGDRGAAKQE--------GIYAFEP--GMNPEIHYLAI
>WP_086032839_CMP_DRL_s_Desulfurella_amilsii_TR1_Yes_1of5 171 bp
NYAMVIVQDRCVDCKACEVACKAMWEVPNYRTKV----KM--IFMPILCNQCDNPPCVWV
CPTGASYKRKDGIVLVTPNMCIGCKACMEACPYDARYYN-EEGAVDKCTFCLPRLESGLE
PACVQTCVGGSRNFGDLNDPNSVVSKLLKETNYWVLKPD-GTFPNDFYISN
>WP_089272570_TDB_DVB_n_Humidesulfovibrio_mexicanus_Lup1_yES 171 bp
LYRIALNPNRCIGCKSCLVHCNIKNQLP------VSLKTLEFVY--QNCMQCDDPFCVKA
CPAGALTKREDGLVWLDEDACIGCKRCIDACPW--V-YVEGLDKVKKCDYCKDRVDQGLD
PACVTGCTAKALTFIRP----------------------------------
>WP_092116871_TDB_DNT_n_Desulfonatronum_thiosulfatophilum_ASO4-2_yES_1of3 171 bp
KYAMVVDSSVCIDCKGCMVSCKVQNNVPYWRNWI---PDFRTHFQPGGCMQCDVPTCVQA
CPSGATFKDATGIVHVNEALCIGCGNCIRSCPYGARFRHPERRVPNKCDFCSGRLDRGLL
PACVDTCPTKARVFGDLNDSESEVSRLLRDRPVRVTR-NIDTQPNMYYLTA
>WP_092118117_TDB_DNT_n_Desulfonatronum_thiosulfatophilum_ASO4-2_yES_3of3 171 bp
KWGMVIDLDSCTGCGACMVACQAENNIAYSLTWLKK-PD--VAYMPRPCLQCGHPNCVPV
CPVIATDKNEGGIVSQVNARCIGCRYCMAACPYHARFHDPEKGVVEKCLFCHHRFIEGRD
PACVEMCPTGAITFGDLENPEHRVHQLSKSPNFRLL--RLGTDPQVYYYSK
>WP_092122691_TDB_DNT_n_Desulfonatronum_thiosulfatophilum_ASO4-2_yES_2of3 171 bp
RYAMVIDLQQCTGCGGCIIACMNENNLPEGVRWSGRFPFVRYHYRPTLCNHCENAPCVRG
CPTRALHKAEGGITMHDPSKCIGCRYCMVNCPYGVIYWRPETGVVEKCTFCHHRVVNGQL
PYCVEACPANARIFGDLDDPRSKVNQLLGMFRAEQLRAELGTRPKVFYIRE
>WP_092221962_TDB_DCP_n_Desulforhopalus_singaporensis_DSM12130_yEs 171 bp
QYGMIIDLERCVGCHACTIACKAEWEVP--RNWVG--PSKAATYYPGLCNHCTEPVCVPE
CPADATWKDPDGTVQVDKNRCIGCGACADACPYNARYVNPDDGKVDKCTYCQPRLQAGLE
PACVQTCITGARIFGDLDDPNSEVAKYVKK--AKGLEAGGDLGPNSRYIGK
>WP_111955074_TDB_DBC_n_Desulfobacter_hydrogenophilus_AcRS1_yeS 171 bp
QYYLFQDTQKCIGCHTCEVACKANKKLP------PKPIQVSFIF--MSCFHCENPWCVSA
CPTGAMQQRKDGIVFVDQDLCVGCKTCISACPW--Q-WNQEIGKVEKCDFCMDRIDQGLA
PACVTSCTTGCLKFGKVQIRRERHAA------------------SV--TSF
>WP_123929427_BCL_AMF_n_Thermodesulfitimonas_autotrophica_SF97_NO_1of2 171 bp
IYYIHQDHDRCIGCHACEVHCKANKGLP------PRLIPTRFVF--MPCFHCEKPWCVAA
CPTGAMQRRKDGIVFVQDDLCVGCKACITACPW--Q-WNPETGKVVKCDYCKDRIDQGLE
PACVTKCTTHALKWIRALRKRERFVR------------------ES--YES
>WP_151899823_CMP_SMN_n_Sulfurimonas_hydrogeniphila_NW10_yeS_1of2 171 bp
QLGFLVDLHLCMGCKGCEIACKVENEVP--RLRVGTFPETKRTFTPLRCNHCENAPCERI
CPVSALHYIENGIVNIDKERCIGCAGCVMACPYGAIYIDPETQTADKCTYCAHRIASSMM
PACVVACPVEANIFGDLEDPASNISRYIQDHRVQVRKPEKGTNPHHYYVGA
>WP_151899885_CMP_SMN_n_Sulfurimonas_hydrogeniphila_NW10_yeS_2of2 171 bp
QYRFHFDAVACVGCRCCEVACNEQNNNPADIKWRGDFPA--QMLNSMSCNHCIDPECLTG
CPTESYIKAETGIVVHDDDTCIGCQYCTWNCPY----FHEERNIVTKCHMCHERLDVGES
PACVQACPALALFLGDFE--STNWMALL-ASAIKTLREALGVRPSIAYLQR
>WP_152183988_CMP_SMN_n_Sulfurimonas_indica_NW8N_NO_2of2 171 bp
QLGFLVDLHLCMGCKGCEIACKVENEVP--RLRVGTYPETKRTFTPLRCNHCENAPCERI
CPVSALHYIENGIVNIDKERCIGCAGCVMACPYGAIYIDPETQTADKCTYCAHRIASSMM
PACVVACPVEANIFGDLDDPTSNISRYIQDNRVQVRKPEKGTNPHHYYVGA
>WP_152184833_CMP_SMN_n_Sulfurimonas_indica_NW8N_NO_1of2 171 bp
QYRFHFDAVKCVGCRCCEVACNEQNNNPADIKWRGDFPV--QMLNSMSCNHCIDPECMKG
CPTNSYIK-DNGIVFHDDDVCIGCQYCTWNCPY----FHEERNIVTKCHMCHERLDEGQS
PACVQACPAFALFLGDVE--STNWMALL-ASAIKTLREALGVKPSIAYLQR
>WP_152300213_CMP_SMN_n_Sulfurimonas_xiamenensis_1-1N_NO 171 bp
RYGMALDYKSCINCKACETACKEENGILSHRIWVGQYPLLSNTFHPSQCQQCDNAPCEEV
CPTNATYYDDNGVVRVDVDKCILCSYCMNACPYDARYVDQRTMTVDKCNFCSDRLARGET
TACQATCPTKVRIFGDLDDPNSEISEVLRTREHYSLKTHLGTKPKLFYLI-
>WP_152307659_CMP_SMN_n_Sulfurimonas_lithotrophica_GYSZ-1_NO_1of2 171 bp
QYRFHFDATACVGCRCCEVACNEQNNNPSDIKWRGEFPV--QIFNSMSCNHCIDPECLKG
CPTNSYIKDKTGIVVHEDETCIGCQYCTWNCPY----FHEERNIVTKCHMCHERLDVGQT
PACVQACPSLALFLGDVE--SPNWMALL-ASAIKTLREALGIKPSITYLSR
>WP_152307792_CMP_SMN_n_Sulfurimonas_lithotrophica_GYSZ-1_NO_2of2 171 bp
QLGFLVDLHLCMGCKGCEIACKVENEVP--RLRVGTFPETKRTFTPLRCNHCENAPCERI
CPVSALHYLENGIVNIDKERCIGCAGCVMACPYGAIYIDPQTQTADKCTYCAHRVASSMM
PACVVACPVQANIFGDLDDPTSNISQYIGKNQVQVRKPEKGTNPHHYYTSG
>WP_163299370_TDB_DRH_n_Dissulfurirhabdus_thermomarina_SH388_Yes 171 bp
QYAMVIDLDRCVGCHACAIACRAEWKVPYRRNWVG--PEKSYTFFPGLCNHCDHPVCVDV
CPVDATYKDPTGAVLIAKERCIGCGACVEACPYHARYLDEEP-KADKCTFCYERLAHGEE
PACVKTCIADARIFGDLSDRNSRVYKLVKE--AKRLESVVKIGPNVYWKGK
>WP_166032266_TDB_TDB_n_Thermosulfuriphilus_ammonigenes_ST65_YES 171 bp
QYAMVIDLDRCVGCHACALACRAEWQVPYRRNWLG--PEKSYTFYPGLCNHCDAPACITV
CPVEATYKEPTGIVLIDKDRCIGCGACVEACPYGARYLNEEP-KADKCTFCIERIRHGEV
PACVKTCIADARIFGDLADKDSEVYKLVRK--AMRLTSEVNIGPNVYYIGQ
>WP_168719054_TDB_TDB_n_Thermosulfurimonas_marina_SU872_YES 171 bp
QWAMVIDLDRCVGCHACAVACRAEWQVPYRRNWVG--PERAFTFFPGLCNHCDQPVCVDV
CPVDATYKEPYGAVLIDKERCIGCGNCVAACPYRARYLNDEP-KADKCTFCYERIVHGEI
PACVKTCIADARIFGDLADPNSEVSKLVSG--ARRLESMVKIGPNVYFMGK
>WP_173064980PMD_SFC_n3_Sulfurimicrobium_lacus_skT11_1of3 171 bp
RYAMVIDLRRCIGCDGCMTACKAEFDVPVFRTWVGIYPNVRKHFMPRLCNHCDDPPCVRA
CPVGATYKVEGGFVLQHYDRCIGCKACMASCPYNARFMLPKSSVVDKCTFCHHRVTQGLA
PACVVTCIGRARIFGDLNDPASEVARLVSTLPTQVLRPEEGTKPHVFYIGL
>WP_173066271_SFC_n3_Sulfurimicrobium_lacus_skT11_2of3 171 bp
RYAMVIDLNTCVGCNACMAACSMENQTPAWRTYVGVAEQVRRRFFPRLCNHCDNPPCLTV
CPTGATYQRDDGIVLIDPERCMGCRACAMACPYDARYEV-TSPSMDKCSFCAHRVDKGQK
PACVETCVGSARQFGDLDNPSDPVAQLVASGVAQPLMPHLGTRPNVYYIDD
>WP_173067930_SFC_n3_Sulfurimicrobium_lacus_skT11_3of3 171 bp
RWGMLIDSGKCTGCDDCVSACGKENGF-TDSQWI---KDLNSHSLPMLCQHCEHPPCVDV
CPTGASFKRADGIVLVDRHICIGCRYCMMACPYKARFVHPDVGCVESCTLCVQRVDRGEQ
PACSDACAANAILFGDLNDPNSEIAKRIAASATQV-RADLDLNVGIRYQGI
>WP_193110408_CMP_SMN_n_Sulfurimonas_paralvinellae_GO25_NO_2of2 171 bp
QLGFLVDLHLCMGCKGCEIACKVENEVP--RLRVGTFPETKRTFTPLRCNHCENAPCERI
CPVSALHYIENGIVNIDKERCIGCAGCVMACPYGAIYIDPETQTADKCTYCAHRIASSMM
PACVVACPVEANIFGDLDDPTSNISKYIQDNRVQVRKPEKGTNPHHFYVGA
>WP_193111555_CMP_SMN_n_Sulfurimonas_paralvinellae_GO25_NO_1of2 171 bp
QYRFHFDAVACVGCRCCEVACNEQNNNPADIKWRGDFPA--QMLNSMSCNHCIDPECLRG
CPTESYIKAETGIVVHDDDTCIGCQYCTWNCPY----FHEERNIVTKCHMCHERLDKGQS
PACVQACPALALFLGDVE--KTNWMALL-ASAIKTLREVLGIKPSIAYLQR
>WP_199263186_TDB_DBB_n_Desulfobulbus_oligotrophicus_Prop6_yEs 171 bp
QYGMIIDVDKCVGCHACVIACKAEWEVP--RNWVG--PSLAATYYPGLCNHCEIPVCVPV
CPADATWKDPNGTVQVDRERCIGCGACAEACPYDARFIDEDDGKVDKCTYCMPRVAEGLE
PACVQTCLARARIFGDLDDPNSEVSQYVKK--AVGLTSAVQIGPHGLYYAS
>WP_203473636_NSP_DSP_n_Dissulfurispira_thermophila_T55J_YeS 171 bp
KYGMVIDLQKCVGCGACAIACKTENNTQQTFNWAGKFPDVKFTPMPVLCNHCSDAACVAA
CPVTAMHKHENGMTIHNMERCIGCRQCQRACPY--QYFNPRTGKVEKCMFCEHRVLNGEQ
PYCVASCPAKARIFGDLSDPNSEPSKLLKKHKAVQLKNEKGTQPNVYYIRS
>WP_221171713_TDB_TDB_n_Thermosulfurimonas_sp_F29_YeS 171 bp
QWAMVIDLDRCVGCHACAVACRAEWQVPYRRNWVG--PERAFTFFPGLCNHCDHPVCVDV
CPVEATYKEPTGAVLIDKERCIGCGNCVEACPYRARYLNDEP-KADKCTFCYERVTRGEL
PACVKTCIADARIFGDLSDPNSEVAKLVSG--ARRLESKVKIGPNVYFMGK
>WP_228856812_TDB_DBB_n_Desulfomarina_profundi_KT2_NO 171 bp
QYGMIIDLERCVGCHACTIACKAEWEVP--RNWVG--PEMASTYYPGLCNHCTDPVCVPE
CPADATWKDPDGTVQIDKSRCLGCGACADACPYNARYVNPDDGKADKCTYCKPRVEAGGI
PACVQTCIAGARIFGDLDDPNSEVSKYVKK--AKGIEPGGELGPNSRYYGK
>WP_237888111_TDB_ISD_n_Dissulfurimicrobium_hydrothermale_Sh68_YES 171 bp
QYAMVIDLNRCVGCHACALACRAEWQVPYHRNWVG--PDKSYTFWPGLCNHCDHPVCVGV
CPADATYKDPTGVVLIEKDRCIGCGNCVAACPYGARYLNEEP-KADKCTFCIERIAHGEI
PACVKTCIVDARIFGDLSDKKSEVYKLVEK--AKRLSSEVSIGPNIYYLGK
>WP_241497455_CMP_SVC_n_Sulfurovum_riftiae_1812E_YeS_2of3 171 bp
QYRFHFDATACVGCHCCEVACNEQNGNSADIKWRGEFPD--QLFNSMSCNHCIDPECLRG
CPTESYIK-DNGIVWHDDPSCIGCQYCTWNCPY----FNPDRGIVTKCHMCVDKLEAGQT
PACVQACPGLALFLGQLNLPQPTLMAIL-ASAWKTLREALGAKPSVYYYNR
>WP_242841746_BCL_DFI_n4_Desulfitibacter_alkalitolerans_2of3 171 bp
RYGMFIDLEKCIGCNACTMACIRENQMPITPNRVGPN---RPYYKPLLCMHCENPVCAHV
CPVKATYKRADGLVVQDNTKCIGCKYCMQACPYRVRMFNPKKGTVIKCTFCQHRIDGGKL
TACNEWCPTGARVFGDLNDPKSDVSRLIERNGIQLK--EKLTRPQIYYGLL
>WP_267928860_TDB_DBB_n_Desulfolithobacter_dissulfuricans_GF1_YeS 171 bp
QYGMIIDIDKCVGCHACTIACKAEWEVP--RNWVG--PAKAFTFYPGLCNHCDKPACVDV
CPADATWKDPNGTVQIDKTRCMGCGACADACPYGARYVNPDDGKADKCTYCMPRVAEGLQ
PACVQTCLAGARIFGDLTDPNSEVSKYVKK--AFGLTSNVQIGPNSRYYGS
>Wolinella_succinogenes_WP_011138836_campylobacterota 171 bp
RFGMVIDLRLCVGCQACTSACKSENRVPKFRTYVGSYPSVRKAFLPQLCNHCEAPSCVSV
CPTGATFKRTDGIVVVDNTICWGCGYCLNACPYDKRYFNPLTKVADKCTLCAHRVDAGLL
PACVESCVGGARIFGDLNDPHSAVSKLLQNAPASVLNPAQGTKPRVFYIGL
>Wolinella_succinogenes_WP_277641507_campylobacterota 171 bp
RFGMVIDLRLCVGCQACTSACKSENKVPKFRTYVGSYPSVRKAFLPQLCNHCEAPSCVSV
CPTGATFKRTDGVVVVDNTICWGCGYCLNACPYDKRYFNPLTKVADKCTLCAHRVDAGLL
PACVESCVGGARIFGDLNDPHSAVSKLLQNAPASVLNPAQGTKPRVFYIGL
>Zetaproteobacteria_bacterium_CG23_combo_of_CG06-09_8_20_14_all_54_7_PIP02523 171 bp
HYAMVIDLNTCVGCNACMAACAMENQTPKWRTYVGTSEMVMRRFFPRLCNHCDNPPCLTV
CPTGATYKRPDGIVMIDPDRCMGCRACAMACPYDARYEV-TSPGMDKCSFCAHRLDKGMK
PACVETCVGSARQFGDLDNPADPVAQMVMSGVAQPLMPHLGTRPNVYYIDD
>bacterium_MBU0720208 171 bp
QYRFHFDAVACVGCRCCEVACNEQNNNPADIKWRGVFPA--QLLNSMSCNHCIDPECLRG
CPTNSYIKAETGIVVHEDETCIGCQYCTWNCPY----YHDERNIVTKCHMCHEKLDVGQT
PACVQACPSFALFMGDVE--GANWMALL-ASVIKTLREALGVKPSVHYLQR
>bacterium_NCO59575 171 bp
SYGMVIDLDKCTGCGTCMVACAAENNLARSITWMGK-PY--VSYFPRPCMHCDHTPCVSV
CPATATETDHTGIVSQIYTRCIGCRYCMAACPYHARFWDPERGVVEKCTFCHHRLTEDR-
TACTEACPAQAITFGDLKNPEHKVSRLAKSPYFRLL--RLGTEPKVYYLST
>candidate_division_Zixibacteria_bacterium_HGW-Zixibacteria-1_PKK84336_FCB 171 bp
RWAMVIDTRICDGCTVCIEACHQTHNVPDEVKWIEHYPN-LETPVLVMCNHCDNPPCVRV
CPTQSTWRR-DGIVMMDMHRCIGCRYCVAACPYGSRFRDPKNGVVEKCNFCAERLATGLQ
PKCVEAC-QKALHFGDLEDPESEIRALLRENYIRR-KPNLGTSPEVYYIV-
>candidate_division_Zixibacteria_bacterium_MBD3233731_FCB 171 bp
RWAMVIDIKKCHGCTKCIDACHTVHNVPDEIKWIETYHE-RHLPVLVLCNHCDNPPCVRV
CPTKATFQRNDGIVAMDMHRCIGCRYCVAACPYGSRFREPEEGVVEKCNFCAERLVKGQI
PACVEAC-ENAMFFGDLDDPDSEVREILSSRFIRR-KPNLGTLPQIYYLL-
>candidate_division_Zixibacteria_bacterium_MBN1213603_FCB 171 bp
RWAMVIDLRKCEGCTACINACHLTHNVPDEVKWVEPFHE-KHAPTLVMCNHCDNPPCVRV
CPTQATFKRTDGVVMMDWHRCIGCRYCVVACPYGSRFRDPKKGVVEKCTFCEERLAKGLL
PACVEAC-PKALTFGDLENPESEVRALLKENYIRR-KPALGTQPEIYYII-
>candidate_division_Zixibacteria_bacterium_MCD6163768_FCB 171 bp
RWAMVVNLKKCEGCHDCIDACHNVHNVPDEVKWIDRFTE-KHSETLLFCNHCDNAPCVRV
CPTQATWQR-DGIVMMDMHRCIGCRYCLVACPYGSRFRDPKEGVVEKCNFCAERLAKGQM
PACVEAC-SGCLVFGDLEDPESEVRELLRSNFIRR-KPGLGTKPEVYYIV-
>candidate_division_Zixibacteria_bacterium_MCD6249161_FCB 171 bp
QYAMVIDLNRCVGCHACAIACKAEWGVPYHRSWLG--PAMSYTYFPGLCNHCDDPVCVPV
CEADATYKHPTGAVLIDHDRCIGCEMCVDACPYGARYMDYEP-KADKCTFCMERVEHGEV
PACVKTCLAGARIFGDLHDKKSEVYDLVNK--AIRLTSEVVIGPNVYYIGN
>candidate_division_Zixibacteria_bacterium_MCJ7578230_FCB 171 bp
EKAILLDMEKCIACRACQVACKQWNELPKTTFFAGGYIGLRWLFRSHRCMQCVDPACVKA
CPTKAMTRDNTGAIHVNRELCIGCGACREYCPF--V-IDTQAEKSTKCTFCFDRLGNGLT
PACAKVCPTNCLVFGDREMAHKAVER-LKKHPIFVLAL-PDLNPKVAKIRE
>candidate_division_Zixibacteria_bacterium_MCK4403919_FCB 171 bp
EKAMLLDMEKCIACRACQVACKQWNELPKTTFFAGGYIGLKWLFRVHRCMQCVDPACVKA
CPTKAMTHDNTGAIYVNRELCIGCGACREYCPF--V-IDTEAGKSTKCTFCFDRLPNGVE
PACSKACPTDCLVFGEREMAHKAKQR-LEKNPIYVLPL-PDLNPKVAKARE
>candidate_division_Zixibacteria_bacterium_MCK4427746_FCB 171 bp
EKALLLDMEKCIACRACQVACKQWNELPKTTFFAGGYIGLRWLFRVHRCMQCVDPACVKA
CPSKAMTHDNTGAIYVNRELCIGCGACREYCPF--V-IDTEAEKSTKCTFCFDRTGNGLE
PACAKACPTDCLVFGDREMAHKAVER-LKKRPVFVLPL-PDLDPRVGKVKD
>candidate_division_Zixibacteria_bacterium_MCK4462537_FCB 171 bp
RWAMVIDLRKCADCNDCVTACHTTHNVPDEVKWIESFHD-KHLPTLVLCNHCDNPPCVRV
CPTGATWKRKDGIVMMDWHRCIGCRYCVVACPYGARFRDPQKGVVEKCTFCEERLARGML
PACVEAC-KGAMHFGDLEDPHSNVRELLSKRYIRR-KPGLGTNPEVYYIV-
>candidate_division_Zixibacteria_bacterium_MDD5427355_FCB 171 bp
RWAMVINLKKCDGCTKCIDACHTVHNVPDEIKWIESFHE-KHAPTLVFCNHCDNPPCVRV
CPTQATWKREDGIVMMDWHRCIGCRYCVVACPYGSRFRDPKEGVVEKCTFCEERLARGLM
PACVEAC-PKAMVFGDLEDADSEVRELLRNNYIRR-KPSLGTMPEIYYII-
>candidate_division_Zixibacteria_bacterium_MDH4222033_FCB 171 bp
EKGILFDMEKCIACRACQVACKQWNELPQTTFFAGGYIGLRWLFRVQRCMHCVDPACVKA
CPEKAMTHLEQGIVYVNKELCIGCGACHEYCPW--Q-IDDNVGKSSKCTFCVDRVTNGLQ
PACAKACPTGAITFGDYELAQQAKER-LIKEPIYVLPI-PDLDPKVAKVKQ
>candidate_division_Zixibacteria_bacterium_NIN00202_FCB 171 bp
EKAMLLDMEKCIACRACQVACKQWNELPKTTFFAGGYIGLKWLFRVHRCMQCVDPACVKA
CPDKAMTRDKTGAIYVNRERCIGCGACREYCPF--V-IDTEVGKSTKCTFCFDRLAEGIE
PACAKACPTDCLVFGERDLAQKARQR-LTKKPVYVLPL-PDMSPKVARIRE
>candidate_division_Zixibacteria_bacterium_SM23_73_2_KPL02613_FCB 171 bp
EKGILFDMEKCIACRACQVACKQWNELPKTTFFAGGYIGLRWLFRVQRCFHCVDPACVKA
CPSKAMTHLDQGIVYVNKDLCIGCGACHEYCPW--Q-IDDTIGKSTKCTFCVDRVTNGLE
PACAKACTTGAITFGDYMMAQKASDR-LKKNPIYVLPL-PDLSPKVAKIKE
>candidate_division_Zixibacteria_bacterium_SM23_73_3_KPL00728_FCB 171 bp
EKAILLDMEKCIACRACQVACKQWNELPKTTFFAGGYIGLKWLFRVHRCMQCVDPACVKA
CPTKAMTFDNTGATHVNRELCIGCGACREYCPF--V-IDTEAGKSTKCTFCFDRLGDGIE
PACAKACPTDCLVFGERQMAHQAKEN-LEKHPIYVLPL-PDVSPKVAKMKE
>candidate_division_Zixibacteria_bacterium_UCB52793_FCB 171 bp
EKALLLDMEKCIACRACQVACKQWNELPKTTFFAGGYIGLRWLFRVHRCMQCVDPACVKA
CPSKAMTRDNTGAVHVNRERCIGCGACREYCPF--V-IDTEAGKSTKCTFCFDRQAEGIE
PACAKACPTDCQVFGDRKMAHHAHQR-LVKNPIYVLPL-PDVNPKVARMKE
>g1248_TDB_ISD_MOM_B35_Yes 171 bp
RWGFLINTYKCTGCGFCVKACKKENKVPVTRTWV---PAGKAFFVPKLCNQCQNPACVQV
CPVGATFQTEDGVVLVDRTWCIGCGYCIMACPYGVRFFHPVYKVAEKCTFCYHRITKGMK
SACVQACPFGARQIGDLKDPDDPVTRAILTQRVAVLKDEYGTKPQVFYIGL
>g2071_TDB_ISD_M19_Yes 171 bp
QYAMIIDLKRCVGCHACALACRAEWDIPYRRNWVG--PAKSFTAYPGLCNHCDKPACVPV
CPADATWKNPDGTVQIDKTRCLGCGACADACPYGARYVNTNKGIADKCTFCKPRVEAGLR
PACVQTCIADARIFGRLDEP--KIADYIKK--AIRLESKVQTGPNVYYYGQ
>g410_TDB_DVB_j2_Pseudodesulfovibrio_halophilus_SL8903 171 bp
DFVITFNQDRCINCYACETHCKAKNHVP------ARLISVLNMY--MTCFHCAQPWCVGA
CPTGAMMRR-DGIVYVDQDLCVGCKACIQACPW--Q-WDSLQGKVVKCDYCRDRIDRGQK
PACVDACCGHALEFKEAADARRSYAE------------------KA--LLK
>unclassified_Campylobacter_WP_169940815_campylobacterota 171 bp
RFGMVIDLTRCIGCQSCTMNCAMENDVPMFRTIVGKR--A-MASLPRLCNHCESPACIDM
CPTGASHQRSNGIVKINSSECIGCALCVEACPYHARYFNPTTLKADKCTFCDHRLRAGLL
PSCVETCVGGSRIMGDLNDPNSNIRKFLATHETMVIDSPKNTNPQVFYYGV
>unclassified_Carboxydocella_WP_079906202_bacillota 171 bp
KLSMFVDLTLCVGCRGCQTACKSWNQLPKTAY--SGLPDTQWFFFKRQCMHCTEAACIKA
CPENALSHTETGAVVRDYDKCIGCGYCAKYCPF--K-VDEGVQKMGKCTLCFDRVAEGLT
PACSKTCSPGAVQFGERSKAKARLEE-VKLEAFYLLAP--DLQPSVSALTR
>unclassified_Hydrogenobaculum_WP_015419508_aquificota 171 bp
KFAMVMDLRKCIGCQACTSACVIENDVPQYRTYVGTFPNVRKVFLPQLCNHCENPPCVPV
CPTGATYKRQDGIVVVDNTICWGCGYCVNACPYDKRFMNEKSHVADKCTFCAHRVDNGML
PACVESCVGGARIFGDLNDPNSEVSRLIRTYPVNVLRPEQGTIPNVFYINL
>unclassified_Lebetimonas_WP_024786707_campylobacterota 171 bp
HFVMVIDLRKCIGCQACTAACMVENQVPQHRTYVGEFPDVRKGFLPQLCNHCDEPSCVSV
CPTGATFKREDGIVVVDNTVCWGCGYCVEACPYDKRFINTETKVVDKCNFCAQRVDKGLL
PACVETCVGGARIFGDLNDKNSEVSKLFNTYSHDVLKPEQGNKPQVFYIGL
>unclassified_Sulfurospirillum_WP_037960436_campylobacterota 171 bp
RFGMVIDLRKCVGCQACTSACKSENRVPKFRTYVGTYPNVHKAFLPQLCNHCAEPSCVSV
CPTGATFARKDGIVVVDSEVCWGCGYCINACPYDKRYFNPITNVADKCTLCAHRVDHGLL
PACVESCVGGARVFGDFNDPHSAVSKLLSSFPTTVLKPASGTKPRVFYIAL
>unclassified_Thermodesulfovibrio_WP_068859715 171 bp
IYYIYQDHEKCIGCYACEVHCKTKNDLP------PRLIETRFVF--MPCFHCEDPWCVKA
CPTGAMQKRKDGIVFIEQSLCIGCKSCITACPW--Q-WNSETGRVVKCDYCKDRVDQGLK
PACVTKCTTKALRFISARLKRERFVK------------------DT--YES
>unclassified_Thermodesulfovibrio_WP_068861327_nitrospirota 171 bp
RKGLLITPDICIGCRGCQVACKEWNQLPKTKN--GTHPDLRWLFVSHRCMHCGEPACVQI
CP-GALIKDETGIVYYDKNKCIACHACKSACPF--R-YDQGKGKIAKCHMCIDRVRAKLT
PACAKTCPTGAIKYGDRKEAKAK--------KVFALAP--KLNPRIKYLA-
>uncultured_Adlercreutzia_sp_WP_295998667 171 bp
HYGMVIDLDKCTGCQACAVACKMENDVDVFWERVGKFPD-EMFYFPNQCMHCENPSCIDV
CPTKATYQ-EDGVVLVDANLCFGCQYCIWACPYEAR-LNPNTKTVEKCILCVHRLEQGEQ
PMCAYTCTTGCRIAGDLNDPESEISQVLAANEAYRVHPEFGNHPSVVYLLP
>uncultured_Bacillus_sp_WP_295971419 171 bp
RYIMVIDLDRCVGCQACTVACKEENHVDVFWNRV------NMFYFPKQCMHCDEPLCVEV
CPTKATYK-DNGVVLVDHDKCYGCGYCTWACPYGAR-LNPNKGMVEKCIMCVHLLEQGKK
PACVSTCIGNCRMVGDINDSNSEVSLYLAQHAVMKIHDDIGTKPSTVYLKP
>uncultured_Desulfatiglans_sp_VBB41896 171 bp
SYGMVIDLDKCTGCGTCMVACSAENNVSRRLTWMGK-PE--VSYFPRPCMQCDHTPCVSV
CPATATEMDETGIVSQIYTRCIGCRYCMAACPYHARFWDPTRGVVEKCTFCHHRLAEDR-
TACAEACPAQAITFGDLNNPDHQVAKLIKSPYFRLL--KLGTEPKVYYLSS
>uncultured_Desulfobacter_sp_WP_289020431 171 bp
KFGMVIDLDKCTGCGACMVSCMSENNVPLSITWMGK-PE--IVYLPRPCQHCGHSPCVSV
CPATATDYGDTGIVSQIYTRCFGCRYCMGACPYHARFWDPENGVVEKCSFCYHRYVEDR-
TACTTACPAGAIVFGDLNNPAHKVHQIVKNPKFRLL--RLGTNPKVYYMSD
>uncultured_Desulfobulbus_sp_WP_297952410 171 bp
QYGMVIDVDRCVGCHACVIACKAEWEVP--RNWVG--PSIASTYYPGLCNHCAEPPCVPV
CPAEATWKDPNGTVQIDRERCIGCGACRDACPYNARYIDEDDGKADKCTYCMPRVAEGLE
PACVQTCLARARIFGDLDDPKSEIAQYVKK--AVGLTSAVQIGPHGLYFAS
>uncultured_Meiothermus_sp_WP_299430454_DST 171 bp
RLAMLIDLKACVGCAACSVACKMENEVPGSRLWIGTFPNLTVEYRPEQCAHCENPPCVPV
CPTGATYQNEEGLVLVDYHKCIACSACVAACPYDARFISKA-GYVEKCTFCAHRLARNEE
PACVTTCPTYARVFGDLDDPDSDINKAIQAAGGHVLRPELGLKPKVIYVNP
>uncultured_archaeon_VVB92478 171 bp
YWGYVIDTRKCIGCGRCANACKLENDVPVYRTWV---PNGKAFYVPKICNHCENPPCVQV
CPVGATYATNDGVVLVDYDYCIGCRYCIQGCPYGARYFNSKKGTADKCTWCYHRITKGLL
PACVQACPVGARVFGDMKDPDSDVNKILDKERINVLKPDLGTKPKVYYVGL
>contig_2_663_TDB_DBB_MOM_B35_Yes_1of2 171 bp
QYGMIINLDRCVGCHACAVACRAEWQVPYRRNWVG--PANSFTFYPGLCNHCDSPACVPV
CPADATWKDPNGTVQIDQSRCLGCGACRDACPYGARYVNTNEGIADKCTFCMPRVEKGLA
PACVQTCITDARIFGVVNDPKSEVAAYIRK--ARRLESAVRIGPNVYYFGK
>WP_059176424_NSP_TDV_ni_Thermodesulfovibrio_aggregans 171 bp
KYVMVIDVERCIGCMACVIACKKENNVAYFRTRVGEFPYLKMELRSELCNHCENAPCIDA
CPTRASHRAKDGTVQIDKKKCIGCKACILACPYDARYSTPE-GVADKCTFCEHRIKEGKK
PACVETCLGKSRIFGDLDDPNSEVSQLLKKHDAAVRLEFAGTKPRVFYINK
>WP_028844782_NSP_TDV_ni_Thermodesulfovibrio_thiophilus 171 bp
KYVMVIDVERCIGCMACVIACKKENNIPYFRTRVGEFPNLRMELRSELCNHCENAPCIDA
CPTRASHRAKDGTVQIDRKKCVGCKACILACPYDARYSHPD-GFADKCTFCDHRIKEGRD
PACVETCLGKSRIFGDLDDPKSEVFQILKKHDSSVRLEFAGTNPRVFYIKK
>WOE71883_CMP_HGM_c_Hydrogenimonas_thermophila 171 bp
KLGFLVDLALCMGCKGCEVSCKVENEVP--RLRVGTFPETKRTFTPLRCNHCENAPCERI
CPVSALHYLENGIVNVDKERCIGCAGCVMACPYGAIYIDPETNTADKCTYCAHRVAGGMM
PACVVACPVEANIFGDLDDPTSNISRYIMEHQVKVRKPEKNTHPKHFYTSG
>SDC97696_CMP_DRL_c_Desulfurella_multipotens_1of2 171 bp
NYAMVIVQDRCVNCKACEVACKAMWEVPNYRTKV----KM--TFMPILCNQCDNPPCVWV
CPTGASYKRKDGIVLVTPNMCIGCKACMEACPYDARYYN-EEGAVDKCTFCLPRLESGLE
PACVQTCVGGSRNFGDLNDPNSIVSKLLKETNYWVLKPD-GTFPNDFYISN
>SDC75231_CMP_DRL_c_Desulfurella_multipotens_2of2 171 bp
NYAMVIVQDRCIGCKACEVACKTTWHIPDYRTKV----KM--NWLPILCNQCDNPPCVWV
CPTGASYKRKDGIVLVDFDKCIGCKACMEACPYDARYYN-EESSVDKCTFCLPRLEKGLP
PACVEACPMHARNFGDLNDKESIVSRLLKETSYHVLKQD-GTLPNVYYTQD
>AEA33406_CMP_HPP_c_Hippea_maritima_DSM_10411 171 bp
RYGMVMDVSSCLGCRACMAACSQWNQTPKWRTRVGKFPNVRKVFFPTICMHCENPPCHSV
CPTGATYINKDGIVLIDYDLCLGCGYCIEACPYDARYEY-HQVHIDKCTFCVDRLEEGLE
PSCAATCVGHARIFGDLDDPNSEVAKLVNSGKAKPLGEYMGAKPKVYYIK-
>WP_345986528_CMP_SMN_Sulfurimonas_sp_HSL1-2_YeS 171 bp
QLGFLVDLHLCMGCKGCEIACKVENQVP--RLRVGTFPETKRTFTPLRCNHCHNAPCERI
CPVSALHYIDNGIVNIDKERCIGCAGCVMACPYGAIYIDPETQTADKCTYCAHRIASSLM
PACVVACPVEANIFGDLDDPTSNISKYIQNHQVQVRKPEKGTDPHHYYVGG
>WP_345971230_CMP_SMN_Sulfurimonas_sp_HSL1-6_YeS 171 bp
QLGFLVDLHLCMGCKGCEIACKVENQVP--RLRVGTFPETKRTFTPLRCNHCHNAPCERI
CPVSALHYIDNGIVNIDKERCIGCAGCVMACPYGAIYIDPETQTADKCTYCAHRIASSLM
PACVVACPVEANIFGDLDDPTSNISKYIQNHQVQVRKPEKGTDPHHYYVGG
>WP_345979242_CMP_SMN_Sulfurimonas_sp_HSL3-2_YeS 171 bp
QLGFLVDLHLCMGCKGCEIACKVENEVP--RLRVGMYPETKRTFTPLRCNHCANAPCERI
CPVSALHYIDNGIVNIDKERCIGCAGCIMACPYGAIYIDPETQTADKCTYCAHRIASSMM
PACVVACPVEANIFGDLDDPTSNISKYIQDHRTRVRKPEKGTDPHHYYVGG
>WP_345977266_CMP_SMN_Sulfurimonas_sp_HSL3-7_YeS 171 bp
KLGFLVDLHLCMGCKGCEIACKVENEVP--RLRVGTFPETKRTFTPLRCNHCENAPCERI
CPVSALHYIENGIVNIDKERCIGCAGCVMACPYGAIYIDPETQTADKCTYCAHRIASSMM
PACVVACPVEANIFGDIEDPTSNISKYIMQHNVQVRKPEKGTNPHHYYVGG
>WP_193114106_CMP_SMN_Sulfurimonas_marina_B2_yeS 171 bp
QLGFLVDLHLCMGCKGCEIACKVENEVP--RLRVGTFPETKRTFTPLRCNHCENAPCERI
CPVSALHYLENGIVNIDKERCIGCAGCVMACPYGAIYIDPQTQTADKCTYCAHRIASSMM
PACVVACPVQANIFGDLDDPTSNISKYIQTHQVQVRKPEKGTNPHHYYTGG
>WP_193150286_CMP_SMN_Sulfurimonas_sediminis_S2-6 171 bp
QLGFLVDLHLCMGCKGCEIACKVENEVP--RLRVGTFPETKRTFTPLRCNHCENAPCERI
CPVSALHYIDNGIVNIDKERCIGCAGCVMACPYGAIYIDPETQTADKCTYCAHRIASSMM
PACVVACPVEANIFGDLEDPASNISRYIQDHRVQVRKPEKGTNPHHYYVGA
>WP_226066047_CMP_SMN_Sulfurimonas_sp_SWIR-19 171 bp
QLGFLVDLHLCMGCKGCEIACKVENEVP--RLRVGTFPETKRTFTPLRCNHCENAPCERI
CPVSALHYIDNGIVNIDKERCIGCAGCVMACPYGAIYIDPETQTADKCTYCAHRIASSMM
PACVVACPVEANIFGDLEDPSSNISKYIQEHRVQVRKPEKGTNPHHYYVGA
>WP_229937633_CMP_SVC_Sulfurovum_sp_HSL1-3_ST1-3_YeS 171 bp
KLGFLVDLNLCMGCKGCEIACKVENEVP--RLRVGTFPDTSRSFTPLRCNHCENAPCERI
CPVSALHYLENGIVNVDSNRCIGCAGCMMACPYGAIYMDPETNTADKCTYCAHRIESGMM
PACVVVCPVEANIFGDVEDDHSHISQYIMAHQVQVRKPEKHTDPKHYYVGG
>WP_197548138_CMP_SVC_Sulfurovum_indicum_ST-419 171 bp
KLGFLVDLNLCMGCKGCEIACKVENEVP--RLRVGTFPDTSRSFTPLRCNHCESAPCERI
CPVSALHYLENGIVNVDSDRCIGCAGCMMACPYGAIYMDPETNTADKCTYCAHRIESGMM
PACVVACPVEANIFGDVEDDTSHISQYIMAHQVQVRKPEKHTNPKHYYVGG
>WP_307633794_TDB_TVB_Thiovibrio_frasassiensis_RS19-109_YeS 171 bp
QYGMIIDLEKCVGCHACAIACRAEWEVPRRRNWVG--PTKASTYYPGLCNHCDKPACVDV
CPADATWKDPNGTVQIDKERCLGCGACADACPYSARYVNE--PKADKCTFCVERVAEGLE
PACVQTCLARARIFGDLNDPNSEVAKYVKK--AAKLESKVKIGPNVRYYGN
>HSL3-1_989_CMP_SMN_Sulfurimonas_sp_HSL3-1_YeS 171 bp
QLGFLVDLHLCMGCKGCEIACKVENQVP--RLRVGTFPETKRTFTPLRCNHCHNAPCERI
CPVSALHYIDNGIVNIDKERCIGCAGCVMACPYGAIYIDPETQTADKCTYCAHRIASSLM
PACVVACPVEANIFGDLDDPTSNISKYIQNHQVQVRKPEKGTDPHHYYVGG
>ST-25_1030_CMP_SMN_Sulfurimonas_sp_ST-25_YeS 171 bp
QLGFLVDLHLCMGCKGCEIACKVENQVP--RLRVGTFPETKRTFTPLRCNHCHNAPCERI
CPVSALHYIDNGIVNIDKERCIGCAGCVMACPYGAIYIDPETQTADKCTYCAHRIASSLM
PACVVACPVEANIFGDLDDPTSNISKYIQNHQVQVRKPEKGTDPHHYYVGG
>ST-27_1732_CMP_SMN_Sulfurimonas_sp_ST-27_YeS 171 bp
QLGFLVDLHLCMGCKGCEIACKVENEVP--RLRVGTFPETKRTFTPLRCNHCENAPCERI
CPVSALHYIENGIVNIDKERCIGCAGCVMACPYGAIYIDPETQTADKCTYCAHRIASSMM
PACVVACPVEANIFGDLEDPASNISRYIQDHRVQVRKPEKGTNPHHYYVGA
>NODE_4_length_155647_cov_86_497306_116_CMP_SMN_Sulfurimonas_sp_ST-367_YeS 171 bp
QLGFLVDLHLCMGCKGCEIACKVENEVP--RLRVGTFPETKRTFTPLRCNHCENAPCERI
CPVSALHYIENGIVNIDKERCIGCAGCVMACPYGAIYIDPETQTADKCTYCAHRIASSMM
PACVVACPVEANIFGDLEDPASNISRYIQDHRVQVRKPEKGTNPHHYYVGA
>fig_6666666_717996_peg_1851_1_CMP_SMN_Sulfurimonas_sp_ST-79_YeS 171 bp
QLGFLVDLHLCMGCKGCEIACKVENEVP--RLRVGTYPETKRTFTPLRCNHCENAPCERI
CPVSALHYIENGIVNIDKERCIGCAGCVMACPYGAIYIDPETQTADKCTYCAHRIASSMM
PACVVACPVEANIFGDLDDPTSNISRYIQDNRVQVRKPEKGTNPHHYYVGA
>ST-21_1644_CMP_SVC_Sulfurovum_sp_ST-21_YeS 171 bp
KLGFLVDLNLCMGCKGCEIACKVENEVP--RLRVGTFPDTSRSFTPLRCNHCESAPCERI
CPVSALHYLENGIVNVDSDRCIGCAGCMMACPYGAIYMDPETNTADKCTYCAHRIESGMM
PACVVACPVEANIFGDVEDDTSHISQYIMAHQVQVRKPEKHTNPKHYYVGG
>ST-29_chromosome_1676_CMP_SVC_Sulfurovum_sp_ST-29_YeS 171 bp
KLGFLVDLNLCMGCKGCEIACKVENEVP--RLRVGTFPDTSRSFTPLRCNHCESAPCERI
CPVSALHYLENGIVNVDSDRCIGCAGCMMACPYGAIYMDPETNTADKCTYCAHRIESGMM
PACVVACPVEANIFGDVEDDTSHISQYIMAHQVQVRKPEKHTNPKHYYVGG
