# Supplementary material for: Sulfur disproportionation occurs globally across anoxic habitats and has multiple mechanisms of independent evolutionary origin
Source: ISME J. 2026 Mar 2;20(1):wrag042. doi: 10.1093/ismejo/wrag042 (PMC12998232; doi:10.1093/ismejo/wrag042)
Supplement: Sup_File_4_raw_trees_wrag042 [file sup_file_4_raw_trees_wrag042.zip › SupFile4_raw_trees/SupFile3b_trees/dsre_iqtreeC60SH.tre]

(2514921521_A316_01403_TDB_DCP_j_Desulfocapsa_thiozymogenes_Bra2_YES:0.0132778326,(((((((((((((((((Acidobacteriota_bacterium_MCG6923323:0.1793179066,Acidobacteriota_bacterium_MCG6925414:0.1619271771)91.6:0.2661666204,Acidobacteriota_bacterium_MDH3815720:0.7500036846)98:0.6034516743,(Desulfobacteraceae_bacterium_MCF8036837:0.0339992743,Desulfobacterales_bacterium_MBS3756389:0.0499330492)62.6:0.0780671399)85.7:0.1182748662,Desulfobacterales_bacterium_MCU0598730:0.0740392582)84.3:0.0880675521,(Desulfobacteraceae_bacterium_MBC2714365:0.0575693728,Desulfobacteraceae_bacterium_RJP87795:0.0539300901)82.9:0.0509750932)0:0.0000025756,(((Nitrospiraceae_bacterium_HBR21427:0.0189094419,Nitrospirae_bacterium_GWF2_44_13_OGW30557:0.0886154498)93.6:0.2159091637,((((Nitrospiraceae_bacterium_UCE79231:0.2211662553,Nitrospirota_bacterium_MBI4699138:0.2109802940)85.1:0.0992687506,Nitrospirae_bacterium_RBG_16_43_8_OGW56400:0.2437928092)73.9:0.0385247287,((Nitrospirota_bacterium_HEB75597:0.1989604209,(Nitrospirota_bacterium_MBI5076124:0.0889670453,Nitrospirota_bacterium_MBI5634074:0.0871696132)100:0.6560997167)53.1:0.0400881052,(Nitrospirota_bacterium_HHN65092:0.4545086925,Nitrospirota_bacterium_NOY65128:0.2815336311)37.1:0.0564884554)96:0.1853951539)0:0.0061276516,Nitrospirota_bacterium_MBI5042957:0.2479414467)80.6:0.0863288476)84.8:0.1445851806,(Nitrospirota_bacterium_MBI5049389:0.5694980509,WP_203472009_Dissulfurispira_thermophila:1.0724552088)61.5:0.0941533789)100:1.9825526171)88.5:0.1920057377,(((((Desulfonatronospira_sp_WP_291318670:0.0111722667,WP_008871196_TDB_DNV_n_Desulfonatrospira_thiodismutans_ASO31_yES:0.0000022686)93.4:0.1176385527,(Desulfovibrionales_bacterium_TVQ95322:0.0114919699,WP_045218313_TDB_DNT_n_Desulfonatronum_thioautotrophicum_ASO41_yES:0.0812879621)89.5:0.0968300368)98.7:0.1990153591,Desulfonatronovibrio_sp_MSAO_Bac4_RQD67068:0.1440724152)73.5:0.0198561379,WP_045214684_TDB_DNV_n_Desulfonatrovibrio_magnus_AHT22yES:0.1780197820)66.1:0.0238259745,WP_035244011_TDB_DNV_n_Desulfonatronovibrio_hydrogenovorans_DSM9292_YES:0.2928818741)95.8:0.1352589123)0:0.0000020956,((((Acidobacteriota_bacterium_MCK5375902:0.0702535743,(Acidobacteriota_bacterium_MDH3816235:0.0352220567,(Candidatus_Sulfomarinibacter_kjeldsenii_MBD3852532:0.0000010000,Candidatus_Sulfomarinibacter_kjeldsenii_MBD3856728:0.0113156185)0:0.0000010000)61.8:0.0181561611)93.8:0.1483967886,Candidatus_Sulfomarinibacter_sp_MAG_AM1_MBD3872397:0.1347506801)100:0.3266815413,((((Deltaproteobacteria_bacterium_MBW1827031:0.0175719033,Deltaproteobacteria_bacterium_MBW2670857:0.0326403043)97.6:0.1001806930,Deltaproteobacteria_bacterium_MBW2490672:0.0462439362)8.4:0.0178119744,Desulfobacterales_bacterium_MBL7179649:0.1187689059)80.8:0.0452710645,Desulfobacteraceae_bacterium_MDH4204076:0.0761394863)87:0.0825049893)81.8:0.0478540856,(Deltaproteobacteria_bacterium_MBW1649973:0.2542361567,Deltaproteobacteria_bacterium_UCH21453:0.3742455793)0:0.0000027354)74.1:0.0475518165)94.9:0.3499849643,(((((((Deltaproteobacteria_bacterium_MBW2021936:0.0453439167,Desulfobacterales_bacterium_HDG96919:0.1173058809)96.4:0.1421660401,((WP_028321837_TDB_DGL_n3_Desulfatiglans_anilini_Ani1_yeS:0.0242919222,uncultured_Desulfatiglans_sp_WP_296996121:0.0000010000)97.9:0.1586388903,bacterium_NCO58917:0.1971438302)6.9:0.0164823814)91.2:0.0680085950,Nitrospira_bacterium_SG8_3_KPK17962:0.5646536225)0:0.0000028696,Deltaproteobacteria_bacterium_RLB15986:0.0833500144)80.5:0.0669417485,(Desulfobacteraceae_bacterium_MBL7203487:0.0645191461,Desulfobacteraceae_bacterium_MCJ7685835:0.0715999482)92.4:0.0958280373)69.1:0.0257383078,(Desulfobacteraceae_bacterium_NQU13313:0.1488332846,(Desulfobacterales_bacterium_MBC8418204:0.1153133038,Nitrospira_bacterium_SG8_3_KPK14372:0.1462366295)80:0.0316842155)79.9:0.0410112357)93.4:0.2635524008,Nitrospira_bacterium_SG8_3_KPK24733:1.0119984395)77.4:0.1633447913)99.9:1.3340777852,(((((((((Deltaproteobacteria_bacterium_MBT8360884:0.0422785237,Deltaproteobacteria_bacterium_MBT8361599:0.0000010000)99.8:0.1670637021,(Desulfofustis_limnaeus_WP_284152409:0.0000024358,(Desulfofustis_sp_MBE0585340:0.0336648682,WP_073376243_TDB_DCP_s_Desulfofustis_glycolicus_PerGlyS_Yes:0.0506990884)95.1:0.1131396384)68.7:0.0477643771)90.7:0.0655989872,((Desulfobulbaceae_bacterium_THB76632:0.1293174418,WP_015403352_Desulfocapsa_sulfexigens:0.0963105107)91.1:0.0709671464,(Desulfofustis_sp_MBT8329216:0.0266560344,Desulfofustis_sp_MCG6931253:0.0776758467)86.8:0.0414864171)74:0.0191168718)75.7:0.0339381240,((((Deltaproteobacteria_bacterium_MBW1636689:0.0678657822,Desulfobulbaceae_bacterium_S5133MH15_OEU48121:0.0109320653)94.6:0.0566567514,(Desulfomarina_profundi_BCL62720:0.0000024407,WP_228855051_TDB_DBB_n_Desulfomarina_profundi_KT2_NO:0.0000026391)87.8:0.0233571079)70.5:0.0119311386,(((Desulfobacterales_bacterium_GWB2_56_26_OGR19693:0.0348037514,Desulfobulbaceae_bacterium_BRH_c16a_KJS00096:0.0860756016)88.5:0.0505708948,(Desulforhopalus_sp_IMCC35007_WP_136870622:0.0671294253,WP_092225854_TDB_DCP_n_Desulforhopalus_singaporensis_DSM12130_yEs:0.0816614243)41.6:0.0104331224)70.7:0.0096144653,(Desulfobulbaceae_bacterium_MCP3891136:0.0254443713,(Desulfobulbaceae_bacterium_MCP4337325:0.0311476433,(Desulfopila_sp_IMCC35006_WP_136813579:0.0776404346,Desulforhopalus_sp_NOR24316:0.0340362885)46.4:0.0391038956)93.1:0.0603874088)69.5:0.0212284325)86.5:0.0246515893)94.5:0.0861247074,Desulfopila_aestuarii_WP_073611594:0.0976978738)89.5:0.0568123215)92.6:0.0683356647,(Desulfobulbaceae_bacterium_MCL7488186:0.0993431131,Desulfobulbaceae_bacterium_MDD3617767:0.1323120363)89:0.0792851861)90.2:0.0603338264,(Desulfocapsa_sp_MBA3006902:0.0589326511,(Proteobacteria_bacterium_MBU0943753:0.0328960275,Proteobacteria_bacterium_MBU0961627:0.0204816080)55.1:0.0068566190)99.1:0.1633717231)0:0.0000021218,(((Desulfobacterales_bacterium_HHK60230:0.0923184060,Desulfobulbaceae_bacterium_A2_OQX19392:0.2237474985)97.7:0.1901752681,(Desulfurivibrio_alkaliphilus_WP_275805282:0.0444153142,WP_013164583_TDB_DBB_s_Desulfurivibrio_alkaliphilus_AHT_2_Yes:0.0194324073)98.5:0.2044782516)81.1:0.0452301985,Desulfobulbaceae_bacterium_TBV79873:0.2160961062)75.9:0.0334956636)97.6:0.1443687098,((((Deltaproteobacteria_bacterium_NOX25605:0.0841136548,(Desulfobacterales_bacterium_HFQ81684:0.0216857193,M19_90contigs_augustus_g1994_TDB_ISD_M19_Yes:0.0091056535)28.2:0.0349597783)99.8:0.1813345626,(Desulfobulbaceae_bacterium_PLX48552:0.0000023154,(Desulfurivibrionaceae_bacterium_MDR9501685:0.0319450803,Proteobacteria_bacterium_MBU0680458:0.0454303960)95.1:0.0429700131)94.4:0.0916826518)59.4:0.0429850649,(Deltaproteobacteria_bacterium_NOX81083:0.1109833600,(Desulfobulbus_sp_HEB49752:0.1164310860,Desulfobulbus_sp_HFQ89758:0.0075812158)85.8:0.0372706211)76.6:0.0248680703)82.9:0.0415895954,(Desulfobulbaceae_bacterium_MDH3348826:0.0377390230,Desulfobulbaceae_bacterium_MDH4316945:0.0837084044)86.9:0.0527286963)93.6:0.0869359826)57.6:0.0207349518,WP_307632727_TDB_TVB_Thiovibrio_frasassiensis_RS19-109_YeS:0.1453609799)95.8:0.3291230423)97.3:0.5388052451,(Desulfolithobacter_dissulfuricans_BCO10695:0.0000025860,WP_267927415_TDB_DBB_n_Desulfolithobacter_dissulfuricans_GF1_YeS:0.0000024933)74.4:0.0361028173)0:0.0048999028,((((Bacteroidales_bacterium_MDD2965838:0.0000026793,(Desulfobulbaceae_bacterium_MBV5317906:0.0929300742,(((Desulfobulbus_sp_MBP7516244:0.0456359309,(Desulfobulbus_sp_WP_306546680:0.0453573826,WP_015725937_TDB_DBB_s_Desulfobulbus_propionicus_1pr3_DSM_2032_Yes:0.0000028726)76.4:0.0106975260)0:0.0000023480,(((((Desulfobulbus_sp_MCL2457240:0.0000021039,Desulfobulbus_sp_MCL2789531:0.0555684769)79.7:0.0108023827,Desulfobulbus_sp_MDD2463346:0.0223970308)77.5:0.0106742344,(Desulfobulbus_sp_WP_309413373:0.0106246623,Desulfobulbus_sp_WP_310599711:0.0000010000)83.8:0.0106925807)0:0.0000024370,WP_028317508_TDB_DBB_n_Desulfobulbus_elongatus_DSM2908_Yes:0.0105923053)0:0.0000027995,Proteobacteria_bacterium_MCL2340189:0.0667174767)91:0.0215347471)86.7:0.0217007721,WP_199263914_TDB_DBB_n_Desulfobulbus_oligotrophicus_Prop6_yEs:0.0112616853)85.5:0.0309137698)56.6:0.0355077906)95.6:0.0568824715,Desulfobulbus_alkaliphilus_WP_205242063:0.0493391187)76.9:0.0274832716,(((Desulfobulbus_propionicus_PIE58022:0.0244596601,Desulfogranum_japonicum_WP_028580097:0.0414331672)89.9:0.0556012805,WP_028585771_TDB_DBB_n_Desulfobulbus_mediterraneus_86FS1:0.0650639554)85.3:0.0687893208,Desulfobulbus_propionicus_PIE60353:0.1828125998)82.9:0.0475191639)86.7:0.0442532101,(Desulfobulbaceae_bacterium_NLZ16306:0.0048790879,Desulfobulbaceae_bacterium_NQS72532:0.0630178417)94.6:0.0740136047)90.7:0.0591223544)26.5:0.0159214946,((((((((((((((Caldimicrobium_sp_MCS7199290:0.0206053903,Caldimicrobium_sp_MCX7612739:0.0008754874)100:0.2535129186,WP_068515354_TDB_TDB_s_Caldimicrobium_thiodismutans_TF1_YES:0.0586537350)49.6:0.0198322734,(Caldimicrobium_thiodismutans_PMP62936:0.0428588874,Thermodesulfobacteria_bacterium_MCR5853573:0.2877915811)76.1:0.0241249460)87.1:0.0675340553,(Thermodesulfobacterium_sp_MCC6048714:0.0000010000,Thermodesulfobacterium_sp_MCI4455062:0.0328796084)89.3:0.0685075259)99.3:0.2858513749,Thermodesulfobacteriaceae_bacterium_MCS7278670:0.1343008235)98.4:0.2995666614,(((((((Thermodesulfatator_atlanticus_HHI97251:0.0667791475,Thermodesulfobacteria_bacterium_NPA48622:0.0112687535)87.2:0.0223060042,(Thermodesulfobacteriaceae_bacterium_HIE33039:0.0082216692,(Thermosulfurimonas_dismutans_HFC97274:0.0109147444,Thermosulfurimonas_sp_WP_297057109:0.0000021106)93.9:0.0478120188)90.7:0.0352457044)78.6:0.0116868113,Thermodesulfatator_sp_RUM88940:0.0567112300)0:0.0000023913,WP_068669734_TDB_TDB_s_Thermosulfurimonas_dismutans_S95_YES:0.0109821703)90.9:0.0429483765,(WP_022852790_TDB_TDT_n_Thermodesulfatator_atlanticus_AT1325_Yes:0.1220293707,WP_221172064_TDB_TDB_n_Thermosulfurimonas_sp_F29_YeS:0.0700899517)58.7:0.0079294218)49.9:0.0380549384,WP_168719493_TDB_TDB_n_Thermosulfurimonas_marina_SU872_YES:0.0522563037)95.3:0.1079435791,((Thermodesulfatator_indicus_WP_013907249:0.0000010000,WP_013907249_TDB_TDT_Thermodesulfatator_indicus_DSM_15286_NO:0.0000010000)89.5:0.0295800297,WP_068542681_TDB_TDT_n_Thermodesulfatator_autotrophicus_S606_NO:0.0311504102)84.8:0.0538415421)74.1:0.0360118850)70.6:0.0717442267,(Thermosulfuriphilus_ammonigenes_QIJ72900:0.0000010000,WP_220126117_TDB_TDB_n_Thermosulfuriphilus_ammonigenes_ST65_YES:0.0000010000)97.3:0.2246005438)99.2:0.2871182625,WP_067615220_TDB_DIB_s_Dissulfuribacter_thermophilus_S69_YES:0.0233087621)93.2:0.0895627524,(Thermodesulfatator_sp_RUM89028:0.0860644700,Thermodesulfobacteria_bacterium_NPA94623:0.0538203646)72.2:0.0146916454)83.1:0.0502656071,Thermodesulfobacteriaceae_bacterium_HID97704:0.0881932454)97.4:0.1068373502,(Desulfobacteraceae_bacterium_MDA8162010:0.0000027063,WP_237889155_TDB_ISD_n_Dissulfurimicrobium_hydrothermale_Sh68_YES:0.0646291099)49:0.0360387388)74:0.0253285456,(Deltaproteobacteria_bacterium_MDD3553897:0.0189161684,WP_163297537_TDB_DRH_n_Dissulfurirhabdus_thermomarina_SH388_Yes:0.1735137468)84.7:0.0383002310)92.6:0.0969726659,Desulfobulbaceae_bacterium_MCD6387959:0.2121065244)94.1:0.1251345025,(Desulfobulbaceae_bacterium_A2_OQX10617:0.0200558149,Desulfobulbaceae_bacterium_A2_OQX14449:0.0802788448)84.5:0.0399384155)44.5:0.0252284807)99.9:0.2937709868,(Desulfobacterales_bacterium_HID71006:0.0000023462,Desulfocapsa_sulfexigens_HIP40097:0.0106437543)66.3:0.0269084154)93.3:0.0958413504,(((((Candidatus_Electrothrix_sp_AR1_MCI5137081:0.0000020557,Desulfobulbus_sp_US2_MCW5207397:0.0208322513)78.7:0.0102994927,Candidatus_Electrothrix_sp_AR4_MCI5221423:0.0205658962)76.9:0.0109593945,(Desulfobulbaceae_bacterium_HHD56497:0.0214807790,Desulfobulbaceae_bacterium_HHL35296:0.0000023541)94:0.0321326265)76.4:0.0110369534,((Deltaproteobacteria_bacterium_MBW1749274:0.0315487901,Deltaproteobacteria_bacterium_MBW2328084:0.0321119505)94.1:0.0463048045,(Desulfobulbus_sp_F1_MCW5199631:0.0000023827,TAA74819_TDB_DBB_n_Ca_Electronema_sp_GS:0.0104572336)75:0.0103107535)72.3:0.0218767085)75.5:0.0170247203,(Candidatus_Electrothrix_sp_ATG2_MCI5210514:0.0316057802,Candidatus_Electrothrix_sp_AX1_MCI5113340:0.0140052633)91.3:0.0456392239)70.8:0.0204201439)77:0.0409621607,((Desulfobulbaceae_bacterium_MBC8207731:0.1082128121,(Desulfocapsaceae_bacterium_MDD3815024:0.0335277594,Proteobacteria_bacterium_MBU0665723:0.0457871019)78.1:0.0197417760)0:0.0000028735,Desulfocapsa_sp_MBA3008236:0.0309606970)75.7:0.0149597362)71.1:0.0158732759,(Desulfobulbaceae_bacterium_KAF0187736:0.0000025451,Desulfobulbaceae_bacterium_MBV5305111:0.0208290298)93.4:0.0452710901)76.8:0.0268510886,Deltaproteobacteria_bacterium_MCX5869032:0.0617674732);
