# Supplementary material for: Sulfur disproportionation occurs globally across anoxic habitats and has multiple mechanisms of independent evolutionary origin
Source: ISME J. 2026 Mar 2;20(1):wrag042. doi: 10.1093/ismejo/wrag042 (PMC12998232; doi:10.1093/ismejo/wrag042)
Supplement: Sup_File_4_raw_trees_wrag042 [file sup_file_4_raw_trees_wrag042.zip › SupFile4_raw_trees/SupFile3b_trees/eyh_iqtreeC60SH.tre]

(WP_333653335_NSP_DSP_ni_Dissulfurispira_sp_CTOTU21519_1of2:0.0296354100,(((((((((((((((((((((((WP_333652343__NSP_DSP_ni_Dissulfurispira_sp_CTOTU21519_2of2:0.2714476745,((((((WP_059175694_NSP_TDV_ni_Thermodesulfovibrio_aggregans_2of2:0.0000021227,Thermodesulfovibrio_aggregans_WP_059175694:0.0000024714)99.3:0.1348803803,((BS11DRAFT_00029_NSP_TDV_j3_Thermodesulfovibrio_hydrogeniphilus_2of2:0.1539300099,unclassified_Thermodesulfovibrio_WP_068861702:0.0295360089)75.7:0.0230838354,Thermodesulfovibrio_aggregans_PMP72264:0.0373910709)79.5:0.0252289396)76.5:0.0194317692,(Thermodesulfovibrio_thiophilus_WP_028845210:0.0000023356,Thermodesulfovibrio_thiophilus_WP_273040966:0.0000025110)99.6:0.1710693127)76.4:0.0257012827,((Thermodesulfovibrio_islandicus_WP_028842081:0.0000010000,Thermodesulfovibrio_islandicus_WP_281753475:0.0000010000)0:0.0000023444,WP_012545442_NSP_TDV_n4_Thermodesulfovibrio_yellowstonii_2of2:0.0150164617)88.5:0.0460136894)78.1:0.0288743049,Thermodesulfovibrio_sp_MCX7724514:0.0673001560)78:0.0540499835,Thermodesulfovibrio_sp_MCS7214540:0.0499970229)97:0.3158245600)95.5:0.2320843913,(SDC66551_CMP_DRL_c_Desulfurella_multipotens_2of2:0.5258827201,AEA33844_CMP_HPP_c_Hippea_maritima_DSM_10411_2of2:0.2684026102)83.9:0.1105126571)83.6:0.1182083636,(((((Deltaproteobacteria_bacterium_MDD3553992:0.1471309587,Thermodesulfobacteria_bacterium_NPA95825:0.2054314889)34.6:0.1226396443,Thermodesulfatator_sp_RUM89007:0.1861159538)81.4:0.0635089765,(Deltaproteobacteria_bacterium_TSA09108:0.0287636508,Thermodesulfobacteriota_bacterium_MDI6789153:0.0000026626)100:0.3063584267)0:0.0000021953,(((Desulfobacteraceae_bacterium_MDA8161756:0.0585866794,Dissulfurimicrobium_hydrothermale_WP_237888423:0.1400758632)94.8:0.1076951000,(Dissulfuribacter_thermophilus_WP_067616140:0.5823084572,Thermodesulfobacteriaceae_bacterium_HID97177:0.3735928774)0:0.0000021895)0:0.0000026737,Firmicutes_bacterium_HBF36653:0.6328687294)88.2:0.0826749894)81.4:0.0519385857,WP_163298842_TDB_DRH_n_Dissulfurirhabdus_thermomarina_SH388_Yes:0.3815711956)24.9:0.0198262522)89.9:0.1110218073,((Candidatus_Dependentiae_bacterium_ADurbBin246_OQA75291:0.5938113513,(SAR324_cluster_bacterium_MAH63800:0.3362387273,(((SAR324_cluster_bacterium_MCH8074535:0.0000010000,SAR324_cluster_bacterium_MCH8886283:0.0000010000)99:0.2899952873,SAR324_cluster_bacterium_MCH8842609:0.2420983176)35:0.0936697130,SAR324_cluster_bacterium_MCZ6730677:0.3207690327)57.3:0.1060780722)79.3:0.2328866152)87.1:0.1438172321,(((Gammaproteobacteria_bacterium_MBU0592530:0.0306177475,(((Sulfuricella_sp_MDD5404366:0.0496419231,WP_173062939_PMD_SFC_n3_Sulfurimicrobium_lacus_skT11_2of2:0.0322454908)0:0.0000020061,Sulfurimicrobium_sp_MDP2785834:0.0485299141)99.6:0.1317270916,Sulfurimicrobium_sp_MDO8891464:0.0545517637)0:0.0000020600)65.2:0.0172084999,(Sulfuricella_denitrificans_MBZ0106833:0.0291930336,Sulfuricellaceae_bacterium_MDP2827270:0.1353569397)87.1:0.0422255176)0:0.0000021372,Nitrosomonadales_bacterium_PWB52180:0.0313112967)100:0.7060903740)0:0.0041905815)80.4:0.0247174168,(((((((((((Actinobacteria_bacterium_MCL5056902:0.0351273365,Actinobacteria_bacterium_MCL5058557:0.0953592465)0:0.0015820294,Peptococcaceae_bacterium_BICA1-7_KJS65372:0.1433589062)92.6:0.1408293182,Peptococcaceae_bacterium_BRH_c4a_KJR98228:0.2736910510)61.8:0.0711863394,Peptococcaceae_bacterium_MCL6611814:0.1546797923)14.3:0.0187396017,Peptococcaceae_bacterium_MCL6477601:0.0760300486)87.6:0.1342449154,Peptococcaceae_bacterium_NTW04806:0.5046783816)82.6:0.0993426155,((Peptococcaceae_bacterium_BRH_c4b_KJS15901:0.1918877235,WP_104371631_BCL_DCM_n4_Desulfocucumis_palustris_2of2:0.2180823969)95.2:0.2284691082,WP_018084762_BCL_DSO_n4_Desulfurispora_thermophila_2of2:0.3981735706)55.9:0.0597838349)79.4:0.0551480523,((Desulfofundulus_thermobenzoicus_WP_152945346:0.0000010000,Desulfotomaculum_sp_HHW43955:0.0000010000)67.5:0.0309946748,FlhB_WP_121451336_BCL_PCC_Desulfofundulus_salinus_435_yeS:0.2202799249)96.1:0.2209721252)95.4:0.2610887986,((((((Carboxydothermus_hydrogenoformans_WP_011343931:0.0000020346,WP_028052099_BCL_TAB_n4_Carboxydothermus_ferrireducens:0.0000010000)77.8:0.0163192573,Carboxydothermus_islandicus_WP_075866338:0.0155662711)77.8:0.0286647120,Carboxydothermus_pertinax_WP_075859056:0.0203554674)98.6:0.3526588692,Pelotomaculum_propionicicum_WP_134213691:0.5311857115)73.8:0.0375474646,((Clostridia_bacterium_41_269_KUK11668:0.0957784142,Clostridia_bacterium_NLO89011:0.0000020722)95.4:0.3397873386,(Clostridia_bacterium_HHX51566:0.3786427926,Clostridia_bacterium_NLL17587:0.2175166951)79.6:0.2725336343)92.7:0.1927087284)75.8:0.0340333019,(((Clostridia_bacterium_MBS3970078:0.0327133682,Desulfitibacter_sp_BRH_c19_KUO52525:0.1189560593)30.1:0.0167085610,WP_051533859_BCL_DFI_n4_Desulfitibacter_alkalitolerans_2of2:0.0281510645)97.6:0.3938210455,((Clostridia_bacterium_MDK2985146:0.0000010000,Clostridiales_bacterium_MBZ4686953:0.0000025892)90:0.2158275986,Desulfonispora_thiosulfatigenes_WP_084052165:0.3452107011)93.3:0.2507503325)90.7:0.1897326213)71.5:0.0240737291)76.1:0.0349070997,Candidatus_Dependentiae_bacterium_MBP7651788:0.6263583368)38.1:0.0446310416,((((((((BO23DRAFT_01721_TDB_DVB_j2_Desulfobaculum_senezii_DSM8436_yES:0.0000010000,Oleidesulfovibrio_alaskensis_WP_011366516:0.0000010000)97.1:0.1577258939,Desulfovibrio_psychrotolerans_WP_174410788:0.2326536335)74.1:0.0291217823,((((Cupidesulfovibrio_liaohensis_WP_167123895:0.0000010000,(Cupidesulfovibrio_oxamicus_WP_196608149:0.0000010000,Cupidesulfovibrio_sp_SRB-5_WP_190245322:0.0000010000)0:0.0000010000)0:0.0000026224,Cupidesulfovibrio_termitidis_WP_035067507:0.0000010000)0:0.0000026588,((Cupidesulfovibrio_sp_HK-II_WP_116307484:0.0000010000,Desulfovibrio_sp_HCG04337:0.0000010000)0:0.0000023583,Desulfovibrio_sp_A2_WP_043609289:0.0000022939)91.8:0.0146754114)0:0.0000027476,Desulfovibrio_sp_MDR3043876:0.0145835077)99.8:0.2395430324)80.3:0.0485861713,(((Deltaproteobacteria_bacterium_MDR2892861:0.2064086418,Deltaproteobacteria_bacterium_NCC25091:0.3236423812)86.1:0.1426342750,uncultured_delta_proteobacterium_SBV90679:0.1779918541)37.7:0.0814677952,WP_072697534_TDB_DVB_n3_Desulfovibrio_litoralis_STL6_yEs:0.2581471650)86.1:0.1121036484)79.3:0.1066406408,((((((((((Deltaproteobacteria_bacterium_HGW-Deltaproteobacteria-8_PKN09618:0.0306402753,Humidesulfovibrio_sp_WP_308735853:0.0150733537)76.1:0.0316182217,(Desulfovibrionales_bacterium_GWA2_65_9_OGR35161:0.1008864186,(Humidesulfovibrio_sp_MDP3428683:0.0290862918,Proteobacteria_bacterium_MBU1041771:0.0149088372)76:0.0284497492)76.1:0.0724094156)70.2:0.0584602612,Proteobacteria_bacterium_MBU1230738:0.0844335252)80.6:0.0412485820,(Desulfovibrionaceae_bacterium_CG1_02_65_16_OIO00823:0.0703363064,Humidesulfovibrio_sp_MDR3641348:0.0220865858)93.2:0.0876131940)81.3:0.0295440724,Humidesulfovibrio_sp_WP_305572095:0.0883254623)0:0.0000024880,WP_089271142_TDB_DVB_n_Humidesulfovibrio_mexicanus_Lup1_yES:0.1593113101)100:0.3282929949,(((((((Desulfovibrionaceae_bacterium_MBG0790129:0.0491345673,Pseudodesulfovibrio_portus_WP_264982925:0.1003620958)86.9:0.0506810558,(Pseudodesulfovibrio_indicus_AMK12979:0.0000020016,Pseudodesulfovibrio_indicus_WP_078063757:0.0000010000)91.1:0.0579895192)58.3:0.0463467251,(((((Proteobacteria_bacterium_MBU4191161:0.0000010000,Pseudodesulfovibrio_WP_013514310:0.0000010000)92.3:0.0669480786,Pseudodesulfovibrio_tunisiensis_WP_243545992:0.2577263813)66.5:0.0132700332,Pseudodesulfovibrio_sp_SB368_WP_285905766:0.0157228836)77.5:0.0156055891,Pseudodesulfovibrio_profundus_WP_097010400:0.0305563903)0:0.0000024431,Pseudodesulfovibrio_sp_WP_300135616:0.2085780658)97:0.0619818934)0:0.0000028333,unclassified_Pseudodesulfovibrio_WP_128328035:0.0896141512)55.5:0.0120802262,Pseudodesulfovibrio_WP_281762366:0.1208112461)95.6:0.1167186741,Salidesulfovibrio_onnuriiensis_WP_147821266:0.1779765994)44.7:0.0256849441,(Desulfovulcanus_ferrireducens_WP_252381536:0.3248826437,(Maridesulfovibrio_ferrireducens_WP_092159141:0.1580896447,Maridesulfovibrio_frigidus_WP_031483831:0.0490692088)86.2:0.0876465366)84.8:0.0848495048)83.6:0.0426901239)0:0.0000028356,(Desulfovibrio_aminophilus_WP_250785111:0.0804056073,WP_027174593_TDB_DVB_n_Aminidesulfovibrio_aminophilus_ALA-3_yES:0.0980502221)99.2:0.1925936511)86.9:0.0375659227,((((Desulfonatronum_sp_HDQ40182:0.0898375629,((((Desulfonatronum_sp_SC1_WP_107736839:0.0000022297,WP_031386210_TDB_DNT_n_Desulfonatronum_thiodismutans_MLF1_yES:0.0159490991)77.5:0.0167373149,WP_028572338_TDB_DNT_n_Desulfonatronum_lacustre_Z-7951_yeS:0.0477778578)80.5:0.0400049782,(Desulfovibrionales_bacterium_TVR01663:0.0150440904,WP_045223046_TDB_DNT_n_Desulfonatronum_thioautotrophicum_ASO4-1_yES:0.0179098606)93.6:0.0782023327)63:0.0373630826,WP_092123654_TDB_DNT_n_Desulfonatronum_thiosulfatophilum_ASO4-2_yES:0.0575579897)82.5:0.0448080215)93.5:0.1559776076,Paucidesulfovibrio_gracilis_WP_078717569:0.2696237324)85.1:0.0954153724,((WP_018123985_TDB_DVB_n_Pseudodesulfovibrio_oxyclinae_P1B_yES:0.0129968028,g1128_TDB_DVB_j2_Pseudodesulfovibrio_halophilus_SL8903:0.0156983129)97.8:0.1625835728,WP_054649988_TDB_DVB_n_Pseudodesulfovibrio_brasiliensis_LVform1_yeS:0.0881151799)76.1:0.0975226181)78.2:0.0633184722,(Desulfovibrionaceae_bacterium_MBN2141315:0.0140204485,Desulfovibrionaceae_bacterium_MDD4951090:0.0000025392)99.4:0.2361361729)52.6:0.0203534368)74:0.0195853580,(((Desulfonatronospira_sp_WP_291323363:0.0538062214,WP_008869084_TDB_DNV_n_Desulfonatrospira_thiodismutans_ASO3-1_yES:0.0313312768)97.9:0.2036572164,((Desulfonauticus_sp_MDK2921141:0.2577434680,Desulfonauticus_submarinus_WP_092063013:0.0218159168)77.5:0.0295194813,Desulfonauticus_sp_MDQ7032819:0.0634018021)98.9:0.2031766707)0:0.0111182107,(Desulfonatronovibrio_hydrogenovorans_WP_028574805:0.0000021167,(Desulfovibrionales_bacterium_MCA1743250:0.0604955363,WP_045212061_TDB_DNV_n_Desulfonatrovibrio_magnus_AHT22-yES:0.1222451323)82.4:0.0427225719)98.8:0.2265471019)95.2:0.1294329387)87.8:0.0544728409)76.5:0.0555266218,Desulfobaculum_xiamenense_WP_167940135:0.0812120872)99.9:0.4037756795,((((Thermodesulfobacteria_bacterium_NPA38938:0.1190442122,(Thermodesulfobacterium_geofontis_PMP65331:0.0328530101,Thermodesulfobacterium_geofontis_WP_013910109:0.1029621045)98.8:0.1982225771)54.8:0.0526817973,Thermodesulfobacterium_hydrogeniphilum_WP_038055136:0.0567317541)0:0.0000028612,((((Thermodesulfobacterium_WP_038061165:0.0147927172,WP_028840753_TDB_TDB_n4_Thermodesulfobacterium_hveragerdense_2of2_flagellar_biosynthesis_protein_FlhB_Thermodesulfobacterium_hveragerdense:0.0147790989)0:0.0000021022,Thermodesulfobacterium_thermophilum_WP_022855124:0.0000010000)0:0.0000025678,(Thermodesulfobacterium_sp_37_54_KUJ97160:0.0000027975,Thermodesulfobacterium_sp_WP_301398978:0.0147873479)84.2:0.0148164467)88.5:0.0612244458,Thermodesulfobacterium_sp_TA1_WP_150071988:0.0570278671)93.4:0.0908157551)99.4:0.3497384761,Tissierellia_bacterium_NLL80708:0.3858538025)34.6:0.0538755730)64.1:0.0285239826,((Clostridiales_bacterium_PLX33120:0.5154977208,(((((((Desulfitobacterium_WP_144678228:0.0000010000,WP_072773812_BCL_DSB_n4_Desulfitobacterium_chlororespirans_2of2:0.0000010000)0:0.0000023036,Desulfitobacterium_hafniense_WP_005816211:0.0000023125)0:0.0000022243,Desulfitobacterium_hafniense_WP_015945049:0.0000010000)0:0.0000010000,Desulfitobacterium_hafniense_WP_026183959:0.0000010000)0:0.0000010000,Desulfitobacterium_hafniense_Y51_BAE84764:0.0000010000)0:0.0000022256,Desulfitobacterium_hafniense_WP_058491153:0.0143685677)92.4:0.0436396708,((Desulfitobacterium_dehalogenans_ATCC_51507_AFM01793:0.0000010000,(Desulfitobacterium_dehalogenans_HHY28334:0.0000010000,WP_041917291_BCL_DSB_n4_Desulfitobacterium_dehalogenans_2of2:0.0000023260)0:0.0000010000)0:0.0000020187,Desulfitobacterium_sp_PCE1_WP_019851136:0.0000026223)0:0.0000023291)98.7:0.7553299787)78:0.1020048040,(Heliorestis_acidaminivorans_WP_151617829:0.0155664979,Heliorestis_convoluta_WP_243137080:0.1300448570)99.9:0.5384666907)86:0.1589867750)79.4:0.0471758977)0:0.0000023268)74.5:0.0777260831,SAR324_cluster_bacterium_NMC62090:0.7328629930)92.7:0.4039804228,((((Clostridium_sp_MBS4008772:0.1929187005,Dethiobacter_sp_MBS3900510:0.1237731815)26.5:0.0244170811,Dehalococcoidia_bacterium_MBT9140164:0.0795581473)76.6:0.0611278851,(Dethiobacter_sp_MBS3885980:0.0000020377,Dethiobacter_sp_MBS3982973:0.0162897766)64.1:0.0445722487)86.5:0.2474384148,(Dethiobacter_alkaliphilus_WP_008514819:0.0506542736,WP_264698152_BCL_STM_s_Dethiobacter_alkaliphilus_AHT_1_Yes:0.0000026531)97.5:0.7527319074)99.8:0.8899880136)79:0.1567971165,((((((Desulfurella_WP_025392609:0.0000010000,SDC14972_CMP_DRL_c_Desulfurella_multipotens_1of2:0.0000010000)0:0.0000023285,Desulfurella_acetivorans_A63_AHF97461:0.0154614955)78.1:0.0386679470,((Desulfurella_acetivorans_HHS48333:0.0278569313,WP_086034395_CMP_DRL_s_Desulfurella_amilsii_TR1_Yes:0.1077272553)99.5:0.1997999021,Desulfurella_sp_WP_291491993:0.0599025502)55.8:0.0293208686)99.9:0.7080024938,((Hippea_maritima_WP_013681636:0.0000029602,AEA33595_CMP_HPP_c_Hippea_maritima_DSM_10411_1of2:0.0000023028)99.9:0.1978984158,Hippea_sp_KM1_WP_025270221:0.0000029122)88.3:0.1727334275)74.9:0.1228039154,Hippea_jasoniae_WP_035587005:0.3372020356)62.4:0.0416544738,Hippea_alviniae_WP_022670513:0.1667543189)99:0.4299555023)85.2:0.0939447490,((((((((Caldimicrobium_sp_MCS7150584:0.3032729328,Caldimicrobium_sp_MCS7199884:0.1567662517)89.4:0.1496320410,WP_068511973_TDB_TDB_s_Caldimicrobium_thiodismutans_TF1_YES:0.0956990643)57.9:0.0789566155,((Caldimicrobium_sp_NAZ30165:0.0165118364,Thermodesulfobacterium_sp_MCI4453727:0.0000010000)0:0.0000024478,Thermodesulfobacterium_sp_MCC6048488:0.0165556963)99.8:0.3335756120)24.4:0.0151519675,(Caldimicrobium_thiodismutans_PMP61489:0.1062501330,Thermodesulfobacteriaceae_bacterium_MDM7202844:0.1484589251)77.1:0.0975048313)81.7:0.0824521110,(((((Thermodesulfobacteria_bacterium_MCR5855119:0.0207934154,((Thermodesulfobacterium_geofontis_HEA83740:0.0000010000,Thermodesulfobacterium_sp_MBO8143517:0.0000010000)0:0.0000026913,Thermodesulfobacterium_sp_MCD6490145:0.0349197758)92.2:0.0693557189)90.7:0.0600151423,Thermodesulfobacteriaceae_bacterium_MCS7279298:0.3182101075)68:0.0130725381,(((Thermodesulfobacterium_WP_038060994:0.0241321220,(Thermodesulfobacterium_thermophilum_WP_022854936:0.0174393342,WP_028841065_TDB_TDB_n4_Thermodesulfobacterium_hveragerdense_1of2:0.0353731681)63.9:0.0107046292)96.2:0.1418202249,Thermodesulfobacterium_sp_TA1_WP_150071655:0.0910725159)93:0.1019609212,Thermodesulfobacterium_hydrogeniphilum_WP_038056978:0.1592328164)77.3:0.0390595844)74.5:0.0196307501,Thermodesulfobacterium_geofontis_PMP66529:0.0512661689)84.4:0.0356996445,Thermodesulfobacterium_geofontis_WP_013909478:0.0192311510)93.9:0.1932806228)95.5:0.3212244123,(((Thermodesulfatator_sp_RUM89818:0.0572781411,WP_168719073_TDB_TDB_n_Thermosulfurimonas_marina_SU872_YES:0.2178704917)35.9:0.0460016365,((Thermosulfurimonas_dismutans_HFC97780:0.0375734223,Thermosulfurimonas_sp_WP_297056736:0.0000010000)91.7:0.1019019947,(Thermosulfurimonas_sp_F29_MBX6423065:0.0000023505,WP_255592308_TDB_TDB_n_Thermosulfurimonas_sp_F29_YeS:0.0190458546)95.6:0.1364781894)91.4:0.0962283114)41.9:0.0326051859,(Thermodesulfobacteriaceae_bacterium_HIE32861:0.0336869218,(Thermosulfurimonas_dismutans_OAQ21468:0.0000021717,WP_068669317_TDB_TDB_s_Thermosulfurimonas_dismutans_S95_YES:0.0000010000)0:0.0000020591)99:0.2786361018)87.4:0.2258164572)79:0.0816422784,(Thermodesulfatator_atlanticus_HHI97875:0.2138857674,(((Thermodesulfatator_indicus_WP_013908300:0.0000022274,WP_013908300_TDB_TDT_Thermodesulfatator_indicus_DSM_15286_NO:0.0000029670)92.4:0.1553428618,WP_068541809_TDB_TDT_n_Thermodesulfatator_autotrophicus_S606_NO:0.1040221984)96:0.2551784805,WP_022854220_TDB_TDT_n_Thermodesulfatator_atlanticus_AT1325_Yes:0.1409093314)87.4:0.1936107396)90.1:0.2621456140)94.9:0.2806514158,Planctomycetota_bacterium_PCJ52615:0.8254022170)0:0.0000024904)32.7:0.0534603965,((Bacteriovoracaceae_bacterium_NLW68376:0.1461314449,Pseudomonadota_bacterium_MDI9527835:0.0723438463)97.9:0.5319125758,(Hydrogenobaculum_sp_PMP91521:0.0204631460,Hydrogenobaculum_sp_Y04AAS1_ACG57659:0.0313277065)99.7:0.6698938121)76.5:0.1336223050)84.3:0.0618191944,Acidobacteriota_bacterium_MDQ1354194:0.5795019301)0:0.0000020890,((((((((((Aliarcobacter_butzleri_WP_012013050:0.0000027831,Arcobacteraceae_WP_046991696:0.0128511000)77.5:0.0129303714,(Aliarcobacter_butzleri_WP_020848107:0.0000022123,Aliarcobacter_butzleri_WP_301350850:0.0132629552)0:0.0000025070)98.1:0.2087399043,Candidatus_Dependentiae_bacterium_ADurbBin246_OQA75803:0.1384781433)83.8:0.1003103160,Arcobacter_sp_CECT_8985_WP_129103212:0.3833048664)89:0.1387477231,((Campylobacterales_bacterium_MBN2816422:0.4306298461,((((Epsilonproteobacteria_bacterium_MBA1432522:0.0864840415,(WP_152183785_CMP_SMN_n_Sulfurimonas_indica_NW8N_NO:0.0000010000,fig_6666666.717996_peg_760_1_CMP_SMN_Sulfurimonas_sp_ST-79_YeS:0.0000010000)96.3:0.1060282404)84.8:0.0730466137,WP_193109974_CMP_SMN_n_Sulfurimonas_paralvinellae_GO25_NO:0.2174351742)96:0.1369984921,(((((Sulfurimonas_autotrophica_HIP15241:0.0142603352,Sulfurimonas_autotrophica_HIP54148:0.0721139394)82.6:0.0550635918,((Sulfurimonas_sediminis_WP_193151640:0.0000020904,WP_193151640_CMP_SMN_Sulfurimonas_sediminis_S2-6:0.0000023501)76.1:0.0163991025,((Sulfurimonas_sp_SWIR-19_WP_226069069:0.0000028281,WP_226069069_CMP_SMN_Sulfurimonas_sp_SWIR-19:0.0000021449)77.2:0.0163164880,(WP_151900584_CMP_SMN_n_Sulfurimonas_hydrogeniphila_NW10_yeS:0.0000029072,(ST-27_945_CMP_SMN_Sulfurimonas_sp_ST-27_YeS:0.0162284186,NODE_1_length_880855_cov_79_802608_199_CMP_SMN_Sulfurimonas_sp_ST-367_YeS:0.0000026652)85:0.0161958488)86:0.0332365447)84:0.0347505941)90.7:0.0769935270)69.1:0.0151100436,(Sulfurimonas_autotrophica_WP_013327150:0.0000020201,WP_013327150_CMP_SMN_n_Sulfurimonas_autotrophica_OK10_NO:0.0000022848)99.3:0.2274038499)97.4:0.1646626074,(Sulfurimonas_sp_WP_297440516:0.2862926871,WP_193112853_CMP_SMN_Sulfurimonas_marina_B2_yeS:0.2765486653)80.3:0.0761407175)60.7:0.0412143676,(Sulfurimonas_sp_WP_297431597:0.2288884247,Sulfurimonas_sp_WP_297485426:0.1599112758)86.7:0.0944838485)75.1:0.0251695984)81:0.0409798504,((Sulfurimonas_aquatica_QSZ43079:0.0000026366,Sulfurimonas_aquatica_WP_242689865:0.0153700099)95.8:0.1793605400,(((Sulfurimonas_sp_HIC44551:0.0000021130,Sulfurimonas_sp_MBL1243734:0.0164505283)81.9:0.0163986970,Sulfurimonas_sp_PHQ56325:0.0000029912)91.4:0.1036403336,(Sulfurimonas_sp_MDQ7043173:0.0163935591,uncultured_Sulfurimonas_sp_CAI6151308:0.0000028695)74.2:0.0471469984)97.7:0.2378992996)91.6:0.1115978639)0:0.0000023680)66.3:0.0374295169,(((Campylobacterales_bacterium_MCX6051323:0.0746615462,(((Campylobacterota_bacterium_MDQ1245153:0.0908017626,(Sulfurimonas_sp_MCD4668475:0.0545448970,Sulfurimonas_sp_MCD6172697:0.0137840924)93.6:0.0646012912)0:0.0000023955,Sulfurimonas_sp_RIFCSPLOWO2_12_36_12_WP_294888705:0.0689909624)83.8:0.0341707427,((((Sulfurimonas_sp_MDP2894550:0.0267413114,Sulfurimonas_sp_RIFOXYB12_FULL_35_9_WP_294881862:0.0122740349)63.6:0.0087523052,(Sulfurimonas_sp_RIFOXYD12_FULL_36_11_OHE13056:0.0161106416,Sulfurimonas_sp_UBA12504_DAB29588:0.0158699647)0:0.0000020687)90.4:0.0751914839,((Sulfurimonas_sp_PNV83135:0.0000027295,Sulfurimonas_sp_WP_295082847:0.0514776889)0:0.0000020364,((Sulfurimonas_sp_WP_294928828:0.0374778128,Sulfurimonas_sp_WP_295059169:0.0933876304)74.6:0.0155901304,WP_137011372_CMP_SMN_n_Sulfurimonas_crateris_SN118:0.0000021503)92.6:0.0169185493)84.3:0.0385514517)81:0.0685082489,Sulfurimonas_sp_WP_295008550:0.0163539166)85.5:0.0413901174)89:0.0688314500)0:0.0000028582,(Sulfurimonas_sp_MDO8455052:0.0000025362,(Thiovulaceae_bacterium_MCW8838956:0.1396665848,WP_152307476_CMP_SMN_n_Sulfurimonas_lithotrophica_GYSZ-1_NO:0.0268743514)97.7:0.1349437081)79.2:0.0167803389)81.6:0.0169399745,Campylobacterales_bacterium_MCX6076269:0.0000020427)99:0.3512245800)67.9:0.1031072456)89.9:0.1826333849,((((((((Campylobacter_WP_026175492:0.0000010000,(Campylobacter_curvus_52592_EAT99499:0.0000010000,Campylobacter_curvus_WP_249291678:0.0000010000)0:0.0000010000)0:0.0000021265,Campylobacter_curvus_WP_249291465:0.0160616960)0:0.0000021931,Campylobacter_curvus_WP_249291244:0.0162122971)96.6:0.1384266348,(Campylobacter_concisus_WP_148821294:0.0845644074,Campylobacter_sp_10_1_50_EHL89672:0.0195151453)74.7:0.0250117775)71:0.0598443635,Campylobacter_majalis_WP_229932033:0.1374335577)1.1:0.0516751625,Campylobacter_suis_WP_230056212:0.0748178713)96.5:0.2561082433,Sulfurospirillum_barnesii_WP_014768302:0.2393697427)57.6:0.0795583373,(Campylobacterales_bacterium_MBE0496605:0.0445034942,WP_205458309_CMP_SSP_n_Sulfurospirillum_tamanensis_T05b_NO:0.0245827645)97.5:0.4073165255)56.2:0.1284301295)0.7:0.0234437637,Campylobacterota_bacterium_NPA74011:0.2653512840)77.4:0.1026423606,((Chitinispirillales_bacterium_MDR2578570:0.4308800951,Chitinivibrionales_bacterium_MBD3345328:0.4103756586)82.2:0.1896530128,Chitinispirillum_alkaliphilum_KMQ50988:0.2305615942)100:0.8995647573)70.2:0.1123950596,(Nitrosophilus_alvini_WP_200762421:0.3919031743,Nitrosophilus_labii_WP_187648132:0.3023309689)89.3:0.2170651453)92.1:0.2503102907,(((Aquificota_bacterium_NPA12476:0.1334752813,Aquificota_bacterium_NPA16310:0.1359484830)93.7:0.1556782874,(Persephonella_sp_KM09-Lau-8_WP_029521747:0.0294570608,Persephonella_sp_WP_297456442:0.0000025940)67.9:0.0387231909)88.9:0.1453317467,Hydrogenothermaceae_bacterium_MCX7760003:0.4171323429)77.2:0.1115735899)67.4:0.0506694987)88.2:0.1103233505,((((((((((((((((((((2514922827_A316_02710_TDB_DCP_j_Desulfocapsa_thiozymogenes_Bra2_YES:0.0000023752,Desulfobulbaceae_bacterium_KAF0188176:0.0591692454)92.7:0.0448097882,(((Desulfocapsa_sp_MBA3005640:0.0000021978,Pseudomonadota_bacterium_MBU3944097:0.0000027721)95.3:0.0431220136,(Desulfocapsaceae_bacterium_MDD3815247:0.0288488619,(Desulfocapsaceae_bacterium_MDO8945968:0.0143392546,(Proteobacteria_bacterium_MBU0665495:0.0000010000,Pseudomonadota_bacterium_MBU0665495:0.0000010000)0:0.0000025695)86.3:0.0142949523)0:0.0000022186)79:0.0141968084,Desulfocapsaceae_bacterium_MDO9042925:0.0505706535)72.5:0.0151223317)81:0.0392730128,Desulfoarculaceae_bacterium_MBW6520883:0.0384869384)97.8:0.2124206721,((((((Desulfobacterales_bacterium_HID03055:0.0447614094,Desulfocapsa_sulfexigens_HIP82707:0.0446381434)0:0.0000027421,Desulfocapsa_sp_MBL4902504:0.0276961579)82.4:0.0269043000,((Desulfobacterales_bacterium_HID69221:0.1088153084,WP_015405338_TDB_DCP_s_Desulfocapsa_sulfexigens_SB164P1_DSM_10523_YES:0.0756287782)7.9:0.0167948011,Desulfocapsa_sp_MCK5071738:0.0420429952)41.9:0.0269377347)0:0.0000029638,Desulfocapsa_sp_RUM43357:0.0787032532)97.4:0.1024189440,Proteobacteria_bacterium_MBU1137868:0.0000027931)90.4:0.0295519103,(Proteobacteria_bacterium_MBU0945811:0.0000010000,Proteobacteria_bacterium_MBU1057425:0.0000021329)0:0.0000027964)89.7:0.1098237006)87.8:0.1111034613,(Desulfobulbaceae_bacterium_KAB2890260:0.1260461227,Desulfobulbaceae_bacterium_RPH38821:0.1008169468)87.4:0.0896914118)72.5:0.0351417963,(((Desulfobulbaceae_bacterium_BRH_c16a_KJR96345:0.0000025760,(Desulfobulbaceae_bacterium_HBG20965:0.0914267396,uncultured_bacterium_EKD33594:0.0446880507)13.6:0.0129440658)94.9:0.1244714193,(Desulfobulbaceae_bacterium_S5133MH15_OEU51358:0.1058278326,WP_228857104_TDB_DBB_n_Desulfomarina_profundi_KT2_NO:0.2359188444)81.8:0.0503214967)80.7:0.0857021730,Desulfosediminicola_flagellatus_WP_136807845:0.2602886118)84.6:0.0988423378)81.9:0.0882040668,(Deltaproteobacteria_bacterium_MBT8334768:0.3520383570,(Desulfobulbaceae_bacterium_THB76838:0.1265572525,((Desulfofustis_limnaeus_WP_284154409:0.0818576110,Desulfofustis_sp_MBE0583935:0.0941230935)66.8:0.0164181797,WP_073379123_TDB_DCP_s_Desulfofustis_glycolicus_PerGlyS_Yes:0.0000020416)98.5:0.2180106368)0:0.0256490615)35.3:0.1008864915)90.3:0.1334389779,((((Desulfobulbaceae_bacterium_HHD56357:0.1762979776,Desulfobulbus_sp_HEB68206:0.1113360932)99.1:0.2801513018,WP_267928392_TDB_DBB_n_Desulfolithobacter_dissulfuricans_GF1_YeS:0.3471360311)0:0.0000028375,(((Desulfobulbaceae_bacterium_MBV5318092:0.1586000475,Desulfobulbus_alkaliphilus_WP_205240776:0.1084565873)62.1:0.0177177849,((((Desulfobulbus_sp_MCL2457568:0.0448635435,(Desulfobulbus_sp_MCL2791065:0.1508527821,Desulfobulbus_sp_MDR2550728:0.0343303258)81.3:0.0328686803)85.8:0.0356947706,WP_051553519_TDB_DBB_n_Desulfobulbus_elongatus_DSM2908_Yes:0.0549685709)81.9:0.0643331966,(Desulfobulbus_sp_NLX19676:0.0642849703,WP_199261692_TDB_DBB_n_Desulfobulbus_oligotrophicus_Prop6_yEs:0.0669329429)97.2:0.1699934248)95.6:0.1474834461,(Desulfobulbus_sp_WP_306546462:0.0764117158,WP_015724856_TDB_DBB_s_Desulfobulbus_propionicus_1pr3_DSM_2032_Yes:0.2230471437)79.3:0.0541994298)70.7:0.0136695332)99:0.1524311697,((Desulfobulbaceae_bacterium_NOQ45965:0.0424194639,((Desulfobulbus_sp_HEB49838:0.0922610354,Desulfobulbus_sp_HFQ89616:0.0666091789)91.1:0.0751054498,g340_TDB_ISD_MOM_B35_Yes:0.0029110089)98.3:0.1612767313)48.7:0.0156682080,(((Desulfobulbus_propionicus_PID72066:0.2410114386,Desulfogranum_marinum_WP_205222889:0.0873546373)96.6:0.1965556909,WP_051305821_TDB_DBB_n_Desulfobulbus_mediterraneus_86FS1:0.1207683289)89.2:0.1278774916,(Desulfobulbus_propionicus_PIE58417:0.2966924853,Desulfogranum_japonicum_WP_028579327:0.1117204014)79.7:0.0883518502)85.1:0.0685721092)74.7:0.0188048513)77.1:0.0173029990)90.7:0.0842335123,Desulfobulbaceae_bacterium_MDR3089301:0.2237579266)48.8:0.0125121506)86:0.1312029616,Desulfobulbaceae_bacterium_A2_OQX14497:0.3325814927)83.3:0.1562274104,WP_011189725_TDB_DCP_n_Desulfotalea_psychrophila_LSv54:0.8557641688)28.9:0.1133261609,Magnetococcales_bacterium_MBF0416287:0.8078819536)75.8:0.0977393443,(((((((((Acetomicrobium_sp_S15_DSM_107314_WP_198469676:0.0269846618,Synergistota_bacterium_MDI9390201:0.0408237442)78.2:0.0255402501,((Synergistaceae_bacterium_HHV52613:0.0000010000,Synergistota_bacterium_MDI9390873:0.0000010000)91.2:0.0316828201,((Synergistaceae_bacterium_MDI3499737:0.0000028446,Synergistaceae_bacterium_MDI3532534:0.0305594078)84.9:0.0151456965,Synergistales_bacterium_54_24_KUK40300:0.0000021547)79.3:0.0147377418)0:0.0000027576)97.7:0.4001545500,((Aminiphilus_sp_WP_300525555:0.2940958303,(((Dethiosulfovibrio_WP_236098052:0.0315155571,Dethiosulfovibrio_faecalis_WP_236101374:0.0158569028)80.2:0.0152379674,WP_005659013_SYN_DSV_n_Dethiosulfovibrio_peptidovorans_SEBR4207:0.0000026674)99.8:0.4870502124,Synergistales_bacterium_MCF7936153:0.3023732315)71.2:0.0601046136)27.6:0.0486128433,(((Aminivibrio_pyruvatiphilus_WP_133955389:0.0000020290,(Synergistaceae_bacterium_MDD3514399:0.0159241875,Synergistales_bacterium_NCB16492:0.0000020857)60.1:0.0166942664)91.6:0.1166085794,Synergistaceae_bacterium_NLA91493:0.0771963029)94.6:0.1623194765,Synergistota_bacterium_MDI9370245:0.2672199328)84.5:0.1474102336)83.9:0.1683046252)95.3:0.3452563161,Firmicutes_bacterium_HHY36386:0.6576224479)6.4:0.1452845463,(((((Clostridia_bacterium_MDK2985123:0.0000010000,Clostridiales_bacterium_MBZ4686930:0.0484806039)87:0.2264229941,Desulfonispora_thiosulfatigenes_WP_084052187:0.4115402494)72.3:0.2151740177,Thermoanaerobacteraceae_bacterium_MBO8167967:0.7316519290)76.3:0.2073683062,(Desulfitibacter_sp_BRH_c19_KUO49524:0.2694633773,WP_028307841_BCL_DFI_n4_Desulfitibacter_alkalitolerans_1of2:0.1147709378)96.5:0.4288593642)77.6:0.1108191358,Clostridiaceae_bacterium_HHV95529:0.8651700964)90.9:0.4133954311)0:0.0000024633,((((Clostridia_bacterium_MBZ4646812:0.0165588801,Petroclostridium_xylanilyticum_WP_094546608:0.0000028469)98.1:0.3542453691,Firmicutes_bacterium_MCG8501760:0.0687225082)97:0.5705627001,((((Lachnospiraceae_bacterium_MBO4266473:0.0597410685,((Lachnospiraceae_bacterium_MBQ6129560:0.0150560690,Lachnospiraceae_bacterium_MBQ6575404:0.0000025735)93.3:0.0668324442,Lachnospiraceae_bacterium_MCR5474571:0.0285688435)84:0.0443809910)77.5:0.0490045544,Lachnospiraceae_bacterium_MCR5301677:0.0882803518)99.8:0.2415748269,Lachnospiraceae_bacterium_MCR4741177:0.0203832232)33.4:0.0390095795,Lachnospiraceae_bacterium_MCR5733088:0.0214593792)97.9:0.6574857402)85.9:0.2386476383,(((((Desulforadius_tongensis_WP_204615013:0.1634329434,(Firmicutes_bacterium_MTI80775:0.1753358419,WP_031516791_BCL_DHM_n_Desulfofalx_alkaliphila_S1:0.3001251364)86.5:0.1145911996)64.3:0.0711975568,Desulfotomaculum_sp_MBO8137899:0.2186827298)91.8:0.2183639865,((Desulforamulus_aeronauticus_WP_084082315:0.1333534395,Desulforamulus_ferrireducens_WP_077712963:0.1739574411)73:0.0985697932,((((Desulforamulus_aquiferis_RYD05201:0.0000023982,Desulforamulus_aquiferis_WP_304545801:0.0000024775)99.3:0.4329652472,(Desulfotomaculum_nigrificans_WP_013809491:0.0000027137,WP_003544654_BCL_DMC_n_Desulfotomaculum_nigrificans_DSM574_yeS:0.0188719775)96.4:0.2724537344)87.9:0.1724582264,Desulforamulus_reducens_WP_011876654:0.1516264328)76.6:0.0394554615,(Desulforamulus_hydrothermalis_WP_008410909:0.2799988497,(Desulforamulus_putei_DSM_12395_SHE79887:0.0000010000,Desulforamulus_putei_WP_073237369:0.0000010000)89.4:0.0932129178)85.2:0.0958953212)56:0.0344661961)98.3:0.4049073596)80.6:0.1154786497,(Firmicutes_bacterium_MCL4440656:0.2131510574,(Peptococcaceae_bacterium_MCL6477956:0.1348574235,Peptococcaceae_bacterium_MCL6612599:0.1550064532)28.4:0.1058096125)92.4:0.3628230880)94.4:0.3801995024,WP_018084508_BCL_DSO_n4_Desulfurispora_thermophila_1of2:0.8256492045)86.5:0.2590898690)84.7:0.1265458240)91:0.1636229722,(((Azohydromonas_caseinilytica_WP_169161536:1.0302269595,(((((Gammaproteobacteria_bacterium_MBU0593509:0.0000025014,(Sulfuricella_denitrificans_MBZ0105516:0.0578587545,(Sulfurimicrobium_sp_MDO8893108:0.0000010000,Sulfurimicrobium_sp_MDO9189186:0.0000010000)84.9:0.0368243283)75:0.0176678980)0:0.0000022816,Nitrosomonadales_bacterium_PWB59441:0.0373367678)92.2:0.0994616878,(Sulfuricella_sp_MDD5404328:0.0000020891,Sulfurimicrobium_sp_MDP2785127:0.0358214293)86.1:0.0356765388)73.2:0.0166429453,WP_173064615_PMD_SFC_n3_Sulfurimicrobium_lacus_skT11_1of2:0.0529260402)0:0.0000023719,Sulfuricellaceae_bacterium_MDP2827624:0.1532696704)93.3:0.6069092795)85.2:0.3634111405,((((((Desulfitobacterium_WP_005811967:0.0000010000,WP_072774028_BCL_DSB_n4_Desulfitobacterium_chlororespirans_1of2:0.0000010000)0:0.0000020050,WP_014794316_BCL_DSB_n4_Desulfitobacterium_dehalogenans_1of2:0.0177498581)0:0.0000020835,Desulfitobacterium_hafniense_WP_018211518:0.0177553906)81.2:0.0177714780,Desulfitobacterium_dehalogenans_HHY26931:0.0000020799)47.6:0.0589798344,Desulfitobacterium_dichloroeliminans_WP_015262534:0.0711548326)96.6:0.2544592360,((((Desulfosporosinus_WP_252467369:0.0000026781,WP_073029304_BCL_DSB_n_Desulfosporosinus_lacus_STP12_NO:0.0000010000)0:0.0000020409,Desulfosporosinus_sp_SRJS8_WP_229248277:0.0000023442)98.3:0.1499435991,((Desulfosporosinus_sp_HBV88056:0.0000023423,Desulfosporosinus_sp_WP_291350024:0.0000029257)98.6:0.1680508309,(Desulfosporosinus_sp_I2_WP_045574079:0.1017809594,Desulfosporosinus_youngiae_WP_007784507:0.1044730975)23.5:0.0462544257)68.5:0.0195417292)93.7:0.1629550781,((Desulfosporosinus_meridiei_WP_014903483:0.0000010000,Desulfosporosinus_sp_HMP52_WP_052090507:0.0000010000)0:0.0000020555,Desulfosporosinus_sp_HMP52_KGK89892:0.0000010000)0:0.0059605031)94.4:0.2754792345)94:0.4570852957)76.9:0.2386683327,(((((Baekduia_sp_MDX6727617:0.1696730999,Conexibacter_sp_MCW3002233:0.3722471720)9.4:0.0278176609,Conexibacter_sp_MCW3021293:0.0425121231)95:0.2196478467,Solirubrobacterales_bacterium_MBI5106284:0.4268975456)53.1:0.1052442456,(Gaiellales_bacterium_MDX6544619:0.0352198596,Gaiellales_bacterium_MDX6547444:0.0000024030)99.9:0.6007828595)84.5:0.2507654413,(Thermoleophilum_album_WP_218138349:0.3079149266,(Thermoleophilum_album_WP_274717913:0.0000024595,Thermoleophilum_sp_MCL6440804:0.0000021473)98.4:0.4478287113)76.6:0.1967555743)93.6:0.3325266011)39.6:0.0508989124)60.4:0.0188879175,(Candidatus_Poribacteria_bacterium_MCH8292126:0.3986207482,Nitrospinota_bacterium_RMF90464:0.3559213416)96:0.4109990386)60.8:0.0627409997,(((((Desulforamulus_aeronauticus_WP_072914334:0.4467411810,Desulforamulus_ruminis_WP_013842432:0.0860993903)96.8:0.4039318627,(Peptococcaceae_bacterium_BRH_c4b_KJS17785:0.1855086729,WP_104370901_BCL_DCM_n4_Desulfocucumis_palustris_1of2:0.2356299970)82.8:0.1897176886)65.7:0.0785073000,Heliobacterium_mobile_WP_155474773:0.7804274822)55.5:0.2336307002,((Moorella_mulderi_WP_062281707:0.1218701278,Moorella_sulfitireducens_WP_258359852:0.0383489506)99.5:0.4236060241,(Moorella_sp_60_41_KUK12185:0.2153722525,Thermanaeromonas_sp_C210_WP_173298761:0.1851715132)85.1:0.1472719300)75.4:0.0693570339)92.2:0.2587139557,(Halothermothrix_orenii_WP_015923709:1.0772805636,((Synergistota_bacterium_MBC7331036:0.1418746860,(Synergistota_bacterium_MCD6363226:0.1072630962,Synergistota_bacterium_MCS7234176:0.0785200883)72.4:0.0539263775)96.3:0.4093092627,Thermosediminibacter_oceani_WP_013276637:0.5934988968)42.4:0.0392908889)81.2:0.1350793353)71.3:0.0708444475)80.5:0.0550384137)88:0.0835901982,(((Anaerolineae_bacterium_MCG3210056:0.7142113133,(Chloroflexota_bacterium_MBI2939346:0.5513325021,(Thermoleophilia_bacterium_MBJ7457472:0.5683269466,Thermoleophilia_bacterium_MCC6833220:0.3365625909)90.3:0.2272291141)33.1:0.0632427645)0:0.0000023089,((Anaerolineae_bacterium_NPV87566:0.3545659299,Anaerolineales_bacterium_MBN1536733:0.6902332152)8.5:0.1858134170,Anaerolineales_bacterium_MCJ7532007:0.6730036313)85.3:0.2304425659)92.9:0.2021683694,Planctomycetota_bacterium_HHI68769:1.0498067779)80.3:0.0771718973)42.9:0.0502365284,((((((Acidobacteriota_bacterium_MCC7177613:0.2199986073,Acidobacteriota_bacterium_MCL4845894:0.3460597259)96.3:0.3446501089,Candidatus_Eremiobacteraeota_bacterium_MCL4512899:1.0352103383)75.8:0.0748590060,Planctomycetota_bacterium_TAJ24053:0.7225340601)85.9:0.1577838775,(((Bdellovibrionales_bacterium_MCB0325359:0.3699471188,Bdellovibrionales_bacterium_MCB0359608:0.0398604129)99.3:0.6115722186,((Gemmata_obscuriglobus_WP_010035317:0.2153589728,Gemmataceae_bacterium_MDB5311709:0.1811563000)0:0.0120903481,(Gemmataceae_bacterium_MBX9582079:0.0754784401,Gemmataceae_bacterium_MBX9626234:0.0788083595)94.4:0.1641941226)98.1:0.4197870707)74.2:0.1232924155,Planctomycetota_bacterium_TDJ72018:0.9064086288)75.9:0.1025628785)76.5:0.0839190320,(((((Candidatus_Omnitrophota_bacterium_MBK7497086:0.0159674818,Candidatus_Omnitrophota_bacterium_NUP94204:0.0000028380)83.2:0.0184457800,Candidatus_Omnitrophota_bacterium_MBW7938495:0.0000024488)94.7:0.1795228651,Candidatus_Omnitrophota_bacterium_NUN94896:0.3678102128)76.6:0.0482226977,Candidatus_Omnitrophota_bacterium_MCA9410464:0.5043760756)75.8:0.0499018106,((Planctomycetaceae_bacterium_MCD8139468:0.2252882806,Planctomycetota_bacterium_MDR1745380:0.0262527169)92.4:0.3561970670,Planctomycetota_bacterium_MDR1533887:0.0689998639)100:0.7234288317)78.2:0.0464810430)66.8:0.0398792237,((Candidatus_Latescibacteria_bacterium_MBI4532261:0.3564979493,WP_265423244_TDB_DRG_n_Desulfobotulus_pelophilus_H1_NO:0.5987510077)83.2:0.1802729698,bacterium_MBD3266579:0.5622253800)49.3:0.2125419644)40.3:0.0209003699)82.3:0.0712405127,(((((Acidobacteria_bacterium_ADurbBin340_OQA35644:0.2122704644,(((((Acidobacteriota_bacterium_MCX6546560:0.1227456783,((Acidobacteriota_bacterium_MCX6546837:0.0810995199,Holophagaceae_bacterium_NTW85588:0.0976825137)93.6:0.0976864477,Candidatus_Geothrix_skivensis_MBK9796126:0.0551983117)75.3:0.0239377088)74.6:0.0194045954,((Geothrix_sp_MBP7617440:0.0193518393,Holophagaceae_bacterium_MBK7293327:0.0000010000)0:0.0000028545,(Geothrix_sp_WP_291198851:0.0157266398,Holophagaceae_bacterium_MCE1203561:0.0159937338)87.7:0.0317064982)87.2:0.0321163504)76.5:0.0167918454,(Geothrix_limicola_WP_285570456:0.0330053796,(Geothrix_oryzae_WP_286355977:0.0523426034,(Geothrix_sp_MDP1830654:0.1101298966,Geothrix_sp_MDR3682793:0.0755338432)84.7:0.0505605409)72.5:0.0138226186)89.7:0.0477020989)75.4:0.0262204339,Geothrix_sp_21YS21S-4_WP_306589435:0.0402852499)95.7:0.1602409726,Holophaga_sp_MBK8792250:0.2260584139)26:0.0754757386)71.6:0.1062362290,Holophagales_bacterium_MDR2561513:0.5243075755)99:0.6296629024,((Candidatus_Latescibacteria_bacterium_HAA78570:0.0024660768,Gemmatimonadota_bacterium_MBS10704:0.0277072087)96.5:0.2554355442,Gemmatimonadota_bacterium_MBE83421:0.2153617293)93:0.3348181385)65.6:0.0579559869,Candidatus_Latescibacteria_bacterium_MDP6776219:0.4785514619)84.8:0.1372454811,(Acidobacteriota_bacterium_TDI34758:0.6104501099,(((((((Candidatus_Auribacterota_bacterium_MBN1522178:0.6424348685,FCB_group_bacterium_MDX9973197:0.3901164721)0:0.0000023092,Candidatus_Hydrogenedentes_bacterium_MCH7909526:0.4038876086)58.7:0.0803835534,Candidatus_Hydrogenedentes_bacterium_MDQ1256529:0.4375305452)66.6:0.0407264753,Candidatus_Hydrogenedentes_bacterium_MBI2435630:0.2449982789)83.2:0.0713971509,(Candidatus_Hydrogenedentes_bacterium_MCC6491233:0.0451461895,Candidatus_Hydrogenedentes_bacterium_MCC6694166:0.0000020265)99.4:0.3639638831)51.4:0.0288157532,(Candidatus_Hydrogenedentes_bacterium_MBI4558887:0.1304419788,Candidatus_Hydrogenedentes_bacterium_PCJ65402:0.4703159363)92.8:0.2146087115)76.6:0.0960042892,(Myxococcales_bacterium_NLH47571:0.7359534674,Nitrospirota_bacterium_MBI5141221:0.4744511890)79.4:0.1465477527)66.8:0.0472060406)66.4:0.0449276906)89.9:0.1644574639)48.7:0.0959951011,(((((Deltaproteobacteria_bacterium_CG23_PIP43015:0.0139417947,Desulfobacterales_bacterium_CG2_30_60_27_OIP46935:0.0000025861)99.6:0.3889884685,((Deltaproteobacteria_bacterium_NOX26158:0.3275550853,(Desulfobacterales_bacterium_HFQ80801:0.0838993022,g1202_TDB_ISD_M19_Yes:0.0036312749)98.1:0.3603257153)73.8:0.1406984307,(((Desulfobacteraceae_bacterium_MDA8160431:0.0206207167,Desulfobacteraceae_bacterium_MDA8419310:0.0264222744)90:0.1032934820,((Desulfobulbaceae_bacterium_MBA3014484:0.0000023206,Pseudomonadota_bacterium_MBU4153672:0.0000029249)96.7:0.1717536189,Desulfobulbaceae_bacterium_MDD5758347:0.0866874965)91.7:0.1235441908)95.2:0.1594413353,Desulfobulbaceae_bacterium_MBF0221273:0.2176268133)77.1:0.0771791089)85:0.1147821615)83.1:0.0913590110,((((Deltaproteobacteria_bacterium_MBW1792403:0.3537594625,Desulfobulbaceae_bacterium_MCD6390335:0.2777064191)84.4:0.0727689811,Desulfobulbaceae_bacterium_MCK5231957:0.2467255653)92.9:0.1329885345,((((Desulfobulbaceae_bacterium_MCK5226733:0.0000010000,Desulfobulbaceae_bacterium_MCK5404189:0.0000010000)0:0.0000022406,Desulfobulbaceae_bacterium_MCK5341173:0.0149402809)98:0.2034874605,(Pseudomonadota_bacterium_MBU0479538:0.1130239323,Pseudomonadota_bacterium_MBU0675080:0.3562432328)91.7:0.1672015397)89.5:0.1240684068,Proteobacteria_bacterium_MBU0484339:0.2978353044)79.6:0.0612960397)67.4:0.0341914050,Proteobacteria_bacterium_MBU0729631:0.3507312318)74.2:0.0314791383)40:0.0285044979,(Desulfurivibrio_alkaliphilus_WP_013164532:0.0757432948,WP_275805181_TDB_DBB_s_Desulfurivibrio_alkaliphilus_AHT_2_Yes:0.1229348541)99.7:0.4204872084)69:0.0360142295,((Deltaproteobacteria_bacterium_RIFOXYD12_FULL_55_16_OGQ99191:0.1897698510,((Deltaproteobacteria_bacterium_TDB40026:0.0154164490,((Proteobacteria_bacterium_MBU1405517:0.0000010000,Pseudomonadota_bacterium_MBU1405517:0.0000010000)0:0.0000029633,(Proteobacteria_bacterium_MBU4176579:0.0000023079,Pseudomonadota_bacterium_MBU4176579:0.0000021853)97.3:0.0464993800)0:0.0000023091)76:0.0170427614,WP_307632818_TDB_TVB_Thiovibrio_frasassiensis_RS19-109_YeS:0.1234119994)92.2:0.0719001837)58.6:0.0129860986,Deltaproteobacteria_bacterium_RIFOXYD12_FULL_56_24_OGQ88312:0.0166915014)99.5:0.3141098368)97.8:0.3197333335)67.9:0.0400959628,Deltaproteobacteria_bacterium_MCF8061406:0.4669242258)64.7:0.0250585770,((Actinomycetota_bacterium_HDP70450:0.5274588598,(((Bacillales_WP_171566968:0.2006981985,Mesorhizobium_sp_M00FCaET1860111_TGU87903:0.0654333461)98.9:0.2697685589,(Brevibacillus_daliensis_WP_232697010:0.1192114639,Brevibacterium_sp_JNUCC-42_QOT01217:0.3341070638)61.7:0.0466157309)88.3:0.1947722544,(((Chlamydia_abortus_SHE12173:0.3955252228,(((((((Paenibacillus_WP_062492550:0.1702049664,((Thermobacillus_WP_015254987:0.0004407491,Thermobacillus_sp_WP_286893022:0.0501124817)77.5:0.0618163879,Thermobacillus_sp_ZCTH02-B1_WP_296974773:0.0999871558)98.6:0.2142592951)85.7:0.1090940098,((Paenibacillus_oryzae_WP_068678440:0.0969741101,Paenibacillus_sp_HB172176_WP_168122268:0.0923582593)85.4:0.0731352520,Paenibacillus_soyae_WP_257446671:0.1919567861)62.3:0.0169399062)92.9:0.1298183915,((Paenibacillus_lignilyticus_WP_210661523:0.1492715378,(Paenibacillus_montanisoli_WP_308639227:0.1357247513,Paenibacillus_phyllosphaerae_WP_183598355:0.2704231833)63.4:0.0823793479)0:0.0000023329,(Paenibacillus_rhizovicinus_WP_162638754:0.0578379422,(Paenibacillus_sp_UNC496MF_SFI53677:0.0000025188,Paenibacillus_sp_UNC496MF_WP_090637667:0.0000020404)93.2:0.1055096237)94.8:0.1414175101)92.3:0.1131904977)89.7:0.0953228684,(((Paenibacillus_aestuarii_WP_270878588:0.0354779884,Paenibacillus_whitsoniae_WP_126142269:0.2197355074)83.7:0.0884254842,Paenibacillus_plantarum_WP_171635770:0.1569619205)69:0.0345770151,Paenibacillus_chitinolyticus_WP_317952582:0.2782659462)88.5:0.1201798559)0:0.0117425105,(Paenibacillus_radicis_ex_Xue_et_al_2023_WP_258212436:0.2913252149,Paenibacillus_sp_FSL_H7-0331_WP_076232708:0.0784609046)81:0.1465241832)46.5:0.1068874926,(Paenibacillus_aurantius_WP_315607497:0.0000020190,Paenibacillus_sp_CC-CFT747_WJH33254:0.0307118401)99.8:0.3090484344)71.9:0.0587992273,Paenibacillus_sp_VKM_B-2647_WP_041049615:0.1268536303)77.6:0.0604555025)40.7:0.0447569742,(Paenibacillus_larvae_WP_023484363:0.0000026288,Paenibacillus_larvae_WP_313785784:0.0329129679)99.5:0.3346147888)69.7:0.0363960436,((Cohnella_sp_CFH_77786_WP_219637509:0.1422767579,Cohnella_sp_YIM_B05605_WP_276352520:0.0529197500)89.6:0.1397880994,(Paenibacillus_WP_021879137:0.2721684165,Paenibacillus_sp_481_WP_232276672:0.4201786100)81.6:0.1130259187)73.4:0.0499691864)97.1:0.2507469744)91.2:0.2402440922)79.1:0.0551581200,((Candidatus_Hydrogenedentes_bacterium_CG1_02_42_14_OIO32814:0.6902615993,Candidatus_Hydrogenedentes_bacterium_MCK5558567:0.5909792252)77.2:0.1292882013,((Dehalococcoidales_bacterium_MDD4874250:0.0163919762,Pseudomonadota_bacterium_HED00370:0.1059493937)100:0.6519063382,(((((Deltaproteobacteria_bacterium_MBN1843476:0.2156071842,(Deltaproteobacteria_bacterium_MBW2036823:0.3152405714,((((Desulfamplus_sp_MBF0412284:0.4598576103,((((((Desulfobacter_latus_WP_178365536:0.0562376525,Desulfobacter_vibrioformis_WP_035238657:0.1361891172)74.3:0.0175877064,Desulfobacter_sp_MCW8801495:0.0172926656)78.4:0.0172677982,WP_111954484_TDB_DBC_n_Desulfobacter_hydrogenophilus_AcRS1_yeS:0.0343016043)0:0.0000021544,(Desulfobacterales_bacterium_MCG8550250:0.0002960640,WP_033397528_TDB_DBC_n_Desulfobacter_curvatus_AcRM3_yeS:0.0672223525)89.3:0.0332147550)88.9:0.0967816796,(((Desulfobacter_postgatei_WP_004071171:0.0000010000,Thermodesulfobacteriota_bacterium_MDQ1269960:0.0000010000)0:0.0000025365,unclassified_Desulfobacter_WP_286818379:0.0000010000)0:0.0000023603,Desulfobacter_sp_WP_287561286:0.0177485777)39.5:0.0202149449)99.4:0.3493934745,(Pseudomonadota_bacterium_MBU1196494:0.3014391475,Pseudomonadota_bacterium_MBU3954678:0.1227974175)47.6:0.0702733461)25.2:0.0777008746)85.6:0.1513025777,Pseudomonadota_bacterium_MBU1168192:0.3794426239)84.6:0.1876449981,Pseudomonadota_bacterium_MBU0516752:0.6806215176)0.1:0.0264498470,((Desulfatibacillum_alkenivorans_WP_073474055:0.0000026602,WP_012610136_TDB_DBC_n_Desulfatibacillum_aliphaticivorans_DSM15576:0.0144135935)78.7:0.0661174505,Desulfatibacillum_sp_MBI9076813:0.1734764061)98.6:0.3648435879)71.4:0.0615823911)82.5:0.0921416159)66.8:0.0512168245,((Deltaproteobacteria_bacterium_MBW2194048:0.0166615728,Deltaproteobacteria_bacterium_MBW2266199:0.0000029671)75.2:0.0166176553,Desulfobacterales_bacterium_S7086C20_OEU46855:0.0341414057)99.9:0.2512583447)0:0.0114677682,((Deltaproteobacteria_bacterium_MBW1739624:0.0923152166,Desulfobacterales_bacterium_NVL89385:0.1992668291)58.1:0.0300789543,(Desulfobacterales_bacterium_MCK4388853:0.1232828345,Desulfobacterales_bacterium_NVM21137:0.1647320193)64.9:0.0682385807)77.7:0.0526129496)90.7:0.1614877383,(((((Deltaproteobacteria_bacterium_MDD3553699:0.2041566325,Dissulfurirhabdus_thermomarina_NDY42260:0.3924535374)87.6:0.2084194011,((Desulfobacteraceae_bacterium_MDA8162119:0.2538568500,WP_237888668_TDB_ISD_n_Dissulfurimicrobium_hydrothermale_Sh68_YES:0.2680365268)85.7:0.1833202909,(WP_067616781_TDB_DIB_s_Dissulfuribacter_thermophilus_S69_YES:0.3553235797,WP_166032139_TDB_TDB_n_Thermosulfuriphilus_ammonigenes_ST65_YES:0.5242032857)84.5:0.2182367593)26.2:0.0573479461)85.9:0.1803280846,Thermodesulfobacteriaceae_bacterium_HID97711:0.7858820310)14.9:0.0337368769,Thermodesulfobacteria_bacterium_NPA94229:0.3552305440)88.1:0.1308404438,(Nitrospinae_bacterium_MBI4829251:0.4247987271,Nitrospinae_bacterium_MBI5816426:0.3898625951)91.5:0.2410662030)78.8:0.0744342566)46.2:0.0587355187,(Desulfobacterales_bacterium_NOQ95964:0.3784314039,(Ignavibacteriaceae_bacterium_MCW8809385:0.2314398639,Pseudomonadota_bacterium_MBU0699271:0.3270900376)62.1:0.0408986849)95.9:0.2728839069)34.1:0.0349645802)75.1:0.0464088344)78.6:0.0639484078)37.6:0.0101927938)85.1:0.0819320061,(Gemmatales_bacterium_GIW78952:0.5559472897,Nitrospinae_bacterium_MBI1986777:0.4300083392)69:0.0841316934)72.2:0.0781259563,(((Desulfurobacterium_sp_RUM44830:0.1368644181,Phorcysia_thermohydrogeniphila_WP_132525223:0.0611110333)99.7:0.5477117758,Thermovibrio_sp_RUM89021:0.1206179169)91.2:0.3015095628,Persephonella_sp_HIQ25214:0.6989115990)76.3:0.1043616218)79.6:0.0639535408)74:0.0270070934,((((WP_059175774_NSP_TDV_ni_Thermodesulfovibrio_aggregans_1of2:0.0000010000,Thermodesulfovibrio_aggregans_WP_059175774:0.0000010000)83.4:0.0500172755,(((WP_028844814_NSP_TDV_ni_Thermodesulfovibrio_thiophilus_1of2:0.0000022859,Thermodesulfovibrio_thiophilus_WP_028844814:0.0000010000)98.8:0.1316238074,(Thermodesulfovibrio_aggregans_PMP70626:0.1172827806,(((Thermodesulfovibrio_sp_1176_WP_068861660:0.0000010000,Thermodesulfovibrio_sp_N1_WP_143600880:0.0000010000)0:0.0000027339,Thermodesulfovibrio_sp_MDI6713707:0.0308076720)97.6:0.1845305456,Thermodesulfovibrionales_bacterium_MCX8031730:0.1299687015)85.2:0.1294199661)81.7:0.0463569003)63.6:0.0146456911,(Thermodesulfovibrio_sp_MCS7163840:0.0005225960,(Thermodesulfovibrio_sp_MCS7215062:0.0235467129,(Thermodesulfovibrio_sp_WP_297209700:0.0605190112,WP_012545507_NSP_TDV_n4_Thermodesulfovibrio_yellowstonii_1of2:0.0753685724)92.9:0.0773277709)62.3:0.0220309738)97.8:0.1032661947)69.3:0.0162203393)83.6:0.0676563539,BS11DRAFT_00356_NSP_TDV_j3_Thermodesulfovibrio_hydrogeniphilus_1of2:0.2397626108)52.7:0.0906022745,Thermodesulfovibrio_sp_MCS7203614:0.1581195599)99.6:0.3597405674)73:0.0822777024,(Nitrospirota_bacterium_MBI5849278:0.3964095453,Nitrospirota_bacterium_RMG00884:0.3355152062)95.5:0.3168502439)71.5:0.0417557714,(((Nitrospiraceae_bacterium_HBH60254:0.1124444104,Nitrospirota_bacterium_HDH53697:0.2159837981)94.9:0.1781890299,Nitrospirota_bacterium_MBI5639122:0.3197959521)79.6:0.0650770667,((Nitrospiraceae_bacterium_MDA8170757:0.0000025324,Nitrospiraceae_bacterium_MDA8325154:0.0149732651)100:0.7201066320,(Nitrospirota_bacterium_HHN63894:0.1795853526,Nitrospirota_bacterium_NOY65331:0.1725044792)94.4:0.1772712350)0:0.0000029293)24.4:0.0245929324)89.6:0.1495192727,(Nitrospirales_bacterium_LBB_01_QWR78826:0.0005713606,Nitrospirota_bacterium_MBF0463475:0.1151212811)98.6:0.3074047029)91.1:0.1778030127,Nitrospirota_bacterium_KAF0181800:0.2934138601)76.8:0.0603421788,Nitrospirota_bacterium_MBF0327918:0.2859807745)17.3:0.0232715427,Thermodesulfovibrionales_bacterium_MCL0069027:0.3508499669)78.8:0.0710484265,(Nitrospirae_bacterium_MBI3592163:0.0000027350,(Nitrospirota_bacterium_MCL4492303:0.1051314935,Thermodesulfovibrionales_bacterium_MCX8069445:0.3632156016)87.1:0.0837346150)81:0.0516278432)97.4:0.1703729782,(Alphaproteobacteria_bacterium_MBZ0158480:0.2023317027,(((Nitrospirae_bacterium_GWA2_46_11_OGW21090:0.0138853043,Nitrospirae_bacterium_GWC2_46_6_OGW21962:0.0000025291)93:0.0450030311,(Nitrospirae_bacterium_MBI5213571:0.0000020215,Nitrospirota_bacterium_MBI5213571:0.0000023992)95.1:0.0585233477)58.2:0.0075266704,(Nitrospirae_bacterium_MCL4457287:0.0000020316,Nitrospirota_bacterium_MCL4457287:0.0000025296)98.1:0.0977063624)91.9:0.0799616128)49.8:0.0310407502)0:0.0000023645,((Dissulfurispira_thermophila_WP_203472672:0.0000010000,WP_203472672_NSP_DSP_n_Dissulfurispira_thermophila_T55J_YeS:0.0000010000)94.3:0.0570968652,(Nitrospirae_bacterium_MCL4537730:0.0140841972,(Nitrospirae_bacterium_MCL5062399:0.0000010000,Nitrospirota_bacterium_MCL5062399:0.0000010000)0:0.0000027551)86.2:0.0306704123)63.4:0.0132561792)79.1:0.0154959242,Thermodesulfovibrionales_bacterium_MDI6727800:0.0300487862);
