# Supplementary material for: Sulfur disproportionation occurs globally across anoxic habitats and has multiple mechanisms of independent evolutionary origin
Source: ISME J. 2026 Mar 2;20(1):wrag042. doi: 10.1093/ismejo/wrag042 (PMC12998232; doi:10.1093/ismejo/wrag042)
Supplement: Sup_File_4_raw_trees_wrag042 [file sup_file_4_raw_trees_wrag042.zip › SupFile4_raw_trees/SupFile3b_trees/tusa_iqtreeC60SH.tre]

(contig_1_1156_TDB_DBB_MOM_B35_Yes_1of2:0.1276593581,(((((((((((((((((((((((((((WP_099590604_NSP_NSP_ni_Leptospirillum_ferriphilum_1of3:1.2305487950,(((((((((((((Betaproteobacteria_bacterium_MBI3524268:0.1586289741,Sideroxydans_sp_MDD5058789:0.1661640447)84.7:0.0655992117,Gammaproteobacteria_bacterium_MBU0594515:0.0484144821)58.2:0.0345664382,Rhodomicrobium_sp_MBI4723789:0.2421499748)77.1:0.0291026863,WP_173060837_PMD_SFC_n3_Sulfurimicrobium_lacus_skT11_2of3:0.0000023149)42.8:0.0435991439,Betaproteobacteria_bacterium_MDA8092833:0.1100181941)73.9:0.0386439334,Gallionellaceae_bacterium_MDD3530842:0.0974527563)80.6:0.0447096890,Rhodocyclales_bacterium_MBI4998989:0.1877153340)72:0.1072321349,Thiobacillus_sp_MCP5276782:0.0321433911)98.3:0.4316127471,(((((((((Sulfuricellaceae_bacterium_MDP2828568:0.0226222978,(Sulfurimicrobium_sp_MDP2785970:0.0325301923,WP_173067707_PMD_SFC_n3_Sulfurimicrobium_lacus_skT11_3of3:0.0000027213)80.8:0.0283661660)98.9:0.1101767658,Thiobacillus_WP_018077734:0.0174029458)0:0.0000028628,Thiobacillus_sp_65-1402_WP_151606480:0.0000022412)0:0.0000028546,Thiobacillus_sp_MBI1284857:0.0175642344)90.9:0.0174248613,Thiobacillus_WP_018508573:0.0000020787)0:0.0000020403,Thiobacillus_sp_65-29_OJZ16978:0.0353134473)0:0.0000025965,Thiobacillaceae_bacterium_MCU0810319:0.0174659844)74.1:0.0175439301,Thiobacillus_WP_011311086:0.0000022192)98.8:0.2107990983,Sulfurimonas_sp_MBS4068015:0.0241581959)44.3:0.0690020548)99.2:0.5498751006,(Spirochaetia_bacterium_MDH5654532:0.0957112258,Spirochaetia_bacterium_MDH5655166:0.0538081890)93.4:0.2812947512)66.6:0.1174416340,(SAR324_cluster_bacterium_MDP6246616:0.0884097822,SAR324_cluster_bacterium_MDP6764448:0.0321013828)99.9:0.5673944894)11.7:0.0797220240,Nitrospiraceae_bacterium_MDA8100857:0.2837999630)89.6:0.1914566182,Nitrospirota_bacterium_MBI5379212:0.3408455849)30.6:0.1124870645)31.2:0.0992496580,((((Actinomycetota_bacterium_MBI5870509:0.0000010000,Thermoleophilia_bacterium_MDO8736854:0.0170510311)0:0.0062159185,(Actinomycetota_bacterium_MCL4473448:0.0364954777,(Gaiellales_bacterium_RJQ46511:0.1706145291,Thermoleophilia_bacterium_MBE0428465:0.2657863293)30.6:0.0247499181)75.3:0.0808542997)98.1:0.5075417044,(((Ferriphaselus_amnicola_WP_062626118:0.0122254457,Nitrosomonadales_bacterium_MBI5918461:0.1955801796)95.9:0.7122778373,(Gammaproteobacteria_bacterium_MCL4471294:0.0309426551,((Hydrogenophilales_bacterium_CG18_PIQ09772:0.0000021685,((Sulfuricella_sp_MBZ0095918:0.0339410300,Thiobacillus_sp_MDP2253366:0.0346035786)73.7:0.0170297489,Thiobacillus_sp_MDP2111528:0.0884547381)73.1:0.0332794866)74.8:0.0243058071,WP_173064954_PMD_SFC_n3_Sulfurimicrobium_lacus_skT11_1of3:0.1923485468)72.2:0.0305806932)92.6:0.5971060683)98.3:1.3520119633,Melghirimyces_profundicolus_WP_108025372:0.5511806119)73.3:0.2074363374)75.5:0.1224813636,(((((Alkalibacillus_haloalkaliphilus_WP_017185092:0.1724716908,Halalkalibacillus_halophilus_WP_027964399:0.0000026451)97.1:0.1769743657,(((Bacillaceae_WP_004427614:0.0000028629,Sutcliffiella_WP_066413834:0.0155459203)88.9:0.0829497803,Halalkalibacter_krulwichiae_WP_066149350:0.0000028921)88.3:0.1040565474,(Bacillaceae_WP_028397793:0.1689339063,(((((((Bacillales_WP_026678590:0.1613365530,Mycobacteroides_abscessus_subsp_abscessus_SLL36461:0.0802217945)56.2:0.0596146481,Neobacillus_cucumis_WP_101649585:0.0151990762)91:0.0931893299,Neobacillus_dielmonensis_WP_042455562:0.1264445945)23.9:0.0470746808,Sutcliffiella_WP_066418396:0.1654428940)70.3:0.0293403869,Mycobacteroides_abscessus_subsp_abscessus_SLL35263:0.0544358692)87.4:0.0546341877,(Mycobacteroides_abscessus_subsp_abscessus_SLL35248:0.0000024648,Sutcliffiella_WP_066419906:0.0648862053)97.9:0.1381141236)87.8:0.0726788579,(Oceanobacillus_WP_017797830:0.0383085036,(Oceanobacillus_iheyensis_HTE831_BAC14605:0.0000010000,Oceanobacillus_iheyensis_WP_011067043:0.0000010000)78.9:0.0317140433)99:0.1872008504)73.1:0.0187927247)88.5:0.0974903150)85.4:0.0960684845)84.6:0.0963162500,Bacillus_litorisediminis_WP_243356658:0.0924159620)61.9:0.0916830069,Bacillus_infantis_WP_224902393:0.1541184630)81.5:0.0732801730,((Bacillaceae_WP_003252677:0.0000029739,Parageobacillus_WP_064552637:0.0318516846)86.2:0.0747535909,Geobacillus_WP_033025641:0.0015831931)91.3:0.2944129615)94.8:0.3355878894)80.5:0.1164617491)79.7:0.0780763065,(((((((((WP_036079928_NSP_NSP_ni_Leptospirillum_ferriphilum_3of3:0.6866511932,((((Candidatus_Electrothrix_aarhusensis_RWX46230:0.1104195988,Candidatus_Electrothrix_sp_AR5_MCI5124954:0.0526428597)23.9:0.0739745701,(Candidatus_Electrothrix_sp_AUS1_2_MCI5158955:0.4486125878,Desulfobulbaceae_bacterium_MCP4339990:0.1633712415)0:0.0000025577)95.6:0.2079171106,((Candidatus_Electrothrix_sp_AR3_MCI5145867:0.2947159867,Deltaproteobacteria_bacterium_MBW2181162:0.4966056950)79.3:0.0825663531,Candidatus_Electrothrix_sp_AR4_MCI5224666:0.1654226590)82.3:0.0716761398)79:0.1275206332,((Candidatus_Electrothrix_sp_ATG1_MCI5142348:0.0000010000,Candidatus_Electrothrix_sp_ATG2_MCI5208052:0.0661377397)87.8:0.0759117315,RWX51202_TDB_DBB_n_Ca_Electrothrix_marina_A5:0.1139813783)84.2:0.1392211285)94.8:0.7799183895)33.5:0.4057713198,((Clostridiales_bacterium_MBS4030001:0.3772362748,(((((Clostridium_sp_MBS4008027:0.0000023173,Firmicutes_bacterium_NLM53056:0.7310064607)66.8:0.0456925488,Dethiobacter_sp_MBS3899478:0.0784705161)74.8:0.0255900072,(Dethiobacter_sp_MBS3887565:0.0000022559,Firmicutes_bacterium_MCL4464165:0.0202209725)98.2:0.1479852278)56.5:0.0518554775,Syntrophomonadaceae_bacterium_MBT9174189:0.1208274943)83.6:0.1039219456,Dethiobacter_sp_MBS4022127:0.2312799093)82.6:0.1008757440)88.1:0.2569491262,(Dethiobacter_alkaliphilus_AHT_1_EEG77657:0.0000010000,WP_083798685_BCL_STM_s_Dethiobacter_alkaliphilus_AHT_1_Yes:0.0183194006)0:0.0134359342)80.4:0.6330267138)98.7:2.7177250198,((((((((((((((((Deltaproteobacteria_bacterium_HIJ54978:0.1699609591,(Desulfobacteraceae_bacterium_MBC2735603:0.1716610414,(Desulfobacteraceae_bacterium_RJP77321:0.0779077349,Desulfobacterales_bacterium_MCF8067535:0.0812362705)74:0.0209633320)54.5:0.0185358170)77:0.0201801688,Desulfobacteraceae_bacterium_HHO48034:0.0997618741)74.7:0.0205328093,Desulfobacterales_bacterium_CG23_PIP37042:0.1329286764)75.2:0.0331652786,(Desulfatitalea_tepidiphila_WP_054029349:0.1319441910,WP_020878392_TDB_DCC_n_Desulfococcus_multivorans_DSM2059_yeS:0.1605278489)83.7:0.0697737462)6.5:0.0734554140,Spirochaetes_bacterium_MBN2041685:0.2866509879)82.4:0.1106894187,Desulfosudis_oleivorans_WP_012176659:0.2571786582)79.5:0.0846566420,(Desulfobacterales_bacterium_MCF8052687:0.2091810717,Desulfoglaeba_alkanexedens_WP_137424211:0.3121531339)47.7:0.0810438026)94.4:0.2137475368,(((((((Desulfobacter_WP_004075373:0.0000010000,((Desulfobacter_sp_HAR34553:0.0335754961,Desulfobacter_sp_WP_287037334:0.0165707344)0:0.0000021257,Desulfobacter_sp_WP_287126931:0.0000021283)93:0.0169180032)0:0.0000021058,uncultured_Desulfobacter_sp_WP_289022966:0.0165896992)80:0.0302371627,Desulfobacter_sp_MCW8800877:0.0043195703)82.6:0.0349548386,(Desulfobacter_curvatus_WP_281167888:0.0171793884,WP_111958134_TDB_DBC_n_Desulfobacter_hydrogenophilus_AcRS1_yeS:0.0000026375)93.4:0.0907672538)29.2:0.0819316732,Desulfobacter_latus_WP_178366329:0.0401100454)98.6:0.4679756881,Desulfobacter_sp_MDD9303300:0.1546627991)98.3:0.4747339005,((Desulfobacteraceae_bacterium_MCP4119395:0.2256031169,Desulfobacterium_sp_MBI9089108:0.0887416362)88.4:0.1341774152,(Desulforapulum_autotrophicum_WP_015906253:0.0000026532,WP_205219453_TDB_DCP_n_Desulforhopalus_vacuolatus_DSM9700:0.1620497554)97.1:0.2315082678)83.3:0.1188796367)72.9:0.1022356296)80.4:0.1075708009,((Deltaproteobacteria_bacterium_MBW2544942:0.1748787229,Syntrophobacterales_bacterium_MCK4535004:0.1181865064)0:0.0000021341,Deltaproteobacteria_bacterium_MBW2646731:0.1310058124)83:0.1339101667)95.3:0.2736621165,((((Deltaproteobacteria_bacterium_NCD25071:0.1633095245,(Desulfomicrobium_apsheronum_WP_092373508:0.0793504250,Desulfomicrobium_sp_ZS1_WP_254077760:0.0000028167)91.4:0.0916271758)65.2:0.0229835092,Desulfomicrobium_escambiense_WP_028576190:0.1973144704)83.6:0.1322201829,((((Desulfonatronum_WP_031388611:0.0799812305,WP_028573466_TDB_DNT_n_Desulfonatronum_lacustre_Z-7951_yeS:0.0579210418)89.6:0.1443445349,(Desulfonatronum_thioautotrophicum_WP_045223022:0.0201485191,Desulfovibrionales_bacterium_TVR03159:0.0000029784)98.2:0.3183354318)84.1:0.1529923871,Desulfonatronum_thiosulfatophilum_WP_092123874:0.4260447522)92.3:0.2626463623,Desulfonatronum_sp_HDQ41175:0.0450531454)96.3:0.2350940087)99.4:0.5525348726,(((Desulfocurvus_sp_WP_291499045:0.3267284198,(((Desulfolutivibrio_sulfoxidireducens_WP_176630735:0.0266767775,Desulfovibrio_sp_NMC50393:0.1082461376)96.4:0.1658429883,Desulfovibrionaceae_bacterium_MDQ7833561:0.1799791756)84.5:0.0791410566,((Desulfovibrio_aminophilus_WP_250783073:0.1225815329,WP_027175776_TDB_DVB_n_Aminidesulfovibrio_aminophilus_ALA-3_yES:0.0000023040)78:0.0589771372,Desulfovibrio_sp_HBR06993:0.5016319534)95.1:0.2123197385)79.1:0.0563963359)0:0.0000023611,((((Desulfovibrio_sp_Fe33_WP_272698880:0.0564871989,(Desulfovibrio_sp_Huiquan2017_WP_207263745:0.0368349173,Pseudodesulfovibrio_indicus_WP_066799609:0.1744745785)79.3:0.0412842601)75.3:0.0204204748,Pseudodesulfovibrio_sp_MCM_B-1480_WP_269940746:0.0000026740)0:0.0000026036,Pseudodesulfovibrio_mercurii_WP_014323014:0.0782782970)97.5:0.2091727492,Paucidesulfovibrio_gracilis_WP_078718042:0.1683159518)93.3:0.1245271592)95.9:0.2510113578,Desulfovibrionaceae_bacterium_MDD4952994:0.1877403413)54.7:0.0831079608)76.4:0.1082392796)85:0.1385668334,Deltaproteobacteria_bacterium_MBW1740326:0.2942873409)67:0.1331410319,Deltaproteobacteria_bacterium_MCF8063082:0.4932085067)90.7:0.2224874770,unclassified_Thermodesulfovibrio_WP_068858589:0.1468548644)0:0.0000029521,Thermodesulfovibrio_aggregans_PMP72841:0.0557497097)94.8:0.5412318475,(((Thermodesulfobacterium_WP_022854842:0.0000021366,WP_028841784_TDB_TDB_n4_Thermodesulfobacterium_hveragerdense:0.0444560799)87.8:0.0685272603,Thermodesulfobacterium_sp_TA1_WP_150072104:0.0386834884)90.4:0.1236408735,Thermodesulfobacterium_geofontis_WP_013910020:0.0461421509)82.4:0.2408259369)95:1.1124534230,(((((((((Pyrobaculum_aerophilum_WP_011008779:0.0000020216,Pyrobaculum_sp_WP_287069017:0.0195162164)96:0.2403779011,(Pyrobaculum_arsenaticum_WP_011900684:0.0000021376,Pyrobaculum_oguniense_TE7_AFA39057:0.0212593969)91.3:0.1796479131)88.2:0.2193468085,Pyrobaculum_calidifontis_WP_011850144:0.2407809777)22.3:0.1987192776,(Thermoproteus_sp_AZ2_KJR74451:0.2886618831,((Thermoproteus_sp_CIS_19_KUO83502:0.0182731175,Thermoproteus_sp_JCHS_4_KUO88107:0.0000010000)82.6:0.0389363547,Thermoproteus_uzoniensis_WP_013679951:0.0201199232)91.5:0.1528062942)90.9:0.1796979780)65.6:0.0438752847,WP_014126336_CRA_TPT_n4_Thermoproteus_tenax_2of2:0.1742499171)99.3:0.5274278160,Vulcanisaeta_thermophila_WP_143701219:0.2537263595)92.7:0.2729085766,((Vulcanisaeta_sp_JCHS_4_KUO79672:0.0181125136,Vulcanisaeta_sp_OSP_8_KUO80609:0.0000010000)90.1:0.0178478445,Vulcanisaeta_sp_MCG2867600:0.0000021392)95.4:0.2963329341)83.7:0.1164599306,(Vulcanisaeta_distributa_WP_013336351:0.0917437271,((Vulcanisaeta_moutnovskia_768-28_ADY02273:0.0000010000,WP_048057301_CRA_TPT_n4_Vulcanisaeta_moutnovskia_2of2:0.0000010000)94.3:0.1128088280,Vulcanisaeta_sp_JCM_14467_WP_252900574:0.0940082890)3.3:0.0237404083)80.6:0.0683980369)84.8:0.0723142416,(Vulcanisaeta_souniana_WP_229709871:0.0000025925,Vulcanisaeta_souniana_WP_243679999:0.0000010000)0:0.0000025232)92.5:0.9725207234)76.3:0.5348948096)94.2:1.4190336655,(((WP_333653846_NSP_DSP_ni_Dissulfurispira_sp_CTOTU21519_1of4:0.0423574025,WP_277950201_NSP_DSP_n_Dissulfurispira_thermophila_T55J_YeS:0.1465109869)63.3:0.0439473367,Thermodesulfovibrionales_bacterium_MDI6727430:0.0000023679)89.5:0.1434137976,Nitrospiraceae_bacterium_MDA8213657:0.0881943161)92.9:0.6435187694)25.2:0.0615514567,(((((((Candidatus_Magnetobacterium_casensis_WP_218251455:0.0000029439,Nitrospirota_bacterium_MBF0539393:0.0642101781)71.7:0.0179477964,(Nitrospirota_bacterium_MBF0472452:0.1036985576,Nitrospirota_bacterium_MBF0564952:0.0309784485)34.3:0.0152186401)0:0.0000023134,(Candidatus_Magnetominusculus_sp_LBB02_MCG6552575:0.0000029780,(Nitrospirota_bacterium_MBF0457162:0.0000024534,((Nitrospirota_bacterium_MBF0486812:0.0000022639,Nitrospirota_bacterium_MBF0555029:0.0161404815)95.1:0.0495248410,Nitrospirota_bacterium_MBF0516156:0.0686414132)0:0.0000023067)82.1:0.0162085305)98.7:0.1847260429)86.4:0.0690721606,Candidatus_Magnetoovum_sp_WYHC-5_MCI4625693:0.2042331725)77.3:0.1054667612,Nitrospirota_bacterium_HDO35152:0.1830933629)0:0.0000020280,Nitrospirota_bacterium_HEC96912:0.1270970303)74.2:0.0237329368,((Candidatus_Sulfobium_mesophilum_SPP99785:0.0348044002,(Nitrospiraceae_bacterium_MDA8105245:0.0479197901,Nitrospirae_bacterium_MBI5641655:0.1027107336)30.4:0.0142003350)87.6:0.0718892848,Nitrospiraceae_bacterium_MDA8079969:0.1149655444)88.3:0.0685132807)73.5:0.0497122567)78.3:0.0619285543,Nitrospirae_bacterium_MBI5187970:0.3088422954)0:0.0122264612,Nitrospirota_bacterium_HDH01351:0.4274248004)88:0.1293204293,(Nitrospiraceae_bacterium_HCC68831:0.0314546752,Nitrospirae_bacterium_MBI5026446:0.0174459323)97.6:0.3591463750)69.6:0.0756784903,((((((Acidobacteriota_bacterium_RMH80291:0.0000026749,(Hydrogenobacter_hydrogenophilus_WP_096601203:0.0678308534,(Thermocrinis_jamiesonii_WP_029552183:0.0161039361,Thermocrinis_sp_MDT7870992:0.0000023964)94.9:0.0504268635)0:0.0000023642)78.7:0.0165991877,Aquificaceae_bacterium_MCS6957865:0.0164656516)81:0.0160451118,Aquificaceae_bacterium_MCS7196247:0.0000027338)0:0.0000029962,(Aquificaceae_bacterium_MCS6876344:0.0000025672,Thermocrinis_minervae_WP_079654300:0.0495685351)76.5:0.0325454696)91.3:0.1027767279,unclassified_Hydrogenobaculum_WP_015419669:0.1794776013)88.5:0.1290052064,Aquificota_bacterium_NPB06564:0.4589085461)89.4:0.1771479844)88.3:0.1353167236)94:0.2232911936,(((Armatimonadota_bacterium_NQV19209:0.2056259524,(Candidatus_Cloacimonadota_bacterium_MCF7910993:0.0933209070,((((Candidatus_Eisenbacteria_bacterium_MBM3317859:0.1720521428,((Desulfomonilaceae_bacterium_MDQ7783038:0.0448872867,Desulfomonile_tiedjei_MBI5252123:0.1409262171)38.7:0.0203052901,(Desulfomonile_tiedjei_MBI5570454:0.0809268885,WP_014810816_TDB_DML_n_Desulfomonile_tiedjei_DCB-1_yeS:0.0346661426)89.8:0.0823075176)72.4:0.0265989472)53.7:0.0288434832,((Deltaproteobacteria_bacterium_MBM3302752:0.0605078733,Myxococcales_bacterium_NLH48729:0.1775953447)81.8:0.0712634170,((Desulfarculaceae_bacterium_MCF8041932:0.0156551124,Desulfarculus_sp_MBV1737078:0.0000010000)0:0.0062403159,Proteobacteria_bacterium_MBU1156518:0.0621273974)98.8:0.2148885642)49.5:0.0320567196)99.9:0.4755927021,Spirochaetota_bacterium_MCX7026515:0.1739164450)0:0.0000020932,Rectinema_subterraneum_WP_158905982:0.0898225453)100:1.2504236934)78.7:0.0785158646)30:0.0635314533,Candidatus_Cloacimonadota_bacterium_MCF7918403:0.0346717906)86.8:0.2427913383,Chloroflexi_bacterium_MCX6009660:0.9991583251)77.7:0.1708809828)92.5:0.1639097580,((((((((((Acidobacteriota_bacterium_MCK5375906:0.0592895205,Candidatus_Sulfomarinibacter_kjeldsenii_MBD3852536:0.2228152539)78.9:0.0608810902,Candidatus_Sulfomarinibacter_sp_MAG_AM2_MBD3853620:0.1412662943)98.8:0.3519180042,((Deltaproteobacteria_bacterium_MBW1751570:0.1063358512,(((((Desulfonatronospira_sp_WP_291319543:0.0000010000,Desulfonatronospira_sp_WP_291320338:0.0000010000)59.2:0.0162946988,WP_008871192_TDB_DNV_n_Desulfonatrospira_thiodismutans_ASO3-1_yES_1of3:0.0351756490)93.5:0.1023802298,(Desulfovibrionales_bacterium_TVQ95319:0.0327636593,WP_045218304_TDB_DNT_n_Desulfonatronum_thioautotrophicum_ASO4-1_yES:0.0000023968)94.9:0.1600492928)85.3:0.0848072145,((Desulfonatronovibrio_sp_MSAO_Bac4_RQD67065:0.0429466151,WP_028574670_TDB_DNV_n_Desulfonatronovibrio_hydrogenovorans_DSM9292_YES:0.1301735660)83.3:0.0473149296,WP_045214690_TDB_DNV_n_Desulfonatrovibrio_magnus_AHT22-yES:0.0615717854)54.4:0.0436827492)88.5:0.1433230171,Desulfosarcina_widdelii_WP_155306903:0.5867833948)55.1:0.0961020351)54.3:0.1130064865,(Proteobacteria_bacterium_MBU1055316:0.0390321314,Proteobacteria_bacterium_MBU3947572:0.0700292145)94.1:0.1915877066)58.8:0.0862359552)80.2:0.1490049988,Deltaproteobacteria_bacterium_RTZ98802:0.0000021346)99.9:0.5853704113,WP_068515351_TDB_TDB_s_Caldimicrobium_thiodismutans_TF1_YES:0.0000021976)85:0.0425279639,(Caldimicrobium_sp_MCS7199291:0.0148421872,Caldimicrobium_sp_MCX7612738:0.0639751762)80.7:0.0348449360)90.6:0.0836065808,Thermodesulfobacterium_sp_MCC6048715:0.0000021887)76.3:0.0290366366,((Caldimicrobium_sp_NAZ30039:0.0000010000,Thermodesulfobacterium_sp_MCI4455061:0.0167391768)0:0.0000020646,Caldimicrobium_thiodismutans_PMP62935:0.0688313227)83.2:0.0397945184)84.8:0.1047343247,Thermodesulfobacteriaceae_bacterium_MCS7278671:0.3806531654)99.5:0.3150364123,(((((Thermodesulfatator_atlanticus_HHI97250:0.0105153981,WP_166032671_TDB_TDB_n_Thermosulfuriphilus_ammonigenes_ST65_YES:0.2033513113)0:0.0066404624,((Thermodesulfatator_indicus_WP_013907250:0.0000010000,WP_013907250_TDB_TDT_Thermodesulfatator_indicus_DSM_15286_NO:0.0000010000)99:0.1600325925,((Thermodesulfatator_sp_RUM88939:0.0449475950,WP_068669736_TDB_TDB_s_Thermosulfurimonas_dismutans_S95_YES:0.0322897539)92.4:0.0561105451,Thermodesulfobacteria_bacterium_NPA48621:0.0000025720)75.4:0.0165689198)74:0.0188081291)90.1:0.0611001550,((Thermosulfurimonas_dismutans_HFC97275:0.0000020792,(Thermosulfurimonas_sp_WP_297057112:0.0384191305,WP_168719494_TDB_TDB_n_Thermosulfurimonas_marina_SU872_YES:0.0575915543)78.8:0.0170928695)93.8:0.0545064171,WP_221172063_TDB_TDB_n_Thermosulfurimonas_sp_F29_YeS:0.0000022711)80.3:0.0310547378)44.2:0.0348487196,Thermodesulfobacteriaceae_bacterium_HIE33040:0.0225109746)89.7:0.1010532633,WP_068542682_TDB_TDT_n_Thermodesulfatator_autotrophicus_S606_NO:0.1391471976)6.5:0.0207615406)60.8:0.0187053862)72:0.0246122621,(((Deltaproteobacteria_bacterium_MBW1730202:0.1004088630,Deltaproteobacteria_bacterium_MBW2021935:0.0297123642)76.9:0.0368812217,((Deltaproteobacteria_bacterium_MBW1921704:0.0179293034,Deltaproteobacteria_bacterium_MBW1979285:0.0000027663)88.3:0.0524529478,((((Deltaproteobacteria_bacterium_MBW2096591:0.0000024728,Nitrospira_bacterium_SG8_3_KPK14373:0.2363604548)52.4:0.0343531279,Deltaproteobacteria_bacterium_RLB15987:0.0169623840)97.3:0.0966796941,(Desulfobacteraceae_bacterium_RJR22472:0.0202971024,(WP_028321838_TDB_DGL_n3_Desulfatiglans_anilini_Ani1_yeS:0.0169813472,uncultured_Desulfatiglans_sp_WP_296996122:0.0000028797)95.7:0.0931488884)93.6:0.0765647383)0:0.0000027452,Desulfobacterales_bacterium_MBC8418203:0.1335016025)77.6:0.0213247052)64.1:0.0224132042)100:0.4339954015,WP_022852789_TDB_TDT_n_Thermodesulfatator_atlanticus_AT1325_Yes:0.1022011932)83.8:0.0837469781)78.5:0.0380162494,Pseudomonadota_bacterium_MBE9519539:0.4427916918)11.8:0.0198459647,Pseudomonadota_bacterium_MBU0728269:0.2740033667)86.4:0.0764201834,Desulfobacterales_bacterium_HHK60229:0.0608042261)79.3:0.0431369277,Desulfobulbaceae_bacterium_MCK5226556:0.0702957866)84.7:0.0657815468,(Pseudomonadota_bacterium_MBU0680240:0.1972141911,(Pseudomonadota_bacterium_MBU4119853:0.0687174875,Rectinemataceae_bacterium_MDP2816099:0.1552627650)98.7:0.3200098262)82.1:0.1157230853)90.2:0.0821363433,(Proteobacteria_bacterium_MBU0485227:0.0000022875,Pseudomonadota_bacterium_MBU0485227:0.0000022980)91.9:0.0772564604)61.3:0.0106204718,(((Deltaproteobacteria_bacterium_NOX25606:0.1000476044,(Desulfobacterales_bacterium_HFQ81685:0.0165388126,M19_90contigs_augustus_g1993_TDB_ISD_M19_Yes:0.0000027171)86.8:0.0735273424)90:0.0698660802,(Desulfobulbaceae_bacterium_MCA1765786:0.0507699987,Desulfobulbales_bacterium_MDF1577193:0.0560978285)84.4:0.0365432320)89.6:0.0373481552,(Proteobacteria_bacterium_MBU0482363:0.0333056249,(Proteobacteria_bacterium_MBU0675799:0.0000027396,Pseudomonadota_bacterium_MBU0675799:0.0000010000)99.2:0.1355495878)0:0.0005887533)77.8:0.0175306434)83.2:0.0409761512,(Desulfobulbaceae_bacterium_DB1_OKY73854:0.0246657637,((Desulfobulbaceae_bacterium_MCK9296944:0.0122698015,Pseudomonadota_bacterium_MBU0910296:0.0395795538)18.6:0.0090348744,Desulfobulbaceae_bacterium_MDH5298973:0.1600560537)79.9:0.0467726105)93.2:0.0833334148)88.5:0.0540935427,Desulfobulbaceae_bacterium_MCK5192841:0.0367553700)81.3:0.0558114779,(Desulfobacteraceae_bacterium_MDA8163631:0.1035607955,(Pseudomonadota_bacterium_MBU1405335:0.0507072470,Pseudomonadota_bacterium_MBU4033410:0.0393715157)91.9:0.1069591012)74.9:0.0499150028)95.7:0.1041459416,(Desulfobulbaceae_bacterium_MDH4316944:0.1008083238,(Desulfobulbaceae_bacterium_PLX48551:0.0173878639,(Desulfurivibrionaceae_bacterium_MDR9501684:0.0164055997,(Proteobacteria_bacterium_MBU0680459:0.0000010000,Pseudomonadota_bacterium_MBU0680459:0.0000010000)91.4:0.0526669660)0:0.0000023320)91.6:0.0596476842)0:0.0000028472)90.4:0.0616720045,(Thermodesulfobacteria_bacterium_NPA94624:0.0000027898,WP_067615219_TDB_DIB_s_Dissulfuribacter_thermophilus_S69_YES:0.0000024611)89.7:0.0530310935)75.7:0.0186539594,(((Deltaproteobacteria_bacterium_MDD3553898:0.0672891584,Desulfobacteraceae_bacterium_MDA8162009:0.0471799594)77:0.0242117042,WP_237889154_TDB_ISD_n_Dissulfurimicrobium_hydrothermale_Sh68_YES:0.0152298197)96.3:0.0803877463,(Thermodesulfobacteriaceae_bacterium_HID97705:0.1524544230,WP_163297538_TDB_DRH_n_Dissulfurirhabdus_thermomarina_SH388_Yes:0.0000027927)16:0.0172338147)76.3:0.0179602457)77.1:0.0193080091,Thermodesulfatator_sp_RUM89029:0.0356103538)99.9:0.1864919195,(((((((2514921520_A316_01402_TDB_DCP_j_Desulfocapsa_thiozymogenes_Bra2_YES:0.0000026190,Desulfoarculaceae_bacterium_MBW6520979:0.1167331679)88.8:0.0353323935,(Deltaproteobacteria_bacterium_MCX5869033:0.0171566162,((Desulfocapsa_sp_MBA3008237:0.0000023612,Pseudomonadota_bacterium_MBU3944651:0.0000028143)0:0.0000026253,(Desulfocapsaceae_bacterium_MDD3815025:0.0351087953,(Proteobacteria_bacterium_MBU0665724:0.0000010000,Pseudomonadota_bacterium_MBU0665724:0.0000026782)0:0.0000028898)86.6:0.0171754609)75.2:0.0367031053)80.6:0.0359570582)0:0.0000023703,((Desulfobulbaceae_bacterium_KAF0187737:0.0000021818,Desulfobulbaceae_bacterium_MBV5305112:0.0364650760)81.6:0.0366328608,Desulfocapsaceae_bacterium_MDO9042698:0.0890682186)77.4:0.0180092779)79.7:0.0174031156,(Desulfobulbus_sp_F3_MCW5198579:0.0359380349,TAA74820_TDB_DBB_n_Ca_Electronema_sp_GS:0.1173663147)95.3:0.0897861343)0:0.0000022682,((Desulfocapsa_sp_MBL4904388:0.0961252643,(Desulfocapsa_sp_MCF8056089:0.0171274343,((Desulfocapsa_sp_MCK5070335:0.0167140631,WP_015403351_TDB_DCP_s_Desulfocapsa_sulfexigens_SB164P1_DSM_10523_YES:0.0000023239)0:0.0000027573,Desulfocapsa_sulfexigens_HIP83178:0.1170485175)82.9:0.0169541249)0:0.0000021267)83.4:0.0329172762,((Proteobacteria_bacterium_MBU0944789:0.0000010000,Pseudomonadota_bacterium_MBU0944789:0.0000024978)72:0.0169509661,Pseudomonadota_bacterium_MBU0960404:0.0000028235)92.6:0.0630757215)87:0.0374408639)74.9:0.0157142044,Desulfobulbaceae_bacterium_MBC8207730:0.0941284323)75.3:0.0151583898,Desulfobacterales_bacterium_HID71005:0.0148891458)75.2:0.0245298709)85.7:0.0358949371,(Desulfobulbaceae_bacterium_HHD56496:0.0072625061,Desulfobulbaceae_bacterium_HHD63658:0.0121096078)92.5:0.0329232069)0:0.0000020761,((((((Candidatus_Electrothrix_sp_AR1_MCI5137080:0.0174364450,Desulfobulbus_sp_US2_MCW5207396:0.0000010000)0:0.0011641001,Candidatus_Electrothrix_sp_AX5_MCI5162788:0.0356900445)85.2:0.0521198119,Candidatus_Electrothrix_sp_AX1_MCI5113341:0.1099567108)0:0.0000024508,Candidatus_Electrothrix_sp_ATG1_MCI5140383:0.0000010000)96.6:0.1052032319,Desulfobulbus_sp_RUM34691:0.1235258882)58.7:0.0080539899,Deltaproteobacteria_bacterium_MBW2328083:0.0728163520)76.3:0.0177760640)88.2:0.0347226080,(((((((((((Bacteroidales_bacterium_MDD2965839:0.0525733583,WP_015725936_TDB_DBB_s_Desulfobulbus_propionicus_1pr3_DSM_2032_Yes:0.0000020058)84.9:0.0170102376,Desulfobulbus_rhabdoformis_WP_205225595:0.0355431112)0:0.0000021116,Desulfobulbus_sp_MDD2463345:0.0171448595)91:0.0179250507,Desulfobulbaceae_bacterium_MBV5317905:0.0000023547)0:0.0000021243,Desulfobulbus_sp_WP_306546679:0.0167876185)87.4:0.0674847056,((((Desulfobulbus_sp_MCL2457241:0.0000010000,Desulfobulbus_sp_WP_309413372:0.0000020105)0:0.0000023428,(Proteobacteria_bacterium_MCL2340190:0.0000010000,Pseudomonadota_bacterium_MCL2340190:0.0000028612)94.7:0.0551497083)81.1:0.0172194047,(Desulfobulbus_sp_MCL2789532:0.0000010000,WP_028317509_TDB_DBB_n_Desulfobulbus_elongatus_DSM2908_Yes:0.0000010000)0:0.0000029996)55.6:0.0084385384,WP_199263915_TDB_DBB_n_Desulfobulbus_oligotrophicus_Prop6_yEs:0.1361575909)88.8:0.0483899743)74.9:0.0241085187,Desulfobulbus_sp_MBP8815166:0.0000020199)86.1:0.0169393971,uncultured_Desulfobulbus_sp_WP_297953093:0.0000022925)96.1:0.0533501742,((Desulfobulbus_propionicus_PID72164:0.0342157196,Desulfogranum_japonicum_WP_051309162:0.0173097742)76.7:0.0180022047,((Desulfobulbus_propionicus_PIE58021:0.0685812354,WP_084457090_TDB_DBB_n_Desulfobulbus_mediterraneus_86FS1:0.0175728820)76.5:0.0225240780,(Desulfobulbus_propionicus_PIE60352:0.0860447329,Desulfogranum_marinum_WP_205222387:0.0386411750)84.9:0.0754941639)78.1:0.0292740516)79.8:0.0173727591)0:0.0000022247,Desulfobulbus_alkaliphilus_WP_205242064:0.0701115417)84.2:0.0356555726,(Deltaproteobacteria_bacterium_MBW1636688:0.0000023258,Desulfobulbaceae_bacterium_S5133MH15_OEU48120:0.0356706766)94.3:0.0550778911)76.4:0.0172884067)76.2:0.0176243677,WP_267927414_TDB_DBB_n_Desulfolithobacter_dissulfuricans_GF1_YeS:0.0180855905)79:0.0220831393,(((((((Deltaproteobacteria_bacterium_MBT8360883:0.0000010000,Deltaproteobacteria_bacterium_MBT8361598:0.0000028716)0:0.0047134075,Desulfopila_aestuarii_WP_073611593:0.1289422162)76.9:0.0365494462,Desulfobulbaceae_bacterium_HBT97404:0.0883946131)79.6:0.0188385184,((Desulfofustis_limnaeus_WP_284152408:0.0549551424,(Desulfofustis_sp_MBE0585341:0.0000010000,((Desulfofustis_sp_MCG6931252:0.0416367865,Desulfofustis_sp_PB-SRB1_MBL0381633:0.1339352801)76.9:0.0265551846,WP_073376245_TDB_DCP_s_Desulfofustis_glycolicus_PerGlyS_Yes:0.0354536581)77.1:0.0174203437)82.3:0.0306901548)65.6:0.0445818823,(Proteobacteria_bacterium_MCL2340198:0.0000010000,Pseudomonadota_bacterium_MCL2340198:0.0000010000)98:0.1336175982)0:0.0000021535)26.3:0.0449780122,(Deltaproteobacteria_bacterium_PID75169:0.0538363281,((Desulfobulbaceae_bacterium_BRH_c16a_KJS00097:0.0599862201,Desulfopila_sp_IMCC35006_WP_136813578:0.0410908715)83:0.0341470852,(((Desulfobulbaceae_bacterium_MCP3891137:0.0166831162,(Desulfobulbaceae_bacterium_MCP4337324:0.0167536353,Desulforhopalus_sp_NOR26594:0.0000023204)76.3:0.0186202534)96.8:0.0724947459,WP_092225853_TDB_DCP_n_Desulforhopalus_singaporensis_DSM12130_yEs:0.0000029134)92.8:0.0350443957,(Desulforhopalus_sp_IMCC35007_WP_136870623:0.0000020821,Desulfotalea_sp_PHR29892:0.0561705142)83.7:0.0174821652)0:0.0000020328)83:0.0421561706)67.2:0.0425369431)91.3:0.0797600304,WP_228855050_TDB_DBB_n_Desulfomarina_profundi_KT2_NO:0.0764010947)68.5:0.0178966401,Desulfobulbaceae_bacterium_NOQ45570:0.0266153157)75.7:0.0324984687)60.3:0.0199894537,Spirochaetales_bacterium_MCF6334623:0.0751272428)64.5:0.0110342503,Desulfobulbus_sp_HEB70688:0.0241197862);
