# Supplementary material for: Sulfur disproportionation occurs globally across anoxic habitats and has multiple mechanisms of independent evolutionary origin
Source: ISME J. 2026 Mar 2;20(1):wrag042. doi: 10.1093/ismejo/wrag042 (PMC12998232; doi:10.1093/ismejo/wrag042)
Supplement: Sup_File_4_raw_trees_wrag042 [file sup_file_4_raw_trees_wrag042.zip › SupFile4_raw_trees/SupFile3b_trees/molya_iqtreeC60SH.tre]

(AAN57036_sulfur_reductase_molybdoperterin-binding_subunit_PhsA_Shewanella_oneidensis_MR-1_phsa:0.3248426511,(XCS57833_thiosulfate_reductase_PhsA_Salmonella_enterica_subsp_enterica_serovar_Typhimurium_phsa:0.0661008258,BFY48485_thiosulfate_reductase_PhsA_Edwardsiella_piscicida_phsa:0.1832832870)100:0.5157142742,(((((((((((((WP_166032601_Thermosulfuriphilus_ammonigenes_phsacandidate:0.0000010000,202508_WP_166032601_1_molybdopterin-containing_oxidoreductase_family_protein_Thermosulfuriphilus_ammonigenes:0.0000010000)100:0.1623793724,(WP_022853768_TDB_TDT_n_Thermodesulfatator_atlanticus_AT1325_Yes_2of3:0.0842361733,(WP_068541916_TDB_TDT_n_Thermodesulfatator_autotrophicus_S606_NO_1of3:0.0232958839,WP_013908224_TDB_TDT_Thermodesulfatator_indicus_DSM_15286_NO_1of5:0.0217665065)94.7:0.0451457679)99.9:0.1479487199)100:0.3197966537,((((WP_028318638_Desulfobulbus_elongatus_phsacandidate:0.0000010000,202508_WP_028318638_1_molybdopterin-dependent_oxidoreductase_Desulfobulbus_elongatus:0.0000010000)100:0.1322640649,(WP_015724547_Desulfobulbus_propionicus_phsacandidate:0.0000010000,202508_WP_015724547_1_molybdopterin-dependent_oxidoreductase_Desulfobulbus_propionicus:0.0000010000)99.9:0.0871816155)93.2:0.0805691439,(WP_199261959_Desulfobulbus_oligotrophicus_phsacandidate:0.0000023785,202508_WP_199261959_1_molybdopterin-dependent_oxidoreductase_Desulfobulbus_oligotrophicus:0.0000021955)100:0.1626317269)100:0.2859106940,(2514922162_A316_02044_Desulfocapsa_thiozymogenes_DSM_7269_1of2_phsacandidate:0.0000021089,202508_2514922162_A316_02044_thiosulfate_reductase_polysulfide_reductase_chain_A_Desulfocapsa_thiozymogenes_DSM_7269:0.0000027552)100:0.2812692362)100:0.3125442381)99.1:0.1108392996,(((((((((WP_267928534_Desulfolithobacter_dissulfuricans_1of2_phsacandidate:0.0000010000,BCO08636_putativePhsA-2_Desulfolithobacter_dissulfuricans_GF1_Hashimoto2022:0.0000021767)0:0.0000026469,202508_WP_267928534_1_molybdopterin-containing_oxidoreductase_family_protein_Desulfolithobacter_dissulfuricans:0.0000027254)99.9:0.0746106600,((contig_1_2441_B35_1of2_phsacandidate:0.0000010000,202508_MFP7755443_1_molybdopterin-dependent_oxidoreductase_Thermodesulfobacteriota_bacterium_B35:0.0000010000)99.6:0.0433974893,(M19_90contigs_augustus_g1014_2of2_phsacandidate:0.0000010000,202508_MFW8600913_1_molybdopterin-dependent_oxidoreductase_Desulfobacterota_bacterium_M19:0.0000010000)100:0.1319277838)97.6:0.0495275711)97.9:0.0629453581,(2514922248_A316_02131_Desulfocapsa_thiozymogenes_DSM_7269_2of2_phsacandidate:0.0000028816,202508_2514922248_A316_02131_thiosulfate_reductase_polysulfide_reductase_chain_A_Desulfocapsa_thiozymogenes_DSM_7269:0.0000021234)100:0.2002669789)83.1:0.0422585349,((WP_015404864_Desulfocapsa_sulfexigens_phsacandidate:0.0000010000,202508_WP_015404864_1_molybdopterin-containing_oxidoreductase_family_protein_Desulfocapsa_sulfexigens:0.0000010000)100:0.1788939444,WP_228854858_TDB_DBB_n_Desulfomarina_profundi_KT2_NO_2of2:0.1849052184)99.2:0.0838120252)87.9:0.0466276010,(((((WP_028585809_Desulfogranum_mediterraneum_phsacandidate:0.0000010000,202508_WP_028585809_1_molybdopterin-dependent_oxidoreductase_Desulfogranum_mediterraneum:0.0000010000)100:0.1213930179,(Desulfobulbus_propionicus_PID71613:0.1071916258,Desulfogranum_marinum_WP_205220870:0.0942344043)86.7:0.0200867169)74.4:0.0129722226,(((Desulfobulbaceae_bacterium_MCP4340657:0.0059251740,Desulforhopalus_sp_NOR23618:0.0137509490)99.6:0.0444903458,Desulfopila_sp_IMCC35006_WP_136814572:0.0731345816)98.8:0.0475764120,(Desulfosediminicola_flagellatus_WP_136807646:0.0144085947,Desulfosediminicola_ganghwensis_WP_136798359:0.0333007864)100:0.0903739619)47.8:0.0232010725)67.1:0.0177184791,(Desulfobulbaceae_bacterium_MCP3890451:0.0705979302,Desulforhopalus_sp_IMCC35007_WP_136872681:0.1176255922)97.2:0.0426469420)99.9:0.0993731076,WP_092222256_TDB_DCP_n_Desulforhopalus_singaporensis_DSM12130_yEs_2of6:0.1899876569)99.9:0.1360518903)81:0.0664484186,(((WP_267927391_Desulfolithobacter_dissulfuricans_2of2_phsacandidate:0.0000010000,BCO10673_putativePhsA-1_Desulfolithobacter_dissulfuricans_GF1_Hashimoto2022:0.0000023551)0:0.0000026618,202508_WP_267927391_1_molybdopterin-containing_oxidoreductase_family_protein_Desulfolithobacter_dissulfuricans:0.0000025776)100:0.4977726449,(contig_1_1177_B35_2of2_phsacandidate:0.0000023126,202508_MFP7754202_1_molybdopterin-dependent_oxidoreductase_Thermodesulfobacteriota_bacterium_B35:0.0000024556)100:0.2457568794)99.8:0.2054894938)95.5:0.1097400109,(((((WP_067620648_MAGO01_v2_2028_PhsAPsrA_Dissulfuribacter_thermophilus_S69_YES:0.0000010000,202508_WP_067620648_1_molybdopterin-containing_oxidoreductase_family_protein_Dissulfuribacter_thermophilus:0.0000010000)100:0.1773301312,(Thermodesulfobacteria_bacterium_NPA94555:0.2260776097,((Thermosulfurimonas_dismutans_HFC98493:0.0068994148,Thermosulfurimonas_sp_WP_297055403:0.0042853519)100:0.1994447485,WP_068540346_TDB_TDT_n_Thermodesulfatator_autotrophicus_S606_NO_2of3:0.1873963639)100:0.1586057602)60.9:0.0448868316)86.5:0.0549690714,Thermodesulfobacteriaceae_bacterium_HID96942:0.1906471977)95.1:0.0611434927,((Desulfobacteraceae_bacterium_MDA8164021:0.1521635768,(Desulfobulbaceae_bacterium_MCK9296748:0.0354391591,Desulfurivibrio_sp_RJX36062:0.0452793071)100:0.0753871645)99.6:0.0801662616,WP_307632755_TDB_TVB_Thiovibrio_frasassiensis_RS19-109_YeS_1of5:0.3186045981)99:0.0820332396)11.4:0.0189464480,((WP_237888577_Dissulfurimicrobium_hydrothermale_phsacandidate:0.0000010000,202508_WP_237888577_1_molybdopterin-dependent_oxidoreductase_Dissulfurimicrobium_hydrothermale:0.0000010000)100:0.1514105943,Deltaproteobacteria_bacterium_MDD3553904:0.2041756125)99.9:0.1176765087)99:0.0876466031)100:0.3556742638,((((((((WP_027175537_Desulfovibrio_aminophilus_phsacandidate:0.0000010000,202508_WP_027175537_1_molybdopterin-dependent_oxidoreductase_Desulfovibrio_aminophilus:0.0000010000)100:0.3132270751,WP_027188900_TDB_DVB_n_Paucidesulfovibrio_longus_DSM6739_yEs:0.2774202325)93.4:0.0737384976,Desulfovibrio_sp_NMC50897:0.2867684197)9.3:0.0389235583,(BR09DRAFT_01928_TDB_DVB_j_Humidesulfovibrio_idahonensis_CY1_NO_2of2:0.1224578089,WP_089272572_TDB_DVB_n_Humidesulfovibrio_mexicanus_Lup1_yES:0.1610233295)100:0.3148971154)99.4:0.0878922756,((BO23DRAFT_01608_Desulfobaculum_senezii_DSM8436_phsacandidate:0.0000020268,202508_BO23DRAFT_01608_Desulfobaculum_senezii_CVL:0.0000023988)100:0.4207275350,(Desulfobaculum_xiamenense_WP_167940728:0.2792013508,(((Desulfovibrio_sp_MCA1945382:0.0000023052,Desulfovibrio_sp_MCA1986742:0.0000021364)94:0.0334029005,Megalodesulfovibrio_gigas_WP_021758769:0.0353696796)100:0.2520233742,(Salidesulfovibrio_onnuriiensis_WP_147822559:0.1820452401,(WP_018125112_TDB_DVB_n_Pseudodesulfovibrio_oxyclinae_P1B_yES_1of4:0.0056771224,g422_TDB_DVB_j2_Pseudodesulfovibrio_halophilus_SL8903:0.0263717971)100:0.1506505883)99.7:0.1266869309)99:0.1091744724)99.4:0.1325424113)95.5:0.0679864776)92.3:0.0615867640,((((Desulfonatronum_lacustre_WP_028572432:0.0000010000,202508_WP_028572432_1_molybdopterin-dependent_oxidoreductase_Desulfonatronum_lacustre:0.0000010000)96.9:0.0177698126,Desulfonatronum_zhilinae_SMP82379:0.0107959280)89.9:0.0117430263,(Desulfonatronum_sp_SC1_WP_107736684:0.0450729703,WP_031387451_TDB_DNT_n_Desulfonatronum_thiodismutans_MLF1_yES_1of3:0.0087223668)86.3:0.0132051477)100:0.1173657222,Desulfonatronum_sp_HDQ39615:0.1261017246)100:0.1473991391)89.1:0.0433919780,((Deltaproteobacteria_bacterium_HGW-Deltaproteobacteria-21_PKN28155:0.3268546420,((Desulforhabdus_sp_TSK_WP_269467796:0.1620188342,Syntrophobacteraceae_bacterium_MCU0574572:0.2088691875)99.4:0.1029955222,(Syntrophobacteraceae_bacterium_CG07_land_8_20_14_0_80_61_8_PIU31241:0.0021941454,Syntrophobacteraceae_bacterium_CG2_30_61_12_OIP98241:0.0000025741)100:0.2427548229)50.6:0.0469046205)97.8:0.0826229372,(((Deltaproteobacteria_bacterium_MBI5593115:0.0513074861,Deltaproteobacteria_bacterium_MBI5594446:0.0257396217)100:0.2297372245,(((((((Desulfobacter_postgatei_WP_004071759:0.0622119144,(Desulfobacter_vibrioformis_WP_035242637:0.1146348431,WP_111955076_TDB_DBC_n_Desulfobacter_hydrogenophilus_AcRS1_yeS:0.0664772885)94.1:0.0197241709)82.5:0.0149897296,WP_026259816_TDB_DBC_n_Desulfobacter_curvatus_AcRM3_yeS_1of3:0.0450419272)98.4:0.0419962776,Desulfobacterales_bacterium_MCG8553402:0.0464596646)100:0.1019784782,(Desulfobacter_sp_WDP90933:0.1038708035,Desulfobacterales_bacterium_PIE61202:0.0775644155)99.5:0.0633295757)98.4:0.0683076193,(Desulfobacterales_bacterium_MCG8639374:0.2017106492,(Desulfobacula_sp_MBT6340812:0.1501404989,(Desulfospira_joergensenii_WP_022668025:0.1121953263,Proteobacteria_bacterium_MBU3953112:0.1787694305)29.2:0.0376601032)87.3:0.0366112804)71.3:0.0422304639)99.6:0.1039113343,WP_028316071_TDB_DBC_n_Desulfatibacillum_aliphaticivorans_DSM15576_2of2:0.3869353897)69.8:0.0495015447,WP_020876789_TDB_DCC_n_Desulfococcus_multivorans_DSM2059_yeS_1of4:0.2659246051)42.7:0.0363539365)85.5:0.0743997943,Desulfovermiculus_halophilus_WP_027370808:0.2852406633)89:0.0725876567)88.7:0.0509436370)84:0.0563831564,((Desulfonauticus_sp_MDK2921035:0.1451338498,Desulfonauticus_submarinus_WP_159427732:0.0993528284)100:0.2208277915,((((Desulfovibrionales_bacterium_MCA1742364:0.1575152379,WP_045215956_TDB_DNV_n_Desulfonatrovibrio_magnus_AHT22-yES_2of4:0.0846299985)69.7:0.0484998407,WP_028574019_TDB_DNV_n_Desulfonatronovibrio_hydrogenovorans_DSM9292_YES_1of2:0.0695203823)100:0.1266301419,((Desulfovibrionales_bacterium_TVR00255:0.0226865561,WP_045221419_TDB_DNT_n_Desulfonatronum_thioautotrophicum_ASO4-1_yES_1of4:0.0081806307)99:0.0636362752,WP_092120347_TDB_DNT_n_Desulfonatronum_thiosulfatophilum_ASO4-2_yES_1of3:0.0799666407)100:0.1928013162)99.7:0.1079730572,WP_008871405_TDB_DNV_n_Desulfonatrospira_thiodismutans_ASO3-1_yES_1of5:0.2584742213)99.8:0.1400766354)61.1:0.0433105043)100:0.3024195164)50.2:0.0636398505)85.9:0.0862800253,Alkalispirochaeta_odontotermitis_KGM43363_spirochaetota:0.5397405254)86.3:0.0789794467,(((((BS11DRAFT_00388_NSP_TDV_j3_Thermodesulfovibrio_hydrogeniphilus_2of2:0.0824200240,((Thermodesulfovibrio_thiophilus_WP_028844577:0.0000010000,WP_028844577_NSP_TDV_ni_Thermodesulfovibrio_thiophilus_2of4:0.0000010000)74.5:0.0020709153,Thermodesulfovibrio_thiophilus_WP_273039957:0.0044667769)100:0.1739319014)88.4:0.0319483050,(((Thermodesulfovibrio_aggregans_WP_059176822:0.0000025601,WP_059176822_NSP_TDV_ni_Thermodesulfovibrio_aggregans_2of4:0.0000020326)100:0.1047168663,((((Thermodesulfovibrio_islandicus_WP_281755104_nitrospirota:0.0000010000,Thermodesulfovibrio_sp_Kuro-1_WP_141266408:0.0022006064)0:0.0000022996,WP_012545814_NSP_TDV_n4_Thermodesulfovibrio_yellowstonii_2of2:0.0088328078)97.5:0.0296056738,Thermodesulfovibrio_sp_WP_297210681:0.0479006848)100:0.0909811404,(Thermodesulfovibrio_sp_MCS7202837:0.1261226501,Thermodesulfovibrionales_bacterium_MCX8031370:0.1478318161)51.1:0.0419554313)92.9:0.0404339953)100:0.1078121235,(Thermodesulfovibrio_sp_MDI6715133:0.0021758707,unclassified_Thermodesulfovibrio_WP_068859713:0.0000028818)99.7:0.0618968029)68.7:0.0261170468)99.1:0.1183357884,WP_123929430_BCL_AMF_n_Thermodesulfitimonas_autotrophica_SF97_NO:0.1905879771)98.1:0.1131231256,WP_028841151_TDB_TDB_n4_Thermodesulfobacterium_hveragerdense_1of2:0.3552074448)100:0.3805286131,((Candidatus_Omnitrophota_bacterium_MCL5098126_PVC:0.3336007921,Nitrospira_bacterium_HGW-Nitrospira-1_PKL51920_nitrospirota:0.1800663679)7.1:0.0313420645,((((Nitrospirota_bacterium_MBI5212657_nitrospirota:0.0999304835,Nitrospirota_bacterium_MCL4458043_nitrospirota:0.0493677774)99.4:0.0355785832,Thermodesulfovibrionales_bacterium_MDI6729560_nitrospirota:0.0272681406)93.4:0.0152887430,(Nitrospirota_bacterium_MDH4163911_nitrospirota:0.2036431078,WP_333654631_NSP_DSP_ni_Dissulfurispira_sp_CTOTU21519_1of3:0.0253077148)65.2:0.0079554123)93.8:0.0313348469,Thermodesulfovibrio_thiophilus_WP_273041240_nitrospirota:0.1130622901)99.1:0.0653919286)99.5:0.1367670379)99.4:0.1474392563)99:0.1299444103,(Nitrospiraceae_bacterium_MDA8387026_nitrospirota:0.2970568345,WP_068513992_TDB_TDB_s_Caldimicrobium_thiodismutans_TF1_YES:0.4183273751)100:0.3304991402)97.5:0.1221493352,(((((((Desulfallas_sp_Bu1-1_WP_195713355:0.1443803376,(Desulfallas_thermosapovorans_WP_166512345_bacillota:0.1931934389,Desulfolucanica_intricata_WP_066637885:0.1201426693)75.2:0.0307731353)99:0.0461213538,((Desulforamulus_profundi_WP_099081971:0.1376490384,((Desulfotomaculum_nigrificans_WP_003543905_bacillota:0.0000010000,WP_003543905_BCL_DMC_n_Desulfotomaculum_nigrificans_DSM574_yeS:0.0000010000)82:0.0021176155,Desulfotomaculum_nigrificans_WP_013809953:0.0000020944)100:0.1288878090)98.5:0.0636043472,Desulfoscipio_geothermicus_WP_092486227:0.1483670403)16.5:0.0303158494)91.4:0.0263868810,(Desulfotomaculum_sp_BICA1-6_KJS71269:0.0023549368,Peptococcaceae_bacterium_BRH_c8a_KJS12372:0.0020437387)100:0.2031114202)80.2:0.0407644308,Peptococcaceae_bacterium_MCL6634471:0.0977787962)93.2:0.0467784199,((((Desulfofundulus_australicus_WP_073162589:0.0044890183,Desulfofundulus_thermocisternus_WP_259498197:0.0041843112)7.4:0.0025680919,(Desulfofundulus_thermocisternus_WP_027355610:0.0000010000,Thermoanaerobacter_sp_MDK2887379:0.0000010000)81.3:0.0040839216)99.9:0.0430960540,((Desulfofundulus_luciae_WP_307402997_bacillota:0.0247549867,(Desulfofundulus_salinum_WP_121450609:0.0000010000,WP_121450609_BCL_PCC_Desulfofundulus_salinus_435_yeS_1of2:0.0000010000)98.8:0.0296461069)80.9:0.0202356543,Desulfofundulus_sp_TPOSR_WP_166345709:0.0141013141)96.5:0.0273559617)98.9:0.0567383355,Desulfovirgula_thermocuniculi_WP_027717744_bacillota:0.1488053224)96.5:0.0691334601)84:0.0829281590,WP_018086589_BCL_DSO_n4_Desulfurispora_thermophila:0.3158347708)100:0.2063259584,((Planctomycetota_bacterium_MBU0756228_PVC:0.2366586335,WP_028313574_TDB_DBC_n_Desulfatibacillum_aliphaticivorans_DSM15576_1of2:0.3411563031)99.6:0.1512007601,Pseudomonadota_bacterium_MBU4357286_pseudomonadota:0.2959756143)84.7:0.0835708577)100:0.2326341906)99.6:0.2541539780,(WP_014809594_Desulfomonile_tiedjei_2of2_phsacandidate:0.0000024978,202508_WP_014809594_1_molybdopterin-dependent_oxidoreductase_Desulfomonile_tiedjei:0.0000021590)100:0.9421302906)100:0.3932450467,(((((((((((M19_90contigs_augustus_g375_1of2_phsacandidate:0.0000010000,202508_MFW8600248_1_molybdopterin-dependent_oxidoreductase_Desulfobacterota_bacterium_M19:0.0000010000)100:0.5723701135,Nitrospirota_bacterium_RME65226_nitrospirota:0.3214172758)34.5:0.0540457097,(((((Candidatus_Electrothrix_communis_WLE98557:0.0000010000,Desulfobulbus_sp_US4_MCW5202245:0.0000010000)99.8:0.0346809059,(((Candidatus_Electrothrix_sp_AR5_MCI5125985:0.0531328986,(Candidatus_Electrothrix_sp_EH2_MCI5131042:0.1260825970,Candidatus_Electrothrix_sp_Rat1_MDU9045272:0.0583989205)99.6:0.0524603210)37.6:0.0118648307,(Candidatus_Electrothrix_sp_AX5_MCI5161531:0.0000029239,RWX45866_TDB_DBB_n_Ca_Electrothrix_aarhusiensis_MCF_1of2:0.1295867626)72.9:0.0154036283)69.4:0.0130616710,Candidatus_Electrothrix_sp_GM3_4_MCI5165659:0.0582266951)9:0.0069561803)75.2:0.0147048849,Candidatus_Electrothrix_sp_Rat3_MDU9048095:0.0126746157)99.4:0.0638210997,((Candidatus_Electrothrix_sp_AW2_MCI5134866:0.0000022994,Candidatus_Electrothrix_sp_LOE1_4_5_MCI5116414:0.0021246376)99.4:0.0378987459,(Candidatus_Electrothrix_sp_MAN1_4_MCI5149666:0.0531669766,Desulfobulbus_sp_TB_MCW5211712:0.0803645564)73.3:0.0178816239)96.4:0.0345608207)99.7:0.1149275524,(Desulfobulbus_sp_F5_MCW5206378:0.0089353232,TAA75117_TDB_DBB_n_Ca_Electronema_sp_GS:0.0057941155)100:0.2320327269)100:0.3004861243)95.9:0.0931818387,((((BS11DRAFT_01612_NSP_TDV_j3_Thermodesulfovibrio_hydrogeniphilus_1of2:0.0646413366,((((Thermodesulfovibrio_WP_012546592_nitrospirota:0.0000010000,WP_012546592_NSP_TDV_n4_Thermodesulfovibrio_yellowstonii_1of2:0.0000010000)96.9:0.0106295251,Thermodesulfovibrio_yellowstonii_WP_283166210_nitrospirota:0.0000020531)100:0.0608252447,((Thermodesulfovibrio_islandicus_WP_281755157_nitrospirota:0.0487966555,Thermodesulfovibrio_sp_MCX8033953_nitrospirota:0.1344620811)59.6:0.0249041157,Thermodesulfovibrio_sp_WP_297213937_nitrospirota:0.0485604256)94.5:0.0268978425)37:0.0120393581,(Thermodesulfovibrio_sp_MCS7203149_nitrospirota:0.1121863675,Thermodesulfovibrio_sp_MCX7724369_nitrospirota:0.0927525479)94.7:0.0302954216)36.2:0.0114644054)97.9:0.0283377731,(((Thermodesulfovibrio_aggregans_WP_059176423_nitrospirota:0.0000024854,WP_059176423_NSP_TDV_ni_Thermodesulfovibrio_aggregans_1of4:0.0000024049)100:0.0544136326,(Thermodesulfovibrio_sp_1176_WP_281321118_nitrospirota:0.0030991426,Thermodesulfovibrio_sp_N1_WP_068859684_nitrospirota:0.0032391100)100:0.0730043161)89.9:0.0172850954,WP_028844783_NSP_TDV_ni_Thermodesulfovibrio_thiophilus_1of4:0.1349791694)58:0.0083513393)99.9:0.1075897300,(((Thermodesulfobacterium_commune_WP_038061667:0.0130368889,(((Thermodesulfobacterium_sp_37_54_KUJ97617:0.0000026458,Thermodesulfobacterium_sp_WP_287568043:0.0042993387)76.3:0.0051850775,Thermodesulfobacterium_sp_WP_301399270:0.0103696375)80.8:0.0083245272,Thermodesulfobacterium_thermophilum_WP_022855973:0.0046722374)98.6:0.0216233628)0:0.0040368373,WP_028841325_TDB_TDB_n4_Thermodesulfobacterium_hveragerdense_2of2:0.0050519766)84.9:0.0185172855,Thermodesulfobacterium_sp_TA1_WP_150071637:0.0736921246)100:0.2005515428)100:0.2074902180,(Deltaproteobacteria_bacterium_MDO9309621_myxococcota:0.4409804667,(Nitrospiraceae_bacterium_MDA8083688_nitrospirota:0.3496370003,(Nitrospiraceae_bacterium_UCH82172_nitrospirota:0.2678538354,Thermodesulfovibrionia_bacterium_MDO8282643_nitrospirota:0.2853580241)100:0.2055401466)88.3:0.0695183588)82:0.0605594489)12.8:0.0487490470)99.9:0.1447869689,((((Dissulfurispiraceae_bacterium_MDX9714678_nitrospirota:0.0991740672,Nitrospirota_bacterium_MBN2655274_nitrospirota:0.0968794741)96.3:0.0591105530,Nitrospiraceae_bacterium_MCE5312016_nitrospirota:0.1502769473)100:0.1797948499,Nitrospirota_bacterium_MDH5203214_nitrospirota:0.3442325985)99.9:0.1913529712,(Nitrospirota_bacterium_MCX5718133_nitrospirota:0.1632868534,Thermodesulfovibrionales_bacterium_MDI6801813_nitrospirota:0.1477521326)100:0.1640511547)99.1:0.1718662688)98.7:0.1172153771,((((((((((((((((Acidobacteriota_bacterium_MBP1605859_acidobacteriota:0.1742166501,((Acidobacteriota_bacterium_RPJ70375_acidobacteriota:0.1707041268,Vicinamibacterales_bacterium_MCU0248969_acidobacteriota:0.1917983059)89.4:0.0417120676,Thermoanaerobaculia_bacterium_MBP9826261_acidobacteriota:0.3820847300)36.8:0.0381885207)43.2:0.0242357929,(Acidobacteriota_bacterium_MCG6925265_acidobacteriota:0.2731120977,(Gammaproteobacteria_bacterium_NJD32602_pseudomonadota:0.1412411984,(Steroidobacteraceae_bacterium_MBP6105401_pseudomonadota:0.0188762454,Steroidobacteraceae_bacterium_MBP9128648_pseudomonadota:0.0288675931)100:0.1640218664)95.9:0.0552787037)94.6:0.0384293427)17.1:0.0348918365,(((((((Akkermansiaceae_bacterium_MCP5544514_PVC:0.0000023055,Verrucomicrobiae_bacterium_MCB1132701_PVC:0.0096305329)14.9:0.0044004000,Akkermansiaceae_bacterium_MCP5546434_PVC:0.0000023045)100:0.2212946196,(((Candidatus_Didemnitutus_sp_MDP1580130_PVC:0.0857037668,Candidatus_Didemnitutus_sp_MDP2137208_PVC:0.0459151952)98:0.0624562243,Opitutus_sp_MBA4136033_PVC:0.1872706335)93:0.0542499709,Opitutales_bacterium_ASA1_BET67886_PVC:0.1294458925)100:0.1470364647)83.1:0.0486588016,(((((((((Aquabacterium_sp_MDO9286336_pseudomonadota:0.0922923140,((Azohydromonas_sediminis_WP_119286496_pseudomonadota:0.2079271016,(Rubrivivax_sp_MBE0550437_pseudomonadota:0.0582709733,Rubrivivax_sp_MDP2007569_pseudomonadota:0.1259435419)94.4:0.0379832033)75.3:0.0175065871,(Rubrivivax_sp_MBL8323981_pseudomonadota:0.2141183573,Rubrivivax_sp_MCC6851522_pseudomonadota:0.1297244245)100:0.1156796634)61.1:0.0260716579)89.3:0.0277065114,Rubrivivax_sp_A210_WP_201495576_pseudomonadota:0.1307062386)100:0.1387561371,Rubrivivax_sp_MDP1900559_pseudomonadota:0.1688163223)88.5:0.0598447008,(Burkholderiales_bacterium_MBK9246493_pseudomonadota:0.2099487290,Burkholderiales_bacterium_MCC7218722_pseudomonadota:0.2047325770)64.1:0.0525197455)98.7:0.1065387335,(Betaproteobacteria_bacterium_MBK8323049_pseudomonadota:0.1153434836,(Burkholderiales_bacterium_MBZ0249061_pseudomonadota:0.0752012350,Lysobacter_sp_MCM2326911_pseudomonadota:0.0644156127)86.7:0.0595980053)100:0.1966543344)100:0.1492406599,Candidatus_Muproteobacteria_bacterium_RBG_16_64_10_OGI37177_pseudomonadota:0.4538219739)99.8:0.1702156898,Opitutaceae_bacterium_MBE2215748_PVC:0.1574792815)96.6:0.0738437174,(Myxococcales_bacterium_MDP1914988_myxococcota:0.2675795730,((Planctomycetota_bacterium_HAT12003_PVC:0.0383276097,Planctomycetota_bacterium_MBN8525769_PVC:0.0612855473)99.8:0.0856053638,Planctomycetota_bacterium_MCK6487273_PVC:0.1834453017)99.8:0.1276257554)100:0.1216301924)84.9:0.0209338817,Opitutus_sp_WL0086_WP_221031249_PVC:0.2210039274)98.5:0.0557334526)65.1:0.0340871670,(((((Cephaloticoccus_sp_MCF7689410_PVC:0.1687272551,Opitutaceae_bacterium_MBK8857837_PVC:0.1164847777)63:0.0314506322,(Opitutaceae_bacterium_MBL9195580_PVC:0.0439880118,Opitutaceae_bacterium_MBL9207615_PVC:0.0608521590)100:0.1387647912)37.5:0.0285529022,Verrucomicrobiota_bacterium_MBI5690710_PVC:0.1811946991)16.6:0.0192471755,Lacunisphaera_sp_MDI1248057_PVC:0.1131462506)86.5:0.0254678706,(Opitutaceae_bacterium_EW11_PTY06592_PVC:0.2116903400,Opitutus_terrae_WP_012374288_PVC:0.1297037603)94.6:0.0497566100)52.1:0.0348815585)79:0.0386977745,Verrucomicrobiota_bacterium_RKX35349_PVC:0.2145670479)88.6:0.0471238350,(Myxococcales_bacterium_NNE18837_myxococcota:0.1494105469,Myxococcales_bacterium_NOQ82409_myxococcota:0.1079229168)100:0.2368198282)96.4:0.0602381465)97.7:0.0675614681,(Bacteroidota_bacterium_MBF8296283_FCB:0.1715922264,((Chlorobiaceae_bacterium_MBA4312326_FCB:0.0660603861,Ignavibacteriales_bacterium_MBI4811716_FCB:0.0587229941)99.9:0.0748584729,(Gemmatimonadota_bacterium_MBI2407386_FCB:0.1753924567,Ignavibacteriales_bacterium_MCX6143658_FCB:0.1190248813)75.9:0.0314946103)86.8:0.0309916520)28.7:0.0248194253)96.7:0.0442372837,(((Bacteroidota_bacterium_HCV42208_FCB:0.0942800288,Ignavibacteriota_bacterium_MBI5474673_FCB:0.0739689788)89.3:0.0319208852,Bacteroidota_bacterium_MBX2991071_FCB:0.0894200562)90.2:0.0332095062,Ignavibacteriales_bacterium_MBI3005239_FCB:0.1515027854)21.2:0.0295391245)89:0.0255309314,(((Flavobacterium_sp_MBA4317545_FCB:0.1710728161,Ignavibacterium_sp_MBS4035562_FCB:0.1705033744)80.2:0.0559245091,Ignavibacteriales_bacterium_QQS38055_FCB:0.1717429189)89.9:0.0248494388,Ignavibacteriota_bacterium_RPI12742_FCB:0.1757713888)84:0.0320504830)99.7:0.0639852013,(((Ignavibacteriaceae_bacterium_MCK9209309_FCB:0.1302742037,(Ignavibacteriales_bacterium_MCX6170449_FCB:0.1278114700,Melioribacteraceae_bacterium_MDQ7817502_FCB:0.1267240845)91.7:0.0390608766)67.6:0.0404836669,Melioribacter_sp_MCX7798658_FCB:0.1640384647)33.2:0.0301074764,Melioribacter_roseus_WP_014856440_FCB:0.1917643913)99.3:0.0655746461)82.7:0.0281672225,(((((Ignavibacteria_bacterium_MCR4416467_FCB:0.1435022010,((Ignavibacterium_album_WP_014560524_FCB:0.0108613875,Ignavibacterium_sp_WP_297842254_FCB:0.0221962405)69.8:0.0126346728,(Ignavibacterium_album_WP_304132471_FCB:0.0404235265,Ignavibacterium_album_WP_304148115_FCB:0.0372901190)34.2:0.0069298686)99.1:0.0586619208)71.1:0.0247991527,Ignavibacteriales_bacterium_MBK7378021_FCB:0.1509384708)4.5:0.0202309039,(Ignavibacteriales_bacterium_HCY77352_FCB:0.0775516984,((Ignavibacteriales_bacterium_MBK7227844_FCB:0.0292836571,Ignavibacterium_sp_MBP9120208_FCB:0.0385485261)99.8:0.0496801856,Ignavibacteriales_bacterium_MBK7630123_FCB:0.0856953560)94.9:0.0292821842)99.1:0.0547701807)30.1:0.0393483652,Ignavibacteriaceae_bacterium_NWF89596_FCB:0.1361388307)100:0.0868727401,(Ignavibacteriae_bacterium_HGW-Ignavibacteriae-2_PKL90212_FCB:0.2474819100,((Ignavibacteriales_bacterium_MCB9247795_FCB:0.1718345204,Ignavibacteriota_bacterium_MBK7981400_FCB:0.1440545979)99.9:0.1139806409,Melioribacteraceae_bacterium_MDA3860045_FCB:0.2769967214)55:0.0455122587)93.8:0.0484471835)96.1:0.0567632197)81.6:0.0461925344,Chlorobiota_bacterium_NOX17107_FCB:0.3366475436)47.6:0.0437694623,Bacteroidetes/Chlorobi_group_bacterium_Naka2016_ROL57742_FCB:0.4427465560)75.9:0.0685484622,Bacteroidota_bacterium_MDP2207618_FCB:0.3481984356)98.2:0.1237424371,(((Campylobacterota_bacterium_RLA63424_campylobacterota:0.5311287154,Planctomycetota_bacterium_RME81460_PVC:0.3021411828)86.2:0.0980579386,((Spirochaetae_bacterium_HGW-Spirochaetae-1_PKL37419_spirochaetota:0.1798652948,(Spirochaetae_bacterium_HGW-Spirochaetae-5_PKL17776_spirochaetota:0.1240940829,Spirochaetota_bacterium_MBP9044018_spirochaetota:0.1415434727)98.9:0.0695053929)97.6:0.0864189129,Spirochaetota_bacterium_MCX8122796_spirochaetota:0.2246674460)100:0.2902984407)61.4:0.0653479168,((Phycisphaeraceae_bacterium_MAX27779_PVC:0.1226302142,Thalassovita_sp_MBT33658_pseudomonadota:0.0949526407)99.8:0.1831017275,Zetaproteobacteria_bacterium_NCP20802_pseudomonadota:0.4571882870)99.9:0.2154153244)100:0.2371747524)98.2:0.1087754794,(Armatimonadota_bacterium_MBS1713010_terrabacteria:0.2706538724,Fimbriimonas_sp_MDR3692895_terrabacteria:0.2707682735)100:0.3041074941)40.5:0.0360490425,(Nitrospinaceae_bacterium_MBT3349984_nitrospinota:0.0000023957,Nitrospinaceae_bacterium_MBT3820029_nitrospinota:0.0000022875)100:0.7231778443)83.7:0.0336963501,((((((Candidatus_Cloacimonadota_bacterium_MCA9783695_FCB:0.6132167451,(Myxococcota_bacterium_MDY0061117_myxococcota:0.2900911473,Planctomycetota_bacterium_NOX52831_PVC:0.2444384069)0:0.0522860064)73.9:0.0737857113,Myxococcales_bacterium_MCA9592811_myxococcota:0.3795984473)54.3:0.0546655630,Planctomycetota_bacterium_HHI79600_PVC:0.3853731788)96.5:0.0851311487,(Leptospiraceae_bacterium_MBK8396416_spirochaetota:0.2720782105,((((Leptospiraceae_bacterium_MCB1158560_spirochaetota:0.0000010000,Leptospiraceae_bacterium_MCP5502513_spirochaetota:0.0000010000)100:0.2444727316,Leptospiraceae_bacterium_MCB1193635_spirochaetota:0.2587425812)97.3:0.0994393507,Leptospiraceae_bacterium_MCB1175027_spirochaetota:0.4732113328)0:0.0366072752,Leptospiraceae_bacterium_MCB1314750_spirochaetota:0.2858925239)82.5:0.0391768269)100:0.3843123164)61.4:0.0756823330,(Planctomycetota_bacterium_MBC8330263_PVC:0.3300584630,(Planctomycetota_bacterium_MBT5121022_PVC:0.0000026846,Planctomycetota_bacterium_MBT7318635_PVC:0.0155741651)100:0.3480797885)100:0.3243918228)27.7:0.0502600172,Myxococcales_bacterium_MBL8721848_myxococcota:0.6136869844)94.9:0.0616147784)91.2:0.0601579881,Bryobacterales_bacterium_MCC6861684_acidobacteriota:0.5588662641)98.5:0.1055361534)98.2:0.1081103438,((((((((((((((((2514921184_A316_01066_TDB_DCP_j_Desulfocapsa_thiozymogenes_Bra2_YES:0.0837974206,(Desulfobulbaceae_bacterium_KAF0188556:0.0173238426,Desulfobulbaceae_bacterium_MBV5305781:0.0191601327)99.4:0.0462668647)100:0.0961223285,Deltaproteobacteria_bacterium_MCX5871193_myxococcota:0.1048284969)95.7:0.0279166574,((((Desulfocapsa_sp_MBA3007130:0.0000029341,(Proteobacteria_bacterium_MBU4236704:0.0000010000,Pseudomonadota_bacterium_MBU4236704_pseudomonadota:0.0000010000)84.3:0.0020599486)84.8:0.0055124004,Desulfocapsaceae_bacterium_MDO8948164:0.0153806478)93.1:0.0259287504,(Proteobacteria_bacterium_MBU0664319:0.0000010000,Pseudomonadota_bacterium_MBU0664319_pseudomonadota:0.0000010000)92:0.0137309046)93.3:0.0213000416,Desulfocapsaceae_bacterium_MDD3814680:0.0518838634)92.7:0.0238594557)87.6:0.0098968906,(Desulfoarculaceae_bacterium_MBW6519801:0.0677850456,Desulfocapsaceae_bacterium_MDO9042099:0.0640972422)63.5:0.0055481203)100:0.1007906969,(Pseudomonadota_bacterium_MBU1234562_pseudomonadota:0.0623641463,WP_015405008_TDB_DCP_s_Desulfocapsa_sulfexigens_SB164P1_DSM_10523_YES:0.0601047563)99.8:0.0851111974)99.9:0.0959483235,((((Desulfobulbaceae_bacterium_MCK5515246:0.1204611827,Desulfobulbaceae_bacterium_S5133MH15_OEU49682:0.0591495316)93.1:0.0381941248,WP_228856813_TDB_DBB_n_Desulfomarina_profundi_KT2_NO_1of2:0.1102614618)97.7:0.0496583985,((Desulfobulbaceae_bacterium_MCP3887347:0.0759560340,(Desulforhopalus_sp_IMCC35007_WP_136871604:0.0649365787,Desulfotalea_sp_PHR28302:0.0736099935)100:0.0993446386)21.7:0.0246934487,((Desulfobulbaceae_bacterium_MCP4343760:0.0285918167,Desulforhopalus_sp_NOR23164:0.0265787066)98.7:0.0346179671,Desulfopila_sp_IMCC35006_WP_136812570:0.1194087544)97.9:0.0364165906)90.4:0.0216343294)3.7:0.0215196999,WP_092221960_TDB_DCP_n_Desulforhopalus_singaporensis_DSM12130_yEs_1of6:0.1291606676)100:0.1158021799)99.7:0.0958269390,((((((Desulfobulbaceae_bacterium_MBV5317501:0.0721057612,WP_199263185_TDB_DBB_n_Desulfobulbus_oligotrophicus_Prop6_yEs:0.3317343894)92.9:0.0361100832,((Desulfobulbus_sp_WP_306547398:0.0633382640,WP_015725077_TDB_DBB_s_Desulfobulbus_propionicus_1pr3_DSM_2032_Yes:0.0616950996)93.1:0.0322043909,WP_028318522_TDB_DBB_n_Desulfobulbus_elongatus_DSM2908_Yes:0.0906959794)92.4:0.0176579115)98.3:0.0349285242,Desulfobulbus_sp_MDD2463286:0.0737725319)63.6:0.0291104032,Desulfobulbus_rhabdoformis_WP_205225225:0.1259692819)99.5:0.0683956254,(Desulfogranum_japonicum_WP_028579860:0.1006952776,(Desulfogranum_marinum_WP_205220555:0.0543165892,WP_028582912_TDB_DBB_n_Desulfobulbus_mediterraneus_86FS1:0.0827540233)97.3:0.0454766666)100:0.0985015389)99.8:0.0977878720,WP_267928861_TDB_DBB_n_Desulfolithobacter_dissulfuricans_GF1_YeS:0.0920453895)92.4:0.0697171064)98.2:0.0689061508,((Deltaproteobacteria_bacterium_MCX5864624_myxococcota:0.0667257364,Deltaproteobacteria_bacterium_TDB31017_myxococcota:0.0856501074)99.7:0.1105457556,Pseudomonadota_bacterium_MBW4057173_pseudomonadota:0.2952548188)99.6:0.0877873027)91:0.0743950091,(Deltaproteobacteria_bacterium_MBI5558796_myxococcota:0.1478576728,(Pseudomonadota_bacterium_MBU0965721_pseudomonadota:0.0085154629,Pseudomonadota_bacterium_MBU4260650_pseudomonadota:0.0019390140)100:0.0857264096)99.1:0.0879107587)100:0.1857226097,((Pseudomonadota_bacterium_MBU0479541_pseudomonadota:0.0679415690,Pseudomonadota_bacterium_MBU0484819_pseudomonadota:0.0846706338)72.2:0.0368069566,Pseudomonadota_bacterium_MBU0674295_pseudomonadota:0.1236899052)100:0.1733042808)100:0.5230543691,((Deltaproteobacteria_bacterium_PXF58566_myxococcota:0.0147227419,candidate_division_Zixibacteria_bacterium_MCD6249162_FCB:0.0233835701)100:0.4893970106,((Nitrospirota_bacterium_MCI0468596_nitrospirota:0.2717714627,Nitrospirota_bacterium_MCX5716847_nitrospirota:0.2392649106)89.8:0.0837104200,Pseudomonadota_bacterium_MCP4294742_pseudomonadota:0.6216878352)99:0.1514720385)30.5:0.0637310745)82.4:0.0843771084,((((Deltaproteobacteria_bacterium_HDZ91386_myxococcota:0.0000027316,(Deltaproteobacteria_bacterium_MBW1966924_myxococcota:0.0000010000,Deltaproteobacteria_bacterium_MBW2098813_myxococcota:0.0000010000)93.3:0.0044462668)0:0.0000028928,Deltaproteobacteria_bacterium_RLB90672_myxococcota:0.0066844875)100:0.2688897408,(((((((Desulfobacteraceae_bacterium_MDA8162965:0.1158061216,WP_237888110_TDB_ISD_n_Dissulfurimicrobium_hydrothermale_Sh68_YES:0.1691520149)99.9:0.1727665904,((Desulfobacteraceae_bacterium_MDA8165812:0.1938332379,((Desulfobacteraceae_bacterium_MDA8419160:0.1385295860,(Desulfobacterales_bacterium_HFQ81561:0.0275136419,g2072_TDB_ISD_M19_Yes:0.0215077078)100:0.1087331441)98.1:0.0757752521,(((Desulfobulbus_sp_HEB49766:0.0371595371,g762_TDB_ISD_MOM_B35_Yes:0.0865043545)91.5:0.0303395907,Desulfobulbus_sp_HFQ90870:0.0618301706)98.2:0.0494860045,Desulfobulbus_sp_HEB69478:0.1038873086)98:0.0626143087)98.8:0.0641811404)71.7:0.0373863484,Desulfobulbaceae_bacterium_HHL34974:0.1583188365)100:0.1675747508)10.3:0.0508452379,WP_067618970_MAGO01_v2_1420_MolyA_Dissulfuribacter_thermophilus_S69_YES:0.1983702499)65.2:0.0512856560,(Thermodesulfatator_sp_RUM89116:0.1960595160,Thermodesulfobacteria_bacterium_NPA95684:0.1772052730)99.8:0.1000071507)7.2:0.0395339479,WP_163299371_TDB_DRH_n_Dissulfurirhabdus_thermomarina_SH388_Yes:0.2461783124)43.4:0.0590712858,(((Thermodesulfatator_sp_RUM89016:0.1502658583,(WP_168719055_TDB_TDB_n_Thermosulfurimonas_marina_SU872_YES:0.0795523149,WP_221171714_TDB_TDB_n_Thermosulfurimonas_sp_F29_YeS:0.0789015693)90.6:0.0344686123)4.3:0.0230395404,(Thermosulfurimonas_dismutans_HFC98081:0.0316386345,Thermosulfurimonas_sp_WP_297058297:0.0232717600)100:0.1036975017)93.7:0.0497660915,WP_068669177_TDB_TDB_s_Thermosulfurimonas_dismutans_S95_YES:0.0890061099)100:0.1826651965)68:0.0433682642,WP_166032267_TDB_TDB_n_Thermosulfuriphilus_ammonigenes_ST65_YES:0.2214942675)96.1:0.0554861994)94.5:0.0872163443,WP_051132460_TDB_TDT_n_Thermodesulfatator_atlanticus_AT1325_Yes_1of3:0.3170961311)100:0.3460288395)81.2:0.0993693843,((Desulfobulbaceae_bacterium_DB1_OKY76874:0.5735107036,Desulfobulbaceae_bacterium_MBC8317033:0.4916338588)99.7:0.2466635925,((((Desulfobulbaceae_bacterium_MCK5339910:0.5207915732,Desulfobulbaceae_bacterium_MCK5436411:0.3368469416)79.3:0.0987147300,Desulfobulbaceae_bacterium_MDH5523792:0.6604296109)90:0.0685872363,Proteobacteria_bacterium_MBU0729574:0.6798529182)84.6:0.0551853797,((((Desulfurivibrio_alkaliphilus_AHT_2_ADH85253:0.0000022339,Desulfurivibrio_alkaliphilus_WP_157861393:0.0000025303)99.7:0.0928117599,(WP_275805062_TDB_DBB_s_Desulfurivibrio_alkaliphilus_AHT_2_Yes:0.0000023899,WP_275805062_P0N66_RS10375_Desulfurivibrio_dismutans_AMeS2_Sorokin2025:0.0000020303)100:0.1516793139)96.8:0.1736729595,Desulfurivibrio_alkaliphilus_HET97312:0.3091932267)100:0.5849849935,202508_MFW8600336_1_molybdopterin-containing_oxidoreductase_family_protein_Desulfobacterota_bacterium_M19:0.9360080093)91.8:0.1000585814)77.3:0.0869787665)100:0.4441876988)100:0.2771937701,((((Alphaproteobacteria_bacterium_MBN52400_pseudomonadota:0.0000010000,Deltaproteobacteria_bacterium_MBI11745_myxococcota:0.0065558474)100:0.4319157126,Gammaproteobacteria_bacterium_MCP4287303_pseudomonadota:0.3937370324)100:0.3498497072,Polyangia_bacterium_MDX9999868_myxococcota:0.8176945302)0:0.0520301709,(Deltaproteobacteria_bacterium_MBW2701688_myxococcota:0.2746954370,Myxococcales_bacterium_NMC72548_myxococcota:0.3534738767)100:0.5172523608)89.6:0.1014097286)99.7:0.1554794314,((((((Acidobacteriota_bacterium_MBK9064346_acidobacteriota:0.1352676686,(Deltaproteobacteria_bacterium_MBI5441691_myxococcota:0.0484963334,Planctomycetaceae_bacterium_CAG0929420_PVC:0.0802893640)99.8:0.1197140613)100:0.1533758412,((Vicinamibacteria_bacterium_MBP6703982_acidobacteriota:0.0000027649,Vicinamibacteria_bacterium_MBP9947710_acidobacteriota:0.0043373133)99.7:0.0827405366,Vicinamibacteria_bacterium_MBX7187258_acidobacteriota:0.0665137338)99.9:0.1068437296)97:0.0690506714,Acidobacteriota_bacterium_MCX6543422_acidobacteriota:0.1745536714)97.7:0.0643374159,(((Acidobacteriota_bacterium_MBS1858782_acidobacteriota:0.0704733810,Acidobacteriota_bacterium_MDE3165982_acidobacteriota:0.0775919713)100:0.2112408843,((Terriglobia_bacterium_MBZ5549024_acidobacteriota:0.0682074807,Terriglobia_bacterium_MBZ5665408_acidobacteriota:0.0594375736)99.6:0.1070021995,((Terriglobia_bacterium_MBZ5569617_acidobacteriota:0.0298126575,Terriglobia_bacterium_MBZ5627518_acidobacteriota:0.0314998624)100:0.1069368686,Terriglobia_bacterium_MDT8067112_acidobacteriota:0.1508017172)100:0.1689043914)100:0.1628589314)95.1:0.0753596334,Terriglobia_bacterium_MBZ5510876_acidobacteriota:0.2872634589)96.9:0.0789988441)83.6:0.0756937867,Acidobacteriota_bacterium_MDE3032861_acidobacteriota:0.3205632642)99.9:0.1953568867,Chlorobiota_bacterium_NOX18755_FCB:0.4988527928)97.5:0.1385964321)95.8:0.1113443592,(((((((Acidimicrobiia_bacterium_MBT8216587_terrabacteria:0.2214306644,Actinomycetota_bacterium_MDP2623087_terrabacteria:0.3022411395)55.1:0.0386987194,((Acidimicrobiia_bacterium_MDJ0664569_terrabacteria:0.0899613653,(Acidimicrobiia_bacterium_MDJ0922958_terrabacteria:0.1014700171,Acidimicrobiia_bacterium_MDX2343859_terrabacteria:0.1010007834)23.9:0.0342149398)100:0.1747698694,Actinomycetota_bacterium_MEA1903963_terrabacteria:0.2517945154)40.5:0.0292397764)46.6:0.0388121160,((((((Anaerolineae_bacterium_MCB0177711_terrabacteria:0.0630007608,Anaerolineae_bacterium_MCB0197661_terrabacteria:0.0638093532)99.3:0.0729850037,(Anaerolineae_bacterium_MCL4299862_terrabacteria:0.0150906105,Anaerolineales_bacterium_MBE7552627_terrabacteria:0.0251833704)100:0.1153488131)98.9:0.0690574439,Caldilineaceae_bacterium_MBW7884180_terrabacteria:0.2006516833)0:0.0235034960,Caldilineaceae_bacterium_MCC6168614_terrabacteria:0.1754733044)38.5:0.0308140483,((Anaerolineales_bacterium_MBK8047443_terrabacteria:0.3390879724,(Caldilinea_sp_WP_297633168_terrabacteria:0.1125409663,(((Caldilineaceae_bacterium_MCB9116372_terrabacteria:0.0000010000,Caldilineaceae_bacterium_MCB9125424_terrabacteria:0.0000010000)0:0.0000027316,Caldilineaceae_bacterium_MCB9122680_terrabacteria:0.0000010000)100:0.1314451536,((Chloroflexota_bacterium_GIK72711_terrabacteria:0.0462517506,Chloroflexota_bacterium_HAJ37119_terrabacteria:0.0381554918)75.3:0.0234206544,Chloroflexota_bacterium_HHY57382_terrabacteria:0.0383064719)97.9:0.0518305506)28.9:0.0346919489)100:0.0878205143)15.6:0.0184029997,(Caldilineaceae_bacterium_MCB0044483_terrabacteria:0.1944912548,Caldilineaceae_bacterium_NJN83423_terrabacteria:0.1580648680)99.8:0.0887444495)88:0.0320948254)85.7:0.0378839846,(Anaerolineales_bacterium_MCB0035827_terrabacteria:0.1514528419,Ardenticatenaceae_bacterium_MDJ0756446_terrabacteria:0.2764242687)99.4:0.0864486562)80.2:0.0604729365)100:0.1291196455,Anaerolineales_bacterium_MBL8095603_terrabacteria:0.3415142620)69.4:0.0759491265,Acidimicrobiia_bacterium_MDX1691231_terrabacteria:0.3850345175)100:0.2042043243,(Armatimonadota_bacterium_MBM3469289_terrabacteria:0.2413646311,Armatimonadota_bacterium_MDR7533037_terrabacteria:0.1464265314)100:0.2517968574)94.9:0.1073269340,(((Meiothermus_cerbereus_WP_245597501_DST:0.1036535046,(Meiothermus_sp_WP_295396399_DST:0.0000020461,Meiothermus_sp_WP_318778464_DST:0.0021862256)89.2:0.0306105920)100:0.1654204822,(((((((((Thermus_WP_011172610_DST:0.0765032097,Thermus_thermamylovorans_WP_130840156_DST:0.0401405106)56.4:0.0140698689,((Thermus_tengchongensis_WP_135259977_DST:0.0098065737,Thermus_tengchongensis_WP_234557362_DST:0.0129853840)100:0.0413371453,Thermus_tenuipuniceus_WP_105316789_DST:0.0601048687)89.9:0.0202648832)95.3:0.0164815114,(Thermus_amyloliquefaciens_WP_038056111_DST:0.0375865492,((Thermus_caliditerrae_WP_038047354_DST:0.0211455183,Thermus_caliditerrae_WP_234553426_DST:0.0092573060)98.6:0.0280777843,(Thermus_sp_CCB_US3_UF1_WP_014515196_DST:0.0022285634,Thermus_sp_WP_295425306_DST:0.0000023584)100:0.0527379245)93.7:0.0167621354)94:0.0152496174)42.8:0.0066766044,Thermus_caldilimi_WP_135255512_DST:0.0535199573)97.1:0.0263328355,(Thermus_albus_WP_243027073_DST:0.0059509159,Thermus_sp_MDM7325415_DST:0.0092168237)99.8:0.0373841635)85.9:0.0136768861,Thermus_neutrinimicus_WP_243089737_DST:0.0388461675)0:0.0000025131,((Thermus_WP_015716603_DST:0.0067714430,Thermus_brevis_WP_219759400_DST:0.0159551781)74.1:0.0021929577,(Thermus_sp_PS18_WP_267262291_DST:0.0136249621,Thermus_thermophilus_WP_244346449_DST:0.0022202593)88.6:0.0045668751)96.6:0.0139332580)98.6:0.0292393691,Thermus_arciformis_WP_093005740_DST:0.0151004678)97.4:0.0421560233,(Thermus_brockianus_WP_071677451_DST:0.0022555647,Thermus_brockianus_WP_244362175_DST:0.0000010000)99.9:0.0709175152)99.8:0.0985190962)98.3:0.0702777371,(((((Oceanithermus_desulfurans_WP_147147600_DST:0.0088727471,(Oceanithermus_sp_WP_287371017_DST:0.0022136785,Oceanithermus_sp_WP_287417825_DST:0.0067745577)92.9:0.0092091392)78.7:0.0152596006,Oceanithermus_profundus_HGY09894_DST:0.0524643608)86.9:0.0219347706,(Oceanithermus_sp_WP_293173669_DST:0.0000028599,Oceanithermus_sp_WP_293179728_DST:0.0022486947)99.9:0.0439878930)88.9:0.0145708632,Oceanithermus_profundus_WP_013457629_DST:0.0253395913)100:0.1720267672,((Trueperaceae_bacterium_MBW6454645_DST:0.2112362292,Trueperaceae_bacterium_MDR9391723_DST:0.2293039174)100:0.2168831402,Trueperaceae_bacterium_UCH25963_DST:0.1921864769)97.4:0.0942118882)79.5:0.0461914988)99.9:0.1600225515)100:0.4124588032)85.1:0.0615652052)76.5:0.0825488714,(Anaeromyxobacter_sp_RBG_16_69_14_OFX25164_myxococcota:0.3663435607,Myxococcota_bacterium_MDJ0762025_myxococcota:0.3855533545)100:0.5570908025)100:0.2540700025,((Alkalilimnicola_ehrlichii_WP_011628382_pseudomonadota:0.1196519658,Alkalispirillum_mobile_WP_121441516_pseudomonadota:0.0909343728)100:0.9842899064,(((Campylobacterota_bacterium_MEA1995932_campylobacterota:0.0430220830,Desulfurellaceae_bacterium_MCK4278425_campylobacterota:0.0608725515)100:0.6147873432,(((Desulfurella_acetivorans_A63_AHF97251_campylobacterota:0.0040897853,(Desulfurella_multipotens_WP_159427520_campylobacterota:0.0000022573,SDC97743_CMP_DRL_c_Desulfurella_multipotens:0.0000010000)0:0.0000026033)88.7:0.0040793113,((Desulfurella_multipotens_PMP64072_campylobacterota:0.0000010000,Desulfurella_sp_PMP90040_campylobacterota:0.0000010000)0:0.0000029542,Desulfurella_multipotens_WP_272979509_campylobacterota:0.0000028797)0:0.0000020073)86.6:0.0353253450,(Desulfurella_amilsii_WP_158090462_campylobacterota:0.0000024219,WP_158090462_CMP_DRL_s_Desulfurella_amilsii_TR1_Yes:0.0000020799)99:0.0811629845)100:0.7162892495)34.6:0.1384039347,((Campylobacterota_bacterium_NOX14876_campylobacterota:0.2366551143,Sulfurospirillaceae_bacterium_MDX1809301_campylobacterota:0.2133605194)100:0.4399893109,((Hippea_alviniae_WP_022671257_campylobacterota:0.1598181642,Hippea_sp_KM1_WP_025209213_campylobacterota:0.1297867285)94.8:0.1128269289,Hippea_jasoniae_WP_035588457_campylobacterota:0.1769282892)99.9:0.2193384027)100:0.3437111598)99.6:0.2558592621)96.7:0.1366071654)99.9:0.1977468055,((((((Acididesulfobacillus_acetoxydans_WP_240984104_bacillota:0.0034618643,Peptococcaceae_bacterium_CEB3_KLU60803_bacillota:0.0137299936)100:0.1343756115,(((((Bacillota_bacterium_MDP4128270_bacillota:0.0000010000,Bacillota_bacterium_MDP4160859_bacillota:0.0000010000)99.3:0.0331944503,(Desulfosporosinus_metallidurans_WP_075363986_bacillota:0.0298197793,Desulfosporosinus_sp_Sb-LF_WP_135379436_bacillota:0.0273755274)90.9:0.0198984344)56.3:0.0117646786,(((Desulfosporosinus_acididurans_WP_047809485_bacillota:0.0000010000,Desulfosporosinus_sp_FKA_WP_088187226_bacillota:0.0041803627)100:0.0463497811,Desulfosporosinus_sp_FKB_WP_088226460_bacillota:0.0451701220)99.1:0.0431482305,Desulfosporosinus_sp_PR_WP_308897460_bacillota:0.0889418406)94.5:0.0200548853)77.8:0.0185152740,((((Candidatus_Desulfosporosinus_infrequens_SPF31520_bacillota:0.0072909711,Desulfosporosinus_sp_MDR3542326_bacillota:0.0362573470)96.5:0.0151236656,Desulfosporosinus_sp_MDR3585825_bacillota:0.0142520113)99.7:0.0382243233,(Desulfosporosinus_sp_BG_WP_068966909_bacillota:0.0055957131,Desulfosporosinus_sp_OT_WP_009622763_bacillota:0.0267969259)99.7:0.0357841895)93.6:0.0211352387,(((Desulfosporosinus_fructosivorans_WP_135545339_bacillota:0.0429608779,Desulfosporosinus_sp_BRH_c37_KUO71240_bacillota:0.0510838151)97.8:0.0279366159,Desulfosporosinus_orientis_WP_014185866_bacillota:0.0912470612)6.7:0.0053448175,((((Desulfosporosinus_nitroreducens_WP_252471600_bacillota:0.0000022454,Desulfosporosinus_nitroreducens_WP_302050055_bacillota:0.0021002068)96.6:0.0084354323,(Desulfosporosinus_sp_MCO5387162_bacillota:0.0000029221,Desulfosporosinus_sp_WP_298197591_bacillota:0.0000028244)76:0.0021248005)92.4:0.0084352480,WP_073031873_BCL_DSB_n_Desulfosporosinus_lacus_STP12_NO_1of2:0.0112332351)100:0.0457778867,Desulfosporosinus_sp_I2_WP_045575049_bacillota:0.0625956675)93.9:0.0212020293)77.4:0.0099800790)89.8:0.0250347490)99.6:0.0613321116,Desulfitobacterium_sp_WP_323414047_bacillota:0.1540837854)95.9:0.0542120988)100:0.3070681344,(Limnochorda_pilosa_BAS27198_bacillota:0.0000025214,Limnochorda_pilosa_WP_082725942_bacillota:0.0000028383)100:0.3389036976)78.8:0.0682987786,(Clostridiales_bacterium_MBZ4686873_bacillota:0.2358487041,Zhaonella_formicivorans_WP_227761781_bacillota:0.1870141483)100:0.1937829532)96.7:0.0838219048,((((((((Anaerolineaceae_bacterium_4572_52_OQY30657_terrabacteria:0.0740173445,Anaerolineae_bacterium_HFQ92950_terrabacteria:0.0721318278)100:0.0903550597,((Anaerolineales_bacterium_HSG24_MDM8529180_terrabacteria:0.0130091419,Anaerolineales_bacterium_HSG6_MDM8521125_terrabacteria:0.0000010000)0:0.0000028431,Anaerolineales_bacterium_HSG25_MDM8531853_terrabacteria:0.0021291891)100:0.1517797758)56.9:0.0453087157,Caldilineae_bacterium_RME40915_terrabacteria:0.0946320046)99.9:0.1332120508,(((Anaerolineae_bacterium_MCK6626532_terrabacteria:0.0144900894,Anaerolineales_bacterium_MBE7473537_terrabacteria:0.0142053906)99.3:0.0443237875,((Anaerolineae_bacterium_MCL4299872_terrabacteria:0.0106983619,Chloroflexota_bacterium_GIK41103_terrabacteria:0.0064900766)77.2:0.0035280471,Anaerolineales_bacterium_MBE7552637_terrabacteria:0.0056191140)97.5:0.0337533405)99.8:0.0818967421,Chloroflexota_bacterium_MCX6031908_terrabacteria:0.2291006123)92.9:0.0458536902)99.5:0.0988464899,(((Anaerolineales_bacterium_MCI0476370_terrabacteria:0.0676408975,((Chloroflexota_bacterium_MBI5029898_terrabacteria:0.0442948234,Chloroflexota_bacterium_MBI5651128_terrabacteria:0.0619887691)84.6:0.0163464446,Chloroflexota_bacterium_MBI5302500_terrabacteria:0.0409949436)97.3:0.0372937137)99.1:0.0745323549,Chloroflexota_bacterium_MBI4788861_terrabacteria:0.1437130068)99.3:0.1010466696,Verrucomicrobiota_bacterium_MCX6935928_PVC:0.1754596818)99.6:0.1457034514)80.2:0.0677447404,(((((Anaerolineaceae_bacterium_MBI1281871_terrabacteria:0.2066917260,((((Anaerolineales_bacterium_MBK9208611_terrabacteria:0.0567654792,Chloroflexota_bacterium_MBI5962358_terrabacteria:0.0698979773)95.5:0.0399961735,Anaerolineales_bacterium_MCB0103357_terrabacteria:0.0651072241)97.9:0.0480250245,Anaerolineales_bacterium_MCB9110094_terrabacteria:0.0829731499)91:0.0454468776,Chloroflexota_bacterium_MCA2000620_terrabacteria:0.1089659037)99.9:0.0964329640)60.9:0.0518529564,((Anaerolineae_bacterium_HEY62545_terrabacteria:0.1808098049,(((Anaerolineales_bacterium_MBF8284998_terrabacteria:0.0042654358,Anaerolineales_bacterium_MBM2849138_terrabacteria:0.0046021220)99.9:0.0664918619,Chloroflexota_bacterium_MBI5291668_terrabacteria:0.1160362233)99.6:0.0899138172,Chloroflexi_bacterium_RBG_19FT_COMBO_62_14_OGO68052_terrabacteria:0.3161130121)99.2:0.0945374854)97.3:0.0611462770,(Anaerolineales_bacterium_MBN2550698_terrabacteria:0.1326704886,(Anaerolineales_bacterium_MBV6465420_terrabacteria:0.0829155178,Planctomycetota_bacterium_MBE3144873_PVC:0.0945339466)99.3:0.0676609004)93.8:0.0428195770)100:0.1338325885)0:0.0397179725,((Chloroflexota_bacterium_MBK7178620_terrabacteria:0.0019380734,Chloroflexota_bacterium_MBP6804600_terrabacteria:0.0066128593)100:0.2623848518,Chloroflexota_bacterium_NOY98352_terrabacteria:0.1696816219)97.3:0.0791198017)58.1:0.0402676237,Chloroflexota_bacterium_MBI5714210_terrabacteria:0.2430823349)99.9:0.1388320793,Thermoflexales_bacterium_CAG0935271_terrabacteria:0.3702508365)99:0.1207810120)0:0.0527940005,(Candidatus_Marinimicrobia_bacterium_MBD3274136_FCB:0.0851338675,(Candidatus_Marinimicrobia_bacterium_MBS1271230_FCB:0.0172103252,Candidatus_Marinimicrobia_bacterium_MCF7804758_FCB:0.0136975643)98.2:0.0700896368)100:0.3498791335)98.3:0.1163727151,(Nitrospirae_bacterium_CG2_30_53_67_OIP65979_nitrospirota:0.0000020625,Nitrospirae_bacterium_CG_4_9_14_3_um_filter_53_35_PJA75102_nitrospirota:0.0000021866)100:0.4379465297)95.2:0.0744595765)100:0.3771021067,((((((((Acidobacteriota_bacterium_MBI3130778_acidobacteriota:0.1233513043,(Holophagaceae_bacterium_MBL0211623_acidobacteriota:0.0177754277,Holophagaceae_bacterium_MBL0311794_acidobacteriota:0.0245452303)99.9:0.0941244279)95.7:0.0346051327,((Acidobacteriota_bacterium_MBI4912338_acidobacteriota:0.1137936136,((Candidatus_Geothrix_odensensis_MBK8573656_acidobacteriota:0.0000022736,(Geothrix_sp_MCC6512698_acidobacteriota:0.0043753636,Holophagaceae_bacterium_MBK7295104_acidobacteriota:0.0021792847)77.4:0.0021667981)77.6:0.0023006228,Holophagaceae_bacterium_MBK8790663_acidobacteriota:0.0020331759)100:0.1033679161)87.5:0.0378463679,(Holophaga_sp_MBK8791667_acidobacteriota:0.1500602105,Mesoterricola_silvestris_WP_316412154_acidobacteriota:0.1309765073)98.1:0.0648316101)75.5:0.0375269424)100:0.1212314094,(((((Candidatus_Geothrix_skivensis_MBK9798063_acidobacteriota:0.0672152109,Geothrix_sp_WP_291205858_acidobacteriota:0.0380393313)86.1:0.0118421009,Geothrix_oryzae_WP_286353868_acidobacteriota:0.0307752254)99.4:0.0387666169,Geothrix_fuzhouensis_WP_257310229_acidobacteriota:0.0353135188)53.3:0.0181373073,(Geothrix_alkalitolerans_WP_243382529_acidobacteriota:0.0053957239,Geothrix_sp_SG198_WP_243294306_acidobacteriota:0.0117683628)98.1:0.0334292944)92.6:0.0518128853,Geothrix_rubra_WP_285726667_acidobacteriota:0.0972276233)100:0.1153390872)59.5:0.0386419393,(Acidobacteriota_bacterium_MBI4918021_acidobacteriota:0.1271268775,Thermoanaerobaculaceae_bacterium_MCU0293996_acidobacteriota:0.1560672994)100:0.1962148151)42.3:0.0511371517,(((Acidobacteriota_bacterium_MCL4522427_acidobacteriota:0.1515355512,Acidobacteriota_bacterium_PYU43065_acidobacteriota:0.2487664197)64.9:0.0508148208,Acidobacteriota_bacterium_PYX43680_acidobacteriota:0.2026792168)41.3:0.0511946767,Terriglobia_bacterium_MBZ5554335_acidobacteriota:0.1384503015)94.7:0.0688849005)100:0.3068127930,Acidobacteriota_bacterium_MDQ7006872_acidobacteriota:0.5849810860)9.3:0.1210507301,((((Gammaproteobacteria_bacterium_MDH3514438_pseudomonadota:0.2364458966,Sulfuricaulis_sp_MDO8597724_pseudomonadota:0.1982329998)98.5:0.0994265316,(Gammaproteobacteria_bacterium_MDH3526289_pseudomonadota:0.1251784320,Gammaproteobacteria_bacterium_UCE77691_pseudomonadota:0.1158952131)100:0.1337310270)67.8:0.0777526000,Thiogranum_sp_MDT8387839_pseudomonadota:0.2637859219)100:0.6306175849,(Gemmatimonadota_bacterium_NNE42872_FCB:0.5566200087,candidate_division_Zixibacteria_bacterium_HDL01564_FCB:0.4995353110)99.7:0.2478058603)30.8:0.1008990096)92.4:0.0841640789,(((((((((((((((Arcobacteraceae_bacterium_MCK5110539_campylobacterota:0.1211660695,Campylobacterota_bacterium_NPA59096_campylobacterota:0.0612284818)94.7:0.0241350750,(Campylobacterota_bacterium_MEA3228011_campylobacterota:0.0771105731,(Campylobacterota_bacterium_MEA3369830_campylobacterota:0.0704780390,Sulfurimonas_sp_MCD6190268_campylobacterota:0.0437094716)96.4:0.0320817110)55.2:0.0094885861)69.6:0.0030647859,((Campylobacterota_bacterium_MEA3330908_campylobacterota:0.0373438657,Sulfurimonas_sp_MCD6433936_campylobacterota:0.0285323786)99.7:0.0432194359,Sulfurimonas_sp_MCD6173191_campylobacterota:0.0393363974)98.1:0.0348304250)94.4:0.0299854471,WP_152300212_CMP_SMN_n_Sulfurimonas_xiamenensis_1-1N_NO:0.0796840967)100:0.1101055990,(((((Campylobacteraceae_bacterium_4484_4_OQX72495_campylobacterota:0.0000010000,Hydrogenimonas_sp_WP_300365942_campylobacterota:0.0000010000)99.7:0.0437591072,Campylobacterota_bacterium_NPA30359_campylobacterota:0.0640264876)98.4:0.0445543444,Hydrogenimonas_cancrithermarum_WP_286335961_campylobacterota:0.0635837050)92.6:0.0266964129,((Hydrogenimonas_sp_RUM43905_campylobacterota:0.0059763992,Sulfurimonas_autotrophica_HIP15354_campylobacterota:0.0113439726)93.9:0.0210404880,(Hydrogenimonas_thermophila_WP_092911776_campylobacterota:0.0047578173,(Hydrogenimonas_thermophila_WP_317066984_campylobacterota:0.0000010000,WOE72349_CMP_HGM_c_Hydrogenimonas_thermophila_2of5:0.0000010000)89.6:0.0081752215)96.3:0.0249163823)100:0.0997490224)98.7:0.0563177010,Campylobacteraceae_bacterium_4484_4_OQX73183_campylobacterota:0.1456425420)99.1:0.0620800267)76.1:0.0161621652,(Campylobacterota_bacterium_MEA1919119_campylobacterota:0.0906168877,Campylobacterota_bacterium_MEA3521708_campylobacterota:0.0761790564)100:0.1420130731)31.7:0.0242895449,(Arcobacteraceae_bacterium_MCK9161531_campylobacterota:0.3033239088,(Campylobacterota_bacterium_MEA3434159_campylobacterota:0.0799279887,(Sulfurovum_mangrovi_WP_229937166_campylobacterota:0.0000010000,(UFH59265_CMP_SVC_c_Sulfurovum_mangrovi_1of2:0.0000010000,WP_229937166_CMP_SVC_Sulfurovum_sp_HSL1-3_ST1-3_YeS_1of3:0.0000010000)0:0.0000020183)100:0.0991730598)96.8:0.0674996829)75.3:0.0536960983)59.1:0.0258534979,(Sulfurospirillaceae_bacterium_MDD3342726_campylobacterota:0.1893604612,Sulfurospirillaceae_bacterium_MDD3463349_campylobacterota:0.1441423978)99.8:0.1047191792)99.9:0.1253576644,(((Campylobacterales_bacterium_MBE0497199:0.0805889221,WP_205458299_CMP_SSP_n_Sulfurospirillum_tamanensis_T05b_NO_2of2:0.0889796536)100:0.1768376914,(Pseudomonadota_bacterium_MCL2298036_pseudomonadota:0.0021780291,Pseudomonadota_bacterium_MCL2307243_pseudomonadota:0.0000021374)100:0.3190449696)91.4:0.0595170635,((((Proteobacteria_bacterium_MBP1681953:0.0000022129,Pseudomonadota_bacterium_MBP1681953_pseudomonadota:0.0000010000)87.1:0.0125002657,(Sulfurospirillum_sp_SP_WNZ00154:0.0043193019,Sulfurospirillum_sp_UCH001_WP_067178402:0.0042653237)98:0.0254826734)99:0.0531910141,((Sulfurospirillum_cavolei_WP_041962803:0.0000027884,Sulfurospirillum_cavolei_WP_060824947:0.0107787034)75.2:0.0042586947,unclassified_Sulfurospirillum_WP_039675393:0.0000023752)100:0.0613121167)98.2:0.0671855601,(Sulfurospirillum_arcachonense_HIP29764:0.1663599337,Sulfurospirillum_sp_UBA12182_DAB35355:0.1554858329)95.8:0.0694758033)0:0.0418360323)100:0.1754778323)71.6:0.0527118990,(Wolinella_succinogenes_NLU34896_campylobacterota:0.0020951642,Wolinella_succinogenes_WP_011138634_campylobacterota:0.0000022782)100:0.3123074969)97.3:0.0661575430,(((Hydrogenimonas_sp_RUM44842_campylobacterota:0.1392089923,((WP_197547837_CMP_SVC_Sulfurovum_indicum_ST-419_1of6:0.0000010000,ST-29_chromosome_1355_CMP_SVC_Sulfurovum_sp_ST-29_YeS_2of6:0.0000010000)0:0.0000026887,ST-21_1328_CMP_SVC_Sulfurovum_sp_ST-21_YeS_2of6:0.0000010000)100:0.2196686015)49:0.0424828621,(WOE72352_CMP_HGM_c_Hydrogenimonas_thermophila_1of5:0.1120407202,((WP_197547906_CMP_SVC_Sulfurovum_indicum_ST-419_2of6:0.0000010000,ST-21_1393_CMP_SVC_Sulfurovum_sp_ST-21_YeS_3of6:0.0000010000)0:0.0000010000,ST-29_chromosome_1428_CMP_SVC_Sulfurovum_sp_ST-29_YeS_3of6:0.0000010000)100:0.3528596545)97:0.0649818008)41.8:0.0682742775,(Sulfurospirillaceae_bacterium_MDD3342389_campylobacterota:0.0693122526,((Sulfurospirillum_halorespirans_WP_069479245_campylobacterota:0.0064946977,Sulfurospirillum_multivorans_WP_025346309_campylobacterota:0.0066971793)91.4:0.0119396433,unclassified_Sulfurospirillum_WP_037960080_campylobacterota:0.0136207865)100:0.1206994592)100:0.2208126297)99.7:0.1008559759)88.5:0.1031920132,(((Epsilonproteobacteria_bacterium_NOZ90898:0.2476189640,(((Sulfurimonas_sp_MCD4668235:0.0253330364,Sulfurimonas_sp_MCD6173195:0.0447061527)96.6:0.0412514918,Sulfurimonas_sp_MCD6433932:0.0638123401)100:0.1578334412,((((Sulfurimonas_sp_WP_297431455:0.0323818300,Sulfurimonas_sp_WP_297485373:0.0534488277)100:0.1091913352,Sulfurovum_sp_WP_294957333:0.1339861290)96.1:0.0566467351,Sulfurimonas_sp_WP_297440906:0.2012693280)88.5:0.0396652785,WP_013326564_CMP_SMN_n_Sulfurimonas_autotrophica_OK10_NO_2of2:0.1358018178)98.4:0.0916033566)50:0.0751991275)99.5:0.1641419835,Epsilonproteobacteria_bacterium_NPA73086:0.2553279430)100:0.3945565652,(WP_013326561_CMP_SMN_n_Sulfurimonas_autotrophica_OK10_NO_1of2:0.1975631032,ADV47002_CMP_SVC_c_Nitratifractor_salsuginis_1of2:0.2825343476)100:0.2432317753)98.4:0.1527598407)99.3:0.2302851531,((QCT95224_Caminibacter_mediatlanticus_TB-2:0.2276688057,ACM93010_Nautilia_profundicola_AmH:0.1407368166)7.7:0.0814531010,GAX87144_Lebetimonas_natsushimae:0.2869649386)100:0.8388101733)100:0.3472283177,((Desulfurispira_natronophila_WP_183728313_chrysiogenota:0.2895924272,Desulfurispirillum_indicum_WP_013507189_chrysiogenota:0.2197417310)76.9:0.1091200673,WP_275803500_P0N66_RS06480_putativePsrA_Desulfurivibrio_dismutans_AMeS2_Sorokin2025:0.2344814656)100:0.6523872177)92.7:0.1344435303,((((((BO23DRAFT_03020_TDB_DVB_j2_Desulfobaculum_senezii_DSM8436_yES:0.2057640346,(((((((BR09DRAFT_00424_TDB_DVB_j_Humidesulfovibrio_idahonensis_CY1_NO_1of2:0.1069310382,Desulfovibrio_sp_MBI5519490:0.0806642734)91:0.0290350592,Humidesulfovibrio_sp_WP_305570787:0.0944638266)99:0.0444314187,Desulfovibrio_sp_MBA4357298:0.0938840644)37.5:0.0190734648,(Proteobacteria_bacterium_MBU1229215:0.0000010000,Pseudomonadota_bacterium_MBU1229215_pseudomonadota:0.0000022079)100:0.0904567544)84.1:0.0226488433,(((Deltaproteobacteria_bacterium_HGW-Deltaproteobacteria-8_PKN09822:0.0372228328,(Proteobacteria_bacterium_MBU1041381:0.0000029538,Pseudomonadota_bacterium_MBU1041381_pseudomonadota:0.0000020952)100:0.0571318071)65.5:0.0279268310,Humidesulfovibrio_sp_WP_308733827:0.0706684499)93.2:0.0206773548,Desulfovibrionales_bacterium_GWA2_65_9_OGR35746:0.0744319192)45.9:0.0223187962)81.2:0.0254238136,Humidesulfovibrio_sp_MDP3427412:0.1258037080)100:0.3263009873,WP_027176087_TDB_DVB_n_Aminidesulfovibrio_aminophilus_ALA-3_yES:0.2066204862)98:0.0899453575)87.1:0.0715639595,(((((((Desulfovibrio_sp_Fe33_WP_272699063:0.0252340298,Pseudodesulfovibrio_sp_MCM_B-1480_WP_279522045:0.0176528766)98.3:0.0298762302,(Pseudodesulfovibrio_indicus_TDT80551:0.0000022503,Pseudodesulfovibrio_indicus_WP_066799293:0.0000021127)100:0.0482689940)63.9:0.0181793836,(Pseudodesulfovibrio_sp_S3_RWU03157:0.0000010000,Pseudodesulfovibrio_sp_S3_WP_241648835:0.0000010000)100:0.0654578673)99.9:0.0583211412,Desulfovibrionaceae_bacterium_MBG0791036:0.1245403250)69.7:0.0290890530,Pseudodesulfovibrio_sediminis_BCS89314:0.0990392951)91.7:0.0411773596,Pseudomonadota_bacterium_MBU4190770_pseudomonadota:0.1466625763)100:0.1474047722,((WP_018126104_TDB_DVB_n_Pseudodesulfovibrio_oxyclinae_P1B_yES_2of4:0.0190451296,202508_2574160859_BR24DRAFT_2442_thiosulfate_reductase_polysulfide_reductase_chain_A_Pseudodesulfovibrio_halophilus_DSM_5663:0.0163850917)100:0.0822408546,WP_054650117_TDB_DVB_n_Pseudodesulfovibrio_brasiliensis_LVform1_yeS:0.0944014398)99.9:0.1005899991)99.6:0.1009239802)99.9:0.1330982000,(Deltaproteobacteria_bacterium_MCB2188156_myxococcota:0.3506133098,(((Pseudomonadota_bacterium_MBU1156303_pseudomonadota:0.0052890114,(Pseudomonadota_bacterium_MBU4278581_pseudomonadota:0.0000027214,Pseudomonadota_bacterium_MBU4605916_pseudomonadota:0.0021837446)85.4:0.0057245139)99.4:0.0285285797,Pseudomonadota_bacterium_MBU4563462_pseudomonadota:0.0128379587)65.6:0.0265649296,(Pseudomonadota_bacterium_MBU1276346_pseudomonadota:0.0022651474,Pseudomonadota_bacterium_MBU2516107_pseudomonadota:0.0000027301)96.4:0.0376841724)100:0.2550792610)99.9:0.1599883541)91.3:0.0725359870,(((Deltaproteobacteria_bacterium_MBI4767999_myxococcota:0.0558644311,Deltaproteobacteria_bacterium_MBI5602897_myxococcota:0.0636087680)100:0.2079759556,Deltaproteobacteria_bacterium_MBT7716738_myxococcota:0.3402155015)43.6:0.0610229269,(Deltaproteobacteria_bacterium_MBT8359053_myxococcota:0.1888660992,Deltaproteobacteria_bacterium_MBW2436547_myxococcota:0.1455901175)100:0.1560556859)95.6:0.0562746238)63.8:0.0433592612,(((Deltaproteobacteria_bacterium_MBI5590930_myxococcota:0.0448524680,Deltaproteobacteria_bacterium_MCX5881414_myxococcota:0.0362044395)100:0.2058258119,(((Deltaproteobacteria_bacterium_MBT8407782_myxococcota:0.0667761361,(Deltaproteobacteria_bacterium_NIQ92490_myxococcota:0.0100209996,Deltaproteobacteria_bacterium_UCF00686_myxococcota:0.0495204757)99.9:0.0614035582)39.9:0.0261406024,Deltaproteobacteria_bacterium_UCE84022_myxococcota:0.0659510307)98.5:0.0614519695,Deltaproteobacteria_bacterium_RLC19727_myxococcota:0.2126279723)19.9:0.0245404866)99.3:0.0820268494,(Deltaproteobacteria_bacterium_MBT4285745_myxococcota:0.2420275776,Pseudomonadota_bacterium_MCG8339568_pseudomonadota:0.1720635220)100:0.1393077671)99.4:0.0863330573)90.5:0.0703413712,((((Desulfomicrobium_baculatum_WP_015774507:0.0307575280,Desulfomicrobium_norvegicum_SFL31729:0.0218709202)92.4:0.0126037761,(Desulfomicrobium_sp_MDO9584018:0.0063546764,(Proteobacteria_bacterium_MBU4526797:0.0000010000,Pseudomonadota_bacterium_MBU4526797_pseudomonadota:0.0000010000)93.3:0.0088517381)96.6:0.0198546170)100:0.0846666260,((((Desulfonatronum_sp_SC1_WP_107738110:0.0084783265,WP_031388674_TDB_DNT_n_Desulfonatronum_thiodismutans_MLF1_yES_2of3:0.0092452218)99.6:0.0324996016,(Desulfonatronum_zhilinae_SMP76459:0.0041129936,WP_028571184_TDB_DNT_n_Desulfonatronum_lacustre_Z-7951_yeS:0.0066123531)99.6:0.0293561988)97.6:0.0260835975,(Desulfovibrionales_bacterium_TVQ95502:0.0145071264,WP_045221371_TDB_DNT_n_Desulfonatronum_thioautotrophicum_ASO4-1_yES_2of4:0.0118203558)99.7:0.0503570490)98.8:0.0522622724,WP_092116869_TDB_DNT_n_Desulfonatronum_thiosulfatophilum_ASO4-2_yES_2of3:0.0587298972)98.8:0.0742630681)100:0.1883296425,(((Desulfonatronospira_sp_MSAO_Bac3_WP_287042540:0.0021332076,WP_008871182_TDB_DNV_n_Desulfonatrospira_thiodismutans_ASO3-1_yES_2of5:0.0022007042)96.3:0.0333186885,Desulfonatronospira_sp_WP_291318837:0.0365117496)100:0.3483797309,((Desulfonatronovibrio_sp_MSAO_Bac4_RQD67055:0.0346923435,WP_045211457_TDB_DNV_n_Desulfonatrovibrio_magnus_AHT22-yES_1of4:0.0560201170)87.5:0.0336417896,WP_028574662_TDB_DNV_n_Desulfonatronovibrio_hydrogenovorans_DSM9292_YES_2of2:0.0650077731)100:0.1367787833)99.8:0.1521573597)100:0.2108410162)100:0.5319550418)87.3:0.0674717024)100:0.2564038210)94:0.0991467260)84.4:0.0949926049,((((((((((((((((((((Acetobacterium_paludosum_WP_148565956_bacillota:0.1537950129,Acetobacterium_tundrae_WP_148602001_bacillota:0.1212766563)99.7:0.1037004257,Dehalobacterium_formicoaceticum_WP_257914145_bacillota:0.2760608535)97:0.0792640300,(Gottschalkia_acidurici_WP_014968809_bacillota:0.3055084311,Gottschalkia_purinilytica_WP_050353810_bacillota:0.2706031878)99.4:0.1226130217)88.1:0.0549719329,Clostridia_bacterium_MDX9871136_bacillota:0.4530184036)96.9:0.0768862216,((((Bacillota_bacterium_MBP7331240_bacillota:0.0022099960,Firmicutes_bacterium_ADurbBin373_OQA10947_bacillota:0.0000010000)99.7:0.0679917128,Candidatus_Syntrophopropionicum_ammoniitolerans_NQS76651_bacillota:0.1094536121)100:0.1477533242,(Pelotomaculum_schinkii_WP_243123952_bacillota:0.1053046366,Peptococcaceae_bacterium_NLW37041_bacillota:0.1983715302)40.5:0.0521702452)57.2:0.0506139101,((Bacillota_bacterium_NLL58843_bacillota:0.0426336387,Bacillota_bacterium_NLX90931_bacillota:0.0435314347)100:0.1340840625,((Desulfotomaculaceae_bacterium_MDD2444213_bacillota:0.0883418020,(Pelotomaculum_propionicicum_WP_243119783_bacillota:0.0000025617,Peptococcaceae_bacterium_NLI11793_bacillota:0.0089603077)100:0.0713969319)84.7:0.0421470229,Peptococcaceae_bacterium_HHU87639_bacillota:0.1280289604)95.5:0.0456982383)99.6:0.0882286361)100:0.1926561733)61.5:0.0493958226,((Bacillota_bacterium_MBP2627009_bacillota:0.2782451601,(Caproiciproducens_sp_MDF2632346_bacillota:0.0897752410,Sporomusa_sp_KB1_WP_145096663_bacillota:0.0743128560)100:0.2924509159)88.1:0.0835269398,((Desulfitobacterium_hafniense_DP7_EHL03956_bacillota:0.0063516688,Desulfitobacterium_hafniense_WP_323444534_bacillota:0.0009308199)83.9:0.0110127632,202508_WP_242954587_1_molybdopterin-containing_oxidoreductase_family_protein_Desulfitobacterium_chlororespirans:0.0177861892)100:0.4146627947)83.5:0.0709538591)100:0.3944913112,(((((((((((Acidimicrobiales_bacterium_MBV6510185_terrabacteria:0.0000021861,(Acidobacteriota_bacterium_RIK02707_acidobacteriota:0.0000010000,Actinomycetota_bacterium_KAA0232261_terrabacteria:0.0000010000)0:0.0000027259)100:0.2798222114,(Alphaproteobacteria_bacterium_MDP6350635_pseudomonadota:0.1586784264,Planctomycetota_bacterium_TDJ56719_PVC:0.1524516778)57.1:0.0176014119)94.3:0.0267531033,(Alteromonadaceae_bacterium_PCK03526_pseudomonadota:0.3032126477,Candidatus_Marinimicrobia_bacterium_UCD39348_FCB:0.2367482742)86.9:0.0223706303)71.9:0.0132031157,(((Acidobacteriota_bacterium_MCH7670371_acidobacteriota:0.0093195172,Actinomycetota_bacterium_MDK1291444_terrabacteria:0.0527443709)100:0.2145365224,Gemmatimonadota_bacterium_MCH7874557_FCB:0.1548724915)94.8:0.0347452049,((Candidatus_Marinimicrobia_bacterium_MCH7859270_FCB:0.1564362804,Gemmatimonadales_bacterium_NIM51609_FCB:0.0999921063)68.4:0.0283641104,((((Chloroflexota_bacterium_MBI3040400_terrabacteria:0.2064147146,(Dehalococcoidia_bacterium_MBE0430832_terrabacteria:0.1619346282,(Dehalococcoidia_bacterium_MCK5181736_terrabacteria:0.0616447648,(Dehalococcoidia_bacterium_TET41850_terrabacteria:0.0036941779,Dehalococcoidia_bacterium_TEU18906_terrabacteria:0.0091867118)99.9:0.0579659107)99.9:0.1070653457)97.8:0.0446332694)88.5:0.0307115070,Chloroflexota_bacterium_UCH50830_terrabacteria:0.1112231244)97.2:0.0416810045,(Chloroflexota_bacterium_RLC67119_terrabacteria:0.0880828166,Dehalococcoidales_bacterium_UCB44066_terrabacteria:0.0992699458)96.6:0.0431173504)100:0.0800085533,Dehalococcoidales_bacterium_MAF85280_terrabacteria:0.1251843962)91.4:0.0332583171)90.7:0.0238024142)92.1:0.0315226295)87.4:0.0203449190,(Gemmatimonadota_bacterium_MDH4043349_FCB:0.1632216164,(Gemmatimonadota_bacterium_MDH5550528_FCB:0.1640910710,Gemmatimonadota_bacterium_MDH5803878_FCB:0.1995153198)32.6:0.0291498902)95.5:0.0372907558)66.1:0.0243581034,(Candidatus_Marinimicrobia_bacterium_MCH7852237_FCB:0.0081708301,Candidatus_Marinimicrobia_bacterium_MCH8024375_FCB:0.0007580806)100:0.2252380669)63.3:0.0314479917,(((((Acidobacteria_bacterium_ACD_MDL1949806_acidobacteriota:0.0022989822,Acidobacteriota_bacterium_KAA0256300_acidobacteriota:0.0000027954)100:0.1699799964,(Holophagales_bacterium_MBK8598468_acidobacteriota:0.0000020016,Holophagales_bacterium_MBK9968302_acidobacteriota:0.0045540228)100:0.1180281968)99.6:0.0981796014,Thermoanaerobaculia_bacterium_MDX1583170_acidobacteriota:0.2971825422)42.5:0.0346275191,(Candidatus_Thiodiazotropha_sp_ex_Dulcina_madagascariensis_MCU7934527_pseudomonadota:0.0026644608,Candidatus_Thiodiazotropha_sp_ex_Epidulcina_cf_delphinae_MCU7918886_pseudomonadota:0.0109099845)100:0.2215692397)96.5:0.0560469266,((Acidobacteriota_bacterium_MCG6921242_acidobacteriota:0.1716385589,Acidobacteriota_bacterium_MDX1387653_acidobacteriota:0.1871018419)68:0.0494593618,Myxococcota_bacterium_MCK6530132_myxococcota:0.2920398544)0.6:0.0227853878)31.3:0.0249652470)97.3:0.0550196514,(Acidobacteriota_bacterium_MCZ6670392_acidobacteriota:0.2603104233,(((Candidatus_Kentron_sp_LFY_VFJ86175_pseudomonadota:0.0035007352,Candidatus_Kentron_sp_LFY_VFK13185_pseudomonadota:0.0008344190)100:0.1270105211,(Candidatus_Kentron_sp_LPFa_VFK19672_pseudomonadota:0.1166337610,Candidatus_Kentron_sp_SD_VFK39377_pseudomonadota:0.1119473390)99.9:0.0933104447)97.9:0.0441652976,Gammaproteobacteria_bacterium_MCP4696969_pseudomonadota:0.1639208010)100:0.1036211154)87.6:0.0460807333)100:0.2191008680,((((Acidobacteriota_bacterium_MCL5744688_acidobacteriota:0.0000025059,Actinomycetota_bacterium_MCL4473179_terrabacteria:0.0000025091)100:0.1555946179,Actinomycetota_bacterium_MCL6092869_terrabacteria:0.1559713043)100:0.1920094783,(((((Anaeromyxobacter_sp_SG22_WP_242346051_myxococcota:0.0570786853,(Anaeromyxobacter_sp_SG29_WP_243337366_myxococcota:0.0035597163,Anaeromyxobacter_sp_SG64_WP_242352567_myxococcota:0.0103107844)97.1:0.0403178098)100:0.2394155661,uncultured_Thiodictyon_sp_WP_295449267_pseudomonadota:0.2645018502)98.3:0.1020331751,Candidatus_Abyssubacteria_bacterium_SURF_5_RJP19741_PVC:0.2198141431)76.4:0.0418587092,(((Gemmatimonadota_bacterium_UCC47315_FCB:0.0725417523,Gemmatimonas_sp_SM23_52_KPK83299_FCB:0.0881983164)99.8:0.0680114685,Gemmatimonadota_bacterium_UCC73560_FCB:0.1195755067)91.3:0.0383586424,Gemmatimonadota_bacterium_UCC85423_FCB:0.0939793740)100:0.1806028565)14.1:0.0339433182,((Candidatus_Magnetococcus_massalia_CRH05417_pseudomonadota:0.2977046287,Myxococcota_bacterium_MDJ0762848_myxococcota:0.2657217245)97.8:0.0887976999,(Myxococcales_bacterium_MCP4448104_myxococcota:0.3318313777,(Myxococcales_bacterium_MDD9940642_myxococcota:0.0150259103,Myxococcales_bacterium_MDD9968768_myxococcota:0.0023575515)100:0.2158483345)99.2:0.1180720641)60.5:0.0286563306)98.1:0.0595946310)92.1:0.0659673723,(((Acidobacteriota_bacterium_MDW7759383_acidobacteriota:0.2664500222,(((Deltaproteobacteria_bacterium_MBP8650242_myxococcota:0.0000023081,Pseudomonadota_bacterium_MDI9542642_pseudomonadota:0.0021951020)100:0.1479371850,Pseudomonadota_bacterium_MDI9527021_pseudomonadota:0.1267531400)100:0.2006252177,(Rhabdochromatium_marinum_WP_242469357_pseudomonadota:0.1227640347,(Thioflavicoccus_mobilis_WP_015281057_pseudomonadota:0.1742543926,(Thiorhodococcus_mannitoliphagus_WP_164653644_pseudomonadota:0.0539265262,Thiorhodococcus_minor_WP_164451201_pseudomonadota:0.0668757005)71.1:0.0270200305)15.5:0.0310952194)100:0.2197926073)54.9:0.0420000666)51.8:0.0147621331,(((((((Actinomycetota_bacterium_TET48267_terrabacteria:0.2467634732,Gemmatimonadota_bacterium_UCE20545_FCB:0.1968038174)97.9:0.0714792564,(Nitrospiraceae_bacterium_UCE78379_nitrospirota:0.1803366517,Nitrospirota_bacterium_UCG79141_nitrospirota:0.2843080313)99.6:0.1071304340)59.2:0.0331591435,Spirochaetota_bacterium_MDY6933193_spirochaetota:0.2071550461)100:0.1418708836,(Chloroflexota_bacterium_MBT3364005_terrabacteria:0.2237449685,((Chloroflexota_bacterium_MDY6835080_terrabacteria:0.1540270036,(Chloroflexota_bacterium_MDY6892430_terrabacteria:0.1506012754,(Dehalococcoidia_bacterium_MDR9459087_terrabacteria:0.1204698329,Dehalococcoidia_bacterium_TET18465_terrabacteria:0.0736040109)54.1:0.0302214374)97.1:0.0516682684)29.2:0.0339041299,Spirochaetota_bacterium_MDY6967077_spirochaetota:0.2266540341)37.3:0.0323042530)100:0.1958783033)17.4:0.0323824978,((((((Bacteroidota_bacterium_RLD68915_FCB:0.3241715612,((202508_WP_020589419_1_molybdopterin-containing_oxidoreductase_family_protein_Desulfobacter_curvatus:0.0358574801,202508_WP_242637609_1_molybdopterin-containing_oxidoreductase_family_protein_Desulfobacter_hydrogenophilus:0.0616045994)100:0.3372415055,202508_WP_028313789_1_molybdopterin-containing_oxidoreductase_family_protein_Desulfatibacillum_aliphaticivorans:0.2948294821)100:0.7414614165)26.4:0.0447318676,Cytophagales_bacterium_MCP4457974_FCB:0.2072136106)96.7:0.0767553185,Deltaproteobacteria_bacterium_MDH5560100_myxococcota:0.4245432724)15.4:0.0291347256,Nitrospira_sp_MBL7047975_nitrospirota:0.2239747512)92.9:0.0495282309,(((((Candidatus_Jettenia_sp_AMX1_WP_007221324_PVC:0.0224034558,Candidatus_Jettenia_sp_CY-1_WKZ18762_PVC:0.0137044645)100:0.1107554405,Candidatus_Kuenenia_hertensis_MCF6149547_PVC:0.2220101303)77.8:0.0375751777,(Candidatus_Nitrobium_versatile_MBZ0156212_nitrospirota:0.2874748784,Nitrospirae_bacterium_GWC2_57_9_OGW48193_nitrospirota:0.2857226077)96.3:0.0626669917)97.7:0.0441396704,Thermodesulfovibrionia_bacterium_MCK5511721_nitrospirota:0.1642303805)64.3:0.0254045250,(Nitrospiraceae_bacterium_UCF86737_nitrospirota:0.1847746216,Nitrospirota_bacterium_HDH12447_nitrospirota:0.1398766588)76:0.0321055788)95.3:0.0438123308)75.1:0.0260510140,(candidate_division_Zixibacteria_bacterium_MDH3891884_FCB:0.2337148620,(candidate_division_Zixibacteria_bacterium_UCC79989_FCB:0.0610689166,candidate_division_Zixibacteria_bacterium_UCE68028_FCB:0.0708742402)100:0.1114402689)98.7:0.0594115875)49:0.0254241280)52.1:0.0224525066,((Candidatus_Brocadiaceae_bacterium_MCP4268713_PVC:0.0918764288,(((Candidatus_Brocadiales_bacterium_MBC8548743_PVC:0.0293521765,(Candidatus_Brocadiales_bacterium_MBC8554804_PVC:0.0336159250,(Candidatus_Scalindua_brodae_KHE91051_PVC:0.0132766933,((Candidatus_Scalindua_sp_MBT3878321_PVC:0.0000010000,Candidatus_Scalindua_sp_MBT6226890_PVC:0.0021651244)0:0.0000029933,Candidatus_Scalindua_sp_MBT5307202_PVC:0.0152998837)28.1:0.0042655912)98.1:0.0194701803)80.9:0.0065909095)84.9:0.0058870364,(Candidatus_Scalindua_japonica_WP_096895793_PVC:0.0456127181,Candidatus_Scalindua_sp_MBT3354889_PVC:0.0408273744)88.4:0.0087220255)95.8:0.0255288577,(Candidatus_Kuenenia_stuttgartiensis_CAJ75228_PVC:0.0021448396,(Candidatus_Kuenenia_stuttgartiensis_WP_164995099_PVC:0.0000010000,Kuenenia_WP_099323680_PVC:0.0000010000)0:0.0000022371)100:0.0655411269)54.6:0.0182254153)97.2:0.0405284714,((Candidatus_Scalindua_sp_KAA3608892_PVC:0.0815977547,Candidatus_Scalindua_sp_MDR4506393_PVC:0.0668229171)94.7:0.0451489297,Candidatus_Scalindua_sp_MDR4499198_PVC:0.1173917167)99.4:0.0565542412)99.7:0.0782066721)90.1:0.0429041944,Candidatus_Marinimicrobia_bacterium_MCH7820047_FCB:0.2367328820)90.3:0.0409207980)98:0.0612142683,(Deltaproteobacteria_bacterium_MBF0508992_myxococcota:0.2076072454,202508_WP_014810288_1_IscS_subfamily_cysteine_desulfurase_Desulfomonile_tiedjei:0.2655084859)99.8:0.1170582194)98.2:0.0652698230)71.6:0.0631885156)16.2:0.0702839793,Solirubrobacterales_bacterium_MBW8060187_terrabacteria:0.3537947391)100:0.3384660559,(((((Acidobacteriota_bacterium_MDR1727241_acidobacteriota:0.3501951387,Chloroflexota_bacterium_MBI3242371_terrabacteria:0.1245861789)74.3:0.0747980217,((Caldilinea_WP_014434540_terrabacteria:0.0419050129,Caldilinea_sp_WP_297639043_terrabacteria:0.0251113107)100:0.1679032740,Caldilineales_bacterium_MCS7038437_terrabacteria:0.1687735028)99.9:0.1433663766)70.4:0.0487402125,(Anaerolineales_bacterium_MCA9984470_terrabacteria:0.2281175950,Nitrospinaceae_bacterium_MDP6712375_nitrospinota:0.2631339454)100:0.2655273343)99.9:0.1704060357,Chloroflexota_bacterium_HEY84423_terrabacteria:0.4060937559)77.5:0.0497047215,(Anaerolineales_bacterium_MBS1250992_terrabacteria:0.2420570538,Chloroflexota_bacterium_RME47425_terrabacteria:0.1566209257)99.4:0.1086169517)95.6:0.1106352456)92.8:0.1802975773)100:0.6031634322,((Fretibacterium_sp_NLL36685_DST:0.6966716912,(Nitrospira_bacterium_SG8_3_KPK25447_nitrospirota:0.8683627210,(WP_014795345_BCL_DSB_n4_Desulfitobacterium_dehalogenans_5of5:0.0000010000,202508_WP_014795345_1_molybdopterin-containing_oxidoreductase_family_protein_Desulfitobacterium_dehalogenans:0.0000010000)100:0.5507580226)72.6:0.1429198675)100:0.6335218823,((((Synergistaceae_bacterium_MDR0649146_DST:0.0810654941,Synergistaceae_bacterium_MDR1019357_DST:0.0790590106)99.9:0.1250016718,(Synergistales_bacterium_GHT01279_DST:0.0751511077,Synergistales_bacterium_GHV38272_DST:0.0707137254)100:0.1555057132)100:0.1627132777,Treponema_sp_MDR3341551_spirochaetota:0.2957662689)98.5:0.2034882257,Synergistota_bacterium_HDQ93277_DST:0.5013414081)99.9:0.4096015040)99.8:0.3725979662)78.2:0.1352324566,((((Deltaproteobacteria_bacterium_MCF8145852:0.2838229598,Desulfobacterales_bacterium_MCD4715439:0.1417746926)83:0.0796376815,(WP_035253730_TDB_DGL_n3_Desulfatiglans_anilini_Ani1_yeS_3of4:0.0190334800,uncultured_Desulfatiglans_sp_VBB46636:0.0221147245)100:0.3752196149)98.5:0.1894420081,((Desulfobacteraceae_bacterium_MCK4782400:0.1153069167,Desulfobacterales_bacterium_MBC8417132:0.1154627963)100:0.1999395895,(((Desulfobacterales_bacterium_MDH3797594:0.0000029940,Desulfobacterales_bacterium_MDH3825986:0.0022053005)82.8:0.0022050463,Desulfobacterales_bacterium_MDH3876619:0.0000024719)100:0.0711217185,Desulfobacterales_bacterium_UCD82207:0.0611650354)100:0.2805764409)96.1:0.1417106322)100:0.8401980081,((Nitrospira_bacterium_SG8_3_KPK25570_nitrospirota:0.7968831454,202508_WP_073031025_1_molybdopterin-containing_oxidoreductase_family_protein_Desulfosporosinus_lacus:0.8705218023)82.4:0.1848675029,((Spirochaetaceae_bacterium_UCF96155_spirochaetota:0.0981707290,Spirochaetales_bacterium_MBN2552272_spirochaetota:0.1143867986)76.9:0.0367940090,Spirochaetales_bacterium_MCK5006934_spirochaetota:0.0511550198)100:1.0305062553)69.6:0.0924430592)98.7:0.1509488555)81.5:0.0892646881,((((((((((((Desulfohalovibrio_alkalitolerans_WP_020886871:0.1410562026,((((Desulfonatronum_sp_SC1_WP_107739033:0.0271506261,WP_035271431_TDB_DNT_n_Desulfonatronum_thiodismutans_MLF1_yES_3of3:0.0237133896)92.6:0.0123728566,(Desulfonatronum_zhilinae_SMP48794:0.0042578047,202508_WP_245590112_1_molybdopterin-containing_oxidoreductase_family_protein_Desulfonatronum_lacustre:0.0110011161)99.4:0.0292015487)87.7:0.0075179029,WP_052812738_TDB_DNT_n_Desulfonatronum_thioautotrophicum_ASO4-1_yES_3of4:0.0487808400)98.7:0.0452949354,WP_092119475_TDB_DNT_n_Desulfonatronum_thiosulfatophilum_ASO4-2_yES_3of3:0.0895213083)99.9:0.0787841572)91.3:0.0353850854,(((Desulfonatronospira_sp_WP_291318641:0.0357987104,WP_008870979_TDB_DNV_n_Desulfonatrospira_thiodismutans_ASO3-1_yES_3of5:0.0557361556)93.1:0.0320953051,Desulfonatronospira_sp_WP_291321376:0.0647700846)100:0.0839954865,(Desulfonatronovibrio_sp_MSAO_Bac4_RQD63168:0.0470498117,WP_052507090_TDB_DNV_n_Desulfonatrovibrio_magnus_AHT22-yES_3of4:0.0701206165)99.2:0.0502357447)98.4:0.0570294072)99:0.0911135447,202508_WP_084301954_1_molybdopterin-containing_oxidoreductase_family_protein_Desulfonatronovibrio_hydrogenovorans:0.2675695996)99.2:0.1738266590,((WP_018124614_TDB_DVB_n_Pseudodesulfovibrio_oxyclinae_P1B_yES_3of4:0.1143756876,202508_2574160572_BR24DRAFT_2153_anaerobic_selenocysteine-containing_dehydrogenase_Pseudodesulfovibrio_halophilus_DSM_5663:0.1886535086)76.2:0.0674564528,WP_092221860_TDB_DCP_n_Desulforhopalus_singaporensis_DSM12130_yEs_4of6:0.2173347539)98.8:0.1449864080)100:0.6239766788,(WP_072771469_BCL_DSB_n4_Desulfitobacterium_chlororespirans_1of4:0.0000024100,202508_WP_072771469_1_molybdopterin-dependent_oxidoreductase_Desulfitobacterium_chlororespirans:0.0000023412)100:0.8446427407)94.4:0.1576460461,(Desulfurellaceae_bacterium_MCY4388336_campylobacterota:0.9708796752,202508_WP_072771872_1_molybdopterin-containing_oxidoreductase_family_protein_Desulfitobacterium_chlororespirans:1.3196751948)91.2:0.2521253108)65.5:0.1005659902,WP_014793443_BCL_DSB_n4_Desulfitobacterium_dehalogenans_1of5:1.0723534222)94.4:0.0914144603,((((((Nitrospinaceae_bacterium_MBT3350156_nitrospinota:0.0022723924,Nitrospinaceae_bacterium_MBT3434782_nitrospinota:0.0000010000)0:0.0000025401,Nitrospinaceae_bacterium_MBT3820963_nitrospinota:0.0000010000)100:0.2972440438,(Nitrospinota_bacterium_HJP14169_nitrospinota:0.0030645332,Nitrospinota_bacterium_MDP7370575_nitrospinota:0.0017609909)100:0.3540113377)100:0.7573854417,((Nitrospinota_bacterium_MBI4666717_nitrospinota:0.2799158422,Nitrospinota_bacterium_MBI5815467_nitrospinota:0.2293032610)100:0.3191835826,(Nitrospirota_bacterium_HDY70697_nitrospirota:0.1882054500,202508_RWX43692_1_Anaerobic_selenocysteine-containing_dehydrogenase_Candidatus_Electrothrix_aarhusensis:0.4714059592)96.5:0.1707144828)100:0.4852520406)89.7:0.1059902452,(Nitrospinota_bacterium_MDP7370741_nitrospinota:1.0994991107,(Nitrospira_bacterium_SG8_3_KPK29254_nitrospirota:0.9039264937,Synergistaceae_bacterium_MDR1874784_DST:1.1927946193)8.8:0.1060678566)93.5:0.1619223000)68.1:0.0545795316,((WP_035255313_TDB_DGL_n3_Desulfatiglans_anilini_Ani1_yeS_1of4:0.5349423517,WP_092218569_TDB_DCP_n_Desulforhopalus_singaporensis_DSM12130_yEs_3of6:0.5352669663)99.8:0.2834723691,202508_WP_014810506_1_molybdopterin-containing_oxidoreductase_family_protein_Desulfomonile_tiedjei:0.9391369889)97.4:0.1772752146)95.9:0.1129839414)75.2:0.0475430249,Spirochaetota_bacterium_TXT44320_spirochaetota:1.4285419801)74.5:0.0814009091,((Nitrospinota_bacterium_MDP6084978_nitrospinota:0.9571984080,Spirochaetota_bacterium_MDH7553209_spirochaetota:0.9024640132)69.8:0.1426057663,Nitrospinota_bacterium_MDP7169082_nitrospinota:1.5079894659)73.2:0.1073192706)95.9:0.1352684428,(((Spirochaetota_bacterium_MBN2041668_spirochaetota:0.3260602931,202508_WP_111960206_1_molybdopterin-containing_oxidoreductase_family_protein_Desulfobacter_hydrogenophilus:0.4002346487)39.8:0.0841107323,WP_072770917_BCL_DSB_n4_Desulfitobacterium_chlororespirans_3of4:0.2676405369)100:0.7092623984,WP_028322498_TDB_DGL_n3_Desulfatiglans_anilini_Ani1_yeS_2of4:0.9700973451)100:0.6307891111)85.4:0.0933815985,((Nitrospira_bacterium_SG8_3_KPK30836_nitrospirota:1.3219897943,(((WP_008868819_TDB_DNV_n_Desulfonatrospira_thiodismutans_ASO3-1_yES_4of5:0.5561244960,(((202508_WP_015723850_1_molybdopterin-containing_oxidoreductase_family_protein_Desulfobulbus_propionicus:0.1546082665,202508_WP_028319246_1_molybdopterin-containing_oxidoreductase_family_protein_Desulfobulbus_elongatus:0.0883345134)99.7:0.1642217724,202508_WP_028585834_1_molybdopterin-containing_oxidoreductase_family_protein_Desulfogranum_mediterraneum:0.3024643078)99.9:0.1677759157,202508_2514921476_A316_01358_Anaerobic_selenocysteine-containing_dehydrogenase_Desulfocapsa_thiozymogenes_DSM_7269:0.4498617594)99.6:0.2132750342)90.7:0.1210072034,(WP_059175434_NSP_TDV_ni_Thermodesulfovibrio_aggregans_3of4:0.2471757380,(202508_BS11DRAFT_01543_Thermodesulfovibrio_hydrogeniphilus_HBr5:0.0973650613,202508_BS11DRAFT_01542_Thermodesulfovibrio_hydrogeniphilus_HBr5:0.0000027262)69.3:0.2757037612)100:0.4243828988)96.3:0.2316793616,WP_020586207_TDB_DBC_n_Desulfobacter_curvatus_AcRM3_yeS_2of3:0.8003543994)100:0.5664972693)40.1:0.1017595298,202508_WP_028583355_1_molybdopterin-containing_oxidoreductase_family_protein_Desulfogranum_mediterraneum:1.5470379987)28.7:0.1251396925)34.6:0.0650417121)99.9:0.2125809972,(((((((((((((Acidianus_brierleyi_WP_110271406:0.0716196544,(Thermocladium_modestius_GGP20314:0.0000021150,WP_229657667_CRA_TPT_n4_Thermocladium_modestius_1of2:0.0000010000)100:0.1366384039)88.4:0.0425500337,(Sulfuracidifex_metallicus_WP_054838875:0.0430483310,Sulfuracidifex_tepidarius_WP_149528339:0.0554948055)100:0.1534002873)87.4:0.0578123593,(Acidianus_manzaensis_WP_148691027:0.0706800457,Acidianus_sulfidivorans_WP_110379665:0.0558602318)99.9:0.1100572967)99.6:0.1452793662,Metallosphaera_yellowstonensis_WP_009069801:0.3243632440)83.3:0.1003712492,Sulfodiicoccus_acidiphilus_WP_179950423:0.3499281606)93.3:0.0952596760,Candidatus_Marsarchaeota_G2_archaeon_BE_D_PSO09511:0.3374221184)100:0.5980887207,(((((((WP_229937417_CMP_SVC_Sulfurovum_sp_HSL1-3_ST1-3_YeS_3of3:0.0000010000,202508_WP_229937417_1_molybdopterin_oxidoreductase_family_protein_Sulfurovum_mangrovi:0.0000010000)100:0.1115158989,202508_WP_067330177_1_molybdopterin_oxidoreductase_family_protein_Sulfurovum_riftiae:0.1540316553)28.3:0.0292841557,(202508_WP_046551723_1_molybdopterin_oxidoreductase_family_protein_Sulfurovum_lithotrophicum:0.0796877182,(202508_WP_408646963_1_MLTISPECIES_molybdopterin_oxidoreductase_family_protein_Sulfurovum:0.0000010000,202508_XPA52750_1_molybdopterin_oxidoreductase_family_protein_Sulfurovum_sp_ST-29:0.0000010000)100:0.1635807850)73:0.0396991319)99:0.0801576516,202508_WP_013553622_1_molybdopterin_oxidoreductase_family_protein_Nitratifractor_salsuginis:0.2060102022)98.5:0.0983832111,((((ST-25_2352__CMP_SMN_Sulfurimonas_sp_ST-25_YeS_3of3:0.0066401187,202508_WP_345988111_1_molybdopterin_oxidoreductase_family_protein_Thiomicrolovo_zhangzhouensis:0.0318790133)77.9:0.0053010733,202508_WP_345972500_1_molybdopterin_oxidoreductase_family_protein_Sulfurimonas_diazotrophicus:0.0018887702)78.1:0.0050135253,202508_WP_345969948_1_molybdopterin_oxidoreductase_family_protein_Thiomicrolovo_immobilis:0.0015031914)100:0.2063115730,((((202508_WP_137014810_1_molybdopterin_oxidoreductase_family_protein_Sulfurimonas_crateris:0.0809226240,202508_WP_152300060_1_molybdopterin_oxidoreductase_family_protein_Sulfurimonas_xiamenensis:0.0800951846)100:0.1134589604,202508_WP_345979646_1_molybdopterin_oxidoreductase_family_protein_Hydrocurvibacter_mobilis:0.1012898983)32.6:0.0309656873,(((202508_WP_152183300_1_molybdopterin_oxidoreductase_family_protein_Sulfurimonas_indica:0.0358993135,202508_WP_193110690_1_molybdopterin_oxidoreductase_family_protein_Sulfurimonas_paralvinellae:0.0431766318)95.4:0.0329534894,202508_WP_226066272_1_molybdopterin_oxidoreductase_family_protein_Sulfurimonas_sp_SWIR-19:0.0784783886)99.3:0.0598051863,(202508_WP_152308182_1_molybdopterin_oxidoreductase_family_protein_Sulfurimonas_lithotrophica:0.1026041388,202508_WP_345976564_1_molybdopterin_oxidoreductase_family_protein_Sulfonitrofixus_jiaomeiensis:0.0676245637)98.3:0.0621839168)94.7:0.0402586286)96.3:0.0503006198,202508_WP_205459368_1_molybdopterin_oxidoreductase_family_protein_partial_Sulfurospirillum_tamanense:0.3098211361)92.7:0.0828193646)95.9:0.1052008180)99.9:0.2914000601,202508_WP_012082922_1_molybdopterin_oxidoreductase_family_protein_Nitratiruptor_sp_SB155-2:0.4887023242)61.5:0.1773196679,202508_WP_096258316_1_molybdopterin_oxidoreductase_family_protein_Lebetimonas_natsushimae:0.6345148034)100:1.1387927055)19.4:0.1134816023,WP_013604187_CRA_TPT_n4_Vulcanisaeta_moutnovskia:0.9430740790)95.8:0.1452016186,((202508_WP_014810569_1_molybdopterin-dependent_oxidoreductase_Desulfomonile_tiedjei:1.3229878111,(202508_WP_014810737_1_molybdopterin-dependent_oxidoreductase_Desulfomonile_tiedjei:1.4351039644,((202508_WP_203472405_1_NADH-quinone_oxidoreductase_subunit_NuoG_Dissulfurispira_thermophila:0.1351621935,202508_WP_333653773_1_NADH-quinone_oxidoreductase_subunit_NuoG_Dissulfurispira_sp_:0.0804202783)100:1.0658417556,202508_WP_333655977_1_NADH-quinone_oxidoreductase_subunit_NuoG_Dissulfurispira_sp_:1.2826004879)96.9:0.3348012734)19.5:0.0697824191)93.7:0.1529394063,(202508_WP_051327011_1_molybdopterin-dependent_oxidoreductase_Desulfatibacillum_aliphaticivorans:1.4828605388,202508_WP_123928840_1_molybdopterin-dependent_oxidoreductase_Thermodesulfitimonas_autotrophica:0.9154045463)99.5:0.4741004685)92.1:0.1363288344)68.6:0.0989124511,((((((((Aciduliprofundum_sp_PMP75843:0.0000025924,Thermoplasmatales_archaeon_MBD6955249:0.0067104109)99.8:0.1221986285,((Euryarchaeota_archaeon_MVT13731:0.0000010000,Thermoplasmata_archaeon_MCI4433944:0.0000022000)0:0.0000010000,Euryarchaeota_archaeon_MVT15250:0.0022539579)100:0.1410768409)99.9:0.1556375989,Thermoplasmata_archaeon_MDP8011538:0.2133894061)100:0.3853080606,((Candidatus_Thermoplasmatota_archaeon_MCL5681196:0.4843562528,Thermoplasma_sp_WP_297026666:0.3522855729)100:0.3825507403,WP_188596136_CRA_TPT_n4_Thermocladium_modestius_2of2:0.5911139266)89.7:0.1104025436)40.6:0.0830200936,Thermoplasmata_archaeon_RLF30167:0.7534738019)100:0.3397848430,(((Spirochaetota_bacterium_RKX95070_spirochaetota:0.3175602792,Treponema_sp_MDA8409539_spirochaetota:0.4990311276)97.5:0.1703832274,(202508_WP_014809656_1_formate_dehydrogenase_H_subunit_alpha_selenocysteine-containing_Desulfomonile_tiedjei:0.4528660929,202508_WP_014810975_1_formate_dehydrogenase_H_subunit_alpha_selenocysteine-containing_Desulfomonile_tiedjei:0.3186719335)100:0.3485856424)73.6:0.0539919462,(((((WP_307633772_TDB_TVB_Thiovibrio_frasassiensis_RS19-109_YeS_4of5:0.2572505272,202508_MFW8600424_1_formate_dehydrogenase_subunit_alpha_Desulfobacterota_bacterium_M19:0.3520400669)88.9:0.1071238177,WP_275802537_P0N66_RS03135_Desulfurivibrio_dismutans_AMeS2_Sorokin2025:0.4371629423)72.2:0.1047809346,(202508_WP_163298010_1_formate_dehydrogenase_subunit_alpha_Dissulfurirhabdus_thermomarina:0.3291129015,(202508_WP_337833066_1_formate_dehydrogenase_subunit_alpha_Desulfolithobacter_dissulfuricans:0.1999127275,202508_MFP7755941_1_formate_dehydrogenase_subunit_alpha_Thermodesulfobacteriota_bacterium_B35:0.2342997605)98.6:0.1305717540)99.9:0.1533013643)78.9:0.0982317945,202508_WP_407637475_1_formate_dehydrogenase_subunit_alpha_Desulfocapsa_sulfexigens:0.5163166341)100:0.4051433016,202508_WP_203472562_1_formate_dehydrogenase_subunit_alpha_Dissulfurispira_thermophila:0.5475986423)94.8:0.0904804048)97.3:0.0807934104)99.1:0.1087752353,((Chrysiogenales_bacterium_TFG81096_chrysiogenota:0.6105936369,(((((Spirochaetota_bacterium_MBN1497157_spirochaetota:0.0825232957,Spirochaetota_bacterium_MBN2158514_spirochaetota:0.0956718994)97.4:0.0544426638,Spirochaetota_bacterium_MDI9425523_spirochaetota:0.1763954020)54:0.0434710774,Spirochaetota_bacterium_MBN2079712_spirochaetota:0.0676203889)100:0.6641348408,((Spirochaetota_bacterium_MBP7738836_spirochaetota:0.5464161527,(((WP_078081337_TDB_DCC_n_Desulfococcus_multivorans_DSM2059_yeS_3of4:0.3076395263,202508_WP_084511282_1_formate_dehydrogenase_subunit_alpha_Desulfatibacillum_aliphaticivorans:0.2775828245)96.2:0.1091464411,202508_WP_084516783_1_formate_dehydrogenase_subunit_alpha_Desulfatiglans_anilini:0.2855197604)96.6:0.1073122411,(WP_083803942_TDB_DNV_n_Desulfonatrospira_thiodismutans_ASO3-1_yES_5of5:0.6019666188,202508_WP_084539279_1_formate_dehydrogenase_subunit_alpha_Halodesulfovibrio_marinisediminis:0.6304464929)66.5:0.1141698048)97.5:0.0832756948)61.8:0.0331016004,(Spirochaetota_bacterium_MDY6933878_spirochaetota:0.4181956658,Spirochaetota_bacterium_RKY01312_spirochaetota:0.4111296705)97.3:0.1096387981)82.7:0.0740916763)38.8:0.0248006550,(((WP_307634077_TDB_TVB_Thiovibrio_frasassiensis_RS19-109_YeS_3of5:0.1855751415,202508_WP_322740798_1_formate_dehydrogenase_subunit_alpha_Desulfocapsa_sulfexigens:0.3060554457)97.4:0.0714610204,((WP_275804405_putativeFdh_Desulfurivibrio_dismutans_AMeS2_Sorokin2025:0.1212082960,202508_WP_013164800_1_formate_dehydrogenase_subunit_alpha_Desulfurivibrio_alkaliphilus:0.0795140698)99.5:0.1221921119,202508_RWX47386_1_molybdopterin_dinucleotide_binding_domain-containing_protein_Candidatus_Electrothrix_aarhusensis:0.3070064032)56.4:0.0545221588)99.1:0.1303790071,(202508_2514921101_A316_00983_formate_dehydrogenase_alpha_subunit_Desulfocapsa_thiozymogenes_DSM_7269:0.2554231343,202508_MFW8601397_1_formate_dehydrogenase_subunit_alpha_Desulfobacterota_bacterium_M19:0.2330201821)97.4:0.1089295165)100:0.5110758898)91.2:0.0576463984)71.8:0.0387159695,(((WP_333653239_NSP_DSP_ni_Dissulfurispira_sp_CTOTU21519_2of3:0.3245197524,202508_WP_203473750_1_formate_dehydrogenase_subunit_alpha_Dissulfurispira_thermophila:0.2050539175)100:0.2479206293,(202508_WP_083803940_1_MLTISPECIES_formate_dehydrogenase_subunit_alpha_Desulfonatronospira:0.4848183953,(202508_WP_084540429_1_formate_dehydrogenase_subunit_alpha_Desulfofustis_glycolicus:0.2837496189,(202508_WP_092224575_1_formate_dehydrogenase_subunit_alpha_Desulforhopalus_singaporensis:0.1944528700,202508_WP_228857134_1_formate_dehydrogenase_subunit_alpha_Desulfomarina_profundi:0.1682012278)99.6:0.1368842984)100:0.3213614940)37.7:0.0713636648)78.2:0.0969392652,(202508_WP_013163057_1_formate_dehydrogenase_subunit_alpha_Desulfurivibrio_alkaliphilus:0.2213372692,(202508_WP_407637489_1_formate_dehydrogenase_subunit_alpha_Desulfocapsa_sulfexigens:0.2306800147,202508_MFP7755789_1_formate_dehydrogenase_subunit_alpha_Thermodesulfobacteriota_bacterium_B35:0.1240742961)100:0.2238017551)100:0.4146726706)87.8:0.1000593031)93.4:0.0466142590)84.8:0.0230574041,((((((((((Clostridiales_bacterium_MBS4031164:0.0857203403,(WP_083798713_BCL_STM_s_Dethiobacter_alkaliphilus_AHT_1_Yes:0.0000010000,202508_WP_083798713_1_formate_dehydrogenase_subunit_alpha_Dethiobacter_alkaliphilus:0.0000010000)100:0.1072352380)93.2:0.0471617746,Dethiobacter_sp_MBS4023829:0.2004103522)89.2:0.0357011650,Desulfitobacterium_hafniense_MDA8227818:0.2680665218)99.7:0.0942487020,Dethiobacter_sp_RJX24168:0.1572814124)86.5:0.0824023525,Syntrophomonadaceae_bacterium_MBS3976717:0.3016364200)99.9:0.1818784794,(Dethiobacter_alkaliphilus_WP_264698709:0.2365786812,Firmicutes_bacterium_NLM52938:0.1911641136)99.9:0.1812908844)90.9:0.1259367963,(Firmicutes_bacterium_NLI71056:0.0404098139,Firmicutes_bacterium_NLZ27904:0.0514629554)100:0.5173259904)91.1:0.0842261094,(((202508_WP_011187726_1_formate_dehydrogenase_H_subunit_alpha_selenocysteine-containing_Desulfotalea_psychrophila:0.4576188350,(202508_WP_081588407_1_formate_dehydrogenase_subunit_alpha_Maridesulfovibrio_hydrothermalis:0.3280847685,202508_BO23DRAFT_01805_Desulfobaculum_senezii_CVL:0.2757274037)94.4:0.0835900191)89.7:0.0982513763,202508_WP_084539283_1_formate_dehydrogenase_subunit_alpha_Halodesulfovibrio_marinisediminis:0.5503880955)100:0.2766411046,202508_WP_081734666_1_formate_dehydrogenase_subunit_alpha_Desulfotomaculum_nigrificans:0.5645282220)95.3:0.1061550328)89.4:0.0578614251,(((WP_084138684_BCL_TAB_n4_Carboxydothermus_ferrireducens_3of3:0.0000021864,202508_WP_084138684_1_formate_dehydrogenase_subunit_alpha_Carboxydothermus_ferrireducens:0.0000027843)100:0.4554429521,((WP_084296146_BCL_DFI_n4_Desulfitibacter_alkalitolerans_3of5:0.4931486702,(((WP_207666881_BCL_PCC_Desulfofundulus_salinus_435_yeS_2of2:0.1261614026,(202508_WP_083906020_1_formate_dehydrogenase_subunit_alpha_Desulfurispora_thermophila:0.2278122111,202508_WP_207655597_1_formate_dehydrogenase_subunit_alpha_Desulfocucumis_palustris:0.1767111898)0:0.0660854906)95.4:0.0650383486,202508_WP_114638812_1_formate_dehydrogenase_subunit_alpha_Desulfofalx_alkaliphila:0.3885285707)20.2:0.0642929821,(202508_WP_081734670_1_formate_dehydrogenase_subunit_alpha_Desulfotomaculum_nigrificans:0.4289808162,202508_WP_123927858_1_formate_dehydrogenase_subunit_alpha_Thermodesulfitimonas_autotrophica:0.6243022781)87.1:0.1031760747)81.4:0.0788685615)19.7:0.0760354559,202508_WP_429158304_1_formate_dehydrogenase_subunit_alpha_Desulfitispora_alkaliphila:0.4625183960)91.9:0.0928056438)95.9:0.0964901594,(202508_WP_084110251_1_formate_dehydrogenase_subunit_alpha_Desulfosporosinus_lacus:0.4147396481,202508_WP_104373293_1_formate_dehydrogenase_subunit_alpha_Desulfocucumis_palustris:0.4729809416)100:0.2410161578)91.4:0.0716936076)92.1:0.0646591548,(((((Desulfurobacterium_thermolithotrophum_WP_013638921_aquificota:0.0115816153,Desulfurobacterium_thermolithotrophum_WP_163328287_aquificota:0.0110050679)99.9:0.2264049024,QCT95211_Caminibacter_mediatlanticus_TB-2:0.5681998073)99.4:0.2145869491,202508_WP_240192067_1_molybdopterin_oxidoreductase_family_protein_Desulforhopalus_vacuolatus:0.7659506794)100:0.3970528198,(202508_WP_011187927_1_formate_dehydrogenase_subunit_alpha_Desulfotalea_psychrophila:0.6188981184,202508_WP_237888888_1_FAD-dependent_oxidoreductase_Dissulfurimicrobium_hydrothermale:0.5438160647)99.6:0.2605485195)96.4:0.1184405176,(((WP_078081236_TDB_DCC_n_Desulfococcus_multivorans_DSM2059_yeS_4of4:0.1743027401,202508_WP_084511674_1_formate_dehydrogenase_subunit_alpha_Desulfatibacillum_aliphaticivorans:0.2733135370)93.1:0.0971792108,202508_WP_084516789_1_formate_dehydrogenase_subunit_alpha_Desulfatiglans_anilini:0.1956592494)100:0.6323773100,((((((((WP_342606930_TDB_TDT_Thermodesulfatator_indicus_DSM_15286_NO_3of5:0.0429669666,202508_WP_331710696_1_formate_dehydrogenase_subunit_alpha_Thermodesulfatator_autotrophicus:0.0460393497)99.7:0.0878987134,202508_WP_342664972_1_formate_dehydrogenase_subunit_alpha_Thermodesulfatator_atlanticus:0.1340332519)100:0.1929726961,202508_WP_341833154_1_formate_dehydrogenase_subunit_alpha_Thermosulfurimonas_dismutans:0.1379591213)28.4:0.0493164717,(202508_WP_246167947_1_formate_dehydrogenase_subunit_alpha_Thermosulfurimonas_marina:0.1654771191,202508_WP_255592354_1_formate_dehydrogenase_subunit_alpha_Thermosulfurimonas_sp_F29:0.1705203383)79.7:0.0408262224)100:0.2563972483,202508_WP_407922076_1_formate_dehydrogenase_subunit_alpha_Caldimicrobium_thiodismutans:0.8227846778)100:0.2880294941,((((WP_083186752_MAGO01_v2_1351_FdhA_Dissulfuribacter_thermophilus_S69_YES:0.0000010000,202508_WP_083186752_1_formate_dehydrogenase_subunit_alpha_Dissulfuribacter_thermophilus:0.0000010000)100:0.3984166497,((202508_TAA76093_1_MAG_formate_dehydrogenase_major_subunit_Candidatus_Electronema_aureum:0.3092583797,202508_2514921180_A316_01062_formate_dehydrogenase_major_subunit_Desulfocapsa_thiozymogenes_DSM_7269:0.2061010482)96.2:0.1168184856,202508_WP_163298564_1_formate_dehydrogenase_subunit_alpha_Dissulfurirhabdus_thermomarina:0.4081997967)99.3:0.1485480505)100:0.2327392568,((MAGO01_v2_2497_WP_244155313_mpto2_Dissulfuribacter_thermophilus_S69_YES:0.0000028414,202508_WP_341843843_1_formate_dehydrogenase_subunit_alpha_Dissulfuribacter_thermophilus:0.0000028596)100:0.3264647334,(202508_WP_330873339_1_formate_dehydrogenase_subunit_alpha_Dissulfurimicrobium_hydrothermale:0.3377540667,202508_WP_343066725_1_formate_dehydrogenase_subunit_alpha_Dissulfurirhabdus_thermomarina:0.2279136909)99.3:0.1304453757)96.2:0.1132381265)83.4:0.1215621780,202508_WP_343041990_1_formate_dehydrogenase_subunit_alpha_Thermosulfuriphilus_ammonigenes:0.4822990966)89.8:0.1138665042)99.4:0.1931010068,(202508_WP_143165977_1_formate_dehydrogenase_subunit_alpha_Desulfofustis_glycolicus:0.3134669486,202508_WP_245695145_1_formate_dehydrogenase_subunit_alpha_Desulforhopalus_singaporensis:0.2263025739)100:0.4300295907)68.9:0.0987356110,(202508_WP_086033871_1_formate_dehydrogenase_subunit_alpha_Desulfurella_amilsii:0.1040939807,202508_WP_092127423_1_formate_dehydrogenase_subunit_alpha_Desulfurella_multipotens:0.1174808316)100:1.1197055136)95.6:0.0987137708)94.7:0.0753858847)8.4:0.0200944415)89.1:0.0334086171)99.2:0.1205992734)98.9:0.1861273088,(((((Thermosulfidibacter_takaii_WP_068548600_aquificota:0.0470143292,((((WP_013908808_TDB_TDT_Thermodesulfatator_indicus_DSM_15286_NO_4of5:0.0161577244,202508_WP_068541389_1_molybdopterin_oxidoreductase_family_protein_Thermodesulfatator_autotrophicus:0.0144476502)96.1:0.0310236610,202508_WP_022853616_1_molybdopterin_oxidoreductase_family_protein_Thermodesulfatator_atlanticus:0.0260954796)100:0.0841522599,(((WP_067620545_MAGO01_v2_0637_NapA_Dissulfuribacter_thermophilus_S69_YES:0.0000010000,202508_WP_067620545_1_molybdopterin_oxidoreductase_family_protein_Dissulfuribacter_thermophilus:0.0000010000)100:0.1664237802,(((202508_WP_043770815_1_nitrate_reductase_Desulfobulbus_propionicus:0.1803362716,(202508_WP_267926362_1_molybdopterin_oxidoreductase_family_protein_Desulfolithobacter_dissulfuricans:0.0841325514,202508_MFP7755281_1_molybdopterin_oxidoreductase_family_protein_Thermodesulfobacteriota_bacterium_B35:0.1528281468)81.1:0.0332637569)46.9:0.0367590880,202508_WP_092224418_1_molybdopterin_oxidoreductase_family_protein_Desulforhopalus_singaporensis:0.1948880376)50:0.0393729641,202508_WP_015404524_1_molybdopterin_oxidoreductase_family_protein_Desulfocapsa_sulfexigens:0.2126843656)100:0.1445154777)83.7:0.0539944066,202508_WP_166032920_1_molybdopterin_oxidoreductase_family_protein_Thermosulfuriphilus_ammonigenes:0.1617845693)55.2:0.0204925728)97.8:0.0606785730,((202508_WP_168719045_1_molybdopterin_oxidoreductase_family_protein_Thermosulfurimonas_marina:0.0597221364,202508_WP_221171702_1_molybdopterin-dependent_oxidoreductase_Thermosulfurimonas_sp_F29:0.0480651264)98.7:0.0425570709,202508_WP_068669156_1_molybdopterin-dependent_oxidoreductase_Thermosulfurimonas_dismutans:0.0410226175)99.9:0.0871383813)91.6:0.0479754188)100:0.4441690802,202508_WP_014811890_1_molybdopterin_oxidoreductase_family_protein_Desulfomonile_tiedjei:0.5824430667)96.8:0.1499808722,((202508_WP_068515234_1_molybdopterin-dependent_oxidoreductase_Caldimicrobium_thiodismutans:0.2877224209,202508_WP_203473376_1_molybdopterin_oxidoreductase_family_protein_Dissulfurispira_thermophila:0.1930674212)100:0.2921287094,202508_WP_228856067_1_molybdopterin_oxidoreductase_family_protein_Desulfomarina_profundi:0.6905398453)62.4:0.1055472699)74.9:0.1120530402,(((((QCT94364_Caminibacter_mediatlanticus_TB-2:0.1032536667,(ACM93598_Nautilia_profundicola_AmH:0.0000010000,202508_WP_041361756_1_nitrate_reductase_catalytic_subunit_NapA_Nautilia_profundicola:0.0000010000)100:0.0858295831)33.3:0.0260076158,GAX87920_Lebetimonas_natsushimae:0.0504603561)100:0.1735129771,(202508_WP_012083176_1_nitrate_reductase_catalytic_subunit_NapA_Nitratiruptor_sp_SB155-2:0.1331893527,((((((((202508_WP_013327052_1_nitrate_reductase_catalytic_subunit_NapA_Sulfurimonas_autotrophica:0.0365041792,202508_WP_226069312_1_nitrate_reductase_catalytic_subunit_NapA_Sulfurimonas_sp_SWIR-19:0.0000020731)0:0.0000021414,202508_WP_193151780_1_nitrate_reductase_catalytic_subunit_NapA_Sulfurimonas_sediminis:0.0047143676)75.2:0.0023498986,(202508_WP_151900397_1_nitrate_reductase_catalytic_subunit_NapA_Sulfurimonas_hydrogeniphila:0.0000010000,202508_WP_418641373_1_MLTISPECIES_nitrate_reductase_catalytic_subunit_NapA_unclassified_Sulfurimonas:0.0000010000)0:0.0000021312)84.2:0.0056697070,(202508_WP_152184819_1_MLTISPECIES_nitrate_reductase_catalytic_subunit_NapA_Sulfurimonas:0.0034452319,202508_WP_193111543_1_nitrate_reductase_catalytic_subunit_NapA_Sulfurimonas_paralvinellae:0.0369489659)68.3:0.0172147890)100:0.0950921868,202508_WP_013554544_1_nitrate_reductase_catalytic_subunit_NapA_Nitratifractor_salsuginis:0.0812087272)98:0.0436686432,((202508_WP_046551667_1_nitrate_reductase_catalytic_subunit_NapA_Sulfurovum_lithotrophicum:0.0275681159,202508_WP_067329979_1_nitrate_reductase_catalytic_subunit_NapA_Sulfurovum_riftiae:0.0107841241)76.6:0.0214874192,202508_WP_197548353_1_MLTISPECIES_nitrate_reductase_catalytic_subunit_NapA_Sulfurovum:0.0395655926)98.4:0.0566222641)77.4:0.0205308415,(((202508_WP_137013726_1_nitrate_reductase_catalytic_subunit_NapA_Sulfurimonas_crateris:0.0502716941,202508_WP_152307685_1_nitrate_reductase_catalytic_subunit_NapA_Sulfurimonas_lithotrophica:0.0808023922)33.8:0.0169724818,202508_WP_152299740_1_MLTISPECIES_nitrate_reductase_catalytic_subunit_NapA_Sulfurimonas:0.0469554106)99.8:0.0612555306,202508_WP_345987772_1_nitrate_reductase_catalytic_subunit_NapA_Thiomicrolovo_zhangzhouensis:0.0919657534)88.6:0.0288565142)97.3:0.0529143852,202508_WP_205459263_1_nitrate_reductase_catalytic_subunit_NapA_Sulfurospirillum_tamanense:0.1979002500)100:0.1328892345)90.6:0.0768236743)100:0.3516558538,((WP_307632614_TDB_TVB_Thiovibrio_frasassiensis_RS19-109_YeS_5of5:0.2580353841,CDJ72560_nitrate_reductase_catalytic_subunit_Escherichia_coli_MC4100_NapA:0.2316845701)26:0.0592980353,202508_TAA75461_1_MAG_periplasmic_nitrate_reductase_subunit_NapA_apoprotein_Candidatus_Electronema_aureum:0.1401919625)100:0.2438026574)100:0.4633521333,(((202508_WP_028585221_1_molybdopterin-dependent_oxidoreductase_Desulfogranum_mediterraneum:0.0679535499,202508_WP_228855144_1_molybdopterin-dependent_oxidoreductase_Desulfomarina_profundi:0.0667423163)32.6:0.0271131897,202508_WP_092224200_1_molybdopterin-dependent_oxidoreductase_Desulforhopalus_singaporensis:0.0728025104)89.6:0.0475231251,(202508_WP_267928511_1_molybdopterin-dependent_oxidoreductase_Desulfolithobacter_dissulfuricans:0.0910297045,202508_WP_015405499_1_molybdopterin-dependent_oxidoreductase_Desulfocapsa_sulfexigens:0.0760175408)96.8:0.0720309166)100:0.3890283610)100:0.4541649834)100:0.4585828934,((((((WP_067329137_CMP_SVC_n_Sulfurovum_riftiae_1812E_YeS:0.0922484786,(AKF24683_CMP_SVC_c_Sulfurovum_lithotrophicum_1of2:0.0000010000,202508_WP_046550776_1_molybdopterin_oxidoreductase_family_protein_Sulfurovum_lithotrophicum:0.0000010000)99.9:0.0678563883)50.7:0.0412968411,((WP_197549388_CMP_SVC_Sulfurovum_indicum_ST-419_5of6:0.0000010000,ST-21_700_CMP_SVC_Sulfurovum_sp_ST-21_YeS_5of6:0.0000010000)77.6:0.0023180632,ST-29_chromosome_729_CMP_SVC_Sulfurovum_sp_ST-29_YeS_5of6:0.0021854687)99.3:0.0633873294)100:0.1941464873,WOE73238_CMP_HGM_c_Hydrogenimonas_thermophila_3of5:0.2670400197)59.7:0.0871089534,((((((((WP_151899886_CMP_SMN_n_Sulfurimonas_hydrogeniphila_NW10_yeS:0.0000010000,ST-27_1668_CMP_SMN_Sulfurimonas_sp_ST-27_YeS_2of2:0.0000010000)0:0.0000010000,NODE_1_length_880855_cov_79_802608_882_CMP_SMN_Sulfurimonas_sp_ST-367_YeS_2of2:0.0000010000)98.2:0.0157188357,WP_226065960_CMP_SMN_Sulfurimonas_sp_SWIR-19_1of2:0.0142732890)40:0.0065654148,WP_193150216_CMP_SMN_Sulfurimonas_sediminis_S2-6_1of2:0.0097488882)98.7:0.0303886763,202508_WP_013326539_1_molybdopterin_oxidoreductase_family_protein_Sulfurimonas_autotrophica:0.0338478730)98.5:0.0544608886,((WP_152184835_CMP_SMN_n_Sulfurimonas_indica_NW8N_NO:0.0000010000,fig_6666666_717996_peg_929_1_CMP_SMN_Sulfurimonas_sp_ST-79_YeS_2of2:0.0000010000)97.7:0.0272776761,WP_193111557_CMP_SMN_n_Sulfurimonas_paralvinellae_GO25_NO:0.0632359344)96.7:0.0379811940)99.9:0.0985967212,WP_152307658_CMP_SMN_n_Sulfurimonas_lithotrophica_GYSZ-1_NO:0.1263336291)71.2:0.0968982498,WP_345975529_CMP_SMN_Sulfurimonas_sp_HSL3-7_YeS_1of3:0.2101801969)99.9:0.1519353980)30.7:0.1075266016,BAF70542_CMP_NRP_c_Nitratiruptor_sp_SB1552_1of3:0.3263819541)100:0.7483397654,((QCT94942_Caminibacter_mediatlanticus_TB-2:0.0000010000,202508_WP_138323611_1_molybdopterin_oxidoreductase_family_protein_Caminibacter_mediatlanticus:0.0000022522)100:1.2177467964,((((WP_345989632_CMP_SMN_Sulfurimonas_sp_HSL1-2_YeS_1of2:0.0252964689,HSL3-1_678_CMP_SMN_Sulfurimonas_sp_HSL3-1_YeS_2of2:0.0148819301)72.9:0.0026694989,(WP_231020448_CMP_SMN_Sulfurimonas_sp_HSL1-6_YeS_1of2:0.0000010000,ST-25_708_CMP_SMN_Sulfurimonas_sp_ST-25_YeS_2of3:0.0000010000)75.1:0.0024084289)100:0.4409639481,(WP_345978666_CMP_SMN_Sulfurimonas_sp_HSL3-2_YeS_1of2:0.1697532300,202508_WP_152307662_1_molybdopterin_oxidoreductase_family_protein_Sulfurimonas_lithotrophica:0.2151893725)99.9:0.2742751551)98.4:0.2423210216,202508_WP_138323374_1_molybdopterin_oxidoreductase_family_protein_Caminibacter_mediatlanticus:0.7685940012)100:0.5194755550)100:0.6090669286)33.4:0.1220309755)99.7:0.2981852827)99.9:0.2813502324,(((((((((Aliarcobacter_butzleri_WP_260876004_campylobacterota:0.0643562557,(Aliarcobacter_cryaerophilus_WP_260962993_campylobacterota:0.0000010000,Aliarcobacter_skirrowii_WP_319082930_campylobacterota:0.0044496831)99.8:0.0682348994)100:0.2149276715,202508_WP_205457773_1_molybdopterin-dependent_oxidoreductase_Sulfurospirillum_tamanense:0.6402589503)50.5:0.0739353650,((((((Arcobacter_arenosus_WP_228711732_campylobacterota:0.0666656342,((Halarcobacter_sp_WP_321315238_campylobacterota:0.0022850933,Halarcobacter_sp_WP_321467865_campylobacterota:0.0000029919)99.4:0.0475323148,(((Malaciobacter_halophilus_WP_228152007_campylobacterota:0.0370538430,Malaciobacter_marinus_WP_099311109_campylobacterota:0.0411226844)85.4:0.0098712085,Malaciobacter_mytili_WP_129085797_campylobacterota:0.0517009953)17.7:0.0179338213,Malaciobacter_molluscorum_WP_128997759_campylobacterota:0.0377031487)100:0.1082467852)79.7:0.0304070706)95.4:0.0394487179,(Arcobacter_sp_LA11_WP_258239491_campylobacterota:0.0370011891,((Candidatus_Sulfurimonas_marisnigri_WP_194365531_campylobacterota:0.0393135101,Sulfurimonas_sp_WP_294966811_campylobacterota:0.0389005679)97:0.0271107354,Sulfurimonas_sp_WP_321778570_campylobacterota:0.0509072277)82.6:0.0161723648)98.7:0.0345419677)99.2:0.0467388278,((Arcobacteraceae_bacterium_MCD4757273_campylobacterota:0.0390558238,Candidatus_Dependentiae_bacterium_ADurbBin246_OQA76489_dependentiae:0.0996375850)96:0.0406502315,Malaciobacter_pacificus_WP_228255946_campylobacterota:0.0718475845)100:0.0861561140)92.8:0.0279424004,(Sulfurimonas_sp_PHQ56766_campylobacterota:0.0782056116,(WP_197547935_CMP_SVC_Sulfurovum_indicum_ST-419_4of6:0.0000023211,(ST-21_1425_CMP_SVC_Sulfurovum_sp_ST-21_YeS_6of6:0.0000010000,ST-29_chromosome_1460_CMP_SVC_Sulfurovum_sp_ST-29_YeS_6of6:0.0000027335)81.1:0.0028619687)100:0.0593134744)99.8:0.0792143326)89:0.0228685267,(Arcobacter_sp_FWKO_B_WP_200415370_campylobacterota:0.1339201380,((Campylobacterales_bacterium_MDY0238564_campylobacterota:0.1214402103,202508_WP_205457768_1_formate_dehydrogenase_subunit_alpha_Sulfurospirillum_tamanense:0.1127101196)100:0.0978643964,AAQ81582_formate_dehydrogenase_subunit_A_Sulfurospirillum_multivorans_FdhA:0.1328252886)96.7:0.0544585797)96:0.0333343965)99.5:0.0862358055,(((Caminibacter_mediatlanticus_WP_277812786_campylobacterota:0.0068088093,Caminibacter_mediatlanticus_WP_280528979_campylobacterota:0.0000021177)100:0.1035300130,(Crocinitomix_sp_HIP36154_FCB:0.0670945316,(((Lebetimonas_natsushimae_WP_274519585_campylobacterota:0.0000021515,GAX87196_Lebetimonas_natsushimae:0.0000021827)93.7:0.0178450390,(Lebetimonas_sp_JH292_WP_255327520_campylobacterota:0.0069553121,(Lebetimonas_sp_JS032_WP_255327426_campylobacterota:0.0045124666,unclassified_Lebetimonas_WP_255327380_campylobacterota:0.0000026796)72.1:0.0111769164)97.9:0.0266764693)100:0.0627758833,(Nautilia_profundicola_WP_266105163_campylobacterota:0.0290576700,Nautilia_sp_PV-1_WP_256385436_campylobacterota:0.0478609736)27.9:0.0204166891)34.3:0.0158468928)97.7:0.0443774158)99.3:0.0896240738,(Deltaproteobacteria_bacterium_PID77327_myxococcota:0.0731607373,(202508_WP_011190227_1_formate_dehydrogenase_subunit_alpha_Desulfotalea_psychrophila:0.1083517693,202508_WP_279626262_1_formate_dehydrogenase_subunit_alpha_Desulfofustis_glycolicus:0.1236053684)27.1:0.0396299634)100:0.3151123067)98.9:0.1033371796)85.9:0.0629797508)100:0.3499145994,((((((((Deltaproteobacteria_bacterium_MBW1635142_myxococcota:0.0907172954,202508_WP_268907592_1_molybdopterin-dependent_oxidoreductase_Desulfomarina_profundi:0.0556386151)100:0.0851490882,((((Deltaproteobacteria_bacterium_PID76390_myxococcota:0.1711254491,Desulfobulbaceae_bacterium_THB75801:0.0832075154)97.1:0.0545405243,WP_011189010_TDB_DCP_n_Desulfotalea_psychrophila_LSv54:0.0952453320)99.9:0.0662060172,(((Desulfobulbaceae_bacterium_MCP3887426:0.0569560360,Desulfotalea_sp_PHR27115:0.0470217843)94.2:0.0212382719,Desulfobulbaceae_bacterium_MCP4339245:0.0477663694)99.4:0.0501608382,((Desulfopila_aestuarii_WP_084553923:0.0537174510,((Desulfopila_inferna_WP_205234596:0.0679357435,Desulfosediminicola_ganghwensis_WP_136795589:0.0731337226)80.3:0.0229445707,Desulfosediminicola_flagellatus_WP_136809710:0.0229515586)99.4:0.0468251997)99.3:0.0463314973,(Desulforhopalus_sp_IMCC35007_TKB06305:0.1001283475,Pseudomonadota_bacterium_PID42481_pseudomonadota:0.1560301734)21.5:0.0178163798)18.4:0.0120487862)92.3:0.0305339315)95.4:0.0456375905,(((Pseudomonadota_bacterium_MBU0943976_pseudomonadota:0.0000021267,Pseudomonadota_bacterium_MBU1058931_pseudomonadota:0.0000020215)97.1:0.0214333134,(Pseudomonadota_bacterium_MBU1140415_pseudomonadota:0.0029638545,((Pseudomonadota_bacterium_MBU1232760_pseudomonadota:0.0000010000,Pseudomonadota_bacterium_MBU1420750_pseudomonadota:0.0000010000)0:0.0000010000,Pseudomonadota_bacterium_MBU1456395_pseudomonadota:0.0000010000)79.4:0.0036202013)37.5:0.0091869981)99.6:0.0489174319,202508_WP_083907219_1_formate_dehydrogenase_subunit_alpha_Desulfocapsa_sulfexigens:0.0589435468)100:0.1218350941)47:0.0342421204)99:0.0694233678,202508_MFP7753133_1_formate_dehydrogenase_subunit_alpha_Thermodesulfobacteriota_bacterium_B35:0.1040144151)59.6:0.0377999585,202508_WP_267928284_1_formate_dehydrogenase_subunit_alpha_Desulfolithobacter_dissulfuricans:0.0973868101)100:0.1426301994,(((WP_082863487_TDB_TDT_n_Thermodesulfatator_autotrophicus_S606_NO_2of3:0.0212544985,WP_013908415_TDB_TDT_Thermodesulfatator_indicus_DSM_15286_NO_2of5:0.0243737868)99.1:0.0401027736,WP_084677675_TDB_TDT_n_Thermodesulfatator_atlanticus_AT1325_Yes_3of3:0.0538946200)99.1:0.0572775928,202508_WP_084271047_1_molybdopterin-dependent_oxidoreductase_Thermosulfurimonas_dismutans:0.0637451414)100:0.1578051779)70:0.0472529992,(Deltaproteobacteria_bacterium_RLB70951_myxococcota:0.0565874626,Xanthomonadaceae_bacterium_NIA19033_pseudomonadota:0.0321776348)100:0.1486012322)97.4:0.0802141138,(Nitrospirota_bacterium_NOY64848_nitrospirota:0.0299471676,Nitrospirota_bacterium_RMG69904_nitrospirota:0.0131217041)96.3:0.0904117149)99.1:0.1110507427,Lentisphaerae_bacterium_RIFOXYA12_64_32_OGV61868_PVC:0.4784027456)72:0.0673405916)45.7:0.0443035743,(((((((Alphaproteobacteria_bacterium_MBT4018037_pseudomonadota:0.1561603730,(Dehalococcoidia_bacterium_MCS5656086_terrabacteria:0.1480625935,Gemmatimonadota_bacterium_MCH7777738_FCB:0.2131705194)96.7:0.0688113754)94:0.0552248580,Planctomycetota_bacterium_MBO46681_PVC:0.1531702392)98.3:0.0658442607,(((Donghicola_eburneus_WP_072706064_pseudomonadota:0.0227302740,Donghicola_mangrovi_WP_176853857_pseudomonadota:0.0546178953)99.4:0.0726590769,(Enemella_evansiae_MBN7784488_terrabacteria:0.0761607513,(Rhodopirellula_sp_MAI31460_PVC:0.0381981950,Streptosporangium_jomthongense_GGE66627_terrabacteria:0.0545359571)100:0.1018221680)49.6:0.0344682049)42.9:0.0311256183,Marimonas_arenosa_WP_306737482_pseudomonadota:0.1142458424)99.9:0.0978756853)99.1:0.0759110734,((((Aquificaceae_bacterium_RTZ65486_aquificota:0.1569880939,(Deltaproteobacteria_bacterium_MAD82322_myxococcota:0.0453554292,Deltaproteobacteria_bacterium_MBT3215611_myxococcota:0.0607143436)100:0.1458172129)17.1:0.0371327617,(Dehalococcoidia_bacterium_MDP6961461_terrabacteria:0.1535901868,(Nitrospira_sp_MBW8055923_nitrospirota:0.0885063561,Nitrospira_sp_MBW8055969_nitrospirota:0.0909607386)100:0.1049202974)69.1:0.0263864626)58.5:0.0190457782,Gemmatimonadota_bacterium_MBP2648463_FCB:0.1609762523)93.4:0.0332820259,Nitrospinaceae_bacterium_MCS5621708_nitrospinota:0.2838586777)79.8:0.0252891180)97.3:0.0599501391,(((Chromohalobacter_sp_11-W_WP_280539264_pseudomonadota:0.0045142212,Virgibacillus_halodenitrificans_CDQ36190_bacillota:0.0000024420)96.4:0.0374352654,Chromohalobacter_sp_HP20-39_WP_317463836_pseudomonadota:0.0383076996)100:0.2279290079,(Neptunomonas_sp_WP_293267937_pseudomonadota:0.1442009735,((Oceanospirillum_linum_WP_078319048_pseudomonadota:0.0331323714,Oceanospirillum_sanctuarii_WP_086481972_pseudomonadota:0.0191597260)97.6:0.0322477971,(Oceanospirillum_sediminis_WP_182810334_pseudomonadota:0.0174398345,Oceanospirillum_sp_MAC45269_pseudomonadota:0.0132603146)99.9:0.0679344477)99.5:0.0805535890)57.4:0.0603930152)84.8:0.0583820306)83:0.0520787991,((Deltaproteobacteria_bacterium_MBI5580091_myxococcota:0.1089163071,Deltaproteobacteria_bacterium_MCE5263827_myxococcota:0.2758664030)59.4:0.0411477295,(Deltaproteobacteria_bacterium_MBW2442549_myxococcota:0.0000023971,Deltaproteobacteria_bacterium_MBW2482662_myxococcota:0.0023997050)100:0.0952063048)100:0.1662412054)86.5:0.0805829032,((Chloroflexota_bacterium_TMC26925_terrabacteria:0.3414719931,Thermomicrobiales_bacterium_TXG78557_terrabacteria:0.1847139306)0:0.0493132535,(((Gemmatimonadaceae_bacterium_MBY0492067_FCB:0.1010095541,Mycobacteroides_abscessus_subsp_abscessus_SHS98679_terrabacteria:0.0926556918)97.1:0.0484457102,((Nitrospira_sp_MCC7458737_nitrospirota:0.1231132703,Rhodococcus_sp_SRB_17_NMM85743_terrabacteria:0.0748294457)91.6:0.0452362470,Planctomycetota_bacterium_MBA3847359_PVC:0.1156718759)71.8:0.0381203301)90.1:0.0458646295,Gemmatimonadota_bacterium_PYO39672_FCB:0.2982080970)75.9:0.0502440752)100:0.1455293416)100:0.2688678239)52:0.0617070806,Deltaproteobacteria_bacterium_NOY44995_myxococcota:0.4012325922)92.1:0.0862560997,(((Anaerolineaceae_bacterium_MBS59776_terrabacteria:0.2583796333,(Deltaproteobacteria_bacterium_MCZ6452390_myxococcota:0.0812321485,Nitrospinota_bacterium_RMF87510_nitrospinota:0.0840204816)93.6:0.0441592510)94.5:0.0663202265,Deltaproteobacteria_bacterium_MBI2347511_myxococcota:0.3596097317)80.8:0.0598851182,Nitrospinota_bacterium_HBK81067_nitrospinota:0.1887673940)100:0.2700415184)98.7:0.2362830630,WP_013683412_EUA_AGC_n4_Archaeoglobus_veneficus:0.6441055203)99.9:0.5078764134,((((((((WP_082673569_NSP_TDV_ni_Thermodesulfovibrio_aggregans_4of4:0.0521573584,202508_BS11DRAFT_00629_Thermodesulfovibrio_hydrogeniphilus_HBr5:0.1769169901)68.2:0.0296501560,WP_083962647_NSP_TDV_ni_Thermodesulfovibrio_thiophilus_4of4:0.0949896589)94.2:0.0514760832,202508_WP_083960796_1_formate_dehydrogenase-N_subunit_alpha_Thermodesulfobacterium_hveragerdense:0.2076995847)99.5:0.1243433753,202508_WP_084540602_1_formate_dehydrogenase-N_subunit_alpha_Desulfofustis_glycolicus:0.2888007263)99.8:0.1116214720,((((((202508_WP_008869637_1_MLTISPECIES_formate_dehydrogenase-N_subunit_alpha_Desulfonatronospira:0.2068592174,(((202508_WP_084032028_1_formate_dehydrogenase-N_subunit_alpha_Desulfonatronum_lacustre:0.0166099014,202508_WP_084185121_1_formate_dehydrogenase-N_subunit_alpha_Desulfonatronum_thiodismutans:0.0122869954)98.5:0.0453312555,202508_WP_092123067_1_formate_dehydrogenase-N_subunit_alpha_Desulfonatronum_thiosulfatophilum:0.0834216015)94.5:0.0519393943,202508_WP_084604640_1_formate_dehydrogenase-N_subunit_alpha_Desulfonatronum_thioautotrophicum:0.1309766974)99.7:0.1117564122)92.7:0.0822002048,(202508_WP_008869687_1_formate_dehydrogenase-N_subunit_alpha_Desulfonatronospira_thiodismutans:0.1473665488,(202508_WP_028571048_1_formate_dehydrogenase-N_subunit_alpha_Desulfonatronum_lacustre:0.0195072372,202508_WP_031385867_1_formate_dehydrogenase-N_subunit_alpha_Desulfonatronum_thiodismutans:0.0166982460)98.2:0.0559708757)100:0.1277194024)99.8:0.1227536773,(202508_WP_084301543_1_formate_dehydrogenase-N_subunit_alpha_Desulfonatronovibrio_hydrogenovorans:0.0544262090,202508_WP_084590835_1_formate_dehydrogenase-N_subunit_alpha_Desulfonatronovibrio_magnus:0.0863633544)100:0.2515697049)81:0.0637378338,(((202508_WP_022661509_1_formate_dehydrogenase-N_subunit_alpha_Paucidesulfovibrio_longus:0.4167413345,(202508_WP_084539438_1_formate_dehydrogenase-N_subunit_alpha_Halodesulfovibrio_marinisediminis:0.2303764503,202508_WP_084650538_1_formate_dehydrogenase-N_subunit_alpha_Desulfovibrio_litoralis:0.3091695720)48.4:0.0602869092)85.1:0.0612251996,((202508_WP_081650517_1_formate_dehydrogenase-N_subunit_alpha_Paucidesulfovibrio_longus:0.1251205366,(202508_WP_156816851_1_formate_dehydrogenase-N_subunit_alpha_Desulfovibrio_oxyclinae:0.0021800998,202508_2574158855_BR24DRAFT_0433_formate_dehydrogenase_major_subunit_Pseudodesulfovibrio_halophilus_DSM_5663:0.0117202508)100:0.1689180597)99.6:0.1112578860,(((202508_WP_084539448_1_formate_dehydrogenase-N_subunit_alpha_Halodesulfovibrio_marinisediminis:0.1417871874,202508_WP_154655445_1_formate_dehydrogenase-N_subunit_alpha_Maridesulfovibrio_hydrothermalis:0.1159264836)98:0.0861032874,202508_WP_111954984_1_formate_dehydrogenase-N_subunit_alpha_Desulfobacter_hydrogenophilus:0.1763104482)100:0.3007337956,202508_WP_084630435_1_formate_dehydrogenase-N_subunit_alpha_Desulfovibrio_aminophilus:0.2267649500)58.3:0.0363139509)36.4:0.0655889458)97.1:0.0730401510,(202508_WP_089272556_1_formate_dehydrogenase-N_subunit_alpha_Humidesulfovibrio_mexicanus:0.1294672403,202508_WP_089273052_1_formate_dehydrogenase-N_subunit_alpha_Humidesulfovibrio_mexicanus:0.1284681174)100:0.1667337971)5.8:0.0493982991)99.6:0.1001537808,(202508_WP_014809659_1_formate_dehydrogenase-N_subunit_alpha_Desulfomonile_tiedjei:0.4307238901,202508_WP_014810145_1_formate_dehydrogenase-N_subunit_alpha_Desulfomonile_tiedjei:0.1644415619)98.2:0.0997186280)93.3:0.0473802931,((((((202508_WP_027176333_1_formate_dehydrogenase-N_subunit_alpha_Desulfovibrio_aminophilus:0.0767133064,202508_WP_089272154_1_formate_dehydrogenase-N_subunit_alpha_Humidesulfovibrio_mexicanus:0.1309692609)100:0.1322579429,202508_WP_089272146_1_formate_dehydrogenase-N_subunit_alpha_Humidesulfovibrio_mexicanus:0.1247733247)73.1:0.0506482941,202508_WP_084630641_1_formate_dehydrogenase-N_subunit_alpha_Desulfovibrio_aminophilus:0.1311265318)99.8:0.1209154977,202508_WP_084604568_1_formate_dehydrogenase-N_subunit_alpha_Desulfonatronum_thioautotrophicum:0.2879957349)89.1:0.0647099792,(((202508_WP_081650407_1_formate_dehydrogenase-N_subunit_alpha_Paucidesulfovibrio_longus:0.1539759087,202508_WP_156816707_1_formate_dehydrogenase-N_subunit_alpha_Desulfovibrio_oxyclinae:0.1051582426)94:0.0533518369,202508_WP_139296752_1_formate_dehydrogenase-N_subunit_alpha_Halodesulfovibrio_marinisediminis:0.1519951587)99.8:0.1147618689,202508_WP_081661923_1_formate_dehydrogenase-N_subunit_alpha_Maridesulfovibrio_hydrothermalis:0.1522936991)95.8:0.1014465166)100:0.4311877893,202508_WP_084516923_1_formate_dehydrogenase-N_subunit_alpha_Desulfatiglans_anilini:0.4176704331)29:0.0562323250)86.4:0.0593537960)100:0.1870891100,(((WP_275802084_putativeFdnG_Desulfurivibrio_dismutans_AMeS2_Sorokin2025:0.0190902171,202508_WP_157861436_1_formate_dehydrogenase-N_subunit_alpha_Desulfurivibrio_alkaliphilus:0.0718857992)100:0.6925594094,202508_WP_084511640_1_formate_dehydrogenase-N_subunit_alpha_Desulfatibacillum_aliphaticivorans:0.4987444922)81.3:0.0754003211,202508_WP_166031847_1_formate_dehydrogenase-N_subunit_alpha_Thermosulfuriphilus_ammonigenes:0.5706317141)81:0.0986993241)94:0.0892407991,(((202508_WP_081734671_1_formate_dehydrogenase-N_subunit_alpha_Desulfotomaculum_nigrificans:0.2317408227,202508_WP_084171059_1_formate_dehydrogenase-N_subunit_alpha_Desulfofalx_alkaliphila:0.3985618035)82.7:0.0963557782,202508_WP_148087044_1_formate_dehydrogenase-N_subunit_alpha_Thermodesulfitimonas_autotrophica:0.3387352841)99.6:0.1636129382,(202508_WP_429159889_1_formate_dehydrogenase-N_subunit_alpha_Desulfitispora_alkaliphila:0.2604529331,202508_WP_429163420_1_formate_dehydrogenase-N_subunit_alpha_Desulfitispora_alkaliphila:0.2785878512)100:0.2304911679)100:0.2436508158)87.4:0.1434257855,(202508_WP_084312435_1_formate_dehydrogenase-N_subunit_alpha_Desulfobulbus_elongatus:0.0879999965,202508_WP_269846847_1_formate_dehydrogenase-N_subunit_alpha_Desulfobulbus_oligotrophicus:0.0701395929)100:0.8097842521)100:0.6472105492)99.7:0.2843999269)100:0.3845919574,((Nitrospinota_bacterium_MCY4384471_nitrospinota:0.0437058459,Nitrospinota_bacterium_MDE0330929_nitrospinota:0.0636031434)99.4:0.1750781257,(Nitrospinota_bacterium_MDP6366456_nitrospinota:0.0087524827,(Nitrospinota_bacterium_MDP7167416_nitrospinota:0.0000010000,Nitrospinota_bacterium_MDP7503587_nitrospinota:0.0024436960)55.9:0.0011028209)99:0.1759625371)100:1.4094655794)93:0.1368902451)93.1:0.1036594950,(((((((Desulfurella_acetivorans_HEX13312_campylobacterota:0.1945971456,202508_WP_143340276_1_molybdopterin-dependent_oxidoreductase_Desulfurella_amilsii:0.1262118713)100:0.9399791866,((((202508_WP_028583840_1_molybdopterin-containing_oxidoreductase_family_protein_Desulfogranum_mediterraneum:0.4638962157,202508_WP_092220350_1_molybdopterin-dependent_oxidoreductase_Desulforhopalus_singaporensis:0.5790748448)89.3:0.1195836662,(202508_WP_073377054_1_molybdopterin-containing_oxidoreductase_family_protein_Desulfofustis_glycolicus:0.6465122528,202508_WP_228855804_1_molybdopterin-containing_oxidoreductase_family_protein_Desulfomarina_profundi:0.5013256100)4.1:0.0691060228)26.9:0.0995656870,202508_WP_015402438_1_molybdopterin-dependent_oxidoreductase_Desulfocapsa_sulfexigens:0.6238163170)100:0.7042248486,202508_WP_111954126_1_molybdopterin-containing_oxidoreductase_family_protein_Desulfobacter_hydrogenophilus:0.7825618399)96.9:0.3033458920)96.1:0.2050522094,202508_WP_072771673_1_molybdopterin-dependent_oxidoreductase_Desulfitobacterium_chlororespirans:1.1702398572)100:0.4455657636,((((Sulfurospirillum_tamanensis_WP_205457999_campylobacterota:0.0000010000,202508_WP_205457999_1_molybdopterin-dependent_oxidoreductase_Sulfurospirillum_tamanense:0.0000025366)100:0.4650672734,(((((202508_WP_018123743_1_molybdopterin-dependent_oxidoreductase_Desulfovibrio_oxyclinae:0.0082747091,202508_2574160700_BR24DRAFT_2282_TAT_pathway-exported_protein_Pseudodesulfovibrio_halophilus_DSM_5663:0.0203565420)50.1:0.0395808100,202508_WP_245628784_1_molybdopterin-dependent_oxidoreductase_Salidesulfovibrio_brasiliensis:0.2152521842)96.9:0.0705097834,202508_WP_022660239_1_molybdopterin-dependent_oxidoreductase_Paucidesulfovibrio_longus:0.1412273485)99.9:0.1749125953,(202508_WP_244147280_1_molybdopterin-dependent_oxidoreductase_Desulfonatronovibrio_hydrogenovorans:0.1164983622,202508_WP_244148816_1_molybdopterin-dependent_oxidoreductase_Desulfonatronum_thioautotrophicum:0.0895238488)100:0.1948293387)87.6:0.0847629868,202508_2576856845_BR09DRAFT_01716_TAT_pathway-exported_protein_Humidesulfovibrio_idahonensis_DSM_15450:0.2473322701)85.9:0.0959104292)0:0.1052253718,202508_WP_245560825_1_molybdopterin-dependent_oxidoreductase_Desulfovibrio_aminophilus:0.4844932351)100:0.8969128762,(((202508_WP_003543591_1_molybdopterin-containing_oxidoreductase_family_protein_Desulfotomaculum_nigrificans:0.5771724602,202508_WP_018084420_1_molybdopterin-containing_oxidoreductase_family_protein_Desulfurispora_thermophila:0.6648793541)96.8:0.2654136986,202508_WP_429157812_1_molybdopterin-containing_oxidoreductase_family_protein_Desulfitispora_alkaliphila:0.9196154160)98.5:0.2912993496,((202508_WP_020585908_1_molybdopterin-containing_oxidoreductase_family_protein_Desulfobacter_curvatus:0.0381864337,202508_WP_111955675_1_molybdopterin-dependent_oxidoreductase_Desulfobacter_hydrogenophilus:0.0834287519)99.9:0.4350595784,((202508_WP_035261172_1_molybdopterin-dependent_oxidoreductase_Desulfonatronum_lacustre:0.1027897575,202508_WP_051822154_1_molybdopterin-dependent_oxidoreductase_Desulfonatronum_thiodismutans:0.0599194068)96.2:0.0720829695,202508_WP_045221720_1_molybdopterin-dependent_oxidoreductase_Desulfonatronum_thioautotrophicum:0.0938985930)100:0.3776840488)100:1.0599611829)100:0.3694310761)96.7:0.1821391410)55.8:0.1320502333,((202508_WP_015335665_1_molybdopterin-dependent_oxidoreductase_Maridesulfovibrio_hydrothermalis:0.8139403547,(202508_WP_018125636_1_molybdopterin-dependent_oxidoreductase_Desulfovibrio_oxyclinae:0.0717484888,202508_2574161162_BR24DRAFT_2746_anaerobic_selenocysteine-containing_dehydrogenase_Pseudodesulfovibrio_halophilus_DSM_5663:0.0701449830)100:0.6364766912)87.6:0.2075362417,202508_WP_074215549_1_molybdopterin-dependent_oxidoreductase_Halodesulfovibrio_marinisediminis:0.7085736525)100:1.6735863471)96.5:0.1873046958,((((((WP_072697525_TDB_DVB_n3_Desulfovibrio_litoralis_STL6_yEs:0.7721360729,202508_WP_034608617_1_DMSO/selenate_family_reductase_complex_A_subunit_Desulfovibrio_aminophilus:0.3806945668)75.1:0.1522413711,202508_WP_332908660_1_DMSO/selenate_family_reductase_complex_A_subunit_Desulfobulbus_oligotrophicus:0.8821936735)100:0.3695470253,(202508_WP_028315909_1_molybdopterin-dependent_oxidoreductase_Desulfatibacillum_aliphaticivorans:0.8431706270,202508_WP_073032654_1_molybdopterin-dependent_oxidoreductase_Desulfosporosinus_lacus:1.3390111019)80.3:0.1224754094)96.8:0.2552009338,(((202508_WP_092218575_1_molybdopterin-dependent_oxidoreductase_Desulforhopalus_singaporensis:0.0933798174,202508_WP_228855472_1_molybdopterin-dependent_oxidoreductase_Desulfomarina_profundi:0.1222975305)100:0.3345535043,202508_WP_218121683_1_molybdopterin-dependent_oxidoreductase_Desulforhopalus_singaporensis:0.6311422552)99.9:0.4541670426,202508_WP_217694166_1_trimethylamine-N-oxide_reductase_TorA_Halodesulfovibrio_marinisediminis:0.9984999234)100:0.8014317788)82.6:0.2263911922,((((202508_WP_014793599_1_molybdopterin-dependent_oxidoreductase_Desulfitobacterium_dehalogenans:0.0101123526,202508_WP_072771677_1_molybdopterin-dependent_oxidoreductase_Desulfitobacterium_chlororespirans:0.0231017407)100:1.1516980861,((202508_WP_014795335_1_molybdopterin-dependent_oxidoreductase_Desulfitobacterium_dehalogenans:0.0488930184,202508_WP_072773760_1_molybdopterin-dependent_oxidoreductase_Desulfitobacterium_chlororespirans:0.0801643073)100:0.6391869453,202508_WP_178371727_1_molybdopterin-dependent_oxidoreductase_Desulfitobacterium_chlororespirans:0.6669464684)100:0.5064958586)39.8:0.1360316995,202508_WP_014793771_1_molybdopterin-dependent_oxidoreductase_Desulfitobacterium_dehalogenans:1.1317353426)97.4:0.2178014356,(202508_WP_041917176_1_molybdopterin-containing_oxidoreductase_family_protein_Desulfitobacterium_dehalogenans:0.9847880153,202508_WP_072774135_1_molybdopterin-containing_oxidoreductase_family_protein_Desulfitobacterium_chlororespirans:0.6663823285)99.9:0.3755687391)97.1:0.1850458929)67.5:0.1637462262,(202508_WP_092218558_1_molybdopterin-dependent_oxidoreductase_Desulforhopalus_singaporensis:0.1000835688,202508_WP_228855502_1_molybdopterin-dependent_oxidoreductase_Desulfomarina_profundi:0.0270934200)100:1.9878198604)32.9:0.1366754263)62.3:0.0676427182,((WOE72536_CMP_HGM_c_Hydrogenimonas_thermophila_4of5:0.0833872103,(WP_345975972_CMP_SMN_Sulfurimonas_sp_HSL3-7_YeS_2of3:0.1498676229,202508_WP_197524279_1_molybdopterin-dependent_oxidoreductase_Nitratiruptor_sp_SB155-2:0.2447016166)36.8:0.0366052739)100:1.7330861688,(((((202508_WP_014792875_1_molybdopterin-dependent_oxidoreductase_Desulfitobacterium_dehalogenans:0.2290876254,202508_WP_073030072_1_molybdopterin-dependent_oxidoreductase_Desulfosporosinus_lacus:0.2141749322)99.1:0.1283936725,202508_WP_028051983_1_molybdopterin-dependent_oxidoreductase_Carboxydothermus_ferrireducens:0.2414150731)96.1:0.1188605655,202508_WP_068512788_1_molybdopterin-dependent_oxidoreductase_Caldimicrobium_thiodismutans:0.5024677402)86.9:0.1093852368,202508_WP_073373452_1_molybdopterin-dependent_oxidoreductase_Desulfofustis_glycolicus:0.4687043811)100:0.8637797455,((202508_WP_014808837_1_nitrate_reductase_subunit_alpha_Desulfomonile_tiedjei:0.2285349428,202508_WP_020876368_1_nitrate_reductase_subunit_alpha_Desulfococcus_multivorans:0.2507726722)100:0.2734590825,(202508_WP_086034011_1_nitrate_reductase_subunit_alpha_Desulfurella_amilsii:0.0412089921,202508_WP_092129662_1_nitrate_reductase_subunit_alpha_Desulfurella_multipotens:0.0724847960)99.8:0.3254922984)100:1.2940193586)24.2:0.2281374989)97.2:0.2853540300)99:0.1784130424)22.8:0.0396199554,((202508_WP_014811070_1_molybdopterin-containing_oxidoreductase_family_protein_Desulfomonile_tiedjei:0.3847844271,(202508_WP_028313839_1_molybdopterin-containing_oxidoreductase_family_protein_Desulfatibacillum_aliphaticivorans:0.4551311587,(202508_WP_092223806_1_molybdopterin-containing_oxidoreductase_family_protein_Desulforhopalus_singaporensis:0.4966684721,202508_WP_265423973_1_molybdopterin-containing_oxidoreductase_family_protein_Desulfobotulus_pelophilus:0.4336978180)0:0.1014862438)99.1:0.2832543020)100:1.2061178005,((202508_WP_028314278_1_molybdopterin-dependent_oxidoreductase_Desulfatibacillum_aliphaticivorans:0.6397919856,202508_WP_265426274_1_molybdopterin-dependent_oxidoreductase_Desulfobotulus_pelophilus:0.8502874510)98.9:0.4268780678,202508_WP_028315939_1_molybdopterin-dependent_oxidoreductase_Desulfatibacillum_aliphaticivorans:0.9190797286)100:0.9664909510)97.8:0.5677036622)57.4:0.0886731725,(Aquificales_bacterium_NHZ71525_aquificota:0.4279512425,202508_WP_203473654_1_molybdopterin-containing_oxidoreductase_family_protein_Dissulfurispira_thermophila:0.5566234159)100:1.5542424953)26.4:0.0801618337,((((((((Candidatus_Electrothrix_communis_WLE95675:0.0071663549,Desulfobulbus_sp_US4_MCW5202379:0.0044876650)99:0.0514407981,Candidatus_Electrothrix_sp_AR1_MCI5137497:0.0571817046)59.9:0.0125202131,((((Candidatus_Electrothrix_sp_AU1_5_MCI5191659:0.0070535419,Candidatus_Electrothrix_sp_AX1_MCI5113302:0.0094032898)86.1:0.0047123182,Candidatus_Electrothrix_sp_LOE1_4_5_MCI5118060:0.0073491159)100:0.0552235082,Desulfobulbus_sp_TB_MCW5212079:0.0496077496)100:0.0821828418,Candidatus_Electrothrix_sp_Rat1_MDU9045523:0.1367685798)78.7:0.0213701633)86.4:0.0160394557,(Candidatus_Electrothrix_sp_Rat3_MDU9049993:0.0333821714,RWX46445_TDB_DBB_n_Ca_Electrothrix_aarhusiensis_MCF_2of2:0.0814210287)91.9:0.0377429109)100:0.1547534727,202508_TAA74988_1_MAG_thiosulfate_reductase_Candidatus_Electronema_aureum:0.1558108254)100:0.1120213265,WP_073378153_TDB_DCP_s_Desulfofustis_glycolicus_PerGlyS_Yes:0.1862357770)45.5:0.0514561705,((Deltaproteobacteria_bacterium_MBW1635472:0.1216202669,(((((Desulfobacterales_bacterium_HID03746:0.0502239639,Desulfocapsa_sp_MCK5069706:0.0556095745)96.6:0.0312681622,Desulfocapsa_sp_RUM45432:0.0511260935)79.1:0.0066511540,(Desulforhopalus_sp_MCK9175329:0.0069326847,WP_205218032_TDB_DCP_n_Desulforhopalus_vacuolatus_DSM9700:0.0561389713)100:0.0597832283)77.3:0.0119884293,(Desulfocapsa_sulfexigens_WP_015402900:0.0000010000,202508_WP_015402900_1_molybdopterin-dependent_oxidoreductase_Desulfocapsa_sulfexigens:0.0000010000)99:0.0343479174)93.6:0.0283262449,Desulfobacterales_bacterium_HID70492:0.0592389253)92.6:0.0264743612)99.6:0.1004806704,((Deltaproteobacteria_bacterium_MCX5869474:0.0523553992,Desulfocapsaceae_bacterium_MDO9041073:0.0400756916)89.3:0.0396963651,202508_2514922085_A316_01967_thiosulfate_reductase_polysulfide_reductase_chain_A_Desulfocapsa_thiozymogenes_DSM_7269:0.0679806968)97.3:0.0789983356)85.6:0.0692366336)95.8:0.1434760956,202508_WP_166031338_1_molybdopterin-dependent_oxidoreductase_Thermosulfuriphilus_ammonigenes:0.3766702807)100:1.3603706423)92.6:0.1288309439,(((((((((Nitrospinae_bacterium_AH_259_B05_G02_I21_MDA2916884_nitrospinota:0.0454456386,Nitrospinota_bacterium_MCH7768711_nitrospinota:0.0253947538)59.8:0.0182187595,Nitrospinota_bacterium_MCH7923056_nitrospinota:0.0404307896)100:0.3406332256,((202508_WP_015403467_1_molybdopterin-containing_oxidoreductase_family_protein_Desulfocapsa_sulfexigens:0.0849046478,202508_WP_267928183_1_molybdopterin-containing_oxidoreductase_family_protein_Desulfolithobacter_dissulfuricans:0.0794588202)85.7:0.0705838597,202508_WP_228853880_1_molybdopterin-containing_oxidoreductase_family_protein_Desulfomarina_profundi:0.1117735751)100:0.4788902970)13:0.0850605783,Nitrospinota_bacterium_MBI5183190_nitrospinota:0.5277054126)100:0.3509984281,(Nitrospinae_bacterium_RIFCSPLOWO2_12_FULL_45_22_OGW13773_nitrospinota:0.5152079445,Nitrospinota_bacterium_MBI5182911_nitrospinota:0.4487389826)99.6:0.2340062745)42:0.0888187710,(((((Nitrospinota_bacterium_MBF0633218_nitrospinota:0.1182698233,(Nitrospinota_bacterium_MBI4664977_nitrospinota:0.0407245817,Nitrospinota_bacterium_MBI5814859_nitrospinota:0.0576192418)98.2:0.0396685561)93.7:0.0487540722,Nitrospinota_bacterium_MBI4829605_nitrospinota:0.1416028899)100:0.2586384674,WP_198420357_PMD_SFC_n3_Sulfurimicrobium_lacus_skT11:0.4602141264)91.7:0.0873865176,(Nitrospinota_bacterium_MBI3600953_nitrospinota:0.0428815661,Nitrospinota_bacterium_MBI3815039_nitrospinota:0.0067214903)100:0.6600955012)100:0.3061399287,((WP_197547925_CMP_SVC_Sulfurovum_indicum_ST-419_3of6:0.0000010000,ST-21_1411_CMP_SVC_Sulfurovum_sp_ST-21_YeS_4of6:0.0000010000)0:0.0000023003,ST-29_chromosome_1446_CMP_SVC_Sulfurovum_sp_ST-29_YeS_4of6:0.0044613579)100:1.0667735831)51.4:0.0740888671)100:0.3703911589,(((WP_345990284_CMP_SMN_Sulfurimonas_sp_HSL1-2_YeS_2of2:0.0257999918,((WP_345971232_CMP_SMN_Sulfurimonas_sp_HSL1-6_YeS_2of2:0.0000022205,HSL3-1_991_CMP_SMN_Sulfurimonas_sp_HSL3-1_YeS_1of2:0.0000026775)99.6:0.0188690783,ST-25_1032_CMP_SMN_Sulfurimonas_sp_ST-25_YeS_1of3:0.0000027149)66.6:0.0120660342)97:0.0482001712,(WP_345977269_CMP_SMN_Sulfurimonas_sp_HSL3-7_YeS_3of3:0.0467434592,((WP_193114108_CMP_SMN_Sulfurimonas_marina_B2_yeS:0.0358080636,202508_WP_152307790_1_molybdopterin-dependent_oxidoreductase_Sulfurimonas_lithotrophica:0.0483971767)54.2:0.0427004566,(202508_WP_137015296_1_molybdopterin-dependent_oxidoreductase_Sulfurimonas_crateris:0.0440848284,202508_WP_152298834_1_molybdopterin-dependent_oxidoreductase_Sulfurimonas_xiamenensis:0.0334568703)98.9:0.0475693466)99.8:0.0763888413)62.9:0.0599220110)99.8:0.2257624654,((((WP_345979238_CMP_SMN_Sulfurimonas_sp_HSL3-2_YeS_2of2:0.0706553627,(fig_6666666_717996_peg_1853_1_CMP_SMN_Sulfurimonas_sp_ST-79_YeS_1of2:0.0000010000,202508_WP_152183990_1_MLTISPECIES_molybdopterin-dependent_oxidoreductase_Sulfurimonas:0.0000010000)99.9:0.0774902821)92.1:0.0325605437,((((WP_193150284_CMP_SMN_Sulfurimonas_sediminis_S2-6_2of2:0.0070152485,((ST-27_1730_CMP_SMN_Sulfurimonas_sp_ST-27_YeS_1of2:0.0000010000,NODE_4_length_155647_cov_86_497306_118_CMP_SMN_Sulfurimonas_sp_ST-367_YeS_1of2:0.0000010000)0:0.0000010000,202508_WP_151899825_1_molybdopterin-dependent_oxidoreductase_Sulfurimonas_hydrogeniphila:0.0023141543)78.9:0.0023265499)57.5:0.0011072740,WP_226066038_CMP_SMN_Sulfurimonas_sp_SWIR-19_2of2:0.0058568014)94.3:0.0158994968,202508_WP_013327422_1_molybdopterin-dependent_oxidoreductase_Sulfurimonas_autotrophica:0.0231963024)96.3:0.0292005793,202508_WP_193110404_1_molybdopterin-dependent_oxidoreductase_Sulfurimonas_paralvinellae:0.0352232034)100:0.1060548276)90.4:0.0757659584,202508_WP_012081950_1_molybdopterin-dependent_oxidoreductase_Nitratiruptor_sp_SB155-2:0.2483367296)67.4:0.0664576462,(((WP_229937635_CMP_SVC_Sulfurovum_sp_HSL1-3_ST1-3_YeS_2of3:0.0000020191,202508_WP_229937635_1_molybdopterin-dependent_oxidoreductase_Sulfurovum_mangrovi:0.0000022172)100:0.0857882244,((WP_197548136_CMP_SVC_Sulfurovum_indicum_ST-419_6of6:0.0000010000,ST-29_chromosome_1674_CMP_SVC_Sulfurovum_sp_ST-29_YeS_1of6:0.0000022957)0:0.0000029167,ST-21_1642_CMP_SVC_Sulfurovum_sp_ST-21_YeS_1of6:0.0000023721)99.9:0.0502007763)99.4:0.0564866679,(202508_WP_082792156_1_molybdopterin-dependent_oxidoreductase_Sulfurovum_riftiae:0.0196772343,202508_WP_084722062_1_molybdopterin-dependent_oxidoreductase_Sulfurovum_lithotrophicum:0.0414750551)100:0.0870244062)99.6:0.0662731868)81.3:0.0938117315)100:1.8893923653)93.5:0.1576571200,((((((((WP_013907703_TDB_TDT_Thermodesulfatator_indicus_DSM_15286_NO_5of5:0.0945175264,202508_WP_068542317_1_molybdopterin-dependent_oxidoreductase_Thermodesulfatator_autotrophicus:0.1162975935)99.8:0.1372715196,202508_WP_022853053_1_molybdopterin-dependent_oxidoreductase_Thermodesulfatator_atlanticus:0.2578854567)100:0.1815179848,202508_WP_166031246_1_molybdopterin-dependent_oxidoreductase_Thermosulfuriphilus_ammonigenes:0.2330920095)71.6:0.0579526678,((202508_WP_168719758_1_molybdopterin-dependent_oxidoreductase_Thermosulfurimonas_marina:0.2220534028,202508_WP_221172121_1_molybdopterin_dinucleotide_binding_domain-containing_protein_Thermosulfurimonas_sp_F29:0.1644052683)99:0.0983676088,202508_WP_068668661_1_molybdopterin-dependent_oxidoreductase_Thermosulfurimonas_dismutans:0.1822816593)99.4:0.1426902267)100:0.3446923496,((MAGO01_v2_0684_WP_244155305_mpto3_Dissulfuribacter_thermophilus_S69_YES:0.0000010000,202508_WP_244155305_1_molybdopterin-dependent_oxidoreductase_Dissulfuribacter_thermophilus:0.0000010000)100:0.4409047197,((202508_WP_267927793_1_molybdopterin-dependent_oxidoreductase_Desulfolithobacter_dissulfuricans:0.3639075127,202508_MFP7755624_1_molybdopterin-dependent_oxidoreductase_Thermodesulfobacteriota_bacterium_B35:0.3074245748)92.2:0.1180957199,202508_MFW8601852_1_molybdopterin-dependent_oxidoreductase_Desulfobacterota_bacterium_M19:0.2615087026)98:0.1891673528)97.9:0.1580710669)100:0.5713723840,(((WP_067615552_MAGO01_v2_0404_TtrA_Dissulfuribacter_thermophilus_S69_YES:0.0000027267,202508_WP_067615552_1_molybdopterin_dinucleotide_binding_domain-containing_protein_Dissulfuribacter_thermophilus:0.0000025810)100:0.2888921710,((MAGO01_v2_1084_WP_067617696_mpto4_Dissulfuribacter_thermophilus_S69_YES:0.0000026254,202508_WP_067617696_1_molybdopterin_dinucleotide_binding_domain-containing_protein_Dissulfuribacter_thermophilus:0.0000026862)100:0.2292455677,(BCO08019_GF1_03950_putativeTtrA_Desulfolithobacter_dissulfuricans_GF1_Hashimoto2022:0.0000021519,202508_WP_267927953_1_molybdopterin_dinucleotide_binding_domain-containing_protein_Desulfolithobacter_dissulfuricans:0.0000023156)100:0.2013236968)64.7:0.0864482890)100:0.3485198129,KNB32946_tetrathionate_reductase_subunit_A_Salmonella_enterica_Typhimurium_TtrA:0.7359093694)100:0.5819477802)96.9:0.1789560613,(((((202508_WP_014813068_1_molybdopterin-dependent_oxidoreductase_Desulfomonile_tiedjei:0.4744011251,202508_WP_068515226_1_molybdopterin-dependent_oxidoreductase_Caldimicrobium_thiodismutans:0.2424070884)59.8:0.0870690264,202508_WP_015723985_1_molybdopterin-dependent_oxidoreductase_Desulfobulbus_propionicus:0.3193271175)100:0.5079548999,(202508_WP_089275325_1_molybdopterin-dependent_oxidoreductase_Humidesulfovibrio_mexicanus:0.6347449037,((202508_WP_237887655_1_molybdopterin-dependent_oxidoreductase_Dissulfurimicrobium_hydrothermale:0.2290348031,202508_WP_246325359_1_molybdopterin-dependent_oxidoreductase_Dissulfurirhabdus_thermomarina:0.1385070595)39.6:0.0837498992,202508_MFW8600475_1_molybdopterin-dependent_oxidoreductase_Desulfobacterota_bacterium_M19:0.2651678785)100:0.3738938355)97.4:0.1472810483)97.6:0.1858211407,202508_WP_028052033_1_molybdopterin-dependent_oxidoreductase_Carboxydothermus_ferrireducens:0.7960808211)96.2:0.1983111350,202508_WP_086034033_1_molybdopterin-dependent_oxidoreductase_Desulfurella_amilsii:0.9402008993)61.2:0.1160102430)91.6:0.1774812960,202508_WP_014812265_1_molybdopterin-dependent_oxidoreductase_Desulfomonile_tiedjei:2.0643777070)100:0.6101709233)45.9:0.0877107291,((((Nitrospinae_bacterium_RIFCSPLOWO2_12_FULL_45_22_OGW13154_nitrospinota:0.6574087019,Nitrospinota_bacterium_MBI3327795_nitrospinota:0.6156844731)99.1:0.3035088635,(((((202508_WP_015334725_1_menaquinone_reductase_molybdopterin-binding-like_subunit_QrcB_Maridesulfovibrio_hydrothermalis:0.5703215742,(((202508_WP_018123532_1_menaquinone_reductase_molybdopterin-binding-like_subunit_QrcB_Desulfovibrio_oxyclinae:0.0478896753,202508_2574158519_BR24DRAFT_0090_menaquinone_reductase_molybdopterin-binding-like_subunit_Pseudodesulfovibrio_halophilus_DSM_5663:0.0205184648)100:0.7461295778,202508_WP_022661012_1_menaquinone_reductase_molybdopterin-binding-like_subunit_QrcB_Paucidesulfovibrio_longus:0.5641233550)90.9:0.1518787993,(202508_WP_027175889_1_menaquinone_reductase_molybdopterin-binding-like_subunit_QrcB_Desulfovibrio_aminophilus:0.5014336596,(202508_WP_089272707_1_menaquinone_reductase_molybdopterin-binding-like_subunit_QrcB_Humidesulfovibrio_mexicanus:0.1860837163,202508_2576856702_BR09DRAFT_01573_menaquinone_reductase_molybdopterin-binding-like_subunit_Humidesulfovibrio_idahonensis_DSM_15450:0.0733706383)100:0.4371335508)17.8:0.1284325357)69.9:0.1072731547)99.9:0.3033494251,((202508_WP_072696919_1_menaquinone_reductase_molybdopterin-binding-like_subunit_QrcB_Desulfovibrio_litoralis:1.1253870045,202508_WP_074216253_1_menaquinone_reductase_molybdopterin-binding-like_subunit_QrcB_Halodesulfovibrio_marinisediminis:0.3778237531)46.7:0.0795125002,202508_BO23DRAFT_01473_Desulfobaculum_senezii_CVL:0.4132806135)100:0.3651012223)25:0.1284413151,(202508_WP_028574199_1_menaquinone_reductase_molybdopterin-binding-like_subunit_QrcB_Desulfonatronovibrio_hydrogenovorans:0.2722925523,202508_WP_045215088_1_menaquinone_reductase_molybdopterin-binding-like_subunit_QrcB_Desulfonatronovibrio_magnus:0.3545441335)100:0.4407412465)27.6:0.1128801573,(((202508_WP_028573425_1_menaquinone_reductase_molybdopterin-binding-like_subunit_QrcB_Desulfonatronum_lacustre:0.0528272685,202508_WP_031386313_1_menaquinone_reductase_molybdopterin-binding-like_subunit_QrcB_Desulfonatronum_thiodismutans:0.0407140970)97.6:0.0591300511,202508_WP_045222934_1_menaquinone_reductase_molybdopterin-binding-like_subunit_QrcB_Desulfonatronum_thioautotrophicum:0.1371815422)98.9:0.1762383791,202508_WP_092118113_1_menaquinone_reductase_molybdopterin-binding-like_subunit_QrcB_Desulfonatronum_thiosulfatophilum:0.2053213989)100:0.5325178763)100:1.0191687073,((((202508_WP_020588196_1_menaquinone_reductase_molybdopterin-binding-like_subunit_QrcB_Desulfobacter_curvatus:0.0879555465,202508_WP_111956222_1_menaquinone_reductase_molybdopterin-binding-like_subunit_QrcB_Desulfobacter_hydrogenophilus:0.0257130050)100:0.7893513085,202508_WP_020875318_1_menaquinone_reductase_molybdopterin-binding-like_subunit_QrcB_Desulfococcus_multivorans:0.5552032503)31.7:0.1194451050,202508_WP_028316368_1_menaquinone_reductase_molybdopterin-binding-like_subunit_QrcB_Desulfatibacillum_aliphaticivorans:0.9374314209)100:0.4996994345,202508_WP_028320528_1_molybdopterin-containing_oxidoreductase_family_protein_Desulfatiglans_anilini:0.7846419349)81:0.0940080647)98.9:0.3390566768)96.7:0.2813975523,(202508_WP_020876050_1_MLTISPECIES_4Fe-4S_dicluster_domain-containing_protein_Desulfococcus:0.8607164465,202508_WP_111956643_1_molybdopterin-dependent_oxidoreductase_Desulfobacter_hydrogenophilus:0.6795564144)100:1.5075669689)96:0.2485457419,((((WP_092224333_TDB_DCP_n_Desulforhopalus_singaporensis_DSM12130_yEs_6of6:0.1867010808,202508_WP_073373268_1_molybdopterin-dependent_oxidoreductase_Desulfofustis_glycolicus:0.1425134218)100:0.3728590578,(WP_203473635_NSP_DSP_n_Dissulfurispira_thermophila_T55J_YeS:0.3023683118,WP_307632181_TDB_TVB_Thiovibrio_frasassiensis_RS19-109_YeS_2of5:0.3139808257)100:0.2922052073)67.5:0.0975548923,202508_WP_205459496_1_molybdopterin-dependent_oxidoreductase_Sulfurospirillum_tamanense:0.6168014511)9.5:0.0349036736,(WP_275803139_P0N66_RS05660_Desulfurivibrio_dismutans_AMeS2_Sorokin2025:0.4517801762,(((202508_WP_084185174_1_molybdopterin-dependent_oxidoreductase_Desulfonatronum_thiodismutans:0.0193016913,202508_WP_208596653_1_molybdopterin-dependent_oxidoreductase_Desulfonatronum_thiosulfatophilum:0.0516079851)58.4:0.0090476585,202508_WP_084604869_1_molybdopterin-dependent_oxidoreductase_Desulfonatronum_thioautotrophicum:0.0615439342)41.9:0.0049966501,202508_WP_156932952_1_molybdopterin-dependent_oxidoreductase_Desulfonatronum_lacustre:0.0284539356)100:0.4455669376)96.3:0.1149268898)100:1.1607043492)98.9:0.2933089319)96.8:0.1155573790)78.8:0.0805112321,((Planctomycetota_bacterium_MBI4554972_PVC:0.6472122557,(Spirochaetes_bacterium_RBG_13_51_14_OHD64717_spirochaetota:0.3367320591,Spirochaetes_bacterium_RBG_16_49_21_OHD67963_spirochaetota:0.4417359804)99.6:0.2706902813)100:0.6616733969,(202508_WP_027175431_1_molybdopterin-containing_oxidoreductase_family_protein_Desulfovibrio_aminophilus:0.0672324513,202508_2576858295_BR09DRAFT_03169_thiosulfate_reductase_polysulfide_reductase_chain_A_Humidesulfovibrio_idahonensis_DSM_15450:0.0956383498)100:1.5680235203)24.7:0.0989413868)96.1:0.1246022839,((WP_028051479_BCL_TAB_n4_Carboxydothermus_ferrireducens_1of3:0.8208090780,AEA33405_CMP_HPP_c_Hippea_maritima_DSM_10411:0.9545841091)100:0.8012315488,(WP_231818818_CRA_TPT_n4_Thermoproteus_tenax:1.5067135552,(((MAGO01_v2_2208_WP_067620824_mpto1_Dissulfuribacter_thermophilus_S69_YES:0.0000010000,202508_WP_067620824_1_molybdopterin-containing_oxidoreductase_family_protein_Dissulfuribacter_thermophilus:0.0000025378)98.5:0.1112453686,((BCO08022_GF1_03980_Desulfolithobacter_dissulfuricans_GF1_Hashimoto2022:0.0000010000,202508_WP_267927956_1_molybdopterin-containing_oxidoreductase_family_protein_Desulfolithobacter_dissulfuricans:0.0000024005)100:0.1192216164,202508_WP_015405205_1_molybdopterin-containing_oxidoreductase_family_protein_Desulfocapsa_sulfexigens:0.1702397010)95.4:0.0999282836)100:0.6219194499,((202508_WP_168718846_1_molybdopterin-containing_oxidoreductase_family_protein_Thermosulfurimonas_marina:0.1548494592,202508_WP_221171751_1_molybdopterin-containing_oxidoreductase_family_protein_Thermosulfurimonas_sp_F29:0.1289840291)44.7:0.0408699149,202508_WP_068669245_1_molybdopterin-containing_oxidoreductase_family_protein_Thermosulfurimonas_dismutans:0.1224587555)100:0.6225940853)100:0.6637937012)79.1:0.2566877139)98.9:0.3299346181)97.8:0.1486470944,((Bacteroidota_bacterium_MCL4534530_FCB:0.8712396003,((((((Carboxydothermus_ferrireducens_WP_028052252_bacillota:0.0000027263,WP_028052252_BCL_TAB_n4_Carboxydothermus_ferrireducens_2of3:0.0000010000)0:0.0000028561,Carboxydothermus_ferrireducens_WP_179393693_bacillota:0.0000010000)89.8:0.0043054376,Carboxydothermus_hydrogenoformans_WP_011345440_bacillota:0.0000021997)94.7:0.0131798913,Carboxydothermus_islandicus_WP_075864382_bacillota:0.0356635511)92.5:0.0346735102,Carboxydothermus_pertinax_WP_075858671_bacillota:0.0474470357)100:0.4662179602,((Clostridia_bacterium_MBC7343554_bacillota:0.2559413749,((Thermanaeromonas_sp_C210_WP_173299170:0.0021611817,Thermoanaerobacteraceae_bacterium_MBE3580637:0.0044896048)99.9:0.1291768441,(Thermanaeromonas_sp_WP_297202233_bacillota:0.0294724702,Thermanaeromonas_toyohensis_WP_084664366_bacillota:0.0413164209)99.7:0.0987676520)100:0.1979848659)99.5:0.1404167027,Firmicutes_bacterium_MCL5677623:0.2876444348)97.8:0.1201803053)99.8:0.2069560714)97.6:0.1803802768,(((((((Clostridia_bacterium_MBS3971151:0.0022058691,WP_028309745_BCL_DFI_n4_Desulfitibacter_alkalitolerans_1of5:0.0000029351)100:0.1692956781,Desulfitibacter_sp_BRH_c19_KUO50006:0.2066525226)71.8:0.0504603238,(Clostridia_bacterium_MBS4026754:0.2103300544,(Fuchsiella_alkaliacetigena_WP_248664013:0.1619230875,Natroniella_sulfidigena_WP_248618508:0.0948231679)100:0.1442107339)75.7:0.0312714858)49:0.0277082111,((Clostridia_bacterium_NLC77975:0.0204806118,Clostridia_bacterium_NLL17509:0.0356612461)100:0.1611561313,Ga0373196_02_61218_63416_BCL_PCC_J3_Desulfitispora_alkaliphila:0.2082599806)18.8:0.0354932665)96.7:0.1178000442,(Clostridia_bacterium_MDK2822915:0.0623803916,Peptococcaceae_bacterium_BICA1-8_KJS80240:0.1053340445)100:0.3254858574)100:0.7439291610,WP_014809249_TDB_DML_n_Desulfomonile_tiedjei_DCB-1_yeS:0.7758512535)45.8:0.1330545782,Spirochaeta_sp_MCA1754697_spirochaetota:1.1958869295)99.9:0.4411724685)99:0.1762056482)34.4:0.0339092908,(Spirochaetaceae_bacterium_TVR29122_spirochaetota:1.2450333400,202508_WP_028844652_1_molybdopterin-containing_oxidoreductase_family_protein_Thermodesulfovibrio_thiophilus:1.7935262357)99.3:0.4527580375)68.3:0.0853457522)97.8:0.2010340094)100:0.3594880611,((Acididesulfobacillus_acetoxydans_WP_240985835_bacillota:0.3286336562,(Desulfosporosinus_metallidurans_WP_075363715_bacillota:0.2734089433,(Gracilibacter_sp_BRH_c7a_KUO58695_bacillota:0.2374640976,WP_073029747_BCL_DSB_n_Desulfosporosinus_lacus_STP12_NO_2of2:0.1987369114)35.5:0.0305882506)70.8:0.0618247666)26:0.0740715838,Desulfitobacteriaceae_bacterium_MDI6812352_bacillota:0.2286055312)100:0.4940481802)99:0.2560113169,Sporolituus_thermophilus_WP_171904666_bacillota:0.5055094726)99.2:0.2015816798,((Helicobacter_burdigaliensis_WP_232817702_campylobacterota:0.1314673672,(Helicobacter_canadensis_MIT_98-5491_EES88780_campylobacterota:0.0000010000,Helicobacter_canadensis_WP_172617258_campylobacterota:0.0000010000)99.5:0.1161888197)100:0.4344715976,WP_205459460_CMP_SSP_n_Sulfurospirillum_tamanensis_T05b_NO_1of2:0.6429703393)85:0.1661257799)100:0.4199649120);
