# Supplementary material for: Sulfur disproportionation occurs globally across anoxic habitats and has multiple mechanisms of independent evolutionary origin
Source: ISME J. 2026 Mar 2;20(1):wrag042. doi: 10.1093/ismejo/wrag042 (PMC12998232; doi:10.1093/ismejo/wrag042)
Supplement: Sup_File_4_raw_trees_wrag042 [file sup_file_4_raw_trees_wrag042.zip › SupFile4_raw_trees/SupFile3b_trees/chp3_iqtreeC60.tre]

(Desulfocicer_vacuolatum_WP_084067823:0.5672539852,(((((((Acidobacteriota_bacterium_MDH3816236:0.0583962081,(Candidatus_Sulfomarinibacter_kjeldsenii_MBD3852533:0.0000023645,Acidobacteria_bacterium_MBD3856729:0.0082947288)94:0.0297716408)93:0.0640835562,Acidobacteriota_bacterium_MCK5375903:0.0463111119)85:0.0723797950,Acidobacteriota_bacterium_MBD3872396:0.1973100047)99:0.6412192327,((WP_045214686_TDB_DNV_n_Desulfonatrovibrio_magnus_AHT22-yES:0.2186730339,(Desulfonatronovibrio_sp_MSAO_Bac4_RQD67067:0.1390462569,WP_028574672_TDB_DNV_n_Desulfonatronovibrio_hydrogenovorans_DSM9292_YES:1.2372660663)60:0.1426339248)99:0.4986830474,(WP_008871195_TDB_DNV_n_Desulfonatrospira_thiodismutans_ASO3-1_yES:0.0632784319,(Desulfonatronospira_sp_WP_291318671:0.0400611363,(WP_045218311_TDB_DNT_n_Desulfonatronum_thioautotrophicum_ASO4-1_yES:0.0464919692,Desulfovibrionales_bacterium_TVQ95321:0.0748306415)100:0.5214854891)42:0.0233313743)90:0.5859587452)100:1.4412114160)25:0.0846841734,Deltaproteobacteria_bacterium_MBW1751567:0.3822546089)43:0.0939713780,(((Pseudomonadota_bacterium_MBU4053153:0.0000026452,Pseudomonadota_bacterium_MBU4318646:0.0329282892)61:0.0065122506,Pseudomonadota_bacterium_MBU4002803:0.0000020141)45:0.0000022114,Desulfobacteraceae_bacterium_MBA3028501:0.0064869109)100:0.6131008800)96:0.4108616510,Deltaproteobacteria_bacterium_MCB2144903:0.4761544595)47:0.0842361015,Desulfospira_joergensenii_WP_022665020:0.2487520265);
