# Supplementary material for: Sulfur disproportionation occurs globally across anoxic habitats and has multiple mechanisms of independent evolutionary origin
Source: ISME J. 2026 Mar 2;20(1):wrag042. doi: 10.1093/ismejo/wrag042 (PMC12998232; doi:10.1093/ismejo/wrag042)
Supplement: Sup_File_4_raw_trees_wrag042 [file sup_file_4_raw_trees_wrag042.zip › SupFile4_raw_trees/SupFile3b_trees/molyb_iqtreeC60.tre]

(2514921183_A316_01065_TDB_DCP_j_Desulfocapsa_thiozymogenes_Bra2_YES:0.0324971021,(((((((((((((((((((((((Acididesulfobacillus_acetoxydans_WP_240985356:0.0222971624,Peptococcaceae_bacterium_CEB3_KLU58965:0.0000025191)100:0.0749734236,(Desulfitobacteriaceae_bacterium_MDI6813018:0.0299760486,(Desulfitobacterium_metallireducens_WP_006717864:0.0378078471,Paradesulfitobacterium_ferrireducens_WP_206812105:0.0860991976)54:0.0110212488)72:0.0418750970)99:0.1167029379,((Carboxydothermus_hydrogenoformans_WP_011343411:0.0073119029,WP_028051478_BCL_TAB_n4_Carboxydothermus_ferrireducens_1of5:0.0000020064)85:0.0085036193,(Carboxydothermus_islandicus_WP_075865080:0.0073371786,Carboxydothermus_pertinax_WP_075859779:0.0230164397)83:0.0135827291)100:0.1319395892)98:0.1512584144,Firmicutes_bacterium_MCL4426147:0.2305764358)78:0.1788911122,AEA33406_CMP_HPP_c_Hippea_maritima_DSM_10411:0.4276253395)87:0.1670098044,(Nitrosomonadales_bacterium_PWB56483:0.0000028745,((((Sulfuricella_denitrificans_MBZ0104232:0.0302695552,(Sulfuricella_sp_MDD5404209:0.0065549278,WP_173066271_SFC_n3_Sulfurimicrobium_lacus_skT11_2of3:0.0159529670)90:0.0290508473)88:0.0482214688,(Sulfuricella_sp_MBZ0094787:0.0145271328,(Sulfuricella_sp_MDP2879071:0.0442810243,Sulfuricella_sp_MDP3482880:0.0000021967)52:0.0072914601)62:0.0000022891)11:0.0132010473,(Sulfuricella_sp_MBS4099119:0.0309184786,Zetaproteobacteria_bacterium_CG23_combo_of_CG06-09_8_20_14_all_54_7_PIP02523:0.0469872198)50:0.0077830067)11:0.0072710053,Sulfuricella_sp_MDD5330686:0.0160534268)80:0.0506349077)99:0.4407219567)92:0.2627440716,((((Deltaproteobacteria_bacterium_MBN2123447:0.1711753192,(((Deltaproteobacteria_bacterium_MBW1669363:0.2631623155,(Deltaproteobacteria_bacterium_MBW2340534:0.0992756463,Thermoplasmata_archaeon_MCK4717960:0.0133308709)100:0.3323326950)57:0.0679815307,Deltaproteobacteria_bacterium_MBW2095415:0.3554227960)85:0.1366269226,WP_051185102_TDB_DGL_n3_Desulfatiglans_anilini_Ani1_yeS_1of3:0.6619683864)78:0.1510936201)98:0.3648547248,(Deltaproteobacteria_bacterium_MBW1716827:0.0000021607,Deltaproteobacteria_bacterium_RLB14433:0.0211054055)100:0.5561142912)67:0.2091724166,Desulfosarcina_ovata_WP_162459207:0.6899224765)100:0.3917394494,Nitrospirota_bacterium_MBI4686723_nitrospirota:1.0048483033)46:0.1421126843)31:0.0243431375,(((((BS11DRAFT_01613_NSP_TDV_j3_Thermodesulfovibrio_hydrogeniphilus:0.0634023341,((((Thermodesulfovibrio_islandicus_WP_281755155_nitrospirota:0.0072878017,((Thermodesulfovibrio_sp_MCX7724368:0.0690128002,Thermodesulfovibrio_sp_MCX8033954:0.0231219900)91:0.0220088874,(Thermodesulfovibrio_yellowstonii_WP_283166211_nitrospirota:0.0000028617,WP_012545481_NSP_TDV_n4_Thermodesulfovibrio_yellowstonii:0.0072553381)99:0.0379058144)50:0.0000023871)62:0.0076622400,Thermodesulfovibrio_sp_MCS7203148:0.1006825219)58:0.0135802694,Thermodesulfovibrio_sp_WP_297213934:0.0165561123)79:0.0303211848,(Thermodesulfovibrio_thiophilus_WP_028844782_nitrospirota:0.0000010000,WP_028844782_NSP_TDV_ni_Thermodesulfovibrio_thiophilus:0.0000010000)100:0.0895902537)74:0.0426548930)59:0.0264711462,(Thermodesulfovibrio_aggregans_PMP69859:0.0555973151,(Thermodesulfovibrio_aggregans_WP_059176424:0.0000010000,WP_059176424_NSP_TDV_ni_Thermodesulfovibrio_aggregans:0.0000010000)100:0.0138944275)94:0.0484261246)100:0.2946575772,((((((((((((Candidatus_Electrothrix_sp_AR1_MCI5137977:0.0000026680,Candidatus_Electrothrix_sp_Rat3_MDU9048096:0.0421829827)42:0.0066916497,Desulfobulbus_sp_US4_MCW5202244:0.0000020773)97:0.0620662038,Candidatus_Electrothrix_sp_GM3_4_MCI5165658:0.0280664198)49:0.0209370885,Candidatus_Electrothrix_sp_AX5_MCI5161532:0.0248587773)56:0.0250966019,RWX45868_TDB_DBB_n_Ca_Electrothrix_aarhusiensis_MCF:0.5382210933)49:0.0010453708,Desulfobulbus_sp_TB_MCW5211713:0.0669644655)76:0.0280389340,Candidatus_Electrothrix_sp_LOE2_MCI5219262:0.0302451857)73:0.0216605371,(Candidatus_Electrothrix_sp_ATG1_MCI5142797:0.0000026726,Candidatus_Electrothrix_sp_AUS4_MCI5121260:0.0000020124)100:0.0651601892)70:0.0165433203,(Candidatus_Electrothrix_sp_ATG2_MCI5210767:0.0721462086,Candidatus_Electrothrix_sp_Rat1_MDU9045271:0.0568414911)78:0.0203507967)100:0.0706859836,TAA75116_TDB_DBB_n_Ca_Electronema_sp_GS:0.1268380759)76:0.0205635564,Candidatus_Electrothrix_sp_AR3_MCI5144417:0.1014570362)100:0.1456854324,Nitrospirota_bacterium_RMG04493_nitrospirota:0.1684930435)59:0.0732119190)100:0.2676700004,(((Bacteroidetes/Chlorobi_group_bacterium_MS-B_bin-24_ROL56685_FCB:0.1604302223,((Bacteroidota_bacterium_MCB0717561_FCB:0.2767176686,Leptospiraceae_bacterium_MCB1318581_spirochaetes:0.2527086989)66:0.0734342278,(Ignavibacteria_bacterium_MCR4416466_FCB:0.0888311583,(Ignavibacterium_album_WP_014560523_FCB:0.0000010000,Ignavibacterium_album_WP_304132473_FCB:0.0135299894)94:0.0265046891)99:0.1273894916)45:0.0337849545)84:0.1175207258,(((Leptospiraceae_bacterium_MBK8396417_spirochaetes:0.0848491013,Leptospiraceae_bacterium_MCB1175026_spirochaetes:0.1939012591)56:0.0356204293,Leptospiraceae_bacterium_MCB1158561_spirochaetes:0.1243254130)70:0.0464706390,Leptospiraceae_bacterium_MCC6275911_spirochaetes:0.0854219450)100:0.5222672559)62:0.0716855406,Spirochaetota_bacterium_MBP9044019_spirochaetes:0.4057944273)99:0.2445703591)52:0.1030988089,(((Meiothermus_cerbereus_WP_027876849_DST:0.0558509974,(Meiothermus_sp_MCX7602196_DST:0.0149914528,Meiothermus_sp_WP_295396396_DST:0.0000010000)65:0.0201382878)59:0.0657913337,uncultured_Meiothermus_sp_WP_299430454_DST:0.3048121200)96:0.0868415819,(Oceanithermus_profundus_HGY09893_DST:0.3561749462,(((Thermus_WP_011172609_DST:0.0703012728,Thermus_caliditerrae_WP_038047355_DST:0.0341267069)65:0.0234390190,((Thermus_albus_WP_243027072_DST:0.0000010000,Thermus_sp_MDM7325414_DST:0.0079219985)100:0.0495086382,((Thermus_arciformis_WP_093005738_DST:0.0589647058,(Thermus_brockianus_WP_071677450_DST:0.1325437617,Thermus_neutrinimicus_WP_243089738_DST:0.0148030201)52:0.0206609430)60:0.0162699912,((Thermus_brevis_WP_219759399_DST:0.0239213944,Thermus_sp_PS18_WP_267262290_DST:0.0000010000)40:0.0000029734,Thermus_thermophilus_WP_244346451_DST:0.0157795301)52:0.0163660894)46:0.0226453871)79:0.0415643866)85:0.0583187248,Thermus_oshimai_WP_016329003_DST:0.0944181299)98:0.1036039881)95:0.0815040043)100:0.4256624825)95:0.1671034566)50:0.0755469443,((((((((((Candidatus_Sulfurimonas_baltica_WP_194368809:0.0000023136,Sulfurimonas_sp_MCD6172781:0.0070526678)79:0.0072039903,(((((Sulfurimonas_gotlandica_WP_008339140:0.0282027318,Sulfurimonas_sp_PNV82332:0.0212912531)85:0.0196661593,WP_193114106_CMP_SMN_Sulfurimonas_marina_B2_yeS:0.0169458292)47:0.0119768972,(Thiovulaceae_bacterium_MCW8837188:0.0069602067,WP_152307792_CMP_SMN_n_Sulfurimonas_lithotrophica_GYSZ-1_NO_2of2:0.0000021412)96:0.0212269303)35:0.0090519613,Sulfurimonas_sp_MBA3025805:0.0155220662)57:0.0045731122,(Sulfurimonas_sp_GWF2_37_8_OHD94202:0.0070401273,Sulfurimonas_sp_MDD2905348:0.0000010000)96:0.0168326414)77:0.0136952727)53:0.0070432579,Candidatus_Sulfurimonas_marisnigri_WP_194367141:0.0000026117)92:0.0361220339,((((((((Epsilonproteobacteria_bacterium_MBA1432498:0.0143246043,((Epsilonproteobacteria_bacterium_MBA1438535:0.0144019019,WP_193110408_CMP_SMN_n_Sulfurimonas_paralvinellae_GO25_NO_2of2:0.0000021291)49:0.0000023225,(WP_152183988_CMP_SMN_n_Sulfurimonas_indica_NW8N_NO_2of2:0.0000020677,fig_6666666_717996_peg_1851_1_CMP_SMN_Sulfurimonas_sp_ST-79_YeS:0.0000028237)100:0.0211819007)58:0.0069026690)40:0.0073080712,Sulfurimonas_sp_WP_297434253:0.0364073382)26:0.0070754459,WP_013327424_CMP_SMN_n_Sulfurimonas_autotrophica_OK10_NO_1of3:0.0000021752)63:0.0216095835,((WP_151899823_CMP_SMN_n_Sulfurimonas_hydrogeniphila_NW10_yeS_1of2:0.0000010000,ST-27_1732_CMP_SMN_Sulfurimonas_sp_ST-27_YeS:0.0000010000)49:0.0000010000,NODE_4_length_155647_cov_86_497306_116_CMP_SMN_Sulfurimonas_sp_ST-367_YeS:0.0000010000)99:0.0000027551)35:0.0070492522,(Sulfurimonas_sediminis_WP_193150286:0.0000024635,WP_193150286_CMP_SMN_Sulfurimonas_sediminis_S2-6:0.0000025048)99:0.0000026445)50:0.0212095395,(Sulfurimonas_sp_SWIR-19_WP_226066047:0.0000029166,WP_226066047_CMP_SMN_Sulfurimonas_sp_SWIR-19:0.0000024621)100:0.0000029865)36:0.0185314392,(Sulfurimonas_aquatica_WP_207561244:0.0509910604,Sulfurimonas_sp_WP_297441448:0.0144830365)66:0.0055112810)65:0.0179067731,(((WP_345986528_CMP_SMN_Sulfurimonas_sp_HSL1-2_YeS:0.0000010000,WP_345971230_CMP_SMN_Sulfurimonas_sp_HSL1-6_YeS:0.0000024586)35:0.0000021953,(HSL3-1_989_CMP_SMN_Sulfurimonas_sp_HSL3-1_YeS:0.0000010000,ST-25_1030_CMP_SMN_Sulfurimonas_sp_ST-25_YeS:0.0000010000)40:0.0000022891)100:0.0237124387,WP_345979242_CMP_SMN_Sulfurimonas_sp_HSL3-2_YeS:0.0570875898)58:0.0155221325)72:0.0081293936)60:0.0133760586,WP_345977266_CMP_SMN_Sulfurimonas_sp_HSL3-7_YeS:0.0231623279)96:0.0603724726,WOE71883_CMP_HGM_c_Hydrogenimonas_thermophila:0.0845596367)85:0.0380467504,((((((Epsilonproteobacteria_bacterium_HFQ62529:0.0144307916,Epsilonproteobacteria_bacterium_HHD79785:0.0073148089)83:0.0146554347,((Epsilonproteobacteria_bacterium_ex_Lamellibrachia_satsuma_RRS30105:0.0148543455,(Sulfurovum_lithotrophicum_WP_046551511:0.0000026214,(Sulfurovum_sp_NBC37-1_WP_011980201:0.0068781428,Sulfurovum_sp_WP_294956829:0.0215157629)62:0.0070645773)89:0.0206064349)57:0.0142759095,WP_067332616_CMP_SVC_n_Sulfurovum_riftiae_1812E_YeS_1of3:0.0197202496)44:0.0086771920)57:0.0142985568,Epsilonproteobacteria_bacterium_MBA1421015:0.0000022146)73:0.0289450447,Sulfurovum_sp_NOR56723:0.0362233066)39:0.0176078104,WP_229937633_CMP_SVC_Sulfurovum_sp_HSL1-3_ST1-3_YeS:0.0088675908)46:0.0245090723,((Sulfurovum_indicum_WP_197548138:0.0000010000,(WP_197548138_CMP_SVC_Sulfurovum_indicum_ST-419:0.0000010000,ST-21_1644_CMP_SVC_Sulfurovum_sp_ST-21_YeS:0.0000010000)23:0.0000010000)42:0.0000021475,ST-29_chromosome_1676_CMP_SVC_Sulfurovum_sp_ST-29_YeS:0.0000010000)100:0.0068773325)97:0.0892685554)100:0.1811145309,(Hydrogenivirga_sp_128-5-R1-1_WP_032496861_aquificota:0.0199568880,((Hydrogenothermus_sp_RUM50511_aquificota:0.0000024600,Persephonella_sp_HIQ25143_aquificota:0.0218248170)88:0.0259408160,((Persephonella_atlantica_WP_200674019_aquificota:0.0213744592,Persephonella_sp_MDQ7055864_aquificota:0.0000022043)94:0.0360742623,(Sulfurihydrogenibium_azorense_HEV09268_aquificota:0.0146880696,(Sulfurihydrogenibium_sp_YO3AOP1_WP_012459855_aquificota:0.0072154674,Sulfurihydrogenibium_subterraneum_WP_028950536_aquificota:0.0213398944)80:0.0112522166)67:0.0103969366)79:0.0278205646)80:0.0172150818)94:0.1301977577)100:0.4374078444,((Prosthecochloris_vibrioformis_WP_139625970_FCB:0.3455961224,Spirochaetia_bacterium_MDH5654728_spirochaetes:0.2881460431)86:0.1120389047,Spirochaetaceae_bacterium_MCY4377627_spirochaetes:0.5888319874)83:0.1842264128)100:0.2508494143,Trueperaceae_bacterium_MDZ7705625_DST:0.8760184504)79:0.0815972492)30:0.0209020024,(((((((Alicyclobacillaceae_bacterium_I2511_RIV20921_bacillota:0.1027004673,(Chloroflexota_bacterium_MCL4544449_terrabacteria:0.0539097319,Chloroflexota_bacterium_MCL5947190_terrabacteria:0.0430937845)59:0.0549779274)100:0.3756415402,(((Candidatus_Marinimicrobia_bacterium_MBT4068755_FCB:0.3002234722,Planctomycetota_bacterium_MBC8308957_PVC:0.3951030223)98:0.1631576742,(Nitrospirota_bacterium_HDO25251_nitrospirota:0.3681700783,(Nitrospirota_bacterium_MBI3591937_nitrospirota:0.0000010000,Nitrospirota_bacterium_MBI5203813_nitrospirota:0.0000010000)100:0.2509037881)89:0.1378290818)100:0.3642663014,Nitrospirota_bacterium_HDO23541_nitrospirota:0.5681353242)15:0.0000020431)39:0.0503549961,((((Campylobacter_sputorum_WP_089182070_campylobacterota:0.0000010000,Campylobacter_sputorum_WP_089187864_campylobacterota:0.0000010000)100:0.2117517591,((((Campylobacteraceae_bacterium_NLC27989_campylobacterota:0.1187204524,Sulfurospirillaceae_bacterium_MCK9257871_campylobacterota:0.0986606312)33:0.0418752137,Campylobacterales_bacterium_MBE0497241_campylobacterota:0.1459805504)96:0.0832129067,((Campylobacterota_bacterium_NOX15443_campylobacterota:0.0365943879,Sulfurospirillaceae_bacterium_MDX1809813_campylobacterota:0.0571968082)100:0.1326200263,unclassified_Lebetimonas_WP_024786707_campylobacterota:0.1343285625)76:0.0681968763)47:0.0430128399,(((((Campylobacterota_bacterium_NCB55714_campylobacterota:0.0651854086,((Sulfurospirillum_halorespirans_WP_084010896_campylobacterota:0.0000010000,Sulfurospirillum_multivorans_WP_038533423_campylobacterota:0.0000010000)100:0.0067737315,unclassified_Sulfurospirillum_WP_037960436_campylobacterota:0.0073531401)96:0.0442018118)57:0.0253305448,Sulfurospirillum_sp_MBP9565794_campylobacterota:0.0572985951)85:0.0581883333,(Desulfurispira_natronophila_WP_183729365_chrysiogenota:0.1165702805,(Desulfurispirillum_indicum_WP_013507077_chrysiogenota:0.0000010000,Desulfurispirillum_indicum_WP_226508200_chrysiogenota:0.0071711144)100:0.0582764218)100:0.3339359908)46:0.0267694769,(Wolinella_succinogenes_WP_011138836_campylobacterota:0.0072036158,Wolinella_succinogenes_WP_277641507_campylobacterota:0.0071793847)100:0.1046664326)79:0.1066548709,(Helicobacter_sp_11S03491-1_WP_095274183_campylobacterota:0.0585536569,Helicobacter_sp_13S00482-2_WP_095293604_campylobacterota:0.0574595879)94:0.0778804229)63:0.0486031102)36:0.0357684345)70:0.0629686910,((Hydrogenobaculum_sp_PMP93036_aquificota:0.0000025195,Hydrogenobaculum_sp_Y04AAS1_ACG57602_aquificota:0.0143229129)95:0.0213496467,unclassified_Hydrogenobaculum_WP_015419508_aquificota:0.0000021311)100:0.1646735763)100:0.1858449530,Verrucomicrobiota_bacterium_RME95054_PVC:0.4019460330)64:0.0473078461)59:0.0427876549,((((Aquificaceae_bacterium_MCS6875622_aquificota:0.0000010000,Aquificaceae_bacterium_MDW8066909_aquificota:0.0000010000)100:0.0276253404,(Hydrogenobacter_sp_T-2_WP_323699802_aquificota:0.0080061493,Hydrogenobacter_sp_T-8_WP_173834224_aquificota:0.0222267121)87:0.0360650510)100:0.5861162622,(((Archaeoglobales_archaeon_RLI89316:0.0410638185,WP_013683430_EUA_AGC_n4_Archaeoglobus_veneficus_1of2:0.0902450679)100:0.6311852801,(((Gemmatimonadota_bacterium_MBI2407841_FCB:0.3818709153,Nitrospinota_bacterium_MBF0274539_nitrospinota:0.4555240252)39:0.0662886213,(Nitrospinota_bacterium_MBI4829650_nitrospinota:0.2653463446,(Nitrospinota_bacterium_MDH5476709_nitrospinota:0.0632454168,Nitrospinota_bacterium_MDH5638424_nitrospinota:0.0110144657)99:0.1140360880)98:0.1414951487)44:0.0562383730,((Ignavibacteriota_bacterium_MBI5648202_FCB:0.2776635562,Ignavibacteriota_bacterium_RPI18506_FCB:0.0599739358)64:0.0704087525,Ignavibacteriota_bacterium_MCX6159664_FCB:0.0790072403)100:0.3278612798)78:0.0764694687)66:0.0766408442,(((((Candidatus_Methanoperedenaceae_archaeon_MBE0520980:0.0000010000,Candidatus_Methanoperedens_sp_MDW7727797:0.0074206637)100:0.1218735459,uncultured_archaeon_VVB92478:0.0484250313)79:0.0658348700,Candidatus_Methanoperedens_sp_NJD77705:0.0477907307)100:0.2465004157,((Chloroflexi_bacterium_MBI2288520:0.1107242827,Dehalococcoidales_bacterium_MDP2729474:0.0903284026)89:0.0694830813,Chloroflexi_bacterium_RBG_16_50_9_OGO22061:0.0701118974)99:0.1749491877)50:0.0846430973,((Chloroflexi_bacterium_MBU2008741:0.3239245406,(((((Desulfoarculaceae_bacterium_MBW6519525:0.0749777979,Proteobacteria_bacterium_MBU0673485:0.0995685439)62:0.0152965975,Proteobacteria_bacterium_MBU0484809:0.0713023689)43:0.0212938411,Desulfobulbaceae_bacterium_MCL7489319:0.1292211546)45:0.0272784588,((Desulfobacteraceae_bacterium_MDA8417708:0.0996928318,Desulfobulbaceae_bacterium_MDD5758409:0.1403811916)48:0.0397506071,Desulfobacterales_bacterium_CG2_30_60_27_OIP50893:0.0708839052)64:0.0449037226)30:0.0279385011,(((Desulfobulbus_sp_HEB50211:0.0081873727,g1248_TDB_ISD_MOM_B35_Yes:0.0157089339)96:0.0389958150,Desulfobulbus_sp_HFQ88442:0.0421881679)67:0.0255940592,Desulfobulbus_sp_HEB70576:0.0528736116)97:0.0561300187)100:0.3481755663)73:0.0835170532,(((((Elusimicrobia_bacterium_CG08_land_8_20_14_0_20_59_10_PIU19920_elusimicrobia:0.0591325378,Elusimicrobiales_bacterium_MDD5210047_elusimicrobia:0.1102518691)50:0.0311901935,Elusimicrobiota_bacterium_MDA8130407_elusimicrobia:0.1378170300)40:0.0221937041,(Elusimicrobiota_bacterium_HBL17309_elusimicrobia:0.1307607083,Elusimicrobiota_bacterium_MDO8803736_elusimicrobia:0.0586456754)78:0.0384205834)51:0.0403297558,(Elusimicrobia_bacterium_RIFCSPHIGHO2_02_FULL_61_10_OGS04572_elusimicrobia:0.0833462390,Elusimicrobiota_bacterium_MCX5795529_elusimicrobia:0.1673029243)45:0.0304040320)100:0.2248820517,Nitrospinota_bacterium_RMF88634_nitrospinota:0.3838029142)57:0.0549121666)78:0.0691230841)61:0.0406578808)96:0.2312635853)93:0.1270403439,(Hydrogenivirga_caldilitoris_WP_211322888_aquificota:0.6980690227,Nitrospina_sp_MBT3185230_nitrospinota:0.5074572907)34:0.0326691527)82:0.1522736732)32:0.0226980762,((((((Campylobacter_concisus_WP_103635402_campylobacterota:0.0071063784,(Campylobacter_concisus_WP_103643629_campylobacterota:0.0070474512,(Campylobacter_concisus_WP_149705187_campylobacterota:0.0070740439,Campylobacter_concisus_WP_149723912_campylobacterota:0.0070252609)18:0.0000025608)19:0.0000010000)64:0.0070244016,Campylobacter_concisus_WP_107936651_campylobacterota:0.0000025494)99:0.1032607363,(Campylobacter_sp_MDO5045916_campylobacterota:0.0000027463,((Campylobacter_sp_RM16188_WP_172201580_campylobacterota:0.0069886595,unclassified_Campylobacter_WP_169940815_campylobacterota:0.0000010000)47:0.0000010000,Campylobacter_sp_RM16190_WP_170020144_campylobacterota:0.0140406180)63:0.0070301875)100:0.1212676530)100:0.1754979073,Helicobacter_sp_13S00401-1_WP_095228076_campylobacterota:0.0777047971)100:0.4818474197,Streptomyces_cavourensis_RBL85899_terrabacteria:0.3197221282)97:0.2308071108,((Coriobacteriia_bacterium_MBS5451193_terrabacteria:0.0000026488,Coriobacteriia_bacterium_MBS5478427_terrabacteria:0.0000021841)100:0.6881687676,Nitrospirota_bacterium_RMH34535_nitrospirota:0.3288959077)28:0.0774077174)60:0.0978284570)44:0.1019679300,(((((Aliiroseovarius_sp_HGG05112_pseudomonadota:0.2457258627,Pseudomonadota_bacterium_MCH7880826_pseudomonadota:0.2155366350)45:0.0253156207,(((Alphaproteobacteria_bacterium_MBC8338955_pseudomonadota:0.1343137122,Rhodospirillaceae_bacterium_MAF47339_pseudomonadota:0.1893964206)78:0.0819835260,(Gammaproteobacteria_bacterium_MDZ7736022_pseudomonadota:0.3177312014,Rhodospirillales_bacterium_MDH3594237_pseudomonadota:0.1329682625)59:0.0265499816)83:0.0669265504,(Alphaproteobacteria_bacterium_MBT3305007_pseudomonadota:0.0844719578,((Phaeovulum_sp_WP_322214786_pseudomonadota:0.0567509616,Pseudomonadales_bacterium_MBD3649218_pseudomonadota:0.1861447138)79:0.0569722480,Tropicimonas_sp_IMCC6043_WP_129635892_pseudomonadota:0.0340127643)66:0.0316798206)100:0.1682532121)72:0.0627231260)95:0.1212088474,(Phycisphaerae_bacterium_MBL7218629_PVC:0.3752315493,Planctomycetota_bacterium_MCU0722930_PVC:0.6253469003)61:0.0794700765)38:0.0476362549,((((Armatimonadota_bacterium_NCO40815_terrabacteria:0.6458466232,((Candidatus_Marinimicrobia_bacterium_NQU66456_FCB:0.6797461692,((Nitrospinota_bacterium_MBI5183191_nitrospinota:0.2414750603,(Nitrospirae_bacterium_CG22_combo_CG10-13_8_21_14_all_44_11_PIP71100_nitrospirota:0.0000010000,Nitrospirota_bacterium_NCO84392_nitrospirota:0.0000010000)100:0.1909696740)98:0.2005930013,Planctomycetia_bacterium_NHZ87255_PVC:0.4671615460)63:0.0684231399)49:0.0188844623,Nitrospirota_bacterium_NOX97109_nitrospirota:0.3939760711)94:0.1155559915)89:0.0999803187,Planctomycetota_bacterium_MBW8040668_PVC:0.4791309744)75:0.0461038100,((Candidatus_Brocadiales_bacterium_MBC8550465_PVC:0.4801691161,Desulfosporosinus_metallidurans_WP_075363820_bacillota:0.2743504353)69:0.0777130096,(Nitrospinae_bacterium_AH_259_B05_G02_I21_MDA2916882_nitrospinota:0.0360805711,(Nitrospinota_bacterium_MCH7768709_nitrospinota:0.0005735131,Nitrospinota_bacterium_MCH7923058_nitrospinota:0.0770101109)74:0.0201053956)100:0.4064853298)59:0.0603154429)65:0.0578360699,(Clostridiales_bacterium_PH28_bin88_KKM09599_bacillota:0.4089191068,Planctomycetota_bacterium_MCH7557250_PVC:0.2516226944)77:0.1068647947)43:0.0672235753)24:0.0304572734,((Aquificales_bacterium_NHZ71524_aquificota:0.7782746915,(Bacillus_dafuensis_WP_057776100:0.1912260200,((((((((Desulfitobacterium_hafniense_DP7_EHL08102:0.0000010000,WP_072771007_BCL_DSB_n4_Desulfitobacterium_chlororespirans_3of5:0.0136507571)2:0.0000025817,Desulfitobacterium_hafniense_WP_035213745:0.0000024896)68:0.0068330150,Desulfitobacterium_hafniense_WP_011459138:0.0000023653)39:0.0068114971,Desulfitobacterium_hafniense_WP_018214352:0.0000026421)100:0.0632329496,Desulfitobacterium_sp_PCE1_WP_019849324:0.0006737302)68:0.0104652659,WP_014792432_BCL_DSB_n4_Desulfitobacterium_dehalogenans_3of5:0.0234837129)100:0.1403691201,Firmicutes_bacterium_MBP1760366:0.2360282743)61:0.0717058038,Rubeoparvulum_massiliense_WP_048601302:0.1580101710)74:0.0771221326)100:0.2488109167)53:0.1094933890,((((Desulfitobacteriaceae_bacterium_MDI6879873_bacillota:0.0733977692,((Desulfosporosinus_metallidurans_WP_075363670_bacillota:0.0000010000,(Desulfosporosinus_sp_BRH_c37_KUO72461_bacillota:0.0069534061,(Desulfosporosinus_sp_SRJS8_WP_229248285_bacillota:0.0749637330,Peptococcaceae_bacterium_MDA8441904_bacillota:0.0060976115)79:0.0149582901)31:0.0000027721)63:0.0000026480,Desulfosporosinus_metallidurans_WP_075363811_bacillota:0.0140329443)93:0.0302095841)74:0.0326093871,(((Desulfitobacterium_WP_144678004_bacillota:0.0285111942,Desulfitobacterium_sp_WP_323414944_bacillota:0.0072495415)83:0.0191444358,(Desulfitobacterium_dehalogenans_HHY27375_bacillota:0.0363630104,Desulfitobacterium_hafniense_WP_015943267_bacillota:0.0352479560)77:0.0175882751)98:0.0829512588,((Desulfosporosinus_sp_FKA_WP_088187997_bacillota:0.0000010000,Desulfosporosinus_sp_FKB_WP_088225625_bacillota:0.0068739500)95:0.0164274318,Desulfosporosinus_sp_FKB_WP_088225193_bacillota:0.0114157235)90:0.0387156856)70:0.0277254470)80:0.0343310357,Desulfosporosinus_sp_BRH_c37_KUO72405_bacillota:0.1818028283)99:0.1353300542,(((((((Desulfitobacterium_WP_144677725_bacillota:0.0000010000,Desulfitobacterium_sp_LBE_WP_144677725:0.0000010000)98:0.0068591654,WP_072772276_BCL_DSB_n4_Desulfitobacterium_chlororespirans_2of5:0.0208542105)35:0.0000025345,Desulfitobacterium_hafniense_Y51_BAE86693:0.0000010000)2:0.0000023847,(Desulfitobacterium_hafniense_WP_026183894:0.0000010000,Desulfitobacterium_hafniense_WP_035214445:0.0000010000)40:0.0000010000)24:0.0000025344,Desulfitobacterium_hafniense_WP_015945460_bacillota:0.0068404681)62:0.0068925221,Desulfitobacterium_hafniense_WP_018305369:0.0000028155)95:0.0212172614,(Desulfitobacterium_dehalogenans_HHY28213:0.0069516087,((Desulfitobacterium_dehalogenans_WP_014795819_bacillota:0.0000010000,WP_014795819_BCL_DSB_n4_Desulfitobacterium_dehalogenans_2of5:0.0000010000)94:0.0000021082,Desulfitobacterium_sp_PCE1_WP_019851498_bacillota:0.0069160675)76:0.0000010000)100:0.0210711923)100:0.2599043206)95:0.1488834067)22:0.0506019781)31:0.0423157907)21:0.0238201447,((Bacillota_bacterium_MCL5773276_bacillota:0.1626608370,(Candidatus_Scalindua_rubra_ODS34173_PVC:0.3012563365,(Nitrospinota_bacterium_MBI5182909_nitrospinota:0.1492928985,Nitrospirota_bacterium_MBI2058715_nitrospirota:0.1921049121)69:0.0639198075)68:0.0515782918)99:0.1893455516,(((((Betaproteobacteria_bacterium_CG2_30_59_46_OIP15999:0.0351653411,Glaciimonas_sp_NMM29207:0.0694324048)56:0.0083237417,Sulfuricella_sp_MDD5241826:0.0227491281)58:0.0094003194,(((Nitrosomonadales_bacterium_PWB59783:0.0176603537,(Sulfuricella_sp_MDD5404263:0.0000021387,WP_173064980PMD_SFC_n3_Sulfurimicrobium_lacus_skT11_1of3:0.0219819853)85:0.0118519011)71:0.0215408066,((Thiobacillus_sp_MCD6707809:0.0071903807,Thiobacillus_sp_MDO9387747:0.0071771946)86:0.0145453567,Thiobacillus_sp_WP_312537198:0.0000029791)96:0.0190236947)73:0.0253473155,Thiobacillus_sp_WP_296755195:0.0000020472)71:0.0284528451)88:0.0838056476,Phycisphaerae_bacterium_MCG3181772_PVC:0.2698977740)100:0.1794109358,Elusimicrobiota_bacterium_MBI4655764_elusimicrobia:0.5745823020)65:0.1081198624)73:0.0323169158)72:0.1603145074)35:0.0705294130,((Campylobacteraceae_bacterium_NLK67226_campylobacterota:0.3665954323,(((((((Desulfurella_WP_025392305_campylobacterota:0.0000027399,WP_086032839_CMP_DRL_s_Desulfurella_amilsii_TR1_Yes_1of5:0.0153296573)67:0.0075823337,SDC97696_CMP_DRL_c_Desulfurella_multipotens_1of2:0.0000010000)1:0.0000028477,Desulfurella_multipotens_WP_092129590_campylobacterota:0.0000026744)59:0.0076002556,Desulfurella_sp_WP_291490164_campylobacterota:0.0000028656)85:0.0273171282,Desulfurella_acetivorans_HHS49347_campylobacterota:0.0267993283)96:0.1071744826,((((Desulfurella_acetivorans_WP_025391265:0.0000010000,SDC75231_CMP_DRL_c_Desulfurella_multipotens_2of2:0.0000010000)82:0.0000024972,Desulfurella_multipotens_WP_216818754:0.0000025940)97:0.0077334527,(Desulfurella_multipotens_PMP62753:0.0000027035,Desulfurella_multipotens_WP_272979682:0.0000027107)58:0.0000022508)96:0.0010528058,Desulfurella_sp_WP_291490578:0.0576424363)100:0.2751772152)99:0.1800160494,(Hippea_alviniae_WP_022671258_campylobacterota:0.0685210881,Hippea_jasoniae_WP_035588454_campylobacterota:0.0903486851)96:0.1537277450)36:0.0302530549)86:0.1657188854,Desulfurellaceae_bacterium_MCK4278424_campylobacterota:0.6990687304)98:0.2972565915)26:0.0363119136,((((((((((((Acidobacteria_bacterium_21-70-11_OYV97868_acidobacteriota:0.0339673951,Thermoanaerobaculaceae_bacterium_MDD5563187_acidobacteriota:0.0363715113)100:0.1470985274,(Acidobacteriota_bacterium_MBE3071616_acidobacteriota:0.0084081085,Planctomycetota_bacterium_MBE3100065_PVC:0.0221940897)100:0.2972245427)18:0.0228421109,((Acidobacteriota_bacterium_MBM3748465_acidobacteriota:0.1684534172,Terriglobia_bacterium_MBZ5497240_acidobacteriota:0.2508206644)34:0.0422411204,(Acidobacteriota_bacterium_MCX6635300_acidobacteriota:0.1306658785,Terriglobia_bacterium_MBZ5564937_acidobacteriota:0.1115481109)67:0.0416340347)20:0.0297624212)37:0.0258521519,((Acidobacteriota_bacterium_HHQ47892_acidobacteriota:0.1010423944,Acidobacteriota_bacterium_NOZ95149_acidobacteriota:0.1131707637)100:0.1923758519,(Acidobacteriota_bacterium_MDE3149847_acidobacteriota:0.2226683183,Planctomycetaceae_bacterium_RPJ22883_PVC:0.2545164247)98:0.1860339546)55:0.0111422469)76:0.0459452587,((((Spirochaetes_bacterium_ADurbBinA120_OPZ39050_spirochaetes:0.0000010000,Spirochaetota_bacterium_MDI9424575_spirochaetes:0.0000010000)100:0.0490611268,Spirochaetota_bacterium_MBP7605070_spirochaetes:0.0866121400)100:0.1384602510,Spirochaetota_bacterium_HDP79227_spirochaetes:0.1432368734)82:0.0781843140,((Spirochaetota_bacterium_MBN1531870_spirochaetes:0.3871195780,Spirochaetota_bacterium_TAL35321_spirochaetes:0.3764355382)60:0.0802751469,Spirochaetota_bacterium_MBP6992085_spirochaetes:0.3091144913)96:0.1232870822)92:0.1557374765)17:0.0000028084,(Acidobacteriota_bacterium_MBI4916408_acidobacteriota:0.2645182503,Chloroflexota_bacterium_MBI4199508_terrabacteria:0.2274636110)61:0.0480099232)17:0.0131144520,(((((((Acidobacteriota_bacterium_MBN2241584_acidobacteriota:0.0465535827,Acidobacteriota_bacterium_MBN2318644_acidobacteriota:0.1020613231)100:0.2281334295,Bacteroidota_bacterium_MCL5991095_FCB:0.1378895763)56:0.0516088265,Bacteroidota_bacterium_HDL19557_FCB:0.2017009164)25:0.0443065041,(((Candidatus_Hatepunaea_meridiana_MDP8238848_FCB:0.1806970371,candidate_division_Zixibacteria_bacterium_MBN1213603_FCB:0.1238196605)72:0.0566511003,(candidate_division_Zixibacteria_bacterium_MBD3233731_FCB:0.3190324170,candidate_division_Zixibacteria_bacterium_MDD5427355_FCB:0.0525780414)41:0.0399875941)19:0.0321490510,((FCB_group_bacterium_MCP4569374_FCB:0.1442236567,candidate_division_Zixibacteria_bacterium_MCK4462537_FCB:0.1762049346)79:0.0820252271,candidate_division_Zixibacteria_bacterium_MCD6163768_FCB:0.2081670689)36:0.0202103960)61:0.0912156834)26:0.0000028530,(((((((((((((((((((Actinomycetota_bacterium_MBS3910011_terrabacteria:0.0632118247,Candidatus_Aquicultor_sp_MDP2210649_terrabacteria:0.0089856778)61:0.0144779226,Actinomycetota_bacterium_MDI6815827_terrabacteria:0.0353153684)100:0.1509412725,Bacillota_bacterium_MCL6472238_bacillota:0.0496165970)69:0.0295559359,Candidatus_Aquicultor_secundus_WP_286677636_terrabacteria:0.1314759060)100:0.1247530085,(((((Dissulfurispira_thermophila_WP_203472544_nitrospirota:0.0339912695,Thermodesulfovibrionales_bacterium_MDI6728401_nitrospirota:0.0415805763)98:0.0546224140,(Nitrospiraceae_bacterium_MDA8215560_nitrospirota:0.0000010000,Nitrospirota_bacterium_MCL4537470_nitrospirota:0.0000010000)100:0.0589948482)84:0.0141776443,Nitrospirota_bacterium_MCL4456990_nitrospirota:0.0834102795)98:0.0541042807,Nitrospirota_bacterium_MBI4654933_nitrospirota:0.1881149803)80:0.0419697732,Nitrospirota_bacterium_HEB76239_nitrospirota:0.2247370116)50:0.0196730123)56:0.0255162616,((Nitrospirae_bacterium_RBG_19FT_COMBO_42_15_OGW50289_nitrospirota:0.0000026081,Nitrospirota_bacterium_MBI5181315_nitrospirota:0.0224845295)100:0.0684896013,Nitrospirota_bacterium_MBI3353541_nitrospirota:0.0716589736)98:0.0924846626)48:0.0146794328,(((((((((Bacillota_bacterium_MDP4126091_bacillota:0.0000010000,Bacillota_bacterium_MDP4158527_bacillota:0.0000010000)100:0.0343571910,Desulfosporosinus_sp_I2_WP_045575218_bacillota:0.0876908347)93:0.0345150122,Desulfosporosinus_metallidurans_WP_075365946_bacillota:0.0184068978)89:0.0436905497,((Desulfosporosinus_sp_MDR3540964_bacillota:0.0339660117,Desulfosporosinus_sp_MDR3602690_bacillota:0.0247827666)43:0.0059365798,(Desulfosporosinus_sp_OT_WP_009617918_bacillota:0.0262906731,Desulfosporosinus_sp_Sb-LF_WP_135379981_bacillota:0.0997070296)75:0.0549994867)80:0.0290087242)98:0.0510462959,Desulfosporosinus_sp_BRH_c37_KUO69749_bacillota:0.1110441249)97:0.0597684724,(((Desulfosporosinus_hippei_WP_092334468_bacillota:0.0217054393,Desulfosporosinus_sp_HBV89259_bacillota:0.0834124764)95:0.0424191779,Desulfosporosinus_nitroreducens_WP_252470247_bacillota:0.0162658956)93:0.0491004399,Desulfosporosinus_sp_BICA1-9_WP_034145100_bacillota:0.1165675962)77:0.0472125674)84:0.0504794689,((Desulfosporosinus_sp_BICA1-9_WP_034140055_bacillota:0.0072292784,Desulfosporosinus_sp_BICA1-9_WP_034146114_bacillota:0.0292428260)88:0.0087336527,(Desulfosporosinus_sp_I2_WP_045574590_bacillota:0.0142447497,Desulfosporosinus_sp_I2_WP_045576057_bacillota:0.0000020129)61:0.0127693760)99:0.1203603110)98:0.1202251043,(Candidatus_Nitrobium_versatile_MBZ0155130_nitrospirota:0.1468891717,Nitrospirota_bacterium_MBF0557512_nitrospirota:0.0683219374)100:0.1095701879)66:0.0523406300,Nitrospiraceae_bacterium_MDA8168548_nitrospirota:0.2453877529)25:0.0119974203)43:0.0458965311,((Nitrospiraceae_bacterium_HCC68840_nitrospirota:0.0851532077,Nitrospirota_bacterium_MBI5026464_nitrospirota:0.0472312099)99:0.0712233742,(Nitrospiraceae_bacterium_RJQ50229_nitrospirota:0.1830927322,(Nitrospirae_bacterium_RIFCSPHIGHO2_02_FULL_40_19_OGW72964_nitrospirota:0.0024533174,(Thermodesulfovibrionia_bacterium_MDP3296591_nitrospirota:0.0441008270,Thermodesulfovibrionia_bacterium_MDZ4383124_nitrospirota:0.0145654673)50:0.0121693621)99:0.0560541753)58:0.0221836128)75:0.0316170657)47:0.0468891199,Nitrospira_sp_MBM4140417_nitrospirota:0.1152701701)28:0.0197335052,((Desulfitobacterium_sp_WP_323413545_bacillota:0.0000021861,Desulfitobacterium_sp_WP_323415421_bacillota:0.0000028088)100:0.2577750138,Thermodesulfovibrionales_bacterium_MCX8031092_nitrospirota:0.1798991832)35:0.0415292233)42:0.0094136272,(((Nitrospinota_bacterium_MBU4320455_nitrospinota:0.0000023908,Thermodesulfovibrionales_bacterium_MCG2710200_nitrospirota:0.0221884038)100:0.0747437934,Nitrospirae_bacterium_RBG_13_39_12_OGW37950_nitrospirota:0.1113207190)99:0.1145372870,(((Nitrospirota_bacterium_NWF76074_nitrospirota:0.0494743391,Thermodesulfovibrio_sp_RBG_19FT_COMBO_42_12_OHE59567_nitrospirota:0.0797638890)86:0.0561643761,Thermodesulfovibrionales_bacterium_MDI6889965_nitrospirota:0.1094148324)73:0.0513736296,(Pseudomonadota_bacterium_MBE9580109_pseudomonadota:0.3791127976,(Thermodesulfovibrio_thiophilus_WP_028845282_nitrospirota:0.2615899092,Thermodesulfovibrionales_bacterium_MCX8070105_nitrospirota:0.2373592580)35:0.0443116750)61:0.0350125249)80:0.0369915532)48:0.0191629667)44:0.0110615210,Nitrospirota_bacterium_RMD51922_nitrospirota:0.2426549261)66:0.0409316938,Pseudomonadota_bacterium_HEC98930_pseudomonadota:0.2090214482)81:0.0340146486,((((((Alkalispirochaeta_odontotermitis_KGM43179_spirochaetes:0.1713849827,Pseudomonadota_bacterium_PID40224_pseudomonadota:0.0906447784)84:0.0727363762,Fibrobacteria_bacterium_MBF0430738_FCB:0.2370190886)53:0.0211564618,(((((Bacteroidota_bacterium_MBT7094507_FCB:0.1321049687,((Pseudomonadota_bacterium_MBU0463347_pseudomonadota:0.0675477255,Pseudomonadota_bacterium_MBU1584458_pseudomonadota:0.0457278571)96:0.0363504510,Pseudomonadota_bacterium_MBU1196811_pseudomonadota:0.0479253231)95:0.0953091551)100:0.1670423131,Deltaproteobacteria_bacterium_MBW2099808_myxococcota:0.1659031313)89:0.0301699024,((((((Deltaproteobacteria_bacterium_MBW1728185_myxococcota:0.0308977837,Pseudomonadota_bacterium_MBE9530858_pseudomonadota:0.0792995223)61:0.0067194009,(Deltaproteobacteria_bacterium_MBW2054945_myxococcota:0.0072439569,Deltaproteobacteria_bacterium_MBW2597947_myxococcota:0.0000026376)88:0.0074743617)91:0.0165060893,(Deltaproteobacteria_bacterium_MBW2711896_myxococcota:0.0678789422,Pseudomonadota_bacterium_MBU0986929_pseudomonadota:0.0682331882)98:0.0602143766)79:0.0226840887,((((Deltaproteobacteria_bacterium_MBW1827253_myxococcota:0.0409104523,Pseudomonadota_bacterium_MBU0768042_pseudomonadota:0.0200940799)72:0.0324809368,Deltaproteobacteria_bacterium_MBW2602779_myxococcota:0.0325465888)97:0.0551179101,Deltaproteobacteria_bacterium_MBW2620369_myxococcota:0.0416743700)52:0.0229469316,Deltaproteobacteria_bacterium_RLB85901_myxococcota:0.0339572830)76:0.0136132512)99:0.0718818002,Pseudomonadota_bacterium_MBU3948455_pseudomonadota:0.0736046868)64:0.0335288785,Pseudomonadota_bacterium_MBU1182363_pseudomonadota:0.1225371715)61:0.0188487870)63:0.0225833552,(Deltaproteobacteria_bacterium_MBW1892177_myxococcota:0.1548770997,Pseudomonadota_bacterium_MBU4053009_pseudomonadota:0.1708511838)84:0.0327113783)71:0.0203944151,(((Deltaproteobacteria_bacterium_MBW2632227_myxococcota:0.0703767005,Pseudomonadota_bacterium_MBU4344758_pseudomonadota:0.0974445524)95:0.0579903906,(Deltaproteobacteria_bacterium_MDL1962895_myxococcota:0.0298720042,(Deltaproteobacteria_bacterium_MDL1981838_myxococcota:0.0153427405,(Pseudomonadota_bacterium_MBU3980625_pseudomonadota:0.0296949680,Pseudomonadota_bacterium_MBU4186563_pseudomonadota:0.0524238755)73:0.0258122406)45:0.0000028431)100:0.0509800112)98:0.0497916512,(Deltaproteobacteria_bacterium_MCD6186416_myxococcota:0.0152202343,Deltaproteobacteria_bacterium_MCD6272285_myxococcota:0.0471722449)100:0.0928827821)58:0.0137077743)79:0.0417054757)68:0.0476753581,((Betaproteobacteria_bacterium_MCL1985142_pseudomonadota:0.2461931436,Pseudomonadota_bacterium_MBU1003701_pseudomonadota:0.2753536469)79:0.0833543390,((Marinifilum_sp_JC120_TIH14929_FCB:0.1249005067,Planctomycetota_bacterium_MCP4453930_PVC:0.1729433859)97:0.1073659654,Pseudomonadota_bacterium_MBU1230006_pseudomonadota:0.2259034137)97:0.1709528289)94:0.1260551357)89:0.0791628183,(Clostridia_bacterium_NLW25263_bacillota:0.1396646326,Peptococcaceae_bacterium_BICA1-8_KJS82181_bacillota:0.2599100539)100:0.2104987147)53:0.0449478153,Pseudomonadota_bacterium_MBU0674443_pseudomonadota:0.3921659154)45:0.0378053723)56:0.0643915704,((((Nitrospinae_bacterium_RIFCSPLOWO2_01_FULL_39_10_OGW07017_nitrospinota:0.0072662551,Nitrospinota_bacterium_HBA26576_nitrospinota:0.0145968463)100:0.0229772678,(Nitrospinae_bacterium_RIFCSPLOWO2_02_39_17_OGW05799_nitrospinota:0.0396117449,Nitrospinota_bacterium_MBI3583303_nitrospinota:0.0457176785)52:0.0157887780)87:0.0714731732,(Nitrospinota_bacterium_MBI3600480_nitrospinota:0.0000029308,Nitrospinota_bacterium_MBI3813528_nitrospinota:0.0072525149)100:0.0738357004)97:0.0546367821,Pseudomonadota_bacterium_MBU1233386_pseudomonadota:0.5815675643)29:0.0626854338)49:0.0319498969,(((Candidatus_Lambdaproteobacteria_bacterium_RIFOXYD2_FULL_50_16_OGG94086_pseudomonadota:0.3844654702,(Spirochaetia_bacterium_MDH4200635_spirochaetes:0.1261245096,Spirochaetia_bacterium_MDH4262899_spirochaetes:0.1975533513)100:0.1694544995)87:0.1354114643,(((Planctomycetes_bacterium_RBG_16_64_12_OHB83225_PVC:0.1694794419,Planctomycetota_bacterium_NQT12524_PVC:0.0576084778)100:0.1911557449,Planctomycetota_bacterium_TET37594_PVC:0.2657407776)100:0.2018476800,(Pseudomonadota_bacterium_MBU1276211_pseudomonadota:0.3246506069,Pseudomonadota_bacterium_MBU2552022_pseudomonadota:0.2691631742)76:0.0951718098)76:0.0981904178)37:0.0516223548,((Pseudomonadota_bacterium_MCP4757152_pseudomonadota:0.2229908455,Spirochaetia_bacterium_MDH5656242_spirochaetes:0.3557023755)51:0.0239991638,Rhodospirillaceae_bacterium_MAF94390_pseudomonadota:0.3519059100)77:0.0819056142)41:0.0615030050)82:0.0510536073,(Candidatus_Abyssubacteria_bacterium_SURF_17_RJP67671_PVC:0.1989438038,(Candidatus_Abyssubacteria_bacterium_SURF_5_RJP23226_PVC:0.2573812949,Candidatus_Hydrogenedentes_bacterium_UCD56510_FCB:0.1002428833)61:0.0267584879)97:0.0726103244)88:0.0446791312,candidate_division_Zixibacteria_bacterium_HGW-Zixibacteria-1_PKK84336_FCB:0.3281206492)38:0.0229193847,((Chloroflexi_bacterium_RBG_13_52_14_OGO01130_terrabacteria:0.1512295663,Dehalococcoidia_bacterium_MCK4965365_terrabacteria:0.2088287746)70:0.0476778839,((Dehalococcoidia_bacterium_MCJ7807424_terrabacteria:0.0000022025,Dehalococcoidia_bacterium_MDR9458786_terrabacteria:0.0150936367)98:0.0390630626,Dehalococcoidia_bacterium_NOQ43639_terrabacteria:0.0310491040)100:0.1906498062)91:0.0686051265)56:0.0451419868)42:0.0377850234,(Acidobacteriota_bacterium_MCG6921512_acidobacteriota:0.3631927963,(Candidatus_Omnitrophota_bacterium_MBN2326983_PVC:0.2242620491,Candidatus_Omnitrophota_bacterium_RJP18728_PVC:0.1368993458)46:0.0429574916)63:0.0686050227)33:0.0265610280,(((Acidobacteriota_bacterium_MDH3814846_acidobacteriota:0.1651148581,Thermoanaerobaculales_bacterium_MCU0302967_acidobacteriota:0.1093186297)100:0.1982275075,Lentisphaerota_bacterium_NQT94434_PVC:0.2345357148)38:0.0377751247,Dehalococcoidales_bacterium_MDA8217758_terrabacteria:0.3673739246)36:0.0671800226)54:0.0211615281)58:0.0782631922,Acidobacteriota_bacterium_MCX6617236_acidobacteriota:0.2009959564)100:0.6355835960,((((Candidatus_Babeliales_bacterium_MCK4501237_dependentiae:0.2732517572,(Syntrophales_bacterium_MCK9365165:0.0000010000,Syntrophobacterales_bacterium_MBW6486749:0.0071105828)100:0.2028962765)99:0.3443672112,((((Clostridia_bacterium_NLT93981:0.0546090444,Clostridia_bacterium_NLW23816:0.0435679888)97:0.1343755136,WP_242841746_BCL_DFI_n4_Desulfitibacter_alkalitolerans_2of3:0.0680339879)99:0.2766828357,(((Desulfonatronum_sp_SC1_WP_107739956:0.0076508171,Desulfovibrionales_bacterium_TVR02486:0.0076351693)67:0.0076227710,WP_052812741_TDB_DNT_n_Desulfonatronum_thioautotrophicum_ASO4-1_yES_2of5:0.0480383424)62:0.0075840725,Desulfonatronum_zhilinae_SMP82829:0.0000026081)97:0.2019361817)99:0.5078193479,(Desulfurispira_natronophila_WP_183729776_chrysiogenota:0.1145052684,Desulfurispirillum_indicum_WP_013506772_chrysiogenota:0.1897808811)100:0.5456364411)85:0.1494704558)35:0.0471389877,(Chrysiogenales_bacterium_TFH43680_chrysiogenota:0.6445549369,((((((((((Cupidesulfovibrio_liaohensis_WP_167127120:0.0000010000,Cupidesulfovibrio_sp_SRB-5_WP_015946315:0.0000020591)10:0.0000021556,Desulfovibrio_sp_A2_WP_007526723:0.0000010000)100:0.0229018740,Cupidesulfovibrio_sp_HK-II_WP_116308203:0.0075000199)19:0.0000028056,Desulfovibrio_sp_HCG04968:0.0000022073)69:0.0075055458,(Cupidesulfovibrio_liaohensis_WP_309541071:0.0000027116,Desulfovibrio_sp_MDR3045133:0.0000028865)97:0.0000028737)47:0.0074972655,(Cupidesulfovibrio_oxamicus_WP_196610500:0.0000010000,Cupidesulfovibrio_termitidis_WP_035068299:0.0000010000)99:0.0000026194)96:0.0207464553,Desulfovibrio_WP_010937996:0.0446235346)93:0.0579154576,((((Desulfonatronovibrio_hydrogenovorans_WP_028574200:0.0242257826,Desulfonatronovibrio_magnus_WP_045215086:0.0382661416)98:0.0392355037,Desulfonatronovibrio_sp_MSAO_Bac4_RQD64616:0.0871977943)100:0.1476250889,((((Desulfonatronum_lacustre_WP_028573426:0.0076504893,(Desulfonatronum_sp_SC1_WP_107736043:0.0149741141,WP_031386314_TDB_DNT_n_Desulfonatronum_thiodismutans_MLF1_yES_1of2:0.0076196173)64:0.0075872682)92:0.0328968747,(Desulfovibrionales_bacterium_TVQ97138:0.0000010000,WP_045222933_TDB_DNT_n_Desulfonatronum_thioautotrophicum_ASO4-1_yES_3of5:0.0072904362)100:0.0792159505)99:0.0480756716,WP_092118117_TDB_DNT_n_Desulfonatronum_thiosulfatophilum_ASO4-2_yES_3of3:0.0215828385)98:0.0730511651,Desulfonatronum_sp_HDQ41703:0.0625587360)82:0.0537390788)93:0.1098017412,Oleidesulfovibrio_alaskensis_WP_011368710:0.0825855633)48:0.0427019911)49:0.0471267291,WP_072696918_TDB_DVB_n3_Desulfovibrio_litoralis_STL6_yEs_3of3:0.1506935884)52:0.0815148487,((((Deltaproteobacteria_bacterium_MCD6261808:0.0074494264,Desulfobacteraceae_bacterium_4484_1901_OPX40087:0.0069944955)99:0.0517696044,Deltaproteobacteria_bacterium_RLB16750:0.0800662115)88:0.0431449018,(Deltaproteobacteria_bacterium_RLB19017:0.0911842885,(((Desulfatiglans_anilini_WP_315861778:0.0000010000,WP_028320529_TDB_DGL_n3_Desulfatiglans_anilini_Ani1_yeS_2of3:0.0000010000)100:0.0071124312,uncultured_Desulfatiglans_sp_VBB41896:0.0073027124)99:0.0638995803,(Desulfobacteraceae_bacterium_HDR14629:0.1359343501,((Desulfobacteraceae_bacterium_MBK5100102:0.1577592841,bacterium_NCO59575:0.0145906898)32:0.0150276491,Desulfobacteraceae_bacterium_RJR17562:0.0241289244)43:0.0430501674)56:0.0265732449)46:0.0236768205)78:0.0172980968)99:0.1798561329,(Desulfobacter_hydrogenophilus_WP_111956224:0.0082522499,(Desulfobacter_latus_WP_178366017:0.0305148349,(((Desulfobacter_postgatei_WP_004074239:0.0000010000,(Desulfobacter_sp_WP_287038802:0.0000010000,Desulfobacter_sp_WP_287126168:0.0000010000)27:0.0000010000)96:0.0000023919,(Desulfobacter_postgatei_WP_277004248:0.0074422917,uncultured_Desulfobacter_sp_WP_289020431:0.0000027520)69:0.0074512313)84:0.0158185206,(Desulfobacter_vibrioformis_WP_035240671:0.0223018285,(Desulfobacterales_bacterium_MCG8551716:0.0227210613,WP_020588195_TDB_DBC_n_Desulfobacter_curvatus_AcRM3_yeS_3of3:0.0071656543)64:0.0076583030)65:0.0076499697)35:0.0000028291)60:0.0067803013)100:0.1927723042)93:0.1550048517)87:0.2454049229)100:0.6639761342)61:0.0841908250,((((((((Gammaproteobacteria_bacterium_MBU0594373:0.0154667517,(Sulfurimicrobium_sp_MDO8892487:0.0076010702,Sulfurimicrobium_sp_MDP2964202:0.0069997679)99:0.0293194103)92:0.0112645373,(Nitrosomonadales_bacterium_PWB55258:0.0145401973,Sulfuricella_denitrificans_MBZ0104567:0.0289252611)87:0.0104854242)90:0.0307805455,WP_173067930_SFC_n3_Sulfurimicrobium_lacus_skT11_3of3:0.0747413454)54:0.0120852093,Sulfuricellaceae_bacterium_MDP2828542:0.0488728613)86:0.0388780903,Sulfuricella_sp_MDD5403391:0.0849624122)73:0.0143462871,Sulfuricellaceae_bacterium_MBZ0092459:0.1144912569)97:0.1581682197,Sulfurimicrobium_sp_MDP2785555:0.1023265389)100:0.6131954812,((((Pyrobaculum_aerophilum_WP_011008958:0.0072514970,Pyrobaculum_sp_WP_287069046:0.0232663799)100:0.1077660564,Pyrobaculum_calidifontis_WP_011850176:0.0674545694)99:0.1692157585,Thermoproteus_sp_MBP1449245:0.1206645770)61:0.1049545500,((((Pyrobaculum_sp_WP30_AKT34133:0.0421723203,Thermoproteus_sp_JCHS_4_KUO88074:0.0282183599)77:0.0126818198,Thermoproteus_uzoniensis_WP_013680022:0.0417161785)91:0.0867926135,WP_014126007_CRA_TPT_n4_Thermoproteus_tenax_1of3:0.1461266791)56:0.0382220826,Thermoproteus_sp_AZ2_KJR72950:0.1673598134)75:0.0343092183)100:0.9912442078)69:0.2225248561)38:0.0761290034)50:0.0947742414,(((((Chrysiogenes_arsenatis_WP_027389594_chrysiogenota:0.2620813362,(Desulfurispira_natronophila_WP_183733551_chrysiogenota:0.0937539982,Desulfurispirillum_indicum_WP_013505024_chrysiogenota:0.1025138319)84:0.1033161155)100:0.1748585770,((Nitrospirae_bacterium_MBI5025207:0.0504642003,((Nitrospirae_bacterium_MCL4536444:0.0000024217,Nitrospirae_bacterium_MCL5063090:0.0000023981)100:0.0309437520,(((Proteobacteria_bacterium_MBU1743441:0.0972277775,(Syntrophales_bacterium_MDO8721089:0.0073172888,Syntrophus_sp_GWC2_56_31_OHE23266:0.0492474873)81:0.0212631004)77:0.0328465754,WP_203473636_NSP_DSP_n_Dissulfurispira_thermophila_T55J_YeS:0.0341726012)76:0.0159516747,Thermodesulfovibrionales_bacterium_MDI6727661:0.0448800381)72:0.0193722446)85:0.0268587287)52:0.0000029206,(Nitrospirae_bacterium_MBI5203554:0.0207951108,Thermodesulfovibrionales_bacterium_MDP3111126:0.0000024363)100:0.0764832333)100:0.2088790831)76:0.0606474514,((((((Deltaproteobacteria_bacterium_MBT8333770:0.1085602088,Deltaproteobacteria_bacterium_MBT8334037:0.0691029545)97:0.0854971700,(Desulfobulbaceae_bacterium_BRH_c16a_KJS00426:0.0827321069,Proteobacteria_bacterium_MBU1567572:0.0834809641)67:0.0542625821)31:0.0122304392,Desulfovibrionaceae_bacterium_NOR10902:0.1753511753)52:0.0354607469,Desulfopila_aestuarii_WP_073615858:0.1734973579)29:0.0229048721,((Desulfobulbaceae_bacterium_MCB2215289:0.0069827264,WP_073373269_TDB_DCP_s_Desulfofustis_glycolicus_PerGlyS_Yes_1of8:0.0000010000)93:0.0098521923,Desulfofustis_sp_MBE0583212:0.0044816780)100:0.0744850769)26:0.0264785844,Desulfopila_inferna_WP_205233876:0.1018772816)100:0.2520806277)79:0.1082585501,(Spirochaeta_sp_MCA1755626_spirochaetes:0.0131152714,Spirochaetaceae_bacterium_TVR92050_spirochaetes:0.1102719424)100:0.4384864649)98:0.2314108614,((((Desulfonatronospira_sp_WP_291318700:0.0077900569,Desulfonatronospira_sp_WP_291320285:0.0000024060)87:0.0153679779,WP_008871036_TDB_DNV_n_Desulfonatrospira_thiodismutans_ASO3-1_yES:0.0000022783)87:0.0155735313,Desulfonatronospira_sp_WP_291321527:0.0000024492)100:0.2081772882,((((Desulfonatronum_lacustre_WP_028572650:0.0000024363,Desulfonatronum_zhilinae_SMP44729:0.0000010000)100:0.0000029024,WP_092122691_TDB_DNT_n_Desulfonatronum_thiosulfatophilum_ASO4-2_yES_2of3:0.0693326185)59:0.0074563747,Desulfonatronum_thiodismutans_WP_035272209:0.0075929873)79:0.0366217137,(Desulfonatronum_thioautotrophicum_WP_045221428:0.0469670300,Desulfovibrionales_bacterium_TVR00269:0.0164222706)100:0.1339899136)75:0.0542954350)100:0.5005860722)99:0.2747725920)68:0.0864188936,(((Candidatus_Tectomicrobia_bacterium_MBI3015469:0.3875102375,((Candidatus_Tectomicrobia_bacterium_MBI3016279:0.3863977560,Spirochaetales_bacterium_NLV85482_spirochaetes:0.9157617109)88:0.1414451252,Eggerthellaceae_bacterium_MCI8366732:0.4711238535)49:0.0225648985)47:0.0425419282,((Desulfobacteraceae_bacterium_HHO47485:0.0076692525,Desulfobulbaceae_bacterium_MDW7774012:0.0156834823)89:0.0295188918,(((((Desulfobulbaceae_bacterium_KAB2889908:0.0391810185,Desulfobulbaceae_bacterium_KAB2891106:0.0157703639)95:0.0235927204,(Desulfoprunum_benzoelyticum_WP_183351913:0.0253520601,Desulfoprunum_sp_MDP3481626:0.0151456228)51:0.0016165957)86:0.0288282496,Desulfobulbus_sp_MDD2466610:0.0414166130)63:0.0141591545,(Desulfobulbus_sp_MDD2467862:0.0077238559,Desulfobulbus_sp_MDD2468038:0.0078064006)99:0.0361683222)58:0.0247798391,WP_073373453_TDB_DCP_s_Desulfofustis_glycolicus_PerGlyS_Yes_3of8:0.0848808470)59:0.0212607964)100:0.8323739573)67:0.0797576215,Chloroflexota_bacterium_MBI3362992_terrabacteria:0.5275002949)79:0.0886061569)38:0.0397897185,((((((((Adlercreutzia_mucosicola_WP_028026782:0.0030222535,Adlercreutzia_mucosicola_WP_160345824:0.0109721342)100:0.0495900764,uncultured_Adlercreutzia_sp_WP_295998667:0.0493192291)92:0.0645366218,Eggerthella_sinensis_WP_281654082:0.1364346514)88:0.1622808770,Clostridiales_bacterium_MBE6032667:0.1047988532)99:0.2791371525,(((Bacillota_bacterium_MDP4160300:0.1281132078,uncultured_Bacillus_sp_WP_295971419:0.3088977581)51:0.0357812441,(Sporomusa_ovata_WP_021166821:0.2839408107,WP_014793444_BCL_DSB_n4_Desulfitobacterium_dehalogenans_1of5:0.1136665294)58:0.0267794518)89:0.0789984626,Coriobacteriales_bacterium_MDR1184563:0.3381778923)81:0.0228152786)100:0.4161915481,(Deinococcota_bacterium_NBC95124_DST:0.4616967618,(Nitrospinota_bacterium_MBI4827250_nitrospinota:0.1453316609,Nitrospinota_bacterium_MBI5815496_nitrospinota:0.1548582536)100:0.3353707221)100:0.5198801390)98:0.3071933770,((((Carboxydothermus_hydrogenoformans_WP_011345439:0.0000028817,(Carboxydothermus_islandicus_WP_075864383:0.0292844004,WP_028052253_BCL_TAB_n4_Carboxydothermus_ferrireducens_2of5:0.0000021408)61:0.0069923431)78:0.0000022684,Carboxydothermus_pertinax_WP_075858672:0.0427254715)100:0.3146125710,(((((((Clostridia_bacterium_MBS3971150:0.0087783828,WP_028309746_BCL_DFI_n4_Desulfitibacter_alkalitolerans_1of3:0.0186358250)100:0.1163976264,((Clostridia_bacterium_MBS4026755:0.1997642706,(Desulfuribacillus_alkaliarsenatis_WP_069643330:0.1439765873,Desulfuribacillus_stibiiarsenatis_WP_069702232:0.1139068487)99:0.0966588670)66:0.0425138535,Ga0373196_02_60675_61217_BCL_PCC_J3_Desulfitispora_alkaliphila_1of2:0.2340588873)40:0.0001821475)76:0.0481068542,(Clostridia_bacterium_NLC77976:0.0603140754,Clostridia_bacterium_NLL17510:0.0194638798)100:0.1170528098)45:0.0262715157,Desulfitibacter_sp_BRH_c19_KUO50005:0.1813152008)56:0.0498604997,((Clostridia_bacterium_MDK2822916:0.0482817009,Peptococcaceae_bacterium_BICA1-8_KJS80241:0.1228586371)100:0.1429881120,(Negativicutes_bacterium_MCX7781272:0.1176796498,Sporomusaceae_bacterium_MDR7866465:0.1310622098)100:0.1725409900)77:0.0467899471)100:0.4637631825,(Rubeoparvulum_massiliense_WP_048600334:0.2343653210,Tepidibacillus_fermentans_WP_132770645:0.1679822783)100:0.1877804607)71:0.0523113792,(((((((Deltaproteobacteria_bacterium_MBM4328688:0.1500621936,Desulfomonile_tiedjei_MBI4963393:0.1138478190)100:0.0944972535,Desulfomonile_sp_MCA1960892:0.1009631664)86:0.0477377208,((Desulfomonile_tiedjei_MBI5248915:0.0357494826,WP_014809248_TDB_DML_n_Desulfomonile_tiedjei_DCB-1_yeS:0.1532270154)82:0.0484728417,Desulfomonile_tiedjei_MBI5568661:0.1276350415)70:0.0208721485)100:0.1195215194,Deltaproteobacteria_bacterium_MCX5874443:0.1422873314)74:0.0462330716,(Deltaproteobacteria_bacterium_MCX5861504:0.0866826129,Thermodesulfobacteriota_bacterium_MDQ1238406:0.0832853240)76:0.0486890169)58:0.0458934841,Desulfomonilaceae_bacterium_MDQ7781324:0.1804038485)100:0.4638738130,(Deltaproteobacteria_bacterium_MBM4349879:0.0665770766,Deltaproteobacteria_bacterium_RBG_16_49_23_OGP73328:0.0000026638)100:0.1527853895)95:0.1394490285)88:0.0849005005)69:0.0999993263,(Chloroflexota_bacterium_MDO9065812:0.0323211010,Chloroflexota_bacterium_MDP3046983:0.0137929822)100:0.5344708240)99:0.1956772832)48:0.0788089922,(((((((((Desulfitobacterium_WP_018213351:0.0137497971,WP_072771468_BCL_DSB_n4_Desulfitobacterium_chlororespirans_1of5:0.0210248448)78:0.0210951566,Desulfitobacterium_hafniense_WP_018305186:0.0069155729)44:0.0000022090,Desulfitobacterium_hafniense_WP_011461174:0.0000010000)67:0.0072825646,Desulfitobacterium_dehalogenans_HHY25862:0.0511743006)90:0.0192165747,Desulfitobacterium_sp_NMA68562:0.1106550496)85:0.0434104135,Desulfitobacterium_sp_PCE1_WP_019850041:0.1023683822)47:0.0098516522,Desulfitobacterium_metallireducens_WP_006718720:0.0497059102)99:0.1327389209,Peptococcaceae_bacterium_HHV63693:0.2163589925)75:0.0657060773,Peptococcaceae_bacterium_NLL51477:0.1644344926)100:0.6026395759)66:0.1013478099)74:0.0558632203)41:0.0992491744,((((((((((((((Acidobacteriota_bacterium_GIT68002_acidobacteriota:0.0177910406,Acidobacteriota_bacterium_HIC56316_acidobacteriota:0.0251903899)90:0.0276453913,((Acidobacteriota_bacterium_MCY4658299_acidobacteriota:0.0222002676,(Acidobacteriota_bacterium_MYD85764_acidobacteriota:0.0000010000,Acidobacteriota_bacterium_MYN64023_acidobacteriota:0.0000010000)100:0.0000024921)93:0.0512731359,(Acidobacteriota_bacterium_MXY25913_acidobacteriota:0.0071223656,Acidobacteriota_bacterium_MYD70631_acidobacteriota:0.0000010000)100:0.0326493375)73:0.0272850508)92:0.0658947317,((Gemmatimonadota_bacterium_HIF06681_FCB:0.0486946614,Gemmatimonadota_bacterium_MCH8812931_FCB:0.0691664098)91:0.0327563323,(Gemmatimonadota_bacterium_MCH2459971_FCB:0.0653581435,Gemmatimonadota_bacterium_MSR19774_FCB:0.0829617275)41:0.0163218912)100:0.1457978360)65:0.0339494763,((Acidobacteriota_bacterium_HCQ99512_acidobacteriota:0.0324994990,Vicinamibacterales_bacterium_MDE0829272_acidobacteriota:0.0298883621)95:0.0394974723,((Acidobacteriota_bacterium_MBQ01336_acidobacteriota:0.0000010000,Vicinamibacterales_bacterium_MDP7690590_acidobacteriota:0.0000010000)100:0.0449308487,(Acidobacteriota_bacterium_MCH7746457_acidobacteriota:0.0344243856,Acidobacteriota_bacterium_MDA1184692_acidobacteriota:0.0448350584)58:0.0149879774)67:0.0184182707)99:0.0936477819)52:0.0226068904,((Acidobacteriota_bacterium_HBO90465_acidobacteriota:0.0150667891,Acidobacteriota_bacterium_MBL03892_acidobacteriota:0.0000029288)100:0.0771963259,(((Acidobacteriota_bacterium_HCH37283_acidobacteriota:0.0073720793,Acidobacteriota_bacterium_MBE55909_acidobacteriota:0.0000025701)87:0.0076700368,((Acidobacteriota_bacterium_HIA50026_acidobacteriota:0.0071960744,Acidobacteriota_bacterium_MAM83466_acidobacteriota:0.0415566848)96:0.0246335747,Vicinamibacterales_bacterium_HJO17964_acidobacteriota:0.0000024704)76:0.0070876025)85:0.0323493505,Acidobacteriota_bacterium_MAG69369_acidobacteriota:0.0812080218)83:0.0467592985)99:0.0876721495)100:0.3056507817,(((Acidobacteriota_bacterium_MBI3895558_acidobacteriota:0.0976439877,Acidobacteriota_bacterium_MBV8206691_acidobacteriota:0.1805134340)87:0.1123607746,(Candidatus_Brocadiales_bacterium_MDO8127755_PVC:0.0162581598,Planctomycetes_bacterium_RIFCSPLOWO2_12_FULL_50_35_OHC04002_PVC:0.0306950225)100:0.3998452041)94:0.1551778378,Campylobacter_jejuni_VTQ56504_campylobacterota:0.4593122026)63:0.0605693507)90:0.1429253475,((Aquifex_aeolicus_WP_010880648_aquificota:0.0779722393,(Hydrogenivirga_sp_128-5-R1-1_EDP75143_aquificota:0.0000010000,Hydrogenivirga_sp_128-5-R1-1_WP_032496603_aquificota:0.0000020177)100:0.0862685953)100:0.2223260685,((Hydrogenobacter_hydrogenophilus_WP_096601405_aquificota:0.0258781608,(Hydrogenobacter_thermophilus_WP_012963569_aquificota:0.0000010000,Hydrogenobacter_thermophilus_WP_304091534_aquificota:0.0557983980)74:0.0319754750)73:0.0440073353,(Thermocrinis_albus_WP_012991999_aquificota:0.1483040121,Thermocrinis_ruber_WP_025305731_aquificota:0.0270417879)68:0.0308023408)67:0.0372896984)100:0.3897977707)100:0.3843418831,(((((((Actinomycetota_bacterium_MBF8259223_terrabacteria:0.0175102250,Actinomycetota_bacterium_MBF8260283_terrabacteria:0.0161311682)94:0.0461541799,(Deltaproteobacteria_bacterium_MBI5419946_myxococcota:0.1030770340,((Deltaproteobacteria_bacterium_MBI5905425_myxococcota:0.0174828594,Deltaproteobacteria_bacterium_RJP25860_myxococcota:0.0079069567)100:0.1461385705,Deltaproteobacteria_bacterium_MCL5965624_myxococcota:0.1296926770)49:0.0478585131)25:0.0410614912)29:0.0520519811,Deltaproteobacteria_bacterium_MBK5094264_myxococcota:0.1841375173)75:0.0292012050,(Deltaproteobacteria_bacterium_MBE0607226_myxococcota:0.0397807348,Deltaproteobacteria_bacterium_MDA8178069_myxococcota:0.0792306790)100:0.1289660700)86:0.0493917270,(Deltaproteobacteria_bacterium_MBI2354602_myxococcota:0.0951080857,Deltaproteobacteria_bacterium_MBI5483272_myxococcota:0.0746320229)99:0.1339799987)94:0.0864899665,(Deltaproteobacteria_bacterium_NCO50802_myxococcota:0.2458472640,Deltaproteobacteria_bacterium_NOY13326_myxococcota:0.2845212848)100:0.2333334822)98:0.1285433917,((((((Deltaproteobacteria_bacterium_MBI4793530_myxococcota:0.0000021248,(Deltaproteobacteria_bacterium_MBI5556419_myxococcota:0.0452235305,(Desulfobulbaceae_bacterium_MCL7486705:0.0998087306,Desulfobulbus_sp_RJX18624:0.0747740799)88:0.0428394900)56:0.0150297306)74:0.0427813162,(((Desulfobulbaceae_bacterium_MDW7772151:0.0921521800,Desulfofustis_limnaeus_WP_284152340:0.0995118502)41:0.0160558101,((Desulfofustis_sp_MBE0584160:0.0437901840,Pseudomonadota_bacterium_MBU3945000_pseudomonadota:0.1513489371)43:0.0095634747,WP_073375994_TDB_DCP_s_Desulfofustis_glycolicus_PerGlyS_Yes_6of8:0.0618969264)77:0.0317389518)53:0.0287510371,((Desulfobulbaceae_bacterium_RPH39793:0.1093320335,(((((Nitrospirae_bacterium_GWA2_46_11_OGW22557_nitrospirota:0.0411408875,Nitrospirota_bacterium_MCL5977681_nitrospirota:0.0510703210)88:0.0394411674,(Nitrospirota_bacterium_MBI4687276_nitrospirota:0.2703091664,(Nitrospirota_bacterium_MCL4537923_nitrospirota:0.0613436716,Thermodesulfovibrionales_bacterium_MDI6728870_nitrospirota:0.0786381816)58:0.0180408754)63:0.0363419168)56:0.0355503616,(Nitrospirota_bacterium_MBI3377268_nitrospirota:0.0560988455,Nitrospirota_bacterium_NCO83512_nitrospirota:0.0302934387)98:0.0728853119)44:0.0302543077,(((Nitrospirota_bacterium_HIJ60699_nitrospirota:0.1559265706,Thermodesulfovibrionales_bacterium_MCX8028317_nitrospirota:0.0215634056)100:0.2763880082,Thermodesulfovibrionales_bacterium_MCX7793720_nitrospirota:0.0686307430)81:0.0760300691,Nitrospirota_bacterium_RMG03496_nitrospirota:0.3738981908)53:0.0316788060)94:0.1003599447,Nitrospirota_bacterium_MCL4477254_nitrospirota:0.0673156248)100:0.2434821806)76:0.0228646327,Desulfobulbus_sp_Tol-SR_KGO35236:0.0209016386)64:0.0318922596)10:0.0000021105)37:0.0130539093,(Deltaproteobacteria_bacterium_RPJ12376_myxococcota:0.2699813669,Desulfoprunum_benzoelyticum_WP_183352134:0.0254310286)39:0.0356478305)45:0.0271192413,Desulfoprunum_sp_MDP3478326:0.0417250456)41:0.0192748439,Pseudomonadota_bacterium_MBU1564300_pseudomonadota:0.0787234510)92:0.1560252914,(((Deltaproteobacteria_bacterium_RLB07599_myxococcota:0.1297352514,(Thermodesulfobacterium_geofontis_PMP68634:0.0119336715,Thermodesulfobacterium_geofontis_PMP97024:0.0133571260)95:0.0852784807)98:0.0923200942,((((((Thermodesulfobacterium_commune_HBT04496:0.0000010000,Thermodesulfobacterium_commune_KUK19260:0.0000010000)73:0.0000010000,Thermodesulfobacterium_sp_TA1_WP_150072515:0.0507366597)1:0.0000023359,(Thermodesulfobacterium_commune_WP_038061343:0.0000010000,Thermodesulfobacterium_sp_37_54_KUJ97742:0.0000010000)98:0.0000010000)55:0.0081072372,WP_028841161_TDB_TDB_n4_Thermodesulfobacterium_hveragerdense_1of3:0.0079883047)84:0.0165671572,Thermodesulfobacterium_thermophilum_WP_022855767:0.0081027938)64:0.0079910507,Thermodesulfobacterium_sp_WP_287567869:0.0000023592)100:0.1698639235)96:0.0806759669,(((Thermodesulfovibrio_WP_012545194_nitrospirota:0.0223305807,((((Thermodesulfovibrio_sp_MCS7164448_nitrospirota:0.0000010000,Thermodesulfovibrio_sp_MDW7998983_nitrospirota:0.0000010000)100:0.0000021715,Thermodesulfovibrio_sp_MCX7723711_nitrospirota:0.0585285215)92:0.0210494471,Thermodesulfovibrio_sp_WP_297213854_nitrospirota:0.0564302113)58:0.0150272844,unclassified_Thermodesulfovibrio_WP_068861327_nitrospirota:0.0375008782)72:0.0179415851)64:0.0166468145,(Thermodesulfovibrio_thiophilus_WP_028845121_nitrospirota:0.0081348530,Thermodesulfovibrio_thiophilus_WP_273040040_nitrospirota:0.0000022149)100:0.0517711949)70:0.0133761446,Thermodesulfovibrio_aggregans_WP_059176390_nitrospirota:0.0276843734)95:0.0639114266)100:0.4264718095)99:0.2078845300)98:0.3023751962)39:0.0763946942,Spirochaetales_bacterium_MDA3831928_spirochaetes:1.2902249871)20:0.0249954848,((((Candidatus_Omnitrophota_bacterium_MCK9433101_PVC:0.3174098919,(((Pseudomonadota_bacterium_MDI9527573_pseudomonadota:0.1927050779,Pseudomonadota_bacterium_MDI9542084_pseudomonadota:0.0886746649)98:0.1615968860,Pseudomonadota_bacterium_MDI9556412_pseudomonadota:0.2396640152)89:0.1222569958,Pseudomonadota_bacterium_MDI9569944_pseudomonadota:0.0742123367)94:0.1418408533)69:0.0637424774,((Pseudomonadota_bacterium_MBE9547419_pseudomonadota:0.1233304097,(Pseudomonadota_bacterium_MEA1922771_pseudomonadota:0.0765198310,Pseudomonadota_bacterium_MEA3333514_pseudomonadota:0.0161299261)100:0.5354462972)92:0.1613506027,Pseudomonadota_bacterium_MDI9570110_pseudomonadota:0.1570604423)42:0.0569360303)73:0.1093607591,((Pseudomonadota_bacterium_MBU1149668_pseudomonadota:0.0000029208,(Pseudomonadota_bacterium_MBU2027748_pseudomonadota:0.0079682065,Pseudomonadota_bacterium_MBU2227445_pseudomonadota:0.0079554711)64:0.0079153298)99:0.1054186299,Pseudomonadota_bacterium_MBU1150600_pseudomonadota:0.0309331809)100:0.4253007805)85:0.1530781892,Pseudomonadota_bacterium_MBU1206148_pseudomonadota:0.4260969557)96:0.2055828273)35:0.0343705555,(Acidobacteriota_bacterium_MCI0407710_acidobacteriota:0.8830124608,((((Actinomycetota_bacterium_MDI6689359_terrabacteria:0.0000010000,Actinomycetota_bacterium_MDI6821317_terrabacteria:0.0000010000)100:0.3925197913,Elusimicrobiota_bacterium_HCJ66083_elusimicrobia:0.5953308786)56:0.0854497542,(Bacillota_bacterium_MCL4515462_bacillota:0.5759501261,(((((Bacillota_bacterium_MDH7576328_bacillota:0.1208119681,Bacillota_bacterium_NPV28678_bacillota:0.0300602382)82:0.1197046257,(((Peptococcaceae_bacterium_HBG22314_bacillota:0.0218810870,(Syntrophaceticus_sp_MDD2555923_bacillota:0.0145675773,Syntrophaceticus_sp_MDD4783394_bacillota:0.0000010000)90:0.0319962553)100:0.0838592161,Syntrophomonadaceae_bacterium_HHV35675_bacillota:0.1155296013)87:0.0680834926,Thermacetogenium_sp_MDN5375840_bacillota:0.0922017694)100:0.2585958747)99:0.1871600624,((Syntrophomonadaceae_bacterium_NLG32345_bacillota:0.1918350427,(Syntrophomonas_sp_MDD2510264_bacillota:0.0074214251,Syntrophomonas_wolfei_WP_011640224_bacillota:0.0000024363)100:0.0828291799)79:0.0647064237,Syntrophomonas_zehnderi_WP_046497255_bacillota:0.0780872386)100:0.4298157028)72:0.1098599413,Bacillota_bacterium_NPV26348_bacillota:0.3445185710)97:0.2110678027,(((((Desulfoprunum_sp_MDP3481459:0.1380834140,(Desulfurivibrio_alkaliphilus_HET98551:0.0932669818,(Desulfurivibrio_alkaliphilus_WP_275802083:0.0403851324,WP_013163608_TDB_DBB_s_Desulfurivibrio_alkaliphilus_AHT_2_Yes_2of4:0.0117269447)100:0.0997078289)86:0.0988238954)87:0.0956725636,(Desulfuribacillus_alkaliarsenatis_WP_069643103:0.3435190197,Desulfuribacillus_alkaliarsenatis_WP_069644213:0.1237243846)83:0.0916571131)98:0.2799930775,((Heliorestis_acidaminivorans_WP_151619377_bacillota:0.1880571333,Heliorestis_convoluta_WP_153725585_bacillota:0.1490914076)55:0.0530851687,Heliorestis_convoluta_WP_153724248:0.1576604060)97:0.2472075424)98:0.2920161468,Desulfuribacillus_alkaliarsenatis_WP_069644194:0.5624952798)90:0.1313969063,unclassified_Carboxydocella_WP_079906202_bacillota:0.5449553139)82:0.2249559015)48:0.1023820767)89:0.1145165023)24:0.0277960385,((((((((((Anaerolineae_bacterium_MDH4207705_terrabacteria:0.0911754850,Chloroflexota_bacterium_HEM61870_terrabacteria:0.1251994786)54:0.0259726255,(Anaerolineae_bacterium_NIN65549_terrabacteria:0.1163613530,Chloroflexi_bacterium_B3_Chlor_TKJ29903_terrabacteria:0.1310228822)80:0.0291910715)100:0.3432346534,Ardenticatenaceae_bacterium_MCZ7572781_terrabacteria:0.4241788693)54:0.0903569264,(Anaerolineales_bacterium_UCC88896_terrabacteria:0.2092131784,Chloroflexota_bacterium_RMF38212_terrabacteria:0.0972001669)93:0.1823005716)84:0.1494941261,(((Anaerolineae_bacterium_NIV29914_terrabacteria:0.4615444776,Chloroflexota_bacterium_MCL4489134_terrabacteria:0.4961440951)24:0.0708870417,Anaerolineae_bacterium_NPV09571_terrabacteria:0.5458290291)12:0.0446381964,(Chloroflexota_bacterium_MBI2909795_terrabacteria:0.2069993022,Dehalococcoidia_bacterium_MBC8512084_terrabacteria:0.3992383154)99:0.3519775310)16:0.0430876801)42:0.0564804703,(Chloroflexota_bacterium_MEA3442966_terrabacteria:0.1378487808,Dehalococcoidia_bacterium_MCD6568221_terrabacteria:0.1613472042)100:0.3732413873)88:0.1822285559,(((Campylobacterota_bacterium_NOZ83490_campylobacterota:0.6028989455,(((Oceanithermus_desulfurans_WP_147146048_DST:0.0073961995,(Oceanithermus_profundus_WP_013457725_DST:0.0149201202,(Oceanithermus_sp_WP_287370473_DST:0.0000010000,Oceanithermus_sp_WP_287410041_DST:0.0000010000)99:0.0000010000)64:0.0000029163)98:0.1441307103,Oceanithermus_sp_WP_293170061_DST:0.1371762161)92:0.1449426737,((Thermus_WP_015716906_DST:0.0000024501,Thermus_tenuipuniceus_WP_105317898_DST:0.0366063626)71:0.0109532928,((Thermus_albus_WP_243027406_DST:0.0048384742,Thermus_altitudinis_WP_243029592_DST:0.1016459718)67:0.0190032006,Thermus_caliditerrae_WP_038046285_DST:0.1435257385)62:0.0094574691)100:0.2941419835)100:0.3234776493)95:0.2256342542,Pseudomonadota_bacterium_MBE9569895_pseudomonadota:0.7334576020)84:0.1697950536,Dehalococcoidia_bacterium_CG2_30_46_19_OIP25938_terrabacteria:0.4705023676)62:0.0614279805)91:0.1066720516,(((((Candidatus_Cloacimonadota_bacterium_TES90120_FCB:0.1794275794,Candidatus_Cloacimonadota_bacterium_TET78141_FCB:0.0581874384)75:0.0580252036,Ignavibacteriaceae_bacterium_MCK9426644_FCB:0.2391357906)90:0.2190593464,((((Ignavibacteria_bacterium_GWA2_35_9_OGU29999_FCB:0.1736339540,candidate_division_Zixibacteria_bacterium_MCK4427746_FCB:0.0642600089)57:0.0127771064,candidate_division_Zixibacteria_bacterium_MCJ7578230_FCB:0.0793615608)67:0.0191601309,((candidate_division_Zixibacteria_bacterium_MCK4403919_FCB:0.0354354758,(candidate_division_Zixibacteria_bacterium_NIN00202_FCB:0.0898973476,candidate_division_Zixibacteria_bacterium_UCB52793_FCB:0.1017450834)90:0.0597265799)70:0.0291707151,candidate_division_Zixibacteria_bacterium_SM23_73_3_KPL00728_FCB:0.0732612760)92:0.0400790363)91:0.1423046920,(candidate_division_Zixibacteria_bacterium_MDH4222033_FCB:0.1053312128,candidate_division_Zixibacteria_bacterium_SM23_73_2_KPL02613_FCB:0.0731910971)99:0.1319649041)100:0.3967802830)96:0.2900154295,((Candidatus_Scalindua_rubra_ODS34028_PVC:0.1856773154,(Candidatus_Scalindua_sp_HJO56542_PVC:0.0163830384,Candidatus_Scalindua_sp_MCP4252776_PVC:0.0204997792)100:0.0407157149)100:0.6153326533,Nitrospinaceae_bacterium_MDP6735031_nitrospinota:0.5530379226)88:0.2324847060)86:0.1225900764,((Candidatus_Omnitrophota_bacterium_MCX5707925_PVC:0.1109651576,Candidatus_Omnitrophota_bacterium_MDD5746794_PVC:0.1401951118)100:0.4498682478,(((Spirochaetes_bacterium_RBG_13_51_14_OHD64711_spirochaetes:0.1367782893,Spirochaetes_bacterium_RBG_16_49_21_OHD72165_spirochaetes:0.3472836791)55:0.0311636339,Spirochaetota_bacterium_MBN2079332_spirochaetes:0.1290622559)69:0.0344227072,Spirochaetota_bacterium_MBP7738704_spirochaetes:0.0842252969)100:0.8209965481)79:0.0986286594)79:0.1562811313)57:0.0435525516,((Firmicutes_bacterium_HGW-Firmicutes-8_PKM47283_bacillota:0.3604043078,Thermincola_potens_WP_013119659_bacillota:0.2178751743)99:0.2843712780,(Kiritimatiellia_bacterium_MBN1671933_PVC:0.2906479457,Spirochaetota_bacterium_MCK5094192_spirochaetes:0.3998932867)100:0.2723323909)59:0.1068539886)22:0.0703996089,(((((Bacillota_bacterium_HHU76495_bacillota:0.3438292446,Bacillota_bacterium_NMB41515_bacillota:0.3782161629)51:0.0622859231,Dethiobacter_sp_RJX23699_bacillota:0.3430060930)85:0.1033609153,(Candidatus_Contubernalis_alkalaceticus_WP_241422091_bacillota:0.1791206887,Candidatus_Contubernalis_sp_MDO9573475_bacillota:0.2543743206)97:0.1028952443)97:0.2080764774,Clostridia_bacterium_TDA69896_bacillota:0.6960208818)88:0.1101790357,(Bacillota_bacterium_MBM4235343_bacillota:0.4367941319,(((Bacillota_bacterium_NLA11202_bacillota:0.2447946539,Bacillota_bacterium_NMB34965_bacillota:0.2493857001)80:0.0788431489,Bacillota_bacterium_NMA92878_bacillota:0.2565818087)80:0.0621309071,(Bacillota_bacterium_NLM23537_bacillota:0.0989031534,(Bacillota_bacterium_NLM23808_bacillota:0.0748668775,Spirochaetales_bacterium_NMA23853_spirochaetes:0.5510413331)93:0.0486460747)99:0.1179889543)99:0.1127935953)96:0.1447488064)83:0.1069534923)14:0.0358865198)47:0.0400396948)79:0.0749900081)100:0.6295675607,(((((((((((((((Caldimicrobium_sp_MCC6026023:0.0000010000,Thermodesulfobacterium_sp_MCC6048316:0.0087768759)96:0.0181750028,Caldimicrobium_sp_NAZ29726:0.0083132943)100:0.1252474588,(Caldimicrobium_sp_MCS7149442:0.0960973260,Caldimicrobium_sp_MCS7198911:0.0959004642)95:0.1031910013)72:0.0371711117,(Caldimicrobium_thiodismutans_PMP64469:0.0000024677,WP_068513989_TDB_TDB_s_Caldimicrobium_thiodismutans_TF1_YES_2of2:0.1230317687)81:0.0637239167)90:0.0755453626,Thermodesulfobacteriaceae_bacterium_MDM7202889:0.1418034368)99:0.3264298064,WP_089272570_TDB_DVB_n_Humidesulfovibrio_mexicanus_Lup1_yES:1.2044970819)78:0.0982424672,(((((((Desulfobaculum_xiamenense_NJB67678:0.0000010000,Desulfobaculum_xiamenense_WP_209280130:0.0000010000)100:0.0680272849,Paradesulfovibrio_bizertensis_WP_078684410:0.1328998112)100:0.1630871172,(Desulfovibrio_inopinatus_WP_027183307:0.1675213845,Fundidesulfovibrio_WP_243312043:0.1640683049)59:0.0579001301)42:0.0464873847,((Desulfovibrio_sp_MCA1944056:0.0792924211,Megalodesulfovibrio_gigas_WP_021758782:0.0067970299)100:0.3631576585,(Salidesulfovibrio_onnuriiensis_WP_147822571:0.3137010993,(WP_054650384_TDB_DVB_n_Pseudodesulfovibrio_brasiliensis_LVform1_yeS_3of4:0.0421375361,g410_TDB_DVB_j2_Pseudodesulfovibrio_halophilus_SL8903:0.0874043044)98:0.1229319525)98:0.1390491554)100:0.2110121754)42:0.0520737305,((Desulfonatronum_sp_HDQ39618:0.2247757537,(Desulfonatronum_sp_SC1_WP_107736683:0.0247348131,WP_028572433_TDB_DNT_n_Desulfonatronum_thioautotrophicum_ASO4-1_yES_1of5:0.0391672841)99:0.1657793778)100:0.4212229512,(Desulfonatronum_thiodismutans_WP_031387437:0.0089110403,Desulfonatronum_zhilinae_SMP44084:0.0000021514)100:0.1462328117)93:0.1411868972)69:0.0888231247,((Desulfonatronovibrio_hydrogenovorans_WP_028574006:0.0298501335,Desulfonatronovibrio_magnus_WP_045215971:0.0263218978)81:0.0357397976,Desulfovibrionales_bacterium_MCA1742351:0.0367696986)100:0.2243517034)56:0.1078038067,Desulfovibrio_sp_NMC51087:0.3669991735)95:0.2374453667)92:0.0965194158,(Thermodesulfobium_acidiphilum_WP_108310062:0.0464206293,Thermodesulfobium_narugense_WP_013757083:0.0296017704)100:0.2093963858)83:0.0883182949,((Nitrospiraceae_bacterium_NLI28703:0.0000029080,Nitrospirota_bacterium_KAF0183225:0.0551039481)100:0.0925181526,Thermodesulfovibrio_sp_MBA4371422:0.2995372230)60:0.0730133542)96:0.1014862578,(((Thermodesulfatator_atlanticus_HHI98026:0.0447455551,Thermodesulfobacteria_bacterium_NPA48500:0.0314683068)75:0.0628310566,(((Thermodesulfatator_autotrophicus_WP_068541917:0.0397774378,Thermodesulfatator_indicus_WP_013908225:0.0265055533)100:0.1562730657,WP_022853767_TDB_TDT_n_Thermodesulfatator_atlanticus_AT1325_Yes_2of4:0.0599412220)96:0.1281891031,Thermosulfuriphilus_ammonigenes_WP_166032602:0.4205516221)80:0.1066129468)100:1.0238428150,((Thermodesulfobacterium_WP_038061373:0.1640443972,WP_123929427_BCL_AMF_n_Thermodesulfitimonas_autotrophica_SF97_NO_1of2:0.1934673028)63:0.0464810938,(Thermodesulfovibrio_WP_012545501:0.0000021697,(Thermodesulfovibrio_aggregans_WP_059176821:0.0504013948,((Thermodesulfovibrio_sp_MCS7202838:0.0278753307,Thermodesulfovibrio_sp_WP_297210684:0.0000020880)68:0.0178621784,((Thermodesulfovibrio_sp_MDW7972906:0.0272125050,unclassified_Thermodesulfovibrio_WP_068859715:0.0674939537)57:0.0102853670,(Thermodesulfovibrio_thiophilus_WP_028844576:0.0183362327,Thermodesulfovibrio_thiophilus_WP_273039956:0.0000021888)100:0.0792074640)30:0.0074525209)62:0.0102433661)61:0.0092340646)98:0.0964244893)75:0.0521563442)76:0.0861771015)55:0.0192673522,((Deltaproteobacteria_bacterium_MDD3553905:0.0882136804,(((Desulfobacteraceae_bacterium_MDA8161961:0.0356154484,Dissulfurimicrobium_hydrothermale_WP_237888576:0.0386500303)95:0.0485616868,Thermodesulfobacteria_bacterium_NPA94556:0.1410208811)54:0.0370649049,(Desulfobulbaceae_bacterium_A2_OQX19532:0.1597544175,(Desulfobulbus_sp_HFQ88535:0.0909758466,Desulfolithobacter_dissulfuricans_WP_267928535:0.1386185167)58:0.0542277141)90:0.0688612431)48:0.0085894943)71:0.0763958677,WP_068540344_TDB_TDT_n_Thermodesulfatator_autotrophicus_S606_NO_3of5:0.2084253562)99:0.5861196502)84:0.1555226424,(((Deltaproteobacteria_bacterium_MBW1925042:0.1582615088,Deltaproteobacteria_bacterium_RLB42136:0.1072451083)49:0.0325339681,(Desulfatibacillum_alkenivorans_WP_073477680:0.0106010268,WP_015947290_TDB_DBC_n_Desulfatibacillum_aliphaticivorans_DSM15576:0.0076833866)100:0.3948929196)70:0.0460126670,(((((((((((Desulfobacter_postgatei_WP_004071758:0.0521396838,Desulfobacteraceae_bacterium_MCA1786188:0.0265395379)66:0.0000020548,Desulfobacter_sp_MCW8800526:0.0108075883)90:0.0263533376,WP_111955074_TDB_DBC_n_Desulfobacter_hydrogenophilus_AcRS1_yeS:0.0103185380)77:0.0105539517,(Desulfobacter_vibrioformis_WP_035242639:0.0547213793,WP_020589919_TDB_DBC_n_Desulfobacter_curvatus_AcRM3_yeS_1of3:0.0472404313)85:0.0369962391)100:0.1282546497,Desulfobacterales_bacterium_MCG8636506:0.0000028970)56:0.0446788727,(Desulfobacteraceae_bacterium_MCP3875839:0.0091436727,(Desulfobacterales_bacterium_MBU8849488:0.0325969946,Proteobacteria_bacterium_MBU0465291:0.0618101058)78:0.0251228211)98:0.0861310000)39:0.0172544966,Desulfobacteraceae_bacterium_HCY88069:0.0718452445)59:0.0582654320,Desulfobacter_sp_WDP90945:0.0175127841)100:0.1747394976,((Desulfosarcina_cetonica_VTR70215:0.0309915133,Desulfosarcina_ovata_WP_155313066:0.0389723218)56:0.0098613166,Pseudomonadota_bacterium_PID40113:0.0472049205)75:0.0149097445)89:0.0606229093,(Desulfobacteraceae_bacterium_MCG6905597:0.0071740590,Desulfobacterales_bacterium_MCU0558069:0.0190259845)99:0.0467819382)96:0.0658594921,Desulfococcus_multivorans_WP_020875070:0.0979313255)91:0.0561641447)88:0.1137208833)62:0.1001959210,((((((Desulfallas_sp_Bu1-1_WP_195713356:0.1154702359,Desulfolucanica_intricata_WP_066637881:0.1397572217)90:0.0929155681,((Desulfallas_thermosapovorans_WP_166512344:0.0788781211,Desulfoscipio_gibsoniae_WP_006522396:0.0265961234)100:0.1791812448,Desulfoscipio_geothermicus_WP_092486230:0.1848915265)37:0.0278677268)66:0.0604446898,((Desulforamulus_profundi_WP_099081970:0.1546162639,(Desulfotomaculum_nigrificans_WP_013809954:0.0000025326,WP_003543906_BCL_DMC_n_Desulfotomaculum_nigrificans_DSM574_yeS:0.0000027999)100:0.0701836722)79:0.0642176326,(Desulfotomaculum_sp_BICA1-6_KJS71268:0.0000010000,Peptococcaceae_bacterium_BRH_c8a_KJS12373:0.0000010000)100:0.2686482920)83:0.0669566678)89:0.1525041136,Peptococcaceae_bacterium_BRH_c4a_KJS02089:0.2524042614)54:0.0967296887,Desulfofundulus_thermosubterraneus_WP_072866841:0.1282987577)58:0.1070969786,(Desulfovirgula_thermocuniculi_WP_027717745:0.2759994508,WP_018086588_BCL_DSO_n4_Desulfurispora_thermophila:0.3740122380)63:0.0385789129)60:0.1475594911)100:1.1681655050,((((Campylobacter_blaseri_WP_106869306_campylobacterota:0.2119018637,Campylobacter_sputorum_WP_089183246_campylobacterota:0.0689304399)85:0.1341272126,Campylobacter_geochelonis_WP_075493029_campylobacterota:0.2990938116)100:0.4221001278,(Morganella_morganii_WP_127376736:0.2806000062,Shewanella_halifaxensis_WP_012275536:0.2796672276)48:0.0991357870)91:0.1225936819,((Desulfovibrio_cuneatus_WP_027188822:0.2265603893,(((Desulfovibrio_sp_Fe33_WP_272700916:0.0214891054,Desulfovibrio_sp_Huiquan2017_WP_207260211:0.0932998984)26:0.0071886856,Pseudodesulfovibrio_thermohalotolerans_WP_269941673:0.0000020023)100:0.5309818348,((Desulfovibrio_sp_Fe33_WP_272701469:0.0136282365,Pseudodesulfovibrio_thermohalotolerans_WP_269942789:0.0237193723)100:0.1403572874,Desulfovibrionaceae_bacterium_MBG0789980:0.1347108039)100:0.4120132979)11:0.0950500720)12:0.1182446686,WP_072697524_TDB_DVB_n3_Desulfovibrio_litoralis_STL6_yEs_2of3:0.2856169431)92:0.2877254587)90:0.4275818508)54:0.2206670529,((((Campylobacterales_bacterium_MCX6052670:0.0794109861,(((Epsilonproteobacteria_bacterium_MBA1432670:0.0236131697,(Sulfurimonas_sp_WP_297431942:0.0000010000,Sulfurimonas_sp_WP_297485442:0.0000010000)100:0.0235791295)28:0.0057972785,((WP_152184833_CMP_SMN_n_Sulfurimonas_indica_NW8N_NO_1of2:0.0648667390,bacterium_MBU0720208:0.1401244260)46:0.0166251590,WP_193111555_CMP_SMN_n_Sulfurimonas_paralvinellae_GO25_NO_1of2:0.0322793115)16:0.0092164613)18:0.0158835963,(((((Sulfurimonas_autotrophica_HIP15235:0.0158324057,Sulfurimonas_autotrophica_HIP53974:0.0000025909)82:0.0157965366,Sulfurimonas_sp_WP_297440122:0.0000023387)90:0.0316559105,Sulfurimonas_sediminis_WP_193150217:0.0000010000)0:0.0000022318,Sulfurimonas_sp_SWIR-19_WP_226065961:0.0000010000)18:0.0000020132,(Sulfurimonas_autotrophica_WP_013326538:0.0077621168,WP_151899885_CMP_SMN_n_Sulfurimonas_hydrogeniphila_NW10_yeS_2of2:0.0077200230)37:0.0077674910)61:0.0254180529)91:0.0688219540)46:0.0176985110,((Epsilonproteobacteria_bacterium_HFQ62568:0.0107555326,(Epsilonproteobacteria_bacterium_MBA1421076:0.0088307502,(((Sulfurovum_lithotrophicum_WP_046550782:0.0000010000,Sulfurovum_sp_NBC37-1_WP_012083246:0.0079555083)93:0.0079052958,(((Sulfurovum_riftiae_KYJ87230:0.0000010000,WP_241497455_CMP_SVC_n_Sulfurovum_riftiae_1812E_YeS_2of3:0.0000010000)100:0.0230592028,Sulfurovum_sp_MCF6207338:0.0399649338)70:0.0104594719,(Sulfurovum_sp_WP_294953826:0.0000020109,Sulfurovum_sp_WP_294956313:0.0000010000)100:0.0160973230)89:0.0244789009)93:0.0239780090,Sulfurovum_sp_HIP17910:0.0329366463)94:0.0409691814)78:0.0131859968)100:0.3120338987,((Thiovulaceae_bacterium_MCW8837504:0.0000010000,Thiovulaceae_bacterium_MCW9026460:0.0000010000)100:0.0228029856,WP_152307659_CMP_SMN_n_Sulfurimonas_lithotrophica_GYSZ-1_NO_1of2:0.0609019832)73:0.0282153130)62:0.0202084517)41:0.0161119105,((Sulfurimonas_gotlandica_WP_008339986:0.0375824884,(Sulfurimonas_sp_MCW8954901:0.0000010000,Sulfurimonas_sp_WP_297686006:0.0000010000)100:0.0420786466)44:0.0226007500,Sulfurimonas_sp_PHS58237:0.1016879226)32:0.0000025732)100:1.1952050910,((((((((Desulfobacteraceae_bacterium_MCF8037315:0.0000021009,Desulfosalsimonas_propionicica_WP_181551685:0.0088077116)97:0.0388285364,Desulfohalovibrio_reitneri_WP_029893220:0.1976124465)48:0.0120135701,Desulfohalobiaceae_bacterium_MCF8031383:0.0757868085)65:0.0423394002,((((Desulfovibrio_inopinatus_WP_027182922:0.0796148897,((((Desulfovibrio_sp_Huiquan2017_WP_207260160:0.0179071142,Pseudodesulfovibrio_hydrargyri_WP_071546247:0.0283606280)52:0.0056478479,Pseudodesulfovibrio_mercurii_WP_014323727:0.0112435655)100:0.0724231684,Pseudodesulfovibrio_cashew_WP_158947783:0.0495511074)83:0.0469067077,(Pseudodesulfovibrio_indicus_WP_066800274:0.0084596755,Pseudodesulfovibrio_indicus_WP_316896364:0.0000027377)90:0.0151140713)60:0.0366555648)51:0.0159858083,(Desulfovibrio_sp_MBC16950:0.0085172607,Pseudodesulfovibrio_profundus_WP_097013136:0.0000027994)100:0.0913514377)70:0.0220350858,(WP_026167427_TDB_DVB_n_Pseudodesulfovibrio_oxyclinae_P1B_yES_3of4:0.0364077673,WP_054652104_TDB_DVB_n_Pseudodesulfovibrio_brasiliensis_LVform1_yeS_1of4:0.0180107285)99:0.1075670612)100:0.1964893553,Oceanidesulfovibrio_marinus_WP_144306088:0.0653979452)77:0.0584989553)72:0.0596436925,Desulfohalobium_retbaense_WP_015751663:0.1242316251)64:0.0470299042,Desulfonatronum_thioautotrophicum_WP_045218546:0.0910032197)40:0.0126441010,(Desulfonatronovibrio_hydrogenovorans_WP_028573881:0.0801083309,WP_045212928_TDB_DNV_n_Desulfonatrovibrio_magnus_AHT22-yES_2of4:0.0609531565)94:0.0543556740)63:0.0490957484,Desulfocurvibacter_africanus_WP_027367906:0.2189092943)100:1.1346088100)81:0.2658870662)94:0.4265123868)97:0.6115817396,((((((((((((BO23DRAFT_03019_TDB_DVB_j2_Desulfobaculum_senezii_DSM8436_yES:0.0000010000,Oleidesulfovibrio_alaskensis_WP_027181625:0.0000010000)93:0.0000010000,Oleidesulfovibrio_alaskensis_WP_273192273:0.0000028703)100:0.0000022813,Oleidesulfovibrio_alaskensis_WP_011366770:0.0075250025)100:0.2151574334,(Desulfovibrio_mangrovi_WP_265827770:0.0783928396,(Desulfovibrio_subterraneus_WP_174405330:0.0073781050,Desulfovibrio_subterraneus_WP_269891270:0.0000010000)100:0.0631274214)77:0.0607967037)98:0.2414459111,(((((Desulfovibrionaceae_bacterium_MBG0791035:0.0923285277,(Pseudodesulfovibrio_mercurii_WP_014323227:0.0555899830,Pseudodesulfovibrio_thermohalotolerans_WP_279522046:0.0860775433)96:0.0767614965)50:0.0271462773,((Pseudodesulfovibrio_nedwellii_WP_281760762:0.0000024972,Pseudodesulfovibrio_sp_WP_287411992:0.0000022628)100:0.0555145387,(Pseudodesulfovibrio_sp_JC047_NDV20473:0.0000028362,Pseudodesulfovibrio_sp_JC047_WP_203529619:0.0000022574)100:0.0687363708)80:0.0461967302)36:0.0130620885,Pseudodesulfovibrio_sp_zrk46_WP_168889842:0.1266910191)85:0.0790708148,Pseudodesulfovibrio_sp_MBI9079270:0.1201469743)97:0.1134231666,WP_018126105_TDB_DVB_n_Pseudodesulfovibrio_oxyclinae_P1B_yES_1of4:0.1527244896)78:0.0647828108)23:0.0337132388,(((((((BR09DRAFT_00423_TDB_DVB_j_Humidesulfovibrio_idahonensis_CY1_NO:0.1408493821,Desulfovibrio_sp_MBA4357297:0.0634993031)79:0.0285184993,(Desulfovibrio_sp_MBI5519491:0.0725319379,Humidesulfovibrio_sp_WP_305570789:0.0609652140)91:0.0435610343)56:0.0218002977,Proteobacteria_bacterium_MBU1229214:0.0858169788)70:0.0392070633,Desulfovibrionales_bacterium_GWA2_65_9_OGR35747:0.0516205681)91:0.0447441636,Deltaproteobacteria_bacterium_HGW-Deltaproteobacteria-8_PKN09821:0.0378884068)74:0.0232049721,Proteobacteria_bacterium_MBU1041380:0.0191225540)43:0.0299795778,Humidesulfovibrio_sp_WP_308733826:0.0357652145)96:0.2432037654)58:0.0797623441,(((Desulfovibrio_sp_JC010_WP_163349983:0.0073296272,Maridesulfovibrio_salexigens_WP_012765965:0.0071229267)98:0.0491705175,Desulfovibrio_sp_JC022_WP_163294772:0.0185795304)43:0.0203638751,Maridesulfovibrio_frigidus_WP_031483246:0.1173414402)99:0.1007763401)43:0.0573220431,Desulfovibrionaceae_bacterium_MDQ7831615:0.2355417987)44:0.0705906205,((Desulfocurvibacter_africanus_WP_005989226:0.0000020282,Desulfocurvibacter_africanus_WP_027368065:0.0148154967)41:0.0000024656,Desulfocurvibacter_africanus_WP_014259611:0.0074355124)100:0.2513510211)64:0.0553343934,WP_027176088_TDB_DVB_n_Aminidesulfovibrio_aminophilus_ALA-3_yES:0.1507699775)91:0.2120495800,((Desulfomicrobium_baculatum_DSM_4028_ACU90417:0.0000026396,Desulfomicrobium_baculatum_WP_143890917:0.0000025598)100:0.0106983317,(Desulfomicrobium_sp_MDO9584017:0.0465408212,(((Desulfonatronovibrio_sp_MSAO_Bac4_RQD67056:0.0379573440,WP_052507062_TDB_DNV_n_Desulfonatrovibrio_magnus_AHT22-yES_1of4:0.0310135069)100:0.0792842065,WP_028574663TDB_DNV_n_Desulfonatronovibrio_hydrogenovorans_DSM9292_YES:0.1037131483)100:0.2331516156,((((((Desulfonatronum_lacustre_WP_028571183:0.0000010000,Desulfonatronum_zhilinae_SMP76461:0.0000010000)100:0.0461845746,Desulfonatronum_sp_SC1_WP_107738111:0.0000020202)61:0.0073839957,Desulfonatronum_thiodismutans_WP_051822822:0.0074235786)88:0.0191980861,Desulfovibrionales_bacterium_TVQ95503:0.0194721344)80:0.0180977517,Desulfonatronum_thioautotrophicum_WP_045221370:0.0610728690)95:0.0636135103,WP_092116871_TDB_DNT_n_Desulfonatronum_thiosulfatophilum_ASO4-2_yES_1of3:0.0564780026)89:0.0401510714)30:0.0740007623)24:0.0211975264)83:0.1360459336)100:0.5796652564,(((Calditrichota_bacterium_KAA3598102:0.4144372152,(((Desulfobulbaceae_bacterium_TBV82210:0.2190901679,(Desulfurivibrio_alkaliphilus_WP_275803498:0.0434310870,WP_013162656_TDB_DBB_s_Desulfurivibrio_alkaliphilus_AHT_2_Yes_1of4:0.0965166577)69:0.0580217904)93:0.0985986200,(Desulfuromonadales_bacterium_MBW6508165:0.0113513856,Pelovirga_terrestris_WP_191154319:0.0171027711)100:0.1704900209)85:0.1428719152,(Desulfurispira_natronophila_WP_183728311_chrysiogenota:0.3001918323,Desulfurispirillum_indicum_WP_013507188_chrysiogenota:0.2244155469)100:0.2586924102)90:0.1400078352)25:0.0482094811,(((((Campylobacterales_bacterium_HHB94935:0.0659604553,(Sulfurovum_sp_WP_294957337:0.0070227710,Sulfurovum_sp_WP_295419991:0.0070959445)76:0.0128500648)63:0.0223278485,((((Campylobacterota_bacterium_MDQ1324914:0.0307223861,(((((Epsilonproteobacteria_bacterium_NPA30360:0.0223065667,Hydrogenimonas_cancrithermarum_WP_286335960:0.0454009222)97:0.0497108367,WP_152300213_CMP_SMN_n_Sulfurimonas_xiamenensis_1-1N_NO:0.0560011270)46:0.0152902945,(((Sulfurimonas_sp_MCD4668276:0.0000025026,Sulfurimonas_sp_MCD6173192:0.0288873337)98:0.0346093435,Sulfurimonas_sp_MCD6433935:0.0690745254)67:0.0187616114,Sulfurimonas_sp_WP_295049438:0.0964398109)63:0.0161120152)55:0.0195124044,Sulfurovum_sp_FS06-10_KIM04559:0.0791364895)94:0.0475809775,Sulfurovum_mangrovi_WP_229937167:0.0177751364)68:0.0199863328)85:0.0290895823,Campylobacterota_bacterium_RLA76826:0.0853870267)67:0.0161449685,Nitratifractor_salsuginis_WP_013554688:0.0476297120)61:0.0112045809,((Sulfurimonas_sp_WP_297431458:0.0000021212,Sulfurimonas_sp_WP_297484339:0.0367360165)88:0.0392338501,WP_013326562_CMP_SMN_n_Sulfurimonas_autotrophica_OK10_NO_2of3:0.0322688454)56:0.0197180522)51:0.0073630690)71:0.0531307559,Epsilonproteobacteria_bacterium_MBD3807239:0.0922055165)100:0.6489937188,Seleniivibrio_sp_WP_295225146:0.3559677742)31:0.0668190031,Deferribacter_autotrophicus_WP_149267206:0.3658793792)38:0.1054452981)78:0.1186748485,Desulfuromonadales_bacterium_MBE0599673:0.3127460572)97:0.1643659432)49:0.0673560965)19:0.0865412595,(((((((((Anaerolineae_bacterium_CG2_30_58_95_OIO85224_terrabacteria:0.1784473268,(Chloroflexi_bacterium_RBG_16_54_18_OGO29500_terrabacteria:0.1315861722,Chloroflexota_bacterium_MBP1693872_terrabacteria:0.1273884183)92:0.0528987610)80:0.0664407006,((Anaerolineales_bacterium_MBF8284997_terrabacteria:0.0000010000,Chloroflexi_bacterium_RBG_16_63_12_OGO44612_terrabacteria:0.0000010000)100:0.0885145245,(Chloroflexota_bacterium_MBI4316090_terrabacteria:0.0211542167,Chloroflexota_bacterium_MBI5291667_terrabacteria:0.0002803075)100:0.1925227666)87:0.1101721653)48:0.0281647686,Anaerolineales_bacterium_MCJ7533083_terrabacteria:0.2561606160)91:0.0758158438,(Chloroflexi_bacterium_RBG_16_48_8_OGO18394_terrabacteria:0.2287797527,Chloroflexi_bacterium_RBG_19FT_COMBO_62_14_OGO68053_terrabacteria:0.2287038030)58:0.0533120596)95:0.1517879471,(Chloroflexota_bacterium_MBI3362776_terrabacteria:0.0071842580,Chloroflexota_bacterium_MBI3760518_terrabacteria:0.0072573705)100:0.0847240934)62:0.1098152041,Thermoflexales_bacterium_CAG0935270_terrabacteria:0.3197327138)81:0.1235474893,((Anaerolineae_bacterium_MCC7209297_terrabacteria:0.1355250543,Chloroflexota_bacterium_GIL13209_terrabacteria:0.0761185820)100:0.2418682995,Chloroflexota_bacterium_HEC22119_terrabacteria:0.1371118396)100:0.2582456461)71:0.1208748460,(Anaerolineae_bacterium_HIC90069_terrabacteria:0.0000010000,Anaerolineae_bacterium_HIQ06321_terrabacteria:0.0000010000)100:0.3656784554)96:0.2485842043,((Desulfosporosinus_WP_252471598:0.0086495217,(((((Desulfosporosinus_acididurans_WP_047809484:0.0160072324,Desulfosporosinus_sp_FKB_WP_088226461:0.0371801782)83:0.0231245543,Desulfosporosinus_acidiphilus_WP_014828155:0.0492183946)98:0.0662028772,((Desulfosporosinus_fructosivorans_WP_135545338:0.0648134728,Desulfosporosinus_sp_BRH_c37_KUO71239:0.0736273292)77:0.0370200761,Desulfosporosinus_metallidurans_WP_075363985:0.0028045761)59:0.0240425297)91:0.0569262339,Desulfosporosinus_orientis_WP_014185865_bacillota:0.0874414528)82:0.0423286730,Desulfosporosinus_sp_I2_WP_045575048:0.0070927906)96:0.0613205796)65:0.0106908293,WP_073031875_BCL_DSB_n_Desulfosporosinus_lacus_STP12_NO:0.0104282885)100:0.4326714980)80:0.1320929012)60:0.1463041176)99:0.3476753368,((((((((Acidobacteriota_bacterium_MBI4892741_acidobacteriota:0.1643629963,Bryobacterales_bacterium_MBL0157095_acidobacteriota:0.1444752283)100:0.2212892047,((Acidobacteriota_bacterium_MBK9064347_acidobacteriota:0.1285615764,(Planctomycetaceae_bacterium_CAG0929422_PVC:0.2289951198,Thermoanaerobaculia_bacterium_MBZ0089764_acidobacteriota:0.1821684813)53:0.0522370668)96:0.1286410014,(((Acidobacteriota_bacterium_MCX6543421_acidobacteriota:0.0626259760,Acidobacteriota_bacterium_MCX6551116_acidobacteriota:0.1046022276)99:0.1284610506,Terriglobia_bacterium_MBZ5510875_acidobacteriota:0.3250867190)40:0.0491547876,(Vicinamibacteria_bacterium_MBP6703983_acidobacteriota:0.0087571318,Vicinamibacteria_bacterium_MBP9947709_acidobacteriota:0.0057870070)100:0.1606840583)41:0.0463194014)51:0.0618793175)89:0.0843828740,Acidobacteriota_bacterium_MCL5005620_acidobacteriota:0.2042980511)59:0.0348785579,Acidobacteriota_bacterium_MBS1858783_acidobacteriota:0.3570742939)30:0.0754057117,((Terriglobia_bacterium_MBZ5549025_acidobacteriota:0.1201320803,Terriglobia_bacterium_MBZ5665407_acidobacteriota:0.0801874980)81:0.0543254526,(Terriglobia_bacterium_MBZ5569616_acidobacteriota:0.0141400936,Terriglobia_bacterium_MBZ5627517_acidobacteriota:0.0245525175)100:0.2307455319)100:0.2064164364)29:0.0841887816,Chlorobiota_bacterium_NOX18756_FCB:0.4616690582)99:0.1634920069,Polyangia_bacterium_MDY0001793_myxococcota:0.7524622949)47:0.0851319942,(Myxococcales_bacterium_NMC72549_myxococcota:0.4677975450,(SAR324_cluster_bacterium_HJO46399_sar324:0.0075491109,(((SAR324_cluster_bacterium_MDP6091293_sar324:0.0000022134,(SAR324_cluster_bacterium_MDP6764471_sar324:0.0073952807,SAR324_cluster_bacterium_MDP7502271_sar324:0.0000028044)69:0.0073866185)67:0.0074108241,SAR324_cluster_bacterium_MDP7137379_sar324:0.0000023597)65:0.0073912844,SAR324_cluster_bacterium_MDP7333338_sar324:0.0000028465)43:0.0000028350)99:0.4224976392)68:0.0842377315)80:0.1068192680)100:0.3454812988,WP_022852594_TDB_TDT_n_Thermodesulfatator_atlanticus_AT1325_Yes_1of4:0.1753890708)43:0.0472519557,((((Deltaproteobacteria_bacterium_HDZ91387_myxococcota:0.0000024115,Deltaproteobacteria_bacterium_MBW1966923_myxococcota:0.0000022173)100:0.1309046271,(Desulfobacteraceae_bacterium_MDA8162964:0.0538711765,WP_237888111_TDB_ISD_n_Dissulfurimicrobium_hydrothermale_Sh68_YES:0.0092148445)100:0.1112498570)83:0.0307190275,WP_166032266_TDB_TDB_n_Thermosulfuriphilus_ammonigenes_ST65_YES:0.1210393591)37:0.0233409680,((Deltaproteobacteria_bacterium_PXF58565_myxococcota:0.0262976090,candidate_division_Zixibacteria_bacterium_MCD6249161_FCB:0.0358478931)100:0.2602726326,(Thermodesulfatator_sp_RUM89117:0.1905882166,Thermodesulfobacteria_bacterium_NPA95685:0.1086153097)75:0.0650328705)53:0.0443085060)75:0.0343780439)23:0.0076589303,(((Dissulfuribacter_thermophilus_HFC47029:0.0485888624,((Dissulfurirhabdus_thermomarina_WP_258539285:0.0000020139,WP_163299370_TDB_DRH_n_Dissulfurirhabdus_thermomarina_SH388_Yes:0.0000010000)100:0.0841788603,(((Thermodesulfatator_sp_RUM89017:0.0762808325,WP_168719054_TDB_TDB_n_Thermosulfurimonas_marina_SU872_YES:0.0000028782)97:0.0362124438,(Thermodesulfobacteriaceae_bacterium_HIE32540:0.0189343055,WP_068669175_TDB_TDB_s_Thermosulfurimonas_dismutans_S95_YES:0.0125501136)98:0.0391193480)66:0.0133220542,((Thermosulfurimonas_dismutans_HFC98080:0.0000010000,Thermosulfurimonas_sp_WP_297058301:0.0000010000)100:0.0196216331,WP_221171713_TDB_TDB_n_Thermosulfurimonas_sp_F29_YeS:0.0115861532)95:0.0370167225)100:0.1339152109)46:0.0273874535)69:0.0414621277,WP_067618971_TDB_DIB_s_Dissulfuribacter_thermophilus_S69_YES:0.0578104939)93:0.0829686415,Thermodesulfatator_atlanticus_HHI96267:0.1586354674)48:0.0380289898)96:0.1470420741,Deltaproteobacteria_bacterium_MDD3553513_myxococcota:0.2025103979)93:0.1420882361,(((Desulfobacterales_bacterium_HFQ81560:0.0556097491,g2071_TDB_ISD_M19_Yes:0.0000021532)100:0.2047368761,(((Desulfobulbus_sp_HEB49767:0.0067077784,contig_2_663_TDB_DBB_MOM_B35_Yes_1of2:0.0494443559)99:0.0398730683,Desulfobulbus_sp_HFQ90871:0.0503164951)97:0.0355149832,Desulfobulbus_sp_HEB69477:0.0884469431)92:0.0468146052)94:0.0514431431,Desulfobulbaceae_bacterium_HHL34975:0.0978357788)96:0.0487668886)85:0.0919139332,(((Deltaproteobacteria_bacterium_HIJ79129_myxococcota:0.1391256603,((Pseudomonadota_bacterium_MBU0479542_pseudomonadota:0.0000025014,Pseudomonadota_bacterium_MBU0484818_pseudomonadota:0.0877447165)67:0.0389791265,(Pseudomonadota_bacterium_MBU0674296_pseudomonadota:0.1056438363,Pseudomonadota_bacterium_MBW4057174_pseudomonadota:0.2753374673)14:0.0753931031)16:0.0582923713)13:0.0503061590,(Deltaproteobacteria_bacterium_MCX5864623_myxococcota:0.0155097569,Deltaproteobacteria_bacterium_MCX5876289_myxococcota:0.0156387767)82:0.0000029555)16:0.0212986777,((((Deltaproteobacteria_bacterium_TDB31206_myxococcota:0.0000026096,Pseudomonadota_bacterium_MBU4229921_pseudomonadota:0.0237869629)33:0.0000026989,(Pseudomonadota_bacterium_MBU2538350_pseudomonadota:0.0000021444,Pseudomonadota_bacterium_MBU4118563_pseudomonadota:0.0158491143)80:0.0157996591)65:0.0159318796,Pseudomonadota_bacterium_MBU1406114_pseudomonadota:0.0400817361)68:0.0245644712,WP_307633794_TDB_TVB_Thiovibrio_frasassiensis_RS19-109_YeS:0.0105138543)23:0.0000023489)96:0.1392802249)83:0.0572831033,(((((Deltaproteobacteria_bacterium_MBI4792562_myxococcota:0.0442952514,((Deltaproteobacteria_bacterium_MBW1791752_myxococcota:0.2194545529,((Proteobacteria_bacterium_MBU0965720:0.0000010000,(Proteobacteria_bacterium_MBU4260649:0.0000010000,Pseudomonadota_bacterium_MBU4260649_pseudomonadota:0.0000010000)42:0.0000010000)58:0.0000024351,Pseudomonadota_bacterium_MBU0965720_pseudomonadota:0.0000020867)100:0.0320723245)45:0.0141509347,Desulfobulbaceae_bacterium_MCJ7603206:0.0078071806)39:0.0078357147)32:0.0080123772,Desulfobulbaceae_bacterium_MCB2184558:0.0400955087)52:0.0339695957,Deltaproteobacteria_bacterium_MBI5558797_myxococcota:0.1184846408)54:0.0347596694,Desulfobulbaceae_bacterium_DB1_OKY75267:0.0721828442)96:0.0830372797,((((((Deltaproteobacteria_bacterium_PIE69264_myxococcota:0.1437314545,Desulfogranum_marinum_WP_205220556:0.0609905932)46:0.0268047359,(((((Desulfobulbaceae_bacterium_MBV5317502:0.0413652225,(((Desulfobulbus_rhabdoformis_WP_205225226:0.0388648011,(((Desulfobulbus_sp_MBP7516983:0.0000010000,uncultured_Desulfobulbus_sp_WP_297952410:0.0000010000)100:0.0266786265,Desulfobulbus_sp_MBP7926282:0.0116979880)97:0.0575593547,WP_199263186_TDB_DBB_n_Desulfobulbus_oligotrophicus_Prop6_yEs:0.0759923762)56:0.0277908343)12:0.0089739892,Desulfobulbus_sp_MDD2463287:0.0000021676)34:0.0238714357,(Desulfobulbus_sp_WP_306547399:0.0159018911,WP_015725078_TDB_DBB_s_Desulfobulbus_propionicus_1pr3_DSM_2032_Yes:0.0312743865)42:0.0078141866)55:0.0133460505)83:0.0300618003,Pseudomonadota_bacterium_MCL2341001_pseudomonadota:0.0669896012)31:0.0192255401,(Desulfobulbus_sp_MCL2458583:0.0515180591,(((Desulfobulbus_sp_MDR2550852:0.0000010000,Desulfobulbus_sp_WP_309412955:0.0000010000)64:0.0000022535,Desulfobulbus_sp_WP_310599302:0.0077529198)98:0.0241237571,(Proteobacteria_bacterium_MCL1980974:0.0000010000,Pseudomonadota_bacterium_MCL1980974_pseudomonadota:0.0000010000)100:0.0306634662)53:0.0046513240)66:0.0094348767)44:0.0149833065,WP_028318523_TDB_DBB_n_Desulfobulbus_elongatus_DSM2908_Yes:0.0000029449)90:0.0408495161,Desulfobulbus_sp_MCL2790387:0.0495537776)100:0.1024790419)52:0.0131438033,Desulfogranum_japonicum_WP_028579859:0.0859888699)38:0.0212594784,WP_028582913_TDB_DBB_n_Desulfobulbus_mediterraneus_86FS1:0.0391581649)97:0.0801354094,WP_267928860_TDB_DBB_n_Desulfolithobacter_dissulfuricans_GF1_YeS:0.0558969852)91:0.0553791636,Desulfobulbaceae_bacterium_HHL34771:0.1198772358)68:0.0195352795)72:0.0408351509)100:0.1156466327,(Deltaproteobacteria_bacterium_MCX5871194_myxococcota:0.0459945318,(((Desulfocapsa_sp_MBA3007129:0.0000029397,Pseudomonadota_bacterium_MBU3944951_pseudomonadota:0.0000024238)98:0.0080125895,(Proteobacteria_bacterium_MBU0664318:0.0000010000,Pseudomonadota_bacterium_MBU0664318_pseudomonadota:0.0000010000)99:0.0000020708)90:0.0021149236,Desulfocapsaceae_bacterium_MDD3814681:0.0220991511)83:0.0174683259)53:0.0084219201)73:0.0179147513,((Deltaproteobacteria_bacterium_MBW1636828_myxococcota:0.0503680210,((Desulfobulbaceae_bacterium_MCK5515245:0.0807305715,((((((Desulfobulbaceae_bacterium_MCP3887346:0.0633529989,WP_092221962_TDB_DCP_n_Desulforhopalus_singaporensis_DSM12130_yEs:0.0736982472)92:0.0509017751,Desulfopila_sp_IMCC35008_WP_163336759:0.1060417486)50:0.0273346686,(Desulfobulbaceae_bacterium_MCP4343759:0.0221996228,Desulforhopalus_sp_NOR23165:0.0193572960)65:0.0116897186)42:0.0203820312,(Desulfopila_sp_IMCC35006_WP_136812571:0.0716813793,Desulfoprunum_sp_MDP3480259:0.1327631440)69:0.0147584978)59:0.0097088767,Desulfosediminicola_flagellatus_WP_136808335:0.1142955297)34:0.0189497581,Desulfobulbaceae_bacterium_S3730MH12_OEU56873:0.0546378324)44:0.0198744441)28:0.0113215910,WP_228856812_TDB_DBB_n_Desulfomarina_profundi_KT2_NO:0.0209191807)39:0.0251595809)99:0.0733815440,((((Desulfobacterales_bacterium_HID03696:0.0642372160,((Desulfocapsa_sp_MBL4902689:0.0000010000,Desulfotalea_psychrophila_MBN4071733:0.0000010000)100:0.1023676325,Desulfocapsa_sulfexigens_HIP82531:0.0529688012)75:0.0161440069)91:0.0473912700,WP_015405007_TDB_DCP_s_Desulfocapsa_sulfexigens_SB164P1_DSM_10523_YES:0.0148082173)62:0.0314750254,((Desulfobacterales_bacterium_HID68988:0.0000010000,Desulfocapsa_sulfexigens_HIP38170:0.0000010000)100:0.0843961303,Desulfocapsa_sp_MCF8055115:0.0326087565)32:0.0252603941)66:0.0324970724,((Proteobacteria_bacterium_MBU0942972:0.0000010000,Pseudomonadota_bacterium_MBU0942972_pseudomonadota:0.0000010000)100:0.0152933009,(Proteobacteria_bacterium_MBU1234561:0.0000010000,Pseudomonadota_bacterium_MBU1234561_pseudomonadota:0.0000010000)100:0.0367639203)87:0.0261591322)98:0.0944117991)99:0.0554636370)64:0.0159949004,((Desulfoarculaceae_bacterium_MBW6519802:0.0407400269,(Desulfobulbaceae_bacterium_KAF0188555:0.0078674518,Desulfobulbaceae_bacterium_MBV5305780:0.0000029632)100:0.0643143112)75:0.0100358414,(Desulfocapsaceae_bacterium_MDO9042098:0.0000023660,Desulfocapsaceae_bacterium_MDP3695499:0.0080353342)95:0.0250118157)60:0.0081923651);
