# Supplementary material for: Sulfur disproportionation occurs globally across anoxic habitats and has multiple mechanisms of independent evolutionary origin
Source: ISME J. 2026 Mar 2;20(1):wrag042. doi: 10.1093/ismejo/wrag042 (PMC12998232; doi:10.1093/ismejo/wrag042)
Supplement: Sup_File_4_raw_trees_wrag042 [file sup_file_4_raw_trees_wrag042.zip › SupFile4_raw_trees/SupFile3b_trees/chp1_iqtreeC60SH.tre]

(2514921522_A316_01404_TDB_DCP_j_Desulfocapsa_thiozymogenes_Bra2_YES:0.0114747458,(((((((((((((((((((((((((Acidobacteriota_bacterium_MCG6923324:0.0984081696,Acidobacteriota_bacterium_MCG6925415:0.1115608785)87.8:0.1356538919,(Acidobacteriota_bacterium_MDH3815721:0.2459835317,bacterium_MCP4900444:0.1411714012)99.8:0.5415763381)73.3:0.0590426218,(Acidobacteriota_bacterium_UCF38442:0.8350542966,Fibrobacteria_bacterium_MBF0432834:0.3668570412)77.9:0.1200007832)79.6:0.0766501810,Candidatus_Hydrothermarchaeota_archaeon_RLG58362:0.6887689608)41.3:0.0369540326,Pseudomonadota_bacterium_MBU1182481:0.2672379125)79.1:0.0553502900,Pseudomonadota_bacterium_MCP4604706:0.3939624613)83.9:0.0904708890,((((((Candidatus_Magnetobacterium_casensis_WP_040334979:0.0328062635,Candidatus_Magnetobacterium_casensis_WP_218251216:0.0173861351)98.4:0.1375759148,Nitrospirales_bacterium_LBB_01_QWR76156:0.1058681589)84.8:0.0464156675,Candidatus_Magnetoovum_chiemensis_KJR40906:0.2600597486)0:0.0000028279,(Candidatus_Magnetominusculus_xianensis_WP_085053377:0.1009513985,Nitrospirae_bacterium_MBF0318531:0.0246430634)86.1:0.0386308342)94.9:0.2519301111,((((Nitrospiraceae_bacterium_MDA8214193:0.0236460405,(Thermodesulfovibrionales_bacterium_MDI6729194:0.0362834856,WP_203472008_NSP_DSP_n_Dissulfurispira_thermophila_T55J_YeS:0.1161026483)90.5:0.0375410316)79.2:0.0116198237,Nitrospirae_bacterium_MCL4536174:0.0000022473)0:0.0000023482,Nitrospirae_bacterium_MCL5062822:0.0483330148)90.6:0.1443449257,(Nitrospirae_bacterium_GWA2_46_11_OGW20527:0.0623629171,Nitrospirae_bacterium_MCL4456598:0.0101401972)91.7:0.1261641231)92:0.2243211698)86.2:0.3968686041,Candidatus_Sulfobium_mesophilum_SPP99791:0.4097603376)100:1.3097421421)0:0.0174752900,(((Acidobacteriota_bacterium_MCK5375905:0.0226766845,Candidatus_Sulfomarinibacter_kjeldsenii_MBD3852535:0.0481118623)77.7:0.0596335280,(Candidatus_Sulfomarinibacter_kjeldsenii_MBD3858035:0.0135320080,Candidatus_Sulfomarinibacter_sp_MAG_AM2_MBD3853621:0.0092503249)96:0.1026038822)98.9:0.3107546891,((((((Breoghania_sp_WP_319523682:0.0110669067,Desulfosarcina_widdelii_WP_155306902:0.0000024434)99.8:0.1708084995,Deltaproteobacteria_bacterium_MBW1751569:0.0811311348)35.8:0.0160541295,(Pseudomonadota_bacterium_MBU1055315:0.0429544631,Pseudomonadota_bacterium_MBU3947571:0.0382944439)95.2:0.0933648551)93:0.0963827981,(Pseudomonadota_bacterium_MBU4002805:0.0350728387,Pseudomonadota_bacterium_MBU4318644:0.0000028527)98.8:0.1642276475)77.6:0.0432364040,((Deltaproteobacteria_bacterium_RTZ98803:0.0224097058,Deltaproteobacteria_bacterium_RUA00315:0.0000021675)91.3:0.0804614076,((((Desulfonatronospira_sp_WP_291319544:0.0476829522,WP_008871193_TDB_DNV_n_Desulfonatrospira_thiodismutans_ASO31_yES:0.0000028355)99.8:0.2416274895,((Desulfonatronovibrio_sp_MSAO_Bac4_RQD67066:0.0613864040,WP_045214688_TDB_DNV_n_Desulfonatrovibrio_magnus_AHT22yES:0.1346519784)87.6:0.0969880344,WP_028574671_TDB_DNV_n_Desulfonatronovibrio_hydrogenovorans_DSM9292_YES:0.2093550361)91.5:0.1153225850)69.8:0.0250383900,(Desulfovibrionales_bacterium_TVQ95320:0.0234501933,WP_045218306_TDB_DNT_n_Desulfonatronum_thioautotrophicum_ASO41_yES:0.0000021077)97.1:0.1413649616)90.2:0.1092642853,Desulfovermiculus_sp_MBS3779333:0.2792562906)95.4:0.1601271759)90.9:0.0808798501)75.2:0.0458740232,(Candidatus_Saccharibacteria_bacterium_NIV98587:0.1975006712,bacterium_MDB4442082:0.1459747746)94.2:0.1258931648)78.6:0.0675951220)85.7:0.1527669494)98.3:0.7028661581,((((((Deltaproteobacteria_bacterium_MBW1682757:0.0110036164,Deltaproteobacteria_bacterium_MBW2103895:0.0000010000)91.3:0.0821974521,Deltaproteobacteria_bacterium_MBW1787803:0.0194905336)87.4:0.0624506560,(WP_028321836_TDB_DGL_n3_Desulfatiglans_anilini_Ani1_yeS:0.0000028800,uncultured_Desulfatiglans_sp_WP_296996120:0.0107183314)95.3:0.1317454395)32.9:0.0269915031,(Desulfobacterales_bacterium_MBC8418205:0.0115232849,(Proteobacteria_bacterium_MBU0734647:0.0000025264,Proteobacteria_bacterium_MBU0989632:0.0110224761)79.7:0.0108905096)87.5:0.0592484333)47.3:0.0492548226,Deltaproteobacteria_bacterium_MCF8083396:0.1003924189)76.5:0.0402663538,Desulfobacteraceae_bacterium_MBL7213769:0.0233558501)91.9:0.3208017847)99.2:0.9043218341,((((Deltaproteobacteria_bacterium_HGWDeltaproteobacteria16_PKN50033:0.0103088372,Deltaproteobacteria_bacterium_TDB36511:0.0000022238)39.5:0.0103046167,Deltaproteobacteria_bacterium_MCX5876208:0.0000021572)91.8:0.0313723405,((((Deltaproteobacteria_bacterium_RIFOXYD12_FULL_53_23_OGR03049:0.0102767532,Deltaproteobacteria_bacterium_RIFOXYD12_FULL_55_16_OGQ97926:0.0000021900)90.6:0.0568821366,Deltaproteobacteria_bacterium_RIFOXYD12_FULL_56_24_OGQ87352:0.0193252888)93.9:0.0705818634,Proteobacteria_bacterium_MBU1405337:0.0419499827)29.2:0.0232662790,Proteobacteria_bacterium_MBU4178092:0.0000023591)99.7:0.1029991285)74.4:0.0106256093,WP_307632726_TDB_TVB_Thiovibrio_frasassiensis_RS19-109_YeS:0.0000022892)72.7:0.0763606183)90.7:0.1743379782,(Deltaproteobacteria_bacterium_NOX25604:0.0481894070,(Desulfobacterales_bacterium_HFQ81683:0.0226104798,g1995_TDB_ISD_M19_Yes:0.0181198406)93.1:0.0830021721)79.5:0.0517897480)90.8:0.0966150704,((((((((((Deltaproteobacteria_bacterium_MBT8361600:0.0326087366,(Desulfofustis_limnaeus_WP_284152410:0.0585920347,WP_073376241_TDB_DCP_s_Desulfofustis_glycolicus_PerGlyS_Yes:0.0758291300)96.3:0.0697678393)72.7:0.0176118421,Desulfobulbaceae_bacterium_THB76633:0.1231447217)81.2:0.0270252746,Desulfofustis_sp_MCG6931254:0.0361868009)76.8:0.0185748230,((((((Deltaproteobacteria_bacterium_MBW1636690:0.0468606814,Desulfobulbaceae_bacterium_S5133MH15_OEU48122:0.0412914370)89.6:0.0665647792,WP_228855052_TDB_DBB_n_Desulfomarina_profundi_KT2_NO:0.0655094520)94.5:0.0907238245,(Desulforhopalus_sp_IMCC35007_WP_136870621:0.0376194540,Desulfotalea_sp_PHR29894:0.0853928281)92:0.0460121390)86.5:0.0255126636,WP_092225855_TDB_DCP_n_Desulforhopalus_singaporensis_DSM12130_yEs:0.0000020750)74.7:0.0104148742,((((Desulfobacterales_bacterium_GWB2_56_26_OGR19694:0.0565326463,Desulfobulbaceae_bacterium_BRH_c16a_KJS00095:0.0259411513)85.5:0.0296442354,Desulforhopalus_sp_NOR24317:0.0319790403)0:0.0000029364,(Desulfobulbaceae_bacterium_MCP4337326:0.0168358248,Rhodopseudomonas_palustris_MBB1094461:0.0556511071)88.9:0.0381437034)46.9:0.0106798832,Desulfobulbaceae_bacterium_MCP3891135:0.0533032851)91:0.0330076559)92.1:0.0543448988,Desulfoprunum_benzoelyticum_WP_183349306:0.1179415987)88.8:0.0502169675)70.9:0.0162919976,Desulfobulbaceae_bacterium_MCA1765788:0.1706689411)80.6:0.0251753511,((Desulfobulbaceae_bacterium_MCF6186635:0.0121624792,Desulfobulbaceae_bacterium_NOQ45572:0.0630052995)94.6:0.0778490950,(((Desulfobulbaceae_bacterium_MCK5192843:0.0100637233,(Desulfocapsa_sp_MBL4902125:0.0325713856,((Desulfocapsa_sp_MCF8056091:0.0198724975,(Desulfocapsa_sp_MCK5070333:0.0635189949,WP_015403353_TDB_DCP_s_Desulfocapsa_sulfexigens_SB164P1_DSM_10523_YES:0.0000021815)67.2:0.0101567244)87.2:0.0204243172,Desulfocapsa_sulfexigens_HIP83176:0.0098259673)71.4:0.0087849568)100:0.1841274141)67.5:0.0310175122,Desulfovibrionaceae_bacterium_NOR11091:0.0221477670)93.6:0.0631973051,Desulfobulbus_sp_RUM34693:0.0785894617)74.1:0.0497137280)98.6:0.1328492061)80.7:0.0241047127,Desulfofustis_sp_PBSRB1_MBL0381635:0.0902216774)74.1:0.0159691754,Desulfofustis_sp_MBT8329215:0.1342528525)98.5:0.1985141937,(((Desulfobulbaceae_bacterium_TBV79874:0.1567220462,Desulfurivibrio_alkaliphilus_HET97785:0.1413712419)84.6:0.0678492878,(Desulfurivibrio_alkaliphilus_WP_013164584:0.0870645032,WP_275805283_TDB_DBB_s_Desulfurivibrio_alkaliphilus_AHT_2_Yes:0.0752336323)96.9:0.1403567570)79.4:0.0521992121,(Desulfocapsa_sp_MBA3006903:0.0585018867,(Proteobacteria_bacterium_MBU0943752:0.0040976824,Proteobacteria_bacterium_MBU0961628:0.0515913230)87.4:0.0590460763)99.4:0.2605677504)80.4:0.0701412124)92.1:0.1271122036,(Desulfobulbaceae_bacterium_MDH3360076:0.0903505381,Desulfobulbaceae_bacterium_MDH5298975:0.1240511685)97.9:0.1840946393)88.4:0.1081764931)73.8:0.0294051363,(((Deltaproteobacteria_bacterium_MBI4793581:0.0135939090,((Deltaproteobacteria_bacterium_MBI5557603:0.0246887849,Desulfurivibrio_sp_RJX33788:0.0273125434)88.3:0.0315584215,Proteobacteria_bacterium_MBU4262008:0.0323100210)60.2:0.0183546603)86.5:0.0608735565,(Desulfobulbaceae_bacterium_MDH3348825:0.0333710951,Desulfobulbaceae_bacterium_MDH4316946:0.0883953998)85.7:0.0725559163)97.7:0.1532810562,((Desulfobulbus_sp_HEB49753:0.0103915142,Desulfobulbus_sp_HFQ89757:0.0000023813)72.1:0.0106675593,g2906_TDB_ISD_MOM_B35_Yes:0.0000021574)96.4:0.1465628700)70.2:0.0217867439)99.8:0.5104220624,((((((((((Caldimicrobium_sp_MCS7199289:0.0164121921,Caldimicrobium_sp_MCS7200493:0.0207146774)87.5:0.0475200255,Thermodesulfobacteria_bacterium_MCR5853572:0.2104872859)64:0.0097678815,(Thermodesulfobacterium_sp_MCC6048713:0.0204603865,Thermodesulfobacterium_sp_MCI4455063:0.0232404327)75.9:0.0112842423)77.7:0.0229943257,(Caldimicrobium_thiodismutans_PMP62937:0.0661299302,WP_068515357_TDB_TDB_s_Caldimicrobium_thiodismutans_TF1_YES:0.0656630309)0:0.0000028845)89.5:0.1260820940,Thermodesulfobacteriaceae_bacterium_MCS7278669:0.1208056454)100:0.6123821749,Thermosulfurimonas_sp_WP_297057107:0.0000020308)78:0.0506531233,WP_168719492_TDB_TDB_n_Thermosulfurimonas_marina_SU872_YES:0.0375081302)85.5:0.0283258344,((((Thermodesulfatator_atlanticus_HHI97252:0.0360931413,Thermodesulfobacteria_bacterium_NPA48623:0.0316276996)89.6:0.0401296392,WP_022852791_TDB_TDT_n_Thermodesulfatator_atlanticus_AT1325_Yes:0.0442073611)74.3:0.0281416463,((Thermodesulfatator_indicus_WP_013907248:0.0000010000,WP_013907248_TDB_TDT_Thermodesulfatator_indicus_DSM_15286_NO:0.0000010000)87:0.0386249176,WP_068542679_TDB_TDT_n_Thermodesulfatator_autotrophicus_S606_NO:0.0243551962)97.2:0.0797855436)95.1:0.0655006416,(Thermodesulfatator_sp_RUM88941:0.0634755739,WP_068669732_TDB_TDB_s_Thermosulfurimonas_dismutans_S95_YES:0.0337945735)96.9:0.0768421642)73:0.0124755387)73.5:0.0104055516,WP_221172065_TDB_TDB_n_Thermosulfurimonas_sp_F29_YeS:0.0000021111)92.9:0.0635700430,WP_166032672_TDB_TDB_n_Thermosulfuriphilus_ammonigenes_ST65_YES:0.0825016876)93.2:0.2021926478)97.1:0.2935938126,Deltaproteobacteria_bacterium_MDD3553896:0.1058234226)57.9:0.0321880022,((Desulfobacteraceae_bacterium_MDA8162011:0.0163929879,WP_237889156_TDB_ISD_n_Dissulfurimicrobium_hydrothermale_Sh68_YES:0.0426876980)77:0.0212489554,((Desulfobulbaceae_bacterium_MCD6387958:0.3650603932,(Thermodesulfatator_sp_RUM89027:0.1303852177,Thermodesulfobacteria_bacterium_NPA94622:0.1565767890)91.6:0.0755661179)0:0.0000029125,WP_163297536_TDB_DRH_n_Dissulfurirhabdus_thermomarina_SH388_Yes:0.1378978180)79.7:0.0264623220)67.8:0.0382634334)98:0.1298769514,Thermodesulfobacteriaceae_bacterium_HID97703:0.0377706128)91.5:0.0795067151,WP_067615222_TDB_DIB_s_Dissulfuribacter_thermophilus_S69_YES:0.0000029640)100:0.3609744749,WP_199263913_TDB_DBB_n_Desulfobulbus_oligotrophicus_Prop6_yEs:0.0000026026)91.3:0.0325517370,Proteobacteria_bacterium_MCL2340188:0.0108565022)73.9:0.0104675008,WP_028317507_TDB_DBB_n_Desulfobulbus_elongatus_DSM2908_Yes:0.0000025036)78.8:0.0107714524,((((((((Candidatus_Electrothrix_sp_AR1_MCI5137082:0.0000027343,(Candidatus_Electrothrix_sp_AR5_MCI5124691:0.0000020266,(Candidatus_Electrothrix_sp_GM3_4_MCI5166710:0.0324258373,((Deltaproteobacteria_bacterium_MBW1749275:0.0223099900,Deltaproteobacteria_bacterium_MBW2328085:0.0000020205)82.1:0.0226951922,(Desulfobulbaceae_bacterium_HHD56498:0.0236596576,Desulfobulbaceae_bacterium_HHL35295:0.0089664873)89.7:0.0352355694)95.4:0.0475940773)0:0.0000026174)83.8:0.0112304204)91.8:0.0218564638,Candidatus_Electrothrix_sp_ATG2_MCI5210513:0.0000023969)83.9:0.0113894747,Candidatus_Electrothrix_sp_ATG1_MCI5140385:0.0000028306)0:0.0000028633,Candidatus_Electrothrix_sp_AUS4_MCI5120516:0.0333804203)84:0.0266024077,((Desulfobulbus_sp_F1_MCW5199632:0.0000022518,TAA74818_TDB_DBB_n_Ca_Electronema_sp_GS:0.0219618755)94.9:0.0593502191,Desulfobulbus_sp_F3_MCW5198581:0.0000021568)99.5:0.1281857086)46.5:0.0246030249,(Desulfobulbus_propionicus_PIE56186:0.0585676575,WP_267927416_TDB_DBB_n_Desulfolithobacter_dissulfuricans_GF1_YeS:0.1311442030)74:0.0184858722)93.1:0.0553186177,(Desulfobulbaceae_bacterium_MBV5317907:0.0224267758,((Desulfobulbus_alkaliphilus_WP_205242062:0.0577784603,Desulfogranum_japonicum_WP_028580096:0.0609363769)78.4:0.0244206278,(Desulfobulbus_propionicus_PIE58023:0.0656862511,WP_028585772_TDB_DBB_n_Desulfobulbus_mediterraneus_86FS1:0.0492433950)47:0.0237537438)76.6:0.0176889099)73.6:0.0106346148)90.9:0.0356013355,Desulfobulbus_sp_MCL2789530:0.0218081352)84.4:0.0212558497)76.9:0.0106277014,(Desulfobulbus_sp_MCL2457239:0.0106224815,Desulfobulbus_sp_WP_309413374:0.0000023912)0:0.0000021451)77:0.0109563708,uncultured_Desulfobulbus_sp_WP_297953089:0.0102537194)88.4:0.0218767334,((Desulfobulbus_sp_MBP8815168:0.0436159180,Desulfobulbus_sp_WP_306546681:0.0000023149)92.4:0.0214203144,WP_015725938_TDB_DBB_s_Desulfobulbus_propionicus_1pr3_DSM_2032_Yes:0.0000022814)0:0.0000027425)99.9:0.1098931443,((((Deltaproteobacteria_bacterium_MCX5869031:0.0206381314,(Desulfocapsaceae_bacterium_MDD3815023:0.0000010000,Proteobacteria_bacterium_MBU0665722:0.0000010000)87.4:0.0213841555)78.6:0.0105273809,((((Desulfoarculaceae_bacterium_MBW6520977:0.0716796085,uncultured_bacterium_EKD89883:0.0363012801)47.3:0.0108760310,Desulfocapsaceae_bacterium_MDO9042700:0.0437465971)86.5:0.0241380138,Desulfocapsa_sp_MBA3008235:0.0220354648)79.7:0.0217236660,Desulfobulbaceae_bacterium_MBC8207732:0.1059931274)0:0.0000020930)81.4:0.0104156720,Desulfobulbaceae_bacterium_MBV5305110:0.0107261237)0:0.0000022029,Desulfobulbaceae_bacterium_KAF0187735:0.0209070021)76.7:0.0095528847);
