# Supplementary material for: Sulfur disproportionation occurs globally across anoxic habitats and has multiple mechanisms of independent evolutionary origin
Source: ISME J. 2026 Mar 2;20(1):wrag042. doi: 10.1093/ismejo/wrag042 (PMC12998232; doi:10.1093/ismejo/wrag042)
Supplement: Sup_File_4_raw_trees_wrag042 [file sup_file_4_raw_trees_wrag042.zip › SupFile4_raw_trees/SupFile3b_trees/molya_iqtreeC60.tre]

(AAN57036_sulfur_reductase_molybdoperterin-binding_subunit_PhsA_Shewanella_oneidensis_MR-1_phsa:0.3276610899,(XCS57833_thiosulfate_reductase_PhsA_Salmonella_enterica_subsp_enterica_serovar_Typhimurium_phsa:0.0679144500,BFY48485_thiosulfate_reductase_PhsA_Edwardsiella_piscicida_phsa:0.1831741760)100:0.5144760473,(((((((((((((WP_166032601_Thermosulfuriphilus_ammonigenes_phsacandidate:0.0000025035,202508_WP_166032601_1_molybdopterin-containing_oxidoreductase_family_protein_Thermosulfuriphilus_ammonigenes:0.0000025603)100:0.1639711506,(WP_022853768_TDB_TDT_n_Thermodesulfatator_atlanticus_AT1325_Yes_2of3:0.0850955654,(WP_068541916_TDB_TDT_n_Thermodesulfatator_autotrophicus_S606_NO_1of3:0.0235438080,WP_013908224_TDB_TDT_Thermodesulfatator_indicus_DSM_15286_NO_1of5:0.0218595995)97:0.0449762058)100:0.1489156754)100:0.3272572534,((((WP_028318638_Desulfobulbus_elongatus_phsacandidate:0.0000023903,202508_WP_028318638_1_molybdopterin-dependent_oxidoreductase_Desulfobulbus_elongatus:0.0000023927)100:0.1327649717,(WP_015724547_Desulfobulbus_propionicus_phsacandidate:0.0000025603,202508_WP_015724547_1_molybdopterin-dependent_oxidoreductase_Desulfobulbus_propionicus:0.0000025603)100:0.0883774940)95:0.0802394980,(WP_199261959_Desulfobulbus_oligotrophicus_phsacandidate:0.0000026372,202508_WP_199261959_1_molybdopterin-dependent_oxidoreductase_Desulfobulbus_oligotrophicus:0.0000024069)100:0.1644608361)100:0.2885543941,(2514922162_A316_02044_Desulfocapsa_thiozymogenes_DSM_7269_1of2_phsacandidate:0.0000021441,202508_2514922162_A316_02044_thiosulfate_reductase_polysulfide_reductase_chain_A_Desulfocapsa_thiozymogenes_DSM_7269:0.0000021487)100:0.2815647786)100:0.3102389040)97:0.1108947278,(((((((((WP_267928534_Desulfolithobacter_dissulfuricans_1of2_phsacandidate:0.0000025603,202508_WP_267928534_1_molybdopterin-containing_oxidoreductase_family_protein_Desulfolithobacter_dissulfuricans:0.0000025603)41:0.0000020574,BCO08636_putativePhsA-2_Desulfolithobacter_dissulfuricans_GF1_Hashimoto2022:0.0000029267)100:0.0760700150,((contig_1_2441_B35_1of2_phsacandidate:0.0000022596,202508_MFP7755443_1_molybdopterin-dependent_oxidoreductase_Thermodesulfobacteriota_bacterium_B35:0.0000026769)100:0.0439802664,(M19_90contigs_augustus_g1014_2of2_phsacandidate:0.0000025603,202508_MFW8600913_1_molybdopterin-dependent_oxidoreductase_Desulfobacterota_bacterium_M19:0.0000025603)100:0.1326821870)97:0.0487291927)99:0.0644429126,(2514922248_A316_02131_Desulfocapsa_thiozymogenes_DSM_7269_2of2_phsacandidate:0.0000025603,202508_2514922248_A316_02131_thiosulfate_reductase_polysulfide_reductase_chain_A_Desulfocapsa_thiozymogenes_DSM_7269:0.0000025603)100:0.2010654410)79:0.0425248189,((WP_015404864_Desulfocapsa_sulfexigens_phsacandidate:0.0000025603,202508_WP_015404864_1_molybdopterin-containing_oxidoreductase_family_protein_Desulfocapsa_sulfexigens:0.0000025603)100:0.1801067504,WP_228854858_TDB_DBB_n_Desulfomarina_profundi_KT2_NO_2of2:0.1862828776)98:0.0841503495)84:0.0469182701,(((((WP_028585809_Desulfogranum_mediterraneum_phsacandidate:0.0000026318,202508_WP_028585809_1_molybdopterin-dependent_oxidoreductase_Desulfogranum_mediterraneum:0.0000024639)100:0.1179927115,(Desulfobulbus_propionicus_PID71613:0.1061135505,Desulfogranum_marinum_WP_205220870:0.0960525179)79:0.0229750585)48:0.0122633262,((Desulfobulbaceae_bacterium_MCP4340657:0.0058400835,Desulforhopalus_sp_NOR23618:0.0139523235)100:0.0423880019,Desulfopila_sp_IMCC35006_WP_136814572:0.0762972912)99:0.0589313886)44:0.0212163474,((Desulfobulbaceae_bacterium_MCP3890451:0.0629013942,Desulforhopalus_sp_IMCC35007_WP_136872681:0.1289673759)84:0.0380253641,(Desulfosediminicola_flagellatus_WP_136807646:0.0132197627,Desulfosediminicola_ganghwensis_WP_136798359:0.0348941388)100:0.0841728415)38:0.0185661416)100:0.1035651333,WP_092222256_TDB_DCP_n_Desulforhopalus_singaporensis_DSM12130_yEs_2of6:0.1876584641)100:0.1383840845)86:0.0689807357,((WP_267927391_Desulfolithobacter_dissulfuricans_2of2_phsacandidate:0.0000025603,(BCO10673_putativePhsA-1_Desulfolithobacter_dissulfuricans_GF1_Hashimoto2022:0.0000022630,202508_WP_267927391_1_molybdopterin-containing_oxidoreductase_family_protein_Desulfolithobacter_dissulfuricans:0.0000025603)35:0.0000028999)100:0.4997461453,(contig_1_1177_B35_2of2_phsacandidate:0.0000025603,202508_MFP7754202_1_molybdopterin-dependent_oxidoreductase_Thermodesulfobacteriota_bacterium_B35:0.0000025603)100:0.2477524585)100:0.2054510575)91:0.1055654794,(((((WP_067620648_MAGO01_v2_2028_PhsAPsrA_Dissulfuribacter_thermophilus_S69_YES:0.0000025603,202508_WP_067620648_1_molybdopterin-containing_oxidoreductase_family_protein_Dissulfuribacter_thermophilus:0.0000025603)100:0.1787186521,(Thermodesulfobacteria_bacterium_NPA94555:0.2265928509,((Thermosulfurimonas_dismutans_HFC98493:0.0069423471,Thermosulfurimonas_sp_WP_297055403:0.0043097055)100:0.1999310337,WP_068540346_TDB_TDT_n_Thermodesulfatator_autotrophicus_S606_NO_2of3:0.1891800374)100:0.1600870349)63:0.0451480832)69:0.0539906159,Thermodesulfobacteriaceae_bacterium_HID96942:0.1927646650)92:0.0601931241,((Desulfobacteraceae_bacterium_MDA8164021:0.1528085981,(Desulfobulbaceae_bacterium_MCK9296748:0.0356089765,Desulfurivibrio_sp_RJX36062:0.0455251903)100:0.0758320343)100:0.0825796027,WP_307632755_TDB_TVB_Thiovibrio_frasassiensis_RS19-109_YeS_1of5:0.3179515480)93:0.0833525964)49:0.0197549301,((WP_237888577_Dissulfurimicrobium_hydrothermale_phsacandidate:0.0000025603,202508_WP_237888577_1_molybdopterin-dependent_oxidoreductase_Dissulfurimicrobium_hydrothermale:0.0000025603)100:0.1515161871,Deltaproteobacteria_bacterium_MDD3553904:0.2060487147)100:0.1192069227)99:0.0915843688)100:0.3573576795,((((((((WP_027175537_Desulfovibrio_aminophilus_phsacandidate:0.0000025603,202508_WP_027175537_1_molybdopterin-dependent_oxidoreductase_Desulfovibrio_aminophilus:0.0000025603)100:0.3157905233,WP_027188900_TDB_DVB_n_Paucidesulfovibrio_longus_DSM6739_yEs:0.2784966276)87:0.0736625901,Desulfovibrio_sp_NMC50897:0.2886658159)51:0.0394167487,(BR09DRAFT_01928_TDB_DVB_j_Humidesulfovibrio_idahonensis_CY1_NO_2of2:0.1232982667,WP_089272572_TDB_DVB_n_Humidesulfovibrio_mexicanus_Lup1_yES:0.1619413681)100:0.3163156636)100:0.0885424846,((BO23DRAFT_01608_Desulfobaculum_senezii_DSM8436_phsacandidate:0.0000025603,202508_BO23DRAFT_01608_Desulfobaculum_senezii_CVL:0.0000025603)100:0.4222525455,(Desulfobaculum_xiamenense_WP_167940728:0.2800582382,(((Desulfovibrio_sp_MCA1945382:0.0000025603,Desulfovibrio_sp_MCA1986742:0.0000027814)100:0.0332445475,Megalodesulfovibrio_gigas_WP_021758769:0.0359450748)100:0.2532496834,(Salidesulfovibrio_onnuriiensis_WP_147822559:0.1830443958,(WP_018125112_TDB_DVB_n_Pseudodesulfovibrio_oxyclinae_P1B_yES_1of4:0.0056656264,g422_TDB_DVB_j2_Pseudodesulfovibrio_halophilus_SL8903:0.0266696567)100:0.1517184654)100:0.1266279138)96:0.1107107267)100:0.1333242144)93:0.0683668749)82:0.0622004866,((((Desulfonatronum_lacustre_WP_028572432:0.0000025603,202508_WP_028572432_1_molybdopterin-dependent_oxidoreductase_Desulfonatronum_lacustre:0.0000025603)100:0.0178657644,Desulfonatronum_zhilinae_SMP82379:0.0108607981)92:0.0117938563,(Desulfonatronum_sp_SC1_WP_107736684:0.0452711658,WP_031387451_TDB_DNT_n_Desulfonatronum_thiodismutans_MLF1_yES_1of3:0.0088227539)89:0.0132484847)100:0.1177150484,Desulfonatronum_sp_HDQ39615:0.1268298041)100:0.1474436694)62:0.0442630094,((Deltaproteobacteria_bacterium_HGW-Deltaproteobacteria-21_PKN28155:0.3284763564,((Desulforhabdus_sp_TSK_WP_269467796:0.1632711485,Syntrophobacteraceae_bacterium_MCU0574572:0.2099374071)100:0.1036029838,(Syntrophobacteraceae_bacterium_CG07_land_8_20_14_0_80_61_8_PIU31241:0.0022117347,Syntrophobacteraceae_bacterium_CG2_30_61_12_OIP98241:0.0000027986)100:0.2441729333)66:0.0470879091)97:0.0839573998,(((Deltaproteobacteria_bacterium_MBI5593115:0.0515101226,Deltaproteobacteria_bacterium_MBI5594446:0.0260740612)100:0.2308188770,(((((((Desulfobacter_postgatei_WP_004071759:0.0624531295,(Desulfobacter_vibrioformis_WP_035242637:0.1154829680,WP_111955076_TDB_DBC_n_Desulfobacter_hydrogenophilus_AcRS1_yeS:0.0666809434)87:0.0198521339)75:0.0150447580,WP_026259816_TDB_DBC_n_Desulfobacter_curvatus_AcRM3_yeS_1of3:0.0455000737)96:0.0422757093,Desulfobacterales_bacterium_MCG8553402:0.0465554027)100:0.1027298662,(Desulfobacter_sp_WDP90933:0.1042897613,Desulfobacterales_bacterium_PIE61202:0.0783589603)100:0.0638820375)98:0.0685019489,(Desulfobacterales_bacterium_MCG8639374:0.2026600380,(Desulfobacula_sp_MBT6340812:0.1508097665,(Desulfospira_joergensenii_WP_022668025:0.1130771698,Proteobacteria_bacterium_MBU3953112:0.1795145262)50:0.0377997881)84:0.0370401197)69:0.0431180663)100:0.1036043108,WP_028316071_TDB_DBC_n_Desulfatibacillum_aliphaticivorans_DSM15576_2of2:0.3891352179)61:0.0508927145,WP_020876789_TDB_DCC_n_Desulfococcus_multivorans_DSM2059_yeS_1of4:0.2665842057)66:0.0367910265)86:0.0749002869,Desulfovermiculus_halophilus_WP_027370808:0.2874655626)87:0.0726281327)76:0.0512591329)70:0.0559560769,((Desulfonauticus_sp_MDK2921035:0.1459293112,Desulfonauticus_submarinus_WP_159427732:0.0997864106)100:0.2226874232,((((Desulfovibrionales_bacterium_MCA1742364:0.1583362756,WP_045215956_TDB_DNV_n_Desulfonatrovibrio_magnus_AHT22-yES_2of4:0.0855591555)81:0.0475091319,WP_028574019_TDB_DNV_n_Desulfonatronovibrio_hydrogenovorans_DSM9292_YES_1of2:0.0710719148)100:0.1283364868,((Desulfovibrionales_bacterium_TVR00255:0.0227976583,WP_045221419_TDB_DNT_n_Desulfonatronum_thioautotrophicum_ASO4-1_yES_1of4:0.0082174368)100:0.0633162753,WP_092120347_TDB_DNT_n_Desulfonatronum_thiosulfatophilum_ASO4-2_yES_1of3:0.0809766558)100:0.1943673657)100:0.1074636884,WP_008871405_TDB_DNV_n_Desulfonatrospira_thiodismutans_ASO3-1_yES_1of5:0.2594233175)99:0.1408589368)72:0.0434928601)100:0.3053647506)61:0.0644236431)76:0.0841538404,Alkalispirochaeta_odontotermitis_KGM43363_spirochaetota:0.5425684250)84:0.0843156281,(((((BS11DRAFT_00388_NSP_TDV_j3_Thermodesulfovibrio_hydrogeniphilus_2of2:0.0828819023,((Thermodesulfovibrio_thiophilus_WP_028844577:0.0000025603,WP_028844577_NSP_TDV_ni_Thermodesulfovibrio_thiophilus_2of4:0.0000025603)100:0.0020849512,Thermodesulfovibrio_thiophilus_WP_273039957:0.0044960995)100:0.1751549600)86:0.0319095369,(((Thermodesulfovibrio_aggregans_WP_059176822:0.0000027354,WP_059176822_NSP_TDV_ni_Thermodesulfovibrio_aggregans_2of4:0.0000025036)100:0.1051555883,((((Thermodesulfovibrio_islandicus_WP_281755104_nitrospirota:0.0000025603,Thermodesulfovibrio_sp_Kuro-1_WP_141266408:0.0022146691)97:0.0000021139,WP_012545814_NSP_TDV_n4_Thermodesulfovibrio_yellowstonii_2of2:0.0088865593)98:0.0296935919,Thermodesulfovibrio_sp_WP_297210681:0.0483126538)100:0.0918378221,(Thermodesulfovibrio_sp_MCS7202837:0.1269426443,Thermodesulfovibrionales_bacterium_MCX8031370:0.1487713959)68:0.0417059021)92:0.0407175296)100:0.1086460118,(Thermodesulfovibrio_sp_MDI6715133:0.0021898172,unclassified_Thermodesulfovibrio_WP_068859713:0.0000025603)100:0.0624609079)72:0.0261713646)97:0.1175294549,WP_123929430_BCL_AMF_n_Thermodesulfitimonas_autotrophica_SF97_NO:0.1930218943)97:0.1139393279,WP_028841151_TDB_TDB_n4_Thermodesulfobacterium_hveragerdense_1of2:0.3585421981)100:0.3793226635,(Candidatus_Omnitrophota_bacterium_MCL5098126_PVC:0.3230737330,(Nitrospira_bacterium_HGW-Nitrospira-1_PKL51920_nitrospirota:0.1994448642,((((Nitrospirota_bacterium_MBI5212657_nitrospirota:0.1005874721,Nitrospirota_bacterium_MCL4458043_nitrospirota:0.0497538064)99:0.0357380869,Thermodesulfovibrionales_bacterium_MDI6729560_nitrospirota:0.0273727258)83:0.0150540870,(Nitrospirota_bacterium_MDH4163911_nitrospirota:0.2051112183,WP_333654631_NSP_DSP_ni_Dissulfurispira_sp_CTOTU21519_1of3:0.0252245031)60:0.0085138387)94:0.0324808742,Thermodesulfovibrio_thiophilus_WP_273041240_nitrospirota:0.1127407237)100:0.0671126330)47:0.0429691433)99:0.1178326241)99:0.1518081586)99:0.1287175540,(Nitrospiraceae_bacterium_MDA8387026_nitrospirota:0.3016041200,WP_068513992_TDB_TDB_s_Caldimicrobium_thiodismutans_TF1_YES:0.4161178157)100:0.3273119755)98:0.1263138422,(((((((Desulfallas_sp_Bu1-1_WP_195713355:0.1456275630,(Desulfallas_thermosapovorans_WP_166512345_bacillota:0.1944054322,Desulfolucanica_intricata_WP_066637885:0.1212090892)70:0.0310062289)90:0.0466468089,((Desulforamulus_profundi_WP_099081971:0.1390052888,((Desulfotomaculum_nigrificans_WP_003543905_bacillota:0.0000029612,WP_003543905_BCL_DMC_n_Desulfotomaculum_nigrificans_DSM574_yeS:0.0000029585)90:0.0021340666,Desulfotomaculum_nigrificans_WP_013809953:0.0000020426)100:0.1295758973)99:0.0639816847,Desulfoscipio_geothermicus_WP_092486227:0.1491876939)44:0.0304978458)78:0.0272515884,(Desulfotomaculum_sp_BICA1-6_KJS71269:0.0023580264,Peptococcaceae_bacterium_BRH_c8a_KJS12372:0.0020734022)100:0.2043216443)78:0.0400070560,Peptococcaceae_bacterium_MCL6634471:0.0989299988)92:0.0483594166,((((Desulfofundulus_australicus_WP_073162589:0.0045255925,Desulfofundulus_thermocisternus_WP_259498197:0.0042165636)46:0.0025958986,(Desulfofundulus_thermocisternus_WP_027355610:0.0000022475,Thermoanaerobacter_sp_MDK2887379:0.0000026930)100:0.0041097439)99:0.0431994923,((Desulfofundulus_luciae_WP_307402997_bacillota:0.0249264018,(Desulfofundulus_salinum_WP_121450609:0.0000025603,WP_121450609_BCL_PCC_Desulfofundulus_salinus_435_yeS_1of2:0.0000025603)100:0.0298879291)77:0.0203933802,Desulfofundulus_sp_TPOSR_WP_166345709:0.0141837493)96:0.0277785562)100:0.0569950506,Desulfovirgula_thermocuniculi_WP_027717744_bacillota:0.1499211408)88:0.0690970245)89:0.0830621966,WP_018086589_BCL_DSO_n4_Desulfurispora_thermophila:0.3182296422)100:0.2089808030,((Planctomycetota_bacterium_MBU0756228_PVC:0.2389525467,WP_028313574_TDB_DBC_n_Desulfatibacillum_aliphaticivorans_DSM15576_1of2:0.3428712539)100:0.1526897981,Pseudomonadota_bacterium_MBU4357286_pseudomonadota:0.2985103016)79:0.0809478801)100:0.2393389638)100:0.2517707398,(WP_014809594_Desulfomonile_tiedjei_2of2_phsacandidate:0.0000025603,202508_WP_014809594_1_molybdopterin-dependent_oxidoreductase_Desulfomonile_tiedjei:0.0000025603)100:0.9492224557)100:0.4117154330,((((((((((((M19_90contigs_augustus_g375_1of2_phsacandidate:0.0000026722,202508_MFW8600248_1_molybdopterin-dependent_oxidoreductase_Desulfobacterota_bacterium_M19:0.0000026802)100:0.5819024100,Nitrospirota_bacterium_RME65226_nitrospirota:0.3165980701)54:0.0591890710,((((((((Candidatus_Electrothrix_communis_WLE98557:0.0000025603,Desulfobulbus_sp_US4_MCW5202245:0.0000025603)100:0.0323463022,Candidatus_Electrothrix_sp_Rat3_MDU9048095:0.0234512962)55:0.0094756858,Candidatus_Electrothrix_sp_GM3_4_MCI5165659:0.0597266654)51:0.0130568293,(Candidatus_Electrothrix_sp_AX5_MCI5161531:0.0000029598,RWX45866_TDB_DBB_n_Ca_Electrothrix_aarhusiensis_MCF_1of2:0.1306740428)89:0.0149380904)35:0.0072903486,Candidatus_Electrothrix_sp_AR5_MCI5125985:0.0577674718)83:0.0316149807,(((Candidatus_Electrothrix_sp_AW2_MCI5134866:0.0021440177,Candidatus_Electrothrix_sp_LOE1_4_5_MCI5116414:0.0000026969)100:0.0229619387,(Candidatus_Electrothrix_sp_MAN1_4_MCI5149666:0.0574642099,Desulfobulbus_sp_TB_MCW5211712:0.0770278880)89:0.0291006294)89:0.0636571070,Candidatus_Electrothrix_sp_EH2_MCI5131042:0.1136460256)68:0.0338757475)59:0.0302459324,Candidatus_Electrothrix_sp_Rat1_MDU9045272:0.0565830877)96:0.1291904467,(Desulfobulbus_sp_F5_MCW5206378:0.0110133788,TAA75117_TDB_DBB_n_Ca_Electronema_sp_GS:0.0038214383)100:0.2543755384)100:0.2889394895)95:0.0992758153,(Deltaproteobacteria_bacterium_MDO9309621_myxococcota:0.4424415425,(Nitrospiraceae_bacterium_MDA8083688_nitrospirota:0.3555573782,(Nitrospiraceae_bacterium_UCH82172_nitrospirota:0.2730985932,Thermodesulfovibrionia_bacterium_MDO8282643_nitrospirota:0.2837398760)100:0.2013992294)83:0.0708494017)60:0.0597617057)35:0.0404748455,(((BS11DRAFT_01612_NSP_TDV_j3_Thermodesulfovibrio_hydrogeniphilus_1of2:0.0652500458,((((Thermodesulfovibrio_WP_012546592_nitrospirota:0.0000025603,WP_012546592_NSP_TDV_n4_Thermodesulfovibrio_yellowstonii_1of2:0.0000025603)100:0.0107209709,Thermodesulfovibrio_yellowstonii_WP_283166210_nitrospirota:0.0000025621)100:0.0611657874,((Thermodesulfovibrio_islandicus_WP_281755157_nitrospirota:0.0494112276,Thermodesulfovibrio_sp_MCX8033953_nitrospirota:0.1355150748)65:0.0253270726,Thermodesulfovibrio_sp_WP_297213937_nitrospirota:0.0487827023)74:0.0271741856)44:0.0118381636,(Thermodesulfovibrio_sp_MCS7203149_nitrospirota:0.1131463763,Thermodesulfovibrio_sp_MCX7724369_nitrospirota:0.0935522913)85:0.0307328633)56:0.0117867953)97:0.0303024663,(((Thermodesulfovibrio_aggregans_WP_059176423_nitrospirota:0.0000022907,WP_059176423_NSP_TDV_ni_Thermodesulfovibrio_aggregans_1of4:0.0000022216)100:0.0552688023,(Thermodesulfovibrio_sp_1176_WP_281321118_nitrospirota:0.0031393676,Thermodesulfovibrio_sp_N1_WP_068859684_nitrospirota:0.0032582304)100:0.0732349397)84:0.0179541800,WP_028844783_NSP_TDV_ni_Thermodesulfovibrio_thiophilus_1of4:0.1354896159)52:0.0059945110)100:0.1209939190,(((Thermodesulfobacterium_commune_WP_038061667:0.0133901072,WP_028841325_TDB_TDB_n4_Thermodesulfobacterium_hveragerdense_2of2:0.0084594643)39:0.0036402021,(((Thermodesulfobacterium_sp_37_54_KUJ97617:0.0000022312,Thermodesulfobacterium_sp_WP_287568043:0.0043290518)78:0.0052772225,Thermodesulfobacterium_sp_WP_301399270:0.0103913306)82:0.0083865870,Thermodesulfobacterium_thermophilum_WP_022855973:0.0047557144)100:0.0191118604)84:0.0168808766,Thermodesulfobacterium_sp_TA1_WP_150071637:0.0765404693)100:0.1886716860)100:0.2041587943)100:0.1396889416,((((Dissulfurispiraceae_bacterium_MDX9714678_nitrospirota:0.0997360981,Nitrospirota_bacterium_MBN2655274_nitrospirota:0.0982597093)97:0.0605258053,Nitrospiraceae_bacterium_MCE5312016_nitrospirota:0.1499629052)100:0.1784715729,Nitrospirota_bacterium_MDH5203214_nitrospirota:0.3491433261)100:0.1925387127,(Nitrospirota_bacterium_MCX5718133_nitrospirota:0.1678089396,Thermodesulfovibrionales_bacterium_MDI6801813_nitrospirota:0.1465318392)100:0.1676724254)99:0.1691240081)99:0.1219137808,((((((((((((((Acidobacteriota_bacterium_MBP1605859_acidobacteriota:0.1727014042,(((Acidobacteriota_bacterium_MCG6925265_acidobacteriota:0.2746380309,(Gammaproteobacteria_bacterium_NJD32602_pseudomonadota:0.1447513302,(Steroidobacteraceae_bacterium_MBP6105401_pseudomonadota:0.0196371995,Steroidobacteraceae_bacterium_MBP9128648_pseudomonadota:0.0286784460)100:0.1656524665)95:0.0509963166)78:0.0297709240,((((((((((Akkermansiaceae_bacterium_MCP5544514_PVC:0.0021033605,Akkermansiaceae_bacterium_MCP5546434_PVC:0.0023356637)51:0.0058070965,Verrucomicrobiae_bacterium_MCB1132701_PVC:0.0039974322)100:0.2316783906,Opitutus_sp_WL0086_WP_221031249_PVC:0.2015859980)88:0.0532191648,((Myxococcales_bacterium_MDP1914988_myxococcota:0.2649526352,((Planctomycetota_bacterium_HAT12003_PVC:0.0382229410,Planctomycetota_bacterium_MBN8525769_PVC:0.0618308260)100:0.0867847674,Planctomycetota_bacterium_MCK6487273_PVC:0.1851817074)100:0.1311662978)100:0.1284748697,Opitutaceae_bacterium_MBE2215748_PVC:0.2180318560)66:0.0241112063)88:0.0541148602,(Opitutaceae_bacterium_EW11_PTY06592_PVC:0.2102822108,Opitutus_terrae_WP_012374288_PVC:0.1302938983)81:0.0470796368)39:0.0236362148,((((Cephaloticoccus_sp_MCF7689410_PVC:0.1704040186,Opitutaceae_bacterium_MBK8857837_PVC:0.1159101121)80:0.0390716276,(Opitutaceae_bacterium_MBL9195580_PVC:0.0446918819,Opitutaceae_bacterium_MBL9207615_PVC:0.0610868264)100:0.1356089681)67:0.0313281964,Verrucomicrobiota_bacterium_MBI5690710_PVC:0.1730776375)53:0.0217904215,Lacunisphaera_sp_MDI1248057_PVC:0.1139311781)80:0.0357038200)73:0.0342284889,Verrucomicrobiota_bacterium_RKX35349_PVC:0.2304813244)68:0.0286549438,(((((((Aquabacterium_sp_MDO9286336_pseudomonadota:0.0897228270,Rubrivivax_sp_A210_WP_201495576_pseudomonadota:0.1493593011)46:0.0273398902,(Azohydromonas_sediminis_WP_119286496_pseudomonadota:0.2109896879,(Rubrivivax_sp_MBE0550437_pseudomonadota:0.0566000045,Rubrivivax_sp_MDP2007569_pseudomonadota:0.1298463218)90:0.0377855863)69:0.0203745608)77:0.0415399884,(Rubrivivax_sp_MBL8323981_pseudomonadota:0.2218844854,Rubrivivax_sp_MCC6851522_pseudomonadota:0.1240490910)99:0.0930069205)100:0.1121190499,((Burkholderiales_bacterium_MBK9246493_pseudomonadota:0.2212952038,Burkholderiales_bacterium_MCC7218722_pseudomonadota:0.1968200755)89:0.0694854482,Rubrivivax_sp_MDP1900559_pseudomonadota:0.1962897502)55:0.0372030548)100:0.1113216832,(Betaproteobacteria_bacterium_MBK8323049_pseudomonadota:0.1183443443,(Burkholderiales_bacterium_MBZ0249061_pseudomonadota:0.0783717215,Lysobacter_sp_MCM2326911_pseudomonadota:0.0626304972)93:0.0592036965)100:0.1940153142)100:0.1374635694,Candidatus_Muproteobacteria_bacterium_RBG_16_64_10_OGI37177_pseudomonadota:0.4782568823)100:0.1541362018,(((Candidatus_Didemnitutus_sp_MDP1580130_PVC:0.0886041234,Candidatus_Didemnitutus_sp_MDP2137208_PVC:0.0435649268)98:0.0652561024,Opitutus_sp_MBA4136033_PVC:0.1881356709)91:0.0581753693,Opitutales_bacterium_ASA1_BET67886_PVC:0.1296890957)100:0.1119086745)96:0.0683419410)68:0.0417482671,(Myxococcales_bacterium_NNE18837_myxococcota:0.1475926896,Myxococcales_bacterium_NOQ82409_myxococcota:0.1129728176)100:0.2354677711)82:0.0471434290,Thermoanaerobaculia_bacterium_MBP9826261_acidobacteriota:0.3795495172)55:0.0328331155)67:0.0325007920,(Acidobacteriota_bacterium_RPJ70375_acidobacteriota:0.1645843128,Vicinamibacterales_bacterium_MCU0248969_acidobacteriota:0.2010521309)96:0.0745082111)56:0.0304372580)94:0.0693159359,(Bacteroidota_bacterium_MBF8296283_FCB:0.1775491312,((Chlorobiaceae_bacterium_MBA4312326_FCB:0.0648815514,Ignavibacteriales_bacterium_MBI4811716_FCB:0.0601871958)100:0.0749441125,(Gemmatimonadota_bacterium_MBI2407386_FCB:0.1778983440,Ignavibacteriales_bacterium_MCX6143658_FCB:0.1178220191)73:0.0355110302)70:0.0286494718)55:0.0272969275)69:0.0343355008,((Bacteroidota_bacterium_HCV42208_FCB:0.0896960724,Ignavibacteriota_bacterium_MBI5474673_FCB:0.0807389380)75:0.0277240399,Bacteroidota_bacterium_MBX2991071_FCB:0.0955555158)87:0.0435398688)34:0.0290832640,Ignavibacteriales_bacterium_MBI3005239_FCB:0.1597126894)60:0.0208156314,(((Flavobacterium_sp_MBA4317545_FCB:0.1753749181,Ignavibacterium_sp_MBS4035562_FCB:0.1685066840)79:0.0584561338,Ignavibacteriales_bacterium_QQS38055_FCB:0.1673578073)70:0.0268369577,Ignavibacteriota_bacterium_RPI12742_FCB:0.1804447180)65:0.0325687657)97:0.0682914654,(((Ignavibacteriaceae_bacterium_MCK9209309_FCB:0.1324252461,(Ignavibacteriales_bacterium_MCX6170449_FCB:0.1279079512,Melioribacteraceae_bacterium_MDQ7817502_FCB:0.1288686352)85:0.0390414184)65:0.0409528941,Melioribacter_sp_MCX7798658_FCB:0.1640860242)51:0.0336148865,Melioribacter_roseus_WP_014856440_FCB:0.1911275923)98:0.0611469111)61:0.0303625621,(((((Ignavibacteria_bacterium_MCR4416467_FCB:0.1443667687,(((Ignavibacterium_album_WP_014560524_FCB:0.0129371076,Ignavibacterium_sp_WP_297842254_FCB:0.0218312659)86:0.0151709378,Ignavibacterium_album_WP_304132471_FCB:0.0414830223)24:0.0045534185,Ignavibacterium_album_WP_304148115_FCB:0.0362855199)100:0.0603515391)71:0.0238249325,(Ignavibacteriales_bacterium_HCY77352_FCB:0.0753200986,((Ignavibacteriales_bacterium_MBK7227844_FCB:0.0300538067,Ignavibacterium_sp_MBP9120208_FCB:0.0384181586)100:0.0510215254,Ignavibacteriales_bacterium_MBK7630123_FCB:0.0862815723)96:0.0306782326)100:0.0645647684)25:0.0179071551,Ignavibacteriales_bacterium_MBK7378021_FCB:0.1478188888)75:0.0386846991,Ignavibacteriaceae_bacterium_NWF89596_FCB:0.1348347636)100:0.0898928433,(Ignavibacteriae_bacterium_HGW-Ignavibacteriae-2_PKL90212_FCB:0.2471386699,((Ignavibacteriales_bacterium_MCB9247795_FCB:0.1688335120,Ignavibacteriota_bacterium_MBK7981400_FCB:0.1490526803)100:0.1155220960,Melioribacteraceae_bacterium_MDA3860045_FCB:0.2755011445)61:0.0493340815)89:0.0506814704)91:0.0548271376)68:0.0430042995,Chlorobiota_bacterium_NOX17107_FCB:0.3349629572)72:0.0462317086,Bacteroidetes/Chlorobi_group_bacterium_Naka2016_ROL57742_FCB:0.4403653228)66:0.0658491777,Bacteroidota_bacterium_MDP2207618_FCB:0.3512684788)98:0.1263982459,(((Campylobacterota_bacterium_RLA63424_campylobacterota:0.5325269863,Planctomycetota_bacterium_RME81460_PVC:0.3050866679)86:0.0975363794,((Spirochaetae_bacterium_HGW-Spirochaetae-1_PKL37419_spirochaetota:0.1811068899,(Spirochaetae_bacterium_HGW-Spirochaetae-5_PKL17776_spirochaetota:0.1251657613,Spirochaetota_bacterium_MBP9044018_spirochaetota:0.1425508390)99:0.0700139887)99:0.0877030398,Spirochaetota_bacterium_MCX8122796_spirochaetota:0.2252802821)100:0.2896273411)70:0.0678780370,((Phycisphaeraceae_bacterium_MAX27779_PVC:0.1239777943,Thalassovita_sp_MBT33658_pseudomonadota:0.0953758442)100:0.1834732483,Zetaproteobacteria_bacterium_NCP20802_pseudomonadota:0.4613240261)100:0.2154344756)100:0.2385024390)98:0.1224318551,((Armatimonadota_bacterium_MBS1713010_terrabacteria:0.2677997325,Fimbriimonas_sp_MDR3692895_terrabacteria:0.2718012607)100:0.2787754452,(Nitrospinaceae_bacterium_MBT3349984_nitrospinota:0.0000025209,Nitrospinaceae_bacterium_MBT3820029_nitrospinota:0.0000026845)100:0.6982031289)37:0.0488379111)61:0.0471489526,(((((((Candidatus_Cloacimonadota_bacterium_MCA9783695_FCB:0.6036409363,Myxococcota_bacterium_MDY0061117_myxococcota:0.2542054295)33:0.0669385826,Planctomycetota_bacterium_NOX52831_PVC:0.2441496299)81:0.0955670100,Myxococcales_bacterium_MCA9592811_myxococcota:0.3825469265)56:0.0589582090,Planctomycetota_bacterium_HHI79600_PVC:0.3852083907)91:0.0901440350,(Leptospiraceae_bacterium_MBK8396416_spirochaetota:0.2758632564,(((Leptospiraceae_bacterium_MCB1158560_spirochaetota:0.0000020878,Leptospiraceae_bacterium_MCP5502513_spirochaetota:0.0000025603)100:0.2514847575,Leptospiraceae_bacterium_MCB1193635_spirochaetota:0.2545800075)95:0.1093532405,(Leptospiraceae_bacterium_MCB1175027_spirochaetota:0.4535422617,Leptospiraceae_bacterium_MCB1314750_spirochaetota:0.2600687658)44:0.0631841638)62:0.0442021651)100:0.3817710763)68:0.0789358063,(Planctomycetota_bacterium_MBC8330263_PVC:0.3306763364,(Planctomycetota_bacterium_MBT5121022_PVC:0.0000021727,Planctomycetota_bacterium_MBT7318635_PVC:0.0157343817)100:0.3516315920)100:0.3253839968)42:0.0499967763,Myxococcales_bacterium_MBL8721848_myxococcota:0.6256301057)80:0.0594048262)68:0.0599202958,Bryobacterales_bacterium_MCC6861684_acidobacteriota:0.5642130281)98:0.1060969283)91:0.1106235597,(((((((((((((((((2514921184_A316_01066_TDB_DCP_j_Desulfocapsa_thiozymogenes_Bra2_YES:0.0820541455,(Desulfobulbaceae_bacterium_KAF0188556:0.0175480586,Desulfobulbaceae_bacterium_MBV5305781:0.0191647487)100:0.0488832880)100:0.0954439086,Deltaproteobacteria_bacterium_MCX5871193_myxococcota:0.1066332995)84:0.0322433953,Desulfocapsaceae_bacterium_MDO9042099:0.0567964606)21:0.0133305404,Desulfoarculaceae_bacterium_MBW6519801:0.0683259559)21:0.0096780320,((((Desulfocapsa_sp_MBA3007130:0.0000024866,(Proteobacteria_bacterium_MBU4236704:0.0000020085,Pseudomonadota_bacterium_MBU4236704_pseudomonadota:0.0000029815)90:0.0020785604)99:0.0048030221,Desulfocapsaceae_bacterium_MDO8948164:0.0162735485)94:0.0270411765,(Proteobacteria_bacterium_MBU0664319:0.0000020263,Pseudomonadota_bacterium_MBU0664319_pseudomonadota:0.0000021878)100:0.0121922341)91:0.0222187617,Desulfocapsaceae_bacterium_MDD3814680:0.0530554764)80:0.0216170275)100:0.1069483500,(Pseudomonadota_bacterium_MBU1234562_pseudomonadota:0.0650164067,WP_015405008_TDB_DCP_s_Desulfocapsa_sulfexigens_SB164P1_DSM_10523_YES:0.0585090810)100:0.0779980131)100:0.0973302798,(((Desulfobulbaceae_bacterium_MCK5515246:0.1174356572,Desulfobulbaceae_bacterium_S5133MH15_OEU49682:0.0626621807)87:0.0323477277,WP_228856813_TDB_DBB_n_Desulfomarina_profundi_KT2_NO_1of2:0.1158981313)90:0.0425378663,((Desulfobulbaceae_bacterium_MCP3887347:0.0866821177,((Desulfobulbaceae_bacterium_MCP4343760:0.0272251969,Desulforhopalus_sp_NOR23164:0.0285082104)99:0.0335908925,Desulfopila_sp_IMCC35006_WP_136812570:0.1222068035)96:0.0363188067)40:0.0149347662,((Desulforhopalus_sp_IMCC35007_WP_136871604:0.0625053672,Desulfotalea_sp_PHR28302:0.0775733067)100:0.0933689942,WP_092221960_TDB_DCP_n_Desulforhopalus_singaporensis_DSM12130_yEs_1of6:0.1310267048)28:0.0311704635)46:0.0301152682)100:0.1088764698)100:0.1001983327,((((((Desulfobulbaceae_bacterium_MBV5317501:0.0725301843,WP_199263185_TDB_DBB_n_Desulfobulbus_oligotrophicus_Prop6_yEs:0.3334872000)73:0.0365564633,((Desulfobulbus_sp_WP_306547398:0.0639867084,WP_015725077_TDB_DBB_s_Desulfobulbus_propionicus_1pr3_DSM_2032_Yes:0.0621354769)92:0.0324297162,WP_028318522_TDB_DBB_n_Desulfobulbus_elongatus_DSM2908_Yes:0.0916372382)85:0.0181614587)74:0.0353553274,Desulfobulbus_sp_MDD2463286:0.0741494391)57:0.0288879236,Desulfobulbus_rhabdoformis_WP_205225225:0.1279901530)99:0.0688229695,(Desulfogranum_japonicum_WP_028579860:0.1018647496,(Desulfogranum_marinum_WP_205220555:0.0550207460,WP_028582912_TDB_DBB_n_Desulfobulbus_mediterraneus_86FS1:0.0834332640)95:0.0457010062)100:0.1001142974)99:0.1034713749,WP_267928861_TDB_DBB_n_Desulfolithobacter_dissulfuricans_GF1_YeS:0.0881138571)90:0.0718808197)100:0.0661573229,((Deltaproteobacteria_bacterium_MCX5864624_myxococcota:0.0681521293,Deltaproteobacteria_bacterium_TDB31017_myxococcota:0.0853917541)100:0.1088528393,Pseudomonadota_bacterium_MBW4057173_pseudomonadota:0.2995113696)98:0.0894816332)92:0.0756948962,(Deltaproteobacteria_bacterium_MBI5558796_myxococcota:0.1497101458,(Pseudomonadota_bacterium_MBU0965721_pseudomonadota:0.0088647592,Pseudomonadota_bacterium_MBU4260650_pseudomonadota:0.0016964265)100:0.0858574367)100:0.0907758465)100:0.1834966571,((Pseudomonadota_bacterium_MBU0479541_pseudomonadota:0.0688242815,Pseudomonadota_bacterium_MBU0484819_pseudomonadota:0.0849245282)79:0.0378588161,Pseudomonadota_bacterium_MBU0674295_pseudomonadota:0.1243312299)100:0.1750080441)100:0.5258964866,((Deltaproteobacteria_bacterium_PXF58566_myxococcota:0.0148496123,candidate_division_Zixibacteria_bacterium_MCD6249162_FCB:0.0236263362)100:0.4957399849,((Nitrospirota_bacterium_MCI0468596_nitrospirota:0.2702877723,Nitrospirota_bacterium_MCX5716847_nitrospirota:0.2434513719)89:0.0820464980,Pseudomonadota_bacterium_MCP4294742_pseudomonadota:0.6255715537)100:0.1499198304)53:0.0630919862)74:0.0838893741,((((Deltaproteobacteria_bacterium_HDZ91386_myxococcota:0.0000020210,(Deltaproteobacteria_bacterium_MBW1966924_myxococcota:0.0000025489,Deltaproteobacteria_bacterium_MBW2098813_myxococcota:0.0000025603)91:0.0044859716)95:0.0000024186,Deltaproteobacteria_bacterium_RLB90672_myxococcota:0.0067447361)100:0.2684827814,(((((((Desulfobacteraceae_bacterium_MDA8162965:0.1200143208,WP_237888110_TDB_ISD_n_Dissulfurimicrobium_hydrothermale_Sh68_YES:0.1680762782)100:0.1739779382,((Desulfobacteraceae_bacterium_MDA8165812:0.1951154597,((Desulfobacteraceae_bacterium_MDA8419160:0.1399652437,(Desulfobacterales_bacterium_HFQ81561:0.0277762767,g2072_TDB_ISD_M19_Yes:0.0217139650)100:0.1093574589)97:0.0775194560,(((Desulfobulbus_sp_HEB49766:0.0375397530,g762_TDB_ISD_MOM_B35_Yes:0.0874978360)94:0.0304587616,Desulfobulbus_sp_HFQ90870:0.0624611484)98:0.0500899055,Desulfobulbus_sp_HEB69478:0.1049812142)97:0.0627313835)99:0.0633649380)71:0.0388892060,Desulfobulbaceae_bacterium_HHL34974:0.1606625184)100:0.1649802917)53:0.0548263762,WP_067618970_MAGO01_v2_1420_MolyA_Dissulfuribacter_thermophilus_S69_YES:0.2039095613)51:0.0469600189,WP_163299371_TDB_DRH_n_Dissulfurirhabdus_thermomarina_SH388_Yes:0.2495854349)37:0.0323461168,(Thermodesulfatator_sp_RUM89116:0.1930308979,Thermodesulfobacteria_bacterium_NPA95684:0.1834581687)100:0.1087244578)81:0.0608412470,(((Thermodesulfatator_sp_RUM89016:0.1521612962,(WP_168719055_TDB_TDB_n_Thermosulfurimonas_marina_SU872_YES:0.0800344503,WP_221171714_TDB_TDB_n_Thermosulfurimonas_sp_F29_YeS:0.0798933587)92:0.0341600196)44:0.0233566608,(Thermosulfurimonas_dismutans_HFC98081:0.0318094091,Thermosulfurimonas_sp_WP_297058297:0.0235701330)100:0.1043846598)93:0.0503163584,WP_068669177_TDB_TDB_s_Thermosulfurimonas_dismutans_S95_YES:0.0895298636)100:0.1898601280)79:0.0428440011,WP_166032267_TDB_TDB_n_Thermosulfuriphilus_ammonigenes_ST65_YES:0.2251565248)98:0.0560708522)94:0.0894646155,WP_051132460_TDB_TDT_n_Thermodesulfatator_atlanticus_AT1325_Yes_1of3:0.3204694205)100:0.3440956919)71:0.0985884514,((Desulfobulbaceae_bacterium_DB1_OKY76874:0.5745097017,Desulfobulbaceae_bacterium_MBC8317033:0.4917981587)100:0.2493049318,((((Desulfobulbaceae_bacterium_MCK5339910:0.5220381404,Desulfobulbaceae_bacterium_MCK5436411:0.3396010859)87:0.0988775603,Desulfobulbaceae_bacterium_MDH5523792:0.6646151675)38:0.0706479648,Proteobacteria_bacterium_MBU0729574:0.6794060683)31:0.0536998499,((((Desulfurivibrio_alkaliphilus_AHT_2_ADH85253:0.0000025603,Desulfurivibrio_alkaliphilus_WP_157861393:0.0000025603)100:0.0933730179,(WP_275805062_TDB_DBB_s_Desulfurivibrio_alkaliphilus_AHT_2_Yes:0.0000025603,WP_275805062_P0N66_RS10375_Desulfurivibrio_dismutans_AMeS2_Sorokin2025:0.0000025603)100:0.1533021413)99:0.1737652313,Desulfurivibrio_alkaliphilus_HET97312:0.3141059306)100:0.5853464366,202508_MFW8600336_1_molybdopterin-containing_oxidoreductase_family_protein_Desulfobacterota_bacterium_M19:0.9383402272)43:0.1029826138)72:0.0864379340)100:0.4473319588)100:0.2758300079,((((Alphaproteobacteria_bacterium_MBN52400_pseudomonadota:0.0000025603,Deltaproteobacteria_bacterium_MBI11745_myxococcota:0.0066121895)100:0.4333992255,Gammaproteobacteria_bacterium_MCP4287303_pseudomonadota:0.3954194769)100:0.3578850280,(Deltaproteobacteria_bacterium_MBW2701688_myxococcota:0.2762434727,Myxococcales_bacterium_NMC72548_myxococcota:0.3552914157)100:0.4909845695)46:0.0677752270,Polyangia_bacterium_MDX9999868_myxococcota:0.8445056201)77:0.0883464363)100:0.1540448583,((((((Acidobacteriota_bacterium_MBK9064346_acidobacteriota:0.1361559804,(Deltaproteobacteria_bacterium_MBI5441691_myxococcota:0.0493483511,Planctomycetaceae_bacterium_CAG0929420_PVC:0.0803859525)100:0.1206207704)100:0.1555789904,((Vicinamibacteria_bacterium_MBP6703982_acidobacteriota:0.0000027685,Vicinamibacteria_bacterium_MBP9947710_acidobacteriota:0.0043711568)100:0.0826716334,Vicinamibacteria_bacterium_MBX7187258_acidobacteriota:0.0676270872)100:0.1068034951)96:0.0692847802,Acidobacteriota_bacterium_MCX6543422_acidobacteriota:0.1758467977)94:0.0647969274,(((Acidobacteriota_bacterium_MBS1858782_acidobacteriota:0.0701037201,Acidobacteriota_bacterium_MDE3165982_acidobacteriota:0.0792133720)100:0.2125614277,((Terriglobia_bacterium_MBZ5549024_acidobacteriota:0.0689638023,Terriglobia_bacterium_MBZ5665408_acidobacteriota:0.0597188789)100:0.1082322916,((Terriglobia_bacterium_MBZ5569617_acidobacteriota:0.0300393085,Terriglobia_bacterium_MBZ5627518_acidobacteriota:0.0317825896)100:0.1071466029,Terriglobia_bacterium_MDT8067112_acidobacteriota:0.1524937663)100:0.1708330679)100:0.1650190856)94:0.0767359365,Terriglobia_bacterium_MBZ5510876_acidobacteriota:0.2872444848)92:0.0800439493)82:0.0784225149,Acidobacteriota_bacterium_MDE3032861_acidobacteriota:0.3188021324)100:0.1966394960,Chlorobiota_bacterium_NOX18755_FCB:0.5000987158)98:0.1402351220)88:0.1108794048,(((((((Acidimicrobiia_bacterium_MBT8216587_terrabacteria:0.2234673716,Actinomycetota_bacterium_MDP2623087_terrabacteria:0.3040166541)58:0.0377274621,((Acidimicrobiia_bacterium_MDJ0664569_terrabacteria:0.0900881089,(Acidimicrobiia_bacterium_MDJ0922958_terrabacteria:0.1019530665,Acidimicrobiia_bacterium_MDX2343859_terrabacteria:0.1019701743)59:0.0345473458)100:0.1778481783,Actinomycetota_bacterium_MEA1903963_terrabacteria:0.2523217860)30:0.0297061752)51:0.0389120891,((((((Anaerolineae_bacterium_MCB0177711_terrabacteria:0.0627388162,Anaerolineae_bacterium_MCB0197661_terrabacteria:0.0648045634)99:0.0694579955,(Anaerolineae_bacterium_MCL4299862_terrabacteria:0.0136411818,Anaerolineales_bacterium_MBE7552627_terrabacteria:0.0268919580)100:0.1195529717)97:0.0671193156,Caldilineaceae_bacterium_MCC6168614_terrabacteria:0.1690758512)67:0.0355823822,Caldilineaceae_bacterium_MBW7884180_terrabacteria:0.2053761727)48:0.0243734022,((Anaerolineales_bacterium_MBK8047443_terrabacteria:0.3385132472,(Caldilinea_sp_WP_297633168_terrabacteria:0.1122846576,(((Caldilineaceae_bacterium_MCB9116372_terrabacteria:0.0000025603,Caldilineaceae_bacterium_MCB9125424_terrabacteria:0.0000025603)100:0.0000025603,Caldilineaceae_bacterium_MCB9122680_terrabacteria:0.0000024326)100:0.1324709879,((Chloroflexota_bacterium_GIK72711_terrabacteria:0.0467428796,Chloroflexota_bacterium_HAJ37119_terrabacteria:0.0381143432)76:0.0233398614,Chloroflexota_bacterium_HHY57382_terrabacteria:0.0386799105)99:0.0520878952)50:0.0356446233)100:0.0912042228)45:0.0189671671,(Caldilineaceae_bacterium_MCB0044483_terrabacteria:0.1948366222,Caldilineaceae_bacterium_NJN83423_terrabacteria:0.1597363338)100:0.0877355121)58:0.0336575916)68:0.0382842585,(Anaerolineales_bacterium_MCB0035827_terrabacteria:0.1517498766,Ardenticatenaceae_bacterium_MDJ0756446_terrabacteria:0.2786741724)99:0.0926935407)91:0.0564767901)100:0.1289348525,Anaerolineales_bacterium_MBL8095603_terrabacteria:0.3414136286)62:0.0763006833,Acidimicrobiia_bacterium_MDX1691231_terrabacteria:0.3892203437)100:0.2034820281,(Armatimonadota_bacterium_MBM3469289_terrabacteria:0.2432824149,Armatimonadota_bacterium_MDR7533037_terrabacteria:0.1458081918)100:0.2536280390)91:0.1071956670,(((Meiothermus_cerbereus_WP_245597501_DST:0.1025197825,(Meiothermus_sp_WP_295396399_DST:0.0000026154,Meiothermus_sp_WP_318778464_DST:0.0021939474)95:0.0324212360)100:0.1593558263,(((((Thermus_WP_011172610_DST:0.0733400904,(Thermus_sp_CCB_US3_UF1_WP_014515196_DST:0.0022424803,Thermus_sp_WP_295425306_DST:0.0000025603)100:0.0390689340)64:0.0119969824,(Thermus_caliditerrae_WP_038047354_DST:0.0194719510,Thermus_caliditerrae_WP_234553426_DST:0.0112352431)100:0.0337767307)69:0.0165241776,Thermus_amyloliquefaciens_WP_038056111_DST:0.0403124923)40:0.0041285212,(((((Thermus_WP_015716603_DST:0.0068094513,Thermus_brevis_WP_219759400_DST:0.0160460550)61:0.0022697014,(Thermus_sp_PS18_WP_267262291_DST:0.0137695181,Thermus_thermophilus_WP_244346449_DST:0.0021634844)75:0.0045978808)98:0.0134785282,(Thermus_arciformis_WP_093005740_DST:0.0427100127,Thermus_neutrinimicus_WP_243089737_DST:0.0373822013)44:0.0021485087)72:0.0150492660,(Thermus_albus_WP_243027073_DST:0.0059585017,Thermus_sp_MDM7325415_DST:0.0093620979)100:0.0359952162)80:0.0242764176,(Thermus_caldilimi_WP_135255512_DST:0.0502222610,(((Thermus_tengchongensis_WP_135259977_DST:0.0102302652,Thermus_tengchongensis_WP_234557362_DST:0.0127147292)100:0.0463549182,Thermus_tenuipuniceus_WP_105316789_DST:0.0548199104)73:0.0166324842,Thermus_thermamylovorans_WP_130840156_DST:0.0420804548)82:0.0223415401)55:0.0112243891)45:0.0133700541)95:0.0427281503,(Thermus_brockianus_WP_071677451_DST:0.0022688830,Thermus_brockianus_WP_244362175_DST:0.0000022257)100:0.0732832106)100:0.0989056042)98:0.0755387342,(((((Oceanithermus_desulfurans_WP_147147600_DST:0.0088792899,(Oceanithermus_sp_WP_287371017_DST:0.0022222278,Oceanithermus_sp_WP_287417825_DST:0.0068022037)100:0.0092835225)80:0.0152815279,Oceanithermus_profundus_HGY09894_DST:0.0527739586)84:0.0219580970,(Oceanithermus_sp_WP_293173669_DST:0.0000021917,Oceanithermus_sp_WP_293179728_DST:0.0022599501)100:0.0443280797)88:0.0147021239,Oceanithermus_profundus_WP_013457629_DST:0.0254665389)100:0.1743982033,((Trueperaceae_bacterium_MBW6454645_DST:0.2140553358,Trueperaceae_bacterium_MDR9391723_DST:0.2296165289)100:0.2185696823,Trueperaceae_bacterium_UCH25963_DST:0.1933076743)96:0.0942887604)76:0.0429568961)100:0.1640586102)100:0.4136030045)67:0.0628564796)62:0.0822427336,(Anaeromyxobacter_sp_RBG_16_69_14_OFX25164_myxococcota:0.3654347910,Myxococcota_bacterium_MDJ0762025_myxococcota:0.3902445281)100:0.5561440831)100:0.2628362940,((Alkalilimnicola_ehrlichii_WP_011628382_pseudomonadota:0.1208352737,Alkalispirillum_mobile_WP_121441516_pseudomonadota:0.0910107253)100:0.9945136987,(((Campylobacterota_bacterium_MEA1995932_campylobacterota:0.0444958521,Desulfurellaceae_bacterium_MCK4278425_campylobacterota:0.0601236811)100:0.6178310367,(((Desulfurella_acetivorans_A63_AHF97251_campylobacterota:0.0041197771,(Desulfurella_multipotens_WP_159427520_campylobacterota:0.0000025603,SDC97743_CMP_DRL_c_Desulfurella_multipotens:0.0000025603)96:0.0000023689)89:0.0041072695,((Desulfurella_multipotens_PMP64072_campylobacterota:0.0000025603,Desulfurella_sp_PMP90040_campylobacterota:0.0000025603)39:0.0000022712,Desulfurella_multipotens_WP_272979509_campylobacterota:0.0000025603)98:0.0000029930)95:0.0358945448,(Desulfurella_amilsii_WP_158090462_campylobacterota:0.0000025603,WP_158090462_CMP_DRL_s_Desulfurella_amilsii_TR1_Yes:0.0000025603)100:0.0812866090)100:0.7180524581)51:0.1379993374,((Campylobacterota_bacterium_NOX14876_campylobacterota:0.2383060388,Sulfurospirillaceae_bacterium_MDX1809301_campylobacterota:0.2136879408)100:0.4391830404,((Hippea_alviniae_WP_022671257_campylobacterota:0.1605502400,Hippea_sp_KM1_WP_025209213_campylobacterota:0.1308580017)97:0.1145102452,Hippea_jasoniae_WP_035588457_campylobacterota:0.1773886287)100:0.2225752371)100:0.3482859931)99:0.2534675549)99:0.1357487556)100:0.1963905131,((((((Acididesulfobacillus_acetoxydans_WP_240984104_bacillota:0.0034892332,Peptococcaceae_bacterium_CEB3_KLU60803_bacillota:0.0138325463)100:0.1359421279,(((((Bacillota_bacterium_MDP4128270_bacillota:0.0000025603,Bacillota_bacterium_MDP4160859_bacillota:0.0000025603)100:0.0314906598,(Desulfosporosinus_metallidurans_WP_075363986_bacillota:0.0301835505,Desulfosporosinus_sp_Sb-LF_WP_135379436_bacillota:0.0275258729)72:0.0220606144)44:0.0120814118,(((Desulfosporosinus_acididurans_WP_047809485_bacillota:0.0000021773,Desulfosporosinus_sp_FKA_WP_088187226_bacillota:0.0042197177)100:0.0464363510,Desulfosporosinus_sp_FKB_WP_088226460_bacillota:0.0458428041)99:0.0423610159,Desulfosporosinus_sp_PR_WP_308897460_bacillota:0.0905590100)51:0.0196706179)47:0.0214254514,((((((Candidatus_Desulfosporosinus_infrequens_SPF31520_bacillota:0.0074360321,Desulfosporosinus_sp_MDR3542326_bacillota:0.0364809025)96:0.0152507672,Desulfosporosinus_sp_MDR3585825_bacillota:0.0145075011)100:0.0368390642,(Desulfosporosinus_sp_BG_WP_068966909_bacillota:0.0058331322,Desulfosporosinus_sp_OT_WP_009622763_bacillota:0.0268934224)100:0.0378258106)89:0.0230977552,(Desulfosporosinus_fructosivorans_WP_135545339_bacillota:0.0446454799,Desulfosporosinus_sp_BRH_c37_KUO71240_bacillota:0.0508043511)99:0.0271186400)44:0.0072256402,((((Desulfosporosinus_nitroreducens_WP_252471600_bacillota:0.0000023707,Desulfosporosinus_nitroreducens_WP_302050055_bacillota:0.0021160292)99:0.0084961406,(Desulfosporosinus_sp_MCO5387162_bacillota:0.0000025603,Desulfosporosinus_sp_WP_298197591_bacillota:0.0000028145)100:0.0021407003)98:0.0089175055,WP_073031873_BCL_DSB_n_Desulfosporosinus_lacus_STP12_NO_1of2:0.0108871352)100:0.0457998372,Desulfosporosinus_sp_I2_WP_045575049_bacillota:0.0638123183)81:0.0202786783)33:0.0079951583,Desulfosporosinus_orientis_WP_014185866_bacillota:0.0921630680)95:0.0243271370)92:0.0606991841,Desulfitobacterium_sp_WP_323414047_bacillota:0.1540098510)92:0.0543763623)100:0.3120731537,(Limnochorda_pilosa_BAS27198_bacillota:0.0000025603,Limnochorda_pilosa_WP_082725942_bacillota:0.0000021502)100:0.3345665970)81:0.0735706580,(Clostridiales_bacterium_MBZ4686873_bacillota:0.2372098405,Zhaonella_formicivorans_WP_227761781_bacillota:0.1876326756)100:0.1923533384)99:0.0904264925,((((((((Anaerolineaceae_bacterium_4572_52_OQY30657_terrabacteria:0.0742773850,Anaerolineae_bacterium_HFQ92950_terrabacteria:0.0726275887)100:0.0908135598,((Anaerolineales_bacterium_HSG24_MDM8529180_terrabacteria:0.0130840238,Anaerolineales_bacterium_HSG6_MDM8521125_terrabacteria:0.0000021517)57:0.0000021679,Anaerolineales_bacterium_HSG25_MDM8531853_terrabacteria:0.0021419976)100:0.1518374494)64:0.0462697409,Caldilineae_bacterium_RME40915_terrabacteria:0.0948464253)100:0.1312375107,(((Anaerolineae_bacterium_MCK6626532_terrabacteria:0.0147991569,Anaerolineales_bacterium_MBE7473537_terrabacteria:0.0140285134)100:0.0442576646,((Anaerolineae_bacterium_MCL4299872_terrabacteria:0.0107579355,Chloroflexota_bacterium_GIK41103_terrabacteria:0.0065327582)75:0.0033768136,Anaerolineales_bacterium_MBE7552637_terrabacteria:0.0058283581)98:0.0342090195)100:0.0807018066,Chloroflexota_bacterium_MCX6031908_terrabacteria:0.2330379425)89:0.0458673623)100:0.0956328777,(((Anaerolineales_bacterium_MCI0476370_terrabacteria:0.0687876373,((Chloroflexota_bacterium_MBI5029898_terrabacteria:0.0441088584,Chloroflexota_bacterium_MBI5651128_terrabacteria:0.0628362213)84:0.0164943345,Chloroflexota_bacterium_MBI5302500_terrabacteria:0.0408442618)96:0.0371167005)100:0.0778524455,Chloroflexota_bacterium_MBI4788861_terrabacteria:0.1417634763)100:0.1035411643,Verrucomicrobiota_bacterium_MCX6935928_PVC:0.1753451982)100:0.1455016998)81:0.0642454259,(Candidatus_Marinimicrobia_bacterium_MBD3274136_FCB:0.0856196776,(Candidatus_Marinimicrobia_bacterium_MBS1271230_FCB:0.0173726544,Candidatus_Marinimicrobia_bacterium_MCF7804758_FCB:0.0137028885)100:0.0703689068)100:0.3555373603)73:0.0554940924,(((((Anaerolineaceae_bacterium_MBI1281871_terrabacteria:0.2208152082,((((Anaerolineales_bacterium_MBK9208611_terrabacteria:0.0572514205,Chloroflexota_bacterium_MBI5962358_terrabacteria:0.0701457805)92:0.0395145653,Anaerolineales_bacterium_MCB0103357_terrabacteria:0.0663598565)97:0.0489577813,Anaerolineales_bacterium_MCB9110094_terrabacteria:0.0822691716)86:0.0439617714,Chloroflexota_bacterium_MCA2000620_terrabacteria:0.1127911565)100:0.0874062760)91:0.0656922401,((Chloroflexota_bacterium_MBK7178620_terrabacteria:0.0018594201,Chloroflexota_bacterium_MBP6804600_terrabacteria:0.0067381195)100:0.2572587723,Chloroflexota_bacterium_NOY98352_terrabacteria:0.1783625151)99:0.0731617129)44:0.0203969586,Chloroflexota_bacterium_MBI5714210_terrabacteria:0.2743530541)74:0.0321134069,((Anaerolineae_bacterium_HEY62545_terrabacteria:0.1873219550,(((Anaerolineales_bacterium_MBF8284998_terrabacteria:0.0042826142,Anaerolineales_bacterium_MBM2849138_terrabacteria:0.0046413686)100:0.0660403126,Chloroflexota_bacterium_MBI5291668_terrabacteria:0.1175106213)100:0.0871505735,Chloroflexi_bacterium_RBG_19FT_COMBO_62_14_OGO68052_terrabacteria:0.3190619895)99:0.0902731521)86:0.0458609753,(Anaerolineales_bacterium_MBN2550698_terrabacteria:0.1366655650,(Anaerolineales_bacterium_MBV6465420_terrabacteria:0.0885523415,Planctomycetota_bacterium_MBE3144873_PVC:0.0904015641)100:0.0679582031)99:0.0606231306)100:0.1231585457)100:0.1423664463,Thermoflexales_bacterium_CAG0935271_terrabacteria:0.3764442691)98:0.1124677908)99:0.1131251068,(Nitrospirae_bacterium_CG2_30_53_67_OIP65979_nitrospirota:0.0000025603,Nitrospirae_bacterium_CG_4_9_14_3_um_filter_53_35_PJA75102_nitrospirota:0.0000025603)100:0.4470246409)89:0.0737653903)100:0.3715414906,((((((((Acidobacteriota_bacterium_MBI3130778_acidobacteriota:0.1237719127,(Holophagaceae_bacterium_MBL0211623_acidobacteriota:0.0179769172,Holophagaceae_bacterium_MBL0311794_acidobacteriota:0.0245939647)100:0.0947541533)90:0.0337735399,((Acidobacteriota_bacterium_MBI4912338_acidobacteriota:0.1160352659,(((Candidatus_Geothrix_odensensis_MBK8573656_acidobacteriota:0.0000025603,Holophagaceae_bacterium_MBK8790663_acidobacteriota:0.0043597031)50:0.0021783797,Geothrix_sp_MCC6512698_acidobacteriota:0.0043980518)56:0.0021916844,Holophagaceae_bacterium_MBK7295104_acidobacteriota:0.0000029098)99:0.1057523453)83:0.0366211716,(Holophaga_sp_MBK8791667_acidobacteriota:0.1515202751,Mesoterricola_silvestris_WP_316412154_acidobacteriota:0.1314048695)98:0.0644257465)73:0.0378259444)100:0.1227049333,(((((Candidatus_Geothrix_skivensis_MBK9798063_acidobacteriota:0.0677740372,Geothrix_sp_WP_291205858_acidobacteriota:0.0381811233)80:0.0119271164,Geothrix_oryzae_WP_286353868_acidobacteriota:0.0309218416)93:0.0391144451,Geothrix_fuzhouensis_WP_257310229_acidobacteriota:0.0355005880)57:0.0182666444,(Geothrix_alkalitolerans_WP_243382529_acidobacteriota:0.0054354186,Geothrix_sp_SG198_WP_243294306_acidobacteriota:0.0118487931)97:0.0336567136)85:0.0524287110,Geothrix_rubra_WP_285726667_acidobacteriota:0.0974623865)100:0.1157631037)74:0.0383530375,(Acidobacteriota_bacterium_MBI4918021_acidobacteriota:0.1279525637,Thermoanaerobaculaceae_bacterium_MCU0293996_acidobacteriota:0.1570681047)100:0.1977264716)71:0.0517042005,(((Acidobacteriota_bacterium_MCL4522427_acidobacteriota:0.1529574533,Acidobacteriota_bacterium_PYU43065_acidobacteriota:0.2499844696)69:0.0507958637,Acidobacteriota_bacterium_PYX43680_acidobacteriota:0.2040962419)62:0.0506023573,Terriglobia_bacterium_MBZ5554335_acidobacteriota:0.1397850629)91:0.0689944131)100:0.3077783081,Acidobacteriota_bacterium_MDQ7006872_acidobacteriota:0.5897088720)51:0.1254966765,((((Gammaproteobacteria_bacterium_MDH3514438_pseudomonadota:0.2377653373,Sulfuricaulis_sp_MDO8597724_pseudomonadota:0.1995516175)90:0.0997909418,(Gammaproteobacteria_bacterium_MDH3526289_pseudomonadota:0.1262338623,Gammaproteobacteria_bacterium_UCE77691_pseudomonadota:0.1165729918)100:0.1350203578)73:0.0785390316,Thiogranum_sp_MDT8387839_pseudomonadota:0.2651830876)100:0.6337120022,(Gemmatimonadota_bacterium_NNE42872_FCB:0.5573493391,candidate_division_Zixibacteria_bacterium_HDL01564_FCB:0.5028548834)100:0.2467184419)47:0.0991850769)83:0.0926003785,(((((((((((((((Arcobacteraceae_bacterium_MCK5110539_campylobacterota:0.1222967617,Campylobacterota_bacterium_NPA59096_campylobacterota:0.0613387288)52:0.0245488140,(Campylobacterota_bacterium_MEA3228011_campylobacterota:0.0780703444,(Campylobacterota_bacterium_MEA3369830_campylobacterota:0.0714428310,Sulfurimonas_sp_MCD6190268_campylobacterota:0.0436314801)97:0.0322880632)47:0.0091653827)21:0.0024176521,((Campylobacterota_bacterium_MEA3330908_campylobacterota:0.0377695173,Sulfurimonas_sp_MCD6433936_campylobacterota:0.0285820785)100:0.0433968471,Sulfurimonas_sp_MCD6173191_campylobacterota:0.0400464020)88:0.0355634386)81:0.0291337152,WP_152300212_CMP_SMN_n_Sulfurimonas_xiamenensis_1-1N_NO:0.0816535054)100:0.1108314073,(((((Campylobacteraceae_bacterium_4484_4_OQX72495_campylobacterota:0.0000025603,Hydrogenimonas_sp_WP_300365942_campylobacterota:0.0000025603)100:0.0432099946,Campylobacterota_bacterium_NPA30359_campylobacterota:0.0653169623)97:0.0461417233,Hydrogenimonas_cancrithermarum_WP_286335961_campylobacterota:0.0636547955)93:0.0275544353,((Hydrogenimonas_sp_RUM43905_campylobacterota:0.0060119802,Sulfurimonas_autotrophica_HIP15354_campylobacterota:0.0114485039)97:0.0212172105,(Hydrogenimonas_thermophila_WP_092911776_campylobacterota:0.0047987600,(Hydrogenimonas_thermophila_WP_317066984_campylobacterota:0.0000025603,WOE72349_CMP_HGM_c_Hydrogenimonas_thermophila_2of5:0.0000025603)100:0.0082395029)99:0.0251432311)100:0.0985556504)98:0.0574485565,Campylobacteraceae_bacterium_4484_4_OQX73183_campylobacterota:0.1472562867)95:0.0611007728)45:0.0157122108,(Campylobacterota_bacterium_MEA1919119_campylobacterota:0.0884645106,Campylobacterota_bacterium_MEA3521708_campylobacterota:0.0794270985)100:0.1452382342)29:0.0294819615,(Arcobacteraceae_bacterium_MCK9161531_campylobacterota:0.3061692371,(Campylobacterota_bacterium_MEA3434159_campylobacterota:0.0784767934,((Sulfurovum_mangrovi_WP_229937166_campylobacterota:0.0000025603,WP_229937166_CMP_SVC_Sulfurovum_sp_HSL1-3_ST1-3_YeS_1of3:0.0000025603)30:0.0000025603,UFH59265_CMP_SVC_c_Sulfurovum_mangrovi_1of2:0.0000025603)100:0.1019585229)96:0.0658395832)83:0.0496380525)36:0.0237888648,(Sulfurospirillaceae_bacterium_MDD3342726_campylobacterota:0.1912470834,Sulfurospirillaceae_bacterium_MDD3463349_campylobacterota:0.1429896754)100:0.1090691313)100:0.0820576740,(((Epsilonproteobacteria_bacterium_NOZ90898:0.2418322974,(((Sulfurimonas_sp_MCD4668235:0.0254622604,Sulfurimonas_sp_MCD6173195:0.0451048645)99:0.0413808354,Sulfurimonas_sp_MCD6433932:0.0643959114)100:0.1599030747,((((Sulfurimonas_sp_WP_297431455:0.0327297561,Sulfurimonas_sp_WP_297485373:0.0536506206)100:0.1108019113,Sulfurovum_sp_WP_294957333:0.1338219291)96:0.0569378935,Sulfurimonas_sp_WP_297440906:0.2029160740)84:0.0389039863,WP_013326564_CMP_SMN_n_Sulfurimonas_autotrophica_OK10_NO_2of2:0.1370674475)99:0.0912298015)75:0.0790919404)100:0.1713561447,Epsilonproteobacteria_bacterium_NPA73086:0.2531511479)100:0.4402220877,(WP_013326561_CMP_SMN_n_Sulfurimonas_autotrophica_OK10_NO_1of2:0.1841792792,ADV47002_CMP_SVC_c_Nitratifractor_salsuginis_1of2:0.2967615483)100:0.2172819606)98:0.2333747995)31:0.0680976710,((((Campylobacterales_bacterium_MBE0497199:0.0752709496,WP_205458299_CMP_SSP_n_Sulfurospirillum_tamanensis_T05b_NO_2of2:0.0953762417)100:0.1797318865,(Pseudomonadota_bacterium_MCL2298036_pseudomonadota:0.0021950978,Pseudomonadota_bacterium_MCL2307243_pseudomonadota:0.0000022538)100:0.3214414749)90:0.0686508742,(Sulfurospirillum_arcachonense_HIP29764:0.1726692872,Sulfurospirillum_sp_UBA12182_DAB35355:0.1514304023)94:0.0604302691)51:0.0382216954,(((Proteobacteria_bacterium_MBP1681953:0.0000025603,Pseudomonadota_bacterium_MBP1681953_pseudomonadota:0.0000025603)100:0.0131626230,(Sulfurospirillum_sp_SP_WNZ00154:0.0043548584,Sulfurospirillum_sp_UCH001_WP_067178402:0.0043001792)100:0.0250899971)99:0.0538139501,((Sulfurospirillum_cavolei_WP_041962803:0.0000025442,Sulfurospirillum_cavolei_WP_060824947:0.0108657186)86:0.0042944619,unclassified_Sulfurospirillum_WP_039675393:0.0000021970)100:0.0619403696)98:0.0583309022)100:0.1876462672)26:0.0540208763,(Wolinella_succinogenes_NLU34896_campylobacterota:0.0021108796,Wolinella_succinogenes_WP_011138634_campylobacterota:0.0000029326)100:0.3077921021)21:0.0513844213,((Hydrogenimonas_sp_RUM44842_campylobacterota:0.1382489750,((Sulfurospirillaceae_bacterium_MDD3342389_campylobacterota:0.0696225108,((Sulfurospirillum_halorespirans_WP_069479245_campylobacterota:0.0065331156,Sulfurospirillum_multivorans_WP_025346309_campylobacterota:0.0067358858)96:0.0120445806,unclassified_Sulfurospirillum_WP_037960080_campylobacterota:0.0136603543)100:0.1209595045)100:0.2509696257,(WOE72352_CMP_HGM_c_Hydrogenimonas_thermophila_1of5:0.1143059238,((WP_197547906_CMP_SVC_Sulfurovum_indicum_ST-419_2of6:0.0000023973,ST-21_1393_CMP_SVC_Sulfurovum_sp_ST-21_YeS_3of6:0.0000025603)52:0.0000023529,ST-29_chromosome_1428_CMP_SVC_Sulfurovum_sp_ST-29_YeS_3of6:0.0000025603)100:0.3555983931)82:0.0580051170)55:0.0495206026)45:0.0448369682,((WP_197547837_CMP_SVC_Sulfurovum_indicum_ST-419_1of6:0.0000025603,ST-21_1328_CMP_SVC_Sulfurovum_sp_ST-21_YeS_2of6:0.0000025603)46:0.0000027017,ST-29_chromosome_1355_CMP_SVC_Sulfurovum_sp_ST-29_YeS_2of6:0.0000025603)100:0.2064217750)100:0.1098751755)100:0.3177274399,((QCT95224_Caminibacter_mediatlanticus_TB-2:0.2300166759,ACM93010_Nautilia_profundicola_AmH:0.1406396298)73:0.0916421683,GAX87144_Lebetimonas_natsushimae:0.2759923241)100:0.8011023923)100:0.3708908410,((Desulfurispira_natronophila_WP_183728313_chrysiogenota:0.2916330509,Desulfurispirillum_indicum_WP_013507189_chrysiogenota:0.2207080926)85:0.1146713845,WP_275803500_P0N66_RS06480_putativePsrA_Desulfurivibrio_dismutans_AMeS2_Sorokin2025:0.2278637458)100:0.6608087095)92:0.1393748968,((((((BO23DRAFT_03020_TDB_DVB_j2_Desulfobaculum_senezii_DSM8436_yES:0.2075950289,((((BR09DRAFT_00424_TDB_DVB_j_Humidesulfovibrio_idahonensis_CY1_NO_1of2:0.1036194995,Desulfovibrio_sp_MBI5519490:0.0841568806)86:0.0317004113,Humidesulfovibrio_sp_WP_305570787:0.0946307655)97:0.0292268230,(((((Deltaproteobacteria_bacterium_HGW-Deltaproteobacteria-8_PKN09822:0.0363879453,(Proteobacteria_bacterium_MBU1041381:0.0000025603,Pseudomonadota_bacterium_MBU1041381_pseudomonadota:0.0000025603)100:0.0590267171)73:0.0294917007,Humidesulfovibrio_sp_WP_308733827:0.0705224961)73:0.0152333730,Desulfovibrionales_bacterium_GWA2_65_9_OGR35746:0.0818148463)57:0.0258638080,(Humidesulfovibrio_sp_MDP3427412:0.1437767016,(Proteobacteria_bacterium_MBU1229215:0.0000025603,Pseudomonadota_bacterium_MBU1229215_pseudomonadota:0.0000025603)100:0.0853106708)20:0.0245863881)11:0.0138187535,Desulfovibrio_sp_MBA4357298:0.1002033509)10:0.0205387138)100:0.3484815413,WP_027176087_TDB_DVB_n_Aminidesulfovibrio_aminophilus_ALA-3_yES:0.2147392734)98:0.0878973454)75:0.0720174874,(((((((Desulfovibrio_sp_Fe33_WP_272699063:0.0254029631,Pseudodesulfovibrio_sp_MCM_B-1480_WP_279522045:0.0177655511)100:0.0300678610,(Pseudodesulfovibrio_indicus_TDT80551:0.0000025603,Pseudodesulfovibrio_indicus_WP_066799293:0.0000025603)100:0.0486167796)72:0.0182463129,(Pseudodesulfovibrio_sp_S3_RWU03157:0.0000021311,Pseudodesulfovibrio_sp_S3_WP_241648835:0.0000026473)100:0.0659068230)97:0.0583701261,Desulfovibrionaceae_bacterium_MBG0791036:0.1255557436)71:0.0294836364,Pseudodesulfovibrio_sediminis_BCS89314:0.0997692797)89:0.0410394866,Pseudomonadota_bacterium_MBU4190770_pseudomonadota:0.1478534308)100:0.1491082714,((WP_018126104_TDB_DVB_n_Pseudodesulfovibrio_oxyclinae_P1B_yES_2of4:0.0191717867,202508_2574160859_BR24DRAFT_2442_thiosulfate_reductase_polysulfide_reductase_chain_A_Pseudodesulfovibrio_halophilus_DSM_5663:0.0165254914)100:0.0832054702,WP_054650117_TDB_DVB_n_Pseudodesulfovibrio_brasiliensis_LVform1_yeS:0.0946806755)100:0.1004065384)100:0.1040769362)100:0.1312725121,(Deltaproteobacteria_bacterium_MCB2188156_myxococcota:0.3527102689,(((Pseudomonadota_bacterium_MBU1156303_pseudomonadota:0.0053152088,(Pseudomonadota_bacterium_MBU4278581_pseudomonadota:0.0000025603,Pseudomonadota_bacterium_MBU4605916_pseudomonadota:0.0021950579)100:0.0057583690)100:0.0287018087,Pseudomonadota_bacterium_MBU4563462_pseudomonadota:0.0128812957)88:0.0265777223,(Pseudomonadota_bacterium_MBU1276346_pseudomonadota:0.0022778806,Pseudomonadota_bacterium_MBU2516107_pseudomonadota:0.0000025130)100:0.0380299097)100:0.2554150456)100:0.1601676376)59:0.0731188922,(((Deltaproteobacteria_bacterium_MBI4767999_myxococcota:0.0561640209,Deltaproteobacteria_bacterium_MBI5602897_myxococcota:0.0639599749)100:0.2081991974,Deltaproteobacteria_bacterium_MBT7716738_myxococcota:0.3416979083)65:0.0610467014,(Deltaproteobacteria_bacterium_MBT8359053_myxococcota:0.1900638643,Deltaproteobacteria_bacterium_MBW2436547_myxococcota:0.1461159153)100:0.1575551377)90:0.0563974371)52:0.0412439332,(((Deltaproteobacteria_bacterium_MBI5590930_myxococcota:0.0451133289,Deltaproteobacteria_bacterium_MCX5881414_myxococcota:0.0364782668)100:0.2055773900,(((Deltaproteobacteria_bacterium_MBT8407782_myxococcota:0.0671123161,(Deltaproteobacteria_bacterium_NIQ92490_myxococcota:0.0100813090,Deltaproteobacteria_bacterium_UCF00686_myxococcota:0.0498063213)100:0.0617817245)61:0.0262405225,Deltaproteobacteria_bacterium_UCE84022_myxococcota:0.0662885341)100:0.0621593161,Deltaproteobacteria_bacterium_RLC19727_myxococcota:0.2137781787)45:0.0252831398)93:0.0831775904,(Deltaproteobacteria_bacterium_MBT4285745_myxococcota:0.2434488543,Pseudomonadota_bacterium_MCG8339568_pseudomonadota:0.1727202675)100:0.1391548461)99:0.0872205532)65:0.0676139854,((((Desulfomicrobium_baculatum_WP_015774507:0.0309971644,Desulfomicrobium_norvegicum_SFL31729:0.0220639351)99:0.0126677913,(Desulfomicrobium_sp_MDO9584018:0.0063553005,(Proteobacteria_bacterium_MBU4526797:0.0000025603,Pseudomonadota_bacterium_MBU4526797_pseudomonadota:0.0000025603)100:0.0089678415)99:0.0199986736)100:0.0862740210,((((Desulfonatronum_sp_SC1_WP_107738110:0.0084960140,WP_031388674_TDB_DNT_n_Desulfonatronum_thiodismutans_MLF1_yES_2of3:0.0093758173)100:0.0327862446,(Desulfonatronum_zhilinae_SMP76459:0.0041471658,WP_028571184_TDB_DNT_n_Desulfonatronum_lacustre_Z-7951_yeS:0.0066710004)100:0.0296592323)99:0.0260736440,(Desulfovibrionales_bacterium_TVQ95502:0.0147259003,WP_045221371_TDB_DNT_n_Desulfonatronum_thioautotrophicum_ASO4-1_yES_2of4:0.0118175776)100:0.0508379149)100:0.0528374844,WP_092116869_TDB_DNT_n_Desulfonatronum_thiosulfatophilum_ASO4-2_yES_2of3:0.0592130852)100:0.0738039573)100:0.1892632221,(((Desulfonatronospira_sp_MSAO_Bac3_WP_287042540:0.0021659058,WP_008871182_TDB_DNV_n_Desulfonatrospira_thiodismutans_ASO3-1_yES_2of5:0.0022022533)100:0.0335334619,Desulfonatronospira_sp_WP_291318837:0.0368030526)100:0.3497816188,((Desulfonatronovibrio_sp_MSAO_Bac4_RQD67055:0.0348925253,WP_045211457_TDB_DNV_n_Desulfonatrovibrio_magnus_AHT22-yES_1of4:0.0564523459)89:0.0344188307,WP_028574662_TDB_DNV_n_Desulfonatronovibrio_hydrogenovorans_DSM9292_YES_2of2:0.0648373406)100:0.1380116111)100:0.1536811720)100:0.2148194387)100:0.5254339858)77:0.0679988148)100:0.2548421541)87:0.1027513280)83:0.0962891948,(((((((((((((((((((Acetobacterium_paludosum_WP_148565956_bacillota:0.1543711874,Acetobacterium_tundrae_WP_148602001_bacillota:0.1223877733)100:0.1044845211,Dehalobacterium_formicoaceticum_WP_257914145_bacillota:0.2761744202)94:0.0784929349,(Gottschalkia_acidurici_WP_014968809_bacillota:0.3076985447,Gottschalkia_purinilytica_WP_050353810_bacillota:0.2713035940)100:0.1247202966)86:0.0563631415,Clostridia_bacterium_MDX9871136_bacillota:0.4547903519)78:0.0777081532,((((Bacillota_bacterium_MBP7331240_bacillota:0.0022249436,Firmicutes_bacterium_ADurbBin373_OQA10947_bacillota:0.0000025603)100:0.0687741463,Candidatus_Syntrophopropionicum_ammoniitolerans_NQS76651_bacillota:0.1098303915)100:0.1485462654,(Pelotomaculum_schinkii_WP_243123952_bacillota:0.1060334752,Peptococcaceae_bacterium_NLW37041_bacillota:0.1996755669)67:0.0526583908)65:0.0498649375,((Bacillota_bacterium_NLL58843_bacillota:0.0428794800,Bacillota_bacterium_NLX90931_bacillota:0.0439051757)100:0.1348146408,((Desulfotomaculaceae_bacterium_MDD2444213_bacillota:0.0887204543,(Pelotomaculum_propionicicum_WP_243119783_bacillota:0.0000025603,Peptococcaceae_bacterium_NLI11793_bacillota:0.0090317421)100:0.0722328556)86:0.0429046177,Peptococcaceae_bacterium_HHU87639_bacillota:0.1290618897)97:0.0459851695)100:0.0894865501)100:0.1932902601)55:0.0473795291,((Bacillota_bacterium_MBP2627009_bacillota:0.2801392750,(Caproiciproducens_sp_MDF2632346_bacillota:0.0894918396,Sporomusa_sp_KB1_WP_145096663_bacillota:0.0757574765)100:0.2943732311)87:0.0868340652,((Desulfitobacterium_hafniense_DP7_EHL03956_bacillota:0.0063879348,Desulfitobacterium_hafniense_WP_323444534_bacillota:0.0009296669)95:0.0109962885,202508_WP_242954587_1_molybdopterin-containing_oxidoreductase_family_protein_Desulfitobacterium_chlororespirans:0.0179869205)100:0.4146517349)89:0.0709594328)100:0.3933526373,((((((((((((((Acidimicrobiales_bacterium_MBV6510185_terrabacteria:0.0000025603,(Acidobacteriota_bacterium_RIK02707_acidobacteriota:0.0000025603,Actinomycetota_bacterium_KAA0232261_terrabacteria:0.0000028760)100:0.0000020254)100:0.2724247386,Candidatus_Marinimicrobia_bacterium_MCH7859270_FCB:0.1445710520)73:0.0314265923,Alphaproteobacteria_bacterium_MDP6350635_pseudomonadota:0.1709993186)18:0.0072546598,Planctomycetota_bacterium_TDJ56719_PVC:0.1573676162)74:0.0190516366,(Candidatus_Marinimicrobia_bacterium_MCH7852237_FCB:0.0089773028,Candidatus_Marinimicrobia_bacterium_MCH8024375_FCB:0.0000021592)100:0.2439459342)39:0.0224984928,((((Acidobacteriota_bacterium_MCH7670371_acidobacteriota:0.0103762750,Actinomycetota_bacterium_MDK1291444_terrabacteria:0.0519456849)100:0.2167614304,Gemmatimonadota_bacterium_MCH7874557_FCB:0.1548298342)90:0.0397955004,(Alteromonadaceae_bacterium_PCK03526_pseudomonadota:0.3242736455,((((Chloroflexota_bacterium_MBI3040400_terrabacteria:0.2077204837,(Dehalococcoidia_bacterium_MBE0430832_terrabacteria:0.1628432806,(Dehalococcoidia_bacterium_MCK5181736_terrabacteria:0.0616199425,(Dehalococcoidia_bacterium_TET41850_terrabacteria:0.0037134133,Dehalococcoidia_bacterium_TEU18906_terrabacteria:0.0092280191)100:0.0585922435)100:0.1069212243)99:0.0450208000)87:0.0300622369,Chloroflexota_bacterium_UCH50830_terrabacteria:0.1130788465)96:0.0399918638,(Chloroflexota_bacterium_RLC67119_terrabacteria:0.0885637502,Dehalococcoidales_bacterium_UCB44066_terrabacteria:0.1003799224)98:0.0460982538)100:0.0809460639,Dehalococcoidales_bacterium_MAF85280_terrabacteria:0.1224433410)89:0.0257717669)13:0.0252981568)9:0.0151272483,(Candidatus_Marinimicrobia_bacterium_UCD39348_FCB:0.2398291889,Gemmatimonadales_bacterium_NIM51609_FCB:0.0941627611)30:0.0365650184)12:0.0191726421)79:0.0345217016,Gemmatimonadota_bacterium_MDH4043349_FCB:0.1799667141)23:0.0174458644,Gemmatimonadota_bacterium_MDH5550528_FCB:0.1845990714)61:0.0309612606,Gemmatimonadota_bacterium_MDH5803878_FCB:0.1959328238)71:0.0230416735,((((((Acidobacteria_bacterium_ACD_MDL1949806_acidobacteriota:0.0023095748,Acidobacteriota_bacterium_KAA0256300_acidobacteriota:0.0000025603)100:0.1659847199,(Holophagales_bacterium_MBK8598468_acidobacteriota:0.0000021366,Holophagales_bacterium_MBK9968302_acidobacteriota:0.0045717801)100:0.1226004396)100:0.1022510271,(Candidatus_Thiodiazotropha_sp_ex_Dulcina_madagascariensis_MCU7934527_pseudomonadota:0.0033497406,Candidatus_Thiodiazotropha_sp_ex_Epidulcina_cf_delphinae_MCU7918886_pseudomonadota:0.0102812831)100:0.2272451632)43:0.0269633077,Thermoanaerobaculia_bacterium_MDX1583170_acidobacteriota:0.2998400663)85:0.0493415012,Acidobacteriota_bacterium_MCG6921242_acidobacteriota:0.1889662657)44:0.0233321920,(Acidobacteriota_bacterium_MDX1387653_acidobacteriota:0.1920608888,Myxococcota_bacterium_MCK6530132_myxococcota:0.2942043987)61:0.0493808420)58:0.0247853618)77:0.0496528892,(Acidobacteriota_bacterium_MCZ6670392_acidobacteriota:0.2639453250,(((Candidatus_Kentron_sp_LFY_VFJ86175_pseudomonadota:0.0036415826,Candidatus_Kentron_sp_LFY_VFK13185_pseudomonadota:0.0007134334)100:0.1291830149,(Candidatus_Kentron_sp_LPFa_VFK19672_pseudomonadota:0.1207652764,Candidatus_Kentron_sp_SD_VFK39377_pseudomonadota:0.1089238012)100:0.0923067956)98:0.0418611143,Gammaproteobacteria_bacterium_MCP4696969_pseudomonadota:0.1697050343)100:0.1066757702)93:0.0515731130)100:0.1775488955,(((((Acidobacteriota_bacterium_MCL5744688_acidobacteriota:0.0000025283,Actinomycetota_bacterium_MCL4473179_terrabacteria:0.0000021254)100:0.1580368977,Actinomycetota_bacterium_MCL6092869_terrabacteria:0.1558789081)100:0.1972606042,((((((Anaeromyxobacter_sp_SG22_WP_242346051_myxococcota:0.0599313502,(Anaeromyxobacter_sp_SG29_WP_243337366_myxococcota:0.0036686931,Anaeromyxobacter_sp_SG64_WP_242352567_myxococcota:0.0102859944)100:0.0378975754)100:0.2579830000,uncultured_Thiodictyon_sp_WP_295449267_pseudomonadota:0.2577245808)96:0.0947430761,(Candidatus_Magnetococcus_massalia_CRH05417_pseudomonadota:0.2970454110,Myxococcota_bacterium_MDJ0762848_myxococcota:0.2711415899)88:0.0651710204)59:0.0415022046,(Myxococcales_bacterium_MCP4448104_myxococcota:0.3374993667,(Myxococcales_bacterium_MDD9940642_myxococcota:0.0151393458,Myxococcales_bacterium_MDD9968768_myxococcota:0.0023331133)100:0.2106097696)100:0.1252531295)21:0.0273212153,Candidatus_Abyssubacteria_bacterium_SURF_5_RJP19741_PVC:0.2357046699)41:0.0394815813,(((Gemmatimonadota_bacterium_UCC47315_FCB:0.0725959369,Gemmatimonas_sp_SM23_52_KPK83299_FCB:0.0890793249)100:0.0680698491,Gemmatimonadota_bacterium_UCC73560_FCB:0.1220574741)93:0.0379865644,Gemmatimonadota_bacterium_UCC85423_FCB:0.0949792971)100:0.1758622854)97:0.0582358494)92:0.0526319052,Solirubrobacterales_bacterium_MBW8060187_terrabacteria:0.4296071305)43:0.0305115435,(((Acidobacteriota_bacterium_MDW7759383_acidobacteriota:0.2616731541,(((Deltaproteobacteria_bacterium_MBP8650242_myxococcota:0.0000025603,Pseudomonadota_bacterium_MDI9542642_pseudomonadota:0.0022061481)100:0.1478551001,Pseudomonadota_bacterium_MDI9527021_pseudomonadota:0.1284935215)100:0.2061074834,((Rhabdochromatium_marinum_WP_242469357_pseudomonadota:0.1428527719,(Thiorhodococcus_mannitoliphagus_WP_164653644_pseudomonadota:0.0551294432,Thiorhodococcus_minor_WP_164451201_pseudomonadota:0.0660618351)71:0.0319118232)25:0.0326957888,Thioflavicoccus_mobilis_WP_015281057_pseudomonadota:0.1510066340)100:0.2190244899)65:0.0440178434)45:0.0275364795,((((((((Actinomycetota_bacterium_TET48267_terrabacteria:0.2502154189,Gemmatimonadota_bacterium_UCE20545_FCB:0.1989589646)97:0.0759989071,(Nitrospiraceae_bacterium_UCE78379_nitrospirota:0.1764714543,Nitrospirota_bacterium_UCG79141_nitrospirota:0.2905043556)100:0.0941011839)65:0.0321137057,Spirochaetota_bacterium_MDY6933193_spirochaetota:0.2175073734)100:0.1650704981,(candidate_division_Zixibacteria_bacterium_MDH3891884_FCB:0.2407026406,(candidate_division_Zixibacteria_bacterium_UCC79989_FCB:0.0623095058,candidate_division_Zixibacteria_bacterium_UCE68028_FCB:0.0704540986)100:0.1046634521)97:0.0530710684)16:0.0178008773,((((((Candidatus_Jettenia_sp_AMX1_WP_007221324_PVC:0.0241486517,Candidatus_Jettenia_sp_CY-1_WKZ18762_PVC:0.0122141147)100:0.1124578572,Candidatus_Kuenenia_hertensis_MCF6149547_PVC:0.2206078186)78:0.0371591885,(Candidatus_Nitrobium_versatile_MBZ0156212_nitrospirota:0.2884787983,Nitrospirae_bacterium_GWC2_57_9_OGW48193_nitrospirota:0.2877140155)90:0.0650301677)95:0.0452016539,Thermodesulfovibrionia_bacterium_MCK5511721_nitrospirota:0.1638345613)65:0.0221827520,(Nitrospiraceae_bacterium_UCF86737_nitrospirota:0.1875292051,Nitrospirota_bacterium_HDH12447_nitrospirota:0.1389304768)78:0.0344430751)89:0.0360450779,(Deltaproteobacteria_bacterium_MDH5560100_myxococcota:0.4203205650,Nitrospira_sp_MBL7047975_nitrospirota:0.2100844055)79:0.0664079817)47:0.0263692304)28:0.0341382924,((Candidatus_Brocadiaceae_bacterium_MCP4268713_PVC:0.0947841928,(((Candidatus_Brocadiales_bacterium_MBC8548743_PVC:0.0294621980,(Candidatus_Brocadiales_bacterium_MBC8554804_PVC:0.0337415353,(Candidatus_Scalindua_brodae_KHE91051_PVC:0.0133580708,((Candidatus_Scalindua_sp_MBT3878321_PVC:0.0000025603,Candidatus_Scalindua_sp_MBT6226890_PVC:0.0021785977)97:0.0000027952,Candidatus_Scalindua_sp_MBT5307202_PVC:0.0153910512)61:0.0042896140)99:0.0196656270)70:0.0066269707)76:0.0057837323,(Candidatus_Scalindua_japonica_WP_096895793_PVC:0.0459610676,Candidatus_Scalindua_sp_MBT3354889_PVC:0.0410463885)82:0.0088977255)96:0.0265748536,(Candidatus_Kuenenia_stuttgartiensis_CAJ75228_PVC:0.0021585425,(Candidatus_Kuenenia_stuttgartiensis_WP_164995099_PVC:0.0000025603,Kuenenia_WP_099323680_PVC:0.0000025603)91:0.0000025603)100:0.0652025688)63:0.0159076498)96:0.0407952764,((Candidatus_Scalindua_sp_KAA3608892_PVC:0.0820170415,Candidatus_Scalindua_sp_MDR4506393_PVC:0.0675553523)91:0.0432944933,Candidatus_Scalindua_sp_MDR4499198_PVC:0.1203489395)100:0.0570497476)100:0.0889382649)18:0.0247256365,((Bacteroidota_bacterium_RLD68915_FCB:0.3426100920,Cytophagales_bacterium_MCP4457974_FCB:0.2420168629)96:0.0738935515,(Chloroflexota_bacterium_MBT3364005_terrabacteria:0.2235454882,((Chloroflexota_bacterium_MDY6835080_terrabacteria:0.1514747485,(Chloroflexota_bacterium_MDY6892430_terrabacteria:0.1524008904,(Dehalococcoidia_bacterium_MDR9459087_terrabacteria:0.1207152065,Dehalococcoidia_bacterium_TET18465_terrabacteria:0.0744787322)54:0.0292052598)94:0.0552864893)57:0.0415144855,Spirochaetota_bacterium_MDY6967077_spirochaetota:0.2209796599)56:0.0293309205)100:0.1990273376)22:0.0329290303)60:0.0315938606,Candidatus_Marinimicrobia_bacterium_MCH7820047_FCB:0.2451156357)53:0.0269768271)69:0.0598914484,(Deltaproteobacteria_bacterium_MBF0508992_myxococcota:0.2141892334,202508_WP_014810288_1_IscS_subfamily_cysteine_desulfurase_Desulfomonile_tiedjei:0.2608318049)100:0.1170063638)72:0.0631701329)59:0.0711515992)72:0.1625900521,((202508_WP_020589419_1_molybdopterin-containing_oxidoreductase_family_protein_Desulfobacter_curvatus:0.0318830233,202508_WP_242637609_1_molybdopterin-containing_oxidoreductase_family_protein_Desulfobacter_hydrogenophilus:0.0660456667)100:0.3274509752,202508_WP_028313789_1_molybdopterin-containing_oxidoreductase_family_protein_Desulfatibacillum_aliphaticivorans:0.3144794723)100:0.6720318456)100:0.2218835187,(((((Acidobacteriota_bacterium_MDR1727241_acidobacteriota:0.3496100961,Chloroflexota_bacterium_MBI3242371_terrabacteria:0.1269684284)74:0.0752300924,((Caldilinea_WP_014434540_terrabacteria:0.0417531033,Caldilinea_sp_WP_297639043_terrabacteria:0.0255843263)100:0.1679551021,Caldilineales_bacterium_MCS7038437_terrabacteria:0.1708618531)100:0.1435434225)68:0.0481140074,(Anaerolineales_bacterium_MCA9984470_terrabacteria:0.2278858605,Nitrospinaceae_bacterium_MDP6712375_nitrospinota:0.2659221759)100:0.2688717830)100:0.1684609151,Chloroflexota_bacterium_HEY84423_terrabacteria:0.4121590729)65:0.0458260495,(Anaerolineales_bacterium_MBS1250992_terrabacteria:0.2447355784,Chloroflexota_bacterium_RME47425_terrabacteria:0.1563212857)100:0.1179953750)91:0.1177848063)92:0.1785100291)100:0.5984327147,((Fretibacterium_sp_NLL36685_DST:0.7031509245,(Nitrospira_bacterium_SG8_3_KPK25447_nitrospirota:0.8813854110,(WP_014795345_BCL_DSB_n4_Desulfitobacterium_dehalogenans_5of5:0.0000025603,202508_WP_014795345_1_molybdopterin-containing_oxidoreductase_family_protein_Desulfitobacterium_dehalogenans:0.0000025603)100:0.5466313402)77:0.1414343263)100:0.6468751958,((((Synergistaceae_bacterium_MDR0649146_DST:0.0814758835,Synergistaceae_bacterium_MDR1019357_DST:0.0794764090)100:0.1254870469,(Synergistales_bacterium_GHT01279_DST:0.0755744098,Synergistales_bacterium_GHV38272_DST:0.0710950497)100:0.1565295314)100:0.1619575983,Treponema_sp_MDR3341551_spirochaetota:0.2982878190)99:0.2019128167,Synergistota_bacterium_HDQ93277_DST:0.5084953801)100:0.4152906629)100:0.3640239638)78:0.1252672646,((((Deltaproteobacteria_bacterium_MCF8145852:0.2873715542,Desulfobacterales_bacterium_MCD4715439:0.1414331814)80:0.0810595275,(WP_035253730_TDB_DGL_n3_Desulfatiglans_anilini_Ani1_yeS_3of4:0.0194477929,uncultured_Desulfatiglans_sp_VBB46636:0.0220483565)100:0.3790517397)100:0.1904090485,((Desulfobacteraceae_bacterium_MCK4782400:0.1158705677,Desulfobacterales_bacterium_MBC8417132:0.1167344444)100:0.2020646759,(((Desulfobacterales_bacterium_MDH3797594:0.0000025603,Desulfobacterales_bacterium_MDH3825986:0.0022247111)73:0.0022244451,Desulfobacterales_bacterium_MDH3876619:0.0000028854)100:0.0716188828,Desulfobacterales_bacterium_UCD82207:0.0617969389)100:0.2820424617)97:0.1428819851)100:0.8396591333,((Nitrospira_bacterium_SG8_3_KPK25570_nitrospirota:0.8004738254,202508_WP_073031025_1_molybdopterin-containing_oxidoreductase_family_protein_Desulfosporosinus_lacus:0.8755779674)84:0.1885168516,((Spirochaetaceae_bacterium_UCF96155_spirochaetota:0.0988933984,Spirochaetales_bacterium_MBN2552272_spirochaetota:0.1149359200)85:0.0333254922,Spirochaetales_bacterium_MCK5006934_spirochaetota:0.0549890288)100:1.0441581100)71:0.0961909106)92:0.1536741548)79:0.0807989597,((((((((((((Desulfohalovibrio_alkalitolerans_WP_020886871:0.1422020699,((((Desulfonatronum_sp_SC1_WP_107739033:0.0273306962,WP_035271431_TDB_DNT_n_Desulfonatronum_thiodismutans_MLF1_yES_3of3:0.0238617742)91:0.0124386310,(Desulfonatronum_zhilinae_SMP48794:0.0042764123,202508_WP_245590112_1_molybdopterin-containing_oxidoreductase_family_protein_Desulfonatronum_lacustre:0.0110877690)100:0.0293897165)84:0.0075497651,WP_052812738_TDB_DNT_n_Desulfonatronum_thioautotrophicum_ASO4-1_yES_3of4:0.0491351143)100:0.0456280499,WP_092119475_TDB_DNT_n_Desulfonatronum_thiosulfatophilum_ASO4-2_yES_3of3:0.0899086795)100:0.0793814709)91:0.0360631659,(((Desulfonatronospira_sp_WP_291318641:0.0361757358,WP_008870979_TDB_DNV_n_Desulfonatrospira_thiodismutans_ASO3-1_yES_3of5:0.0561033356)89:0.0321370838,Desulfonatronospira_sp_WP_291321376:0.0654393218)100:0.0843495364,(Desulfonatronovibrio_sp_MSAO_Bac4_RQD63168:0.0476082477,WP_052507090_TDB_DNV_n_Desulfonatrovibrio_magnus_AHT22-yES_3of4:0.0703861087)100:0.0506649309)100:0.0567616805)100:0.0922368800,202508_WP_084301954_1_molybdopterin-containing_oxidoreductase_family_protein_Desulfonatronovibrio_hydrogenovorans:0.2693110588)100:0.1734079849,((WP_018124614_TDB_DVB_n_Pseudodesulfovibrio_oxyclinae_P1B_yES_3of4:0.1153598096,202508_2574160572_BR24DRAFT_2153_anaerobic_selenocysteine-containing_dehydrogenase_Pseudodesulfovibrio_halophilus_DSM_5663:0.1897343926)81:0.0676813233,WP_092221860_TDB_DCP_n_Desulforhopalus_singaporensis_DSM12130_yEs_4of6:0.2189634867)100:0.1465580127)100:0.6251483568,(WP_072771469_BCL_DSB_n4_Desulfitobacterium_chlororespirans_1of4:0.0000023240,202508_WP_072771469_1_molybdopterin-dependent_oxidoreductase_Desulfitobacterium_chlororespirans:0.0000025603)100:0.8491166331)93:0.1591610276,(Desulfurellaceae_bacterium_MCY4388336_campylobacterota:0.9757968398,202508_WP_072771872_1_molybdopterin-containing_oxidoreductase_family_protein_Desulfitobacterium_chlororespirans:1.3194683232)71:0.2541625508)55:0.0941323928,WP_014793443_BCL_DSB_n4_Desulfitobacterium_dehalogenans_1of5:1.0848999903)92:0.0914968621,((((((Nitrospinaceae_bacterium_MBT3350156_nitrospinota:0.0022877913,Nitrospinaceae_bacterium_MBT3434782_nitrospinota:0.0000025603)100:0.0000025603,Nitrospinaceae_bacterium_MBT3820963_nitrospinota:0.0000025603)100:0.2972331627,(Nitrospinota_bacterium_HJP14169_nitrospinota:0.0030841828,Nitrospinota_bacterium_MDP7370575_nitrospinota:0.0017722129)100:0.3563592285)100:0.7596356283,((Nitrospinota_bacterium_MBI4666717_nitrospinota:0.2792583202,Nitrospinota_bacterium_MBI5815467_nitrospinota:0.2331677958)100:0.3205966766,(Nitrospirota_bacterium_HDY70697_nitrospirota:0.1892760199,202508_RWX43692_1_Anaerobic_selenocysteine-containing_dehydrogenase_Candidatus_Electrothrix_aarhusensis:0.4732579532)96:0.1695863724)100:0.4888648598)57:0.1027241435,(Nitrospinota_bacterium_MDP7370741_nitrospinota:1.1043652731,(Nitrospira_bacterium_SG8_3_KPK29254_nitrospirota:0.9072097472,Synergistaceae_bacterium_MDR1874784_DST:1.2051746095)37:0.1051987903)56:0.1665421461)46:0.0519612134,((WP_035255313_TDB_DGL_n3_Desulfatiglans_anilini_Ani1_yeS_1of4:0.5404952690,WP_092218569_TDB_DCP_n_Desulforhopalus_singaporensis_DSM12130_yEs_3of6:0.5348044132)100:0.2831757289,202508_WP_014810506_1_molybdopterin-containing_oxidoreductase_family_protein_Desulfomonile_tiedjei:0.9407202670)97:0.1747753824)87:0.1143083549)71:0.0541274879,Spirochaetota_bacterium_TXT44320_spirochaetota:1.4193560419)62:0.0801921799,((Nitrospinota_bacterium_MDP6084978_nitrospinota:0.9580081021,Spirochaetota_bacterium_MDH7553209_spirochaetota:0.9112093111)71:0.1369748897,Nitrospinota_bacterium_MDP7169082_nitrospinota:1.5070024496)79:0.1135159946)88:0.1493058349,((((Spirochaetota_bacterium_MBN2041668_spirochaetota:0.3335310640,WP_072770917_BCL_DSB_n4_Desulfitobacterium_chlororespirans_3of4:0.3291188481)64:0.0861172086,202508_WP_111960206_1_molybdopterin-containing_oxidoreductase_family_protein_Desulfobacter_hydrogenophilus:0.3377641458)100:0.6934667961,WP_028322498_TDB_DGL_n3_Desulfatiglans_anilini_Ani1_yeS_2of4:0.9610936028)100:0.5284213095,202508_WP_028583355_1_molybdopterin-containing_oxidoreductase_family_protein_Desulfogranum_mediterraneum:1.4974862060)71:0.1415192271)85:0.1095483722,(Nitrospira_bacterium_SG8_3_KPK30836_nitrospirota:1.3388859556,(((WP_008868819_TDB_DNV_n_Desulfonatrospira_thiodismutans_ASO3-1_yES_4of5:0.5602943220,(((202508_WP_015723850_1_molybdopterin-containing_oxidoreductase_family_protein_Desulfobulbus_propionicus:0.1540659790,202508_WP_028319246_1_molybdopterin-containing_oxidoreductase_family_protein_Desulfobulbus_elongatus:0.0898201704)100:0.1652530777,202508_WP_028585834_1_molybdopterin-containing_oxidoreductase_family_protein_Desulfogranum_mediterraneum:0.3044740089)100:0.1703580917,202508_2514921476_A316_01358_Anaerobic_selenocysteine-containing_dehydrogenase_Desulfocapsa_thiozymogenes_DSM_7269:0.4482281299)100:0.2154860264)90:0.1245246917,(WP_059175434_NSP_TDV_ni_Thermodesulfovibrio_aggregans_3of4:0.2485907676,(202508_BS11DRAFT_01543_Thermodesulfovibrio_hydrogeniphilus_HBr5:0.1039671041,202508_BS11DRAFT_01542_Thermodesulfovibrio_hydrogeniphilus_HBr5:0.0000029420)97:0.2749939782)100:0.4217419721)94:0.2280808724,WP_020586207_TDB_DBC_n_Desulfobacter_curvatus_AcRM3_yeS_2of3:0.8048683906)100:0.5709072873)79:0.2053680804)57:0.0572738857)100:0.2181529953,(((((((((((((Acidianus_brierleyi_WP_110271406:0.0712226089,(Thermocladium_modestius_GGP20314:0.0000025603,WP_229657667_CRA_TPT_n4_Thermocladium_modestius_1of2:0.0000025603)100:0.1383207038)82:0.0425617423,(Sulfuracidifex_metallicus_WP_054838875:0.0429080799,Sulfuracidifex_tepidarius_WP_149528339:0.0561337246)100:0.1539938890)86:0.0576491981,(Acidianus_manzaensis_WP_148691027:0.0707062833,Acidianus_sulfidivorans_WP_110379665:0.0565337743)100:0.1112376846)100:0.1483684230,Metallosphaera_yellowstonensis_WP_009069801:0.3228014306)90:0.1057893250,Sulfodiicoccus_acidiphilus_WP_179950423:0.3425153648)93:0.1066384343,Candidatus_Marsarchaeota_G2_archaeon_BE_D_PSO09511:0.3326559049)100:0.7342840735,WP_013604187_CRA_TPT_n4_Vulcanisaeta_moutnovskia:0.9573421723)91:0.1153070203,(((202508_WP_014810569_1_molybdopterin-dependent_oxidoreductase_Desulfomonile_tiedjei:1.2739613278,((202508_WP_203472405_1_NADH-quinone_oxidoreductase_subunit_NuoG_Dissulfurispira_thermophila:0.1341425358,202508_WP_333653773_1_NADH-quinone_oxidoreductase_subunit_NuoG_Dissulfurispira_sp_:0.0829768919)100:1.0841239580,202508_WP_333655977_1_NADH-quinone_oxidoreductase_subunit_NuoG_Dissulfurispira_sp_:1.2769328869)98:0.3170864762)55:0.1067163287,202508_WP_014810737_1_molybdopterin-dependent_oxidoreductase_Desulfomonile_tiedjei:1.4774541555)85:0.1339531014,(202508_WP_051327011_1_molybdopterin-dependent_oxidoreductase_Desulfatibacillum_aliphaticivorans:1.4852804372,202508_WP_123928840_1_molybdopterin-dependent_oxidoreductase_Thermodesulfitimonas_autotrophica:0.9372809884)100:0.4587301792)97:0.1338910016)89:0.1327649252,((((((((Aciduliprofundum_sp_PMP75843:0.0000024459,Thermoplasmatales_archaeon_MBD6955249:0.0067624816)100:0.1235487304,((Euryarchaeota_archaeon_MVT13731:0.0000025603,Thermoplasmata_archaeon_MCI4433944:0.0000025603)94:0.0000025603,Euryarchaeota_archaeon_MVT15250:0.0022719546)100:0.1412932924)100:0.1549549947,Thermoplasmata_archaeon_MDP8011538:0.2165194969)100:0.3886741611,((Candidatus_Thermoplasmatota_archaeon_MCL5681196:0.4888024006,Thermoplasma_sp_WP_297026666:0.3528298205)100:0.3818899668,WP_188596136_CRA_TPT_n4_Thermocladium_modestius_2of2:0.6006342870)70:0.1079500347)51:0.0850368925,Thermoplasmata_archaeon_RLF30167:0.7526293199)100:0.3392030009,(((Spirochaetota_bacterium_RKX95070_spirochaetota:0.3231529096,Treponema_sp_MDA8409539_spirochaetota:0.5004141714)97:0.1722055680,(202508_WP_014809656_1_formate_dehydrogenase_H_subunit_alpha_selenocysteine-containing_Desulfomonile_tiedjei:0.4561724230,202508_WP_014810975_1_formate_dehydrogenase_H_subunit_alpha_selenocysteine-containing_Desulfomonile_tiedjei:0.3215223203)100:0.3478471409)60:0.0524358920,(((((WP_307633772_TDB_TVB_Thiovibrio_frasassiensis_RS19-109_YeS_4of5:0.2613886135,202508_MFW8600424_1_formate_dehydrogenase_subunit_alpha_Desulfobacterota_bacterium_M19:0.3519682473)80:0.1050883173,WP_275802537_P0N66_RS03135_Desulfurivibrio_dismutans_AMeS2_Sorokin2025:0.4425561853)72:0.1050310793,(202508_WP_163298010_1_formate_dehydrogenase_subunit_alpha_Dissulfurirhabdus_thermomarina:0.3283639514,(202508_WP_337833066_1_formate_dehydrogenase_subunit_alpha_Desulfolithobacter_dissulfuricans:0.2024611129,202508_MFP7755941_1_formate_dehydrogenase_subunit_alpha_Thermodesulfobacteriota_bacterium_B35:0.2352758223)99:0.1316936676)100:0.1526775251)74:0.0984517815,202508_WP_407637475_1_formate_dehydrogenase_subunit_alpha_Desulfocapsa_sulfexigens:0.5242375992)100:0.4102996648,202508_WP_203472562_1_formate_dehydrogenase_subunit_alpha_Dissulfurispira_thermophila:0.5460025372)78:0.0907416162)92:0.0833403189)96:0.1054724283,((Chrysiogenales_bacterium_TFG81096_chrysiogenota:0.6085588349,(((((Spirochaetota_bacterium_MBN1497157_spirochaetota:0.0832857770,Spirochaetota_bacterium_MBN2158514_spirochaetota:0.0961258014)96:0.0553478400,Spirochaetota_bacterium_MDI9425523_spirochaetota:0.1774347237)76:0.0438890457,Spirochaetota_bacterium_MBN2079712_spirochaetota:0.0675938704)100:0.6677680744,((Spirochaetota_bacterium_MBP7738836_spirochaetota:0.5536457881,(((WP_078081337_TDB_DCC_n_Desulfococcus_multivorans_DSM2059_yeS_3of4:0.3095750242,202508_WP_084511282_1_formate_dehydrogenase_subunit_alpha_Desulfatibacillum_aliphaticivorans:0.2802159072)92:0.1070636531,202508_WP_084516783_1_formate_dehydrogenase_subunit_alpha_Desulfatiglans_anilini:0.2921892825)96:0.1064550136,(WP_083803942_TDB_DNV_n_Desulfonatrospira_thiodismutans_ASO3-1_yES_5of5:0.6066005368,202508_WP_084539279_1_formate_dehydrogenase_subunit_alpha_Halodesulfovibrio_marinisediminis:0.6326234578)69:0.1113601945)92:0.0837314024)55:0.0357181315,(Spirochaetota_bacterium_MDY6933878_spirochaetota:0.4229109328,Spirochaetota_bacterium_RKY01312_spirochaetota:0.4108402458)85:0.1042284390)79:0.0698100929)48:0.0241457206,(((WP_307634077_TDB_TVB_Thiovibrio_frasassiensis_RS19-109_YeS_3of5:0.1870934897,202508_WP_322740798_1_formate_dehydrogenase_subunit_alpha_Desulfocapsa_sulfexigens:0.3080290742)89:0.0720779269,((WP_275804405_putativeFdh_Desulfurivibrio_dismutans_AMeS2_Sorokin2025:0.1221571173,202508_WP_013164800_1_formate_dehydrogenase_subunit_alpha_Desulfurivibrio_alkaliphilus:0.0799519168)100:0.1228508525,202508_RWX47386_1_molybdopterin_dinucleotide_binding_domain-containing_protein_Candidatus_Electrothrix_aarhusensis:0.3083608405)64:0.0553860537)100:0.1342964875,(202508_2514921101_A316_00983_formate_dehydrogenase_alpha_subunit_Desulfocapsa_thiozymogenes_DSM_7269:0.2580539918,202508_MFW8601397_1_formate_dehydrogenase_subunit_alpha_Desulfobacterota_bacterium_M19:0.2344620489)98:0.1057442678)100:0.5258647202)76:0.0579727884)73:0.0488412186,(((WP_333653239_NSP_DSP_ni_Dissulfurispira_sp_CTOTU21519_2of3:0.3198757126,202508_WP_203473750_1_formate_dehydrogenase_subunit_alpha_Dissulfurispira_thermophila:0.2113688346)100:0.2247410902,202508_WP_083803940_1_MLTISPECIES_formate_dehydrogenase_subunit_alpha_Desulfonatronospira:0.5234113944)60:0.0918355236,((202508_WP_013163057_1_formate_dehydrogenase_subunit_alpha_Desulfurivibrio_alkaliphilus:0.2238578826,(202508_WP_407637489_1_formate_dehydrogenase_subunit_alpha_Desulfocapsa_sulfexigens:0.2321366920,202508_MFP7755789_1_formate_dehydrogenase_subunit_alpha_Thermodesulfobacteriota_bacterium_B35:0.1254793442)100:0.2234557792)100:0.3490239794,(202508_WP_084540429_1_formate_dehydrogenase_subunit_alpha_Desulfofustis_glycolicus:0.3107693179,(202508_WP_092224575_1_formate_dehydrogenase_subunit_alpha_Desulforhopalus_singaporensis:0.1983116172,202508_WP_228857134_1_formate_dehydrogenase_subunit_alpha_Desulfomarina_profundi:0.1667312977)99:0.1169269203)100:0.3101485344)67:0.1400644529)92:0.1150580416)86:0.0417535918)72:0.0245565121,(((((((((((Clostridiales_bacterium_MBS4031164:0.0863503003,(WP_083798713_BCL_STM_s_Dethiobacter_alkaliphilus_AHT_1_Yes:0.0000025603,202508_WP_083798713_1_formate_dehydrogenase_subunit_alpha_Dethiobacter_alkaliphilus:0.0000025603)100:0.1078609749)88:0.0474703055,Dethiobacter_sp_MBS4023829:0.2013346590)86:0.0356620173,Desulfitobacterium_hafniense_MDA8227818:0.2700170746)100:0.0960890065,Dethiobacter_sp_RJX24168:0.1569341435)90:0.0870914550,Syntrophomonadaceae_bacterium_MBS3976717:0.2998053417)100:0.1797302535,(Dethiobacter_alkaliphilus_WP_264698709:0.2379973726,Firmicutes_bacterium_NLM52938:0.1923234302)100:0.1863928192)90:0.1305515046,(Firmicutes_bacterium_NLI71056:0.0413101709,Firmicutes_bacterium_NLZ27904:0.0511303376)100:0.5112746605)90:0.0802221322,(((202508_WP_011187726_1_formate_dehydrogenase_H_subunit_alpha_selenocysteine-containing_Desulfotalea_psychrophila:0.4614136168,(202508_WP_081588407_1_formate_dehydrogenase_subunit_alpha_Maridesulfovibrio_hydrothermalis:0.3305281174,202508_BO23DRAFT_01805_Desulfobaculum_senezii_CVL:0.2772544549)93:0.0828654953)91:0.1002953327,202508_WP_084539283_1_formate_dehydrogenase_subunit_alpha_Halodesulfovibrio_marinisediminis:0.5518924705)100:0.2809439036,202508_WP_081734666_1_formate_dehydrogenase_subunit_alpha_Desulfotomaculum_nigrificans:0.5626088867)97:0.1121338346)88:0.0637672519,(((WP_084138684_BCL_TAB_n4_Carboxydothermus_ferrireducens_3of3:0.0000025545,202508_WP_084138684_1_formate_dehydrogenase_subunit_alpha_Carboxydothermus_ferrireducens:0.0000028846)100:0.4583549207,((WP_084296146_BCL_DFI_n4_Desulfitibacter_alkalitolerans_3of5:0.4962680244,(((WP_207666881_BCL_PCC_Desulfofundulus_salinus_435_yeS_2of2:0.1267975882,(202508_WP_083906020_1_formate_dehydrogenase_subunit_alpha_Desulfurispora_thermophila:0.2297010736,202508_WP_207655597_1_formate_dehydrogenase_subunit_alpha_Desulfocucumis_palustris:0.1785828758)45:0.0669188870)63:0.0654781523,202508_WP_114638812_1_formate_dehydrogenase_subunit_alpha_Desulfofalx_alkaliphila:0.3913247962)57:0.0643081554,(202508_WP_081734670_1_formate_dehydrogenase_subunit_alpha_Desulfotomaculum_nigrificans:0.4318839597,202508_WP_123927858_1_formate_dehydrogenase_subunit_alpha_Thermodesulfitimonas_autotrophica:0.6282705215)79:0.1042503478)83:0.0820796349)59:0.0751904892,202508_WP_429158304_1_formate_dehydrogenase_subunit_alpha_Desulfitispora_alkaliphila:0.4646279760)93:0.0960565836)97:0.0933635596,(202508_WP_084110251_1_formate_dehydrogenase_subunit_alpha_Desulfosporosinus_lacus:0.4142280782,202508_WP_104373293_1_formate_dehydrogenase_subunit_alpha_Desulfocucumis_palustris:0.4782185202)100:0.2441025045)81:0.0656849223)76:0.0559184263,(((WP_078081236_TDB_DCC_n_Desulfococcus_multivorans_DSM2059_yeS_4of4:0.1753122296,202508_WP_084511674_1_formate_dehydrogenase_subunit_alpha_Desulfatibacillum_aliphaticivorans:0.2751758322)96:0.1025591882,202508_WP_084516789_1_formate_dehydrogenase_subunit_alpha_Desulfatiglans_anilini:0.1915562025)100:0.6359547821,(((((((((WP_229937417_CMP_SVC_Sulfurovum_sp_HSL1-3_ST1-3_YeS_3of3:0.0000025603,202508_WP_229937417_1_molybdopterin_oxidoreductase_family_protein_Sulfurovum_mangrovi:0.0000025603)100:0.1112779442,202508_WP_067330177_1_molybdopterin_oxidoreductase_family_protein_Sulfurovum_riftiae:0.1560915411)53:0.0293977650,(202508_WP_046551723_1_molybdopterin_oxidoreductase_family_protein_Sulfurovum_lithotrophicum:0.0807375109,(202508_WP_408646963_1_MLTISPECIES_molybdopterin_oxidoreductase_family_protein_Sulfurovum:0.0000025603,202508_XPA52750_1_molybdopterin_oxidoreductase_family_protein_Sulfurovum_sp_ST-29:0.0000025603)100:0.1644315558)73:0.0404242579)99:0.0808010467,202508_WP_013553622_1_molybdopterin_oxidoreductase_family_protein_Nitratifractor_salsuginis:0.2068468684)99:0.0956289519,((((ST-25_2352__CMP_SMN_Sulfurimonas_sp_ST-25_YeS_3of3:0.0066999099,202508_WP_345988111_1_molybdopterin_oxidoreductase_family_protein_Thiomicrolovo_zhangzhouensis:0.0321633453)65:0.0053439059,202508_WP_345972500_1_molybdopterin_oxidoreductase_family_protein_Sulfurimonas_diazotrophicus:0.0019025726)61:0.0051438127,202508_WP_345969948_1_molybdopterin_oxidoreductase_family_protein_Thiomicrolovo_immobilis:0.0014383008)100:0.2108354367,((((202508_WP_137014810_1_molybdopterin_oxidoreductase_family_protein_Sulfurimonas_crateris:0.0769979397,202508_WP_152300060_1_molybdopterin_oxidoreductase_family_protein_Sulfurimonas_xiamenensis:0.0859050061)100:0.0960869286,(202508_WP_152308182_1_molybdopterin_oxidoreductase_family_protein_Sulfurimonas_lithotrophica:0.1045060552,202508_WP_345976564_1_molybdopterin_oxidoreductase_family_protein_Sulfonitrofixus_jiaomeiensis:0.0656393160)94:0.0580010772)63:0.0456974402,(((202508_WP_152183300_1_molybdopterin_oxidoreductase_family_protein_Sulfurimonas_indica:0.0337597885,202508_WP_193110690_1_molybdopterin_oxidoreductase_family_protein_Sulfurimonas_paralvinellae:0.0447206057)98:0.0388705573,202508_WP_226066272_1_molybdopterin_oxidoreductase_family_protein_Sulfurimonas_sp_SWIR-19:0.0753877555)97:0.0730589255,202508_WP_345979646_1_molybdopterin_oxidoreductase_family_protein_Hydrocurvibacter_mobilis:0.0932335033)39:0.0357226881)92:0.0590987884,202508_WP_205459368_1_molybdopterin_oxidoreductase_family_protein_partial_Sulfurospirillum_tamanense:0.3103677631)88:0.0854334901)93:0.1066696346)100:0.3018884443,202508_WP_012082922_1_molybdopterin_oxidoreductase_family_protein_Nitratiruptor_sp_SB155-2:0.4808550509)85:0.1864768874,202508_WP_096258316_1_molybdopterin_oxidoreductase_family_protein_Lebetimonas_natsushimae:0.6175771943)100:1.0771297140,(202508_WP_086033871_1_formate_dehydrogenase_subunit_alpha_Desulfurella_amilsii:0.1228055806,202508_WP_092127423_1_formate_dehydrogenase_subunit_alpha_Desulfurella_multipotens:0.0996138980)100:0.9113126333)96:0.2127001772,(((((((WP_342606930_TDB_TDT_Thermodesulfatator_indicus_DSM_15286_NO_3of5:0.0433294685,202508_WP_331710696_1_formate_dehydrogenase_subunit_alpha_Thermodesulfatator_autotrophicus:0.0461463480)100:0.0882413415,202508_WP_342664972_1_formate_dehydrogenase_subunit_alpha_Thermodesulfatator_atlanticus:0.1350153357)100:0.1956842303,202508_WP_341833154_1_formate_dehydrogenase_subunit_alpha_Thermosulfurimonas_dismutans:0.1377776639)68:0.0503112214,(202508_WP_246167947_1_formate_dehydrogenase_subunit_alpha_Thermosulfurimonas_marina:0.1667631718,202508_WP_255592354_1_formate_dehydrogenase_subunit_alpha_Thermosulfurimonas_sp_F29:0.1714952324)84:0.0404528918)100:0.2649600683,202508_WP_407922076_1_formate_dehydrogenase_subunit_alpha_Caldimicrobium_thiodismutans:0.8266317501)100:0.2914887732,((((WP_083186752_MAGO01_v2_1351_FdhA_Dissulfuribacter_thermophilus_S69_YES:0.0000025603,202508_WP_083186752_1_formate_dehydrogenase_subunit_alpha_Dissulfuribacter_thermophilus:0.0000025603)100:0.3981798326,((202508_TAA76093_1_MAG_formate_dehydrogenase_major_subunit_Candidatus_Electronema_aureum:0.3103593254,202508_2514921180_A316_01062_formate_dehydrogenase_major_subunit_Desulfocapsa_thiozymogenes_DSM_7269:0.2077381201)93:0.1192999188,202508_WP_163298564_1_formate_dehydrogenase_subunit_alpha_Dissulfurirhabdus_thermomarina:0.4094608597)100:0.1529909823)100:0.2354646920,((MAGO01_v2_2497_WP_244155313_mpto2_Dissulfuribacter_thermophilus_S69_YES:0.0000020949,202508_WP_341843843_1_formate_dehydrogenase_subunit_alpha_Dissulfuribacter_thermophilus:0.0000024260)100:0.3288060110,(202508_WP_330873339_1_formate_dehydrogenase_subunit_alpha_Dissulfurimicrobium_hydrothermale:0.3388935502,202508_WP_343066725_1_formate_dehydrogenase_subunit_alpha_Dissulfurirhabdus_thermomarina:0.2301475461)100:0.1322295585)96:0.1124298030)80:0.1186271911,202508_WP_343041990_1_formate_dehydrogenase_subunit_alpha_Thermosulfuriphilus_ammonigenes:0.4906266214)86:0.1105566903)100:0.1993242728,(202508_WP_143165977_1_formate_dehydrogenase_subunit_alpha_Desulfofustis_glycolicus:0.3190851538,202508_WP_245695145_1_formate_dehydrogenase_subunit_alpha_Desulforhopalus_singaporensis:0.2240979623)100:0.4304415704)95:0.1259705105)97:0.0966747742)79:0.0679674221)52:0.0148505910,(202508_WP_011187927_1_formate_dehydrogenase_subunit_alpha_Desulfotalea_psychrophila:0.6348359911,202508_WP_237888888_1_FAD-dependent_oxidoreductase_Dissulfurimicrobium_hydrothermale:0.5515139839)100:0.3810417060)28:0.0306793242)56:0.0780496534)64:0.1199821653,(((Desulfurobacterium_thermolithotrophum_WP_013638921_aquificota:0.0159576467,Desulfurobacterium_thermolithotrophum_WP_163328287_aquificota:0.0068258412)100:0.2344821411,QCT95211_Caminibacter_mediatlanticus_TB-2:0.5589910422)100:0.2020042110,202508_WP_240192067_1_molybdopterin_oxidoreductase_family_protein_Desulforhopalus_vacuolatus:0.7669848200)100:0.3761455789)97:0.1516770870,(((((Thermosulfidibacter_takaii_WP_068548600_aquificota:0.0473215808,((((WP_013908808_TDB_TDT_Thermodesulfatator_indicus_DSM_15286_NO_4of5:0.0162380819,202508_WP_068541389_1_molybdopterin_oxidoreductase_family_protein_Thermodesulfatator_autotrophicus:0.0145334839)98:0.0311884663,202508_WP_022853616_1_molybdopterin_oxidoreductase_family_protein_Thermodesulfatator_atlanticus:0.0262436491)100:0.0848942478,(((WP_067620545_MAGO01_v2_0637_NapA_Dissulfuribacter_thermophilus_S69_YES:0.0000023659,202508_WP_067620545_1_molybdopterin_oxidoreductase_family_protein_Dissulfuribacter_thermophilus:0.0000025603)100:0.1671470601,(((202508_WP_043770815_1_nitrate_reductase_Desulfobulbus_propionicus:0.1812118377,(202508_WP_267926362_1_molybdopterin_oxidoreductase_family_protein_Desulfolithobacter_dissulfuricans:0.0849488893,202508_MFP7755281_1_molybdopterin_oxidoreductase_family_protein_Thermodesulfobacteriota_bacterium_B35:0.1534763466)71:0.0331110000)66:0.0373779508,202508_WP_092224418_1_molybdopterin_oxidoreductase_family_protein_Desulforhopalus_singaporensis:0.1958057409)74:0.0395628453,202508_WP_015404524_1_molybdopterin_oxidoreductase_family_protein_Desulfocapsa_sulfexigens:0.2140496608)100:0.1458970530)75:0.0543868171,202508_WP_166032920_1_molybdopterin_oxidoreductase_family_protein_Thermosulfuriphilus_ammonigenes:0.1629066009)57:0.0205593727)94:0.0611574243,((202508_WP_168719045_1_molybdopterin_oxidoreductase_family_protein_Thermosulfurimonas_marina:0.0602342674,202508_WP_221171702_1_molybdopterin-dependent_oxidoreductase_Thermosulfurimonas_sp_F29:0.0483791889)99:0.0428842395,202508_WP_068669156_1_molybdopterin-dependent_oxidoreductase_Thermosulfurimonas_dismutans:0.0413774533)99:0.0879036751)91:0.0482187518)100:0.4435473694,202508_WP_014811890_1_molybdopterin_oxidoreductase_family_protein_Desulfomonile_tiedjei:0.5874439771)95:0.1517936600,((202508_WP_068515234_1_molybdopterin-dependent_oxidoreductase_Caldimicrobium_thiodismutans:0.2915547858,202508_WP_203473376_1_molybdopterin_oxidoreductase_family_protein_Dissulfurispira_thermophila:0.1933955422)100:0.2981616507,202508_WP_228856067_1_molybdopterin_oxidoreductase_family_protein_Desulfomarina_profundi:0.6912429860)66:0.1045990598)78:0.1112902783,(((((QCT94364_Caminibacter_mediatlanticus_TB-2:0.1040649104,(ACM93598_Nautilia_profundicola_AmH:0.0000025603,202508_WP_041361756_1_nitrate_reductase_catalytic_subunit_NapA_Nautilia_profundicola:0.0000025603)100:0.0864677469)65:0.0262249939,GAX87920_Lebetimonas_natsushimae:0.0508557860)100:0.1746741948,(202508_WP_012083176_1_nitrate_reductase_catalytic_subunit_NapA_Nitratiruptor_sp_SB155-2:0.1341575102,((((((((202508_WP_013327052_1_nitrate_reductase_catalytic_subunit_NapA_Sulfurimonas_autotrophica:0.0367905543,202508_WP_226069312_1_nitrate_reductase_catalytic_subunit_NapA_Sulfurimonas_sp_SWIR-19:0.0000021408)62:0.0000021796,202508_WP_193151780_1_nitrate_reductase_catalytic_subunit_NapA_Sulfurimonas_sediminis:0.0047494981)64:0.0023676651,(202508_WP_151900397_1_nitrate_reductase_catalytic_subunit_NapA_Sulfurimonas_hydrogeniphila:0.0000025603,202508_WP_418641373_1_MLTISPECIES_nitrate_reductase_catalytic_subunit_NapA_unclassified_Sulfurimonas:0.0000025603)95:0.0000021559)73:0.0056600101,(202508_WP_152184819_1_MLTISPECIES_nitrate_reductase_catalytic_subunit_NapA_Sulfurimonas:0.0034638553,202508_WP_193111543_1_nitrate_reductase_catalytic_subunit_NapA_Sulfurimonas_paralvinellae:0.0372114537)80:0.0174071745)100:0.0958581555,202508_WP_013554544_1_nitrate_reductase_catalytic_subunit_NapA_Nitratifractor_salsuginis:0.0817492827)92:0.0439394642,((202508_WP_046551667_1_nitrate_reductase_catalytic_subunit_NapA_Sulfurovum_lithotrophicum:0.0278573183,202508_WP_067329979_1_nitrate_reductase_catalytic_subunit_NapA_Sulfurovum_riftiae:0.0108074289)82:0.0216425729,202508_WP_197548353_1_MLTISPECIES_nitrate_reductase_catalytic_subunit_NapA_Sulfurovum:0.0398178385)97:0.0573071233)71:0.0206793404,(((202508_WP_137013726_1_nitrate_reductase_catalytic_subunit_NapA_Sulfurimonas_crateris:0.0505688887,202508_WP_152307685_1_nitrate_reductase_catalytic_subunit_NapA_Sulfurimonas_lithotrophica:0.0814987984)57:0.0172274701,202508_WP_152299740_1_MLTISPECIES_nitrate_reductase_catalytic_subunit_NapA_Sulfurimonas:0.0472432134)100:0.0614744831,202508_WP_345987772_1_nitrate_reductase_catalytic_subunit_NapA_Thiomicrolovo_zhangzhouensis:0.0928378026)79:0.0290760341)97:0.0531783413,202508_WP_205459263_1_nitrate_reductase_catalytic_subunit_NapA_Sulfurospirillum_tamanense:0.1991016652)100:0.1341025653)87:0.0772922369)100:0.3543883435,((WP_307632614_TDB_TVB_Thiovibrio_frasassiensis_RS19-109_YeS_5of5:0.2600958625,CDJ72560_nitrate_reductase_catalytic_subunit_Escherichia_coli_MC4100_NapA:0.2333667530)52:0.0602065024,202508_TAA75461_1_MAG_periplasmic_nitrate_reductase_subunit_NapA_apoprotein_Candidatus_Electronema_aureum:0.1409725515)100:0.2455832735)100:0.4659351156,(((202508_WP_028585221_1_molybdopterin-dependent_oxidoreductase_Desulfogranum_mediterraneum:0.0684515431,202508_WP_228855144_1_molybdopterin-dependent_oxidoreductase_Desulfomarina_profundi:0.0671927670)50:0.0273317950,202508_WP_092224200_1_molybdopterin-dependent_oxidoreductase_Desulforhopalus_singaporensis:0.0733702859)91:0.0481992012,(202508_WP_267928511_1_molybdopterin-dependent_oxidoreductase_Desulfolithobacter_dissulfuricans:0.0916994641,202508_WP_015405499_1_molybdopterin-dependent_oxidoreductase_Desulfocapsa_sulfexigens:0.0764407232)99:0.0720446909)100:0.3911262530)100:0.4533703721)100:0.4651026845,((((((WP_067329137_CMP_SVC_n_Sulfurovum_riftiae_1812E_YeS:0.0928541850,(AKF24683_CMP_SVC_c_Sulfurovum_lithotrophicum_1of2:0.0000025603,202508_WP_046550776_1_molybdopterin_oxidoreductase_family_protein_Sulfurovum_lithotrophicum:0.0000025603)100:0.0683750396)74:0.0420432429,((WP_197549388_CMP_SVC_Sulfurovum_indicum_ST-419_5of6:0.0000025603,ST-21_700_CMP_SVC_Sulfurovum_sp_ST-21_YeS_5of6:0.0000025603)97:0.0023348597,ST-29_chromosome_729_CMP_SVC_Sulfurovum_sp_ST-29_YeS_5of6:0.0022005236)100:0.0633568231)100:0.1921989658,WOE73238_CMP_HGM_c_Hydrogenimonas_thermophila_3of5:0.2724372201)68:0.0884114170,((((((((WP_151899886_CMP_SMN_n_Sulfurimonas_hydrogeniphila_NW10_yeS:0.0000025603,ST-27_1668_CMP_SMN_Sulfurimonas_sp_ST-27_YeS_2of2:0.0000025603)42:0.0000025603,NODE_1_length_880855_cov_79_802608_882_CMP_SMN_Sulfurimonas_sp_ST-367_YeS_2of2:0.0000025603)100:0.0158181127,WP_226065960_CMP_SMN_Sulfurimonas_sp_SWIR-19_1of2:0.0144390067)67:0.0066420499,WP_193150216_CMP_SMN_Sulfurimonas_sediminis_S2-6_1of2:0.0096981577)99:0.0307026503,202508_WP_013326539_1_molybdopterin_oxidoreductase_family_protein_Sulfurimonas_autotrophica:0.0340572876)100:0.0551766872,((WP_152184835_CMP_SMN_n_Sulfurimonas_indica_NW8N_NO:0.0000025603,fig_6666666_717996_peg_929_1_CMP_SMN_Sulfurimonas_sp_ST-79_YeS_2of2:0.0000025561)100:0.0274083312,WP_193111557_CMP_SMN_n_Sulfurimonas_paralvinellae_GO25_NO:0.0636431271)97:0.0379111412)100:0.0988071331,WP_152307658_CMP_SMN_n_Sulfurimonas_lithotrophica_GYSZ-1_NO:0.1278702800)81:0.0985043053,WP_345975529_CMP_SMN_Sulfurimonas_sp_HSL3-7_YeS_1of3:0.2112193484)100:0.1497845034)69:0.1092830473,BAF70542_CMP_NRP_c_Nitratiruptor_sp_SB1552_1of3:0.3302102574)100:0.7610120219,((QCT94942_Caminibacter_mediatlanticus_TB-2:0.0000025603,202508_WP_138323611_1_molybdopterin_oxidoreductase_family_protein_Caminibacter_mediatlanticus:0.0000025603)100:1.2123030490,((((WP_345989632_CMP_SMN_Sulfurimonas_sp_HSL1-2_YeS_1of2:0.0254391721,HSL3-1_678_CMP_SMN_Sulfurimonas_sp_HSL3-1_YeS_2of2:0.0149685003)59:0.0027112150,(WP_231020448_CMP_SMN_Sulfurimonas_sp_HSL1-6_YeS_1of2:0.0000025603,ST-25_708_CMP_SMN_Sulfurimonas_sp_ST-25_YeS_2of3:0.0000025603)100:0.0023945013)100:0.4425738124,(WP_345978666_CMP_SMN_Sulfurimonas_sp_HSL3-2_YeS_1of2:0.1737294689,202508_WP_152307662_1_molybdopterin_oxidoreductase_family_protein_Sulfurimonas_lithotrophica:0.2135866052)100:0.2715325278)99:0.2343509709,202508_WP_138323374_1_molybdopterin_oxidoreductase_family_protein_Caminibacter_mediatlanticus:0.7796850771)100:0.5269658636)100:0.5995928659)61:0.1214623441)99:0.3011212687)100:0.2417820947,(((((((((Aliarcobacter_butzleri_WP_260876004_campylobacterota:0.0644846464,(Aliarcobacter_cryaerophilus_WP_260962993_campylobacterota:0.0000026853,Aliarcobacter_skirrowii_WP_319082930_campylobacterota:0.0044769006)100:0.0688799881)100:0.2159443399,202508_WP_205457773_1_molybdopterin-dependent_oxidoreductase_Sulfurospirillum_tamanense:0.6449060602)70:0.0723876722,((((((Arcobacter_arenosus_WP_228711732_campylobacterota:0.0665561858,((Halarcobacter_sp_WP_321315238_campylobacterota:0.0022993741,Halarcobacter_sp_WP_321467865_campylobacterota:0.0000026839)100:0.0477289163,(((Malaciobacter_halophilus_WP_228152007_campylobacterota:0.0372712129,Malaciobacter_marinus_WP_099311109_campylobacterota:0.0413619874)72:0.0099138395,Malaciobacter_mytili_WP_129085797_campylobacterota:0.0520389728)50:0.0179690283,Malaciobacter_molluscorum_WP_128997759_campylobacterota:0.0379777537)100:0.1088371440)82:0.0310312268)89:0.0397679783,(Arcobacter_sp_LA11_WP_258239491_campylobacterota:0.0371968702,((Candidatus_Sulfurimonas_marisnigri_WP_194365531_campylobacterota:0.0394984094,Sulfurimonas_sp_WP_294966811_campylobacterota:0.0391045664)97:0.0272627785,Sulfurimonas_sp_WP_321778570_campylobacterota:0.0511034794)78:0.0162603431)99:0.0344242162)100:0.0467999728,((Arcobacteraceae_bacterium_MCD4757273_campylobacterota:0.0393125306,Candidatus_Dependentiae_bacterium_ADurbBin246_OQA76489_dependentiae:0.1000104465)96:0.0407645945,Malaciobacter_pacificus_WP_228255946_campylobacterota:0.0723024241)100:0.0871693437)89:0.0277617263,(Sulfurimonas_sp_PHQ56766_campylobacterota:0.0790968309,(WP_197547935_CMP_SVC_Sulfurovum_indicum_ST-419_4of6:0.0000026634,(ST-21_1425_CMP_SVC_Sulfurovum_sp_ST-21_YeS_6of6:0.0000025603,ST-29_chromosome_1460_CMP_SVC_Sulfurovum_sp_ST-29_YeS_6of6:0.0000025603)86:0.0028794774)100:0.0591129553)100:0.0801718239)82:0.0226422894,(Arcobacter_sp_FWKO_B_WP_200415370_campylobacterota:0.1337338508,((Campylobacterales_bacterium_MDY0238564_campylobacterota:0.1219473225,202508_WP_205457768_1_formate_dehydrogenase_subunit_alpha_Sulfurospirillum_tamanense:0.1135840813)100:0.0983155639,AAQ81582_formate_dehydrogenase_subunit_A_Sulfurospirillum_multivorans_FdhA:0.1335922577)95:0.0553443749)97:0.0344642616)100:0.0850818380,(((Caminibacter_mediatlanticus_WP_277812786_campylobacterota:0.0068532773,Caminibacter_mediatlanticus_WP_280528979_campylobacterota:0.0000021437)100:0.1041058539,(Crocinitomix_sp_HIP36154_FCB:0.0677295821,(((Lebetimonas_natsushimae_WP_274519585_campylobacterota:0.0000028146,GAX87196_Lebetimonas_natsushimae:0.0000025603)100:0.0181669897,(Lebetimonas_sp_JH292_WP_255327520_campylobacterota:0.0070015478,(Lebetimonas_sp_JS032_WP_255327426_campylobacterota:0.0045410380,unclassified_Lebetimonas_WP_255327380_campylobacterota:0.0000024702)84:0.0112435599)99:0.0266585065)100:0.0631015871,(Nautilia_profundicola_WP_266105163_campylobacterota:0.0289950993,Nautilia_sp_PV-1_WP_256385436_campylobacterota:0.0483421608)63:0.0205997493)69:0.0156571920)98:0.0445822003)100:0.0905930432,(Deltaproteobacteria_bacterium_PID77327_myxococcota:0.0734138588,(202508_WP_011190227_1_formate_dehydrogenase_subunit_alpha_Desulfotalea_psychrophila:0.1088298921,202508_WP_279626262_1_formate_dehydrogenase_subunit_alpha_Desulfofustis_glycolicus:0.1245294072)62:0.0400012859)100:0.3161901863)97:0.1040569175)77:0.0645246725)100:0.3453799300,((((((((Deltaproteobacteria_bacterium_MBW1635142_myxococcota:0.0910972021,202508_WP_268907592_1_molybdopterin-dependent_oxidoreductase_Desulfomarina_profundi:0.0559759209)100:0.0853460896,((((Deltaproteobacteria_bacterium_PID76390_myxococcota:0.1725679990,Desulfobulbaceae_bacterium_THB75801:0.0831550864)95:0.0548596159,WP_011189010_TDB_DCP_n_Desulfotalea_psychrophila_LSv54:0.0960448045)99:0.0664925769,(((Desulfobulbaceae_bacterium_MCP3887426:0.0572565567,Desulfotalea_sp_PHR27115:0.0473037968)96:0.0209412174,Desulfobulbaceae_bacterium_MCP4339245:0.0484478751)100:0.0508619431,((Desulfopila_aestuarii_WP_084553923:0.0543194343,((Desulfopila_inferna_WP_205234596:0.0682391842,Desulfosediminicola_ganghwensis_WP_136795589:0.0736337907)79:0.0231108617,Desulfosediminicola_flagellatus_WP_136809710:0.0229728006)98:0.0469371687)95:0.0455190282,(Desulforhopalus_sp_IMCC35007_TKB06305:0.1007976641,Pseudomonadota_bacterium_PID42481_pseudomonadota:0.1567848708)56:0.0186828699)43:0.0120987855)86:0.0302272415)94:0.0458272815,(((Pseudomonadota_bacterium_MBU0943976_pseudomonadota:0.0000025603,Pseudomonadota_bacterium_MBU1058931_pseudomonadota:0.0000025603)100:0.0215511709,(Pseudomonadota_bacterium_MBU1140415_pseudomonadota:0.0029798306,(Pseudomonadota_bacterium_MBU1232760_pseudomonadota:0.0000025603,(Pseudomonadota_bacterium_MBU1420750_pseudomonadota:0.0000025603,Pseudomonadota_bacterium_MBU1456395_pseudomonadota:0.0000025603)29:0.0000025603)97:0.0036408332)68:0.0092397528)100:0.0491622131,202508_WP_083907219_1_formate_dehydrogenase_subunit_alpha_Desulfocapsa_sulfexigens:0.0592865010)100:0.1222497569)58:0.0343282362)97:0.0703468495,202508_MFP7753133_1_formate_dehydrogenase_subunit_alpha_Thermodesulfobacteriota_bacterium_B35:0.1043683051)71:0.0375257224,202508_WP_267928284_1_formate_dehydrogenase_subunit_alpha_Desulfolithobacter_dissulfuricans:0.0981574371)100:0.1424176624,(((WP_082863487_TDB_TDT_n_Thermodesulfatator_autotrophicus_S606_NO_2of3:0.0213614195,WP_013908415_TDB_TDT_Thermodesulfatator_indicus_DSM_15286_NO_2of5:0.0245241193)100:0.0403472874,WP_084677675_TDB_TDT_n_Thermodesulfatator_atlanticus_AT1325_Yes_3of3:0.0541731629)100:0.0573744152,202508_WP_084271047_1_molybdopterin-dependent_oxidoreductase_Thermosulfurimonas_dismutans:0.0642256872)100:0.1595877387)68:0.0476362295,(Deltaproteobacteria_bacterium_RLB70951_myxococcota:0.0568941582,Xanthomonadaceae_bacterium_NIA19033_pseudomonadota:0.0323240664)100:0.1499860841)94:0.0779310062,(Nitrospirota_bacterium_NOY64848_nitrospirota:0.0295404638,Nitrospirota_bacterium_RMG69904_nitrospirota:0.0132604647)98:0.0936933830)99:0.1135107180,Lentisphaerae_bacterium_RIFOXYA12_64_32_OGV61868_PVC:0.4786541307)77:0.0737122799)46:0.0460088889,(((((((Alphaproteobacteria_bacterium_MBT4018037_pseudomonadota:0.1547731653,(Dehalococcoidia_bacterium_MCS5656086_terrabacteria:0.1492762730,Gemmatimonadota_bacterium_MCH7777738_FCB:0.2147326892)95:0.0699643701)92:0.0554292262,Planctomycetota_bacterium_MBO46681_PVC:0.1555703333)99:0.0661239629,(((Donghicola_eburneus_WP_072706064_pseudomonadota:0.0228897520,Donghicola_mangrovi_WP_176853857_pseudomonadota:0.0549922813)100:0.0734054219,(Enemella_evansiae_MBN7784488_terrabacteria:0.0783874073,(Rhodopirellula_sp_MAI31460_PVC:0.0383986616,Streptosporangium_jomthongense_GGE66627_terrabacteria:0.0550178491)100:0.1006043423)63:0.0344679689)57:0.0312069345,Marimonas_arenosa_WP_306737482_pseudomonadota:0.1145589024)100:0.0991006422)99:0.0760549238,((((Aquificaceae_bacterium_RTZ65486_aquificota:0.1583988445,(Deltaproteobacteria_bacterium_MAD82322_myxococcota:0.0460592213,Deltaproteobacteria_bacterium_MBT3215611_myxococcota:0.0606831406)100:0.1467385853)48:0.0379510609,(Dehalococcoidia_bacterium_MDP6961461_terrabacteria:0.1559463206,(Nitrospira_sp_MBW8055923_nitrospirota:0.0895902955,Nitrospira_sp_MBW8055969_nitrospirota:0.0912785624)100:0.1039595316)60:0.0264312571)49:0.0194536126,Gemmatimonadota_bacterium_MBP2648463_FCB:0.1632111293)91:0.0356038532,Nitrospinaceae_bacterium_MCS5621708_nitrospinota:0.2815402740)76:0.0273254389)98:0.0634745851,(((Deltaproteobacteria_bacterium_MBI5580091_myxococcota:0.1107130997,Deltaproteobacteria_bacterium_MCE5263827_myxococcota:0.2758332678)73:0.0472462925,(Deltaproteobacteria_bacterium_MBW2442549_myxococcota:0.0000025621,Deltaproteobacteria_bacterium_MBW2482662_myxococcota:0.0024137317)100:0.0882246745)100:0.2086943145,(Neptunomonas_sp_WP_293267937_pseudomonadota:0.1403738274,((Oceanospirillum_linum_WP_078319048_pseudomonadota:0.0337585758,Oceanospirillum_sanctuarii_WP_086481972_pseudomonadota:0.0189563841)100:0.0281942852,(Oceanospirillum_sediminis_WP_182810334_pseudomonadota:0.0170386523,Oceanospirillum_sp_MAC45269_pseudomonadota:0.0138595442)100:0.0720261054)100:0.0931411840)79:0.0720470231)28:0.0195709847)46:0.0474659752,((Chromohalobacter_sp_11-W_WP_280539264_pseudomonadota:0.0045320376,Virgibacillus_halodenitrificans_CDQ36190_bacillota:0.0000024484)100:0.0333877174,Chromohalobacter_sp_HP20-39_WP_317463836_pseudomonadota:0.0423857987)100:0.2229124442)85:0.0758199925,(Chloroflexota_bacterium_TMC26925_terrabacteria:0.3402399709,((((Gemmatimonadaceae_bacterium_MBY0492067_FCB:0.1022179534,Mycobacteroides_abscessus_subsp_abscessus_SHS98679_terrabacteria:0.0930559769)97:0.0489406708,((Nitrospira_sp_MCC7458737_nitrospirota:0.1231715560,Rhodococcus_sp_SRB_17_NMM85743_terrabacteria:0.0760345148)87:0.0454547428,Planctomycetota_bacterium_MBA3847359_PVC:0.1179845385)67:0.0370075823)84:0.0480446021,Gemmatimonadota_bacterium_PYO39672_FCB:0.2959772770)74:0.0514000737,Thermomicrobiales_bacterium_TXG78557_terrabacteria:0.2081352812)59:0.0466749398)100:0.1413090543)100:0.2776026223)54:0.0577433322,Deltaproteobacteria_bacterium_NOY44995_myxococcota:0.4045353804)85:0.0870708825,(((Anaerolineaceae_bacterium_MBS59776_terrabacteria:0.2603250601,(Deltaproteobacteria_bacterium_MCZ6452390_myxococcota:0.0817915017,Nitrospinota_bacterium_RMF87510_nitrospinota:0.0846189176)92:0.0441794243)95:0.0664488104,Deltaproteobacteria_bacterium_MBI2347511_myxococcota:0.3632557784)85:0.0613809435,Nitrospinota_bacterium_HBK81067_nitrospinota:0.1881407057)100:0.2678390492)100:0.2518913372,WP_013683412_EUA_AGC_n4_Archaeoglobus_veneficus:0.6354019581)100:0.4995227073,(((((((((WP_082673569_NSP_TDV_ni_Thermodesulfovibrio_aggregans_4of4:0.0523288059,202508_BS11DRAFT_00629_Thermodesulfovibrio_hydrogeniphilus_HBr5:0.1782868251)73:0.0298606361,WP_083962647_NSP_TDV_ni_Thermodesulfovibrio_thiophilus_4of4:0.0954404724)90:0.0492669169,202508_WP_083960796_1_formate_dehydrogenase-N_subunit_alpha_Thermodesulfobacterium_hveragerdense:0.2099935510)100:0.1311953362,202508_WP_084540602_1_formate_dehydrogenase-N_subunit_alpha_Desulfofustis_glycolicus:0.2873753027)100:0.1266469656,((((((202508_WP_008869637_1_MLTISPECIES_formate_dehydrogenase-N_subunit_alpha_Desulfonatronospira:0.2087695274,(((202508_WP_084032028_1_formate_dehydrogenase-N_subunit_alpha_Desulfonatronum_lacustre:0.0167191708,202508_WP_084185121_1_formate_dehydrogenase-N_subunit_alpha_Desulfonatronum_thiodismutans:0.0123740737)99:0.0454566946,202508_WP_092123067_1_formate_dehydrogenase-N_subunit_alpha_Desulfonatronum_thiosulfatophilum:0.0842417348)95:0.0518831455,202508_WP_084604640_1_formate_dehydrogenase-N_subunit_alpha_Desulfonatronum_thioautotrophicum:0.1319573722)100:0.1124581496)91:0.0836290403,(202508_WP_008869687_1_formate_dehydrogenase-N_subunit_alpha_Desulfonatronospira_thiodismutans:0.1490013842,(202508_WP_028571048_1_formate_dehydrogenase-N_subunit_alpha_Desulfonatronum_lacustre:0.0196976664,202508_WP_031385867_1_formate_dehydrogenase-N_subunit_alpha_Desulfonatronum_thiodismutans:0.0167445572)100:0.0555355465)100:0.1277505265)100:0.1245388430,(202508_WP_084301543_1_formate_dehydrogenase-N_subunit_alpha_Desulfonatronovibrio_hydrogenovorans:0.0541091749,202508_WP_084590835_1_formate_dehydrogenase-N_subunit_alpha_Desulfonatronovibrio_magnus:0.0875832188)100:0.2499697253)81:0.0654762340,(((202508_WP_022661509_1_formate_dehydrogenase-N_subunit_alpha_Paucidesulfovibrio_longus:0.4217626908,(202508_WP_084539438_1_formate_dehydrogenase-N_subunit_alpha_Halodesulfovibrio_marinisediminis:0.2305297453,202508_WP_084650538_1_formate_dehydrogenase-N_subunit_alpha_Desulfovibrio_litoralis:0.3114613006)72:0.0597956185)82:0.0620478055,((202508_WP_081650517_1_formate_dehydrogenase-N_subunit_alpha_Paucidesulfovibrio_longus:0.1242678714,(202508_WP_156816851_1_formate_dehydrogenase-N_subunit_alpha_Desulfovibrio_oxyclinae:0.0021909347,202508_2574158855_BR24DRAFT_0433_formate_dehydrogenase_major_subunit_Pseudodesulfovibrio_halophilus_DSM_5663:0.0117998871)100:0.1718552400)100:0.1128128270,(((202508_WP_084539448_1_formate_dehydrogenase-N_subunit_alpha_Halodesulfovibrio_marinisediminis:0.1431188004,202508_WP_154655445_1_formate_dehydrogenase-N_subunit_alpha_Maridesulfovibrio_hydrothermalis:0.1163308607)96:0.0849413950,202508_WP_111954984_1_formate_dehydrogenase-N_subunit_alpha_Desulfobacter_hydrogenophilus:0.1791888128)100:0.3034564671,202508_WP_084630435_1_formate_dehydrogenase-N_subunit_alpha_Desulfovibrio_aminophilus:0.2253799352)63:0.0380997908)68:0.0660691780)97:0.0749044862,(202508_WP_089272556_1_formate_dehydrogenase-N_subunit_alpha_Humidesulfovibrio_mexicanus:0.1294173193,202508_WP_089273052_1_formate_dehydrogenase-N_subunit_alpha_Humidesulfovibrio_mexicanus:0.1300297732)100:0.1655765041)62:0.0466404022)99:0.1031038821,(202508_WP_014809659_1_formate_dehydrogenase-N_subunit_alpha_Desulfomonile_tiedjei:0.4306081487,202508_WP_014810145_1_formate_dehydrogenase-N_subunit_alpha_Desulfomonile_tiedjei:0.1671408044)96:0.1000191620)71:0.0393261393,202508_WP_084516923_1_formate_dehydrogenase-N_subunit_alpha_Desulfatiglans_anilini:0.4693299420)56:0.0446049595)61:0.0747782138,(((((202508_WP_027176333_1_formate_dehydrogenase-N_subunit_alpha_Desulfovibrio_aminophilus:0.0767343040,202508_WP_089272154_1_formate_dehydrogenase-N_subunit_alpha_Humidesulfovibrio_mexicanus:0.1323559415)100:0.1344238703,202508_WP_089272146_1_formate_dehydrogenase-N_subunit_alpha_Humidesulfovibrio_mexicanus:0.1252004119)74:0.0511484417,202508_WP_084630641_1_formate_dehydrogenase-N_subunit_alpha_Desulfovibrio_aminophilus:0.1311823096)100:0.1245265039,202508_WP_084604568_1_formate_dehydrogenase-N_subunit_alpha_Desulfonatronum_thioautotrophicum:0.2864784420)77:0.0556635866,(((202508_WP_081650407_1_formate_dehydrogenase-N_subunit_alpha_Paucidesulfovibrio_longus:0.1548048858,202508_WP_156816707_1_formate_dehydrogenase-N_subunit_alpha_Desulfovibrio_oxyclinae:0.1061758268)92:0.0544491218,202508_WP_139296752_1_formate_dehydrogenase-N_subunit_alpha_Halodesulfovibrio_marinisediminis:0.1523199574)100:0.1147825391,202508_WP_081661923_1_formate_dehydrogenase-N_subunit_alpha_Maridesulfovibrio_hydrothermalis:0.1531628272)99:0.1151298104)100:0.4278864670)100:0.1527379101,(((WP_275802084_putativeFdnG_Desulfurivibrio_dismutans_AMeS2_Sorokin2025:0.0202095668,202508_WP_157861436_1_formate_dehydrogenase-N_subunit_alpha_Desulfurivibrio_alkaliphilus:0.0712670175)100:0.6855551325,202508_WP_084511640_1_formate_dehydrogenase-N_subunit_alpha_Desulfatibacillum_aliphaticivorans:0.5104051562)84:0.0798050566,202508_WP_166031847_1_formate_dehydrogenase-N_subunit_alpha_Thermosulfuriphilus_ammonigenes:0.5660612309)81:0.0996736724)85:0.0831592769,(((202508_WP_081734671_1_formate_dehydrogenase-N_subunit_alpha_Desulfotomaculum_nigrificans:0.2338858483,202508_WP_084171059_1_formate_dehydrogenase-N_subunit_alpha_Desulfofalx_alkaliphila:0.3989619187)80:0.0931946255,202508_WP_148087044_1_formate_dehydrogenase-N_subunit_alpha_Thermodesulfitimonas_autotrophica:0.3444520837)100:0.1602183626,(202508_WP_429159889_1_formate_dehydrogenase-N_subunit_alpha_Desulfitispora_alkaliphila:0.2613634513,202508_WP_429163420_1_formate_dehydrogenase-N_subunit_alpha_Desulfitispora_alkaliphila:0.2817752406)100:0.2396648737)100:0.2437605342)84:0.1294706354,(202508_WP_084312435_1_formate_dehydrogenase-N_subunit_alpha_Desulfobulbus_elongatus:0.0920529326,202508_WP_269846847_1_formate_dehydrogenase-N_subunit_alpha_Desulfobulbus_oligotrophicus:0.0668357384)100:0.8251516026)100:0.6630723796)100:0.2821764182)100:0.3691305141,((Nitrospinota_bacterium_MCY4384471_nitrospinota:0.0437173413,Nitrospinota_bacterium_MDE0330929_nitrospinota:0.0643551059)100:0.1781819695,(Nitrospinota_bacterium_MDP6366456_nitrospinota:0.0087455925,(Nitrospinota_bacterium_MDP7167416_nitrospinota:0.0000025603,Nitrospinota_bacterium_MDP7503587_nitrospinota:0.0024555339)75:0.0011543159)99:0.1750909499)100:1.4412771820)69:0.1331652682)63:0.0934398544,((((Aquificales_bacterium_NHZ71525_aquificota:0.4708993358,202508_WP_203473654_1_molybdopterin-containing_oxidoreductase_family_protein_Dissulfurispira_thermophila:0.5166459195)100:1.1893995690,((((202508_WP_014792875_1_molybdopterin-dependent_oxidoreductase_Desulfitobacterium_dehalogenans:0.2304636463,202508_WP_073030072_1_molybdopterin-dependent_oxidoreductase_Desulfosporosinus_lacus:0.2160827043)99:0.1304576689,202508_WP_028051983_1_molybdopterin-dependent_oxidoreductase_Carboxydothermus_ferrireducens:0.2407903164)90:0.1204421896,202508_WP_068512788_1_molybdopterin-dependent_oxidoreductase_Caldimicrobium_thiodismutans:0.5048593549)87:0.1271908762,202508_WP_073373452_1_molybdopterin-dependent_oxidoreductase_Desulfofustis_glycolicus:0.4589398407)100:0.7412680502)86:0.2287193188,(((WOE72536_CMP_HGM_c_Hydrogenimonas_thermophila_4of5:0.1173381532,202508_WP_197524279_1_molybdopterin-dependent_oxidoreductase_Nitratiruptor_sp_SB155-2:0.2452967772)81:0.0644456140,WP_345975972_CMP_SMN_Sulfurimonas_sp_HSL3-7_YeS_2of3:0.0900625379)100:1.5802517780,((202508_WP_014808837_1_nitrate_reductase_subunit_alpha_Desulfomonile_tiedjei:0.2288198065,202508_WP_020876368_1_nitrate_reductase_subunit_alpha_Desulfococcus_multivorans:0.2535516558)100:0.2684832377,(202508_WP_086034011_1_nitrate_reductase_subunit_alpha_Desulfurella_amilsii:0.0415854124,202508_WP_092129662_1_nitrate_reductase_subunit_alpha_Desulfurella_multipotens:0.0728064527)100:0.3334209134)100:1.2629465300)90:0.2821190225)93:0.3451402986,(((((Desulfurella_acetivorans_HEX13312_campylobacterota:0.1978013457,202508_WP_143340276_1_molybdopterin-dependent_oxidoreductase_Desulfurella_amilsii:0.1258411187)100:0.9318812084,((((202508_WP_028583840_1_molybdopterin-containing_oxidoreductase_family_protein_Desulfogranum_mediterraneum:0.4649887201,202508_WP_092220350_1_molybdopterin-dependent_oxidoreductase_Desulforhopalus_singaporensis:0.5843558894)69:0.1208273144,(202508_WP_073377054_1_molybdopterin-containing_oxidoreductase_family_protein_Desulfofustis_glycolicus:0.6554271678,202508_WP_228855804_1_molybdopterin-containing_oxidoreductase_family_protein_Desulfomarina_profundi:0.5020495103)32:0.0691061098)55:0.1003630910,202508_WP_015402438_1_molybdopterin-dependent_oxidoreductase_Desulfocapsa_sulfexigens:0.6327992931)100:0.7032825929,202508_WP_111954126_1_molybdopterin-containing_oxidoreductase_family_protein_Desulfobacter_hydrogenophilus:0.7915443653)99:0.3101730378)95:0.1873458850,202508_WP_072771673_1_molybdopterin-dependent_oxidoreductase_Desulfitobacterium_chlororespirans:1.2127465034)100:0.4572901412,((((Sulfurospirillum_tamanensis_WP_205457999_campylobacterota:0.0000025603,202508_WP_205457999_1_molybdopterin-dependent_oxidoreductase_Sulfurospirillum_tamanense:0.0000025603)100:0.3933251138,((((((202508_WP_018123743_1_molybdopterin-dependent_oxidoreductase_Desulfovibrio_oxyclinae:0.0082948795,202508_2574160700_BR24DRAFT_2282_TAT_pathway-exported_protein_Pseudodesulfovibrio_halophilus_DSM_5663:0.0205222731)82:0.0393686033,202508_WP_245628784_1_molybdopterin-dependent_oxidoreductase_Salidesulfovibrio_brasiliensis:0.2173261700)96:0.0707063936,202508_WP_022660239_1_molybdopterin-dependent_oxidoreductase_Paucidesulfovibrio_longus:0.1431768779)100:0.1768433797,(202508_WP_244147280_1_molybdopterin-dependent_oxidoreductase_Desulfonatronovibrio_hydrogenovorans:0.1160100263,202508_WP_244148816_1_molybdopterin-dependent_oxidoreductase_Desulfonatronum_thioautotrophicum:0.0916533781)100:0.1964040441)81:0.0837152888,202508_2576856845_BR09DRAFT_01716_TAT_pathway-exported_protein_Humidesulfovibrio_idahonensis_DSM_15450:0.2505824979)65:0.0887616086,202508_WP_245560825_1_molybdopterin-dependent_oxidoreductase_Desulfovibrio_aminophilus:0.5770191149)76:0.0948461700)100:0.9344106074,(((202508_WP_003543591_1_molybdopterin-containing_oxidoreductase_family_protein_Desulfotomaculum_nigrificans:0.5783991710,202508_WP_018084420_1_molybdopterin-containing_oxidoreductase_family_protein_Desulfurispora_thermophila:0.6688084420)96:0.2811713393,202508_WP_429157812_1_molybdopterin-containing_oxidoreductase_family_protein_Desulfitispora_alkaliphila:0.9145730158)100:0.3051311089,((202508_WP_020585908_1_molybdopterin-containing_oxidoreductase_family_protein_Desulfobacter_curvatus:0.0384763778,202508_WP_111955675_1_molybdopterin-dependent_oxidoreductase_Desulfobacter_hydrogenophilus:0.0840796270)100:0.4310741983,((202508_WP_035261172_1_molybdopterin-dependent_oxidoreductase_Desulfonatronum_lacustre:0.1038197085,202508_WP_051822154_1_molybdopterin-dependent_oxidoreductase_Desulfonatronum_thiodismutans:0.0605062445)100:0.0724896448,202508_WP_045221720_1_molybdopterin-dependent_oxidoreductase_Desulfonatronum_thioautotrophicum:0.0946772238)100:0.3858483634)100:1.0499433410)98:0.3442195154)92:0.1686674354,((202508_WP_015335665_1_molybdopterin-dependent_oxidoreductase_Maridesulfovibrio_hydrothermalis:0.8174735635,(202508_WP_018125636_1_molybdopterin-dependent_oxidoreductase_Desulfovibrio_oxyclinae:0.0720799793,202508_2574161162_BR24DRAFT_2746_anaerobic_selenocysteine-containing_dehydrogenase_Pseudodesulfovibrio_halophilus_DSM_5663:0.0705595569)100:0.6461809045)93:0.2379825051,202508_WP_074215549_1_molybdopterin-dependent_oxidoreductase_Halodesulfovibrio_marinisediminis:0.6761898161)100:1.6706256460)49:0.0702395769)94:0.2338013585,(((((WP_072697525_TDB_DVB_n3_Desulfovibrio_litoralis_STL6_yEs:0.7740660002,202508_WP_034608617_1_DMSO/selenate_family_reductase_complex_A_subunit_Desulfovibrio_aminophilus:0.3846282259)83:0.1722619610,202508_WP_332908660_1_DMSO/selenate_family_reductase_complex_A_subunit_Desulfobulbus_oligotrophicus:0.8646760728)100:0.3537417372,(202508_WP_028315909_1_molybdopterin-dependent_oxidoreductase_Desulfatibacillum_aliphaticivorans:0.8284067314,202508_WP_073032654_1_molybdopterin-dependent_oxidoreductase_Desulfosporosinus_lacus:1.3579115416)75:0.1324369200)99:0.3917365555,((((202508_WP_014793599_1_molybdopterin-dependent_oxidoreductase_Desulfitobacterium_dehalogenans:0.0104952421,202508_WP_072771677_1_molybdopterin-dependent_oxidoreductase_Desulfitobacterium_chlororespirans:0.0229321879)100:1.1602088370,((202508_WP_014795335_1_molybdopterin-dependent_oxidoreductase_Desulfitobacterium_dehalogenans:0.0500140690,202508_WP_072773760_1_molybdopterin-dependent_oxidoreductase_Desulfitobacterium_chlororespirans:0.0797015297)100:0.6369539409,202508_WP_178371727_1_molybdopterin-dependent_oxidoreductase_Desulfitobacterium_chlororespirans:0.6739502945)100:0.4958320171)52:0.1322329701,202508_WP_014793771_1_molybdopterin-dependent_oxidoreductase_Desulfitobacterium_dehalogenans:1.1452910792)89:0.2251112083,(202508_WP_041917176_1_molybdopterin-containing_oxidoreductase_family_protein_Desulfitobacterium_dehalogenans:0.9938005870,202508_WP_072774135_1_molybdopterin-containing_oxidoreductase_family_protein_Desulfitobacterium_chlororespirans:0.6573805588)100:0.3783196221)97:0.1836009740)46:0.1236422038,((202508_WP_092218558_1_molybdopterin-dependent_oxidoreductase_Desulforhopalus_singaporensis:0.0822007664,202508_WP_228855502_1_molybdopterin-dependent_oxidoreductase_Desulfomarina_profundi:0.0454543351)100:1.6075489000,(((202508_WP_092218575_1_molybdopterin-dependent_oxidoreductase_Desulforhopalus_singaporensis:0.0941413931,202508_WP_228855472_1_molybdopterin-dependent_oxidoreductase_Desulfomarina_profundi:0.1236096081)100:0.3571350729,202508_WP_218121683_1_molybdopterin-dependent_oxidoreductase_Desulforhopalus_singaporensis:0.6129770834)100:0.4587661261,202508_WP_217694166_1_trimethylamine-N-oxide_reductase_TorA_Halodesulfovibrio_marinisediminis:0.9972115600)100:0.6059726367)97:0.3315486899)96:0.2319897973)86:0.1076780974)89:0.1498784121)38:0.0317088382,((202508_WP_014811070_1_molybdopterin-containing_oxidoreductase_family_protein_Desulfomonile_tiedjei:0.3931421808,(202508_WP_028313839_1_molybdopterin-containing_oxidoreductase_family_protein_Desulfatibacillum_aliphaticivorans:0.4590857759,(202508_WP_092223806_1_molybdopterin-containing_oxidoreductase_family_protein_Desulforhopalus_singaporensis:0.5000679261,202508_WP_265423973_1_molybdopterin-containing_oxidoreductase_family_protein_Desulfobotulus_pelophilus:0.4347229337)49:0.1028078770)100:0.2796235991)100:1.2349760690,((202508_WP_028314278_1_molybdopterin-dependent_oxidoreductase_Desulfatibacillum_aliphaticivorans:0.6425358276,202508_WP_265426274_1_molybdopterin-dependent_oxidoreductase_Desulfobotulus_pelophilus:0.8534060156)100:0.4272794371,202508_WP_028315939_1_molybdopterin-dependent_oxidoreductase_Desulfatibacillum_aliphaticivorans:0.9302671411)100:0.9612285900)84:0.5344495658)94:0.1652252286,(((((((((Candidatus_Electrothrix_communis_WLE95675:0.0072323078,Desulfobulbus_sp_US4_MCW5202379:0.0045141349)100:0.0535816154,Candidatus_Electrothrix_sp_AR1_MCI5137497:0.0548156564)47:0.0136162558,(Candidatus_Electrothrix_sp_Rat3_MDU9049993:0.0355876577,RWX46445_TDB_DBB_n_Ca_Electrothrix_aarhusiensis_MCF_2of2:0.0826252716)97:0.0474306085)38:0.0112141435,(((Candidatus_Electrothrix_sp_AU1_5_MCI5191659:0.0071040304,Candidatus_Electrothrix_sp_AX1_MCI5113302:0.0094728997)87:0.0047476794,Candidatus_Electrothrix_sp_LOE1_4_5_MCI5118060:0.0073986939)100:0.0562721183,Desulfobulbus_sp_TB_MCW5212079:0.0487808825)100:0.0922897889)49:0.0257677567,Candidatus_Electrothrix_sp_Rat1_MDU9045523:0.1295362021)100:0.1429832787,202508_TAA74988_1_MAG_thiosulfate_reductase_Candidatus_Electronema_aureum:0.1599404871)97:0.1103167059,WP_073378153_TDB_DCP_s_Desulfofustis_glycolicus_PerGlyS_Yes:0.1897216820)62:0.0503407311,((Deltaproteobacteria_bacterium_MBW1635472:0.1196339225,(((((Desulfobacterales_bacterium_HID03746:0.0522618260,Desulfocapsa_sp_MCK5069706:0.0571973326)95:0.0249044491,(Desulfocapsa_sulfexigens_WP_015402900:0.0000025603,202508_WP_015402900_1_molybdopterin-dependent_oxidoreductase_Desulfocapsa_sulfexigens:0.0000025603)100:0.0364991169)56:0.0116178791,Desulfocapsa_sp_RUM45432:0.0534616814)44:0.0069754479,(Desulforhopalus_sp_MCK9175329:0.0088273898,WP_205218032_TDB_DCP_n_Desulforhopalus_vacuolatus_DSM9700:0.0546631031)100:0.0583309157)90:0.0318430873,Desulfobacterales_bacterium_HID70492:0.0610427237)87:0.0270267231)100:0.1005801791,((Deltaproteobacteria_bacterium_MCX5869474:0.0527009674,Desulfocapsaceae_bacterium_MDO9041073:0.0403837882)89:0.0401950822,202508_2514922085_A316_01967_thiosulfate_reductase_polysulfide_reductase_chain_A_Desulfocapsa_thiozymogenes_DSM_7269:0.0680854281)95:0.0826386362)88:0.0670819504)98:0.1469042296,202508_WP_166031338_1_molybdopterin-dependent_oxidoreductase_Thermosulfuriphilus_ammonigenes:0.3763543395)100:1.2924725920)80:0.1548944650,(((((((((Nitrospinae_bacterium_AH_259_B05_G02_I21_MDA2916884_nitrospinota:0.0457516336,Nitrospinota_bacterium_MCH7768711_nitrospinota:0.0255207260)76:0.0187544443,Nitrospinota_bacterium_MCH7923056_nitrospinota:0.0402850056)100:0.3432362888,((202508_WP_015403467_1_molybdopterin-containing_oxidoreductase_family_protein_Desulfocapsa_sulfexigens:0.0855964949,202508_WP_267928183_1_molybdopterin-containing_oxidoreductase_family_protein_Desulfolithobacter_dissulfuricans:0.0793835246)92:0.0709706299,202508_WP_228853880_1_molybdopterin-containing_oxidoreductase_family_protein_Desulfomarina_profundi:0.1119602891)100:0.4809088033)56:0.0859313577,Nitrospinota_bacterium_MBI5183190_nitrospinota:0.5259009640)100:0.3536461218,(Nitrospinae_bacterium_RIFCSPLOWO2_12_FULL_45_22_OGW13773_nitrospinota:0.5141328667,Nitrospinota_bacterium_MBI5182911_nitrospinota:0.4527317733)100:0.2331335858)69:0.0930130821,(((((Nitrospinota_bacterium_MBF0633218_nitrospinota:0.1191891755,(Nitrospinota_bacterium_MBI4664977_nitrospinota:0.0409826781,Nitrospinota_bacterium_MBI5814859_nitrospinota:0.0580322696)99:0.0398137041)97:0.0496532593,Nitrospinota_bacterium_MBI4829605_nitrospinota:0.1417399833)100:0.2615915242,WP_198420357_PMD_SFC_n3_Sulfurimicrobium_lacus_skT11:0.4623344877)91:0.0903083568,(Nitrospinota_bacterium_MBI3600953_nitrospinota:0.0433063525,Nitrospinota_bacterium_MBI3815039_nitrospinota:0.0065435005)100:0.6598797761)100:0.3058181003,((WP_197547925_CMP_SVC_Sulfurovum_indicum_ST-419_3of6:0.0000025603,ST-21_1411_CMP_SVC_Sulfurovum_sp_ST-21_YeS_4of6:0.0000025603)99:0.0000025603,ST-29_chromosome_1446_CMP_SVC_Sulfurovum_sp_ST-29_YeS_4of6:0.0045046312)100:1.0724962880)58:0.0753023104)100:0.4086593815,(((((WP_345990284_CMP_SMN_Sulfurimonas_sp_HSL1-2_YeS_2of2:0.0381451850,ST-25_1032_CMP_SMN_Sulfurimonas_sp_ST-25_YeS_1of3:0.0000029906)29:0.0075884615,(WP_345971232_CMP_SMN_Sulfurimonas_sp_HSL1-6_YeS_2of2:0.0000021129,HSL3-1_991_CMP_SMN_Sulfurimonas_sp_HSL3-1_YeS_1of2:0.0000020030)100:0.0115122846)100:0.1044881723,WP_345977269_CMP_SMN_Sulfurimonas_sp_HSL3-7_YeS_3of3:0.0442315414)28:0.0461842131,((WP_193114108_CMP_SMN_Sulfurimonas_marina_B2_yeS:0.0379366143,202508_WP_152307790_1_molybdopterin-dependent_oxidoreductase_Sulfurimonas_lithotrophica:0.0468253721)71:0.0393281012,(202508_WP_137015296_1_molybdopterin-dependent_oxidoreductase_Sulfurimonas_crateris:0.0471282008,202508_WP_152298834_1_molybdopterin-dependent_oxidoreductase_Sulfurimonas_xiamenensis:0.0319247795)100:0.0494544916)94:0.0468008402)100:0.2579594465,((((WP_345979238_CMP_SMN_Sulfurimonas_sp_HSL3-2_YeS_2of2:0.0698123706,(fig_6666666_717996_peg_1853_1_CMP_SMN_Sulfurimonas_sp_ST-79_YeS_1of2:0.0000020398,202508_WP_152183990_1_MLTISPECIES_molybdopterin-dependent_oxidoreductase_Sulfurimonas:0.0000025603)100:0.0793851852)88:0.0316649294,((((WP_193150284_CMP_SMN_Sulfurimonas_sediminis_S2-6_2of2:0.0070626607,((ST-27_1730_CMP_SMN_Sulfurimonas_sp_ST-27_YeS_1of2:0.0000025603,NODE_4_length_155647_cov_86_497306_118_CMP_SMN_Sulfurimonas_sp_ST-367_YeS_1of2:0.0000025603)94:0.0000025603,202508_WP_151899825_1_molybdopterin-dependent_oxidoreductase_Sulfurimonas_hydrogeniphila:0.0023298164)88:0.0023421361)67:0.0011185169,WP_226066038_CMP_SMN_Sulfurimonas_sp_SWIR-19_2of2:0.0058930240)99:0.0160279020,202508_WP_013327422_1_molybdopterin-dependent_oxidoreductase_Sulfurimonas_autotrophica:0.0233328329)99:0.0298062368,202508_WP_193110404_1_molybdopterin-dependent_oxidoreductase_Sulfurimonas_paralvinellae:0.0351182653)100:0.1080807250)90:0.0736608073,202508_WP_012081950_1_molybdopterin-dependent_oxidoreductase_Nitratiruptor_sp_SB155-2:0.2533232005)71:0.0660992426,(((WP_229937635_CMP_SVC_Sulfurovum_sp_HSL1-3_ST1-3_YeS_2of3:0.0000022941,202508_WP_229937635_1_molybdopterin-dependent_oxidoreductase_Sulfurovum_mangrovi:0.0000022298)100:0.0849428062,((WP_197548136_CMP_SVC_Sulfurovum_indicum_ST-419_6of6:0.0000020703,ST-29_chromosome_1674_CMP_SVC_Sulfurovum_sp_ST-29_YeS_1of6:0.0000025603)43:0.0000029555,ST-21_1642_CMP_SVC_Sulfurovum_sp_ST-21_YeS_1of6:0.0000025603)100:0.0517950470)100:0.0530832075,(202508_WP_082792156_1_molybdopterin-dependent_oxidoreductase_Sulfurovum_riftiae:0.0213900152,202508_WP_084722062_1_molybdopterin-dependent_oxidoreductase_Sulfurovum_lithotrophicum:0.0402762236)100:0.0927722784)100:0.0691450401)83:0.0635959054)100:1.8969522510)93:0.1498307559,(((((Nitrospinae_bacterium_RIFCSPLOWO2_12_FULL_45_22_OGW13154_nitrospinota:0.6677669360,Nitrospinota_bacterium_MBI3327795_nitrospinota:0.6099775353)97:0.3048136068,(((((202508_WP_015334725_1_menaquinone_reductase_molybdopterin-binding-like_subunit_QrcB_Maridesulfovibrio_hydrothermalis:0.5695219918,(((202508_WP_018123532_1_menaquinone_reductase_molybdopterin-binding-like_subunit_QrcB_Desulfovibrio_oxyclinae:0.0480602253,202508_2574158519_BR24DRAFT_0090_menaquinone_reductase_molybdopterin-binding-like_subunit_Pseudodesulfovibrio_halophilus_DSM_5663:0.0208050911)100:0.7456569376,202508_WP_022661012_1_menaquinone_reductase_molybdopterin-binding-like_subunit_QrcB_Paucidesulfovibrio_longus:0.5675150685)85:0.1520439784,(202508_WP_027175889_1_menaquinone_reductase_molybdopterin-binding-like_subunit_QrcB_Desulfovibrio_aminophilus:0.5012779395,(202508_WP_089272707_1_menaquinone_reductase_molybdopterin-binding-like_subunit_QrcB_Humidesulfovibrio_mexicanus:0.1871338927,202508_2576856702_BR09DRAFT_01573_menaquinone_reductase_molybdopterin-binding-like_subunit_Humidesulfovibrio_idahonensis_DSM_15450:0.0727492557)100:0.4387558332)48:0.1289449525)67:0.1115871834)100:0.3026396168,((202508_WP_072696919_1_menaquinone_reductase_molybdopterin-binding-like_subunit_QrcB_Desulfovibrio_litoralis:1.1228037605,202508_WP_074216253_1_menaquinone_reductase_molybdopterin-binding-like_subunit_QrcB_Halodesulfovibrio_marinisediminis:0.3803264523)61:0.0782017114,202508_BO23DRAFT_01473_Desulfobaculum_senezii_CVL:0.4174211973)100:0.3645358797)64:0.1269010409,(202508_WP_028574199_1_menaquinone_reductase_molybdopterin-binding-like_subunit_QrcB_Desulfonatronovibrio_hydrogenovorans:0.2747656352,202508_WP_045215088_1_menaquinone_reductase_molybdopterin-binding-like_subunit_QrcB_Desulfonatronovibrio_magnus:0.3548129428)100:0.4426926392)63:0.1100253734,(((202508_WP_028573425_1_menaquinone_reductase_molybdopterin-binding-like_subunit_QrcB_Desulfonatronum_lacustre:0.0531675966,202508_WP_031386313_1_menaquinone_reductase_molybdopterin-binding-like_subunit_QrcB_Desulfonatronum_thiodismutans:0.0410597588)99:0.0593116502,202508_WP_045222934_1_menaquinone_reductase_molybdopterin-binding-like_subunit_QrcB_Desulfonatronum_thioautotrophicum:0.1382736221)100:0.1753060655,202508_WP_092118113_1_menaquinone_reductase_molybdopterin-binding-like_subunit_QrcB_Desulfonatronum_thiosulfatophilum:0.2084925740)100:0.5357572544)100:1.0055921940,((((202508_WP_020588196_1_menaquinone_reductase_molybdopterin-binding-like_subunit_QrcB_Desulfobacter_curvatus:0.0891008294,202508_WP_111956222_1_menaquinone_reductase_molybdopterin-binding-like_subunit_QrcB_Desulfobacter_hydrogenophilus:0.0253094141)100:0.7939290249,202508_WP_020875318_1_menaquinone_reductase_molybdopterin-binding-like_subunit_QrcB_Desulfococcus_multivorans:0.5579642611)49:0.1215194072,202508_WP_028316368_1_menaquinone_reductase_molybdopterin-binding-like_subunit_QrcB_Desulfatibacillum_aliphaticivorans:0.9376026167)100:0.5035038179,202508_WP_028320528_1_molybdopterin-containing_oxidoreductase_family_protein_Desulfatiglans_anilini:0.7849696918)76:0.1019496899)100:0.3411517575)98:0.2621013977,(202508_WP_020876050_1_MLTISPECIES_4Fe-4S_dicluster_domain-containing_protein_Desulfococcus:0.8621498517,202508_WP_111956643_1_molybdopterin-dependent_oxidoreductase_Desulfobacter_hydrogenophilus:0.6766244672)100:1.5401284660)93:0.2646314131,((((WP_092224333_TDB_DCP_n_Desulforhopalus_singaporensis_DSM12130_yEs_6of6:0.1858864180,202508_WP_073373268_1_molybdopterin-dependent_oxidoreductase_Desulfofustis_glycolicus:0.1458038402)100:0.3771743131,(WP_203473635_NSP_DSP_n_Dissulfurispira_thermophila_T55J_YeS:0.3023645833,WP_307632181_TDB_TVB_Thiovibrio_frasassiensis_RS19-109_YeS_2of5:0.3187092507)100:0.2934586981)63:0.1004812089,202508_WP_205459496_1_molybdopterin-dependent_oxidoreductase_Sulfurospirillum_tamanense:0.6167619686)38:0.0348521375,(WP_275803139_P0N66_RS05660_Desulfurivibrio_dismutans_AMeS2_Sorokin2025:0.4539113220,(((202508_WP_084185174_1_molybdopterin-dependent_oxidoreductase_Desulfonatronum_thiodismutans:0.0193095712,202508_WP_208596653_1_molybdopterin-dependent_oxidoreductase_Desulfonatronum_thiosulfatophilum:0.0520391901)55:0.0091047104,202508_WP_084604869_1_molybdopterin-dependent_oxidoreductase_Desulfonatronum_thioautotrophicum:0.0619931584)33:0.0050413433,202508_WP_156932952_1_molybdopterin-dependent_oxidoreductase_Desulfonatronum_lacustre:0.0286127475)100:0.4434008871)93:0.1160393614)100:1.1402097380)99:0.2683494482,((((((((WP_013907703_TDB_TDT_Thermodesulfatator_indicus_DSM_15286_NO_5of5:0.0954677671,202508_WP_068542317_1_molybdopterin-dependent_oxidoreductase_Thermodesulfatator_autotrophicus:0.1164498083)100:0.1377996073,202508_WP_022853053_1_molybdopterin-dependent_oxidoreductase_Thermodesulfatator_atlanticus:0.2590294317)100:0.1820775496,202508_WP_166031246_1_molybdopterin-dependent_oxidoreductase_Thermosulfuriphilus_ammonigenes:0.2360025291)72:0.0528519273,((202508_WP_168719758_1_molybdopterin-dependent_oxidoreductase_Thermosulfurimonas_marina:0.2230429188,202508_WP_221172121_1_molybdopterin_dinucleotide_binding_domain-containing_protein_Thermosulfurimonas_sp_F29:0.1657500269)100:0.0975747797,202508_WP_068668661_1_molybdopterin-dependent_oxidoreductase_Thermosulfurimonas_dismutans:0.1842781063)100:0.1491623771)100:0.3460278119,((MAGO01_v2_0684_WP_244155305_mpto3_Dissulfuribacter_thermophilus_S69_YES:0.0000025603,202508_WP_244155305_1_molybdopterin-dependent_oxidoreductase_Dissulfuribacter_thermophilus:0.0000025603)100:0.4399807482,((202508_WP_267927793_1_molybdopterin-dependent_oxidoreductase_Desulfolithobacter_dissulfuricans:0.3660159448,202508_MFP7755624_1_molybdopterin-dependent_oxidoreductase_Thermodesulfobacteriota_bacterium_B35:0.3090665870)90:0.1199057799,202508_MFW8601852_1_molybdopterin-dependent_oxidoreductase_Desulfobacterota_bacterium_M19:0.2616278476)98:0.1934075803)100:0.1602979960)100:0.5736046014,(((WP_067615552_MAGO01_v2_0404_TtrA_Dissulfuribacter_thermophilus_S69_YES:0.0000025603,202508_WP_067615552_1_molybdopterin_dinucleotide_binding_domain-containing_protein_Dissulfuribacter_thermophilus:0.0000021602)100:0.2922126109,((MAGO01_v2_1084_WP_067617696_mpto4_Dissulfuribacter_thermophilus_S69_YES:0.0000029594,202508_WP_067617696_1_molybdopterin_dinucleotide_binding_domain-containing_protein_Dissulfuribacter_thermophilus:0.0000025603)100:0.2313224353,(BCO08019_GF1_03950_putativeTtrA_Desulfolithobacter_dissulfuricans_GF1_Hashimoto2022:0.0000025603,202508_WP_267927953_1_molybdopterin_dinucleotide_binding_domain-containing_protein_Desulfolithobacter_dissulfuricans:0.0000023957)100:0.2004727906)84:0.0858247945)100:0.3516372621,KNB32946_tetrathionate_reductase_subunit_A_Salmonella_enterica_Typhimurium_TtrA:0.7411498071)100:0.5858428581)95:0.1761140169,(((((202508_WP_014813068_1_molybdopterin-dependent_oxidoreductase_Desulfomonile_tiedjei:0.4758847525,202508_WP_068515226_1_molybdopterin-dependent_oxidoreductase_Caldimicrobium_thiodismutans:0.2438477693)71:0.0879866315,202508_WP_015723985_1_molybdopterin-dependent_oxidoreductase_Desulfobulbus_propionicus:0.3203702810)100:0.5165204834,(202508_WP_089275325_1_molybdopterin-dependent_oxidoreductase_Humidesulfovibrio_mexicanus:0.6358682079,((202508_WP_237887655_1_molybdopterin-dependent_oxidoreductase_Dissulfurimicrobium_hydrothermale:0.2302866009,202508_WP_246325359_1_molybdopterin-dependent_oxidoreductase_Dissulfurirhabdus_thermomarina:0.1399881507)70:0.0844045986,202508_MFW8600475_1_molybdopterin-dependent_oxidoreductase_Desulfobacterota_bacterium_M19:0.2665407050)100:0.3765428678)97:0.1434780155)98:0.1879721117,202508_WP_028052033_1_molybdopterin-dependent_oxidoreductase_Carboxydothermus_ferrireducens:0.8008085622)96:0.1966531187,202508_WP_086034033_1_molybdopterin-dependent_oxidoreductase_Desulfurella_amilsii:0.9462509732)73:0.1203501334)98:0.1803103285,202508_WP_014812265_1_molybdopterin-dependent_oxidoreductase_Desulfomonile_tiedjei:2.0843560866)100:0.5986173076)35:0.0657112789)83:0.0883344424,(202508_WP_027175431_1_molybdopterin-containing_oxidoreductase_family_protein_Desulfovibrio_aminophilus:0.0639465314,202508_2576858295_BR09DRAFT_03169_thiosulfate_reductase_polysulfide_reductase_chain_A_Humidesulfovibrio_idahonensis_DSM_15450:0.1004001232)100:1.6445224560)24:0.0535989794)39:0.0846570549,(Planctomycetota_bacterium_MBI4554972_PVC:0.6573275429,(Spirochaetes_bacterium_RBG_13_51_14_OHD64717_spirochaetota:0.3443509141,Spirochaetes_bacterium_RBG_16_49_21_OHD67963_spirochaetota:0.4375563220)100:0.2656386592)100:0.7336225683)90:0.1205585948,((WP_028051479_BCL_TAB_n4_Carboxydothermus_ferrireducens_1of3:0.8243907464,AEA33405_CMP_HPP_c_Hippea_maritima_DSM_10411:0.9583215425)100:0.7979515935,(WP_231818818_CRA_TPT_n4_Thermoproteus_tenax:1.5389015117,(((MAGO01_v2_2208_WP_067620824_mpto1_Dissulfuribacter_thermophilus_S69_YES:0.0000025603,202508_WP_067620824_1_molybdopterin-containing_oxidoreductase_family_protein_Dissulfuribacter_thermophilus:0.0000025603)100:0.1109207533,((BCO08022_GF1_03980_Desulfolithobacter_dissulfuricans_GF1_Hashimoto2022:0.0000025603,202508_WP_267927956_1_molybdopterin-containing_oxidoreductase_family_protein_Desulfolithobacter_dissulfuricans:0.0000025603)100:0.1206884065,202508_WP_015405205_1_molybdopterin-containing_oxidoreductase_family_protein_Desulfocapsa_sulfexigens:0.1711272085)98:0.1016153818)100:0.6160800209,((202508_WP_168718846_1_molybdopterin-containing_oxidoreductase_family_protein_Thermosulfurimonas_marina:0.1563605957,202508_WP_221171751_1_molybdopterin-containing_oxidoreductase_family_protein_Thermosulfurimonas_sp_F29:0.1293518346)64:0.0394777885,202508_WP_068669245_1_molybdopterin-containing_oxidoreductase_family_protein_Thermosulfurimonas_dismutans:0.1252536295)100:0.6322199725)100:0.6507221448)78:0.2569931616)99:0.3441904319)85:0.1340569391,((Bacteroidota_bacterium_MCL4534530_FCB:0.8737463032,((((((Carboxydothermus_ferrireducens_WP_028052252_bacillota:0.0000025603,WP_028052252_BCL_TAB_n4_Carboxydothermus_ferrireducens_2of3:0.0000025603)100:0.0000020572,Carboxydothermus_ferrireducens_WP_179393693_bacillota:0.0000025603)87:0.0043425957,Carboxydothermus_hydrogenoformans_WP_011345440_bacillota:0.0000020639)100:0.0132898894,Carboxydothermus_islandicus_WP_075864382_bacillota:0.0359691226)97:0.0351321314,Carboxydothermus_pertinax_WP_075858671_bacillota:0.0476271779)100:0.4666782653,((Clostridia_bacterium_MBC7343554_bacillota:0.2588217719,((Thermanaeromonas_sp_C210_WP_173299170:0.0021760399,Thermoanaerobacteraceae_bacterium_MBE3580637:0.0045209586)100:0.1308477536,(Thermanaeromonas_sp_WP_297202233_bacillota:0.0295003262,Thermanaeromonas_toyohensis_WP_084664366_bacillota:0.0417711343)100:0.0986202003)100:0.1962727883)100:0.1442938263,Firmicutes_bacterium_MCL5677623:0.2865501293)97:0.1205790556)100:0.2057704928)98:0.1820019210,(((((((Clostridia_bacterium_MBS3971151:0.0022243250,WP_028309745_BCL_DFI_n4_Desulfitibacter_alkalitolerans_1of5:0.0000029402)100:0.1710550787,Desulfitibacter_sp_BRH_c19_KUO50006:0.2079977680)71:0.0507826236,(Clostridia_bacterium_MBS4026754:0.2117582245,(Fuchsiella_alkaliacetigena_WP_248664013:0.1628145315,Natroniella_sulfidigena_WP_248618508:0.0960309647)100:0.1450842848)60:0.0313405897)60:0.0283908643,((Clostridia_bacterium_NLC77975:0.0206652577,Clostridia_bacterium_NLL17509:0.0359123649)100:0.1622967288,Ga0373196_02_61218_63416_BCL_PCC_J3_Desulfitispora_alkaliphila:0.2094969068)48:0.0353163036)96:0.1182579250,(Clostridia_bacterium_MDK2822915:0.0628916883,Peptococcaceae_bacterium_BICA1-8_KJS80240:0.1061403688)100:0.3277592063)100:0.7464729397,WP_014809249_TDB_DML_n_Desulfomonile_tiedjei_DCB-1_yeS:0.7733607169)68:0.1359419233,Spirochaeta_sp_MCA1754697_spirochaetota:1.2067186755)100:0.4359710641)99:0.1711276271)50:0.0364497079,(Spirochaetaceae_bacterium_TVR29122_spirochaetota:1.2418546651,202508_WP_028844652_1_molybdopterin-containing_oxidoreductase_family_protein_Thermodesulfovibrio_thiophilus:1.8034843645)100:0.4593864341)90:0.0804195621)96:0.1828259380)100:0.3625947184,(((Acididesulfobacillus_acetoxydans_WP_240985835_bacillota:0.3226584941,Desulfitobacteriaceae_bacterium_MDI6812352_bacillota:0.2765756165)80:0.0843796481,(Gracilibacter_sp_BRH_c7a_KUO58695_bacillota:0.2356794539,WP_073029747_BCL_DSB_n_Desulfosporosinus_lacus_STP12_NO_2of2:0.2017731830)23:0.0270499477)26:0.0469831139,Desulfosporosinus_metallidurans_WP_075363715_bacillota:0.2335312942)100:0.5299751948)99:0.2414607477,Sporolituus_thermophilus_WP_171904666_bacillota:0.5160776931)100:0.1906669628,((Helicobacter_burdigaliensis_WP_232817702_campylobacterota:0.1314511041,(Helicobacter_canadensis_MIT_98-5491_EES88780_campylobacterota:0.0000025603,Helicobacter_canadensis_WP_172617258_campylobacterota:0.0000025603)100:0.1180546892)100:0.4364807857,WP_205459460_CMP_SSP_n_Sulfurospirillum_tamanensis_T05b_NO_1of2:0.6527455620)87:0.1739701764)100:0.4120750077);
