# Supplementary material for: Sulfur disproportionation occurs globally across anoxic habitats and has multiple mechanisms of independent evolutionary origin
Source: ISME J. 2026 Mar 2;20(1):wrag042. doi: 10.1093/ismejo/wrag042 (PMC12998232; doi:10.1093/ismejo/wrag042)
Supplement: Sup_File_4_raw_trees_wrag042 [file sup_file_4_raw_trees_wrag042.zip › SupFile4_raw_trees/SupFile3b_trees/yede_iqtreeC60.tre]

(WP_203472006_NSP_DSP_n_Dissulfurispira_thermophila_T55J_YeS:0.0000010000,(((((WP_333656110_NSP_DSP_ni_Dissulfurispira_sp_CTOTU21519_1of5:1.9673748959,((((((((((((((((((((2514921519_TDB_DCP_j_Desulfocapsa_thiozymogenes_Bra2_YES_A316_01401:0.0219929528,(Desulfobulbaceae_bacterium_KAF0187738:0.0393938613,Desulfobulbaceae_bacterium_MBV5305113:0.0082187867)100:0.0570724459)75:0.0174342646,(Deltaproteobacteria_bacterium_MCX5869034:0.0454102791,((Desulfoarculaceae_bacterium_MBW6520980:0.0838359615,((Desulfocapsa_sp_MBA3008238:0.0000010000,Pseudomonadota_bacterium_MBU3944652:0.0000010000)100:0.0061519293,Desulfocapsaceae_bacterium_MDO8948413:0.0000025134)100:0.0412224918)99:0.0440857625,Desulfocapsaceae_bacterium_MDO9042697:0.0493665273)80:0.0133353405)52:0.0113862930)90:0.0213543035,(Desulfocapsaceae_bacterium_MDD3815026:0.0253119684,(Pseudomonadota_bacterium_MBU0664470:0.0000010000,Proteobacteria_bacterium_MBU0664470:0.0000010000)100:0.0147915076)74:0.0142345303)99:0.0451628353,(Desulfobulbaceae_bacterium_MBC8207729:0.0760089747,((Desulfocapsa_sp_MBL4902122:0.0779666201,((Desulfocapsa_sp_MCK5070336:0.0373553364,WP_015403350_TDB_DCP_s_Desulfocapsa_sulfexigens_SB164P1_DSM_10523_YES:0.0461431426)59:0.0119886969,Desulfocapsa_sulfexigens_HIQ36728:0.0387912763)43:0.0104168401)88:0.0285325808,((Desulfocapsa_sp_MCF8056088:0.0294649663,((Pseudomonadota_bacterium_MBU0944790:0.0000024089,Proteobacteria_bacterium_MBU0944790:0.0000021556)100:0.0506902236,(Pseudomonadota_bacterium_MBU0960403:0.0000010000,Proteobacteria_bacterium_MBU0960403:0.0000010000)100:0.0347590998)100:0.0596634416)88:0.0279746937,Desulfocapsa_sulfexigens_HIP40095:0.0557559883)59:0.0080303093)100:0.0887369206)74:0.0289579522)85:0.0371705384,(((((Deltaproteobacteria_bacterium_MBT8360882:0.1412183503,Desulfofustis_sp_MCG6931251:0.0783499320)42:0.0210377145,(Desulfofustis_limnaeus_WP_284152407:0.0569580293,(Desulfofustis_sp_MBE0585342:0.0302908094,WP_073376247_TDB_DCP_s_Desulfofustis_glycolicus_PerGlyS_Yes:0.0421622539)97:0.0404681265)98:0.0735886153)65:0.0207591500,(Desulfobulbaceae_bacterium_THB76630:0.1482365869,Desulfofustis_sp_NNK12861:0.1228030541)70:0.0443727586)94:0.0397532890,Desulfopila_sp_IMCC35008_WP_163335928:0.0736006784)40:0.0254353956,((((Deltaproteobacteria_bacterium_MBW1636687:0.0719604826,Desulfobulbaceae_bacterium_S5133MH15_OEU48119:0.0500615620)86:0.0348672716,WP_228855049_TDB_DBB_n_Desulfomarina_profundi_KT2_NO:0.0754873647)87:0.0337202435,(((Desulfobacterales_bacterium_GWB2_56_26_OGR19691:0.0456351698,Desulfobulbaceae_bacterium_BRH_c16a_KJS00098:0.0354795189)91:0.0473000742,((Desulfobulbaceae_bacterium_MCP3891138:0.0678873243,Desulforhopalus_sp_IMCC35007_WP_136870624:0.0342796530)56:0.0241560336,(Desulfobulbaceae_bacterium_MCP4337323:0.0254531181,Desulforhopalus_sp_NOR26595:0.0575632920)84:0.0320535424)79:0.0256200640)74:0.0323871936,WP_092225863_TDB_DCP_n_Desulforhopalus_singaporensis_DSM12130_yEs:0.1417183478)73:0.0265168631)91:0.0384113194,Desulfosediminicola_flagellatus_WP_136809148:0.1483324695)52:0.0278802380)97:0.0426056410)98:0.0732157749,(((((((Candidatus_Electrothrix_communis_RWX49036:0.0284140985,Candidatus_Electrothrix_marina_RWX49068:0.0211664632)40:0.0066217668,Candidatus_Electrothrix_sp_LOE2_MCI5218199:0.0257353443)74:0.0105662168,Candidatus_Electrothrix_sp_AUS1_2_MCI5159017:0.0508956881)92:0.0141163925,Candidatus_Electrothrix_sp_EH2_MCI5131063:0.0415295913)89:0.0246854247,(((Desulfobulbus_sp_F1_MCW5199629:0.0065051377,Desulfobulbus_sp_F5_MCW5206271:0.0098462678)95:0.0078773907,TAA74822_TDB_DBB_n_Ca_Electronema_sp_GS_MAG:0.0052814505)100:0.0484191125,Desulfobulbus_sp_F4_MCW5200444:0.0672940726)100:0.1186308387)72:0.0242737073,Candidatus_Electrothrix_sp_AX5_MCI5162789:0.0579083531)100:0.1610009449,((((Deltaproteobacteria_bacterium_NOX81085:0.1827175111,Desulfobulbaceae_bacterium_MDH3329001:0.1870178960)86:0.0792427799,((Desulfobulbus_sp_HEB49750:0.0106168832,MOM_B35_18contigs_augustus_g2904_TDB_ISD_MOM_B35_Yes:0.0178429462)99:0.0291770981,Desulfobulbus_sp_HFQ89760:0.0433088378)100:0.1159648569)65:0.0313445109,((((((((((Desulfobulbaceae_bacterium_MBV5317904:0.0821295928,(Desulfobulbus_sp_WP_309413371:0.0179039933,Desulfobulbus_sp_WP_310599712:0.0044678238)93:0.0223230625)78:0.0153283650,Proteobacteria_bacterium_MCL2340191:0.1035398689)42:0.0086979888,Desulfobulbus_sp_MCL2789533:0.0466630532)68:0.0250446923,(Desulfobulbus_sp_WP_306546678:0.0479928320,WP_015725935_TDB_DBB_s_Desulfobulbus_propionicus_1pr3_DSM_2032_Yes:0.0383131205)81:0.0166079653)35:0.0042941888,WP_028317510_TDB_DBB_n_Desulfobulbus_elongatus_DSM2908_Yes:0.0319942666)44:0.0140083578,WP_199263916_TDB_DBB_n_Desulfobulbus_oligotrophicus_Prop6_yEs:0.0911168876)91:0.0424063290,(Desulfobulbus_sp_MDD2463344:0.0641759059,Bacteroidales_bacterium_MDD2965840:0.0735247831)100:0.0565144209)74:0.0397125887,(Desulfobulbus_sp_MBP8815165:0.0201726417,uncultured_Desulfobulbus_sp_WP_297953095:0.0297248518)100:0.0967449920)87:0.0517343197,(((Desulfobulbus_propionicus_PID72163:0.1065554909,Desulfobulbus_propionicus_PIE60351:0.0913642392)58:0.0234951869,(Desulfobulbus_propionicus_PIE58019:0.0824062287,Desulfogranum_japonicum_WP_232363735:0.0632844349)98:0.0629210988)83:0.0426685612,(Desulfogranum_marinum_WP_205222388:0.0609192497,WP_028585769_TDB_DBB_n_Desulfobulbus_mediterraneus_86FS1:0.0538413105)60:0.0229272465)100:0.1157109310)90:0.0485649696,Desulfobulbus_propionicus_PIE56105:0.1817363251)94:0.0731834088)32:0.0310074774,((Desulfobulbaceae_bacterium_A2_OQX10615:0.0365536722,Desulfobulbaceae_bacterium_A2_OQX14451:0.0103557609)100:0.1703734823,((Desulfobulbaceae_bacterium_MDH3348828:0.1020326327,Desulfobulbaceae_bacterium_MDH4316943:0.0682284102)100:0.1580794338,WP_267927413_TDB_DBB_n_Desulfolithobacter_dissulfuricans_GF1_YeS:0.0649592879)23:0.0180613688)20:0.0087194796)65:0.0569132613)100:0.0786825572)89:0.0477756249,(Desulfobulbaceae_bacterium_MCD6389771:0.1497289706,Pseudomonadota_bacterium_MBU0680460:0.2330001292)97:0.0926266066)38:0.0155189196,(Thermodesulfobacteriaceae_bacterium_HID97706:0.1546265156,WP_067615217_TDB_DIB_s_Dissulfuribacter_thermophilus_S69_YES:0.2260632355)67:0.0451222494)69:0.0355897668,((Deltaproteobacteria_bacterium_MBW1791416:0.0036772272,Desulfobulbaceae_bacterium_MCK5192840:0.0087820069)100:0.0502367860,Desulfobulbaceae_bacterium_MBC8317343:0.0411927995)100:0.1181038117)36:0.0128690802,(Desulfobulbaceae_bacterium_DB1_OKY73855:0.0734111573,(Pseudomonadota_bacterium_MBU0964752:0.0078117148,(Pseudomonadota_bacterium_MBU4262005:0.0000010000,Proteobacteria_bacterium_MBU4262005:0.0000010000)100:0.0083664785)100:0.0849945737)100:0.0719530660)99:0.1073335641,((((Desulfobacteraceae_bacterium_MDA8159930:0.0345233750,Desulfobacteraceae_bacterium_MDA8418126:0.0510586842)100:0.0856706092,Desulfobulbaceae_bacterium_MDD5757598:0.0741979579)84:0.0324874567,(Desulfobulbaceae_bacterium_MBA3016347:0.0000010000,Pseudomonadota_bacterium_MBU4151711:0.0000010000)100:0.0894695872)100:0.0775524447,M19_90contigs_augustus_g1992_TDB_ISD_M19_Yes:0.1593652123)99:0.0503961323)98:0.0705274818,(((((Deltaproteobacteria_bacterium_RIFOXYD12_FULL_55_16_OGQ97929:0.0723326192,Desulfobulbaceae_bacterium_MDH4332966:0.0771583927)51:0.0269648535,Deltaproteobacteria_bacterium_RIFOXYD12_FULL_56_24_OGQ87349:0.0462405970)100:0.1477978211,((Desulfobulbaceae_bacterium_TBV80122:0.0909799036,Desulfurivibrio_alkaliphilus_HET97789:0.0999670999)77:0.0249825601,(Desulfurivibrio_alkaliphilus_WP_275805293:0.0400056505,WP_013164589_TDB_DBB_s_Desulfurivibrio_alkaliphilus_AHT_2_Yes:0.0559863447)88:0.0258306130)100:0.3069652278)73:0.0798204808,((Desulfobulbaceae_bacterium_MDH4320833:0.2317736977,((Pseudomonadota_bacterium_MBU1405334:0.0736884383,Pseudomonadota_bacterium_MBU4033411:0.0492112107)100:0.0883127450,WP_307632729_TDB_TVB_Thiovibrio_frasassiensis_RS19-109_YeS_1of2:0.0824089931)100:0.2532943938)72:0.0502301506,((Pseudomonadota_bacterium_MBU0482362:0.0000010000,Proteobacteria_bacterium_MBU0482362:0.0000010000)100:0.1015400202,(Pseudomonadota_bacterium_MBU0485228:0.0000010000,Proteobacteria_bacterium_MBU0485228:0.0000010000)100:0.1685469814)91:0.0871313902)70:0.0515184790)64:0.0280417790,(Pseudomonadota_bacterium_MBU0943755:0.0459182758,Pseudomonadota_bacterium_MBU1137711:0.0924586525)100:0.3232317507)42:0.0098864945)90:0.0857133629,Nitrospiraceae_bacterium_NIA08664:0.3614082549)87:0.1062000056,Arenicellales_bacterium_MDJ0957908:0.5453695392)100:0.3700546501,(((((((((Caldimicrobium_sp_MCC6025458:0.0131619215,(Caldimicrobium_sp_NAZ30040:0.0131246104,Thermodesulfobacterium_sp_MCI4455060:0.0123805682)84:0.0097352759)100:0.1139956396,(Caldimicrobium_sp_MCS7199292:0.1294669696,((Caldimicrobium_thiodismutans_BAU23793:0.0000010000,WP_082706373_TDB_TDB_s_Caldimicrobium_thiodismutans_TF1_YES:0.0000010000)100:0.0522961060,Caldimicrobium_thiodismutans_PMP62934:0.1093056623)89:0.0376585767)70:0.0328698155)90:0.0826016078,Thermodesulfobacteria_bacterium_MCR5853575:0.3281546864)86:0.0874594190,(Thermodesulfobacteriaceae_bacterium_MCS7278672:0.0000028945,Thermodesulfobacteriaceae_bacterium_MCX8041039:0.0000010000)100:0.2578711579)100:0.2410287876,((Thermosulfurimonas_dismutans_HFC98760:0.0024297837,Thermosulfurimonas_sp_WP_297057113:0.0090489642)97:0.0513041294,WP_168719495_TDB_TDB_n_Thermosulfurimonas_marina_SU872_YES:0.0624284412)100:0.1747233752)63:0.1080844426,((Thermodesulfatator_sp_RUM88938:0.1424566540,WP_221172062_TDB_TDB_n_Thermosulfurimonas_sp_F29_YeS:0.1197477724)100:0.0949796722,(Thermodesulfobacteriaceae_bacterium_HIE33041:0.0256845256,WP_068669738_TDB_TDB_s_Thermosulfurimonas_dismutans_S95_YES:0.0147219630)99:0.0679084502)42:0.0325165421)84:0.1020629469,((Thermodesulfatator_atlanticus_HHI97248:0.0368150008,Thermodesulfobacteria_bacterium_NPA48619:0.0604284295)97:0.0570147415,(((Thermodesulfatator_indicus_WP_013907251:0.0000010000,WP_013907251_TDB_TDT_Thermodesulfatator_indicus_DSM_15286_NO:0.0000010000)100:0.0069603930,WP_068542683_TDB_TDT_n_Thermodesulfatator_autotrophicus_S606_NO:0.0312022685)96:0.0459004316,WP_022852788_TDB_TDT_n_Thermodesulfatator_atlanticus_AT1325_Yes:0.0618361678)95:0.0457313418)98:0.0762129351)93:0.1421432803,WP_166032670_TDB_TDB_n_Thermosulfuriphilus_ammonigenes_ST65_YES:0.2256608779)87:0.1236597136,((Deltaproteobacteria_bacterium_MDD3553899:0.1968060178,(Desulfobacteraceae_bacterium_MDA8162008:0.1238793921,WP_237889153_TDB_ISD_n_Dissulfurimicrobium_hydrothermale_Sh68_YES:0.0674449845)100:0.0846566505)83:0.0912365490,WP_163297539_TDB_DRH_n_Dissulfurirhabdus_thermomarina_SH388_Yes:0.1067004041)98:0.1766610771)97:0.1990840328)100:0.3017885039,((((((Sulfuritalea_sp_MBK7023129:0.0647008923,Sulfuritalea_sp_MCK9380775:0.0323360378)99:0.0459434739,Rhodocyclales_bacterium_MCX7157536:0.0413334910)99:0.0609362751,Thiobacillus_sp_MDP2109700:0.2332802573)87:0.0631918389,Gammaproteobacteria_bacterium_MBU0657144:0.0910211255)99:0.2734784840,Gammaproteobacteria_bacterium_UCE77694:0.3024473158)100:0.6267169646,(Nitrospirae_bacterium_CG08_land_8_20_14_0_20_52_24_PIS37799:0.0000010000,(Nitrospirae_bacterium_CG17_big_fil_post_rev_8_21_14_2_50_50_9_PIV82812:0.0031120124,Nitrospirae_bacterium_CG_4_10_14_3_um_filter_53_41_PIX84902:0.0000010000)64:0.0000023689)100:0.6404685414)100:0.4371900209)30:0.1247715019,(((((((Deltaproteobacteria_bacterium_MBW2096590:0.1516535269,(Deltaproteobacteria_bacterium_MBW2103892:0.1404853260,(WP_028321839_TDB_DGL_n3_Desulfatiglans_anilini_Ani1_yeS:0.0123879823,uncultured_Desulfatiglans_sp_WP_296996124:0.0161159432)100:0.1829528075)78:0.0500214359)84:0.0643318595,((Desulfobacteraceae_bacterium_MDH3572508:0.0000023537,Desulfobacteraceae_bacterium_MDH3720027:0.0030569428)100:0.1252477712,Pseudomonadota_bacterium_MBU0987813:0.2464662091)88:0.0729423242)56:0.0115976192,(Desulfobacteraceae_bacterium_MBL7213766:0.0114830102,Desulfobacteraceae_bacterium_NQU13311:0.0076146580)100:0.0859238688)82:0.0442361920,((Deltaproteobacteria_bacterium_MCF8145358:0.1069853620,Desulfobacterales_bacterium_MCD4715619:0.0740104499)91:0.0696587578,Nitrospira_bacterium_SG8_3_KPK14374:0.1712302303)64:0.0333456139)95:0.1363395959,((SAR324_cluster_bacterium_MCH2302428:0.0130237611,SAR324_cluster_bacterium_MDP6766055:0.0000021495)100:0.1036075523,(SAR324_cluster_bacterium_MDP6091155:0.0033302935,SAR324_cluster_bacterium_MDP6246641:0.0032192608)100:0.0533782673)100:0.3060081188)78:0.0803333518,((Nitrospirota_bacterium_HDZ62248:0.1497339511,Nitrospirota_bacterium_MBI4843884:0.2558940886)64:0.0379678875,(((Nitrospirota_bacterium_MBI4699431:0.1721131980,Nitrospirota_bacterium_MBI4710529:0.1141800503)46:0.0177058554,Thermodesulfovibrionia_bacterium_MDP3297116:0.0718046867)61:0.0238443365,(Nitrospirota_bacterium_MBI5203975:0.1099515812,Nitrospirae_bacterium_GWC2_42_7_OGW33005:0.1785740188)99:0.0827968818)85:0.0476072184)100:0.5022215600)76:0.1237474082,(Pseudomonadota_bacterium_MBU1155879:0.7022968148,Pseudomonadota_bacterium_MBU1742076:0.5074284107)92:0.1154471891)80:0.1080534492)41:0.0912563338,((((Desulfobacteraceae_bacterium_MBA3028498:0.0293760153,Proteobacteria_bacterium_MBU4318642:0.0164842058)100:0.2295015484,(Desulfocicer_vacuolatum_WP_084067816:0.2597393345,((Candidatus_Sulfomarinibacter_kjeldsenii_MBD3852537:0.0956242833,(Candidatus_Sulfomarinibacter_sp_MAG_AM2_MBD3853619:0.0007454242,Candidatus_Sulfomarinibacter_sp_MAG_AM1_MBD3872392:0.0054824750)100:0.0695535908)100:0.1989117191,Pseudomonadota_bacterium_MBU1055317:0.3531859999)98:0.1077052367)95:0.1206659180)83:0.0819105927,Desulfobacterales_bacterium_MBS3756385:0.4467581303)44:0.0971023421,((((Desulfonatronospira_sp_MSAO_Bac3_WP_287042532:0.0030745708,WP_008871191_TDB_DNV_n_Desulfonatrospira_thiodismutans_ASO3-1_yES:0.0000027862)100:0.0253329380,Desulfonatronospira_sp_WP_291319542:0.0519236092)100:0.0954783663,(Desulfovibrionales_bacterium_TVQ95318:0.0067799549,WP_045218302_TDB_DNT_n_Desulfonatronum_thioautotrophicum_ASO4-1_yES:0.0154443220)100:0.1574598557)100:0.1872473339,((Desulfonatronovibrio_sp_MSAO_Bac4_RQD67064:0.0710562815,WP_045214691_TDB_DNV_n_Desulfonatrovibrio_magnus_AHT22-yES:0.0408993123)99:0.0911892546,WP_028574669_TDB_DNV_n_Desulfonatronovibrio_hydrogenovorans_DSM9292_YES:0.1063488585)97:0.1153730394)98:0.1404977019)100:0.4334274444)75:0.1533188260,((((((((((((((Candidatus_Lambdaproteobacteria_bacterium_HIB38758:0.0000010000,Candidatus_Lambdaproteobacteria_bacterium_HIC07253:0.0030017951)32:0.0000010000,SAR324_cluster_bacterium_MBL4578909:0.0030013080)80:0.0000024758,(SAR324_cluster_bacterium_RTZ81991:0.0029729887,SAR324_cluster_bacterium_RTZ87583:0.0060510275)53:0.0030400884)90:0.0148307760,(SAR324_cluster_bacterium_MCH1520504:0.0159895225,SAR324_cluster_bacterium_MDE0788201:0.0000021214)100:0.0219419326)58:0.0030578012,SAR324_cluster_bacterium_MCH2283093:0.0094444261)98:0.0495443373,SAR324_cluster_bacterium_MCH2265957:0.0914959906)98:0.0573301713,Candidatus_Marinimicrobia_bacterium_MBO63140:0.0934607419)43:0.0150042953,(SAR324_cluster_bacterium_MBC8259450:0.1076707791,(Pelagibacteraceae_bacterium_MBO6465039:0.0670353935,Bacteroidales_bacterium_MDG1136339:0.0774871749)100:0.1782032183)75:0.0250747779)100:0.1414150760,((Thiotrichales_bacterium_MCY4223187:0.0000010000,Thiotrichales_bacterium_MCY4350303:0.0065973954)100:0.0857573459,Thiotrichales_bacterium_MCY4468971:0.0803172891)100:0.4237118593)62:0.0775123981,(((Rhodospirillales_bacterium_MCS5598231:0.0000025661,Pirellulaceae_bacterium_MCS5629323:0.0000010000)100:0.2303964360,Arenicellales_bacterium_MDJ0955392:0.1793329207)100:0.1909596356,Gammaproteobacteria_bacterium_RKZ37276:0.3066319584)41:0.0476615589)55:0.0487437329,((Acidimicrobiaceae_bacterium_MAH19768:0.0354702166,(SAR324_cluster_bacterium_MDP6639331:0.0030858080,SAR324_cluster_bacterium_MDP6764897:0.0031378014)100:0.0252046737)100:0.2903140344,((Candidatus_Marinimicrobia_bacterium_MBD68007:0.0000027004,SAR324_cluster_bacterium_MCS5545901:0.0000027515)100:0.0721966932,(Gammaproteobacteria_bacterium_MCH2479487:0.0336345087,(SAR324_cluster_bacterium_MDP6887512:0.0039886703,SAR324_cluster_bacterium_MDP7620943:0.0116701027)89:0.0288530791)98:0.0503935665)100:0.2468916568)77:0.0803251783)84:0.0823432196,SAR324_cluster_bacterium_MBF0278718:0.3115922093)100:0.2817681046,(Acidobacteriota_bacterium_MBI4482970:0.5197570109,((((((Chloroflexota_bacterium_MBI4630896:0.0000010000,Chloroflexota_bacterium_MBI5348828:0.0029293706)67:0.0029258716,Chloroflexota_bacterium_MBI5714997:0.0000022222)100:0.3518418184,Chloroflexota_bacterium_MBI4787282:0.4361303208)85:0.1265436975,Armatimonadota_bacterium_MDR5695746:0.1465849947)67:0.0674872320,Armatimonadota_bacterium_MDR7475899:0.2133122259)99:0.2143413615,Anaerolineales_bacterium_MCH2538997:0.5992384874)100:0.3040316173)93:0.1401970702)53:0.1329299668,((((Acidobacteriota_bacterium_MBI2817691:0.3256844376,Acidobacteriota_bacterium_MBI2821596:0.1329663158)62:0.0387502539,(Acidobacteriota_bacterium_MBI3934883:0.3282210826,Acidobacteriota_bacterium_MBI4456297:0.3075210319)63:0.0490451451)56:0.0451920816,Acidobacteriota_bacterium_MBI4456634:0.1931934391)71:0.0545903976,(Acidobacteriota_bacterium_MBI3940243:0.3542543869,Acidobacteriota_bacterium_MBI4444545:0.4435853286)92:0.1188832281)100:0.3036861845)87:0.1632747933)56:0.1075783924,(((Aquifex_aeolicus_HHJ64659:0.1870279555,((Aquificaceae_bacterium_HIC96918:0.0000010000,Aquifex_aeolicus_HIQ30886:0.0000010000)100:0.0854152558,((Aquificota_bacterium_MDQ7082346:0.1099456521,(Hydrogenivirga_sp_128-5-R1-1_WP_008285823:0.0553898135,Hydrogenivirga_caldilitoris_WP_121012556:0.0638178194)27:0.0126066327)20:0.0108253040,Aquificota_bacterium_NPA40665:0.0668946670)49:0.0420818302)85:0.0601226523)93:0.1084323095,Aquificota_bacterium_MDQ7037993:0.2103646677)100:1.0001332350,((((((((Bacteroidales_bacterium_MBI9038005:0.0521864545,Bacteroidales_bacterium_MCD4772589:0.0756193602)53:0.0221579223,(((Bacteroidales_bacterium_MCK5765356:0.0161633583,Bacteroidota_bacterium_RLD35614:0.0058473434)100:0.0377810253,Bacteroidota_bacterium_NQT76707:0.0391170929)66:0.0053466806,Bacteroidales_bacterium_MCK5838872:0.0496152003)95:0.0259055195)100:0.1014156359,Bacteroidales_bacterium_MBN1252616:0.1286883710)67:0.0406104245,(((Bacteroidales_bacterium_MBN2730146:0.0862653311,Marinilabiliales_bacterium_PLW94006:0.0305609991)100:0.1607378598,(Bacteroidales_bacterium_MBN2776482:0.0699566021,(Bacteroidales_bacterium_MBP8677562:0.0518917881,Bacteroidales_bacterium_MDX9782962:0.0270923167)100:0.2378475089)66:0.0252668316)74:0.0273252903,Bacteroidales_bacterium_MCF8332419:0.1603044810)99:0.1009330828)68:0.0287954067,(((Bacteroidales_bacterium_MBI9055844:0.0458813092,(Bacteroidales_bacterium_MCD4832876:0.0081855942,Bacteroidales_bacterium_MCK5169486:0.0110023726)67:0.0149192265)72:0.0183869747,Bacteroidales_bacterium_MCK5029310:0.0186039209)88:0.0503454818,Bacteroidales_bacterium_MBS3806080:0.1219069561)100:0.1184861070)97:0.0906549863,Bacteroidota_bacterium_RLD53112:0.4504420461)100:0.1654808575,(Candidatus_Latescibacteria_bacterium_MBU8920694:0.1659821487,Verrucomicrobiota_bacterium_MCK4565394:0.3902397498)97:0.2368364305)95:0.1160038085,(((Candidatus_Cloacimonadota_bacterium_MBT3755773:0.0000010000,Candidatus_Cloacimonadota_bacterium_MBT4332960:0.0000010000)100:0.1324917037,Armatimonadota_bacterium_NQV19210:0.0870601941)92:0.0521551633,Candidatus_Cloacimonadota_bacterium_MCF7918402:0.1374710488)100:0.1645994055)100:0.8327264451)51:0.1037051051)79:0.3314899121)77:0.2478296712,(((((Aneurinibacillus_migulanus_CEH30106:0.0000010000,Aneurinibacillus_migulanus_SDH98071:0.0000010000)19:0.0000010000,(Aneurinibacillus_migulanus_WP_158502509:0.0000010000,Aneurinibacillus_migulanus_WP_161795210:0.0000010000)22:0.0000010000)100:0.3147061554,Bacillota_bacterium_MBO2484984:0.3742429241)87:0.1965365652,((((Carboxydothermus_hydrogenoformans_WP_011342977:0.0036122999,(Carboxydothermus_islandicus_WP_075865091:0.0491277835,Carboxydothermus_pertinax_WP_075858509:0.0223760591)76:0.0034965110)57:0.0000023206,WP_028051843_BCL_TAB_n4_Carboxydothermus_ferrireducens_2of4:0.0035390193)100:0.3065630149,Negativicutes_bacterium_MDR3560035:0.2985281252)64:0.0488452071,(Negativicutes_bacterium_MCX7780507:0.3067179658,((Pelosinus_sp_IPA-1_WP_285718521:0.0627874143,Pelosinus_sp_MDF2633271:0.1330045457)87:0.0849426179,(Sporomusaceae_bacterium_FL31_GBG57578:0.0218937648,bacterium_BFN5_QJW47865:0.0822253935)100:0.1162553177)98:0.1524198958)52:0.0385317418)100:0.9876304142)100:0.7866205035,(Candidatus_Omnitrophota_bacterium_RKY41062:1.4132031706,WP_121451753_BCL_PCC_Desulfofundulus_salinus_435_yeS_2of2:1.4947341060)38:0.1392533698)30:0.1153392265)12:0.1227651334,(((((((((Alkaliphilus_flagellatus_WP_216415003:0.0090539586,Alkaliphilus_sp_B6464_WP_212379081:0.0099969282)100:0.3567104094,(Maledivibacter_halophilus_WP_208985135:0.1990531434,(Paramaledivibacter_caminithermalis_DSM_15212_SHJ88455:0.0000010000,Paramaledivibacter_caminithermalis_WP_242655738:0.0047983691)100:0.0784236172)98:0.1403942789)99:0.2371440105,((Clostridiaceae_bacterium_BRH_c20a_KJS21943:0.0420269019,Peptococcaceae_bacterium_BICA1-8_KJS84349:0.0368380514)100:0.2695098307,(Desulfitibacter_sp_BRH_c19_KUO51675:0.2222099580,WP_028307745_BCL_DFI_n4_Desulfitibacter_alkalitolerans_1of2:0.1549876298)80:0.1927520332)98:0.3355557491)59:0.1496187503,Koleobacter_methoxysyntrophicus_WP_206709297:0.6107096234)84:0.2561403047,(((Caldicoprobacter_guelmensis_WP_207754281:0.2553186254,(Moorella_mulderi_WP_062280230:0.0685404460,Moorella_thermoacetica_WP_075516082:0.0402056584)100:0.3385858344)60:0.0537322069,(((Caloramator_quimbayensis_WP_078695670:0.1101774209,((Clostridium_beijerinckii_AWK51647:0.1429508247,Clostridium_thermopalmarium_WP_106023939:0.0529563592)87:0.0669159719,(Clostridium_bowmanii_WP_216161317:0.1463837054,Clostridium_polyendosporum_WP_212904063:0.0629473833)81:0.0552968474)98:0.0831574319)68:0.0512681260,(((Dethiosulfovibrio_WP_236114920:0.0050531198,(Dethiosulfovibrio_marinus_MCF4142632:0.0000010000,((Dethiosulfovibrio_marinus_WP_268906663:0.0000022225,WP_198003048_SYN_DSV_n_Dethiosulfovibrio_peptidovorans_SEBR4207_1of2:0.0000010000)99:0.0000020841,Dethiosulfovibrio_peptidovorans_DSM_11002_EFC91293:0.0000010000)100:0.0011092688)34:0.0019714877)100:0.0856113059,((Dethiosulfovibrio_salsuginis_WP_085545431:0.0247672916,Synergistales_bacterium_NCC97304:0.0148685048)74:0.0127652169,Synergistales_bacterium_NCC97309:0.0011671034)100:0.1289470273)100:0.1875603199,Tissierellia_bacterium_HHV26349:0.1362037953)100:0.1039767940)90:0.1017039765,(((Treponema_sp_OttesenSCG-928-L16_MDL2228796:0.2332919541,(Spirochaetaceae_bacterium_MDR1362913:0.1721792570,Treponema_sp_MDR1863246:0.2365360738)95:0.0647237262)98:0.0781453497,(Treponema_sp_MDR1586568:0.1215635219,Treponema_sp_MDR3173637:0.1233175216)86:0.0741393924)99:0.1201710686,(Spirochaetaceae_bacterium_MDR0526717:0.1418116760,Treponema_sp_MDR2501218:0.1622842567)99:0.1327154491)100:0.9266860753)55:0.0828297947)28:0.0536302795,Caldisalinibacter_kiritimatiensis_WP_006317454:0.7304782494)79:0.1336601819)47:0.0465739594,((((((((((Desulfitobacterium_WP_144677465:0.0247338946,WP_072775413_BCL_DSB_n4_Desulfitobacterium_chlororespirans_2of2:0.0000024805)90:0.0510180217,WP_014792207_BCL_DSB_n4_Desulfitobacterium_dehalogenans_2of2:0.0000010000)90:0.0529483053,Gracilibacter_sp_BRH_c7a_KUO58693:0.2881874031)46:0.0184587832,(Desulfitobacterium_sp_NMA69217:0.1182222704,Paradesulfitobacterium_ferrireducens_WP_206811885:0.2176193698)83:0.1059644819)56:0.0326422002,Desulfitobacterium_dichloroeliminans_WP_015263333:0.0179285310)84:0.0879031644,Desulfitobacterium_hafniense_WP_018306896:0.0257030901)86:0.0721052459,Desulfitobacterium_hafniense_WP_018214522:0.0000026867)96:0.2434050520,Desulfosporosinus_fructosivorans_WP_135546021:0.1723479492)85:0.6448340458,((((Moorella_humiferrea_MBE3572417:0.0000010000,Moorella_humiferrea_WP_106005624:0.0000027655)100:0.2275700327,Moorella_sulfitireducens_WP_258360110:0.0907436298)100:0.1830848796,Moorella_sp_in_firmicutes_MDK2817581:0.0222582604)70:0.0140684337,Moorella_stamsii_WP_106007167:0.0000025029)86:0.2342728871)96:0.7788368883,(((((((Desulfitobacterium_WP_144677467:0.0319373852,WP_072775415_BCL_DSB_n4_Desulfitobacterium_chlororespirans_1of2:0.0160286167)97:0.0292864224,(Desulfitobacterium_sp_PCE1_WP_019849196:0.0056489156,WP_014792205_BCL_DSB_n4_Desulfitobacterium_dehalogenans_1of2:0.0000010000)94:0.0124492479)98:0.0639351287,Desulfitobacterium_sp_NMA69219:0.3368533956)85:0.0365274099,(Desulfitobacterium_dichloroeliminans_WP_015263335:0.2184007366,(Desulfitobacterium_hafniense_WP_018214524:0.0448441545,Desulfitobacterium_hafniense_WP_018306898:0.0327441492)87:0.0560154305)73:0.0304671455)97:0.1251636360,Peptococcaceae_bacterium_NLI90900:0.1441020202)87:0.0627292215,Gracilibacter_sp_BRH_c7a_KUO58691:0.0781472540)100:0.2955161534,(Desulfosporosinus_fructosivorans_WP_135546022:0.0460057983,(Desulfosporosinus_metallidurans_WP_075363711:0.0872013982,(((Desulfosporosinus_nitroreducens_WP_252469041:0.0000023600,(Desulfosporosinus_sp_MCO5387689:0.0111085088,Desulfosporosinus_sp_WP_298200910:0.0000020235)65:0.0054443515)79:0.0000029961,(Desulfosporosinus_nitroreducens_WP_302048815:0.0054542950,WP_242947509_BCL_DSB_n_Desulfosporosinus_lacus_STP12_NO_YeeE/YedE:0.0054819213)89:0.0110229458)100:0.0465843883,(Desulfosporosinus_sp_BICA1-9_WP_034145421:0.0620760623,(Desulfosporosinus_sp_BRH_c37_KUO74990:0.0000022389,Desulfosporosinus_sp_I2_WP_045573058:0.0278045922)96:0.0285583767)52:0.0266738911)84:0.0508595251)62:0.0368359220)100:0.3865332956)100:0.8486290815)57:0.2154944608)80:0.1686274710,((((Calderihabitans_maritimus_WP_143288679:0.7035704579,(((Desulfuribacillus_alkaliarsenatis_WP_069642621:0.5346469072,Ga0373196_06_53984_54508_BCL_PCC_J3_Desulfitispora_alkaliphila_1of2:0.7664669429)97:0.3361706510,Thermoanaerobacteraceae_bacterium_MBO8168746:0.6183581264)86:0.2018377129,Syntrophomonadaceae_bacterium_MBS3977016:0.8392041051)50:0.1337329146)38:0.0284187851,((((Carboxydothermus_ferrireducens_WP_179393692:0.0064787544,WP_051250217_BCL_TAB_n4_Carboxydothermus_ferrireducens_3of4:0.0000020407)85:0.0120705363,Carboxydothermus_hydrogenoformans_WP_011345444:0.0000021999)100:0.0456042935,Carboxydothermus_islandicus_WP_077177374:0.0284403821)98:0.0785245963,Carboxydothermus_pertinax_WP_077177152:0.0534664458)100:1.3039756640)59:0.1488425905,(((Carboxydothermus_hydrogenoformans_WP_011343558:0.0055096588,(Carboxydothermus_islandicus_WP_075866119:0.1049779704,WP_028051382_BCL_TAB_n4_Carboxydothermus_ferrireducens_1of4:0.0056562361)42:0.0000025969)100:0.0913163446,Carboxydothermus_islandicus_WP_075864582:0.0000027979)100:1.4215982530,WP_165859342_BCL_PCC_Desulfofundulus_salinus_435_yeS_1of2:1.0104045608)72:0.4920902686)34:0.0426353749,(Peptococcaceae_bacterium_DYL19_MBU7006833:0.0066779145,Phosphitispora_fastidiosa_WP_269438184:0.0000029828)100:0.8643859308)71:0.2034874008)53:0.1137680603,((((Clostridiales_bacterium_MBS4031729:0.4363531038,(Dethiobacter_sp_MBS4022210:0.5124579501,WP_008516063_BCL_STM_s_Dethiobacter_alkaliphilus_AHT_1_Yes:0.5185270096)55:0.0728669954)57:0.0522514870,((Firmicutes_bacterium_NLM51774:0.2105944024,Firmicutes_bacterium_NLP37751:0.1503340744)100:0.3091746356,Firmicutes_bacterium_NLN53643:0.4437055374)53:0.0687264109)60:0.1240340255,Firmicutes_bacterium_NLZ93419:0.3908854694)94:0.2965008591,Natranaerofaba_carboxydovora_WP_241079057:1.2303750874)81:0.2118730615)94:0.5235375364,((Carboxydothermus_islandicus_WP_075864380:0.0000010000,WP_011345442_BCL_TAB_n4_Carboxydothermus_ferrireducens_4of4:0.0201511495)91:0.0526108629,Carboxydothermus_pertinax_WP_075858668:0.0229779301)98:1.0890344950)38:0.1648113585)44:0.4831775767,((WP_333655983_NSP_DSP_ni_Dissulfurispira_sp_CTOTU21519_4of5:0.6301808047,(((Nitrospiraceae_bacterium_MDA8105647:0.2956148802,WP_203472222_NSP_DSP_n_Dissulfurispira_thermophila_T55J_YeS:0.2337995975)76:0.1115732461,(Nitrospiraceae_bacterium_MDA8423961:0.1781055299,Nitrospirae_bacterium_GWC2_57_9_OGW48688:0.1575705300)94:0.2181060845)63:0.1018943771,Nitrospirae_bacterium_HHN65501:0.4166059616)84:0.3214341838)99:1.0982390850,(((((((((((WP_059176703_NSP_TDV_ni_Thermodesulfovibrio_aggregans:0.0000010000,Thermodesulfovibrio_aggregans_WP_059176703:0.0000010000)100:0.0481099783,Thermodesulfovibrio_aggregans_PMP72848:0.0278800153)59:0.0103627058,((BS11DRAFT_00136_NSP_TDV_j3_Thermodesulfovibrio_hydrogeniphilus:0.0900353749,(Thermodesulfovibrio_sp_MDI6713750:0.0034654964,unclassified_Thermodesulfovibrio_WP_068858587:0.0000021209)100:0.0616261575)45:0.0097451007,((Thermodesulfovibrio_islandicus_WP_281754342:0.0000028598,Thermodesulfovibrio_yellowstonii_WP_283166684:0.0072063811)74:0.0035118864,(Thermodesulfovibrio_sp_Kuro-1_WP_141266056:0.0035352122,WP_012545330_NSP_TDV_n4_Thermodesulfovibrio_yellowstonii:0.0000027147)90:0.0072929361)100:0.0229871836)60:0.0113629373)55:0.0090821776,(WP_028845385_NSP_TDV_ni_Thermodesulfovibrio_thiophilus:0.1038307058,Thermodesulfovibrio_sp_MCX7724266:0.1080008449)52:0.0174366298)82:0.0220427322,((((Thermodesulfobacterium_WP_038060331:0.0065563190,(Thermodesulfobacterium_thermophilum_WP_022854841:0.0034873222,WP_028841783_TDB_TDB_n4_Thermodesulfobacterium_hveragerdense_1of2:0.0034951788)96:0.0111430746)99:0.0347991104,Thermodesulfobacterium_sp_TA1_WP_150072103:0.0288386377)95:0.0244029513,Thermodesulfobacterium_geofontis_WP_013910021:0.0432665684)100:0.0873786555,Thermodesulfobacterium_geofontis_PMP65872:0.1283288275)98:0.1309909065)71:0.0397121861,Thermodesulfovibrio_sp_WP_297210262:0.0340182612)100:0.2492492929,(((((((Deltaproteobacteria_bacterium_HIJ54979:0.0474408638,Desulfobacterales_bacterium_MBI9085579:0.0680674523)84:0.0247628407,(((Desulfobacteraceae_bacterium_HHO48035:0.0407794958,(Desulfobulbaceae_bacterium_HBI13931:0.0204979950,Desulfoprunum_benzoelyticum_WP_183348447:0.0434750740)65:0.0144460260)100:0.0547647955,Desulfobacterales_bacterium_MCF8067536:0.0644513456)61:0.0213095723,WP_020878393_TDB_DCC_n_Desulfococcus_multivorans_DSM2059_yeS:0.1029634301)53:0.0135738933)46:0.0070885899,Desulfobacteraceae_bacterium_MBC2735602:0.0439217099)94:0.0430261326,(Desulfosarcina_cetonica_VTR67087:0.1193966122,Desulfosarcina_widdelii_WP_155304239:0.0431794919)12:0.0221477361)97:0.0671348454,(((Desulfobacter_latus_WP_178366330:0.0250782819,WP_020587622_TDB_DBC_n_Desulfobacter_curvatus_AcRM3_yeS:0.0264792061)76:0.0110477688,((((Desulfobacter_postgatei_WP_004075372:0.0067183484,Desulfobacter_sp_WP_287037333:0.0000010000)57:0.0033680898,(Desulfobacter_sp_WP_287126930:0.0000010000,Desulfobacter_sp_WP_287562089:0.0033689342)83:0.0033887649)55:0.0033613467,uncultured_Desulfobacter_sp_WP_289022964:0.0101482961)45:0.0033872227,Desulfobacter_postgatei_WP_277004558:0.0135574517)96:0.0153760205)80:0.0097128445,WP_111958136_TDB_DBC_n_Desulfobacter_hydrogenophilus_AcRS1_yeS:0.0244958976)100:0.1360391511)84:0.0405185477,((Desulfobacteraceae_bacterium_MCP4119396:0.0397992175,(Desulforapulum_autotrophicum_WP_015906254:0.0447490963,WP_205219452_TDB_DCP_n_Desulforhopalus_vacuolatus_DSM9700:0.0384044784)100:0.1207301559)51:0.0151479629,Desulfobacterium_sp_MBI9089109:0.0247069743)99:0.1016268345)37:0.0209476227,(((Desulfobacteraceae_bacterium_MDA3898604:0.0164465385,(Proteobacteria_bacterium_MBU0463319:0.0036567367,Proteobacteria_bacterium_MBU1344180:0.0446444258)85:0.0071312007)69:0.0105927415,Desulfobacula_sp_MCK5349851:0.0388759408)63:0.0208569147,(Desulfobacula_phenolica_WP_092236666:0.0000010000,Desulfobacula_toluolica_WP_014955864:0.0034190614)100:0.0952662113)100:0.0924604486)84:0.0759089801)75:0.0798836668,((Desulfomicrobium_macestii_WP_192622822:0.0000025440,Desulfomicrobium_norvegicum_WP_092189582:0.0035087041)100:0.0475517118,(Desulfonatronum_sp_HDQ41174:0.0609171552,((((Desulfonatronum_sp_SC1_WP_107736156:0.0103806070,WP_031388612_TDB_DNT_n_Desulfonatronum_thiodismutans_MLF1_yES:0.0034315258)99:0.0057703161,(Desulfonatronum_zhilinae_SMP46283:0.0000026213,WP_028573467_TDB_DNT_n_Desulfonatronum_lacustre_Z-7951_yeS:0.0034066151)100:0.0225950123)98:0.0392197901,(Desulfonatronum_thioautotrophicum_WP_045223021:0.0059387539,Desulfovibrionales_bacterium_TVR03160:0.0030552781)100:0.0413819188)93:0.0452293140,Desulfonatronum_thiosulfatophilum_WP_092123876:0.1088129992)81:0.0497032432)70:0.0460873315)100:0.1773533828)77:0.1129113119,((((((Deltaproteobacteria_bacterium_HGW-Deltaproteobacteria-8_PKN07268:0.0036003501,Humidesulfovibrio_sp_MDO9632838:0.0000025730)100:0.0679266064,Humidesulfovibrio_sp_WP_308736613:0.0376368767)55:0.0097074198,(Desulfovibrionales_bacterium_GWA2_65_9_OGR36594:0.0353726583,Proteobacteria_bacterium_MBU1039885:0.0680153886)72:0.0291357659)94:0.0493844646,Proteobacteria_bacterium_MBU1229098:0.0759136344)86:0.0246943760,Humidesulfovibrio_sp_MDO9081675:0.0373361341)100:0.2846196337,((Desulfovibrio_sp_MBI5519288:0.0441409670,Humidesulfovibrio_sp_WP_305572620:0.0521476325)100:0.1096027319,WP_089274946_TDB_DVB_n_Humidesulfovibrio_mexicanus_Lup1_yES:0.0572806774)82:0.0900896221)100:0.2225023827)98:0.2571628331,((((((((Actinobacteria_bacterium_MCL5056591:0.1087702867,(Peptococcaceae_bacterium_BRH_c4b_KJS16019:0.0990085669,WP_104373291_BCL_DCM_n4_Desulfocucumis_palustris:0.0840675877)100:0.1011513291)72:0.0365513387,Peptococcaceae_bacterium_BRH_c4a_KJS02134:0.1718697554)91:0.0493306709,((Desulfitobacterium_hafniense_MDA8229473:0.1331048042,Peptococcaceae_bacterium_NTW04829:0.2575105552)83:0.0591869809,Peptococcaceae_bacterium_MCL6478176:0.1075032800)34:0.0236110665)41:0.0336579128,Peptococcaceae_bacterium_MCL6610957:0.2211161522)72:0.0501825311,(Pelotomaculum_sp_NPV74023:0.0000010000,Pelotomaculum_thermopropionicum_SI_BAF58733:0.0000010000)100:0.1620231933)100:0.1676267156,(Desulfallas_thermosapovorans_WP_166510474:0.0321380491,Desulfoscipio_gibsoniae_WP_006524302:0.0766028182)100:0.2431374236)61:0.0443837878,(Desulfotomaculaceae_bacterium_MDD4334726:0.2536113792,(Firmicutes_bacterium_MCL6559710:0.1552836045,Peptococcaceae_bacterium_MCL6634333:0.1686522528)76:0.0534923088)99:0.1207846753)88:0.0681485369,((((Desulfolucanica_intricata_WP_066638568:0.0741328141,Desulforamulus_ferrireducens_WP_077715155:0.1068690823)57:0.0312905535,WP_031516919_BCL_DHM_n_Desulfofalx_alkaliphila_S1:0.1063807893)100:0.0968906527,Desulfotomaculum_sp_MCD5407528:0.2672573696)73:0.0568054256,Thermanaerosceptrum_fracticalcis_WP_034424201:0.2619931901)74:0.0652098907)99:0.3491998396)80:0.2240604076,((((Candidatus_Electrothrix_sp_AR5_MCI5124280:0.0069748572,Desulfobulbus_sp_US4_MCW5201889:0.0104139968)83:0.0103357951,((Candidatus_Electrothrix_sp_ATG1_MCI5140620:0.0512776775,(Candidatus_Electrothrix_sp_GM3_4_MCI5167124:0.0360244841,RWX43332_TDB_DBB_n_Ca_Electrothrix_aarhusiensis_MCF:0.0287953993)91:0.0193873117)91:0.0241992715,Candidatus_Electrothrix_sp_LOE2_MCI5220152:0.0417745715)47:0.0083535140)86:0.0262952200,((Candidatus_Electrothrix_sp_AS4_5_MCI5189389:0.0000026454,Candidatus_Electrothrix_sp_AX1_MCI5113238:0.0221492696)100:0.0241368983,Desulfobulbus_sp_TB_MCW5211309:0.0048973435)100:0.0790032023)89:0.0302946762,Candidatus_Electrothrix_sp_MAN1_4_MCI5149012:0.0325423067)100:0.9629830535)100:2.2447164030)80:0.3638914178)100:1.9942880190,WP_333654709_NSP_DSP_ni_Dissulfurispira_sp_CTOTU21519_3of5:0.2744608461)100:0.2661499900,Dissulfurispira_thermophila_WP_203472006:0.0000010000);
