# Supplementary material for: Sulfur disproportionation occurs globally across anoxic habitats and has multiple mechanisms of independent evolutionary origin
Source: ISME J. 2026 Mar 2;20(1):wrag042. doi: 10.1093/ismejo/wrag042 (PMC12998232; doi:10.1093/ismejo/wrag042)
Supplement: Sup_File_4_raw_trees_wrag042 [file sup_file_4_raw_trees_wrag042.zip › SupFile4_raw_trees/SupFile3b_trees/tusa_iqtreeC60.tre]

(contig_1_1156_TDB_DBB_MOM_B35_Yes_1of2:0.1279414953,(((((((((((((((((((((((((((((WP_099590604_NSP_NSP_ni_Leptospirillum_ferriphilum_1of3:1.3780576435,(((((Alkalibacillus_haloalkaliphilus_WP_017185092:0.2057209004,Halalkalibacillus_halophilus_WP_027964399:0.0000024955)99:0.2214647518,(((Bacillaceae_WP_004427614:0.0000027250,Sutcliffiella_WP_066413834:0.0187969888)97:0.0991348471,Halalkalibacter_krulwichiae_WP_066149350:0.0000022583)95:0.1212750335,(Bacillaceae_WP_028397793:0.2074514021,((((((Bacillales_WP_026678590:0.2082935931,(Mycobacteroides_abscessus_subsp_abscessus_SLL36461:0.1489600405,Neobacillus_cucumis_WP_101649585:0.0376590308)33:0.0389428443)88:0.0754586690,Neobacillus_dielmonensis_WP_042455562:0.1278393555)73:0.0526755716,Sutcliffiella_WP_066418396:0.1772964940)73:0.0552973922,Mycobacteroides_abscessus_subsp_abscessus_SLL35263:0.0613117004)67:0.0612661080,(Mycobacteroides_abscessus_subsp_abscessus_SLL35248:0.0000026967,Sutcliffiella_WP_066419906:0.0773331210)100:0.1651932736)67:0.0836735895,(Oceanobacillus_WP_017797830:0.0472887088,(Oceanobacillus_iheyensis_HTE831_BAC14605:0.0000010000,Oceanobacillus_iheyensis_WP_011067043:0.0000010000)100:0.0361057733)98:0.2239192049)35:0.0178161834)78:0.1197026526)71:0.1049931045)41:0.0308249160,((Bacillaceae_WP_003252677:0.0000027867,Parageobacillus_WP_064552637:0.0376170109)53:0.0870959369,Geobacillus_WP_033025641:0.0000023999)96:0.4857851387)16:0.0745919771,(Bacillus_infantis_WP_224902393:0.2687798890,Bacillus_litorisediminis_WP_243356658:0.0905228844)61:0.0429039524)90:0.4672434112,Melghirimyces_profundicolus_WP_108025372:0.9683872940)69:0.2301206212)8:0.0589295794,(((((((((((((Betaproteobacteria_bacterium_MBI3524268:0.1823596969,Sideroxydans_sp_MDD5058789:0.1982461134)82:0.0762075797,Gammaproteobacteria_bacterium_MBU0594515:0.0668454130)65:0.0435936058,WP_173060837_PMD_SFC_n3_Sulfurimicrobium_lacus_skT11_2of3:0.0165173723)40:0.0423781098,Betaproteobacteria_bacterium_MDA8092833:0.1574431040)50:0.0287340698,(Gallionellaceae_bacterium_MDD3530842:0.1042171473,Rhodomicrobium_sp_MBI4723789:0.2574893587)33:0.0384001287)54:0.0373315397,Rhodocyclales_bacterium_MBI4998989:0.2020856791)80:0.1336559017,Thiobacillus_sp_MCP5276782:0.0346820533)98:0.4911793432,(((((((((Sulfuricellaceae_bacterium_MDP2828568:0.0269163684,(Sulfurimicrobium_sp_MDP2785970:0.0382991643,WP_173067707_PMD_SFC_n3_Sulfurimicrobium_lacus_skT11_3of3:0.0000024969)91:0.0332093120)100:0.1311593366,Thiobacillus_WP_018077734:0.0207386675)45:0.0000026579,Thiobacillus_sp_65-1402_WP_151606480:0.0000025980)21:0.0000022311,Thiobacillus_sp_MBI1284857:0.0209632038)78:0.0207797049,Thiobacillus_WP_018508573:0.0000021034)75:0.0000022286,Thiobacillus_sp_65-29_OJZ16978:0.0421459432)67:0.0000029775,Thiobacillaceae_bacterium_MCU0810319:0.0208423363)62:0.0209535162,Thiobacillus_WP_011311086:0.0000023774)99:0.2477926167,Sulfurimonas_sp_MBS4068015:0.0290205126)69:0.0834002287)100:0.6436672470,(Spirochaetia_bacterium_MDH5654532:0.1095293051,Spirochaetia_bacterium_MDH5655166:0.0646570703)99:0.3349346101)72:0.1173948601,(SAR324_cluster_bacterium_MDP6246616:0.1115661574,SAR324_cluster_bacterium_MDP6764448:0.0292988210)100:0.6780175258)43:0.0775963821,Nitrospiraceae_bacterium_MDA8100857:0.3513194086)60:0.0957943307,((Ferriphaselus_amnicola_WP_062626118:0.0000020281,Nitrosomonadales_bacterium_MBI5918461:0.2437606371)100:0.8307748986,(Gammaproteobacteria_bacterium_MCL4471294:0.0355960475,((Hydrogenophilales_bacterium_CG18_PIQ09772:0.0000020600,((Sulfuricella_sp_MBZ0095918:0.0405477534,Thiobacillus_sp_MDP2253366:0.0411412999)67:0.0204044185,Thiobacillus_sp_MDP2111528:0.1054688725)72:0.0394045952)62:0.0290655886,WP_173064954_PMD_SFC_n3_Sulfurimicrobium_lacus_skT11_1of3:0.2341054803)67:0.0375433585)100:0.7195829570)100:1.7314514680)65:0.1070426727,Nitrospirota_bacterium_MBI5379212:0.4571229268)52:0.1456842455)10:0.0390682808,((((((WP_036079928_NSP_NSP_ni_Leptospirillum_ferriphilum_3of3:0.8529165418,((((Candidatus_Electrothrix_aarhusensis_RWX46230:0.1293586762,Candidatus_Electrothrix_sp_AR5_MCI5124954:0.0644062992)68:0.0897905247,(Candidatus_Electrothrix_sp_AUS1_2_MCI5158955:0.5430281354,Desulfobulbaceae_bacterium_MCP4339990:0.1975312006)60:0.0000021982)97:0.2507265825,((Candidatus_Electrothrix_sp_AR3_MCI5145867:0.3580876731,Deltaproteobacteria_bacterium_MBW2181162:0.6141534555)75:0.1075382906,Candidatus_Electrothrix_sp_AR4_MCI5224666:0.1957067450)65:0.0866151885)78:0.1557932530,((Candidatus_Electrothrix_sp_ATG1_MCI5142348:0.0000010000,Candidatus_Electrothrix_sp_ATG2_MCI5208052:0.0810898228)98:0.0927011426,RWX51202_TDB_DBB_n_Ca_Electrothrix_marina_A5:0.1340415154)96:0.1681342899)98:0.9880654136)67:0.5799887141,((Clostridiales_bacterium_MBS4030001:0.4395589426,(((((Clostridium_sp_MBS4008027:0.0190104420,Firmicutes_bacterium_NLM53056:0.8367630414)48:0.0481270871,Dethiobacter_sp_MBS3899478:0.0827892772)44:0.0314433514,(Dethiobacter_sp_MBS3887565:0.0000027212,Firmicutes_bacterium_MCL4464165:0.0243525206)100:0.1725880415)38:0.0587427702,Syntrophomonadaceae_bacterium_MBT9174189:0.1635757920)40:0.1006018640,Dethiobacter_sp_MBS4022127:0.2824654378)77:0.1324422070)92:0.2697929053,(Dethiobacter_alkaliphilus_AHT_1_EEG77657:0.0000020878,WP_083798685_BCL_STM_s_Dethiobacter_alkaliphilus_AHT_1_Yes:0.0218502730)90:0.0502135118)87:0.6333477649)100:2.7216009980,(((((((((((((((((Deltaproteobacteria_bacterium_HIJ54978:0.1855531250,Desulfobacteraceae_bacterium_MBC2735603:0.1963831439)42:0.0242744024,(Desulfobacteraceae_bacterium_RJP77321:0.0960243778,Desulfobacterales_bacterium_MCF8067535:0.0991332345)66:0.0388670164)67:0.0297921457,Desulfobacteraceae_bacterium_HHO48034:0.1227538281)72:0.0217748588,Desulfobacterales_bacterium_CG23_PIP37042:0.1657765307)50:0.0422038235,(Desulfatitalea_tepidiphila_WP_054029349:0.1622091218,WP_020878392_TDB_DCC_n_Desulfococcus_multivorans_DSM2059_yeS:0.1859458824)75:0.0817217204)45:0.0924456007,Spirochaetes_bacterium_MBN2041685:0.3378232101)84:0.1619167546,Desulfosudis_oleivorans_WP_012176659:0.2711007086)76:0.0949565307,(Desulfobacterales_bacterium_MCF8052687:0.2713762160,Desulfoglaeba_alkanexedens_WP_137424211:0.3456277006)48:0.0943312452)94:0.2583301882,(((((((Desulfobacter_WP_004075373:0.0000010000,((Desulfobacter_sp_HAR34553:0.0411433479,Desulfobacter_sp_WP_287037334:0.0203008783)32:0.0000022351,Desulfobacter_sp_WP_287126931:0.0000010000)66:0.0207994620)26:0.0000029842,uncultured_Desulfobacter_sp_WP_289022966:0.0203286881)87:0.0365824246,Desulfobacter_sp_MCW8800877:0.0056854346)92:0.0430854742,(Desulfobacter_curvatus_WP_281167888:0.0211162730,WP_111958134_TDB_DBC_n_Desulfobacter_hydrogenophilus_AcRS1_yeS:0.0000024032)83:0.1125318483)67:0.1047075573,Desulfobacter_latus_WP_178366329:0.0428621112)100:0.5483981817,Desulfobacter_sp_MDD9303300:0.1791752904)97:0.5519332515,((Desulfobacteraceae_bacterium_MCP4119395:0.2732044751,Desulfobacterium_sp_MBI9089108:0.1082782244)88:0.1531886713,(Desulforapulum_autotrophicum_WP_015906253:0.0000026359,WP_205219453_TDB_DCP_n_Desulforhopalus_vacuolatus_DSM9700:0.1976172466)100:0.2784069134)80:0.1151018779)44:0.1133321050)49:0.1409731387,((Deltaproteobacteria_bacterium_MBW2544942:0.2078146890,Syntrophobacterales_bacterium_MCK4535004:0.1439489811)28:0.0000025515,Deltaproteobacteria_bacterium_MBW2646731:0.1534932759)57:0.1441238561)68:0.3234102888,(((((Deltaproteobacteria_bacterium_NCD25071:0.1782782955,((((Desulfonatronum_WP_031388611:0.0961526133,WP_028573466_TDB_DNT_n_Desulfonatronum_lacustre_Z-7951_yeS:0.0696657976)94:0.1583651512,(Desulfonatronum_thioautotrophicum_WP_045223022:0.0243604768,Desulfovibrionales_bacterium_TVR03159:0.0000022643)100:0.3922006582)94:0.1668305447,Desulfonatronum_thiosulfatophilum_WP_092123874:0.5083407336)93:0.2916765539,Desulfonatronum_sp_HDQ41175:0.0919520523)100:0.4151043108)48:0.0286628467,Desulfomicrobium_escambiense_WP_028576190:0.2502332212)77:0.1220070115,Desulfomicrobium_sp_ZS1_WP_254077760:0.0000020935)73:0.0871097130,Desulfomicrobium_apsheronum_WP_092373508:0.0125300874)100:0.7933544218,(((Desulfocurvus_sp_WP_291499045:0.3829651963,(((Desulfolutivibrio_sulfoxidireducens_WP_176630735:0.0304495539,Desulfovibrio_sp_NMC50393:0.1376312099)98:0.2029468528,Desulfovibrionaceae_bacterium_MDQ7833561:0.2172388106)85:0.0967585162,((Desulfovibrio_aminophilus_WP_250783073:0.1492055212,WP_027175776_TDB_DVB_n_Aminidesulfovibrio_aminophilus_ALA-3_yES:0.0000024225)82:0.0708962204,Desulfovibrio_sp_HBR06993:0.6156704916)96:0.2718875156)54:0.0662644673)36:0.0000027170,((((Desulfovibrio_sp_Fe33_WP_272698880:0.0708374554,(Desulfovibrio_sp_Huiquan2017_WP_207263745:0.0431921931,Pseudodesulfovibrio_indicus_WP_066799609:0.2114310433)64:0.0535566998)49:0.0252870621,Pseudodesulfovibrio_mercurii_WP_014323014:0.0969326336)24:0.0000028156,Pseudodesulfovibrio_sp_MCM_B-1480_WP_269940746:0.0000026168)96:0.2404819487,Paucidesulfovibrio_gracilis_WP_078718042:0.2070804499)94:0.1424867414)89:0.2757198548,Desulfovibrionaceae_bacterium_MDD4952994:0.2481204544)73:0.1266427607)59:0.0944873389)76:0.1405511360,Deltaproteobacteria_bacterium_MBW1740326:0.3591176847)62:0.1568047846,Deltaproteobacteria_bacterium_MCF8063082:0.5579846543)91:0.2902016815,unclassified_Thermodesulfovibrio_WP_068858589:0.1822304097)48:0.0000024024,Thermodesulfovibrio_aggregans_PMP72841:0.0696931136)98:0.6285522027,(((Thermodesulfobacterium_WP_022854842:0.0000010000,WP_028841784_TDB_TDB_n4_Thermodesulfobacterium_hveragerdense:0.0509023604)99:0.0826847876,Thermodesulfobacterium_sp_TA1_WP_150072104:0.0431786144)96:0.1357443120,Thermodesulfobacterium_geofontis_WP_013910020:0.0671674482)96:0.2974948383)98:1.2418275820,(((((((((Pyrobaculum_aerophilum_WP_011008779:0.0000026538,Pyrobaculum_sp_WP_287069017:0.0232993758)100:0.2749507613,(Pyrobaculum_arsenaticum_WP_011900684:0.0000026607,Pyrobaculum_oguniense_TE7_AFA39057:0.0259122279)98:0.2203232520)92:0.2462283862,Pyrobaculum_calidifontis_WP_011850144:0.2957050905)61:0.2472198299,(Thermoproteus_sp_AZ2_KJR74451:0.3804328582,((Thermoproteus_sp_CIS_19_KUO83502:0.0225293869,Thermoproteus_sp_JCHS_4_KUO88107:0.0000023715)97:0.0477962611,Thermoproteus_uzoniensis_WP_013679951:0.0247473866)99:0.1859366218)85:0.2282153696)55:0.0391083520,WP_014126336_CRA_TPT_n4_Thermoproteus_tenax_2of2:0.2129489423)98:0.6396912498,Vulcanisaeta_thermophila_WP_143701219:0.3191026390)91:0.3262220026,((Vulcanisaeta_sp_JCHS_4_KUO79672:0.0221167051,Vulcanisaeta_sp_OSP_8_KUO80609:0.0000025958)64:0.0216901284,Vulcanisaeta_sp_MCG2867600:0.0000022150)100:0.3672611074)80:0.1277843591,(Vulcanisaeta_distributa_WP_013336351:0.1095972778,((Vulcanisaeta_moutnovskia_768-28_ADY02273:0.0000010000,WP_048057301_CRA_TPT_n4_Vulcanisaeta_moutnovskia_2of2:0.0000010000)100:0.1347628605,Vulcanisaeta_sp_JCM_14467_WP_252900574:0.1146278691)45:0.0287865768)86:0.0770559957)86:0.0938287379,(Vulcanisaeta_souniana_WP_229709871:0.0000028337,Vulcanisaeta_souniana_WP_243679999:0.0000021981)100:0.0000024887)96:1.2521306080)75:0.7114271578)98:1.4163714060,(((WP_333653846_NSP_DSP_ni_Dissulfurispira_sp_CTOTU21519_1of4:0.0503068767,WP_277950201_NSP_DSP_n_Dissulfurispira_thermophila_T55J_YeS:0.1715642085)69:0.0511537777,Thermodesulfovibrionales_bacterium_MDI6727430:0.0000023160)93:0.1698680859,Nitrospiraceae_bacterium_MDA8213657:0.1008418405)99:0.7205520300)44:0.1079264534,(((((((((((Acidobacteriota_bacterium_RMH80291:0.0000028177,(((Aquificaceae_bacterium_MCS6876344:0.0000029355,Thermocrinis_minervae_WP_079654300:0.0589555729)74:0.0386369895,Aquificaceae_bacterium_MCS7196247:0.0000029258)50:0.0189422504,Aquificaceae_bacterium_MCS6957865:0.0195817048)53:0.0197106651)29:0.0000025259,(Thermocrinis_jamiesonii_WP_029552183:0.0190614666,Thermocrinis_sp_MDT7870992:0.0000010000)91:0.0599054463)75:0.0307266434,Hydrogenobacter_hydrogenophilus_WP_096601203:0.0503047177)84:0.0697710969,unclassified_Hydrogenobaculum_WP_015419669:0.2631301313)91:0.1499850778,Aquificota_bacterium_NPB06564:0.5690474638)100:0.4439349168,Candidatus_Magnetoovum_sp_WYHC-5_MCI4625693:0.0690659478)71:0.1627722431,((Candidatus_Magnetobacterium_casensis_WP_218251455:0.0000027881,((Candidatus_Magnetominusculus_sp_LBB02_MCG6552575:0.0000021543,((Nitrospirota_bacterium_MBF0457162:0.0000026529,(Nitrospirota_bacterium_MBF0486812:0.0000022470,Nitrospirota_bacterium_MBF0555029:0.0197072216)73:0.0602729811)15:0.0000027985,Nitrospirota_bacterium_MBF0516156:0.0833715086)42:0.0197301594)100:0.2142810608,Nitrospirota_bacterium_MBF0539393:0.0264116925)41:0.0507127168)5:0.0167995959,(Nitrospirota_bacterium_MBF0472452:0.1207459441,Nitrospirota_bacterium_MBF0564952:0.0453714470)40:0.0169616167)84:0.0830086633)46:0.1161755022,Nitrospirota_bacterium_HDO35152:0.2324996468)38:0.0000022784,Nitrospirota_bacterium_HEC96912:0.1402374886)41:0.0313871688,((Candidatus_Sulfobium_mesophilum_SPP99785:0.0400227144,(Nitrospiraceae_bacterium_MDA8105245:0.0560734282,Nitrospirae_bacterium_MBI5641655:0.1220605502)49:0.0174843647)74:0.0818783757,Nitrospiraceae_bacterium_MDA8079969:0.1374726231)73:0.0856379339)55:0.1052668028,(Nitrospirae_bacterium_MBI5187970:0.3291709778,Nitrospirota_bacterium_HDH01351:0.5543623931)56:0.0544540308)32:0.0000020979)67:0.1737881976,(Nitrospiraceae_bacterium_HCC68831:0.0367379468,Nitrospirae_bacterium_MBI5026446:0.0208578758)100:0.4268398049)72:0.2367794409)69:0.1481126577,((((Actinomycetota_bacterium_MBI5870509:0.0000021545,Thermoleophilia_bacterium_MDO8736854:0.0202385545)97:0.1017385408,Actinomycetota_bacterium_MCL4473448:0.0444369482)49:0.0337817198,Gaiellales_bacterium_RJQ46511:0.1953833839)47:0.1365977401,Thermoleophilia_bacterium_MBE0428465:0.1780595388)99:0.5382527488)73:0.1835735786,((((Armatimonadota_bacterium_NQV19209:0.2614319253,Candidatus_Cloacimonadota_bacterium_MCF7918403:0.0911390633)70:0.0860037297,Candidatus_Cloacimonadota_bacterium_MCF7910993:0.1496943241)68:0.0545583111,((((Candidatus_Eisenbacteria_bacterium_MBM3317859:0.2015813034,((Desulfomonilaceae_bacterium_MDQ7783038:0.0495411140,Desulfomonile_tiedjei_MBI5252123:0.1739103224)53:0.0247683782,(Desulfomonile_tiedjei_MBI5570454:0.0979063902,WP_014810816_TDB_DML_n_Desulfomonile_tiedjei_DCB-1_yeS:0.0413718163)94:0.1060718585)65:0.0278756975)50:0.0309519057,((Deltaproteobacteria_bacterium_MBM3302752:0.0733431751,Myxococcales_bacterium_NLH48729:0.2179064336)79:0.0905777315,((Desulfarculaceae_bacterium_MCF8041932:0.0187370990,Desulfarculus_sp_MBV1737078:0.0000010000)88:0.0000688271,Proteobacteria_bacterium_MBU1156518:0.0830662982)100:0.2643748780)68:0.0431177956)100:0.5478011285,Spirochaetota_bacterium_MCX7026515:0.2072661878)53:0.0297491126,Rectinema_subterraneum_WP_158905982:0.0867016436)100:1.3081611730)88:0.2355147832,Chloroflexi_bacterium_MCX6009660:1.0417863169)79:0.1862826574)88:0.1372203346,((((((Acidobacteriota_bacterium_MCK5375906:0.0687108155,Candidatus_Sulfomarinibacter_kjeldsenii_MBD3852536:0.2574510484)75:0.0725416339,Candidatus_Sulfomarinibacter_sp_MAG_AM2_MBD3853620:0.1677553656)100:0.3752653177,((Deltaproteobacteria_bacterium_MBW1751570:0.1565724884,((((((Desulfonatronospira_sp_WP_291319543:0.0000010000,Desulfonatronospira_sp_WP_291320338:0.0000010000)95:0.0302577669,WP_008871192_TDB_DNV_n_Desulfonatrospira_thiodismutans_ASO3-1_yES_1of3:0.0299046080)98:0.1301139076,(Desulfovibrionales_bacterium_TVQ95319:0.0379719414,WP_045218304_TDB_DNT_n_Desulfonatronum_thioautotrophicum_ASO4-1_yES:0.0000029328)100:0.1693771133)96:0.1627910557,WP_045214690_TDB_DNV_n_Desulfonatrovibrio_magnus_AHT22-yES:0.0746750445)74:0.0652031493,WP_028574670_TDB_DNV_n_Desulfonatronovibrio_hydrogenovorans_DSM9292_YES:0.1583535937)49:0.0031757092,Desulfonatronovibrio_sp_MSAO_Bac4_RQD67065:0.0383002358)97:0.2522690460)66:0.1251580490,(Desulfosarcina_widdelii_WP_155306903:0.7186771404,(Proteobacteria_bacterium_MBU1055316:0.0599477391,Proteobacteria_bacterium_MBU3947572:0.0710849744)98:0.1566217124)61:0.0831157862)56:0.0608163566)84:0.1729644489,Deltaproteobacteria_bacterium_RTZ98802:0.0362317224)100:0.5679787307,(((Caldimicrobium_sp_MCS7199291:0.0132347999,Caldimicrobium_sp_MCX7612738:0.0761093000)80:0.0658790002,((((Caldimicrobium_sp_NAZ30039:0.0000010000,Thermodesulfobacterium_sp_MCI4455061:0.0198645983)85:0.0188961416,Caldimicrobium_thiodismutans_PMP62935:0.0639434644)72:0.0550404265,Thermodesulfobacteriaceae_bacterium_MCS7278671:0.5596361293)13:0.0000020371,Thermodesulfobacterium_sp_MCC6048715:0.0276621274)69:0.0948982559)50:0.0258942064,WP_068515351_TDB_TDB_s_Caldimicrobium_thiodismutans_TF1_YES:0.0000021184)56:0.0694395973)99:0.5076870199,(((Deltaproteobacteria_bacterium_MBW1730202:0.1356630502,Deltaproteobacteria_bacterium_MBW2021935:0.0206646317)73:0.0712787962,(Deltaproteobacteria_bacterium_MBW1921704:0.0213955277,Deltaproteobacteria_bacterium_MBW1979285:0.0000020748)93:0.0493861254)37:0.0165973802,((((Deltaproteobacteria_bacterium_MBW2096591:0.0000022760,Nitrospira_bacterium_SG8_3_KPK14373:0.2826754006)71:0.0406584783,Deltaproteobacteria_bacterium_RLB15987:0.0202604870)88:0.1156846215,(Desulfobacteraceae_bacterium_RJR22472:0.0256318205,(WP_028321838_TDB_DGL_n3_Desulfatiglans_anilini_Ani1_yeS:0.0203104323,uncultured_Desulfatiglans_sp_WP_296996122:0.0000010000)100:0.1090990460)98:0.0915531377)57:0.0000024291,Desulfobacterales_bacterium_MBC8418203:0.1597867212)57:0.0226100206)99:0.3626398676)79:0.1440589998)72:0.1189057602,((((((Thermodesulfatator_atlanticus_HHI97250:0.0199717568,WP_166032671_TDB_TDB_n_Thermosulfuriphilus_ammonigenes_ST65_YES:0.2428823295)57:0.0000020210,(Thermodesulfobacteriaceae_bacterium_HIE33040:0.0610253595,((Thermosulfurimonas_dismutans_HFC97275:0.0000028347,(Thermosulfurimonas_sp_WP_297057112:0.0460939407,WP_168719494_TDB_TDB_n_Thermosulfurimonas_marina_SU872_YES:0.0690383921)51:0.0202308811)78:0.0648709907,WP_221172063_TDB_TDB_n_Thermosulfurimonas_sp_F29_YeS:0.0000028896)75:0.0452022233)71:0.0651363482)51:0.0228889801,((Thermodesulfatator_sp_RUM88939:0.0548957581,WP_068669736_TDB_TDB_s_Thermosulfurimonas_dismutans_S95_YES:0.0374958374)95:0.0672825292,Thermodesulfobacteria_bacterium_NPA48621:0.0000023730)63:0.0188686436)77:0.1903811063,(Thermodesulfatator_indicus_WP_013907250:0.0000010000,WP_013907250_TDB_TDT_Thermodesulfatator_indicus_DSM_15286_NO:0.0000010000)100:0.0000022788)85:0.1413198119,WP_068542682_TDB_TDT_n_Thermodesulfatator_autotrophicus_S606_NO:0.1613824312)45:0.0360389152,WP_022852789_TDB_TDT_n_Thermodesulfatator_atlanticus_AT1325_Yes:0.1549902971)55:0.0770611202)52:0.0357570922,Pseudomonadota_bacterium_MBE9519539:0.4964693713)29:0.0141742712,Pseudomonadota_bacterium_MBU0728269:0.2857710202)77:0.1363965899,Desulfobacterales_bacterium_HHK60229:0.0769304106)63:0.0603728700,Desulfobulbaceae_bacterium_MCK5226556:0.0741167404)75:0.0714233918,(Pseudomonadota_bacterium_MBU0680240:0.2156038129,(Pseudomonadota_bacterium_MBU4119853:0.0871674326,Rectinemataceae_bacterium_MDP2816099:0.1829454359)100:0.3780055650)76:0.1381807689)88:0.1074715812,(Proteobacteria_bacterium_MBU0485227:0.0000010000,Pseudomonadota_bacterium_MBU0485227:0.0000010000)100:0.0825747969)58:0.0428036823,((Deltaproteobacteria_bacterium_NOX25606:0.1186663510,(Desulfobacterales_bacterium_HFQ81685:0.0193707317,M19_90contigs_augustus_g1993_TDB_ISD_M19_Yes:0.0000020113)99:0.0860621994)94:0.0829882191,(Desulfobulbaceae_bacterium_MCA1765786:0.0605244741,Desulfobulbales_bacterium_MDF1577193:0.0656693034)90:0.0429420971)34:0.0447463088)13:0.0009746368,Proteobacteria_bacterium_MBU0482363:0.0384495628)18:0.0289211650,(Proteobacteria_bacterium_MBU0675799:0.0000010000,Pseudomonadota_bacterium_MBU0675799:0.0000021632)100:0.1283831589)83:0.0677819910,((Desulfobacteraceae_bacterium_MDA8163631:0.1408111509,(Pseudomonadota_bacterium_MBU1405335:0.0576319432,Pseudomonadota_bacterium_MBU4033410:0.0494226499)97:0.1135361628)87:0.0935702397,Desulfobulbaceae_bacterium_MCK5192841:0.0576473978)53:0.0252322570)61:0.1144412668,(((((Desulfobulbaceae_bacterium_DB1_OKY73854:0.0831057918,Desulfobulbaceae_bacterium_MCK9296944:0.0192812358)50:0.0420310556,Pseudomonadota_bacterium_MBU0910296:0.0000029077)78:0.1084833423,Desulfobulbaceae_bacterium_MDH5298973:0.0997850629)90:0.1110486714,Desulfobulbaceae_bacterium_MDH4316944:0.0335923377)62:0.0724881972,(Desulfobulbaceae_bacterium_PLX48551:0.0211346045,(Desulfurivibrionaceae_bacterium_MDR9501684:0.0196067997,(Proteobacteria_bacterium_MBU0680459:0.0000010000,Pseudomonadota_bacterium_MBU0680459:0.0000010000)100:0.0641377683)75:0.0000027253)97:0.1032943933)32:0.0000024230)76:0.0482004626,(Thermodesulfobacteria_bacterium_NPA94624:0.0000010000,WP_067615219_TDB_DIB_s_Dissulfuribacter_thermophilus_S69_YES:0.0000010000)100:0.0907050206)19:0.0189052461,((((Deltaproteobacteria_bacterium_MDD3553898:0.0810548666,Desulfobacteraceae_bacterium_MDA8162009:0.0571591404)89:0.0301520154,WP_237889154_TDB_ISD_n_Dissulfurimicrobium_hydrothermale_Sh68_YES:0.0178072356)94:0.1187241117,WP_163297538_TDB_DRH_n_Dissulfurirhabdus_thermomarina_SH388_Yes:0.0000022809)54:0.0216406652,Thermodesulfobacteriaceae_bacterium_HID97705:0.1745836380)31:0.0000028847)25:0.0231804351,Thermodesulfatator_sp_RUM89029:0.0680274408)100:0.2386201062,((Desulfobulbus_propionicus_PID72164:0.0000027534,(Desulfobulbus_propionicus_PIE60352:0.0885559248,Desulfogranum_marinum_WP_205222387:0.0605147487)92:0.0901453859)74:0.0409188160,Desulfogranum_japonicum_WP_051309162:0.0203053745)74:0.0432977460)39:0.0000025648,(Desulfobulbus_propionicus_PIE58021:0.0812800265,WP_084457090_TDB_DBB_n_Desulfobulbus_mediterraneus_86FS1:0.0208379471)80:0.0413693568)61:0.0205545758,((Bacteroidales_bacterium_MDD2965839:0.0210280026,((((Desulfobulbaceae_bacterium_MBV5317905:0.0000023658,(((Desulfobulbus_sp_MBP8815166:0.0000010000,uncultured_Desulfobulbus_sp_WP_297953093:0.0200530294)77:0.0277999395,((((Desulfobulbus_sp_MCL2457241:0.0000024839,Desulfobulbus_sp_WP_309413372:0.0000022119)99:0.0000027064,(Proteobacteria_bacterium_MCL2340190:0.0000029399,Pseudomonadota_bacterium_MCL2340190:0.0000029399)100:0.0648665011)61:0.0205071085,(Desulfobulbus_sp_MCL2789532:0.0000010000,WP_028317509_TDB_DBB_n_Desulfobulbus_elongatus_DSM2908_Yes:0.0000010000)100:0.0000029392)49:0.0111295164,WP_199263915_TDB_DBB_n_Desulfobulbus_oligotrophicus_Prop6_yEs:0.1619292042)89:0.0576507437)81:0.0814096094,Desulfobulbus_sp_WP_306546679:0.0198306757)34:0.0000021856)54:0.0214953339,Desulfobulbus_sp_MDD2463345:0.0203502468)29:0.0000022153,Desulfobulbus_rhabdoformis_WP_205225595:0.0424419838)45:0.0201556552,WP_015725936_TDB_DBB_s_Desulfobulbus_propionicus_1pr3_DSM_2032_Yes:0.0000022988)68:0.0420828361)84:0.0884633149,Desulfobulbus_alkaliphilus_WP_205242064:0.0447467485)71:0.0180157786)71:0.0426666288,((((((((((2514921520_A316_01402_TDB_DCP_j_Desulfocapsa_thiozymogenes_Bra2_YES:0.0000020466,Desulfoarculaceae_bacterium_MBW6520979:0.1425596684)47:0.0213812922,(Deltaproteobacteria_bacterium_MCX5869033:0.0000020714,((Desulfocapsa_sp_MBA3008237:0.0000010000,Pseudomonadota_bacterium_MBU3944651:0.0000010000)100:0.0000020608,(Desulfocapsaceae_bacterium_MDD3815025:0.0423216939,(Proteobacteria_bacterium_MBU0665724:0.0000010000,Pseudomonadota_bacterium_MBU0665724:0.0000010000)99:0.0000020251)49:0.0206215186)79:0.0664965232)77:0.0428026437)40:0.0204607747,((Desulfobulbaceae_bacterium_KAF0187737:0.0000027479,Desulfobulbaceae_bacterium_MBV5305112:0.0443761366)77:0.0437848961,Desulfocapsaceae_bacterium_MDO9042698:0.1061587735)58:0.0218050299)63:0.0209462556,(Desulfobulbus_sp_F3_MCW5198579:0.0429228572,TAA74820_TDB_DBB_n_Ca_Electronema_sp_GS:0.1395971161)92:0.1078032448)53:0.0000022037,(((Desulfocapsa_sp_MBL4904388:0.1124448567,((Desulfocapsa_sp_MCK5070335:0.0199804677,WP_015403351_TDB_DCP_s_Desulfocapsa_sulfexigens_SB164P1_DSM_10523_YES:0.0000010000)75:0.0000021494,Desulfocapsa_sulfexigens_HIP83178:0.1383863119)31:0.0200947693)25:0.0000020725,Desulfocapsa_sp_MCF8056089:0.0204524061)52:0.0405255082,((Proteobacteria_bacterium_MBU0944789:0.0000010000,Pseudomonadota_bacterium_MBU0944789:0.0000020110)98:0.0203757084,Pseudomonadota_bacterium_MBU0960404:0.0000022215)95:0.0724159152)91:0.0441327183)60:0.0203128844,Desulfobulbaceae_bacterium_MBC8207730:0.1112328683)46:0.0120854367,Desulfobacterales_bacterium_HID71005:0.0163688910)87:0.0804381173,((((((Candidatus_Electrothrix_sp_AR1_MCI5137080:0.0207225996,Desulfobulbus_sp_US2_MCW5207396:0.0000010000)83:0.0015631236,Candidatus_Electrothrix_sp_AX5_MCI5162788:0.0420091876)84:0.0619943471,Candidatus_Electrothrix_sp_AX1_MCI5113341:0.1309916480)44:0.0000023528,Candidatus_Electrothrix_sp_ATG1_MCI5140383:0.0000020528)97:0.1264160981,Desulfobulbus_sp_RUM34691:0.1489564151)30:0.0075311479,Deltaproteobacteria_bacterium_MBW2328083:0.0861141540)33:0.0207012500)27:0.0000020318,(Desulfobulbaceae_bacterium_HHD56496:0.0084058508,Desulfobulbaceae_bacterium_HHD63658:0.0144699003)97:0.0391244131)42:0.0413730208,(Deltaproteobacteria_bacterium_MBW1636688:0.0000023427,Desulfobulbaceae_bacterium_S5133MH15_OEU48120:0.0424944436)97:0.0885666733)21:0.0000020564)57:0.0205626935,WP_267927414_TDB_DBB_n_Desulfolithobacter_dissulfuricans_GF1_YeS:0.0215475137)64:0.0271720147,(Desulfobulbus_sp_HEB70688:0.0469297324,Spirochaetales_bacterium_MCF6334623:0.0828028107)22:0.0227646426)15:0.0160043441,Desulfobulbaceae_bacterium_NOQ45570:0.0439842317)17:0.0168886568,WP_228855050_TDB_DBB_n_Desulfomarina_profundi_KT2_NO:0.0912243266)31:0.0354770605,(((((Deltaproteobacteria_bacterium_MBT8360883:0.0000020189,Deltaproteobacteria_bacterium_MBT8361598:0.0000022490)100:0.0441187302,Desulfobulbaceae_bacterium_HBT97404:0.1073504754)8:0.0213953018,((Desulfofustis_limnaeus_WP_284152408:0.0627722886,(Desulfofustis_sp_MBE0585341:0.0000027475,((Desulfofustis_sp_MCG6931252:0.0497198892,Desulfofustis_sp_PB-SRB1_MBL0381633:0.1555139122)69:0.0307827009,WP_073376245_TDB_DCP_s_Desulfofustis_glycolicus_PerGlyS_Yes:0.0411232926)61:0.0202977685)72:0.0372591721)71:0.0476911650,(Proteobacteria_bacterium_MCL2340198:0.0000025306,Pseudomonadota_bacterium_MCL2340198:0.0000026475)100:0.1582899394)36:0.0000024917)43:0.0433382529,(Deltaproteobacteria_bacterium_PID75169:0.0642532931,((Desulfobulbaceae_bacterium_BRH_c16a_KJS00097:0.0708497082,Desulfopila_sp_IMCC35006_WP_136813578:0.0497357752)80:0.0395355008,(((Desulfobulbaceae_bacterium_MCP3891137:0.0194316375,(Desulfobulbaceae_bacterium_MCP4337324:0.0195431816,Desulforhopalus_sp_NOR26594:0.0000022226)88:0.0221349368)98:0.0843048635,WP_092225853_TDB_DCP_n_Desulforhopalus_singaporensis_DSM12130_yEs:0.0000021965)80:0.0410186566,(Desulforhopalus_sp_IMCC35007_WP_136870623:0.0000024996,Desulfotalea_sp_PHR29892:0.0657295084)58:0.0204694431)42:0.0000022082)70:0.0497106176)88:0.0589961602)55:0.0471756977,Desulfopila_aestuarii_WP_073611593:0.1453747823)77:0.0135847906);
