# Supplementary material for: Sulfur disproportionation occurs globally across anoxic habitats and has multiple mechanisms of independent evolutionary origin
Source: ISME J. 2026 Mar 2;20(1):wrag042. doi: 10.1093/ismejo/wrag042 (PMC12998232; doi:10.1093/ismejo/wrag042)
Supplement: Sup_File_4_raw_trees_wrag042 [file sup_file_4_raw_trees_wrag042.zip › SupFile4_raw_trees/SupFile3b_trees/chp1_iqtreeC60.tre]

(2514921522_A316_01404_TDB_DCP_j_Desulfocapsa_thiozymogenes_Bra2_YES:0.0118968759,((((((((((((((((((((((((((Acidobacteriota_bacterium_MCG6923324:0.1029829177,Acidobacteriota_bacterium_MCG6925415:0.1156677700)73:0.1543422307,(Acidobacteriota_bacterium_MDH3815721:0.2563955314,bacterium_MCP4900444:0.1448944758)100:0.5398574574)30:0.0562319068,(Acidobacteriota_bacterium_UCF38442:0.8785429893,Fibrobacteria_bacterium_MBF0432834:0.3744825378)69:0.1501709383)27:0.0626885066,Pseudomonadota_bacterium_MCP4604706:0.4355767593)30:0.0491580512,(Candidatus_Hydrothermarchaeota_archaeon_RLG58362:0.7841265098,Pseudomonadota_bacterium_MBU1182481:0.2691349415)14:0.0000021978)80:0.1419897741,((((((Candidatus_Magnetobacterium_casensis_WP_040334979:0.0386120245,Candidatus_Magnetobacterium_casensis_WP_218251216:0.0132136750)100:0.1470719495,Nitrospirales_bacterium_LBB_01_QWR76156:0.1100934284)79:0.0483963901,Candidatus_Magnetoovum_chiemensis_KJR40906:0.2713150968)36:0.0000021879,(Candidatus_Magnetominusculus_xianensis_WP_085053377:0.1044916171,Nitrospirae_bacterium_MBF0318531:0.0269800128)81:0.0418713107)96:0.2737302981,((((Nitrospiraceae_bacterium_MDA8214193:0.0246182326,(Thermodesulfovibrionales_bacterium_MDI6729194:0.0378295857,WP_203472008_NSP_DSP_n_Dissulfurispira_thermophila_T55J_YeS:0.1211560415)76:0.0391957491)57:0.0120921511,Nitrospirae_bacterium_MCL4536174:0.0000021536)46:0.0000024376,Nitrospirae_bacterium_MCL5062822:0.0502294908)93:0.1453331468,(Nitrospirae_bacterium_GWA2_46_11_OGW20527:0.0630814802,Nitrospirae_bacterium_MCL4456598:0.0118564113)97:0.1385346221)98:0.2455286414)97:0.4557440371,Candidatus_Sulfobium_mesophilum_SPP99791:0.3782499828)100:1.3263175620)51:0.0334203244,(((Acidobacteriota_bacterium_MCK5375905:0.0241576218,Candidatus_Sulfomarinibacter_kjeldsenii_MBD3852535:0.0486997681)85:0.0620110667,(Candidatus_Sulfomarinibacter_kjeldsenii_MBD3858035:0.0140379381,Candidatus_Sulfomarinibacter_sp_MAG_AM2_MBD3853621:0.0095333113)99:0.1049288589)100:0.3380000333,((((((Breoghania_sp_WP_319523682:0.0115787192,Desulfosarcina_widdelii_WP_155306902:0.0000024919)100:0.1790973581,Deltaproteobacteria_bacterium_MBW1751569:0.0851144779)39:0.0167206924,(Pseudomonadota_bacterium_MBU1055315:0.0455517977,Pseudomonadota_bacterium_MBU3947571:0.0395879811)96:0.0986796690)75:0.0995390767,(Pseudomonadota_bacterium_MBU4002805:0.0362137330,Pseudomonadota_bacterium_MBU4318644:0.0000025491)100:0.1687881776)65:0.0500678266,((Deltaproteobacteria_bacterium_RTZ98803:0.0234110545,Deltaproteobacteria_bacterium_RUA00315:0.0000024836)94:0.0774954778,((((Desulfonatronospira_sp_WP_291319544:0.0496569967,WP_008871193_TDB_DNV_n_Desulfonatrospira_thiodismutans_ASO31_yES:0.0000029309)100:0.2511485549,((Desulfonatronovibrio_sp_MSAO_Bac4_RQD67066:0.0646216468,WP_045214688_TDB_DNV_n_Desulfonatrovibrio_magnus_AHT22yES:0.1395968631)90:0.1009040195,WP_028574671_TDB_DNV_n_Desulfonatronovibrio_hydrogenovorans_DSM9292_YES:0.2178736389)95:0.1194720101)51:0.0264859558,(Desulfovibrionales_bacterium_TVQ95320:0.0242889667,WP_045218306_TDB_DNT_n_Desulfonatronum_thioautotrophicum_ASO41_yES:0.0000024104)98:0.1468350582)91:0.1136895143,Desulfovermiculus_sp_MBS3779333:0.2941893828)98:0.1707747381)87:0.0825965291)72:0.0380760225,(Candidatus_Saccharibacteria_bacterium_NIV98587:0.2052271409,bacterium_MDB4442082:0.1518389509)92:0.1422472488)64:0.0614577298)76:0.1546907908)100:0.7316664434,((((((Deltaproteobacteria_bacterium_MBW1682757:0.0112235423,Deltaproteobacteria_bacterium_MBW2103895:0.0000010000)100:0.0835709963,Deltaproteobacteria_bacterium_MBW1787803:0.0203268300)84:0.0638304621,(WP_028321836_TDB_DGL_n3_Desulfatiglans_anilini_Ani1_yeS:0.0000023530,uncultured_Desulfatiglans_sp_WP_296996120:0.0109993621)99:0.1349372649)65:0.0246206095,(Desulfobacterales_bacterium_MBC8418205:0.0118083120,(Proteobacteria_bacterium_MBU0734647:0.0000010000,Proteobacteria_bacterium_MBU0989632:0.0112589980)81:0.0110836416)95:0.0642302868)51:0.0496087794,Deltaproteobacteria_bacterium_MCF8083396:0.0995466671)77:0.0371855026,Desulfobacteraceae_bacterium_MBL7213769:0.0308637757)100:0.3588155318)100:0.8990811824,(Deltaproteobacteria_bacterium_HGWDeltaproteobacteria16_PKN50033:0.0000022115,((Deltaproteobacteria_bacterium_MCX5876208:0.0000023141,(((((Deltaproteobacteria_bacterium_RIFOXYD12_FULL_53_23_OGR03049:0.0107612269,Deltaproteobacteria_bacterium_RIFOXYD12_FULL_55_16_OGQ97926:0.0000020835)95:0.0594758059,Deltaproteobacteria_bacterium_RIFOXYD12_FULL_56_24_OGQ87352:0.0205188945)92:0.0741096778,Proteobacteria_bacterium_MBU1405337:0.0437446145)62:0.0245922225,Proteobacteria_bacterium_MBU4178092:0.0000025330)99:0.1079311101,WP_307632726_TDB_TVB_Thiovibrio_frasassiensis_RS19-109_YeS:0.0110201377)69:0.0325510146)49:0.0106540612,Deltaproteobacteria_bacterium_TDB36511:0.0000021117)46:0.0106607323)89:0.0907955084)74:0.1384381578,(Deltaproteobacteria_bacterium_NOX25604:0.0466409192,(Desulfobacterales_bacterium_HFQ81683:0.0243011712,g1995_TDB_ISD_M19_Yes:0.0177830593)100:0.0873811693)96:0.0899004389)49:0.0643261686,((((((((((Deltaproteobacteria_bacterium_MBT8361600:0.0338659388,(Desulfofustis_limnaeus_WP_284152410:0.0605603843,WP_073376241_TDB_DCP_s_Desulfofustis_glycolicus_PerGlyS_Yes:0.0786504411)96:0.0721700536)47:0.0179110521,Desulfobulbaceae_bacterium_THB76633:0.1267313851)44:0.0281758310,Desulfofustis_sp_MCG6931254:0.0374662811)33:0.0183738564,(((((((Deltaproteobacteria_bacterium_MBW1636690:0.0420225854,Desulfobulbaceae_bacterium_S5133MH15_OEU48122:0.0490306562)87:0.0675921639,WP_228855052_TDB_DBB_n_Desulfomarina_profundi_KT2_NO:0.0710943601)100:0.0922094192,(Desulforhopalus_sp_IMCC35007_WP_136870621:0.0566560872,Desulfotalea_sp_PHR29894:0.0698790100)92:0.0468047998)55:0.0152735645,Desulfobulbaceae_bacterium_MCP3891135:0.0390187997)28:0.0244822949,(((Desulfobacterales_bacterium_GWB2_56_26_OGR19694:0.0583946956,Desulfobulbaceae_bacterium_BRH_c16a_KJS00095:0.0267842737)96:0.0307531322,Desulforhopalus_sp_NOR24317:0.0330424609)51:0.0000025617,(Desulfobulbaceae_bacterium_MCP4337326:0.0184440627,Rhodopseudomonas_palustris_MBB1094461:0.0566214579)79:0.0391290681)42:0.0201146767)47:0.0244138563,WP_092225855_TDB_DCP_n_Desulforhopalus_singaporensis_DSM12130_yEs:0.0105299136)87:0.0564278911,Desulfoprunum_benzoelyticum_WP_183349306:0.1223644332)78:0.0523961247)30:0.0166835664,Desulfobulbaceae_bacterium_MCA1765788:0.1768800157)42:0.0258654484,((Desulfobulbaceae_bacterium_MCF6186635:0.0116796905,Desulfobulbaceae_bacterium_NOQ45572:0.0658404436)95:0.0799648645,(((Desulfobulbaceae_bacterium_MCK5192843:0.0104033548,(Desulfocapsa_sp_MBL4902125:0.0337934177,((Desulfocapsa_sp_MCF8056091:0.0205607658,(Desulfocapsa_sp_MCK5070333:0.0655115471,WP_015403353_TDB_DCP_s_Desulfocapsa_sulfexigens_SB164P1_DSM_10523_YES:0.0000021805)66:0.0105145333)89:0.0211425019,Desulfocapsa_sulfexigens_HIP83176:0.0101481197)84:0.0090296854)100:0.1899437759)71:0.0320056694,Desulfovibrionaceae_bacterium_NOR11091:0.0227477138)91:0.0651157535,Desulfobulbus_sp_RUM34693:0.0815281551)76:0.0517095445)100:0.1388571396)72:0.0247681465,Desulfofustis_sp_PBSRB1_MBL0381635:0.0940056726)48:0.0161382862,Desulfofustis_sp_MBT8329215:0.1373593662)100:0.2031480837,(((Desulfobulbaceae_bacterium_TBV79874:0.1621742828,Desulfurivibrio_alkaliphilus_HET97785:0.1459245849)87:0.0706825202,(Desulfurivibrio_alkaliphilus_WP_013164584:0.0894305904,WP_275805283_TDB_DBB_s_Desulfurivibrio_alkaliphilus_AHT_2_Yes:0.0775050105)100:0.1443747501)73:0.0523966479,(Desulfocapsa_sp_MBA3006903:0.0609684656,(Proteobacteria_bacterium_MBU0943752:0.0044308676,Proteobacteria_bacterium_MBU0961628:0.0535438005)98:0.0611107669)100:0.2727624578)76:0.0713633411)91:0.1341540518,(Desulfobulbaceae_bacterium_MDH3360076:0.0939209919,Desulfobulbaceae_bacterium_MDH5298975:0.1276534542)99:0.1880334811)63:0.1007445524)57:0.0295784946,(((Deltaproteobacteria_bacterium_MBI4793581:0.0140247551,((Deltaproteobacteria_bacterium_MBI5557603:0.0253163390,Desulfurivibrio_sp_RJX33788:0.0281591090)88:0.0324842792,Proteobacteria_bacterium_MBU4262008:0.0332472948)68:0.0187744586)89:0.0535441260,(Desulfobulbaceae_bacterium_MDH3348825:0.0317245740,Desulfobulbaceae_bacterium_MDH4316946:0.0939994791)94:0.0823517523)99:0.1485603953,((Desulfobulbus_sp_HEB49753:0.0107836075,Desulfobulbus_sp_HFQ89757:0.0000022803)64:0.0108957287,g2906_TDB_ISD_MOM_B35_Yes:0.0000022086)99:0.1656148472)78:0.0219893731)100:0.5390325863,(((((((((((Caldimicrobium_sp_MCS7199289:0.0169747364,Caldimicrobium_sp_MCS7200493:0.0215644611)77:0.0490806014,Thermodesulfobacteria_bacterium_MCR5853572:0.2190155550)52:0.0103329409,(Thermodesulfobacterium_sp_MCC6048713:0.0212525740,Thermodesulfobacterium_sp_MCI4455063:0.0240640436)64:0.0116986477)55:0.0238758402,WP_068515357_TDB_TDB_s_Caldimicrobium_thiodismutans_TF1_YES:0.0680966069)23:0.0000021300,Caldimicrobium_thiodismutans_PMP62937:0.0687021092)83:0.1300194902,Thermodesulfobacteriaceae_bacterium_MCS7278669:0.1263063260)100:0.6327350051,Thermosulfurimonas_sp_WP_297057107:0.0000021774)70:0.0525984464,WP_168719492_TDB_TDB_n_Thermosulfurimonas_marina_SU872_YES:0.0389521911)58:0.0293423621,((((Thermodesulfatator_atlanticus_HHI97252:0.0372832211,Thermodesulfobacteria_bacterium_NPA48623:0.0324483978)74:0.0427704021,WP_022852791_TDB_TDT_n_Thermodesulfatator_atlanticus_AT1325_Yes:0.0449002041)55:0.0292133106,((Thermodesulfatator_indicus_WP_013907248:0.0000022470,WP_013907248_TDB_TDT_Thermodesulfatator_indicus_DSM_15286_NO:0.0000029742)100:0.0397785738,WP_068542679_TDB_TDT_n_Thermodesulfatator_autotrophicus_S606_NO:0.0254505809)99:0.0821227757)79:0.0687265917,(Thermodesulfatator_sp_RUM88941:0.0654536489,WP_068669732_TDB_TDB_s_Thermosulfurimonas_dismutans_S95_YES:0.0349238983)82:0.0797685329)58:0.0129216279)41:0.0108047996,WP_221172065_TDB_TDB_n_Thermosulfurimonas_sp_F29_YeS:0.0000020071)87:0.0655186925,WP_166032672_TDB_TDB_n_Thermosulfuriphilus_ammonigenes_ST65_YES:0.0856918267)95:0.1930177718)99:0.3235417827,Deltaproteobacteria_bacterium_MDD3553896:0.1088038599)52:0.0323391959,((Desulfobacteraceae_bacterium_MDA8162011:0.0168878070,WP_237889156_TDB_ISD_n_Dissulfurimicrobium_hydrothermale_Sh68_YES:0.0444737065)70:0.0236295069,((Desulfobulbaceae_bacterium_MCD6387958:0.3808605838,(Thermodesulfatator_sp_RUM89027:0.1356084443,Thermodesulfobacteria_bacterium_NPA94622:0.1620410183)86:0.0777080612)36:0.0000029782,WP_163297536_TDB_DRH_n_Dissulfurirhabdus_thermomarina_SH388_Yes:0.1441254023)50:0.0269191757)54:0.0418184583)87:0.1323390982,Thermodesulfobacteriaceae_bacterium_HID97703:0.0390224293)91:0.0822142770,WP_067615222_TDB_DIB_s_Dissulfuribacter_thermophilus_S69_YES:0.0000025357)100:0.3502991244,Desulfogranum_japonicum_WP_028580096:0.0376653815)61:0.0222388880,(((((((Candidatus_Electrothrix_sp_AR1_MCI5137082:0.0000026491,(Candidatus_Electrothrix_sp_AR5_MCI5124691:0.0000023599,(Candidatus_Electrothrix_sp_GM3_4_MCI5166710:0.0333637404,((Deltaproteobacteria_bacterium_MBW1749275:0.0229695557,Deltaproteobacteria_bacterium_MBW2328085:0.0000023014)88:0.0234449226,(Desulfobulbaceae_bacterium_HHD56498:0.0244394258,Desulfobulbaceae_bacterium_HHL35295:0.0091701974)73:0.0362706410)86:0.0488815181)43:0.0000021704)43:0.0115806422)45:0.0225045699,Candidatus_Electrothrix_sp_ATG2_MCI5210513:0.0000024183)42:0.0117442605,Candidatus_Electrothrix_sp_ATG1_MCI5140385:0.0000023746)44:0.0000024573,Candidatus_Electrothrix_sp_AUS4_MCI5120516:0.0343599386)58:0.0296726564,(((Desulfobulbus_sp_F1_MCW5199632:0.0000010000,TAA74818_TDB_DBB_n_Ca_Electronema_sp_GS:0.0226125642)98:0.0611205218,Desulfobulbus_sp_F3_MCW5198581:0.0001982713)95:0.0874615969,WP_267927416_TDB_DBB_n_Desulfolithobacter_dissulfuricans_GF1_YeS:0.1253152527)49:0.0500446606)48:0.0415239443,Desulfobulbus_propionicus_PIE56186:0.0578128554)84:0.0524704974,WP_028585772_TDB_DBB_n_Desulfobulbus_mediterraneus_86FS1:0.0402007222)44:0.0055860584)57:0.0140595580,Desulfobulbus_alkaliphilus_WP_205242062:0.0692017307)74:0.0220588646,Desulfobulbus_propionicus_PIE58023:0.0857732067)62:0.0110973200,Desulfobulbaceae_bacterium_MBV5317907:0.0222703043)88:0.0341715218,Desulfobulbus_sp_MBP8815168:0.0223045361)63:0.0219978224,uncultured_Desulfobulbus_sp_WP_297953089:0.0000021875)32:0.0104773523,((Desulfobulbus_sp_MCL2457239:0.0110129970,Desulfobulbus_sp_WP_309413374:0.0000010000)59:0.0000027365,(Desulfobulbus_sp_MCL2789530:0.0448087068,((Proteobacteria_bacterium_MCL2340188:0.0112389736,WP_199263913_TDB_DBB_n_Desulfobulbus_oligotrophicus_Prop6_yEs:0.0336946637)47:0.0109209334,WP_028317507_TDB_DBB_n_Desulfobulbus_elongatus_DSM2908_Yes:0.0000022126)46:0.0111825593)55:0.0110270615)41:0.0114877341)78:0.0227565665,(Desulfobulbus_sp_WP_306546681:0.0222013382,WP_015725938_TDB_DBB_s_Desulfobulbus_propionicus_1pr3_DSM_2032_Yes:0.0000020068)71:0.0000028453)100:0.1134054677,((((Deltaproteobacteria_bacterium_MCX5869031:0.0212478478,(Desulfocapsaceae_bacterium_MDD3815023:0.0000023469,Proteobacteria_bacterium_MBU0665722:0.0000023958)100:0.0219973220)61:0.0108199980,((((Desulfoarculaceae_bacterium_MBW6520977:0.0741598785,uncultured_bacterium_EKD89883:0.0375704952)57:0.0109702112,Desulfocapsaceae_bacterium_MDO9042700:0.0449651650)89:0.0249019798,Desulfocapsa_sp_MBA3008235:0.0226925762)69:0.0223635913,Desulfobulbaceae_bacterium_MBC8207732:0.1093836326)50:0.0000020542)73:0.0107162343,Desulfobulbaceae_bacterium_MBV5305110:0.0110317324)36:0.0000024158,Desulfobulbaceae_bacterium_KAF0187735:0.0215125434)74:0.0097389450);
