# Supplementary material for: Sulfur disproportionation occurs globally across anoxic habitats and has multiple mechanisms of independent evolutionary origin
Source: ISME J. 2026 Mar 2;20(1):wrag042. doi: 10.1093/ismejo/wrag042 (PMC12998232; doi:10.1093/ismejo/wrag042)
Supplement: Sup_File_4_raw_trees_wrag042 [file sup_file_4_raw_trees_wrag042.zip › SupFile4_raw_trees/SupFile3b_trees/molyc_iqtreeC60SH.tre]

(2514921185_A316_01067_TDB_DCP_j_Desulfocapsa_thiozymogenes_Bra2_YES:0.1433222242,(((((((((((((((((((Acidobacteriia_bacterium_MBZ5721466:0.7552480146,(((Desulfitobacterium_WP_011461328:0.0118344071,((Desulfitobacterium_chlororespirans_DSM_11544_SHN60185:0.0000028238,WP_072771671_BCL_DSB_n4_Desulfitobacterium_chlororespirans_2of5:0.0000022639)97.6:0.0306506394,(Desulfitobacterium_hafniense_DP7_EHL08323:0.0000021090,Desulfitobacterium_hafniense_WP_035213672:0.0000022893)97.9:0.0318882137)73.3:0.0062019535)78.4:0.0060453128,(Desulfitobacterium_sp_PCE1_WP_028305512:0.0000010000,WP_014793605_BCL_DSB_n4_Desulfitobacterium_dehalogenans_4of5:0.0000028492)94:0.0182415559)0:0.0000025324,(Desulfitobacterium_dehalogenans_HHY25563:0.0995842896,Desulfitobacterium_hafniense_WP_015943564:0.0116216333)54:0.0060388507)99.7:0.4973790116)99.1:0.5298906811,(((((Betaproteobacteria_bacterium_NCS64606:0.4976363740,(Sulfuricella_sp_MDD5404207:0.1171629462,WP_173066277_PMD_SFC_n3_Sulfurimicrobium_lacus_skT11_1of3:0.1084527194)93.8:0.2134546278)79.3:0.2385943507,((((Nitrosomonadales_bacterium_MBI5890922:0.0475748094,Sideroxydans_sp_MDD5058786:0.1121193114)97:0.1270840478,((Sulfuricella_sp_MBZ0094785:0.0154007794,Sulfuricella_sp_MDP3482882:0.0006820101)95.7:0.0608007378,Zetaproteobacteria_bacterium_CG23_combo_of_CG06-09_8_20_14_all_54_7_PIP02525:0.1099538437)90.8:0.0732839221)6.5:0.0732362053,Rhodocyclaceae_bacterium_MDD5249336:0.3126943075)74.9:0.1289077456,Nitrosomonadales_bacterium_PWB56481:0.2326822408)80.7:0.1745994206)99.9:1.0863587538,((Desulfitobacterium_chlororespirans_WP_242954518:0.0357327977,(((Desulfitobacterium_hafniense_DP7_EHL08155:0.0000024507,Desulfitobacterium_hafniense_WP_015942832:0.0000024507)0:0.0000026197,(Desulfitobacterium_hafniense_KTE91775:0.0000024507,Desulfitobacterium_hafniense_WP_242831852:0.0000024507)0:0.0000025679)75.3:0.0064025874,Desulfitobacterium_hafniense_WP_242834079:0.0066097391)95.2:0.0580383532)97.1:0.2226801958,(((Desulfitobacterium_dehalogenans_HHY27866:0.0190660122,Desulfitobacterium_sp_PCE1_WP_019849343:0.0000024148)64.1:0.0063241892,WP_014792454_BCL_DSB_n4_Desulfitobacterium_dehalogenans_5of5:0.0000020943)98.9:0.1440828008,Desulfitobacterium_dichloroeliminans_WP_015261034:0.2089188628)82.7:0.0974055169)99.8:0.8492396417)26.2:0.1896644267,(((WP_049992818_Halapricum_salinum_Archaea:0.4247688599,WP_259518641_Halanaeroarchaeum_sp_HSR-CO_Archaea:0.4374388692)77.2:0.1716968341,WP_181686093_Halorhabdus_salina_Archaea:0.3586935301)94:0.3983678780,(((WP_153555006_ArchaeaHalomicrobium_sp_LC1Hm_Archaea:0.0000020940,WP_208628601_Halomicrobium_sp_IBSBa_Archaea:0.0079304024)0:0.0000029227,(NLV11609_Halomicrobium_mukohataei_Archaea:0.0000029052,WP_206039379_Halomicrobium_mukohataei_Archaea:0.0000029249)81.7:0.0079290641)72:0.0776709368,WP_018258791_Halomicrobium_katesii_Archaea:0.0000025177)97.8:0.5602921007)99.6:0.7398118848)84.1:0.2098030781,(((((((Candidatus_Sulfobium_mesophilum_SPQ01975_nitrospirota:0.1702891535,Nitrospiraceae_bacterium_MDA8082710_nitrospirota:0.1367065131)95.8:0.1132250898,(Nitrospiraceae_bacterium_MDA8422150_nitrospirota:0.0808595763,Nitrospirota_bacterium_MCL5024506_nitrospirota:0.0726029627)99:0.1661041054)76.9:0.0808744414,Nitrospiraceae_bacterium_MDA8240487_nitrospirota:0.2961744388)95.6:0.1237094157,((Nitrospirota_bacterium_MBF0465092_nitrospirota:0.1981333228,Nitrospirota_bacterium_MBF0556814_nitrospirota:0.1797380718)40.2:0.0462769104,(Nitrospirota_bacterium_MBF0537446_nitrospirota:0.0184208691,Nitrospirota_bacterium_MBF0592849_nitrospirota:0.0000026155)98.1:0.1060891819)96.8:0.1003526560)89.2:0.0780934450,(((Deltaproteobacteria_bacterium_MCL5966000_myxococcota:0.4797017441,(Nitrospirota_bacterium_MBI1811518_nitrospirota:0.0677618708,Nitrospirota_bacterium_MBI5043412_nitrospirota:0.0942847821)97.5:0.1662683178)86.8:0.0971357411,((Nitrospirota_bacterium_MBI5098450_nitrospirota:0.2353989672,Nitrospirota_bacterium_MBI5196765_nitrospirota:0.1466658516)89.1:0.0951794181,(Nitrospirota_bacterium_MCL4491899_nitrospirota:0.0000025638,Nitrospirota_bacterium_MCL5236456_nitrospirota:0.0000024507)100:0.2692098801)76.4:0.0697738540)73:0.0670432591,Nitrospirota_bacterium_MBI3592879_nitrospirota:0.2924399339)90.6:0.0768861455)64.2:0.0395938419,Nitrospirota_bacterium_MBF0459253_nitrospirota:0.2038357055)99.9:0.6211454656,(((((Chlorobaculum_limnaeum_WP_069810326_FCB:0.2270836803,Chlorobaculum_parvum_WP_012502625_FCB:0.1570806154)96.6:0.2097318305,Chlorobiaceae_bacterium_NTU90619_FCB:0.4275632649)73.9:0.1037069677,(Pelodictyon_phaeoclathratiforme_BU-1_ACF43602_FCB:0.0000023372,(Pelodictyon_phaeoclathratiforme_WP_041526745_FCB:0.0000010000,ACF43602_Pelodictyon_phaeoclathratiforme_BU-1_Bay2015_3j_TorDbisC:0.0000016531)0:0.0000028521)98.8:0.2429319286)97.8:0.2952917967,ACF13344_Chloroherpeton_thalassium_ATCC_35110_Bay2015_3j_TorDbisC:0.2888054289)80.5:0.1152784422,Chlorobiales_bacterium_NTW50771_FCB:0.3098388626)100:0.8919834174)75.8:0.1990518443)85.8:0.1945458335)0:0.0000020095,((Acidobacteriota_bacterium_MBI4875659_acidobacteriota:1.2523460811,Desulfobacterales_bacterium_PIP36536_desulfobacteria:1.0014958833)88.4:0.3337889143,(Actinomycetota_bacterium_MDI6800276_terrabacteria:1.5319825532,(((((Archangium_sp_MDP1826148_myxococcota:0.3221920712,((((Deltaproteobacteria_bacterium_MCB9647726_myxococcota:0.0210647876,Myxococcales_bacterium_MCA9551545_myxococcota:0.0104325550)100:0.3302563990,Myxococcales_bacterium_MCA9543014_myxococcota:0.1490596859)99.2:0.2472883960,(Myxococcaceae_bacterium_MBL8919579_myxococcota:0.1518135461,((Myxococcales_bacterium_MDP1921076_myxococcota:0.0104566762,(Myxococcales_bacterium_MDP3234949_myxococcota:0.0000027533,Myxococcales_bacterium_MDP3503187_myxococcota:0.0063796034)80.8:0.0159994702)94.5:0.0746140190,Myxococcus_sp_MBE2249697_myxococcota:0.0586098400)60:0.0541083048)90.5:0.0913471727)72.6:0.0661972403,Myxococcales_bacterium_MCC6335672_myxococcota:0.2770071722)64:0.0779930481)93.8:0.2047890447,Deltaproteobacteria_bacterium_MBI4819423_myxococcota:0.2291670525)100:0.5625285542,((((((Campylobacterales_bacterium_MBN2816727:0.1002523036,Helicobacteraceae_bacterium_MBC8237289:0.0693944947)84.2:0.0302819884,((Sulfurimonas_sp_PHQ55486:0.0289812496,((Sulfurimonas_sp_SAG-AH-194-C20_WP_275852198:0.0059771936,Sulfurimonas_sp_SAG-AH-194-C21_WP_275754828:0.0244058575)0:0.0015790588,Sulfurimonas_sp_SAG-AH-194-L11_WP_275716118:0.0164525294)42.8:0.0187538332)97.7:0.0510098603,((Thiovulaceae_bacterium_MCW8837925:0.0000023906,Thiovulaceae_bacterium_MCW9027042:0.0061513868)88.5:0.0229147496,WP_152307046_CMP_SMN_n_Sulfurimonas_lithotrophica_GYSZ-1_NOS:0.0150915063)99.3:0.0689085284)46.5:0.0169074303)88.3:0.0343742562,Helicobacteraceae_bacterium_MCD6258738:0.0637160114)87.8:0.0218918251,((((((Campylobacterota_bacterium_MDQ1244535:0.0060923561,Sulfurimonas_sp_MDO9266360:0.0000028759)87.1:0.0122768081,(Sulfurimonas_sp_RIFCSPLOWO2_12_36_12_WP_294890701:0.0000027037,Sulfurimonas_sp_WP_310441772:0.0061350491)78.3:0.0061614912)92.6:0.0275464215,Sulfurimonas_sp_WP_295008255:0.0296646258)92.8:0.0321133245,Sulfurimonas_sp_WP_295060408:0.0456752984)77.8:0.0109337484,(Sulfurimonas_sp_MDP2893326:0.0391152204,unclassified_Sulfurimonas_WP_294885684:0.0533317155)77.3:0.0202255722)93.2:0.0275986711,(Sulfurimonas_sp_CVO_WP_159569824:0.0000029867,WP_152299725_CMP_SMN_n_Sulfurimonas_xiamenensis_1-1N_NO:0.0121229319)99.3:0.0650852356)34.3:0.0074846897)100:0.2478171706,(((((((Epsilonproteobacteria_bacterium_MBA1432495:0.0852057098,((Sulfurimonas_sediminis_WP_193150283:0.0000010000,Sulfurimonas_sp_SWIR-19_WP_226066036:0.0000024557)78.2:0.0060422565,WP_151899826_CMP_SMN_n_Sulfurimonas_hydrogeniphila_NW10_yeS:0.0060437502)97.9:0.0501070616)24.6:0.0111683328,((Epsilonproteobacteria_bacterium_MBA1438532:0.0256017072,(Sulfurimonas_sp_WP_297434258:0.0000022685,Sulfurimonas_sp_WP_297484493:0.0060250092)96.9:0.0445994811)95:0.0437419302,WP_193110402_CMP_SMN_n_Sulfurimonas_paralvinellae_GO25_NO:0.0456482415)94.9:0.0402993753)83.2:0.0142515051,Sulfurimonas_autotrophica_HIP13874:0.0187152996)89:0.0176966711,WP_013327421_CMP_SMN_n_Sulfurimonas_autotrophica_OK10_NO:0.0182540481)99.3:0.1067996450,(Epsilonproteobacteria_bacterium_SCGC_AD-308-E02_SMP86182:0.0762125347,(((Helicobacteraceae_bacterium_CG2_30_36_10_OIP53263:0.0250446685,(Sulfurimonas_aquatica_WP_207561241:0.1152911765,Sulfurimonas_sp_WP_297441455:0.1035089865)74.2:0.0388773827)60.6:0.0182188720,WP_188109458_CMP_SMN_n_Sulfurimonas_indica_NW8N_NO:0.1026106236)87.4:0.0417219823,(Thiovulaceae_bacterium_MDD2357187:0.0279772666,bacterium_MBU0631584:0.0764628212)83.9:0.0233225344)61.7:0.0259292996)79.5:0.0224669015)98.6:0.1248433433,((Epsilonproteobacteria_bacterium_ex_Lamellibrachia_satsuma_RRS30103:0.0705798023,(Sulfurovum_lithotrophicum_WP_046551509:0.0000023956,(Sulfurovum_sp_NBC37-1_WP_011980204:0.0306638339,((Sulfurovum_sp_WP_294955220:0.1132756362,(Sulfurovum_sp_WP_294956835:0.0000010000,Sulfurovum_sp_WP_297524434:0.0000010000)89.4:0.0185593916)0:0.0000021759,WP_067332611_CMP_SVC_n_Sulfurovum_riftiae_1812E_YeS:0.0646856062)41.2:0.0063659168)85.6:0.0117822022)85.7:0.0204726314)99.6:0.1150689405,((((Sulfurovum_sp_MDD3591807:0.0320501569,(UFH59735_CMP_SVC_c_Sulfurovum_mangrovi_1of2:0.0000010000,UFH60878_CMP_SVC_c_Sulfurovum_mangrovi_2of2:0.0000024619)97.2:0.0443188652)95.7:0.0507474899,(ST-21_1641_CMP_SVC_Sulfurovum_sp_ST-21_YeS:0.0000025314,ST-29_chromosome_1673_CMP_SVC_Sulfurovum_sp_ST-29_YeS:0.0000021318)95.6:0.0504049943)39:0.0220516269,Sulfurovum_sp_WP_309495438:0.0627014410)34.6:0.0292160163,Sulfurovum_sp_WP_295421164:0.0504725903)83.8:0.0309262035)100:0.1892085220)68.9:0.0445048093,WOE71880_CMP_HGM_c_Hydrogenimonas_thermophila_1of2:0.2735141796)36.2:0.0479001780)72.8:0.1290913901,(BAF69691_CMP_NRP_c_Nitratiruptor_sp_SB1552_2of2:0.0000026573,BAF69691_Nitratiruptor_sp_SB155-2_Bay2015_3m_TorD:0.0000026980)100:0.4164498272)85.3:0.1553114282)9.5:0.0970586924,(((((Malikia_sp_WP_300055957_pseudomonadota:0.0796708555,ADR35146_Sulfuricurvum_kujiense_DSM_16994_Bay2015_3m_TorD:0.1020203168)99.2:0.3051035171,WOE72542_CMP_HGM_c_Hydrogenimonas_thermophila_2of2:0.3128522095)85.8:0.1025564518,BAF70920_CMP_NRP_c_Nitratiruptor_sp_SB1552_1of2:0.3801484530)83.2:0.1419288996,Pseudomonadota_bacterium_MBP1681231_pseudomonadota:0.3717382313)100:0.5130234728,((Sulfurihydrogenibium_sp_PMP62339_aquificae:0.0000024322,Sulfurihydrogenibium_sp_PMP77206_aquificae:0.0000024507)86.9:0.0594221708,Sulfurihydrogenibium_sp_WP_297887504_aquificae:0.0286128538)98.4:0.3706358759)95.3:0.3399169135)99:0.6581979740,(((((BS11DRAFT_00872_NSP_TDV_j3_Thermodesulfovibrio_hydrogeniphilus:0.1657643088,Thermodesulfovibrio_sp_WP_297211230:0.1937111140)54.4:0.0350640017,(((Thermodesulfovibrio_aggregans_WP_059176069:0.0000022693,WP_059176069_NSP_TDV_ni_Thermodesulfovibrio_aggregans:0.0000027657)99.3:0.1247927976,unclassified_Thermodesulfovibrio_WP_068860957:0.0561145823)96.2:0.0987584629,(((((Thermodesulfovibrio_islandicus_WP_281756209:0.0134963947,WP_012545951_NSP_TDV_n4_Thermodesulfovibrio_yellowstonii:0.0145720371)84.5:0.0204643581,Thermodesulfovibrio_sp_MCS7215687:0.1907067358)12.8:0.0228648082,Thermodesulfovibrio_sp_MCS7164113:0.0328704539)94.3:0.0905999153,((Thermodesulfovibrio_thiophilus_WP_028844360:0.0000020912,WP_028844360_NSP_TDV_ni_Thermodesulfovibrio_thiophilus_1of2:0.0000025617)85.3:0.0167425195,Thermodesulfovibrio_thiophilus_WP_273040584:0.0105997936)99.9:0.1568073913)77.9:0.0304061572,Thermodesulfovibrio_sp_MCS7202937:0.1999383841)73.9:0.0503438387)71:0.0304955036)77:0.0489232801,Thermodesulfovibrio_sp_MCX7987951:0.1174445413)100:0.5967615037,(((((Nitrospirae_bacterium_GWA2_46_11_OGW21681_nitrospirota:0.0000024507,Nitrospirae_bacterium_GWB2_47_37_OGW24381_nitrospirota:0.0067131051)100:0.2150134839,Nitrospirota_bacterium_MBI5213289_nitrospirota:0.1691600526)80.6:0.0447498825,WP_333654162_NSP_DSP_ni_Dissulfurispira_sp_CTOTU21519:0.1596386275)90.8:0.1394244076,Nitrospirota_bacterium_MCL4491502_nitrospirota:0.6844221340)91:0.1604178667,Thermodesulfovibrionales_bacterium_MDI6801223_nitrospirota:0.2719929281)53.4:0.1277197137)66.3:0.1118087979,(Candidatus_Sulfobium_mesophilum_SPQ00349_nitrospirota:0.2980199621,(Nitrospiraceae_bacterium_MDA8103988_nitrospirota:0.0119935219,Nitrospiraceae_bacterium_MDA8242230_nitrospirota:0.0394271207)24.6:0.1111594740)99.7:0.6165290422)97.4:0.5501408610)87.1:0.2915830024)10:0.0485280071)90.9:0.1975855059)49.5:0.0469676007,(((((((((Acidobacteriota_bacterium_MBI4903988_acidobacteriota:0.4783804583,Bryobacterales_bacterium_MBL8179320_acidobacteriota:0.7605523583)89.9:0.1999574906,Bryobacteraceae_bacterium_MCS6952589_acidobacteriota:0.5260793763)7.1:0.1526238235,Bryobacteraceae_bacterium_MCS7026551_acidobacteriota:0.3560353143)84.3:0.2720719992,Acidobacteriota_bacterium_MBS1854344_acidobacteriota:0.3833415302)100:1.0908365665,((((((((((Adlercreutzia_caecimuris_WP_282191147_terrabacteria:0.1203943385,(Adlercreutzia_equolifaciens_DSM_19450_BAN76317_terrabacteria:0.0000024051,((Adlercreutzia_equolifaciens_WP_278980863_terrabacteria:0.0000024507,Adlercreutzia_rubneri_MVN59107_terrabacteria:0.0000024507)0:0.0000021947,Adlercreutzia_equolifaciens_subsp_celatus_RDC45493_terrabacteria:0.0069099767)79.9:0.0076697807)95.7:0.1138789262)97.5:0.2728106768,(((Eggerthella_sp_CAG298_CDD57652_terrabacteria:0.0067454177,Eggerthella_sp_MBS6778422_terrabacteria:0.0000024507)0:0.0000020896,Eggerthellales_bacterium_PWL92748_terrabacteria:0.0067206987)99:0.3017151348,YP_003142843_Slackia_heliotrinireducens_DSM_20476_Bay2015_3b_DmsD:0.6069533050)23.6:0.1321274838)98.9:0.4228649931,HiYnfI_AAX88058_Haemophilus_influenzae_86-028NP:0.7816933561)40.2:0.0651913271,((EcDmsD_pdb3EFPA_Escherichia_coli_K12:0.1265981178,SeYnfI_ACN46354_Salmonella_enterica_typhi:0.0876093702)99.9:0.3477572890,YpYnfI_CAL21913_Yersinia_pestis_CO9:0.4718388651)87.7:0.1469813087)63.5:0.0681844542,(((((((Atlantibacter_hermannii_HCC11951_pseudomonadota:0.0000025288,Atlantibacter_hermannii_NBRC_105704_GAB52140_pseudomonadota:0.0000022702)84:0.0067147065,Atlantibacter_hermannii_WP_312731945_pseudomonadota:0.0067185926)0:0.0000029836,(((Atlantibacter_hermannii_WP_312465273_pseudomonadota:0.0067671567,(Atlantibacter_hermannii_WP_313448730_pseudomonadota:0.0000023498,Atlantibacter_hermannii_WP_316287733_pseudomonadota:0.0000024507)0:0.0000026535)78.5:0.0067747905,Atlantibacter_hermannii_WP_313396726_pseudomonadota:0.0067991539)79:0.0067531772,(Atlantibacter_hermannii_WP_312737864_pseudomonadota:0.0067453610,Atlantibacter_hermannii_WP_313433468_pseudomonadota:0.0000024365)0:0.0000020484)40.9:0.0067325499)82.6:0.0067357483,Atlantibacter_hermannii_WP_312298017_pseudomonadota:0.0203819130)0:0.0000024295,Atlantibacter_hermannii_WP_148052810_pseudomonadota:0.0000021290)86.8:0.0067485172,Atlantibacter_hermannii_WP_308729936_pseudomonadota:0.0000025400)38.5:0.0067396877,Atlantibacter_hermannii_WP_312802600_pseudomonadota:0.0000023623)100:1.2352277152)8.5:0.0333966088,ACO75481_Laribacter_hongkongensis_HLHK9_Bay2015_3b_DmsD:0.6002483859)93.5:0.2948619123,YpYnfI2_CAL21572_Yersinia_pestis_CO92:0.9942579386)40.3:0.1404266357,(((EcYcdY_CAD6011328_Escherichia_coli:0.0770769375,SeYcdY_AXR58439_Salmonella_enterica_Typhi:0.0954256113)97.4:0.1645917877,((YpYcdY_SUP71470_Yersinia_pestis:0.1804800053,CCF10057_Pantoea_ananatis_LMG_5342_Bay2015_3a_YcdYa:0.2327342359)96.6:0.1120066265,ABV41038_Serratia_proteamaculans_568_Bay2015_3a_YcdYa:0.1128313799)82.6:0.0563144061)86:0.2448230882,(PmYcdY_QIC09344_Pasteurella_multocida:0.1609275276,((HiYcdY_VTX49215_Haemophilus_influenzae:0.1097457401,CBW16028_Haemophilus_parainfluenzae_T3T1_Bay2015_3a_YcdYb:0.1950030091)35.6:0.1200467020,AGH38898_Bibersteinia_trehalosi_USDA-ARS-USMARC-192_Bay2015_3a_YcdYb:0.4190084620)17:0.0800683368)98.1:0.5955653761)100:1.3760936343)78.1:0.2097872126,ABV36017_Shewanella_sediminis_HAW-EB3_Bay2015_3a_DmsD:1.0887981418)69.4:0.0949949776,ABV34961_Shewanella_sediminis_HAW-EB3_Bay2015_3a_DmsD:1.4508843754)91.5:0.2813131793)71.6:0.1668958778,(((Coriobacteriaceae_bacterium_MCI5449340_terrabacteria:0.0071625626,Coriobacteriales_bacterium_MDY5808439_terrabacteria:0.0000028737)100:1.3690442277,((Deltaproteobacteria_bacterium_MDR2826100:0.1825593702,((Desulfovibrio_sp_Fe33_WP_272701379:0.0682764301,Pseudodesulfovibrio_sp_MCM_B-1480_WP_279522241:0.0283113524)28.7:0.0602587342,Desulfovibrionaceae_bacterium_MBG0789978:0.1912528149)95.2:0.3464948047)99.1:0.7515639850,(Desulfovibrio_cuneatus_WP_169727020:1.1661841092,WP_072697522_TDB_DVB_n3_Desulfovibrio_litoralis_STL6_yEs:0.9108742075)20.1:0.1790855995)93.7:0.5569990080)86.2:0.3820601564,(YP_006429907_Desulfitobacterium_dehalogenans_ATCC_51507_Bay2015_3h_DmsD:0.8457445273,ACV56360_Eggerthella_lenta_DSM_2243_Bay2015_3h_DmsD:1.2425792559)78:0.3251449030)73.2:0.1278789852)89.8:0.2040611920,((((((Anaerolineae_bacterium_MBT7601600_terrabacteria:0.0000024038,Anaerolineales_bacterium_MBL6983284_terrabacteria:0.0186807117)99.8:0.3608892966,Chloroflexi_bacterium_MBI5301773:0.3247452360)91.5:0.2713870955,Gemmatimonadota_bacterium_HAW90374_FCB:0.8817263131)70.1:0.1870755109,((Clostridia_bacterium_MBC7343795_bacillota:0.5760007456,((Moorella_thermoacetica_AOQ24110:0.0000021192,(Moorella_thermoacetica_WP_011392892:0.0000010000,Moorella_thermoacetica_WP_071554576:0.0000010000)85.6:0.0061190256)77.6:0.0061840257,Moorella_thermoacetica_WP_231115253:0.0000024241)99.9:0.4192466603)93.7:0.2757233796,(Clostridia_bacterium_TDA70258:0.5049579074,((((((Desulfitobacterium_dehalogenans_WP_014793914:0.0059460079,Desulfitobacterium_sp_PCE1_WP_019850409:0.0000023199)96.9:0.1694728178,Syntrophomonadaceae_bacterium_NLJ72008:0.1884766978)99.9:0.3759106887,Desulfosporosinus_youngiae_WP_007781119:0.3028828254)96.1:0.1654809653,(((((Desulfitobacterium_hafniense_WP_005814882:0.0058864834,Desulfitobacterium_sp_LBE_WP_144677529:0.0058458389)0:0.0000023310,Desulfitobacterium_hafniense_WP_208925173:0.0426919806)75.4:0.0169563352,Desulfitobacterium_hafniense_WP_018211843:0.0255498849)88.7:0.0246965699,WP_072772555_BCL_DSB_n4_Desulfitobacterium_chlororespirans_4of5:0.0055945612)100:0.2547046527,Desulfitobacterium_sp_NMA69020_bacillota:0.2246026541)97.4:0.1773037413)88.5:0.0846194961,(Gracilibacter_sp_BRH_c7a_KUO64433:0.3619447380,(Peptococcaceae_bacterium_HHV65288:0.4248182639,Peptococcaceae_bacterium_NLP45093:0.2938817663)74.4:0.0546135415)73.5:0.0521746813)99.2:0.3088313309,WP_028309403_BCL_DFI_n4_Desulfitibacter_alkalitolerans:0.6151922624)85.5:0.1098728763)92.9:0.2496687947)28.6:0.0760579391)83:0.1354087370,((((Bacillus_sp_in_firmicutes_MCD8511914_bacillota:0.6180232977,YP_001319190_Alkaliphilus_metalliredigens_QYMF_Bay2015_3e_DmsD:0.4252646265)21.8:0.0894218212,((Cytobacillus_eiseniae_WP_066396577_bacillota:0.0428909978,Cytobacillus_solani_WP_053477240_bacillota:0.0068768972)98.4:0.1558820760,Cytobacillus_sp_WP_313800734_terrabacteria:0.0000028538)100:0.6824855557)80.6:0.1118541490,((((Synergistaceae_bacterium_MBQ3455636_DST:0.0196388253,Synergistaceae_bacterium_MBR4197013_DST:0.0063721684)99.8:0.1052549969,Synergistaceae_bacterium_MBQ4470685_DST:0.0343723859)89.5:0.0352325185,(Synergistaceae_bacterium_MBQ6001410_DST:0.0727310097,(Synergistaceae_bacterium_MBR1437309_DST:0.0060238221,Synergistaceae_bacterium_MBR1657789_DST:0.0064443943)99.6:0.0739715315)73.8:0.0094724587)0:0.0000023176,Synergistaceae_bacterium_MBQ7561768_DST:0.1312823235)100:0.4976286389)94.6:0.2328582188,((((Coriobacteriales_bacterium_MDR1357847_terrabacteria:1.0083206001,Peptococcaceae_bacterium_NLP44057_bacillota:0.4086734975)14.4:0.0986056140,(((((((Desulfitobacterium_WP_014793756:0.0000010000,AFM00268_Desulfitobacterium_dehalogenans_ATCC_51507_Bay2015_3f_DmsD:0.0000010000)99:0.0987373029,(Desulfitobacterium_dehalogenans_HHY27620:0.0392209906,((((Desulfitobacterium_hafniense_WP_005814563:0.0000024507,Desulfitobacterium_sp_LBE_WP_144675457:0.0000020839)0:0.0000026955,Desulfitobacterium_hafniense_WP_015943983:0.0059401713)0:0.0000021431,Desulfitobacterium_hafniense_WP_026184025:0.0121968933)95.3:0.0256621551,WP_072773118_BCL_DSB_n4_Desulfitobacterium_chlororespirans_5of5:0.0162699342)23.1:0.0070609384)92.9:0.0538087180)98.2:0.1204446572,(Desulfosporosinus_orientis_WP_014185462:0.0000023718,YP_004971169_Desulfosporosinus_orientis_DSM_765_Bay2015_3f_DmsD:0.0000024506)100:0.2809580043)92.3:0.0681600054,Desulfosporosinus_fructosivorans_WP_135545036:0.1481699449)77.2:0.0370629245,(((Desulfitobacterium_dehalogenans_ATCC_51507_AFL99634:0.0000010000,WP_019849750_BCL_DSB_n4_Desulfitobacterium_dehalogenans_2of5:0.0000010000)92.4:0.0247171916,Desulfitobacterium_dehalogenans_HHY27399:0.0315524900)88.6:0.0423521111,(((Desulfitobacterium_hafniense_WP_005808087:0.0061062813,Desulfitobacterium_sp_LBE_WP_144676674:0.0000027153)88.5:0.0127997057,(Desulfitobacterium_hafniense_WP_018213816:0.0061728006,Desulfitobacterium_hafniense_WP_018306417:0.0000022020)98:0.0446491291)85.7:0.0181803741,WP_072771968_BCL_DSB_n4_Desulfitobacterium_chlororespirans_3of5:0.0066225225)97.5:0.0869386625)100:0.2594491017)19.8:0.0242758257,(((((((((Desulfitobacterium_WP_018212151:0.0059179841,Desulfitobacterium_hafniense_WP_208926554:0.0000024891)85.7:0.0059114095,Desulfitobacterium_hafniense_WP_005815712:0.0000026278)0:0.0000024030,Desulfitobacterium_hafniense_WP_015945400:0.0058931536)88.1:0.0118693258,WP_072772193_BCL_DSB_n4_Desulfitobacterium_chlororespirans_1of5:0.0240477568)88.8:0.0185229632,(Desulfitobacterium_sp_PCE1_WP_019851451:0.0000010000,WP_014795746_BCL_DSB_n4_Desulfitobacterium_dehalogenans_3of5:0.0000010000)88:0.0177626434)55.8:0.0157012641,Desulfitobacterium_dehalogenans_HHY26329:0.0400061660)98:0.1220195999,Desulfitobacterium_sp_NMA69147:0.1351081685)98.8:0.1446717514,Peptococcaceae_bacterium_NLP43530:0.1483613304)82.1:0.0620419347,Firmicutes_bacterium_MBP1759859:0.2020346719)80.5:0.0314739650)90:0.1217752195,YP_007802234_Gordonibacter_pamelaeae_7-10-1-b_Bay2015_3c_DmsD:0.8104757326)75.3:0.0905168404)88.8:0.1451410452,(ACV23725_Slackia_heliotrinireducens_DSM_20476_Bay2015_3f_TorD:0.5108789539,ACV55162_Eggerthella_lenta_DSM_2243_Bay2015_3f_TorD:0.5515510795)100:1.1934611565)59.4:0.0580305312,(ACV21791_Slackia_heliotrinireducens_DSM_20476_Bay2015_3c_DmsD:0.9160117827,EAU00845_Campylobacter_curvus_525_92_Bay2015_3f_TorD:0.9753928773)27.3:0.0707021126)91.8:0.2058236890)98.6:0.2901898304)80.2:0.0887677124,((((((Archaeoglobaceae_archaeon_HID42869:0.5462205050,(Archaeoglobales_archaeon_RLI89565:0.3110982126,Archaeoglobus_veneficus_WP_013683915:0.4075647582)94.6:0.1868039364)71:0.1117076900,(WP_013683410_EUA_AGC_n4_Archaeoglobus_veneficus:0.0000029956,AEA46738_Archaeoglobus_veneficus_SNP6_Bay2015_2b_TorDpurple:0.0000023572)99.2:0.2571017982)67.9:0.1697748028,(Archaeoglobaceae_archaeon_MCD6494286:0.0000025444,Archaeoglobus_veneficus_HDD36478:0.0067087953)100:0.4717859029)0:0.0001406179,((Archaeoglobus_profundus_HIP25847:0.0000020578,Archaeoglobus_profundus_HIP58446:0.0000023760)98.3:0.1923707667,Archaeoglobus_profundus_WP_012940072:0.3271588235)93.5:0.1676035283)98.1:0.6233064573,ADC65170_Ferroglobus_placidus_DSM_10642_Bay2015_2b_TorDpurple:1.3840956234)86.1:0.2852835050,YP_007939243_Clostridium_pasteurianum_BC1_Bay2015_3e_DmsD:0.6685982119)84.4:0.1853622927)18.1:0.0877651371)85.2:0.0837830073,(((((((Acidobacteriota_bacterium_MDR0310947_acidobacteriota:0.2355276059,Acidobacteriota_bacterium_MDR1727409_acidobacteriota:0.2871661368)83:0.0688609324,(Sporomusa_sp_KB1_WP_145090307_bacillota:0.2634806118,((Sulfurospirillum_halorespirans_DSM_13726_AOO66548_campylobacterota:0.0000024507,Sulfurospirillum_halorespirans_WP_069479071_campylobacterota:0.0000021203)77.2:0.0259821227,Sulfurospirillum_multivorans_WP_084613146_campylobacterota:0.0473961024)100:0.3506367686)7:0.0493728481)82.1:0.0969321329,((Clostridiales_bacterium_MDU2195607_bacillota:0.0000020757,(Flavonifractor_sp_DFI663_WP_256174490_bacillota:0.0142255161,Lawsonibacter_WP_243204817_bacillota:0.0000023258)43.6:0.0069240825)100:0.5328404211,((Parasutterella_excrementihominis_WP_290064632_pseudomonadota:0.3422968210,((Parasutterella_muris_WP_160335587_pseudomonadota:0.0000026588,Parasutterella_muris_WP_251452593_pseudomonadota:0.0061453883)79.6:0.0061188154,uncultured_Parasutterella_sp_WP_289184475_pseudomonadota:0.0000022592)99.9:0.5062371522)94.7:0.2372530070,((Sutterella_seckii_KAB7662992_pseudomonadota:0.0000021701,Sutterella_seckii_WP_226963103_pseudomonadota:0.0000024507)0:0.0000020809,uncultured_Sutterella_sp_WP_297609200_pseudomonadota:0.0064683982)100:0.5658356684)30.4:0.0488256748)84.2:0.1671057716)62.3:0.0649423181,(Acidobacteriota_bacterium_MDR3763880_acidobacteriota:0.5081759391,(Eggerthella_sinensis_WP_158544585_terrabacteria:0.4492362552,YP_003144448_Slackia_heliotrinireducens_DSM_20476_Bay2015_3d_DmsD:1.0848657372)85.8:0.1649346639)53.4:0.0696900321)97.7:0.2617397390,(((((((Adlercreutzia_caecimuris_WP_278798787_terrabacteria:0.1351884170,(uncultured_Adlercreutzia_sp_WP_296012132_terrabacteria:0.0077415970,uncultured_Adlercreutzia_sp_WP_304427259_terrabacteria:0.0118196604)96.3:0.0914658321)100:0.2352981796,((Coriobacteriaceae_bacterium_MDR0513620_terrabacteria:0.1454402482,((Coriobacteriales_bacterium_MDR1183526_terrabacteria:0.0386873051,Coriobacteriales_bacterium_MDR1185253_terrabacteria:0.1173618382)88.1:0.0452221930,Coriobacteriales_bacterium_MDR2587465_terrabacteria:0.0978596774)35.7:0.0499366115)100:0.3670985243,Coriobacteriales_bacterium_MDR3136129_terrabacteria:0.1331236272)63.3:0.0615410813)79.2:0.0426206837,(Eggerthellaceae_bacterium_MCI1480251_terrabacteria:0.2233284329,((Parvibacter_caecicola_WP_123185359_terrabacteria:0.2654005753,Slackia_heliotrinireducens_WP_012798813_terrabacteria:0.2928970914)54.5:0.0642758104,Xiamenia_xianingshaonis_WP_261429135_terrabacteria:0.2899080171)96.6:0.1258178114)20.2:0.0663190209)36:0.0360054989,(Coriobacteriaceae_bacterium_MCI5450127_terrabacteria:0.2057508519,Coriobacteriales_bacterium_MBR2836579_terrabacteria:0.2416664467)87.8:0.1088550434)83.1:0.0782077676,Eggerthellaceae_bacterium_MCI8367818_terrabacteria:0.4129077926)95.2:0.1833591793,(Eggerthella_timonensis_WP_101721924_terrabacteria:0.4819913668,Raoultibacter_massiliensis_WP_180963554_terrabacteria:0.4215633447)91.1:0.1900923073)93.3:0.1863679946,(Coriobacteriia_bacterium_MCL2528907_terrabacteria:0.0000026166,Coriobacteriia_bacterium_MCL2750551_terrabacteria:0.0062949163)100:0.9430308964)42.7:0.0533294672)90.3:0.1717521047,(((((Candidatus_Electrothrix_communis_WLE95675:0.0000022734,(Desulfobulbus_sp_US1_MCW5209607:0.0000026011,(Desulfobulbus_sp_US2_MCW5207719:0.0000024507,Desulfobulbus_sp_US4_MCW5202379:0.0000021887)0:0.0000028437)92.6:0.0213985910)99.4:0.0952403669,((Candidatus_Electrothrix_sp_AR1_MCI5139834:0.0897962987,Candidatus_Electrothrix_sp_GM3_4_MCI5166425:0.1490711046)68.8:0.0101972596,(Candidatus_Electrothrix_sp_AX5_MCI5162896:0.0290502640,RWX46447_TDB_DBB_n_Ca_Electrothrix_aarhusiensis_MCF:0.0396840982)94.8:0.0448095832)78.3:0.0319629353)42.5:0.0220267077,(Candidatus_Electrothrix_sp_LOE2_MCI5218857:0.0787466663,Candidatus_Electrothrix_sp_Rat3_MDU9049993:0.0634261325)84.7:0.0316866022)98.5:0.2348485524,TAA74988_TDB_DBB_n_Ca_Electronema_sp_GS:0.3383765871)89.2:0.1673262924,WP_073378153_TDB_DCP_s_Desulfofustis_glycolicus_PerGlyS_Yes_1of4:0.3590855492)100:0.7545858974)95.3:0.2427651021,(ADD69379_Denitrovibrio_acetiphilus_DSM_12809_Bay2015_3d_DmsD:0.9893887976,(AET68154_Desulfosporosinus_orientis_DSM_765_Bay2015_3h_DmsDbisC:0.4060870878,AFM00248_Desulfitobacterium_dehalogenans_ATCC_51507_Bay2015_3h_DmsDbisC:0.5852815027)99.9:1.0372538767)67.3:0.1525369324)84.9:0.1005311385)0:0.0170743574,Thermotogota_bacterium_RKX43258_DST:2.5042393763)80.6:0.1669967205)87.3:0.0604289385,((((((Bacillota_bacterium_MCL5935455_bacillota:0.0697389946,Clostridia_bacterium_MDA8211312_bacillota:0.0000020606)100:0.5887308498,(((Desulfobacterales_bacterium_MBC8417030_desulfobacteria:0.1852946265,(((Desulfobacterales_bacterium_MDX2433228_desulfobacteria:0.3429629866,(Nitrospirota_bacterium_HDH04654_nitrospirota:0.0439664929,Nitrospirota_bacterium_HDH11636_nitrospirota:0.0000020164)99.9:0.1703981374)8:0.0448369320,(Nitrospirota_bacterium_MBI4654646_nitrospirota:0.2115615705,Rhodospirillales_bacterium_MDP6787367_pseudomonadota:0.7199351321)4.1:0.0219236990)82.5:0.0502213166,((Gammaproteobacteria_bacterium_MCK5668104_pseudomonadota:0.5458610821,Nitrospirota_bacterium_MBI5196761_nitrospirota:0.2063902604)90.5:0.1026480149,(Nitrospirota_bacterium_HDH04652_nitrospirota:0.4987729121,Thermodesulfovibrionia_bacterium_MCK5512412_nitrospirota:0.1679120823)80:0.0488383343)64.3:0.0357564615)95.5:0.1102733560)38:0.0318954278,Desulfobacterales_bacterium_MDF1592046_desulfobacteria:0.3498448173)64.3:0.0507290289,Desulfobacterales_bacterium_UCD32611_desulfobacteria:0.2159102435)97.9:0.2483527141)91.4:0.2226399062,(((Deltaproteobacteria_bacterium_MBI5453805_myxococcota:0.3612649517,Deltaproteobacteria_bacterium_MDO8445983_myxococcota:0.2811048847)83.1:0.2041699335,Deltaproteobacteria_bacterium_MDH3975557_myxococcota:0.2361987781)100:0.6768533142,(Jhaorihella_thermophila_WP_104009419_pseudomonadota:1.1157239830,Sedimenticola_hydrogenitrophicus_WP_260294643_pseudomonadota:0.7564729376)0:0.1208217677)88.8:0.3412923008)77.2:0.1241267042,(AFL98937_Desulfitobacterium_dehalogenans_ATCC_51507_Bay2015_2b_TorDttr:0.9041729186,AFM02349_Desulfitobacterium_dehalogenans_ATCC_51507_Bay2015_2b_TorDttr:0.4395957843)99.8:0.9869289185)65.8:0.1137849217,((((((((Candidatus_Acididesulfobacter_guangdongensis_RZD15742:0.7437516500,(Nitrospiraceae_bacterium_MDA8171941_nitrospirota:0.0140770518,Nitrospiraceae_bacterium_MDA8326282_nitrospirota:0.0000024708)99.2:0.5702588904)88:0.2014167831,(Thermodesulfobium_acidiphilum_WP_108308461:0.6612178253,WP_143340259_CMP_DRL_s_Desulfurella_amilsii_TR1_Yes_2of2:0.4003330966)73.5:0.1048214364)87.6:0.2657925010,Deltaproteobacteria_bacterium_MCL4497809:0.9580966625)93.6:0.6597905866,Cj_QUP62595_Campylobacter_jejuni:1.6727253043)39.4:0.1841676271,(St_WP_010979905_Sulfurisphaera_tokodaii:0.2300117249,Ss2_WP_009991947_Saccharolobus_solfataricus:0.4932053588)100:1.5083502626)31.9:0.1802499936,Natranaerobius_trueperi_OWZ83679_bacillota:0.9359616891)64.9:0.1299066138,(ADN51533_Vulcanisaeta_distributa_DSM_14429_Bay2015_3k_TorDbisC:0.4682675167,CCC80726_Thermoproteus_tenax_Kra_1_Bay2015_3k_TorDbisC:0.2695549429)100:1.5051422719)51.8:0.0965473405,((SmTorD_sp_O87949_TORD_SHEMA_Shewanella_massilia:0.6531582068,((VcTorD_AWB74248_Vibrio_cholerae:0.3894820177,AGV15928_Vibrio_alginolyticus_NBRC_15630_Bay2015_2b_TorDtorAC:0.2406253301)97.6:0.3070567984,((EcTorD_CAD6017305_Escherichia_coli:0.1847964393,(SeTorD1_XAJ39650_Salmonella_enterica:0.0000024507,StTorD_spQ8ZKZ8_Salmonella_typhimurium_LT2:0.0071663504)98.4:0.2955380541)95.6:0.4187120801,PmTorD_AAK03878_Pasteurella_multocida_Pm70:1.1192079868)89.2:0.2569996616)87.1:0.2695039149)74.7:0.2270515821,((RsDorB_ABA80663_Cereibacter_sphaeroides_241:0.0292536715,RsDmsB_BAA11582_Cereibacter_sphaeroides:0.0000028647)100:1.7958101099,AEV38440_Pseudovibrio_sp_FO-BEG1_Bay2015_2b_TorDtorAC:0.7801795544)72.4:0.1371644428)98.1:0.3884840400)89.1:0.1707619702)62.7:0.0312087000,WP_169368367_NSP_TDV_ni_Thermodesulfovibrio_thiophilus_2of2:1.2548668664)82.7:0.0647091178)90.2:0.0837482273,(((((Acidobacteriota_bacterium_MBI3403397_acidobacteriota:1.2099667200,Candidatus_Polarisedimenticola_svalbardensis_MBD3868202_acidobacteriota:1.1692552249)88.3:0.4460868021,(Nitrospirota_bacterium_NHZ73833_nitrospirota:0.6823470181,MDP3063291_Chloroflexota_bacterium_Terrabacteria:1.6167208610)21.4:0.0470923223)78.6:0.0749455970,(((((((BO23DRAFT_03015_TDB_DVB_j2_Desulfobaculum_senezii_DSM8436_yES:0.0000021161,Oleidesulfovibrio_alaskensis_WP_051363898:0.0000010000)99.9:0.5591533781,(Desulfovibrio_mangrovi_WP_265827776:0.1985381960,(Desulfovibrio_subterraneus_WP_174405334:0.0000010000,Desulfovibrio_subterraneus_WP_269891275:0.0000010000)97.2:0.2569297011)100:0.6332658165)78.9:0.1884580518,(WP_018124359_TDB_DVB_n_Pseudodesulfovibrio_oxyclinae_P1B_yES_1of2:0.3330531215,WP_054650109_TDB_DVB_n_Pseudodesulfovibrio_brasiliensis_LVform1_yeS_1of2:0.3734541085)99:0.4422710633)8.2:0.0527595925,((((((((Desulfovibrio_sp_Fe33_WP_272699068:0.1485968237,Pseudodesulfovibrio_sp_MCM_B-1480_WP_279522050:0.0725655658)81.4:0.0508227542,((Desulfovibrio_sp_Huiquan2017_WP_207262745:0.3133033252,Pseudodesulfovibrio_hydrargyri_WP_084641396:0.1288298591)77.9:0.0602632844,Pseudodesulfovibrio_mercurii_WP_014323231:0.0954354636)94.4:0.0981898537)95.8:0.1302235743,unclassified_Pseudodesulfovibrio_WP_128329103:0.2522599049)4.5:0.0722744034,Pseudodesulfovibrio_sp_JC047_WP_163812067:0.4358629237)30.1:0.0611291538,(Desulfovibrionaceae_bacterium_MBG0791030:0.1404726911,Pseudodesulfovibrio_portus_WP_264981445:0.1756571011)96.5:0.1223520349)62.3:0.0622035347,Pseudodesulfovibrio_sp_MBI9079275:0.3310696581)87.6:0.0935162613,(Pseudodesulfovibrio_sp_SB368_WP_285906980:0.2935599746,Pseudomonadota_bacterium_MBU4190775_pseudomonadota:0.1745676289)99:0.2833541911)98.4:0.2459735690,WP_027176091_TDB_DVB_n_Aminidesulfovibrio_aminophilus_ALA-3_yES:0.7715357326)81:0.0706607025)85.1:0.1217440929,(Desulfovibrio_sp_JC022_WP_163294763:0.0360612338,Maridesulfovibrio_salexigens_WP_012765970:0.2159633139)100:0.4964041645)68.1:0.0524127237,(((((Deltaproteobacteria_bacterium_MBW2436550:0.1827684962,(Desulfobacterales_bacterium_MCK4985763:0.0274008165,Desulfobacterales_bacterium_MCK5205073:0.0000022715)99.9:0.2198805184)89.2:0.1083911755,((Deltaproteobacteria_bacterium_MBW2450660:0.3682937532,(Desulfobacula_sp_MBT6341559:0.5519760410,Olavius_sp_associated_proteobacterium_Delta_1_CAB1055451:0.3398113652)92:0.1247012433)76.7:0.0700460627,Deltaproteobacteria_bacterium_UCE83411:0.3877530690)60.8:0.0408685393)51:0.2092670332,Pseudomonadota_bacterium_MCG8339574_pseudomonadota:1.2422086067)90.2:0.2911088058,((((Deltaproteobacteria_bacterium_MCB2193075:0.1244245533,(Pseudomonadota_bacterium_MBU1156308_pseudomonadota:0.0168325732,Pseudomonadota_bacterium_MBU4563457_pseudomonadota:0.0127947244)88:0.0431462951)79.6:0.0370227284,Pseudomonadota_bacterium_MBU1276341_pseudomonadota:0.0982326582)97.8:0.2341438536,Desulfarculaceae_bacterium_MCF8033378:0.3035203555)99.6:0.5106349024,((((Desulfonatronospira_sp_MSAO_Bac3_WP_287042537:0.0060679295,Desulfonatronospira_sp_WP_291319538:0.1661458081)70.6:0.0067851293,WP_008871186_TDB_DNV_n_Desulfonatrospira_thiodismutans_ASO3-1_yES:0.0000022086)91.5:0.1457166747,Desulfonatronospira_sp_WP_291322202:0.2591446111)99.7:0.4812593830,(Desulfonatronovibrio_hydrogenovorans_WP_084301741:0.2937252804,(Desulfonatronovibrio_sp_MSAO_Bac4_RQD67061:0.3634117325,WP_052507063_TDB_DNV_n_Desulfonatrovibrio_magnus_AHT22-yES_1of2:0.3651528387)93.1:0.2417050832)18.2:0.1130237002)99.9:0.6888062788)44:0.0738205489)77.2:0.0895844446,((((Desulfonatronum_sp_SC1_WP_107735325:0.0723147706,Desulfonatronum_thiodismutans_WP_084184760:0.0446635203)87.4:0.0296490535,(Desulfovibrionales_bacterium_TVQ98506:0.0467190643,WP_052812672_TDB_DNT_n_Desulfonatronum_thioautotrophicum_ASO4-1_yES_3of3:0.0599751505)100:0.3880139778)27.6:0.0120512794,(Desulfonatronum_zhilinae_SMP40787:0.0533012187,WP_028573170_TDB_DNT_n_Desulfonatronum_lacustre_Z-7951_yeS_2of2:0.0147329785)92.8:0.0436078629)69.3:0.1202229187,WP_092119098_TDB_DNT_n_Desulfonatronum_thiosulfatophilum_ASO4-2_yES_2of2:0.5279482150)100:0.9713844558)82.4:0.1363744599)100:1.0372667691,(Nitrospirae_bacterium_CG08_land_8_20_14_0_20_52_24_PIS37116_nitrospirota:0.0061950356,Nitrospirae_bacterium_CG_4_9_14_3_um_filter_53_35_PJA75103_nitrospirota:0.0069173917)100:1.2645467943)79.4:0.1215958096)78.6:0.0632384457,(((Actinomycetota_bacterium_MCL5736356_terrabacteria:0.7280553545,(Chloroflexota_bacterium_MCA2000325_terrabacteria:0.2589272239,Chloroflexota_bacterium_NWF63965_terrabacteria:0.2635862540)97.8:0.3943064009)99.1:0.5244481204,(Chloroflexota_bacterium_MBI4331947_terrabacteria:0.3538532357,candidate_division_Zixibacteria_bacterium_RBG_16_53_22_OGC94411_FCB:0.6627856338)99.2:0.6420171188)50.3:0.0999578476,Ardenticatenaceae_bacterium_MCZ7573579_terrabacteria:1.1682401288)25.5:0.0567949711)0:0.0561008504,((Desulfatitalea_sp_MBT8341330_desulfobacteria:1.0224761215,(AFM00389_Desulfitobacterium_dehalogenans_ATCC_51507_Bay2015_3l_TorDbisC:1.2718721752,ACV21848_Slackia_heliotrinireducens_DSM_20476_Bay2015_3l_TorDbisC:1.4331611484)64.8:0.1704294579)73.3:0.1890285585,Gemmatimonadales_bacterium_NIN12705_FCB:1.1031687268)91.6:0.2662102400)91.8:0.1535332735)85.8:0.0745740524,(Desulfitobacterium_sp_NMA69927:0.2517474748,WP_014793769_BCL_DSB_n4_Desulfitobacterium_dehalogenans_1of5:0.2509831895)100:0.6434354380)76.4:0.0256065183,(((((Acidobacteriota_bacterium_MBI1746302_acidobacteriota:0.4420637149,Nitrospira_sp_MA-1_MDT3777977_nitrospirota:0.7136478142)92.6:0.3544222473,((Candidatus_Hydrogenedentes_bacterium_MCC6793663_FCB:0.1952711459,Candidatus_Hydrogenedentes_bacterium_NUM53804_FCB:0.1433710152)100:0.9716663069,ADB60536_Haloterrigena_turkmenica_DSM_5511_Bay2015_3f_TorD:0.9957208329)53.5:0.0919637273)93.6:0.4328248727,(TsSerD_CAB53374_Thauera_selenatis:1.4091921671,(HmNarJ_CAD22073_Haloarcula_marismortui:0.2937996652,ACV48575_Halomicrobium_mukohataei_DSM_12286_Bay2015_3f_TorD:0.0360483913)99.7:1.1059534286)80:0.3552939272)89.9:0.3034296341,((((((((Betaproteobacteria_bacterium_CG2_30_59_46_OIP17340:0.0000028422,Hydrogenophilales_bacterium_CG18_big_fil_WC_8_21_14_2_50_58_12_PIQ11017:0.0000025324)99.8:0.1939136669,((Sulfuricella_sp_MBZ0096277:0.1302250366,Sulfuricella_sp_MBZ0096434:0.0569751065)86.9:0.0343187766,(Sulfuricella_sp_MDD5404246:0.1312649565,WP_173064922_PMD_SFC_n3_Sulfurimicrobium_lacus_skT11_3of3:0.0772794098)99:0.1261050927)80.3:0.0272668797)81.4:0.0306303147,(Sulfuricella_denitrificans_WP_009207741:0.0000010000,Sulfuricella_denitrificans_skB26_BAN36912:0.0000026913)99.1:0.1012794918)31.4:0.0297665449,Gammaproteobacteria_bacterium_RIFOXYD12_FULL_61_37_OGT88199:0.3203114821)99.7:1.3771787181,ADU67156_Desulfurispirillum_indicum_S5_Bay2015_1e_NarJ:1.7072256617)59.9:0.4104836554,(DdhD_OLS52707_Rhodovulum_sulfidophilum:1.0287059815,((((((((((EcNarJ_sp_P0AF27_Escherichia_coli_O157_H7:0.0636222812,StNarJ_NP_460718_Salmonella_enterica_LT2:0.0523370260)99.9:0.2846332333,((StNarW_NP_460538_Salmonella_enterica_Typhimurium_LT2:0.1015113488,(EcNarW_NP_310096_Escherichia_coli_O157_H7_Sakai:0.0071961565,AAC74548_Escherichia_coli_K-12_MG1655_Bay2015_1a_NarW:0.0000024749)98.2:0.1102344677)89.5:0.1020936092,AGT24104_Klebsiella_pneumoniae_JM45_Bay2015_1a_NarW:0.0752048873)99.1:0.2136108454)92.9:0.1428269715,PaNarJ2ETD56370_Pseudomonas_aeruginosa_VRFPA07:0.4682035390)75.9:0.0759988159,PfNarJ_AAG34375_Pseudomonas_fluorescens:0.3651177953)60.4:0.1142437694,AFT71329_Alloalcanivorax_dieselolei_B5_Bay2015_1a_NarJ:0.4642552791)95.7:0.3210888327,(RsNarJ_USS52280_Ralstonia_solanacearum:0.3491298604,CCH08868_Achromobacter_xylosoxidans_NH44784-1996_Bay2015_1a_NarJ:0.1345562844)94:0.2576245107)92.5:0.3829676769,((((ScNarJ_WMT36911_Streptomyces_coelicolor:0.6543362273,ScNarJ3_WMT35442_Streptomyces_coelicolor:0.5170030014)91.2:0.2664657223,MtNarJ_ALB18327_Mycobacterium_tuberculosis:0.5169505446)82.3:0.2129928618,AEF40543_Hoyosella_subflava_DQS3-9A1_Bay2015_1b_NarJ:0.4092928922)89.8:0.2586023839,ScNarJ2_WMT31046_Streptomyces_coelicolor:0.5898216715)98.3:0.6179708993)85.6:0.2525327317,((((BsNarJSPU09008_Bacillus_spizizenii:0.4895116917,BaNarJ_BAR77142_Bacillus_anthracis:0.5741820438)85.7:0.2471931499,YP_001125823_Geobacillus_thermodenitrificans_NG80-2_Bay2015_1b_NarJ:0.5451385663)50.3:0.2535800537,((ScsNarJ_AAC82544_Staphylococcus_carnosus:0.1345449748,SaNarJ_QOE84506_Staphylococcus_aureus:0.2500847207)64.8:0.2114207142,CCI70431_Paenibacillus_polymyxa_M1_Bay2015_1c_NarJ:0.4543137874)100:1.2448377484)4.9:0.2765663891,(ACN13187_Desulforapulum_autotrophicum_HRM2_Bay2015_1d_NarJ:1.2760417068,AFM23684_Desulfomonile_tiedjei_DSM_6799_Bay2015_1d_NarJ:0.8867036494)83.8:0.2643913765)89.5:0.4703316076)89.6:0.5624167378,ADD68831_Denitrovibrio_acetiphilus_DSM_12809_Bay2015_1c_NarJ:1.7087323443)82.7:0.3193272688,ACD93936_Trichlorobacter_lovleyi_SZ_Bay2015_1e_NarJ:1.6398643391)76.7:0.3045315605)91.6:0.2984288991)85.2:0.1712692744,((((Desulfobulbaceae_bacterium_TBV82212:0.4201041293,(Desulfurivibrio_alkaliphilus_WP_275803502:0.0338929628,(WP_013162658_TDB_DBB_s_Desulfurivibrio_alkaliphilus_AHT_2_Yes_2of2:0.0000010000,ADH85127_Desulfurivibrio_alkaliphilus_AHT_2_Bay2015_2a:0.0000010000)96.7:0.1114501941)92.1:0.2040384291)82.1:0.2145259345,(((Desulfurispira_natronophila_MBB5020814_chrysiogenota:0.0078724256,Desulfurispira_natronophila_WP_281381046_chrysiogenota:0.0000028281)100:0.8655577818,((Desulfurispirillum_indicum_S5_ADU67321_chrysiogenota:0.0000024507,ADU67321_Desulfurispirillum_indicum_S5_Bay2015_2a:0.0000024507)0:0.0000026355,Desulfurispirillum_indicum_WP_041726173_chrysiogenota:0.0080600154)99.2:0.4917295370)83.6:0.1378012859,(Desulfuromonadales_bacterium_MBW6508163:0.3910770313,(Pelobacter_sp_M08fum_MBD1400048:0.0000029647,Pelovirga_terrestris_WP_224746844:0.0080608908)100:0.5043205209)78.6:0.1020741696)81.1:0.2140066850)99.7:1.2567125374,((Meiothermus_cerbereus_WP_027876851_DST:0.4596066616,(Thermus_arciformis_WP_093005742_DST:0.1471254188,(Thermus_caldilimi_WP_135255513_DST:0.0597092507,(Thermus_caliditerrae_WP_234553425_DST:0.0082007146,(Thermus_tengchongensis_WP_038043032_terrabacteria:0.0000024507,Thermus_tengchongensis_WP_267964614_DST:0.0081966521)78.5:0.0082319642)75.1:0.0089782251)95.2:0.1454594289)94.6:0.2413639444)82.1:0.3033636097,Oceanithermus_sp_WP_293179725_DST:0.3395785962)96.2:0.5846506124)87.5:0.4228372102,PaNarJ1_RFA98083_Pyrobaculum_aerophilum:1.7835084401)55.3:0.1096683977)92.9:0.2595042430,((((((((Carboxydothermus_hydrogenoformans_WP_011345437:0.0285050216,WP_028052255_BCL_TAB_n4_Carboxydothermus_ferrireducens:0.0065233976)94.9:0.0348294343,Carboxydothermus_islandicus_WP_075864385:0.0300503568)92.3:0.0911343967,Carboxydothermus_pertinax_WP_075858674:0.0254818625)97.9:0.4147964112,Halonatronomonas_betaini_WP_270454288:0.9773782175)97.5:0.3995245376,(Firmicutes_bacterium_MCL4426042:0.5370516813,(Negativicutes_bacterium_MCX7779679:0.4925822772,Sporomusaceae_bacterium_MBC8016430:0.4534646261)29.8:0.1195645704)89.6:0.2463933753)91.2:0.2055520042,((((Clostridia_bacterium_MDK2822918:0.4237409852,AFL99836_Desulfitobacterium_dehalogenans_ATCC_51507_Bay2015_3i_TorDbisC:0.7973754511)85.6:0.1373952519,((Desulfitibacter_sp_BRH_c19_KUO50003:0.4958358909,((Fuchsiella_alkaliacetigena_WP_248664015:0.1569320892,Natroniella_sulfidigena_WP_248618506:0.1542849313)52.6:0.0982536913,Ga0373196_02_58849_59487_BCL_PCC_J3_Desulfitispora_alkaliphila:0.6868797817)87.8:0.1587558360)96.1:0.2200288747,Desulfuribacillus_alkaliarsenatis_WP_069643331:0.5406595938)70.7:0.1106163120)84.3:0.1327441220,Tepidibacillus_WP_068724782:0.3415892794)99.3:0.5461058098,Deltaproteobacteria_bacterium_MBM4339079:0.9093114696)59.1:0.0883857752)90.8:0.3783207485,(Clostridia_bacterium_MDA8213196:1.1584585380,ACV56865_Eggerthella_lenta_DSM_2243_Bay2015_3i_TorDbisC:1.2648978061)52.8:0.3679821670)91:0.3469778229,(((((((Deferribacter_autotrophicus_WP_149266434:0.2252907687,BAI80796_Deferribacter_desulfuricans_SSM1_Bay2015_2b_TorDfdh:0.2757790301)99.6:0.5295610848,Deltaproteobacteria_bacterium_RLB70953:0.7387419025)29.5:0.0892936259,(((((((Deltaproteobacteria_bacterium_MBW2682814:0.0702431864,Desulfobulbaceae_bacterium_C00003063_OEU78476:0.0545548058)99.9:0.2469001970,((Desulfobulbaceae_bacterium_MCP3891349:0.1392326216,Desulfopila_sp_IMCC35006_WP_136812053:0.2670973229)86.8:0.0701278493,Desulforhopalus_sp_IMCC35007_WP_136875486:0.2346073207)35.6:0.0825436875)98:0.1485260268,(Desulfobulbaceae_bacterium_THB75799:0.3586355854,((Desulfopila_aestuarii_WP_073613713:0.2057470960,Desulfosediminicola_flagellatus_WP_136809712:0.2237982129)25.7:0.0447105091,Desulfopila_sp_IMCC35008_WP_163340309:0.2027057077)93.6:0.1071747714)91.2:0.0838496002)73:0.0396015854,(Desulfopila_inferna_WP_205234598:0.5095663056,WP_011189012_TDB_DCP_n_Desulfotalea_psychrophila_LSv54:0.5535074267)78.7:0.1308128662)21.6:0.0132872179,Desulfoprunum_sp_MDP3480655:0.4094121760)82.4:0.1369626421,(Desulfobulbaceae_bacterium_MCB2184401:0.3610060972,Desulfolithobacter_dissulfuricans_WP_267928286:0.3997076227)43.4:0.0552100891)91.2:0.1400050661,Desulfobulbus_propionicus_PIE56896:0.6487164563)94.3:0.2869389906)86.7:0.1191156994,(((Thermodesulfatator_indicus_WP_013908417:0.1119622503,WP_068541271_TDB_TDT_n_Thermodesulfatator_autotrophicus_S606_NO:0.1210918537)98.7:0.2387012648,WP_022853633_TDB_TDT_n_Thermodesulfatator_atlanticus_AT1325_Yes_2of2:0.2360301488)99.4:0.2870628501,Thermosulfurimonas_dismutans_WP_068671512:0.3331747774)91.6:0.1440538441)80.9:0.0905577707,Thermodesulfobacteria_bacterium_NPA94686:0.9856570477)85.3:0.1831804441,Thermodesulfobacteria_bacterium_NPB09940:0.5150746323)99.9:0.9922488563,(Rsc_CUV12137_Ralstonia_solanacearum:0.5160730375,CBS90684_Azospirillum_lipoferum_4B_Bay2015_2b_TorDfdh:0.9844001980)97:0.5886636567)90.3:0.3013247017)62.7:0.2579437870)10.6:0.0304666422)85.5:0.1352566073,Raoultibacter_phocaeensis_WP_180326729:1.2222185143)0:0.0000023856)79:0.0443928087,((((((((((Actinomycetota_bacterium_MBF8258593_terrabacteria:0.0000024507,Actinomycetota_bacterium_MBM2827898_terrabacteria:0.0000020454)99.4:0.2857501999,Thermodesulfovibrionales_bacterium_MCK4911819_nitrospirota:0.3597822272)98.7:0.2318771524,((((((((Deltaproteobacteria_bacterium_MBT8333769:0.2734530179,Deltaproteobacteria_bacterium_MBT8362159:0.1488605641)98:0.1537559408,((Desulfobacterales_bacterium_GWB2_56_26_OGR17552:0.2702335930,Proteobacteria_bacterium_MBU1567573:0.1642219973)94.9:0.1275313238,(((Desulfobulbaceae_bacterium_MCP4339896:0.0712091946,Desulforhopalus_sp_NOR26708:0.1239507930)97.7:0.1483165618,((Desulforhopalus_sp_IMCC35007_TKB10428:0.0000010000,Desulforhopalus_sp_IMCC35007_WP_169309131:0.0000010000)97.7:0.0872334842,Desulfovibrio_sp_S3730MH75_OEU64904:0.0567771935)99.9:0.2161082270)40.6:0.0376573751,Desulfopila_sp_IMCC35008_WP_163337450:0.2770855965)99.3:0.1989080639)85.4:0.0816072459)82:0.0465756260,((Desulfopila_aestuarii_WP_073615859:0.3507122187,Desulfosediminicola_ganghwensis_WP_136799633:0.4361362129)93.9:0.1611696405,((Desulforhopalus_singaporensis_SDP50893:0.0000010000,WP_176761254_TDB_DCP_n_Desulforhopalus_singaporensis_DSM12130_yEs_2of2:0.0000010000)100:0.4112294097,Desulfosediminicola_flagellatus_WP_167505751:0.3393762638)65:0.0467524358)95.5:0.1205609736)78.2:0.0456448149,WP_073373270_TDB_DCP_s_Desulfofustis_glycolicus_PerGlyS_Yes_3of4:0.2928837125)92.7:0.1245417375,Pseudomonadota_bacterium_MBU0480727_pseudomonadota:0.4222772374)66.5:0.0622163744,((((Pseudomonadota_bacterium_MBU3936928_pseudomonadota:0.0000024507,Pseudomonadota_bacterium_MBU4117540_pseudomonadota:0.0000024507)0:0.0000024872,Pseudomonadota_bacterium_MBU4034342_pseudomonadota:0.0061341561)98.9:0.1083808543,(Pseudomonadota_bacterium_MBU4177444_pseudomonadota:0.0061477431,Pseudomonadota_bacterium_MBU4230016_pseudomonadota:0.0000025663)98.4:0.1144094471)76.4:0.0453352256,WP_307632179_TDB_TVB_Thiovibrio_frasassiensis_RS19-109_YeS_2of2:0.2855865896)100:0.6433489583)87.5:0.0885167706,candidate_division_Zixibacteria_bacterium_MDH3892714_FCB:0.4648983929)69.5:0.0756733767,SAR324_cluster_bacterium_MBF0280038_sar324:0.6850285469)77.7:0.0551026185)94.3:0.1023121552,((((((((((Chrysiogenes_arsenatis_WP_051321413_chrysiogenota:0.5820614120,(Desulfurispira_natronophila_MBB5022649_chrysiogenota:0.0000021468,Desulfurispira_natronophila_WP_246347353_chrysiogenota:0.0000020287)100:0.3642118331)6:0.0728512807,((Desulfurispirillum_indicum_S5_ADU65136_chrysiogenota:0.0000024683,Desulfurispirillum_indicum_WP_226508486_chrysiogenota:0.0000010000)0:0.0000024020,(Desulfurispirillum_indicum_WP_198007107_chrysiogenota:0.0000010000,ADU65136_Desulfurispirillum_indicum_S5_Bay2015_3g_TorDbisC:0.0000010000)0:0.0000010000)99.6:0.2433378303)100:0.3581611538,Nitrospirota_bacterium_MDP2279677:0.1710980027)87.8:0.0819652643,Nitrospirae_bacterium_MCL4457589:0.2713649555)43.8:0.0285589374,Nitrospirae_bacterium_MBI3592150:0.2668423261)92.6:0.0892633128,(Thermodesulfovibrionales_bacterium_MDI6727662:0.0916048254,WP_203473637_NSP_DSP_n_Dissulfurispira_thermophila_T55J_YeS:0.0769880900)99.8:0.1568846085)63.9:0.0194944447,((Nitrospiraceae_bacterium_MDA8213762_nitrospirota:0.0046059217,((Nitrospirae_bacterium_MCL4536443:0.0000010000,Nitrospirota_bacterium_MCL4536443_nitrospirota:0.0000010000)0:0.0000010000,(Nitrospirae_bacterium_MCL5063089:0.0000010000,Nitrospirota_bacterium_MCL5063089_nitrospirota:0.0000010000)0:0.0000025294)78.6:0.0075734631)99.3:0.1034215975,((SAR324_cluster_bacterium_MBC8258767_sar324:0.4224959680,MBI5846919_Nitrospirota_bacterium_Nitrospirota:0.5397947712)10.5:0.0593537975,Syntrophales_bacterium_MDO8721088:0.1117380464)60.5:0.0570767436)89.2:0.0452413085)89.1:0.0641322753,Spirochaetota_bacterium_MCK5093330_spirochaetes:0.3908476090)86.5:0.0532638837,candidate_division_Zixibacteria_bacterium_NIN01714_FCB:0.1878645667)81:0.0370494149,Deltaproteobacteria_bacterium_MBM4340393_myxococcota:0.3298173452)80.3:0.0507828060)0.2:0.0339516514,Deltaproteobacteria_bacterium_MBW2216466_myxococcota:0.3773932165)76.7:0.0498986495,Gemmatimonadota_bacterium_RMH70681_FCB:0.5727739256)47.6:0.0727002473,Spirochaetota_bacterium_RKX80265_spirochaetes:0.8166789997)80.8:0.0859670259,((Bacteroidales_bacterium_MCA1759972_FCB:0.5895537442,Bacteroides_sp_HEC42599_FCB:0.5455958176)97.2:0.3102798557,((Blastocatellia_bacterium_MCS6817060_acidobacteriota:0.1769466415,Blastocatellia_bacterium_MCS6818172_acidobacteriota:0.1453976761)97.6:0.1880260214,((Nitrospiraceae_bacterium_RJQ19720_nitrospirota:0.2047557989,Nitrospiraceae_bacterium_RJQ51539_nitrospirota:0.1334443206)84.4:0.0864905963,((Nitrospirae_bacterium_MBI5049631:0.0000029552,(Nitrospirota_bacterium_MBI5049631_nitrospirota:0.0000010000,MBI5049631_Nitrospirota_bacterium_Nitrospirota:0.0000024606)0:0.0000022332)97.6:0.0815568485,(Nitrospirota_bacterium_MBI4653495_nitrospirota:0.0698231923,Thermodesulfovibrionia_bacterium_MDP3297573_nitrospirota:0.0446255638)83.6:0.0361572811)91:0.1044155822)99.3:0.2288816538)97.7:0.2170566322)78:0.0909883863)95.7:0.1784774107,((((((((((Actinophytocola_xinjiangensis_RLJ69255_terrabacteria:0.0000010000,Salisediminibacterium_halotolerans_WP_121440588_bacillota:0.0000025135)99:0.3552748762,(Salisediminibacterium_beveridgei_WP_069365466_bacillota:0.1450657899,(Salisediminibacterium_selenitireducens_WP_013173526_bacillota:0.0000029959,YP_003700670_Bacillus_selenitireducens_MLS10_Bay2015_3g_TorDbisC:0.0000010000)81:0.0561252536)99.9:0.4281559758)96.2:0.2692486047,Bacillus_sp_B15-48_WP_203553279_bacillota:0.5597222747)92.1:0.2254043112,WP_019156625_Robertmurraya_massiliosenegalensis_Terrabacteria:0.9144100955)86.2:0.1366977376,(Tepidibacillus_decaturensis_WP_068725400_bacillota:0.0072687590,Tepidibacillus_sp_HK-1_WP_069799387_bacillota:0.0095887776)99.9:0.5435201106)80.1:0.1171632620,(Desulfitibacter_sp_BRH_c19_KUO49380:0.0436732248,Peptococcaceae_bacterium_BICA1-8_KJS88223:0.1033733313)100:0.3820104633)24.3:0.0525152309,(Desulfurivibrio_alkaliphilus_HET97915:0.5687087489,(Desulfurivibrio_alkaliphilus_WP_275803135:0.1104138649,WP_013162448_TDB_DBB_s_Desulfurivibrio_alkaliphilus_AHT_2_Yes_1of2:0.1299171947)75.7:0.1260624912)99.7:0.6348929728)92.8:0.1291116219,(((((Desulfitobacterium_dehalogenans_HHY26302_bacillota:0.0000010000,HHY26302_Desulfitobacterium_dehalogenans_Terrabacteria:0.0000029903)91.3:0.0558788866,(((Desulfitobacterium_dichloroeliminans_WP_015261493_bacillota:0.0000021827,WP_015261493_Desulfitobacterium_dichloroeliminans_Terrabacteria:0.0000027137)99.9:0.1535104816,Desulfitobacterium_hafniense_WP_011461966_bacillota:0.0820221499)85.2:0.0443196436,WP_144678013_Desulfitobacterium_Terrabacteria:0.1703754386)89.6:0.0590200916)99.7:0.2628511176,(Desulfosporosinus_sp_BICA1-9_WP_034140735:0.0000027267,WP_034140735_Desulfosporosinus_sp_BICA1-9_Terrabacteria:0.0000026572)100:0.2613082910)12.9:0.0352960822,((Desulfosporosinus_sp_HBV86054_bacillota:0.0000025679,HBV86054_Desulfosporosinus_sp_Terrabacteria:0.0000021872)74.7:0.0075058239,(Desulfosporosinus_sp_WP_291351837_bacillota:0.0000022881,WP_291351837_Desulfosporosinus_sp_Terrabacteria:0.0000021877)80.3:0.0108837398)97:0.1378052612)99.8:0.3254529535,(Thermoanaerobacteraceae_bacterium_MBO8168896_bacillota:0.0000022181,MBO8168896_Thermoanaerobacteraceae_bacterium_Terrabacteria:0.0000022175)100:0.4566131597)70.4:0.1313185191)80.8:0.0395234605,(((((((Bacteroidales_bacterium_MCK4853506_FCB:0.1142160362,(Desulfobacterales_bacterium_MDJ0819503_desulfobacteria:0.1426531615,Desulfobacterales_bacterium_MDJ0986130_desulfobacteria:0.1107854774)80.2:0.0334034485)84.5:0.0508519625,((Desulfobacteraceae_bacterium_MDH3357358_desulfobacteria:0.0000024507,Desulfobacteraceae_bacterium_MDH3875357_desulfobacteria:0.0059758302)0:0.0000022009,Desulfobacteraceae_bacterium_MDH3571962_desulfobacteria:0.0000022054)99.8:0.2276188549)98.5:0.2466548559,((((Desulfonatronospira_WP_161598685:0.0000020895,Desulfonatronospira_thiodismutans_ASO3-1_EFI33689:0.0000024507)82.3:0.0192673291,Desulfonatronospira_sp_WP_291321529:0.0046293240)98.2:0.2816589692,Desulfonatronospira_sp_WP_291318538:0.3657553338)92.6:0.2550418191,((((Desulfonatronum_zhilinae_SMP44757:0.0126720149,WP_028572653_TDB_DNT_n_Desulfonatronum_lacustre_Z-7951_yeS_1of2:0.0062834544)97.1:0.0609559951,(Desulfovibrionales_bacterium_TVR00270:0.0644988317,WP_052813045_TDB_DNT_n_Desulfonatronum_thioautotrophicum_ASO4-1_yES_1of3:0.0917258798)85.3:0.0236450137)52.6:0.0339211299,WP_031387841_TDB_DNT_n_Desulfonatronum_thiodismutans_MLF1_yES:0.0639269832)94.5:0.1080278137,WP_161946335_TDB_DNT_n_Desulfonatronum_thiosulfatophilum_ASO4-2_yES_1of2:0.0648760593)100:0.5696332195)99.7:0.5137777501)88.5:0.1070023831,(((Candidatus_Omnitrophota_bacterium_HDZ76749_PVC:0.2280040958,Candidatus_Omnitrophota_bacterium_MBU4342445_PVC:0.4178030279)97.2:0.1995623164,Gemmatimonadota_bacterium_UCE19328_FCB:0.2984151037)89.6:0.1059903719,Planctomycetota_bacterium_MBW8016453_PVC:0.5190107248)84.4:0.1046817074)60.2:0.0312404717,(((((Candidatus_Desulfobacula_maris_MBC8439410_desulfobacteria:0.1307970369,Desulfobacteraceae_bacterium_MCA1793122_desulfobacteria:0.4865228898)90.9:0.1197157861,Desulfobacteraceae_bacterium_HCY83689_desulfobacteria:0.3775212507)98.7:0.2299450828,((Deltaproteobacteria_bacterium_MBW1777936_myxococcota:0.0119960586,Deltaproteobacteria_bacterium_MBW2132760_myxococcota:0.0000026129)100:0.4324166886,(Desulfobacteraceae_bacterium_RJQ70819_desulfobacteria:0.3412625301,(Desulfobacterales_bacterium_MCF8049760_desulfobacteria:0.0000022140,Desulfobacterales_bacterium_MCF8078085_desulfobacteria:0.0000026381)99.8:0.3196710874)98.7:0.2782841970)96.1:0.2731609027)83.1:0.0891507324,(Deltaproteobacteria_bacterium_UCG67049:0.3763637701,(((Desulfobacterales_bacterium_MCK7508452_desulfobacteria:0.0195840165,Desulfobacterales_bacterium_MCU0603476_desulfobacteria:0.1210724607)84.3:0.0195409310,Desulfobacterales_bacterium_MDO8944900_desulfobacteria:0.0372629811)89.5:0.0770535674,Desulfobacterales_bacterium_MCU0591732_desulfobacteria:0.1311014048)100:0.5413822323)90.2:0.1642166232)63.7:0.0448299142,Desulfobacterales_bacterium_UCF91964_desulfobacteria:0.5267150958)69.2:0.0294998355)82.7:0.0640736024,(Selenihalanaerobacter_shriftii_WP_078810578:0.0979544221,unclassified_Candidatus_Frackibacter_WP_089747244:0.0765691498)100:0.5064339307)88.6:0.0970649637,((Desulfuribacillus_stibiiarsenatis_OEH86690_bacillota:0.0000021039,Desulfuribacillus_stibiiarsenatis_WP_083248203_bacillota:0.0000029561)100:0.8428687027,WP_012062251_Alkaliphilus_metalliredigens_Terrabacteria:0.7939868483)29.7:0.0756406961)86:0.0755746672)85.1:0.1094030509,(Deltaproteobacteria_bacterium_RLB68002_myxococcota:0.1263040223,Rhodospirillales_bacterium_MBT3359702_pseudomonadota:0.3633050011)100:0.6038564747)17.3:0.0420206856)92.2:0.1397058236,(((Candidatus_Marinimicrobia_bacterium_MBC8256215_FCB:0.2247286406,(Candidatus_Marinimicrobia_bacterium_MCH7611735_FCB:0.0285754232,Candidatus_Marinimicrobia_bacterium_MCH7763340_FCB:0.0324068546)90.1:0.1015152879)99.1:0.4537028087,SAR324_cluster_bacterium_MBF0353525_sar324:0.5979229987)86.7:0.2402687800,(Deltaproteobacteria_bacterium_MDH3442963_myxococcota:0.6677214324,Planctomycetota_bacterium_KAA3611864_PVC:1.2423812717)67.5:0.1959541506)94.5:0.2480437929)94.3:0.1542863291)93.9:0.1419314878,(((((Aquificota_bacterium_NPA14627_aquificae:1.1571544931,((MCE4621680_Desulfurococcales_archaeon_Archaea:0.3317156991,Af_WP_010877685_Archaeoglobus:0.7611419342)93.9:0.2744547637,(OGW35474_NitrospirotaNitrospirae_bacterium_GWD2_57_9_Nitrospirota:0.2586784124,HSA78434_Nitrospirota_bacterium_Nitrospirota:0.2190573365)97.5:0.3223758639)86.4:0.2279652200)74.7:0.2552016908,((((Desulfurella_WP_159427515_campylobacterota:0.0000024507,(Desulfurella_multipotens_PMP68961_campylobacterota:0.0000024507,SDC89798_CMP_DRL_c_Desulfurella_multipotens:0.0000024507)0:0.0000025678)0:0.0000028236,Desulfurella_sp_WP_291493300:0.0000024507)0:0.0122813477,(Desulfurella_acetivorans_A63_AHF96647_campylobacterota:0.0000024516,Desulfurella_sp_WP_291493298:0.0000022440)58.7:0.0090879468)95.2:0.1557567721,(Desulfurella_acetivorans_HHS49192_campylobacterota:0.0565317843,(Desulfurella_amilsii_WP_086034321_campylobacterota:0.0000010000,WP_086034321_CMP_DRL_s_Desulfurella_amilsii_TR1_Yes_1of2:0.0000010000)93.5:0.0475885529)66.1:0.0468749354)100:0.8154949633)76.2:0.0984599329,(Hippea_jasoniae_WP_051904451_campylobacterota:0.1948423110,AEA33471_CMP_HPP_c_Hippea_maritima_DSM_10411:0.1982729722)100:0.8442167675)17.4:0.0517442752,((((((Deltaproteobacteria_bacterium_MBI5558094:0.1431781460,Desulfobulbaceae_bacterium_MDD3619191:0.1450882298)92.6:0.1305715887,(Desulfobulbaceae_bacterium_KAB2889910:0.1753377073,Desulfobulbaceae_bacterium_KAB2891108:0.1116514801)94.4:0.1464980336)49.6:0.1776304904,uncultured_bacterium_EKD37917:0.2350593221)96.3:0.2892736448,((Desulfofustis_sp_MBE0584932:0.2415197925,WP_073373454_TDB_DCP_s_Desulfofustis_glycolicus_PerGlyS_Yes_2of4:0.0926882618)97.8:0.2037623646,Desulfoprunum_benzoelyticum_WP_183351915:0.2567245299)90.5:0.2043815311)99.9:0.8289264229,(WP_052368512_Candidatus_Methanoperedens_nitroreducens_Archaea:0.2903163705,MCZ7362058_Candidatus_Methanoperedens_sp_Archaea:0.2318346759)91.3:0.2385081601)88.7:0.2426468205,RLF12574_Thermoprotei_archaeon_Archaea:0.6689177948)83.5:0.3105291578)87.7:0.1306219364,(BAI81083_Deferribacter_desulfuricans_SSM1_Bay2015_2b_TorDbisC:0.6218424232,AEI14830_Flexistipes_sinusarabici_DSM_4947_Bay2015_2b_TorDbisC:0.5656160854)99.9:0.8424350770)42.2:0.0386068925)79:0.0845364409,(((Campylobacterota_bacterium_MEA1995612_campylobacterota:0.0203605904,Desulfurellaceae_bacterium_MCK4278287_campylobacterota:0.0175233626)92.6:0.0633623489,Deltaproteobacteria_bacterium_MCD6223526_myxococcota:0.1095957343)79.1:0.0572422457,Deltaproteobacteria_bacterium_MCD6132975_myxococcota:0.0754036604)100:1.0199634768)94.7:0.3042909430,(((((((Desulfobacteraceae_bacterium_MDA8419161:0.4734770691,(Desulfobacterales_bacterium_HFQ81562:0.0328362771,g2073_TDB_ISD_b_M19_90contigs_Yes:0.1120472250)99.3:0.2299151301)91:0.1388750963,((Dissulfuribacter_thermophilus_OCC14911:0.0000010000,Dissulfuribacter_thermophilus_WP_161939940:0.0000010000)0:0.0000024507,WP_067618969_TDB_DIB_s_Dissulfuribacter_thermophilus_S69_YES:0.0000021353)100:0.7523916215)76.9:0.0746420005,((Desulfobulbaceae_bacterium_HHD57471:0.1088134260,Desulfobulbaceae_bacterium_HHL34973:0.0116199969)100:0.3672207639,(Desulfobulbus_sp_HEB69479:0.2681337934,Desulfocapsa_sp_RUM39896:0.2682594773)91.3:0.1304014999)80.3:0.0947604416)70.2:0.0482349657,(Desulfobulbus_sp_HFQ90869:0.1795058091,contig_2_661_TDB_DBB_MOM_B35_Yes:0.1435653166)98.7:0.2782698362)98.2:0.2246797100,((Dissulfurirhabdus_thermomarina_WP_163299372:0.0000020617,WP_169755538_TDB_DRH_n_Dissulfurirhabdus_thermomarina_SH388_Yes:0.0071602640)99.9:0.4227704821,((Thermodesulfatator_atlanticus_HHI96366:0.7501770286,WP_022852592_TDB_TDT_n_Thermodesulfatator_atlanticus_AT1325_Yes_1of2:0.5597135222)95.7:0.2688479041,WP_166032268_TDB_TDB_n_Thermosulfuriphilus_ammonigenes_ST65_YES:0.4850386685)82.9:0.1244319993)78.8:0.0466776897)86.2:0.1246661706,WP_237888109_TDB_ISD_n_Dissulfurimicrobium_hydrothermale_Sh68_YES:0.6117733760)91.3:0.2199303535,(Thermodesulfatator_sp_RUM89015:0.2261246279,((((Thermodesulfobacteriaceae_bacterium_HIE33379:0.0826439657,(Thermosulfurimonas_dismutans_OAQ21394:0.0000024507,WP_084270927_TDB_TDB_s_Thermosulfurimonas_dismutans_S95_YES:0.0000026593)92.6:0.0503059507)96.5:0.1110202115,(Thermosulfurimonas_dismutans_HFC98082:0.0140116963,Thermosulfurimonas_sp_WP_297058293:0.0068654713)99.8:0.1702907289)55:0.0482218837,WP_221171715_TDB_TDB_n_Thermosulfurimonas_sp_F29_YeS:0.1329291145)91.6:0.0749835114,WP_168719056_TDB_TDB_n_Thermosulfurimonas_marina_SU872_YES:0.0577284401)34.2:0.0577680328)98.9:0.3561703091)99.9:0.6995356749)89.5:0.2133534390,(Nitrospirota_bacterium_MCX5716846_nitrospirota:0.0000022602,MCX5716846_Nitrospirota_bacterium_Nitrospirota:0.0000023518)100:0.7494388146)91.3:0.1548349249,((((((Deltaproteobacteria_bacterium_HDZ91385_myxococcota:0.0082299534,Deltaproteobacteria_bacterium_MBW1927510_myxococcota:0.0000022176)99:0.0425675646,Deltaproteobacteria_bacterium_RLB90673_myxococcota:0.0000020299)99.6:0.0922578020,candidate_division_Zixibacteria_bacterium_MCD6249163_FCB:0.0650978930)93:0.0605942901,Deltaproteobacteria_bacterium_PXF58567_myxococcota:0.0000029901)100:0.9048033550,Deltaproteobacteria_bacterium_NOX25177_myxococcota:0.4571123737)90.3:0.2117663777,((((Desulfobulbaceae_bacterium_MBV5317500:0.1029741577,((((((((Desulfobulbus_sp_MCL2458581:0.0280625980,(Desulfobulbus_sp_MCL2790389:0.1294677485,(Desulfobulbus_sp_WP_309412957:0.0000021136,Desulfobulbus_sp_WP_310599300:0.0128483229)89.5:0.0201115020)35.9:0.0062297241)88.4:0.0255375007,(Proteobacteria_bacterium_MCL1980976:0.0000027300,Pseudomonadota_bacterium_MCL1980976_pseudomonadota:0.0000020884)99.3:0.0594967287)83.9:0.0229148746,(Proteobacteria_bacterium_MCL2340999:0.0000021088,Pseudomonadota_bacterium_MCL2340999_pseudomonadota:0.0000024883)100:0.1813831911)40:0.0117981146,WP_169737399_TDB_DBB_n_Desulfobulbus_elongatus_DSM2908_Yes:0.0426527796)85:0.0344151386,(Desulfobulbus_sp_NLX19854:0.1252522950,WP_199263184_TDB_DBB_n_Desulfobulbus_oligotrophicus_Prop6_yEs:0.0602800192)100:0.2483667380)95.5:0.0572802553,Desulfobulbus_sp_WP_306547397:0.0758904551)11.9:0.0224886204,WP_015725076_TDB_DBB_s_Desulfobulbus_propionicus_1pr3_DSM_2032_Yes:0.1340862083)78.5:0.0194533219,Desulfobulbus_sp_MDD2463285:0.2111585373)70.7:0.0410528351)88.7:0.0966489523,uncultured_Desulfobulbus_sp_WP_297952412:0.2142056976)82.2:0.0869294242,(Desulfogranum_japonicum_WP_051309103:0.3099651683,(Desulfogranum_marinum_WP_205220554:0.2809049601,WP_028582911_TDB_DBB_n_Desulfobulbus_mediterraneus_86FS1:0.1601260952)12.8:0.0668861231)77.3:0.0970352639)98:0.2286504986,WP_267928862_TDB_DBB_n_Desulfolithobacter_dissulfuricans_GF1_YeS:0.2994773719)93.6:0.1878793191)85.7:0.1099378437)84.8:0.0739600279,(Deltaproteobacteria_bacterium_HIJ79273_myxococcota:0.3174870470,(((Deltaproteobacteria_bacterium_MCX5864625_myxococcota:0.0211290292,Deltaproteobacteria_bacterium_MCX5876287_myxococcota:0.0535754982)98.3:0.0689673174,((Deltaproteobacteria_bacterium_TDB31018_myxococcota:0.0328972526,Pseudomonadota_bacterium_MBU4229923_pseudomonadota:0.0000026790)77.6:0.0139443923,Pseudomonadota_bacterium_MBU1406116_pseudomonadota:0.0551614529)92.1:0.0365482311)88:0.0253719764,(Pseudomonadota_bacterium_MBU2538022_pseudomonadota:0.0409541299,(Pseudomonadota_bacterium_MBU4033892_pseudomonadota:0.0157876808,WP_307633796_TDB_TVB_Thiovibrio_frasassiensis_RS19-109_YeS_1of2:0.1215746407)22.9:0.0152109940)83.7:0.0286783827)98.2:0.1750583875)96.7:0.1888917419)99.5:0.2685358000,(((Deltaproteobacteria_bacterium_MBW1637025:0.1528411622,((Desulfobulbaceae_bacterium_MCP3887348:0.1737204690,((Desulforhopalus_sp_IMCC35007_WP_136871605:0.1373601224,Desulfotalea_sp_PHR28301:0.1836691322)98.4:0.1234855072,WP_092221958_TDB_DCP_n_Desulforhopalus_singaporensis_DSM12130_yEs_1of2:0.2105534837)55.1:0.0213448801)93.8:0.0707170518,((Desulfobulbaceae_bacterium_MCP4343761:0.0389586096,Desulforhopalus_sp_NOR23163:0.0542911131)93.3:0.0606205994,(Desulfopila_sp_IMCC35006_TKB27687:0.0000020199,Desulfopila_sp_IMCC35006_WP_167496385:0.0000021803)98.3:0.0967694151)66:0.0364720123)98.9:0.1263984243)43.3:0.0583867361,(Desulfobulbaceae_bacterium_MCK5515247:0.1666785924,(Desulfobulbaceae_bacterium_S3730MH12_OEU56875:0.0000010000,Desulfobulbaceae_bacterium_S5133MH15_OEU49681:0.0000010000)95.1:0.0625667749)80.3:0.0329225464)71.9:0.0740358380,WP_228856814_TDB_DBB_n_Desulfomarina_profundi_KT2_NO:0.2187639523)98.3:0.2470319312)97.5:0.2059914638,((((Desulfobacterales_bacterium_HID02183:0.0616448833,Desulfocapsa_sulfexigens_HIP38172:0.1004545432)0:0.0077038890,(Desulfocapsa_sp_MBL4902691:0.0511497215,Desulfocapsa_sulfexigens_HIP82529:0.0206831277)89.3:0.0213477771)80.5:0.0181862815,WP_015405009_TDB_DCP_s_Desulfocapsa_sulfexigens_SB164P1_DSM_10523_YES:0.0923767815)94.2:0.0533127285,((Proteobacteria_bacterium_MBU0942974:0.0000020604,Pseudomonadota_bacterium_MBU0942974_pseudomonadota:0.0000023920)99.7:0.1003199193,((Proteobacteria_bacterium_MBU0960241:0.0000024153,Pseudomonadota_bacterium_MBU0960241_pseudomonadota:0.0000010000)82.7:0.0061817945,(Proteobacteria_bacterium_MBU1234563:0.0000025113,Pseudomonadota_bacterium_MBU1234563_pseudomonadota:0.0000025039)0:0.0000024084)95.3:0.0550139817)70.4:0.0308719300)73.5:0.0535943161)98.5:0.1532605389,((Desulfocapsa_sp_MBA3007131:0.0000021121,Pseudomonadota_bacterium_MBU3944953_pseudomonadota:0.0000023256)86.1:0.0138120345,(Desulfocapsaceae_bacterium_MDD3814679:0.0083379223,(Proteobacteria_bacterium_MBU0664320:0.0000028899,Pseudomonadota_bacterium_MBU0664320_pseudomonadota:0.0000010000)93.1:0.0239335878)85.2:0.0167094249)87.8:0.0389335311)0.7:0.0358426171,Deltaproteobacteria_bacterium_MCX5871192_myxococcota:0.0687478049)96.8:0.1110205891,(Desulfobulbaceae_bacterium_KAF0188557:0.0278671971,Desulfobulbaceae_bacterium_MBV5305782:0.0115232422)99.6:0.1130827767);
