# Supplementary material for: Sulfur disproportionation occurs globally across anoxic habitats and has multiple mechanisms of independent evolutionary origin
Source: ISME J. 2026 Mar 2;20(1):wrag042. doi: 10.1093/ismejo/wrag042 (PMC12998232; doi:10.1093/ismejo/wrag042)
Supplement: Sup_File_4_raw_trees_wrag042 [file sup_file_4_raw_trees_wrag042.zip › SupFile4_raw_trees/SupFile3b_trees/chp3_iqtreeC60SH.tre]

(Desulfocicer_vacuolatum_WP_084067823:0.5686973920,(((((((Acidobacteriota_bacterium_MDH3816236:0.0583832873,(Candidatus_Sulfomarinibacter_kjeldsenii_MBD3852533:0.0000024016,Acidobacteria_bacterium_MBD3856729:0.0082950936)88.1:0.0297212265)95.5:0.0640461013,Acidobacteriota_bacterium_MCK5375903:0.0463277720)75.9:0.0724673029,Acidobacteriota_bacterium_MBD3872396:0.1974493207)97.7:0.6430301515,((WP_045214686_TDB_DNV_n_Desulfonatrovibrio_magnus_AHT22-yES:0.2203943494,(Desulfonatronovibrio_sp_MSAO_Bac4_RQD67067:0.1384070250,WP_028574672_TDB_DNV_n_Desulfonatronovibrio_hydrogenovorans_DSM9292_YES:1.2401925965)36.6:0.1421111449)92.9:0.5000961890,(WP_008871195_TDB_DNV_n_Desulfonatrospira_thiodismutans_ASO3-1_yES:0.0631183305,(Desulfonatronospira_sp_WP_291318671:0.0400454924,(WP_045218311_TDB_DNT_n_Desulfonatronum_thioautotrophicum_ASO4-1_yES:0.0465156910,Desulfovibrionales_bacterium_TVQ95321:0.0749143382)100:0.5228906549)13.2:0.0236000094)90.4:0.5861563745)100:1.4387892494)1.4:0.0855459703,Deltaproteobacteria_bacterium_MBW1751567:0.3810079272)72.8:0.0935749095,(((Pseudomonadota_bacterium_MBU4053153:0.0000028260,Pseudomonadota_bacterium_MBU4318646:0.0329494728)77.9:0.0065159507,Pseudomonadota_bacterium_MBU4002803:0.0000025654)0:0.0000023629,Desulfobacteraceae_bacterium_MBA3028501:0.0064908897)100:0.6120180311)96:0.4140038336,Deltaproteobacteria_bacterium_MCB2144903:0.4769519369)35.4:0.0846275311,Desulfospira_joergensenii_WP_022665020:0.2489767462);
