# Supplementary material for: Sulfur disproportionation occurs globally across anoxic habitats and has multiple mechanisms of independent evolutionary origin
Source: ISME J. 2026 Mar 2;20(1):wrag042. doi: 10.1093/ismejo/wrag042 (PMC12998232; doi:10.1093/ismejo/wrag042)
Supplement: Sup_File_4_raw_trees_wrag042 [file sup_file_4_raw_trees_wrag042.zip › SupFile4_raw_trees/SupFile3b_trees/eyh_iqtreeC60.tre]

(WP_333653335_NSP_DSP_ni_Dissulfurispira_sp_CTOTU21519_1of2:0.0296609869,(((((((((((((((((((((((WP_333652343__NSP_DSP_ni_Dissulfurispira_sp_CTOTU21519_2of2:0.2840764735,((((((WP_059175694_NSP_TDV_ni_Thermodesulfovibrio_aggregans_2of2:0.0000023878,Thermodesulfovibrio_aggregans_WP_059175694:0.0000025050)100:0.1344070364,((BS11DRAFT_00029_NSP_TDV_j3_Thermodesulfovibrio_hydrogeniphilus_2of2:0.1538487947,unclassified_Thermodesulfovibrio_WP_068861702:0.0294669617)48:0.0230106846,Thermodesulfovibrio_aggregans_PMP72264:0.0372982927)41:0.0251398445)31:0.0193710040,(Thermodesulfovibrio_thiophilus_WP_028845210:0.0000010000,Thermodesulfovibrio_thiophilus_WP_273040966:0.0000010000)100:0.1707425731)39:0.0254635331,((Thermodesulfovibrio_islandicus_WP_028842081:0.0000010000,Thermodesulfovibrio_islandicus_WP_281753475:0.0000010000)100:0.0000026457,WP_012545442_NSP_TDV_n4_Thermodesulfovibrio_yellowstonii_2of2:0.0149743877)95:0.0460111401)37:0.0288158338,Thermodesulfovibrio_sp_MCX7724514:0.0669803931)50:0.0538575156,Thermodesulfovibrio_sp_MCS7214540:0.0507050304)97:0.3097237284)100:0.3482464544,(((Deltaproteobacteria_bacterium_MDD3553992:0.1964683188,(Thermodesulfatator_sp_RUM89007:0.1819400641,Thermodesulfobacteria_bacterium_NPA95825:0.2222507536)31:0.0541957390)74:0.0616665930,((Deltaproteobacteria_bacterium_TSA09108:0.0287540140,Thermodesulfobacteriota_bacterium_MDI6789153:0.0000029670)100:0.3019860438,(((Desulfobacteraceae_bacterium_MDA8161756:0.0781231064,Dissulfurimicrobium_hydrothermale_WP_237888423:0.1226125233)92:0.1062369809,Thermodesulfobacteriaceae_bacterium_HID97177:0.3819457873)33:0.0000024583,Dissulfuribacter_thermophilus_WP_067616140:0.5508063346)86:0.0793067747)24:0.0369041546)43:0.0346765270,WP_163298842_TDB_DRH_n_Dissulfurirhabdus_thermomarina_SH388_Yes:0.3745648527)85:0.0487027080)44:0.0990095304,(((Gammaproteobacteria_bacterium_MBU0592530:0.0305657761,(((Sulfuricella_sp_MDD5404366:0.0496228320,WP_173062939_PMD_SFC_n3_Sulfurimicrobium_lacus_skT11_2of2:0.0322281657)59:0.0000029245,Sulfurimicrobium_sp_MDP2785834:0.0485072130)99:0.1317375966,Sulfurimicrobium_sp_MDO8891464:0.0545945126)74:0.0000025633)64:0.0172094476,(Sulfuricella_denitrificans_MBZ0106833:0.0291602961,Sulfuricellaceae_bacterium_MDP2827270:0.1353579785)88:0.0422947402)52:0.0000020301,Nitrosomonadales_bacterium_PWB52180:0.0312581624)100:0.7236543507)15:0.0333247723,(((((((((BO23DRAFT_01721_TDB_DVB_j2_Desulfobaculum_senezii_DSM8436_yES:0.0000010000,Oleidesulfovibrio_alaskensis_WP_011366516:0.0000010000)100:0.1250573157,Desulfovibrio_psychrotolerans_WP_174410788:0.2591214851)61:0.0320916785,((((Cupidesulfovibrio_liaohensis_WP_167123895:0.0000024214,(Cupidesulfovibrio_oxamicus_WP_196608149:0.0000024214,Cupidesulfovibrio_sp_SRB-5_WP_190245322:0.0000024214)20:0.0000026537)22:0.0000027798,Cupidesulfovibrio_termitidis_WP_035067507:0.0000024214)93:0.0000027692,((Cupidesulfovibrio_sp_HK-II_WP_116307484:0.0000010000,Desulfovibrio_sp_A2_WP_043609289:0.0000010000)37:0.0000027897,Desulfovibrio_sp_HCG04337:0.0000010000)97:0.0146495463)75:0.0000027269,Desulfovibrio_sp_MDR3043876:0.0145440773)100:0.2458892877)72:0.1051167120,((Deltaproteobacteria_bacterium_MDR2892861:0.2220383564,WP_072697534_TDB_DVB_n3_Desulfovibrio_litoralis_STL6_yEs:0.2267983463)38:0.1106532080,uncultured_delta_proteobacterium_SBV90679:0.1962468817)47:0.1213499084)42:0.0847827793,Deltaproteobacteria_bacterium_NCC25091:0.3299953728)47:0.0628103894,((((((((((Deltaproteobacteria_bacterium_HGW-Deltaproteobacteria-8_PKN09618:0.0307764389,Humidesulfovibrio_sp_WP_308735853:0.0150086739)76:0.0310779010,(Desulfovibrionales_bacterium_GWA2_65_9_OGR35161:0.1014702617,(Humidesulfovibrio_sp_MDP3428683:0.0290723654,Proteobacteria_bacterium_MBU1041771:0.0149546885)93:0.0280108254)82:0.0735158868)72:0.0596313931,Proteobacteria_bacterium_MBU1230738:0.0841678947)78:0.0414529593,(Desulfovibrionaceae_bacterium_CG1_02_65_16_OIO00823:0.0695760800,Humidesulfovibrio_sp_MDR3641348:0.0229084326)94:0.0871432663)43:0.0000023307,(Humidesulfovibrio_sp_WP_305572095:0.0894552598,WP_089271142_TDB_DVB_n_Humidesulfovibrio_mexicanus_Lup1_yES:0.1640110992)69:0.0281255626)100:0.3125391589,((((Desulfovibrionaceae_bacterium_MBG0790129:0.0497138754,Pseudodesulfovibrio_portus_WP_264982925:0.0998457009)51:0.0501067585,(Pseudodesulfovibrio_indicus_AMK12979:0.0000010000,Pseudodesulfovibrio_indicus_WP_078063757:0.0000010000)100:0.0590274146)31:0.0465109092,((((((Proteobacteria_bacterium_MBU4191161:0.0000026260,Pseudodesulfovibrio_WP_013514310:0.0000021152)100:0.0669635682,Pseudodesulfovibrio_tunisiensis_WP_243545992:0.2578072246)81:0.0133001377,Pseudodesulfovibrio_sp_SB368_WP_285905766:0.0157301171)60:0.0156431500,Pseudodesulfovibrio_profundus_WP_097010400:0.0305788298)61:0.0000022673,Pseudodesulfovibrio_sp_WP_300135616:0.2087491161)80:0.0621243696,Pseudodesulfovibrio_WP_281762366:0.1352599189)11:0.0000024093)19:0.0101926248,unclassified_Pseudodesulfovibrio_WP_128328035:0.0791705804)94:0.1398301409)21:0.0000025459,((Maridesulfovibrio_ferrireducens_WP_092159141:0.1510075396,Maridesulfovibrio_frigidus_WP_031483831:0.0498288373)99:0.1485261789,(Paucidesulfovibrio_gracilis_WP_078717569:0.3409880671,Salidesulfovibrio_onnuriiensis_WP_147821266:0.1013684653)68:0.1009903818)23:0.0156352910)56:0.0785378547,((((Desulfonatronum_sp_HDQ40182:0.0591241171,((((Desulfonatronum_sp_SC1_WP_107736839:0.0000028855,WP_031386210_TDB_DNT_n_Desulfonatronum_thiodismutans_MLF1_yES:0.0159561514)77:0.0169569065,WP_028572338_TDB_DNT_n_Desulfonatronum_lacustre_Z-7951_yeS:0.0476941138)85:0.0451935080,(Desulfovibrionales_bacterium_TVR01663:0.0158991495,WP_045223046_TDB_DNT_n_Desulfonatronum_thioautotrophicum_ASO4-1_yES:0.0169179797)96:0.0733732867)51:0.0398840210,WP_092123654_TDB_DNT_n_Desulfonatronum_thiosulfatophilum_ASO4-2_yES:0.0499003366)63:0.0803946616)100:0.2410775890,(Desulfovibrio_aminophilus_WP_250785111:0.1254107274,WP_027174593_TDB_DVB_n_Aminidesulfovibrio_aminophilus_ALA-3_yES:0.0485187730)99:0.1859794361)31:0.0245972253,((WP_018123985_TDB_DVB_n_Pseudodesulfovibrio_oxyclinae_P1B_yES:0.0126390574,g1128_TDB_DVB_j2_Pseudodesulfovibrio_halophilus_SL8903:0.0161041679)100:0.1247034562,WP_054649988_TDB_DVB_n_Pseudodesulfovibrio_brasiliensis_LVform1_yeS:0.1248461439)91:0.1247485414)30:0.0546538881,(Desulfovibrionaceae_bacterium_MBN2141315:0.0140030087,Desulfovibrionaceae_bacterium_MDD4951090:0.0000023648)100:0.2418252878)15:0.0000028342)60:0.0227597207,((Desulfonatronospira_sp_WP_291323363:0.0032794192,WP_008869084_TDB_DNV_n_Desulfonatrospira_thiodismutans_ASO3-1_yES:0.0806958326)100:0.2371785127,(Desulfonatronovibrio_hydrogenovorans_WP_028574805:0.0000022101,(Desulfovibrionales_bacterium_MCA1743250:0.0600008140,WP_045212061_TDB_DNV_n_Desulfonatrovibrio_magnus_AHT22-yES:0.1222454877)82:0.0423774809)100:0.2154283532)55:0.1052583690)26:0.0279080205,((Desulfonauticus_sp_MDK2921141:0.1599047971,(Desulfonauticus_sp_MDQ7032819:0.0852839183,Desulfonauticus_submarinus_WP_092063013:0.0297821458)74:0.1044047044)93:0.2098923726,Desulfovulcanus_ferrireducens_WP_252381536:0.1990928098)59:0.1388444236)34:0.0362017839)73:0.0600385193,Desulfobaculum_xiamenense_WP_167940135:0.0445123499)100:0.4386264672,((((Thermodesulfobacteria_bacterium_NPA38938:0.1194025954,(Thermodesulfobacterium_geofontis_PMP65331:0.0327313083,Thermodesulfobacterium_geofontis_WP_013910109:0.1030206932)100:0.1983285594)69:0.0511035218,Thermodesulfobacterium_hydrogeniphilum_WP_038055136:0.0586751790)45:0.0000028375,(((((Thermodesulfobacterium_WP_038061165:0.0000023465,Thermodesulfobacterium_sp_WP_301398978:0.0143871412)50:0.0148069846,WP_028840753_TDB_TDB_n4_Thermodesulfobacterium_hveragerdense_2of2_flagellar_biosynthesis_protein_FlhB_Thermodesulfobacterium_hveragerdense:0.0147900308)19:0.0000024541,Thermodesulfobacterium_thermophilum_WP_022855124:0.0000024214)24:0.0000021215,Thermodesulfobacterium_sp_37_54_KUJ97160:0.0148276239)98:0.0623414740,Thermodesulfobacterium_sp_TA1_WP_150071988:0.0559725023)92:0.0901497501)99:0.3583298772,Tissierellia_bacterium_NLL80708:0.3798284765)54:0.0473669259)53:0.0515509027,(((Candidatus_Dependentiae_bacterium_ADurbBin246_OQA75291:0.5443902760,(SAR324_cluster_bacterium_MAH63800:0.3068290871,(((SAR324_cluster_bacterium_MCH8074535:0.0000010000,SAR324_cluster_bacterium_MCH8886283:0.0000010000)100:0.2881445101,SAR324_cluster_bacterium_MCH8842609:0.2436144114)58:0.1055635238,SAR324_cluster_bacterium_MCZ6730677:0.3051126913)78:0.1253360339)87:0.2182097851)74:0.0631369263,(SDC66551_CMP_DRL_c_Desulfurella_multipotens_2of2:0.5194638288,AEA33844_CMP_HPP_c_Hippea_maritima_DSM_10411_2of2:0.3238421841)89:0.1405863375)36:0.1338883879,((Clostridiales_bacterium_PLX33120:0.6013003064,((((((Desulfitobacterium_WP_144678228:0.0000010000,Desulfitobacterium_hafniense_WP_005816211:0.0000010000)46:0.0000024214,Desulfitobacterium_hafniense_Y51_BAE84764:0.0000010000)14:0.0000024214,(Desulfitobacterium_hafniense_WP_015945049:0.0000010000,WP_072773812_BCL_DSB_n4_Desulfitobacterium_chlororespirans_2of2:0.0000010000)13:0.0000024214)12:0.0000023354,Desulfitobacterium_hafniense_WP_026183959:0.0000010000)97:0.0000022395,Desulfitobacterium_hafniense_WP_058491153:0.0143730051)96:0.0436485292,((Desulfitobacterium_dehalogenans_ATCC_51507_AFM01793:0.0000024214,(Desulfitobacterium_dehalogenans_HHY28334:0.0000024214,Desulfitobacterium_sp_PCE1_WP_019851136:0.0000026727)28:0.0000022376)11:0.0000024043,WP_041917291_BCL_DSB_n4_Desulfitobacterium_dehalogenans_2of2:0.0000029586)99:0.0000022462)100:0.7213033007)81:0.1115028685,(Firmicutes_bacterium_HBF36653:0.4224119625,(Heliorestis_acidaminivorans_WP_151617829:0.1453216755,Heliorestis_convoluta_WP_243137080:0.0000020236)100:0.3613472928)91:0.2069287800)82:0.1167655242)11:0.0003254610)18:0.0243927443)7:0.0000025687,((((((((((Actinobacteria_bacterium_MCL5056902:0.0352089420,Actinobacteria_bacterium_MCL5058557:0.0951995608)71:0.0019047673,Peptococcaceae_bacterium_BICA1-7_KJS65372:0.1427681725)87:0.1418792843,Peptococcaceae_bacterium_BRH_c4a_KJR98228:0.2719648751)61:0.0704711062,Peptococcaceae_bacterium_MCL6611814:0.1564233281)42:0.0189268256,Peptococcaceae_bacterium_MCL6477601:0.0742287152)90:0.1321660519,Peptococcaceae_bacterium_NTW04806:0.5046336499)88:0.0999740556,((Peptococcaceae_bacterium_BRH_c4b_KJS15901:0.1927425958,WP_104371631_BCL_DCM_n4_Desulfocucumis_palustris_2of2:0.2160814154)95:0.2351660264,WP_018084762_BCL_DSO_n4_Desulfurispora_thermophila_2of2:0.3909207040)59:0.0603840995)71:0.0552042555,((Desulfofundulus_thermobenzoicus_WP_152945346:0.0000010000,Desulfotomaculum_sp_HHW43955:0.0000010000)100:0.0347689223,FlhB_WP_121451336_BCL_PCC_Desulfofundulus_salinus_435_yeS:0.2171660829)98:0.2266987199)91:0.2593602099,((((((Carboxydothermus_hydrogenoformans_WP_011343931:0.0000010000,WP_028052099_BCL_TAB_n4_Carboxydothermus_ferrireducens:0.0000010000)100:0.0162736207,Carboxydothermus_islandicus_WP_075866338:0.0155819711)81:0.0257886795,Carboxydothermus_pertinax_WP_075859056:0.0231208692)100:0.3467447118,Pelotomaculum_propionicicum_WP_134213691:0.5272936684)71:0.0357240265,((Clostridia_bacterium_41_269_KUK11668:0.0956146509,Clostridia_bacterium_NLO89011:0.0000028617)99:0.3453256100,(Clostridia_bacterium_HHX51566:0.3788097515,Clostridia_bacterium_NLL17587:0.2170662754)84:0.2683800786)92:0.1913041114)62:0.0336426334,(((Clostridia_bacterium_MBS3970078:0.0347708184,WP_051533859_BCL_DFI_n4_Desulfitibacter_alkalitolerans_2of2:0.0426325111)42:0.0176780953,Desulfitibacter_sp_BRH_c19_KUO52525:0.1040116132)100:0.3854374949,((Clostridia_bacterium_MDK2985146:0.0000010000,Clostridiales_bacterium_MBZ4686953:0.0000010000)100:0.2226964281,Desulfonispora_thiosulfatigenes_WP_084052165:0.3383528742)92:0.2562572244)86:0.1952569972)57:0.0228510045)57:0.0384094427,Candidatus_Dependentiae_bacterium_MBP7651788:0.6126002512)23:0.0422188548)62:0.1066016949,SAR324_cluster_bacterium_NMC62090:0.7145805955)96:0.4222785037,((((Clostridium_sp_MBS4008772:0.1925125325,Dethiobacter_sp_MBS3900510:0.1237765085)51:0.0243938177,Dehalococcoidia_bacterium_MBT9140164:0.0798344443)70:0.0584210948,(Dethiobacter_sp_MBS3885980:0.0000021678,Dethiobacter_sp_MBS3982973:0.0162798011)96:0.0468236224)91:0.2430087521,(Dethiobacter_alkaliphilus_WP_008514819:0.0506447087,WP_264698152_BCL_STM_s_Dethiobacter_alkaliphilus_AHT_1_Yes:0.0000021084)100:0.7542361904)100:0.8381567669)71:0.1222121466,((((((Desulfurella_WP_025392609:0.0000024214,SDC14972_CMP_DRL_c_Desulfurella_multipotens_1of2:0.0000024214)100:0.0000023281,Desulfurella_acetivorans_A63_AHF97461:0.0154464771)100:0.0383999478,((Desulfurella_acetivorans_HHS48333:0.0279290637,WP_086034395_CMP_DRL_s_Desulfurella_amilsii_TR1_Yes:0.1075704570)98:0.1996930558,Desulfurella_sp_WP_291491993:0.0596963070)59:0.0296546998)100:0.7160257153,((Hippea_maritima_WP_013681636:0.0000020487,AEA33595_CMP_HPP_c_Hippea_maritima_DSM_10411_1of2:0.0000010000)100:0.1978137456,Hippea_sp_KM1_WP_025270221:0.0000023564)95:0.1781474234)54:0.0977499624,Hippea_jasoniae_WP_035587005:0.3525902974)42:0.0326066405,Hippea_alviniae_WP_022670513:0.1838366975)100:0.4640876281)54:0.0297182110,(Bacteriovoracaceae_bacterium_NLW68376:0.1605116398,Pseudomonadota_bacterium_MDI9527835:0.0577294085)98:0.5945437504)61:0.0771333692,(((((((Caldimicrobium_sp_MCS7150584:0.3032404408,Caldimicrobium_sp_MCS7199884:0.1550115120)88:0.1545850058,WP_068511973_TDB_TDB_s_Caldimicrobium_thiodismutans_TF1_YES:0.0905120796)56:0.0676073329,((Caldimicrobium_sp_NAZ30165:0.0164963604,Thermodesulfobacterium_sp_MCI4453727:0.0000026878)71:0.0000023950,Thermodesulfobacterium_sp_MCC6048488:0.0165411835)100:0.3667641226)62:0.0213530171,(Caldimicrobium_thiodismutans_PMP61489:0.1009477847,Thermodesulfobacteriaceae_bacterium_MDM7202844:0.1413905371)79:0.0910211496)84:0.0922159202,(((Thermodesulfobacteria_bacterium_MCR5855119:0.0216246689,((Thermodesulfobacterium_geofontis_HEA83740:0.0000010000,Thermodesulfobacterium_sp_MBO8143517:0.0000010000)100:0.0000020460,Thermodesulfobacterium_sp_MCD6490145:0.0348841680)98:0.0684914866)94:0.0557840426,((((Thermodesulfobacterium_WP_038060994:0.0243334663,(Thermodesulfobacterium_thermophilum_WP_022854936:0.0174191673,WP_028841065_TDB_TDB_n4_Thermodesulfobacterium_hveragerdense_1of2:0.0353203118)60:0.0104498617)96:0.1421469644,Thermodesulfobacterium_sp_TA1_WP_150071655:0.0907161007)92:0.1022129578,Thermodesulfobacterium_hydrogeniphilum_WP_038056978:0.1586694206)64:0.0381957641,(Thermodesulfobacterium_geofontis_PMP66529:0.0504526714,Thermodesulfobacterium_geofontis_WP_013909478:0.0559186577)66:0.0201653166)49:0.0177104015)73:0.0691500646,Thermodesulfobacteriaceae_bacterium_MCS7279298:0.2439482009)91:0.1490280356)100:0.3392905882,(((Thermodesulfatator_sp_RUM89818:0.0576959279,WP_168719073_TDB_TDB_n_Thermosulfurimonas_marina_SU872_YES:0.2169753133)57:0.0456914591,((Thermosulfurimonas_dismutans_HFC97780:0.0375277304,Thermosulfurimonas_sp_WP_297056736:0.0000027521)98:0.1010632580,(Thermosulfurimonas_sp_F29_MBX6423065:0.0000023129,WP_255592308_TDB_TDB_n_Thermosulfurimonas_sp_F29_YeS:0.0190293388)100:0.1369301079)84:0.0964413101)60:0.0356987173,(Thermodesulfobacteriaceae_bacterium_HIE32861:0.0336670756,(Thermosulfurimonas_dismutans_OAQ21468:0.0000024214,WP_068669317_TDB_TDB_s_Thermosulfurimonas_dismutans_S95_YES:0.0000029685)88:0.0000029216)100:0.2768991178)84:0.2239554672)66:0.0738173887,(Thermodesulfatator_atlanticus_HHI97875:0.2311763276,(((Thermodesulfatator_indicus_WP_013908300:0.0000010000,WP_013908300_TDB_TDT_Thermodesulfatator_indicus_DSM_15286_NO:0.0000023583)100:0.1573966071,WP_068541809_TDB_TDT_n_Thermodesulfatator_autotrophicus_S606_NO:0.1016972619)100:0.2536279296,WP_022854220_TDB_TDT_n_Thermodesulfatator_atlanticus_AT1325_Yes:0.1419877173)91:0.1843708295)97:0.2612755203)97:0.2962643724)35:0.0261400066,Planctomycetota_bacterium_PCJ52615:0.8076087077)61:0.0806761684,(Acidobacteriota_bacterium_MDQ1354194:0.6382621072,((((((((((Aliarcobacter_butzleri_WP_012013050:0.0000025367,Arcobacteraceae_WP_046991696:0.0128403883)66:0.0129191699,(Aliarcobacter_butzleri_WP_020848107:0.0000021848,Aliarcobacter_butzleri_WP_301350850:0.0132509714)62:0.0000020207)99:0.2147558660,Candidatus_Dependentiae_bacterium_ADurbBin246_OQA75803:0.1327120325)82:0.1077269585,Arcobacter_sp_CECT_8985_WP_129103212:0.3838779348)90:0.1386302788,((Campylobacterales_bacterium_MBN2816422:0.4165124060,((((Epsilonproteobacteria_bacterium_MBA1432522:0.0864006140,(WP_152183785_CMP_SMN_n_Sulfurimonas_indica_NW8N_NO:0.0000021740,fig_6666666.717996_peg_760_1_CMP_SMN_Sulfurimonas_sp_ST-79_YeS:0.0000024214)100:0.1057408680)98:0.0727828442,WP_193109974_CMP_SMN_n_Sulfurimonas_paralvinellae_GO25_NO:0.2170870489)98:0.1348124692,(((((Sulfurimonas_autotrophica_HIP15241:0.0142283555,Sulfurimonas_autotrophica_HIP54148:0.0721308393)78:0.0549804474,((Sulfurimonas_sediminis_WP_193151640:0.0000010000,WP_193151640_CMP_SMN_Sulfurimonas_sediminis_S2-6:0.0000010000)99:0.0163756142,((Sulfurimonas_sp_SWIR-19_WP_226069069:0.0000010000,WP_226069069_CMP_SMN_Sulfurimonas_sp_SWIR-19:0.0000020454)100:0.0163181195,(WP_151900584_CMP_SMN_n_Sulfurimonas_hydrogeniphila_NW10_yeS:0.0000029429,(ST-27_945_CMP_SMN_Sulfurimonas_sp_ST-27_YeS:0.0162287235,NODE_1_length_880855_cov_79_802608_199_CMP_SMN_Sulfurimonas_sp_ST-367_YeS:0.0000029792)65:0.0161963216)92:0.0332453939)74:0.0349701844)94:0.0775608816)38:0.0158198050,(Sulfurimonas_autotrophica_WP_013327150:0.0000010000,WP_013327150_CMP_SMN_n_Sulfurimonas_autotrophica_OK10_NO:0.0000010000)100:0.2259783981)94:0.1641771418,(Sulfurimonas_sp_WP_297440516:0.2878398778,WP_193112853_CMP_SMN_Sulfurimonas_marina_B2_yeS:0.2761424378)76:0.0765671807)53:0.0416455634,(Sulfurimonas_sp_WP_297431597:0.2288212205,Sulfurimonas_sp_WP_297485426:0.1597679848)78:0.0950090800)62:0.0261563483)59:0.0414263347,((Sulfurimonas_aquatica_QSZ43079:0.0000029040,Sulfurimonas_aquatica_WP_242689865:0.0153601598)100:0.1807001745,(((Sulfurimonas_sp_HIC44551:0.0000020122,Sulfurimonas_sp_MBL1243734:0.0164446094)71:0.0163887438,Sulfurimonas_sp_PHQ56325:0.0000028319)99:0.1033286557,(Sulfurimonas_sp_MDQ7043173:0.0163741534,uncultured_Sulfurimonas_sp_CAI6151308:0.0000027049)99:0.0471422739)100:0.2353575137)88:0.1098721250)54:0.0123801962)38:0.0198949529,(((Campylobacterales_bacterium_MCX6051323:0.0746083960,(((Campylobacterota_bacterium_MDQ1245153:0.0906258709,(Sulfurimonas_sp_MCD4668475:0.0544806086,Sulfurimonas_sp_MCD6172697:0.0137881231)98:0.0645317285)46:0.0000020619,Sulfurimonas_sp_RIFCSPLOWO2_12_36_12_WP_294888705:0.0689522657)61:0.0341245610,((((Sulfurimonas_sp_MDP2894550:0.0267434985,Sulfurimonas_sp_RIFOXYB12_FULL_35_9_WP_294881862:0.0122752496)69:0.0087534221,(Sulfurimonas_sp_RIFOXYD12_FULL_36_11_OHE13056:0.0161132638,Sulfurimonas_sp_UBA12504_DAB29588:0.0158724660)61:0.0000026186)93:0.0752099147,((Sulfurimonas_sp_PNV83135:0.0000020553,Sulfurimonas_sp_WP_295082847:0.0514767172)53:0.0000029318,((Sulfurimonas_sp_WP_294928828:0.0374603743,Sulfurimonas_sp_WP_295059169:0.0933391740)70:0.0155979930,WP_137011372_CMP_SMN_n_Sulfurimonas_crateris_SN118:0.0000025334)64:0.0169163400)88:0.0385291406)66:0.0685033987,Sulfurimonas_sp_WP_295008550:0.0163600371)66:0.0413802688)81:0.0688190421)50:0.0000021556,(Sulfurimonas_sp_MDO8455052:0.0000025873,(Thiovulaceae_bacterium_MCW8838956:0.1396788386,WP_152307476_CMP_SMN_n_Sulfurimonas_lithotrophica_GYSZ-1_NO:0.0268064242)99:0.1349528781)63:0.0167735253)60:0.0169453093,Campylobacterales_bacterium_MCX6076269:0.0000029723)100:0.3603355667)73:0.1175145610)88:0.1239525326,Sulfurospirillum_barnesii_WP_014768302:0.2777837652)39:0.1242324904,Campylobacterota_bacterium_NPA74011:0.2534533249)26:0.0354382048,((((((((Campylobacter_WP_026175492:0.0000024214,Campylobacter_curvus_52592_EAT99499:0.0000024214)32:0.0000020653,Campylobacter_curvus_WP_249291678:0.0000024214)91:0.0000029554,Campylobacter_curvus_WP_249291465:0.0160488367)56:0.0000029617,Campylobacter_curvus_WP_249291244:0.0161982451)99:0.1385959500,(Campylobacter_concisus_WP_148821294:0.0797293178,Campylobacter_sp_10_1_50_EHL89672:0.0245736953)68:0.0259171781)78:0.0602303013,Campylobacter_suis_WP_230056212:0.1208187267)77:0.1019459082,Campylobacter_majalis_WP_229932033:0.0469510968)98:0.2234795849,(Campylobacterales_bacterium_MBE0496605:0.0366944089,WP_205458309_CMP_SSP_n_Sulfurospirillum_tamanensis_T05b_NO:0.0324396589)100:0.4185318714)43:0.1098521963)90:0.1426921317,(Nitrosophilus_alvini_WP_200762421:0.3362098454,Nitrosophilus_labii_WP_187648132:0.3474809796)98:0.2116195367)90:0.2435764885,(((Aquificota_bacterium_NPA12476:0.1332716967,Aquificota_bacterium_NPA16310:0.1365622886)95:0.1572377942,(Persephonella_sp_KM09-Lau-8_WP_029521747:0.0294620240,Persephonella_sp_WP_297456442:0.0000023783)93:0.0396608977)92:0.1746412155,Hydrogenothermaceae_bacterium_MCX7760003:0.4124589390)70:0.0241558494)80:0.1188192833)23:0.0000020041)47:0.0720120423,(((((((((((((((((((2514922827_A316_02710_TDB_DCP_j_Desulfocapsa_thiozymogenes_Bra2_YES:0.0000027723,Desulfobulbaceae_bacterium_KAF0188176:0.0591152712)92:0.0447611058,(((Desulfocapsa_sp_MBA3005640:0.0000024214,Pseudomonadota_bacterium_MBU3944097:0.0000023770)100:0.0430970843,(Desulfocapsaceae_bacterium_MDD3815247:0.0288313434,(Desulfocapsaceae_bacterium_MDO8945968:0.0143391173,(Proteobacteria_bacterium_MBU0665495:0.0000010000,Pseudomonadota_bacterium_MBU0665495:0.0000010000)99:0.0000027496)75:0.0142909798)34:0.0000024884)65:0.0141799275,Desulfocapsaceae_bacterium_MDO9042925:0.0505172904)58:0.0151267552)86:0.0389223467,Desulfoarculaceae_bacterium_MBW6520883:0.0388017938)99:0.2137916461,((((((Desulfobacterales_bacterium_HID03055:0.0447370379,Desulfocapsa_sulfexigens_HIP82707:0.0446118001)67:0.0000020372,Desulfocapsa_sp_MBL4902504:0.0276740035)66:0.0268429982,((Desulfobacterales_bacterium_HID69221:0.1088366692,WP_015405338_TDB_DCP_s_Desulfocapsa_sulfexigens_SB164P1_DSM_10523_YES:0.0756224838)47:0.0167992289,Desulfocapsa_sp_MCK5071738:0.0419255983)56:0.0269756358)34:0.0000029844,Desulfocapsa_sp_RUM43357:0.0787109796)96:0.1024542460,Proteobacteria_bacterium_MBU1137868:0.0000021078)83:0.0295477176,(Proteobacteria_bacterium_MBU0945811:0.0000010000,Proteobacteria_bacterium_MBU1057425:0.0000010000)100:0.0000027874)95:0.1084846882)74:0.1094743990,(Desulfobulbaceae_bacterium_KAB2890260:0.1207525937,Desulfobulbaceae_bacterium_RPH38821:0.1057326354)90:0.0921115946)56:0.0391941691,(((Desulfobulbaceae_bacterium_BRH_c16a_KJR96345:0.0000027610,(Desulfobulbaceae_bacterium_HBG20965:0.0914119396,uncultured_bacterium_EKD33594:0.0445790896)47:0.0129244751)92:0.1221483460,(Desulfobulbaceae_bacterium_S5133MH15_OEU51358:0.1069071720,WP_228857104_TDB_DBB_n_Desulfomarina_profundi_KT2_NO:0.2359706315)76:0.0518326311)75:0.0816892239,Desulfosediminicola_flagellatus_WP_136807845:0.2608096438)83:0.0934375425)66:0.0984684907,((Deltaproteobacteria_bacterium_MBT8334768:0.2933007445,((Desulfofustis_limnaeus_WP_284154409:0.0822149112,WP_073379123_TDB_DCP_s_Desulfofustis_glycolicus_PerGlyS_Yes:0.0181635749)57:0.0288261134,Desulfofustis_sp_MBE0583935:0.0707858501)98:0.1467880629)47:0.0867222621,Desulfobulbaceae_bacterium_THB76838:0.1035599553)78:0.1376109433)68:0.1287932368,(((((((Desulfobulbaceae_bacterium_HHD56357:0.1693185796,Desulfobulbus_sp_HEB68206:0.1127645043)100:0.2860984954,((Desulfobulbus_sp_HEB49838:0.0930307397,Desulfobulbus_sp_HFQ89616:0.0652572803)88:0.0559661416,g340_TDB_ISD_MOM_B35_Yes:0.0269435554)94:0.1097103697)31:0.0000023862,WP_267928392_TDB_DBB_n_Desulfolithobacter_dissulfuricans_GF1_YeS:0.2842843509)47:0.0347972862,(((Desulfobulbus_propionicus_PID72066:0.2412785693,Desulfogranum_marinum_WP_205222889:0.0866263086)98:0.1963204620,WP_051305821_TDB_DBB_n_Desulfobulbus_mediterraneus_86FS1:0.1182136887)91:0.1195765695,(Desulfobulbus_propionicus_PIE58417:0.2953987315,Desulfogranum_japonicum_WP_028579327:0.1137622590)84:0.0889133987)52:0.0523805149)38:0.0141971258,Desulfobulbaceae_bacterium_NOQ45965:0.0556520188)55:0.0361064785,((Desulfobulbaceae_bacterium_MBV5318092:0.1587837199,Desulfobulbus_alkaliphilus_WP_205240776:0.1086825489)57:0.0186511959,((((Desulfobulbus_sp_MCL2457568:0.0448391282,(Desulfobulbus_sp_MCL2791065:0.1507386556,Desulfobulbus_sp_MDR2550728:0.0343375886)80:0.0328390476)86:0.0356771638,WP_051553519_TDB_DBB_n_Desulfobulbus_elongatus_DSM2908_Yes:0.0549174346)92:0.0637142675,(Desulfobulbus_sp_NLX19676:0.0642614314,WP_199261692_TDB_DBB_n_Desulfobulbus_oligotrophicus_Prop6_yEs:0.0668704477)100:0.1703539835)95:0.1470207660,(Desulfobulbus_sp_WP_306546462:0.0765798704,WP_015724856_TDB_DBB_s_Desulfobulbus_propionicus_1pr3_DSM_2032_Yes:0.2227373205)70:0.0542899394)47:0.0127458545)100:0.1432837864)89:0.0951964390,Desulfobulbaceae_bacterium_MDR3089301:0.2220372763)41:0.0129383812)69:0.0657798774,Desulfobulbaceae_bacterium_A2_OQX14497:0.3864845306)76:0.0961814061,WP_011189725_TDB_DCP_n_Desulfotalea_psychrophila_LSv54:0.9442014856)84:0.1743239168,(Magnetococcales_bacterium_MBF0416287:0.6530634775,Myxococcales_bacterium_NLH47571:0.6363482903)80:0.2270815433)50:0.0393823767,(((((((Acetomicrobium_sp_S15_DSM_107314_WP_198469676:0.0269965974,Synergistota_bacterium_MDI9390201:0.0408426373)90:0.0256017125,((Synergistaceae_bacterium_MDI3499737:0.0000022313,Synergistaceae_bacterium_MDI3532534:0.0305593094)59:0.0151454572,Synergistales_bacterium_54_24_KUK40300:0.0000028112)69:0.0147285594)18:0.0000025219,(Synergistaceae_bacterium_HHV52613:0.0000010000,Synergistota_bacterium_MDI9390873:0.0000010000)100:0.0316181847)97:0.3156829252,((Aminiphilus_sp_WP_300525555:0.2873828736,(((Dethiosulfovibrio_WP_236098052:0.0315226284,Dethiosulfovibrio_faecalis_WP_236101374:0.0158582377)64:0.0152411667,WP_005659013_SYN_DSV_n_Dethiosulfovibrio_peptidovorans_SEBR4207:0.0000020628)100:0.4838005902,Synergistales_bacterium_MCF7936153:0.3084234538)66:0.0655419675)51:0.0511841035,(((Aminivibrio_pyruvatiphilus_WP_133955389:0.0000023658,(Synergistaceae_bacterium_MDD3514399:0.0159301616,Synergistales_bacterium_NCB16492:0.0000022281)63:0.0166979617)100:0.1183523891,Synergistaceae_bacterium_NLA91493:0.0759664864)98:0.1588313454,Synergistota_bacterium_MDI9370245:0.2689088467)87:0.1373917784)96:0.2497019779)93:0.3668500485,Thermosediminibacter_oceani_WP_013276637:0.6229193914)39:0.1679494639,((((((Clostridia_bacterium_MBZ4646812:0.0165655780,Petroclostridium_xylanilyticum_WP_094546608:0.0000020457)100:0.3051333970,Firmicutes_bacterium_MCG8501760:0.1118364362)93:0.4235584380,Clostridiaceae_bacterium_HHV95529:0.8689574285)70:0.2497479212,(((Lachnospiraceae_bacterium_MBO4266473:0.0646274778,((Lachnospiraceae_bacterium_MBQ6129560:0.0150604222,Lachnospiraceae_bacterium_MBQ6575404:0.0000026176)99:0.0683427238,Lachnospiraceae_bacterium_MCR5474571:0.0276718999)84:0.0416443502)90:0.0596086297,Lachnospiraceae_bacterium_MCR5301677:0.0761866471)87:0.1255467626,(Lachnospiraceae_bacterium_MCR4741177:0.0353144705,Lachnospiraceae_bacterium_MCR5733088:0.0451888051)67:0.1116087021)97:0.4830654450)61:0.2705456310,(((((Clostridia_bacterium_MDK2985123:0.0000022779,Clostridiales_bacterium_MBZ4686930:0.0484740476)99:0.2348376168,Desulfonispora_thiosulfatigenes_WP_084052187:0.4121251673)50:0.1827916394,(Desulfitibacter_sp_BRH_c19_KUO49524:0.3043466867,WP_028307841_BCL_DFI_n4_Desulfitibacter_alkalitolerans_1of2:0.0796985209)100:0.6997258552)62:0.1226551905,Thermoanaerobacteraceae_bacterium_MBO8167967:0.6259271401)79:0.3227836733,(((((Desulforadius_tongensis_WP_204615013:0.1580712704,(Firmicutes_bacterium_MTI80775:0.1738288346,WP_031516791_BCL_DHM_n_Desulfofalx_alkaliphila_S1:0.3037485335)80:0.1177736536)70:0.0759949281,Desulfotomaculum_sp_MBO8137899:0.2143528672)90:0.2513078117,((Desulforamulus_aeronauticus_WP_084082315:0.1332060244,Desulforamulus_ferrireducens_WP_077712963:0.1738443442)81:0.1116391628,((((Desulforamulus_aquiferis_RYD05201:0.0000026191,Desulforamulus_aquiferis_WP_304545801:0.0000023081)100:0.4309771293,(Desulfotomaculum_nigrificans_WP_013809491:0.0000025856,WP_003544654_BCL_DMC_n_Desulfotomaculum_nigrificans_DSM574_yeS:0.0188672323)100:0.2735295369)91:0.1707901893,Desulforamulus_reducens_WP_011876654:0.1526997661)55:0.0392751557,(Desulforamulus_hydrothermalis_WP_008410909:0.2788872406,(Desulforamulus_putei_DSM_12395_SHE79887:0.0000010000,Desulforamulus_putei_WP_073237369:0.0000010000)100:0.0949698164)57:0.0937356729)52:0.0240203237)99:0.3862369039)80:0.1561750684,(Firmicutes_bacterium_MCL4440656:0.2268449707,(Peptococcaceae_bacterium_MCL6477956:0.1292786602,Peptococcaceae_bacterium_MCL6612599:0.1596050946)53:0.0980380944)88:0.2950584752)98:0.5312744240,WP_018084508_BCL_DSO_n4_Desulfurispora_thermophila_1of2:0.6409042910)70:0.3083157181)52:0.1962705945)20:0.0451504434,Firmicutes_bacterium_HHY36386:0.7396684284)19:0.1182017838)41:0.1142281678,((((Desulforamulus_aeronauticus_WP_072914334:0.4371680704,Desulforamulus_ruminis_WP_013842432:0.0975966469)98:0.4673966456,(Peptococcaceae_bacterium_BRH_c4b_KJS17785:0.1915476100,WP_104370901_BCL_DCM_n4_Desulfocucumis_palustris_1of2:0.2268607484)63:0.1317797777)99:0.3337062971,(Moorella_mulderi_WP_062281707:0.1345712541,Moorella_sulfitireducens_WP_258359852:0.0258715326)100:0.4519677214)66:0.0014493230,(Moorella_sp_60_41_KUK12185:0.2274213561,Thermanaeromonas_sp_C210_WP_173298761:0.1710314214)88:0.1296177642)97:0.3096746257)69:0.0779849546)73:0.0632460660,(((((Anaerolineae_bacterium_MCG3210056:0.7456813456,((Anaerolineae_bacterium_NPV87566:0.4188835509,Anaerolineales_bacterium_MBN1536733:0.6273411221)69:0.2175291436,Anaerolineales_bacterium_MCJ7532007:0.5669674725)64:0.2342807713)45:0.0290152088,Chloroflexota_bacterium_MBI2939346:0.5659042333)48:0.0847379430,Candidatus_Eremiobacteraeota_bacterium_MCL4512899:0.9835878848)60:0.0935951789,Planctomycetota_bacterium_HHI68769:0.9994256065)57:0.0649083448,(Synergistota_bacterium_MBC7331036:0.1580256179,(Synergistota_bacterium_MCD6363226:0.1129787111,Synergistota_bacterium_MCS7234176:0.0749178975)57:0.0413365694)100:0.4848435376)41:0.0000027838)64:0.0601620341,(((((Acidobacteriota_bacterium_TDI34758:0.4906407128,FCB_group_bacterium_MDX9973197:0.3017685484)61:0.1545101915,Candidatus_Auribacterota_bacterium_MBN1522178:0.6445055278)25:0.0000022767,(((Candidatus_Hydrogenedentes_bacterium_MBI2435630:0.2458640108,Candidatus_Hydrogenedentes_bacterium_MDQ1256529:0.4709195100)52:0.0347511133,(Candidatus_Hydrogenedentes_bacterium_MCC6491233:0.0451544168,Candidatus_Hydrogenedentes_bacterium_MCC6694166:0.0000022137)100:0.3335502728)65:0.0476989811,(Candidatus_Hydrogenedentes_bacterium_MBI4558887:0.1979610542,Candidatus_Hydrogenedentes_bacterium_PCJ65402:0.3956108327)93:0.2051171853)49:0.1159745619)39:0.0427514015,Candidatus_Hydrogenedentes_bacterium_MCH7909526:0.4190344248)85:0.1372801825,((Planctomycetaceae_bacterium_MCD8139468:0.2214264685,Planctomycetota_bacterium_MDR1745380:0.0311471539)97:0.3111328103,Planctomycetota_bacterium_MDR1533887:0.1125304133)100:0.6085006357)65:0.0261502577)68:0.0899489901,((((Acidobacteriota_bacterium_MCC7177613:0.2339940005,Acidobacteriota_bacterium_MCL4845894:0.3347576471)100:0.5388651626,((((((Bacillales_WP_171566968:0.1918583046,Mesorhizobium_sp_M00FCaET1860111_TGU87903:0.0740581784)100:0.2741512965,(Brevibacillus_daliensis_WP_232697010:0.1162387188,Brevibacterium_sp_JNUCC-42_QOT01217:0.3343799643)64:0.0349314714)94:0.1829490521,(((Chlamydia_abortus_SHE12173:0.3998616229,((((((((Paenibacillus_WP_062492550:0.2688638063,Paenibacillus_oryzae_WP_068678440:0.0709287224)47:0.0421642577,Paenibacillus_sp_HB172176_WP_168122268:0.1238111797)58:0.0218232025,Paenibacillus_soyae_WP_257446671:0.2019374060)90:0.1474973578,(Paenibacillus_lignilyticus_WP_210661523:0.1455961001,((Paenibacillus_montanisoli_WP_308639227:0.1348636534,Paenibacillus_phyllosphaerae_WP_183598355:0.2715673404)65:0.0833341092,(Paenibacillus_rhizovicinus_WP_162638754:0.0585130269,(Paenibacillus_sp_UNC496MF_SFI53677:0.0000024214,Paenibacillus_sp_UNC496MF_WP_090637667:0.0000027118)100:0.1048458777)95:0.1431044406)29:0.0000023961)77:0.1068283456)90:0.0988136507,(((Paenibacillus_aestuarii_WP_270878588:0.0352802599,Paenibacillus_whitsoniae_WP_126142269:0.2200395768)54:0.0893774720,Paenibacillus_plantarum_WP_171635770:0.1562666102)35:0.0334120230,Paenibacillus_chitinolyticus_WP_317952582:0.2790524786)44:0.1195763229)19:0.0126127518,(Paenibacillus_radicis_ex_Xue_et_al_2023_WP_258212436:0.2896015472,Paenibacillus_sp_FSL_H7-0331_WP_076232708:0.0778068818)49:0.1438772842)51:0.0971157922,(Paenibacillus_aurantius_WP_315607497:0.0000027747,Paenibacillus_sp_CC-CFT747_WJH33254:0.0307110042)100:0.3123275478)43:0.0579654891,(Paenibacillus_sp_VKM_B-2647_WP_041049615:0.1032261415,((Thermobacillus_WP_015254987:0.0096680768,Thermobacillus_sp_WP_286893022:0.0406913431)93:0.0689157162,Thermobacillus_sp_ZCTH02-B1_WP_296974773:0.0856928994)99:0.2939613894)52:0.0314244186)46:0.0748601500)29:0.0411914785,(Paenibacillus_larvae_WP_023484363:0.0000029618,Paenibacillus_larvae_WP_313785784:0.0329234194)100:0.3427176819)18:0.0241662251,((Cohnella_sp_CFH_77786_WP_219637509:0.1412118482,Cohnella_sp_YIM_B05605_WP_276352520:0.0549411030)90:0.1396235664,(Paenibacillus_WP_021879137:0.2672225785,Paenibacillus_sp_481_WP_232276672:0.4220286095)79:0.1110524783)54:0.0537942311)95:0.2623085012)90:0.1405292445,((((Desulfitobacterium_WP_005811967:0.0000024214,WP_072774028_BCL_DSB_n4_Desulfitobacterium_chlororespirans_1of2:0.0000024214)95:0.0000028714,((Desulfitobacterium_dehalogenans_HHY26931:0.0000028358,Desulfitobacterium_dichloroeliminans_WP_015262534:0.1312183061)63:0.0177764755,Desulfitobacterium_hafniense_WP_018211518:0.0177603217)22:0.0000026467)60:0.0177541810,WP_014794316_BCL_DSB_n4_Desulfitobacterium_dehalogenans_1of2:0.0000020718)92:0.1150887161,((((Desulfosporosinus_WP_252467369:0.0000010000,WP_073029304_BCL_DSB_n_Desulfosporosinus_lacus_STP12_NO:0.0000010000)100:0.0000024767,Desulfosporosinus_sp_SRJS8_WP_229248277:0.0000024214)100:0.1496478125,((Desulfosporosinus_sp_HBV88056:0.0000026336,Desulfosporosinus_sp_WP_291350024:0.0000029057)100:0.1683905847,(Desulfosporosinus_sp_I2_WP_045574079:0.1015801726,Desulfosporosinus_youngiae_WP_007784507:0.1047357401)49:0.0462637210)47:0.0197214794)95:0.1691715973,((Desulfosporosinus_meridiei_WP_014903483:0.0000010000,Desulfosporosinus_sp_HMP52_WP_052090507:0.0000010000)100:0.0000024661,Desulfosporosinus_sp_HMP52_KGK89892:0.0000024214)100:0.0000026683)100:0.3822691554)100:0.9196652071)59:0.0965695011,Heliobacterium_mobile_WP_155474773:0.9021759677)11:0.0000020100,((Candidatus_Latescibacteria_bacterium_MBI4532261:0.2843776363,WP_265423244_TDB_DRG_n_Desulfobotulus_pelophilus_H1_NO:0.6789315545)91:0.2436774867,(Candidatus_Poribacteria_bacterium_MCH8292126:0.5142961008,Nitrospinota_bacterium_RMF90464:0.2917849547)95:0.3017901606)58:0.0482491330)30:0.0413904251)49:0.0276456018,((Bdellovibrionales_bacterium_MCB0325359:0.3495242560,Bdellovibrionales_bacterium_MCB0359608:0.0616922493)100:0.6539149841,((Gemmata_obscuriglobus_WP_010035317:0.2201643380,Gemmataceae_bacterium_MDB5311709:0.1751826219)53:0.0125514854,(Gemmataceae_bacterium_MBX9582079:0.0754769212,Gemmataceae_bacterium_MBX9626234:0.0785586383)99:0.1674047172)100:0.4671804037)81:0.2856708127)28:0.0264478502,((((Azohydromonas_caseinilytica_WP_169161536:0.9258307989,(((((Gammaproteobacteria_bacterium_MBU0593509:0.0000025006,(Sulfuricella_denitrificans_MBZ0105516:0.0578154982,(Sulfurimicrobium_sp_MDO8893108:0.0000027717,Sulfurimicrobium_sp_MDO9189186:0.0000028492)94:0.0368026843)63:0.0176497047)48:0.0000024375,Nitrosomonadales_bacterium_PWB59441:0.0373480686)94:0.0994144964,(Sulfuricella_sp_MDD5404328:0.0000020550,Sulfurimicrobium_sp_MDP2785127:0.0357775581)85:0.0357649456)61:0.0167342416,Sulfuricellaceae_bacterium_MDP2827624:0.1535506486)36:0.0065674006,WP_173064615_PMD_SFC_n3_Sulfurimicrobium_lacus_skT11_1of2:0.0463458151)100:0.6524682870)90:0.4316307921,(Candidatus_Hydrogenedentes_bacterium_CG1_02_42_14_OIO32814:0.6172959977,(Planctomycetota_bacterium_TAJ24053:0.6635323006,Planctomycetota_bacterium_TDJ72018:0.7183408092)75:0.1887043559)64:0.1910206082)17:0.0413864003,(((((((Baekduia_sp_MDX6727617:0.1641121468,Conexibacter_sp_MCW3021293:0.0735871869)48:0.0617377025,Conexibacter_sp_MCW3002233:0.3212510546)95:0.2114091070,Solirubrobacterales_bacterium_MBI5106284:0.3682610787)58:0.0905021849,(Gaiellales_bacterium_MDX6544619:0.0351873970,Gaiellales_bacterium_MDX6547444:0.0000027309)100:0.6458222288)76:0.2109474526,(Thermoleophilum_album_WP_218138349:0.2972527912,(Thermoleophilum_album_WP_274717913:0.0000010000,Thermoleophilum_sp_MCL6440804:0.0000010000)100:0.4533456194)88:0.2930813254)87:0.2432934565,(Thermoleophilia_bacterium_MBJ7457472:0.4287981772,Thermoleophilia_bacterium_MCC6833220:0.4623343408)92:0.1541074174)78:0.1602214507,((Chitinispirillales_bacterium_MDR2578570:0.4105104171,Chitinivibrionales_bacterium_MBD3345328:0.4123752452)62:0.0979740579,Chitinispirillum_alkaliphilum_KMQ50988:0.3602398580)99:0.7625797096)19:0.0616659917)75:0.1196856583,(((((Candidatus_Omnitrophota_bacterium_MBK7497086:0.0159773441,Candidatus_Omnitrophota_bacterium_NUP94204:0.0000028267)63:0.0184468807,Candidatus_Omnitrophota_bacterium_MBW7938495:0.0000029966)100:0.1714160639,Candidatus_Omnitrophota_bacterium_NUN94896:0.3667917550)54:0.0308086246,Candidatus_Omnitrophota_bacterium_MCA9410464:0.5318449093)72:0.0859180822,bacterium_MBD3266579:0.7206361661)57:0.0445546747)22:0.0000026423)49:0.0868819125)33:0.0213010887,(((((Acidobacteria_bacterium_ADurbBin340_OQA35644:0.2064650678,(((((Acidobacteriota_bacterium_MCX6546560:0.1226100582,((Acidobacteriota_bacterium_MCX6546837:0.0806728915,Holophagaceae_bacterium_NTW85588:0.0975452863)96:0.0973103615,Candidatus_Geothrix_skivensis_MBK9796126:0.0550678399)53:0.0238344984)47:0.0193878168,((Geothrix_sp_MBP7617440:0.0193041340,Holophagaceae_bacterium_MBK7293327:0.0000029507)76:0.0000024461,(Geothrix_sp_WP_291198851:0.0157237106,Holophagaceae_bacterium_MCE1203561:0.0159553570)85:0.0316770609)74:0.0319140028)45:0.0167182424,(Geothrix_limicola_WP_285570456:0.0330237277,(Geothrix_oryzae_WP_286355977:0.0522361238,(Geothrix_sp_MDP1830654:0.1098919108,Geothrix_sp_MDR3682793:0.0753441580)76:0.0503478391)38:0.0137225082)54:0.0477107249)60:0.0266087175,Geothrix_sp_21YS21S-4_WP_306589435:0.0396862564)95:0.1590196046,Holophaga_sp_MBK8792250:0.2259004580)61:0.0810159845)85:0.0956524060,Holophagales_bacterium_MDR2561513:0.5262233372)100:0.6178425959,((Candidatus_Latescibacteria_bacterium_HAA78570:0.0013068979,Gemmatimonadota_bacterium_MBS10704:0.0288638850)99:0.2661228913,Gemmatimonadota_bacterium_MBE83421:0.2095216469)98:0.3865906491)68:0.1297766320,Candidatus_Latescibacteria_bacterium_MDP6776219:0.3842776064)76:0.1565581211,Nitrospirota_bacterium_MBI5141221:0.5837256939)57:0.1013330203)74:0.1692362449,(Actinomycetota_bacterium_HDP70450:0.6074366195,((((Candidatus_Hydrogenedentes_bacterium_MCK5558567:0.7016104232,(((((((Deltaproteobacteria_bacterium_CG23_PIP43015:0.0139570329,Desulfobacterales_bacterium_CG2_30_60_27_OIP46935:0.0000027059)100:0.2880818077,(Desulfobacterales_bacterium_HFQ80801:0.0652909307,g1202_TDB_ISD_M19_Yes:0.0224274856)100:0.3527127301)38:0.1353471732,(Deltaproteobacteria_bacterium_NOX26158:0.4265127457,(((Desulfobacteraceae_bacterium_MDA8160431:0.0203375730,Desulfobacteraceae_bacterium_MDA8419310:0.0267040884)99:0.1016774322,((Desulfobulbaceae_bacterium_MBA3014484:0.0000028694,Pseudomonadota_bacterium_MBU4153672:0.0000024214)100:0.1678296280,Desulfobulbaceae_bacterium_MDD5758347:0.0909449768)92:0.1240883540)93:0.1607448098,Desulfobulbaceae_bacterium_MBF0221273:0.2101078229)65:0.0425613924)51:0.1156195119)57:0.1020449970,((((Deltaproteobacteria_bacterium_MBW1792403:0.3766618402,Desulfobulbaceae_bacterium_MCD6390335:0.2673071919)92:0.0956236169,Desulfobulbaceae_bacterium_MCK5231957:0.2213329828)81:0.1448549685,((((Desulfobulbaceae_bacterium_MCK5226733:0.0000024214,Desulfobulbaceae_bacterium_MCK5404189:0.0000024214)100:0.0000026190,Desulfobulbaceae_bacterium_MCK5341173:0.0149426103)100:0.2117812589,(Pseudomonadota_bacterium_MBU0479538:0.1139258677,Pseudomonadota_bacterium_MBU0675080:0.3567066396)93:0.1436022798)82:0.1132016157,Proteobacteria_bacterium_MBU0484339:0.3272581093)53:0.0583917492)56:0.0341373383,Proteobacteria_bacterium_MBU0729631:0.3165763798)56:0.0289646134)50:0.0292509466,((Deltaproteobacteria_bacterium_RIFOXYD12_FULL_55_16_OGQ99191:0.1897505201,((Deltaproteobacteria_bacterium_TDB40026:0.0154262270,((Proteobacteria_bacterium_MBU1405517:0.0000022786,Pseudomonadota_bacterium_MBU1405517:0.0000023005)99:0.0000026035,(Proteobacteria_bacterium_MBU4176579:0.0000020886,Pseudomonadota_bacterium_MBU4176579:0.0000020524)100:0.0465178358)49:0.0000027916)66:0.0170277202,WP_307632818_TDB_TVB_Thiovibrio_frasassiensis_RS19-109_YeS:0.1233201321)88:0.0717805897)57:0.0130411484,Deltaproteobacteria_bacterium_RIFOXYD12_FULL_56_24_OGQ88312:0.0164486174)99:0.3634268333)36:0.0000023558,(Desulfurivibrio_alkaliphilus_WP_013164532:0.0737985044,WP_275805181_TDB_DBB_s_Desulfurivibrio_alkaliphilus_AHT_2_Yes:0.1245037666)100:0.4247679983)99:0.3315665278,((((Deltaproteobacteria_bacterium_MDD3553699:0.1931867962,Dissulfurirhabdus_thermomarina_NDY42260:0.3990766125)81:0.1681431946,((Desulfobacteraceae_bacterium_MDA8162119:0.2325679384,WP_237888668_TDB_ISD_n_Dissulfurimicrobium_hydrothermale_Sh68_YES:0.2928418215)89:0.1884043053,(WP_067616781_TDB_DIB_s_Dissulfuribacter_thermophilus_S69_YES:0.3779109033,WP_166032139_TDB_TDB_n_Thermosulfuriphilus_ammonigenes_ST65_YES:0.5012005081)83:0.2239204779)56:0.0862740862)70:0.0937042137,Thermodesulfobacteria_bacterium_NPA94229:0.4493835028)61:0.0704625836,Thermodesulfobacteriaceae_bacterium_HID97711:0.7269615071)81:0.0907433756)56:0.0460757176)53:0.0597873269,((((Deltaproteobacteria_bacterium_MBN1843476:0.2192371501,(Deltaproteobacteria_bacterium_MBW2036823:0.3163756689,((((Desulfamplus_sp_MBF0412284:0.4381643023,(((Desulfobacter_latus_WP_178365536:0.0553394378,((((((Desulfobacter_postgatei_WP_004071171:0.0000024214,unclassified_Desulfobacter_WP_286818379:0.0000024214)38:0.0000020034,Thermodesulfobacteriota_bacterium_MDQ1269960:0.0000025486)85:0.0000023559,Desulfobacter_sp_WP_287561286:0.0177591228)100:0.1163441485,(Desulfobacterales_bacterium_MCG8550250:0.0003054177,WP_033397528_TDB_DBC_n_Desulfobacter_curvatus_AcRM3_yeS:0.0672189016)64:0.0332096421)11:0.0000022600,WP_111954484_TDB_DBC_n_Desulfobacter_hydrogenophilus_AcRS1_yeS:0.0343092944)12:0.0168301388,Desulfobacter_sp_MCW8801495:0.0174513543)17:0.0185240949)21:0.0308529871,Desulfobacter_vibrioformis_WP_035238657:0.1059534304)100:0.3631651715,(Pseudomonadota_bacterium_MBU1196494:0.2922749717,Pseudomonadota_bacterium_MBU3954678:0.1462712387)53:0.0694195849)52:0.0677024986)78:0.1629232429,Pseudomonadota_bacterium_MBU1168192:0.3953041825)80:0.1846024570,Pseudomonadota_bacterium_MBU0516752:0.6693087166)57:0.0316466992,((Desulfatibacillum_alkenivorans_WP_073474055:0.0000024731,WP_012610136_TDB_DBC_n_Desulfatibacillum_aliphaticivorans_DSM15576:0.0144179828)100:0.0647593115,Desulfatibacillum_sp_MBI9076813:0.1746590006)100:0.3757101160)68:0.0559210148)66:0.0930903106)39:0.0456135875,((Deltaproteobacteria_bacterium_MBW2194048:0.0166509705,Deltaproteobacteria_bacterium_MBW2266199:0.0000024214)77:0.0165983945,Desulfobacterales_bacterium_S7086C20_OEU46855:0.0341303473)100:0.2519290439)30:0.0190959690,((Deltaproteobacteria_bacterium_MBW1739624:0.0923501906,Desulfobacterales_bacterium_NVL89385:0.1989886957)61:0.0325386989,(Desulfobacterales_bacterium_MCK4388853:0.1235817921,Desulfobacterales_bacterium_NVM21137:0.1644505520)75:0.0680192342)57:0.0447716003)80:0.1668517572,(Desulfobacterales_bacterium_NOQ95964:0.3639311430,(Ignavibacteriaceae_bacterium_MCW8809385:0.2427559816,Pseudomonadota_bacterium_MBU0699271:0.3232830785)60:0.0422895984)99:0.2726067657)52:0.0841082371)15:0.0131695316,(Dehalococcoidales_bacterium_MDD4874250:0.0219265788,Pseudomonadota_bacterium_HED00370:0.1007539973)100:0.6570034858)60:0.0682831033,Deltaproteobacteria_bacterium_MCF8061406:0.4453806526)25:0.0232966101)38:0.0000025456)51:0.0805301362,(Gemmatales_bacterium_GIW78952:0.6530618476,(Nitrospinae_bacterium_MBI1986777:0.3892140722,(Nitrospinae_bacterium_MBI4829251:0.5046071838,Nitrospinae_bacterium_MBI5816426:0.3404000567)95:0.2974132634)51:0.1015153816)39:0.0123572329)47:0.0589216901,(((((Desulfurobacterium_sp_RUM44830:0.1634054510,Phorcysia_thermohydrogeniphila_WP_132525223:0.0343286366)99:0.2911645755,(Hydrogenobaculum_sp_PMP91521:0.0000027034,Hydrogenobaculum_sp_Y04AAS1_ACG57659:0.0517318523)100:0.6935004610)69:0.2501799520,Thermovibrio_sp_RUM89021:0.1853974017)69:0.1518985814,Halothermothrix_orenii_WP_015923709:1.0310312503)56:0.0893775344,Persephonella_sp_HIQ25214:0.8020752585)28:0.0504282720)44:0.0865367436)53:0.0359263429,((((WP_059175774_NSP_TDV_ni_Thermodesulfovibrio_aggregans_1of2:0.0000024175,Thermodesulfovibrio_aggregans_WP_059175774:0.0000024214)100:0.0497913294,(((WP_028844814_NSP_TDV_ni_Thermodesulfovibrio_thiophilus_1of2:0.0000023023,Thermodesulfovibrio_thiophilus_WP_028844814:0.0000022135)100:0.1316763675,(Thermodesulfovibrio_aggregans_PMP70626:0.1172494492,(((Thermodesulfovibrio_sp_1176_WP_068861660:0.0000010000,Thermodesulfovibrio_sp_N1_WP_143600880:0.0000010000)100:0.0000022221,Thermodesulfovibrio_sp_MDI6713707:0.0307727903)100:0.1841038384,Thermodesulfovibrionales_bacterium_MCX8031730:0.1299371120)86:0.1293557815)74:0.0463581185)46:0.0146743582,(Thermodesulfovibrio_sp_MCS7163840:0.0007329876,(Thermodesulfovibrio_sp_MCS7215062:0.0235836324,(Thermodesulfovibrio_sp_WP_297209700:0.0604951602,WP_012545507_NSP_TDV_n4_Thermodesulfovibrio_yellowstonii_1of2:0.0753195584)97:0.0772451076)80:0.0217535462)93:0.1031798443)57:0.0163130732)75:0.0640105715,BS11DRAFT_00356_NSP_TDV_j3_Thermodesulfovibrio_hydrogeniphilus_1of2:0.2435382805)65:0.0898694366,Thermodesulfovibrio_sp_MCS7203614:0.1610039546)99:0.3399125039)73:0.0834875026,(Nitrospirota_bacterium_MBI5849278:0.3889525795,Nitrospirota_bacterium_RMG00884:0.3362213458)94:0.2831924491)49:0.0831442518,(((Nitrospiraceae_bacterium_HBH60254:0.1117237169,Nitrospirota_bacterium_HDH53697:0.2164900746)98:0.1780279401,Nitrospirota_bacterium_MBI5639122:0.3240292029)73:0.0682566937,((Nitrospiraceae_bacterium_MDA8170757:0.0000023402,Nitrospiraceae_bacterium_MDA8325154:0.0149726001)100:0.7232365200,(Nitrospirota_bacterium_HHN63894:0.1781201619,Nitrospirota_bacterium_NOY65331:0.1737036926)96:0.1730520006)20:0.0000029951)32:0.0262019664)72:0.1475041499,(Nitrospirales_bacterium_LBB_01_QWR78826:0.0006833034,Nitrospirota_bacterium_MBF0463475:0.1150478479)100:0.3075280808)93:0.1767652790,Nitrospirota_bacterium_KAF0181800:0.2946121151)63:0.0593601927,Nitrospirota_bacterium_MBF0327918:0.2821375275)51:0.0264521364,Thermodesulfovibrionales_bacterium_MCL0069027:0.3513714910)66:0.0712649033,(Nitrospirae_bacterium_MBI3592163:0.0000024347,(Nitrospirota_bacterium_MCL4492303:0.1042203078,Thermodesulfovibrionales_bacterium_MCX8069445:0.3625762600)75:0.0846791666)66:0.0508106728)94:0.1709329120,(Alphaproteobacteria_bacterium_MBZ0158480:0.2024349423,(((Nitrospirae_bacterium_GWA2_46_11_OGW21090:0.0138940225,Nitrospirae_bacterium_GWC2_46_6_OGW21962:0.0000020346)98:0.0450442891,(Nitrospirae_bacterium_MBI5213571:0.0000010000,Nitrospirota_bacterium_MBI5213571:0.0000010000)100:0.0585789974)70:0.0075055216,(Nitrospirae_bacterium_MCL4457287:0.0000020905,Nitrospirota_bacterium_MCL4457287:0.0000024924)100:0.0977919681)93:0.0800367286)60:0.0310595486)56:0.0000028930,((Dissulfurispira_thermophila_WP_203472672:0.0000025851,WP_203472672_NSP_DSP_n_Dissulfurispira_thermophila_T55J_YeS:0.0000027063)100:0.0571562741,(Nitrospirae_bacterium_MCL4537730:0.0140981040,(Nitrospirae_bacterium_MCL5062399:0.0000022105,Nitrospirota_bacterium_MCL5062399:0.0000024214)100:0.0000020504)97:0.0307027823)47:0.0132657880)65:0.0155069088,Thermodesulfovibrionales_bacterium_MDI6727800:0.0300761789);
