# Supplementary material for: Sulfur disproportionation occurs globally across anoxic habitats and has multiple mechanisms of independent evolutionary origin
Source: ISME J. 2026 Mar 2;20(1):wrag042. doi: 10.1093/ismejo/wrag042 (PMC12998232; doi:10.1093/ismejo/wrag042)
Supplement: Sup_File_4_raw_trees_wrag042 [file sup_file_4_raw_trees_wrag042.zip › SupFile4_raw_trees/SupFile3b_trees/molyc_iqtreeC60.tre]

(2514921185_A316_01067_TDB_DCP_j_Desulfocapsa_thiozymogenes_Bra2_YES:0.1429660159,((((((((((((((((((((((Acidobacteriia_bacterium_MBZ5721466:0.7212106470,(((Desulfitobacterium_WP_011461328:0.0118660347,((Desulfitobacterium_chlororespirans_DSM_11544_SHN60185:0.0000020075,WP_072771671_BCL_DSB_n4_Desulfitobacterium_chlororespirans_2of5:0.0000026533)100:0.0306327305,(Desulfitobacterium_hafniense_DP7_EHL08323:0.0000029437,Desulfitobacterium_hafniense_WP_035213672:0.0000029956)99:0.0319146480)68:0.0061860348)67:0.0060501374,(Desulfitobacterium_sp_PCE1_WP_028305512:0.0000010000,WP_014793605_BCL_DSB_n4_Desulfitobacterium_dehalogenans_4of5:0.0000025029)100:0.0182391218)28:0.0000023741,(Desulfitobacterium_dehalogenans_HHY25563:0.0994663547,Desulfitobacterium_hafniense_WP_015943564:0.0117122083)58:0.0059809596)98:0.5150338687)92:0.3116050495,(Nitrospirae_bacterium_CG08_land_8_20_14_0_20_52_24_PIS37116_nitrospirota:0.0000027175,Nitrospirae_bacterium_CG_4_9_14_3_um_filter_53_35_PJA75103_nitrospirota:0.0131070784)100:1.2449854260)72:0.1580224190,((Actinomycetota_bacterium_MDI6800276_terrabacteria:1.2589935718,(((((Chlorobaculum_limnaeum_WP_069810326_FCB:0.2278652452,Chlorobaculum_parvum_WP_012502625_FCB:0.1572477830)97:0.2111019539,Chlorobiaceae_bacterium_NTU90619_FCB:0.4272219593)69:0.1036221988,((Pelodictyon_phaeoclathratiforme_BU-1_ACF43602_FCB:0.0000010000,Pelodictyon_phaeoclathratiforme_WP_041526745_FCB:0.0000010000)100:0.0000028689,ACF43602_Pelodictyon_phaeoclathratiforme_BU-1_Bay2015_3j_TorDbisC:0.0000017700)100:0.2425509878)95:0.2957030143,ACF13344_Chloroherpeton_thalassium_ATCC_35110_Bay2015_3j_TorDbisC:0.2864411029)95:0.1585927743,Chlorobiales_bacterium_NTW50771_FCB:0.2717029866)100:0.6901364754)74:0.2876127413,(((((Candidatus_Sulfobium_mesophilum_SPQ01975_nitrospirota:0.1693790404,Nitrospiraceae_bacterium_MDA8082710_nitrospirota:0.1364804547)96:0.1114996771,(Nitrospiraceae_bacterium_MDA8422150_nitrospirota:0.0810222457,Nitrospirota_bacterium_MCL5024506_nitrospirota:0.0721084884)100:0.1657314344)79:0.0821637469,Nitrospiraceae_bacterium_MDA8240487_nitrospirota:0.2935326638)98:0.1302221378,((Nitrospirota_bacterium_MBF0465092_nitrospirota:0.1969232974,Nitrospirota_bacterium_MBF0556814_nitrospirota:0.1793671978)61:0.0444959878,(Nitrospirota_bacterium_MBF0537446_nitrospirota:0.0183714946,Nitrospirota_bacterium_MBF0592849_nitrospirota:0.0000027397)100:0.1068100174)95:0.0943796959)80:0.0681720509,((((Deltaproteobacteria_bacterium_MCL5966000_myxococcota:0.4780512341,(Nitrospirota_bacterium_MBI1811518_nitrospirota:0.0674748063,Nitrospirota_bacterium_MBI5043412_nitrospirota:0.0941047153)99:0.1677206454)84:0.0938818408,((Nitrospirota_bacterium_MBI5098450_nitrospirota:0.2345370358,Nitrospirota_bacterium_MBI5196765_nitrospirota:0.1475625244)74:0.0965167937,(Nitrospirota_bacterium_MCL4491899_nitrospirota:0.0000024974,Nitrospirota_bacterium_MCL5236456_nitrospirota:0.0000025850)100:0.2685681355)61:0.0696398398)53:0.0684014386,Nitrospirota_bacterium_MBI3592879_nitrospirota:0.2942326503)82:0.0786005301,Nitrospirota_bacterium_MBF0459253_nitrospirota:0.2382021562)24:0.0107865119)100:0.6724013850)61:0.2900135157)17:0.0653258419,((Acidobacteriota_bacterium_MBI4875659_acidobacteriota:1.2011783388,Desulfobacterales_bacterium_PIP36536_desulfobacteria:1.0100449915)96:0.3353263574,(((((Archangium_sp_MDP1826148_myxococcota:0.3220743516,((((Deltaproteobacteria_bacterium_MCB9647726_myxococcota:0.0208662743,Myxococcales_bacterium_MCA9551545_myxococcota:0.0105630993)100:0.3298447911,Myxococcales_bacterium_MCA9543014_myxococcota:0.1488055566)100:0.2477357416,(Myxococcaceae_bacterium_MBL8919579_myxococcota:0.1514424562,((Myxococcales_bacterium_MDP1921076_myxococcota:0.0104461161,(Myxococcales_bacterium_MDP3234949_myxococcota:0.0000022210,Myxococcales_bacterium_MDP3503187_myxococcota:0.0063715488)93:0.0159767646)94:0.0746225212,Myxococcus_sp_MBE2249697_myxococcota:0.0583955454)73:0.0539557488)92:0.0908322820)49:0.0667631668,Myxococcales_bacterium_MCC6335672_myxococcota:0.2760590295)44:0.0779600480)94:0.2073608403,Deltaproteobacteria_bacterium_MBI4819423_myxococcota:0.2245284634)100:0.5540811609,((((((Campylobacterales_bacterium_MBN2816727:0.1055143615,Helicobacteraceae_bacterium_MBC8237289:0.0641234817)73:0.0304892842,((((Sulfurimonas_sp_PHQ55486:0.0431944837,Sulfurimonas_sp_SAG-AH-194-L11_WP_275716118:0.0096650099)64:0.0085580464,Sulfurimonas_sp_SAG-AH-194-C20_WP_275852198:0.0059458723)53:0.0061425812,Sulfurimonas_sp_SAG-AH-194-C21_WP_275754828:0.0180685078)99:0.0573412681,((Thiovulaceae_bacterium_MCW8837925:0.0000024178,Thiovulaceae_bacterium_MCW9027042:0.0061375850)96:0.0229892823,WP_152307046_CMP_SMN_n_Sulfurimonas_lithotrophica_GYSZ-1_NOS:0.0149038400)100:0.0733267412)57:0.0172050795)84:0.0339940277,Helicobacteraceae_bacterium_MCD6258738:0.0636924391)88:0.0209175923,((((((Campylobacterota_bacterium_MDQ1244535:0.0060829445,Sulfurimonas_sp_MDO9266360:0.0000023854)92:0.0122578028,(Sulfurimonas_sp_RIFCSPLOWO2_12_36_12_WP_294890701:0.0000025868,Sulfurimonas_sp_WP_310441772:0.0061255761)75:0.0061516174)99:0.0275047814,Sulfurimonas_sp_WP_295008255:0.0296238143)91:0.0320606992,Sulfurimonas_sp_WP_295060408:0.0456004805)65:0.0109435425,(Sulfurimonas_sp_MDP2893326:0.0390264393,unclassified_Sulfurimonas_WP_294885684:0.0532895621)70:0.0202134384)93:0.0276248912,(Sulfurimonas_sp_CVO_WP_159569824:0.0000023813,WP_152299725_CMP_SMN_n_Sulfurimonas_xiamenensis_1-1N_NO:0.0121005605)100:0.0648710384)52:0.0084341293)100:0.2484767030,(((((((Epsilonproteobacteria_bacterium_MBA1432495:0.0850554286,((Sulfurimonas_sediminis_WP_193150283:0.0000010000,Sulfurimonas_sp_SWIR-19_WP_226066036:0.0000010000)100:0.0060315526,WP_151899826_CMP_SMN_n_Sulfurimonas_hydrogeniphila_NW10_yeS:0.0060282311)100:0.0500082382)46:0.0111536583,((Epsilonproteobacteria_bacterium_MBA1438532:0.0255879084,(Sulfurimonas_sp_WP_297434258:0.0000024928,Sulfurimonas_sp_WP_297484493:0.0060236601)100:0.0445775927)97:0.0436551188,WP_193110402_CMP_SMN_n_Sulfurimonas_paralvinellae_GO25_NO:0.0455349756)92:0.0401741648)67:0.0142332157,Sulfurimonas_autotrophica_HIP13874:0.0186879317)77:0.0176814788,WP_013327421_CMP_SMN_n_Sulfurimonas_autotrophica_OK10_NO:0.0182184776)100:0.1035800838,(Epsilonproteobacteria_bacterium_SCGC_AD-308-E02_SMP86182:0.0769005057,((Helicobacteraceae_bacterium_CG2_30_36_10_OIP53263:0.0318794154,(Sulfurimonas_aquatica_WP_207561241:0.1217593324,(Sulfurimonas_sp_WP_297441455:0.0973317844,WP_188109458_CMP_SMN_n_Sulfurimonas_indica_NW8N_NO:0.0745173184)38:0.0351164070)35:0.0212515581)83:0.0539257603,(Thiovulaceae_bacterium_MDD2357187:0.0251865502,bacterium_MBU0631584:0.0772080831)88:0.0235554440)60:0.0257649686)79:0.0232688070)99:0.1247906673,((Epsilonproteobacteria_bacterium_ex_Lamellibrachia_satsuma_RRS30103:0.0677101676,(Sulfurovum_lithotrophicum_WP_046551509:0.0000024122,(Sulfurovum_sp_NBC37-1_WP_011980204:0.0306167607,((Sulfurovum_sp_WP_294955220:0.1133585222,(Sulfurovum_sp_WP_294956835:0.0000010000,Sulfurovum_sp_WP_297524434:0.0000010000)100:0.0185263071)68:0.0000026315,WP_067332611_CMP_SVC_n_Sulfurovum_riftiae_1812E_YeS:0.0645914811)49:0.0063607411)67:0.0117629116)78:0.0244977538)99:0.1030855497,((Sulfurovum_sp_MDD3591807:0.0291412036,(UFH59735_CMP_SVC_c_Sulfurovum_mangrovi_1of2:0.0000010000,UFH60878_CMP_SVC_c_Sulfurovum_mangrovi_2of2:0.0000010000)100:0.0465365420)96:0.0385017846,((Sulfurovum_sp_WP_295421164:0.0712810925,Sulfurovum_sp_WP_309495438:0.0580305250)35:0.0277193047,(ST-21_1641_CMP_SVC_Sulfurovum_sp_ST-21_YeS:0.0000010000,ST-29_chromosome_1673_CMP_SVC_Sulfurovum_sp_ST-29_YeS:0.0000010000)100:0.0499383541)25:0.0191770204)78:0.0414108071)100:0.1985034507)69:0.0487156002,WOE71880_CMP_HGM_c_Hydrogenimonas_thermophila_1of2:0.2688433574)59:0.0496643489)75:0.1275787093,(BAF69691_CMP_NRP_c_Nitratiruptor_sp_SB1552_2of2:0.0000024682,BAF69691_Nitratiruptor_sp_SB155-2_Bay2015_3m_TorD:0.0000021575)100:0.4141842402)87:0.1679076392)71:0.1317232367,(((((Malikia_sp_WP_300055957_pseudomonadota:0.0789981263,ADR35146_Sulfuricurvum_kujiense_DSM_16994_Bay2015_3m_TorD:0.1026588805)100:0.3080380107,WOE72542_CMP_HGM_c_Hydrogenimonas_thermophila_2of2:0.3110820141)74:0.1005804203,BAF70920_CMP_NRP_c_Nitratiruptor_sp_SB1552_1of2:0.3803176556)85:0.1423548055,Pseudomonadota_bacterium_MBP1681231_pseudomonadota:0.3731385179)100:0.5170195053,((Sulfurihydrogenibium_sp_PMP62339_aquificae:0.0000024425,Sulfurihydrogenibium_sp_PMP77206_aquificae:0.0000024505)100:0.0613894582,Sulfurihydrogenibium_sp_WP_297887504_aquificae:0.0265657729)100:0.3661390316)97:0.2838914082)100:0.6936010723,(((((BS11DRAFT_00872_NSP_TDV_j3_Thermodesulfovibrio_hydrogeniphilus:0.1630680059,Thermodesulfovibrio_sp_WP_297211230:0.1948786170)55:0.0354142617,(((Thermodesulfovibrio_aggregans_WP_059176069:0.0000025884,WP_059176069_NSP_TDV_ni_Thermodesulfovibrio_aggregans:0.0000010000)100:0.1226365669,unclassified_Thermodesulfovibrio_WP_068860957:0.0581808377)98:0.0986986250,(((((Thermodesulfovibrio_islandicus_WP_281756209:0.0135075968,WP_012545951_NSP_TDV_n4_Thermodesulfovibrio_yellowstonii:0.0145169818)86:0.0204737076,Thermodesulfovibrio_sp_MCS7215687:0.1904699387)56:0.0227544685,Thermodesulfovibrio_sp_MCS7164113:0.0329728837)96:0.0918526772,((Thermodesulfovibrio_thiophilus_WP_028844360:0.0000026150,WP_028844360_NSP_TDV_ni_Thermodesulfovibrio_thiophilus_1of2:0.0000025280)100:0.0167609671,Thermodesulfovibrio_thiophilus_WP_273040584:0.0105568334)100:0.1556953244)67:0.0310105952,Thermodesulfovibrio_sp_MCS7202937:0.2001624577)71:0.0509414919)48:0.0283130109)57:0.0455927814,Thermodesulfovibrio_sp_MCX7987951:0.1210119855)100:0.6217109565,(((((Nitrospirae_bacterium_GWA2_46_11_OGW21681_nitrospirota:0.0000024505,Nitrospirae_bacterium_GWB2_47_37_OGW24381_nitrospirota:0.0066911779)100:0.2139897763,Nitrospirota_bacterium_MBI5213289_nitrospirota:0.1683966689)86:0.0468629351,WP_333654162_NSP_DSP_ni_Dissulfurispira_sp_CTOTU21519:0.1574685946)93:0.1478315403,Nitrospirota_bacterium_MCL4491502_nitrospirota:0.6688753481)94:0.1787815323,Thermodesulfovibrionales_bacterium_MDI6801223_nitrospirota:0.2380634207)66:0.1164549755)71:0.1075225860,((Candidatus_Sulfobium_mesophilum_SPQ00349_nitrospirota:0.4010126390,Nitrospiraceae_bacterium_MDA8242230_nitrospirota:0.0351612976)56:0.0162257643,Nitrospiraceae_bacterium_MDA8103988_nitrospirota:0.0000023541)100:0.6955208755)100:0.4926338539)93:0.3030220884)32:0.1272598744)54:0.0675608926,(((((((((((Acidobacteriota_bacterium_MDR0310947_acidobacteriota:0.2371040017,Acidobacteriota_bacterium_MDR1727409_acidobacteriota:0.2880592769)60:0.0667487004,(Sporomusa_sp_KB1_WP_145090307_bacillota:0.2625519863,((Sulfurospirillum_halorespirans_DSM_13726_AOO66548_campylobacterota:0.0000024505,Sulfurospirillum_halorespirans_WP_069479071_campylobacterota:0.0000020158)100:0.0260858158,Sulfurospirillum_multivorans_WP_084613146_campylobacterota:0.0471891690)100:0.3499015231)44:0.0475520146)72:0.1054782973,((Clostridiales_bacterium_MDU2195607_bacillota:0.0000026778,(Flavonifractor_sp_DFI663_WP_256174490_bacillota:0.0140576150,Lawsonibacter_WP_243204817_bacillota:0.0000025655)66:0.0068439532)100:0.5284227195,((Parasutterella_excrementihominis_WP_290064632_pseudomonadota:0.3439675891,((Parasutterella_muris_WP_160335587_pseudomonadota:0.0000024674,Parasutterella_muris_WP_251452593_pseudomonadota:0.0061383890)64:0.0061118259,uncultured_Parasutterella_sp_WP_289184475_pseudomonadota:0.0000023066)100:0.5033265849)96:0.2373968326,((Sutterella_seckii_KAB7662992_pseudomonadota:0.0000023103,Sutterella_seckii_WP_226963103_pseudomonadota:0.0000024505)100:0.0000026103,uncultured_Sutterella_sp_WP_297609200_pseudomonadota:0.0064612893)100:0.5615832325)71:0.0504163705)46:0.1615165352)24:0.0616652158,(Acidobacteriota_bacterium_MDR3763880_acidobacteriota:0.5026844452,(Eggerthella_sinensis_WP_158544585_terrabacteria:0.4595724834,YP_003144448_Slackia_heliotrinireducens_DSM_20476_Bay2015_3d_DmsD:1.0694256808)79:0.1596426259)42:0.0692949528)65:0.2416971814,(((((((Adlercreutzia_caecimuris_WP_278798787_terrabacteria:0.1313399997,(uncultured_Adlercreutzia_sp_WP_296012132_terrabacteria:0.0077590915,uncultured_Adlercreutzia_sp_WP_304427259_terrabacteria:0.0117447215)100:0.0931745554)100:0.2369983161,Coriobacteriales_bacterium_MDR3136129_terrabacteria:0.1609069750)47:0.0593775133,((Coriobacteriaceae_bacterium_MDR0513620_terrabacteria:0.1422098528,((Coriobacteriales_bacterium_MDR1183526_terrabacteria:0.0378845303,Coriobacteriales_bacterium_MDR1185253_terrabacteria:0.1177309712)87:0.0450105579,Coriobacteriales_bacterium_MDR2587465_terrabacteria:0.0986293055)65:0.0507902796)100:0.3644401338,Eggerthellaceae_bacterium_MCI1480251_terrabacteria:0.1960159842)48:0.0640250466)43:0.0558732838,((Coriobacteriaceae_bacterium_MCI5450127_terrabacteria:0.2258919778,Coriobacteriales_bacterium_MBR2836579_terrabacteria:0.2177580925)88:0.1054965498,((Parvibacter_caecicola_WP_123185359_terrabacteria:0.2686504796,Slackia_heliotrinireducens_WP_012798813_terrabacteria:0.2899905550)80:0.1009071380,Xiamenia_xianingshaonis_WP_261429135_terrabacteria:0.2510647881)92:0.1394665910)29:0.0145717533)64:0.0882440138,Eggerthellaceae_bacterium_MCI8367818_terrabacteria:0.4048365517)88:0.1828872960,(Eggerthella_timonensis_WP_101721924_terrabacteria:0.4720195591,Raoultibacter_massiliensis_WP_180963554_terrabacteria:0.4257096418)98:0.1936793801)99:0.2190957532,(Coriobacteriia_bacterium_MCL2528907_terrabacteria:0.0000027337,Coriobacteriia_bacterium_MCL2750551_terrabacteria:0.0062870496)100:0.9192805981)38:0.0496935486)84:0.1506089585,(((((Candidatus_Electrothrix_communis_WLE95675:0.0000021884,((Desulfobulbus_sp_US1_MCW5209607:0.0000024505,Desulfobulbus_sp_US4_MCW5202379:0.0000022171)30:0.0000028676,Desulfobulbus_sp_US2_MCW5207719:0.0000024505)99:0.0213691972)100:0.0945745976,((Candidatus_Electrothrix_sp_AR1_MCI5139834:0.0897715529,Candidatus_Electrothrix_sp_GM3_4_MCI5166425:0.1485657329)64:0.0101889279,(Candidatus_Electrothrix_sp_AX5_MCI5162896:0.0291067224,RWX46447_TDB_DBB_n_Ca_Electrothrix_aarhusiensis_MCF:0.0395384077)88:0.0448772699)72:0.0320685660)60:0.0222561451,(Candidatus_Electrothrix_sp_LOE2_MCI5218857:0.0785580013,Candidatus_Electrothrix_sp_Rat3_MDU9049993:0.0633220743)89:0.0315365971)100:0.2353726372,TAA74988_TDB_DBB_n_Ca_Electronema_sp_GS:0.3351920032)95:0.1694520475,WP_073378153_TDB_DCP_s_Desulfofustis_glycolicus_PerGlyS_Yes_1of4:0.3562278721)100:0.7947271570)93:0.2330830176,ADD69379_Denitrovibrio_acetiphilus_DSM_12809_Bay2015_3d_DmsD:1.1578266742)79:0.0655042006,(((((((Anaerolineae_bacterium_MBT7601600_terrabacteria:0.0000020690,Anaerolineales_bacterium_MBL6983284_terrabacteria:0.0186102263)100:0.3556196101,Chloroflexi_bacterium_MBI5301773:0.3281316776)92:0.2649757293,Gemmatimonadota_bacterium_HAW90374_FCB:0.8746130880)68:0.1983200568,((Clostridia_bacterium_MBC7343795_bacillota:0.5557882540,((Moorella_thermoacetica_AOQ24110:0.0000024124,(Moorella_thermoacetica_WP_011392892:0.0000010000,Moorella_thermoacetica_WP_071554576:0.0000010000)99:0.0060891513)72:0.0061505970,Moorella_thermoacetica_WP_231115253:0.0000024787)100:0.4271619108)96:0.2723231507,(Clostridia_bacterium_TDA70258:0.4888530976,((((((Desulfitobacterium_dehalogenans_WP_014793914:0.0059386334,Desulfitobacterium_sp_PCE1_WP_019850409:0.0000023344)100:0.1686746674,Syntrophomonadaceae_bacterium_NLJ72008:0.1874737730)100:0.3746511420,Desulfosporosinus_youngiae_WP_007781119:0.3028352312)99:0.1669230434,(((((Desulfitobacterium_hafniense_WP_005814882:0.0058608126,Desulfitobacterium_sp_LBE_WP_144677529:0.0058204319)82:0.0000023382,Desulfitobacterium_hafniense_WP_208925173:0.0424998890)75:0.0168897516,Desulfitobacterium_hafniense_WP_018211843:0.0254295870)91:0.0245629201,WP_072772555_BCL_DSB_n4_Desulfitobacterium_chlororespirans_4of5:0.0055882387)100:0.2519443120,Desulfitobacterium_sp_NMA69020_bacillota:0.2241906626)100:0.1753402151)84:0.0833423535,(Gracilibacter_sp_BRH_c7a_KUO64433:0.3626072678,(Peptococcaceae_bacterium_HHV65288:0.4217706108,Peptococcaceae_bacterium_NLP45093:0.2912810478)64:0.0541704631)67:0.0520274693)99:0.3034636282,WP_028309403_BCL_DFI_n4_Desulfitibacter_alkalitolerans:0.6175461267)83:0.1222617423)92:0.2538086005)49:0.0701829503)44:0.1185191010,YP_007939243_Clostridium_pasteurianum_BC1_Bay2015_3e_DmsD:0.8457185070)69:0.0919643425,(((((Bacillus_sp_in_firmicutes_MCD8511914_bacillota:0.6107494827,YP_001319190_Alkaliphilus_metalliredigens_QYMF_Bay2015_3e_DmsD:0.4278013436)59:0.0947834727,((Cytobacillus_eiseniae_WP_066396577_bacillota:0.0424444373,Cytobacillus_solani_WP_053477240_bacillota:0.0068244506)100:0.1542346408,Cytobacillus_sp_WP_313800734_terrabacteria:0.0000024451)100:0.6703020477)72:0.1088941265,((((Synergistaceae_bacterium_MBQ3455636_DST:0.0196111286,Synergistaceae_bacterium_MBR4197013_DST:0.0063625150)100:0.1049215483,Synergistaceae_bacterium_MBQ4470685_DST:0.0345005791)89:0.0352615182,(Synergistaceae_bacterium_MBQ6001410_DST:0.0726529349,(Synergistaceae_bacterium_MBR1437309_DST:0.0060134998,Synergistaceae_bacterium_MBR1657789_DST:0.0064323193)100:0.0735112440)54:0.0092511567)41:0.0000025330,Synergistaceae_bacterium_MBQ7561768_DST:0.1312059183)100:0.5051235364)96:0.2910847575,(Coriobacteriales_bacterium_MDR1357847_terrabacteria:1.0245024628,(((((((((((Desulfitobacterium_WP_014793756:0.0000010000,AFM00268_Desulfitobacterium_dehalogenans_ATCC_51507_Bay2015_3f_DmsD:0.0000010000)100:0.0972670533,(Desulfitobacterium_dehalogenans_HHY27620:0.0391247779,((((Desulfitobacterium_hafniense_WP_005814563:0.0000024505,Desulfitobacterium_sp_LBE_WP_144675457:0.0000024505)85:0.0000027950,Desulfitobacterium_hafniense_WP_015943983:0.0059184730)80:0.0000025022,Desulfitobacterium_hafniense_WP_026184025:0.0121517623)99:0.0255387432,WP_072773118_BCL_DSB_n4_Desulfitobacterium_chlororespirans_5of5:0.0162384221)52:0.0069628613)96:0.0545595132)100:0.1265431788,(Desulfosporosinus_orientis_WP_014185462:0.0000010000,YP_004971169_Desulfosporosinus_orientis_DSM_765_Bay2015_3f_DmsD:0.0000010000)100:0.2760149980)83:0.0625217334,Desulfosporosinus_fructosivorans_WP_135545036:0.1597733986)60:0.0535618397,(Firmicutes_bacterium_MBP1759859:0.1929387706,Peptococcaceae_bacterium_NLP43530:0.1797741630)17:0.0185413937)31:0.0377407960,(((((((Desulfitobacterium_WP_018212151:0.0058917265,Desulfitobacterium_hafniense_WP_208926554:0.0000024693)70:0.0058852145,Desulfitobacterium_hafniense_WP_005815712:0.0000020292)70:0.0000024369,Desulfitobacterium_hafniense_WP_015945400:0.0058671715)97:0.0118178076,WP_072772193_BCL_DSB_n4_Desulfitobacterium_chlororespirans_1of5:0.0239390973)97:0.0184283463,(Desulfitobacterium_sp_PCE1_WP_019851451:0.0000029650,WP_014795746_BCL_DSB_n4_Desulfitobacterium_dehalogenans_3of5:0.0000021258)100:0.0177051321)72:0.0162595993,Desulfitobacterium_dehalogenans_HHY26329:0.0390994848)99:0.1168626898,Desulfitobacterium_sp_NMA69147:0.1412385656)98:0.1592970274)43:0.0377374210,(((Desulfitobacterium_dehalogenans_ATCC_51507_AFL99634:0.0000010000,WP_019849750_BCL_DSB_n4_Desulfitobacterium_dehalogenans_2of5:0.0000010000)100:0.0251795296,Desulfitobacterium_dehalogenans_HHY27399:0.0309477789)95:0.0398762780,(((Desulfitobacterium_hafniense_WP_005808087:0.0060905683,Desulfitobacterium_sp_LBE_WP_144676674:0.0000020779)98:0.0127548349,(Desulfitobacterium_hafniense_WP_018213816:0.0061568754,Desulfitobacterium_hafniense_WP_018306417:0.0000021355)100:0.0445129972)85:0.0183092078,WP_072771968_BCL_DSB_n4_Desulfitobacterium_chlororespirans_3of5:0.0064038759)100:0.0882312287)100:0.2303520380)80:0.1332747353,Peptococcaceae_bacterium_NLP44057_bacillota:0.5303859508)55:0.0830656209,YP_007802234_Gordonibacter_pamelaeae_7-10-1-b_Bay2015_3c_DmsD:0.7940088274)39:0.0888221717,EAU00845_Campylobacter_curvus_525_92_Bay2015_3f_TorD:1.0233445089)27:0.0460738523,(ACV21791_Slackia_heliotrinireducens_DSM_20476_Bay2015_3c_DmsD:0.8929557982,(ACV23725_Slackia_heliotrinireducens_DSM_20476_Bay2015_3f_TorD:0.5526923527,ACV55162_Eggerthella_lenta_DSM_2243_Bay2015_3f_TorD:0.4985262686)100:1.1133999070)35:0.0991381671)35:0.1307536321)64:0.1198809185)87:0.2145834360,ADC65170_Ferroglobus_placidus_DSM_10642_Bay2015_2b_TorDpurple:1.8687589558)60:0.0376878440)77:0.1168420604,(((Coriobacteriaceae_bacterium_MCI5449340_terrabacteria:0.0071485510,Coriobacteriales_bacterium_MDY5808439_terrabacteria:0.0000024297)100:1.2997974490,((Deltaproteobacteria_bacterium_MDR2826100:0.1713830760,((Desulfovibrio_sp_Fe33_WP_272701379:0.0685373109,Pseudodesulfovibrio_sp_MCM_B-1480_WP_279522241:0.0275979249)71:0.0598754297,Desulfovibrionaceae_bacterium_MBG0789978:0.1895894219)100:0.3530929462)100:0.7114338268,(Desulfovibrio_cuneatus_WP_169727020:1.0708038809,WP_072697522_TDB_DVB_n3_Desulfovibrio_litoralis_STL6_yEs:0.9487299900)55:0.2182005533)97:0.5533505623)83:0.4055632572,(YP_006429907_Desulfitobacterium_dehalogenans_ATCC_51507_Bay2015_3h_DmsD:0.8290592902,ACV56360_Eggerthella_lenta_DSM_2243_Bay2015_3h_DmsD:1.2089154574)81:0.2922504921)90:0.3176690514)69:0.0720244156)42:0.0928681898,((Chloroflexota_bacterium_MBI4331947_terrabacteria:0.4448452825,candidate_division_Zixibacteria_bacterium_RBG_16_53_22_OGC94411_FCB:0.5878843261)99:0.4180596132,(AET68154_Desulfosporosinus_orientis_DSM_765_Bay2015_3h_DmsDbisC:0.4110787097,AFM00248_Desulfitobacterium_dehalogenans_ATCC_51507_Bay2015_3h_DmsDbisC:0.5707458604)100:0.9490228851)93:0.3370250262)35:0.0000028716,((((Archaeoglobaceae_archaeon_HID42869:0.5552831911,(Archaeoglobales_archaeon_RLI89565:0.3177914412,Archaeoglobus_veneficus_WP_013683915:0.3986367228)98:0.1795143033)81:0.1288420985,(WP_013683410_EUA_AGC_n4_Archaeoglobus_veneficus:0.0000010000,AEA46738_Archaeoglobus_veneficus_SNP6_Bay2015_2b_TorDpurple:0.0000010000)100:0.2381441468)71:0.1572780075,((Archaeoglobus_profundus_HIP25847:0.0000010000,Archaeoglobus_profundus_HIP58446:0.0000010000)100:0.1904465867,Archaeoglobus_profundus_WP_012940072:0.3254511801)96:0.1858423091)65:0.0664340024,(Archaeoglobaceae_archaeon_MCD6494286:0.0000023774,Archaeoglobus_veneficus_HDD36478:0.0066998223)100:0.3969162501)100:0.9085326822)66:0.1615068691,((Desulfitobacterium_chlororespirans_WP_242954518:0.0350833135,((((Desulfitobacterium_hafniense_DP7_EHL08155:0.0000024505,Desulfitobacterium_hafniense_KTE91775:0.0000024505)39:0.0000025558,Desulfitobacterium_hafniense_WP_242831852:0.0000024505)4:0.0000024537,Desulfitobacterium_hafniense_WP_015942832:0.0000024505)100:0.0063844881,Desulfitobacterium_hafniense_WP_242834079:0.0065931720)100:0.0582128647)100:0.2672193024,(((Desulfitobacterium_dehalogenans_HHY27866:0.0190600214,Desulfitobacterium_sp_PCE1_WP_019849343:0.0000025780)67:0.0063222113,WP_014792454_BCL_DSB_n4_Desulfitobacterium_dehalogenans_5of5:0.0000020610)100:0.1482217028,Desulfitobacterium_dichloroeliminans_WP_015261034:0.2049074309)72:0.0517001191)100:1.3457860650)19:0.0054577810)36:0.0526767318,(((((((Bacillota_bacterium_MCL5935455_bacillota:0.0433706949,Clostridia_bacterium_MDA8211312_bacillota:0.0265457603)100:0.7389176024,(((((Desulfobacterales_bacterium_MBC8417030_desulfobacteria:0.1785939837,(Desulfobacterales_bacterium_MDF1592046_desulfobacteria:0.3272815216,Desulfobacterales_bacterium_UCD32611_desulfobacteria:0.2351257635)58:0.0617952322)85:0.1196648455,((Gammaproteobacteria_bacterium_MCK5668104_pseudomonadota:0.5413104838,Nitrospirota_bacterium_MBI5196761_nitrospirota:0.2078389700)87:0.1043238825,(Nitrospirota_bacterium_HDH04652_nitrospirota:0.4984496234,Thermodesulfovibrionia_bacterium_MCK5512412_nitrospirota:0.1668629915)83:0.0471139131)52:0.0288100110)57:0.0493581515,(Nitrospirota_bacterium_HDH04654_nitrospirota:0.0439198129,Nitrospirota_bacterium_HDH11636_nitrospirota:0.0000024779)100:0.1943890610)52:0.0423772056,Nitrospirota_bacterium_MBI4654646_nitrospirota:0.2087827807)48:0.0337492224,Desulfobacterales_bacterium_MDX2433228_desulfobacteria:0.3239743065)93:0.1211497014)69:0.1326114483,Rhodospirillales_bacterium_MDP6787367_pseudomonadota:0.4484921027)95:0.3083848513,((((Deltaproteobacteria_bacterium_MBI5453805_myxococcota:0.3547573224,Deltaproteobacteria_bacterium_MDO8445983_myxococcota:0.2815812319)89:0.2079783397,Deltaproteobacteria_bacterium_MDH3975557_myxococcota:0.2380291371)100:0.6947244819,Sedimenticola_hydrogenitrophicus_WP_260294643_pseudomonadota:0.7985127339)60:0.1120816202,(Jhaorihella_thermophila_WP_104009419_pseudomonadota:0.9305012168,MDP3063291_Chloroflexota_bacterium_Terrabacteria:1.4861218111)38:0.1822293196)37:0.1470725621)67:0.1734746103,(AFL98937_Desulfitobacterium_dehalogenans_ATCC_51507_Bay2015_2b_TorDttr:0.9136808162,AFM02349_Desulfitobacterium_dehalogenans_ATCC_51507_Bay2015_2b_TorDttr:0.4353593231)100:0.9233947323)68:0.1968219900,(((((((Candidatus_Acididesulfobacter_guangdongensis_RZD15742:0.7411817972,(Nitrospiraceae_bacterium_MDA8171941_nitrospirota:0.0140636852,Nitrospiraceae_bacterium_MDA8326282_nitrospirota:0.0000025097)100:0.5566381141)78:0.1975628785,(Thermodesulfobium_acidiphilum_WP_108308461:0.6770454458,WP_143340259_CMP_DRL_s_Desulfurella_amilsii_TR1_Yes_2of2:0.3862485710)72:0.1139094478)86:0.2405008732,Deltaproteobacteria_bacterium_MCL4497809:0.9668827666)100:0.7447682700,Cj_QUP62595_Campylobacter_jejuni:1.6642044081)54:0.1786761376,(St_WP_010979905_Sulfurisphaera_tokodaii:0.2825867463,Ss2_WP_009991947_Saccharolobus_solfataricus:0.4383613336)100:1.4136498650)62:0.2171743944,Natranaerobius_trueperi_OWZ83679_bacillota:0.9002526164)75:0.1706444479,((SmTorD_sp_O87949_TORD_SHEMA_Shewanella_massilia:0.6637255382,((VcTorD_AWB74248_Vibrio_cholerae:0.3746445323,AGV15928_Vibrio_alginolyticus_NBRC_15630_Bay2015_2b_TorDtorAC:0.2520812354)99:0.2952602340,((EcTorD_CAD6017305_Escherichia_coli:0.1659719608,(SeTorD1_XAJ39650_Salmonella_enterica:0.0000024505,StTorD_spQ8ZKZ8_Salmonella_typhimurium_LT2:0.0071453210)100:0.3122246788)100:0.4013078821,PmTorD_AAK03878_Pasteurella_multocida_Pm70:1.1437088556)86:0.2691243703)85:0.2594813447)79:0.2537208150,((RsDorB_ABA80663_Cereibacter_sphaeroides_241:0.0291015779,RsDmsB_BAA11582_Cereibacter_sphaeroides:0.0000025702)100:1.7712754080,AEV38440_Pseudovibrio_sp_FO-BEG1_Bay2015_2b_TorDtorAC:0.7743989359)65:0.1085380086)97:0.4019688730)88:0.2241517256)30:0.0037982123,WP_169368367_NSP_TDV_ni_Thermodesulfovibrio_thiophilus_2of2:1.3313748859)46:0.0649042775)33:0.1108177304,((((((Acidobacteriota_bacterium_MBI3403397_acidobacteriota:1.1005807770,Candidatus_Polarisedimenticola_svalbardensis_MBD3868202_acidobacteriota:1.3054033264)82:0.3940204050,((((((BO23DRAFT_03015_TDB_DVB_j2_Desulfobaculum_senezii_DSM8436_yES:0.0000020156,Oleidesulfovibrio_alaskensis_WP_051363898:0.0000027604)100:0.6771574045,(((((((Desulfovibrio_sp_Fe33_WP_272699068:0.1482424377,Pseudodesulfovibrio_sp_MCM_B-1480_WP_279522050:0.0728568847)87:0.0509502990,((Desulfovibrio_sp_Huiquan2017_WP_207262745:0.3114297111,Pseudodesulfovibrio_hydrargyri_WP_084641396:0.1288716634)73:0.0596815843,Pseudodesulfovibrio_mercurii_WP_014323231:0.0956355688)99:0.0979680265)95:0.1304335678,unclassified_Pseudodesulfovibrio_WP_128329103:0.2522158537)60:0.0699101924,Pseudodesulfovibrio_sp_JC047_WP_163812067:0.4351652164)57:0.0621832848,(Desulfovibrionaceae_bacterium_MBG0791030:0.1398244031,Pseudodesulfovibrio_portus_WP_264981445:0.1768900626)97:0.1207287108)53:0.0665394328,Pseudodesulfovibrio_sp_MBI9079275:0.3263533525)73:0.0982831853,(Pseudodesulfovibrio_sp_SB368_WP_285906980:0.2948107267,Pseudomonadota_bacterium_MBU4190775_pseudomonadota:0.1729137190)100:0.2854179621)99:0.2408281125)17:0.0226355188,WP_027176091_TDB_DVB_n_Aminidesulfovibrio_aminophilus_ALA-3_yES:0.8181157602)18:0.0339005166,((Desulfovibrio_mangrovi_WP_265827776:0.2058889245,(Desulfovibrio_subterraneus_WP_174405334:0.0000010000,Desulfovibrio_subterraneus_WP_269891275:0.0000010000)100:0.2491621077)100:0.6975368523,(WP_018124359_TDB_DVB_n_Pseudodesulfovibrio_oxyclinae_P1B_yES_1of2:0.3730091155,WP_054650109_TDB_DVB_n_Pseudodesulfovibrio_brasiliensis_LVform1_yeS_1of2:0.3380022470)100:0.3965023065)19:0.1085579487)50:0.1185416366,(Desulfovibrio_sp_JC022_WP_163294763:0.0331158603,Maridesulfovibrio_salexigens_WP_012765970:0.2189121698)100:0.5055766630)70:0.0703630618,(((((Deltaproteobacteria_bacterium_MBW2436550:0.1806739325,(Desulfobacterales_bacterium_MCK4985763:0.0273085546,Desulfobacterales_bacterium_MCK5205073:0.0000022652)100:0.2205064111)91:0.1099646890,((Deltaproteobacteria_bacterium_MBW2450660:0.3674858767,(Desulfobacula_sp_MBT6341559:0.5508264768,Olavius_sp_associated_proteobacterium_Delta_1_CAB1055451:0.3390298117)93:0.1234518394)71:0.0706276873,Deltaproteobacteria_bacterium_UCE83411:0.3861234783)56:0.0408277119)86:0.2243914120,Pseudomonadota_bacterium_MCG8339574_pseudomonadota:1.2286908357)73:0.2449229953,((((Deltaproteobacteria_bacterium_MCB2193075:0.1245554469,(Pseudomonadota_bacterium_MBU1156308_pseudomonadota:0.0168448576,Pseudomonadota_bacterium_MBU4563457_pseudomonadota:0.0127970708)100:0.0431180502)84:0.0373042859,Pseudomonadota_bacterium_MBU1276341_pseudomonadota:0.0980081795)100:0.2350870652,Desulfarculaceae_bacterium_MCF8033378:0.3040226072)100:0.5161876540,((((Desulfonatronospira_sp_MSAO_Bac3_WP_287042537:0.0060560253,Desulfonatronospira_sp_WP_291319538:0.1660956120)58:0.0067878934,WP_008871186_TDB_DNV_n_Desulfonatrospira_thiodismutans_ASO3-1_yES:0.0000023751)95:0.1458167839,Desulfonatronospira_sp_WP_291322202:0.2587908506)100:0.4795400250,(Desulfonatronovibrio_hydrogenovorans_WP_084301741:0.2976536397,(Desulfonatronovibrio_sp_MSAO_Bac4_RQD67061:0.3638264085,WP_052507063_TDB_DNV_n_Desulfonatrovibrio_magnus_AHT22-yES_1of2:0.3631157945)88:0.2393092695)60:0.1123310415)100:0.6844693127)54:0.0882201273)44:0.0838012000,((((Desulfonatronum_sp_SC1_WP_107735325:0.0721642946,Desulfonatronum_thiodismutans_WP_084184760:0.0446118527)94:0.0375335233,(Desulfonatronum_zhilinae_SMP40787:0.0534615958,WP_028573170_TDB_DNT_n_Desulfonatronum_lacustre_Z-7951_yeS_2of2:0.0147066477)96:0.0470056980)54:0.0486400549,(Desulfovibrionales_bacterium_TVQ98506:0.0601281776,WP_052812672_TDB_DNT_n_Desulfonatronum_thioautotrophicum_ASO4-1_yES_3of3:0.0464277515)100:0.3491892834)75:0.0742284485,WP_092119098_TDB_DNT_n_Desulfonatronum_thiosulfatophilum_ASO4-2_yES_2of2:0.5312708535)100:0.9744934098)63:0.1451404573)100:0.9476636997)59:0.1245157880,((Desulfatitalea_sp_MBT8341330_desulfobacteria:0.9230372064,(AFM00389_Desulfitobacterium_dehalogenans_ATCC_51507_Bay2015_3l_TorDbisC:1.2097043164,ACV21848_Slackia_heliotrinireducens_DSM_20476_Bay2015_3l_TorDbisC:1.3760490782)79:0.2133239614)80:0.2172902439,Gemmatimonadales_bacterium_NIN12705_FCB:1.0726611665)75:0.2060157896)46:0.0739329679,(((Betaproteobacteria_bacterium_NCS64606:0.5126490686,(Sulfuricella_sp_MDD5404207:0.1188472012,WP_173066277_PMD_SFC_n3_Sulfurimicrobium_lacus_skT11_1of3:0.1069696858)94:0.2033124226)84:0.1855700228,((((Nitrosomonadales_bacterium_MBI5890922:0.0485759883,Sideroxydans_sp_MDD5058786:0.1114203042)96:0.1279589365,((Sulfuricella_sp_MBZ0094785:0.0160982005,Sulfuricella_sp_MDP3482882:0.0000028066)99:0.0610846147,Zetaproteobacteria_bacterium_CG23_combo_of_CG06-09_8_20_14_all_54_7_PIP02525:0.1094905756)90:0.0724862495)58:0.0778607855,Rhodocyclaceae_bacterium_MDD5249336:0.3108712659)86:0.1373810153,Nitrosomonadales_bacterium_PWB56481:0.2205501196)94:0.2204003657)100:1.0997287430,(((WP_049992818_Halapricum_salinum_Archaea:0.4332178582,WP_259518641_Halanaeroarchaeum_sp_HSR-CO_Archaea:0.4362640287)73:0.1672986703,WP_181686093_Halorhabdus_salina_Archaea:0.3610488423)90:0.3587957825,(((WP_153555006_ArchaeaHalomicrobium_sp_LC1Hm_Archaea:0.0000022491,WP_208628601_Halomicrobium_sp_IBSBa_Archaea:0.0079435116)74:0.0000022534,(NLV11609_Halomicrobium_mukohataei_Archaea:0.0000026130,WP_206039379_Halomicrobium_mukohataei_Archaea:0.0000028361)100:0.0079422089)98:0.0777845148,WP_018258791_Halomicrobium_katesii_Archaea:0.0000022976)100:0.6089191535)99:0.5901680582)47:0.1867385957)20:0.0000022953,Thermotogota_bacterium_RKX43258_DST:2.4241822828)49:0.1125745967,((((((Acidobacteriota_bacterium_MBI4903988_acidobacteriota:0.5187450779,Bryobacterales_bacterium_MBL8179320_acidobacteriota:0.7328821970)95:0.1967014080,Bryobacteraceae_bacterium_MCS7026551_acidobacteriota:0.3937645280)62:0.1411848206,Bryobacteraceae_bacterium_MCS6952589_acidobacteriota:0.4907661700)86:0.2445111475,Acidobacteriota_bacterium_MBS1854344_acidobacteriota:0.4028596796)100:1.0110297710,((((((((((Adlercreutzia_caecimuris_WP_282191147_terrabacteria:0.1206190654,(Adlercreutzia_equolifaciens_DSM_19450_BAN76317_terrabacteria:0.0000022899,((Adlercreutzia_equolifaciens_WP_278980863_terrabacteria:0.0000024505,Adlercreutzia_rubneri_MVN59107_terrabacteria:0.0000024505)99:0.0000022260,Adlercreutzia_equolifaciens_subsp_celatus_RDC45493_terrabacteria:0.0069185533)99:0.0076819592)100:0.1137217776)100:0.2939435228,(((Eggerthella_sp_CAG298_CDD57652_terrabacteria:0.0067520932,Eggerthella_sp_MBS6778422_terrabacteria:0.0000024512)72:0.0000025049,Eggerthellales_bacterium_PWL92748_terrabacteria:0.0067270104)100:0.2969974583,YP_003142843_Slackia_heliotrinireducens_DSM_20476_Bay2015_3b_DmsD:0.6092781135)46:0.1177746300)100:0.4223235244,HiYnfI_AAX88058_Haemophilus_influenzae_86-028NP:0.7652458365)50:0.0675103903,((EcDmsD_pdb3EFPA_Escherichia_coli_K12:0.1302507648,SeYnfI_ACN46354_Salmonella_enterica_typhi:0.0844722643)100:0.3302260443,YpYnfI_CAL21913_Yersinia_pestis_CO9:0.4820389170)76:0.1358001834)68:0.0765747646,ACO75481_Laribacter_hongkongensis_HLHK9_Bay2015_3b_DmsD:0.6303090464)52:0.0398742044,((((((Atlantibacter_hermannii_HCC11951_pseudomonadota:0.0000010000,Atlantibacter_hermannii_NBRC_105704_GAB52140_pseudomonadota:0.0000025571)99:0.0067571289,(Atlantibacter_hermannii_WP_312298017_pseudomonadota:0.0204088806,Atlantibacter_hermannii_WP_312731945_pseudomonadota:0.0000024385)32:0.0067527278)21:0.0067691695,(((Atlantibacter_hermannii_WP_312465273_pseudomonadota:0.0067940984,(Atlantibacter_hermannii_WP_313448730_pseudomonadota:0.0000024505,Atlantibacter_hermannii_WP_316287733_pseudomonadota:0.0000024505)95:0.0000026517)76:0.0067751920,Atlantibacter_hermannii_WP_313396726_pseudomonadota:0.0068117944)50:0.0000025613,(Atlantibacter_hermannii_WP_312737864_pseudomonadota:0.0067721632,Atlantibacter_hermannii_WP_313433468_pseudomonadota:0.0000026565)59:0.0067715852)46:0.0067802045)29:0.0000025656,Atlantibacter_hermannii_WP_148052810_pseudomonadota:0.0000025890)72:0.0067753430,Atlantibacter_hermannii_WP_308729936_pseudomonadota:0.0000022116)62:0.0067660860,Atlantibacter_hermannii_WP_312802600_pseudomonadota:0.0000028099)100:1.1750904530)87:0.2547160473,YpYnfI2_CAL21572_Yersinia_pestis_CO92:1.0494935498)60:0.1701195887,(((EcYcdY_CAD6011328_Escherichia_coli:0.0772619261,SeYcdY_AXR58439_Salmonella_enterica_Typhi:0.0951877875)100:0.1647310547,((YpYcdY_SUP71470_Yersinia_pestis:0.1801349914,CCF10057_Pantoea_ananatis_LMG_5342_Bay2015_3a_YcdYa:0.2344022644)95:0.1125884739,ABV41038_Serratia_proteamaculans_568_Bay2015_3a_YcdYa:0.1123746876)83:0.0560943752)96:0.2660975102,(PmYcdY_QIC09344_Pasteurella_multocida:0.1640336333,((HiYcdY_VTX49215_Haemophilus_influenzae:0.1088208712,CBW16028_Haemophilus_parainfluenzae_T3T1_Bay2015_3a_YcdYb:0.1958817587)71:0.1203808899,AGH38898_Bibersteinia_trehalosi_USDA-ARS-USMARC-192_Bay2015_3a_YcdYb:0.4206367927)59:0.0776298499)100:0.5733110715)100:1.3041520100)82:0.1829263675,ABV36017_Shewanella_sediminis_HAW-EB3_Bay2015_3a_DmsD:1.1331540929)45:0.0886028716,ABV34961_Shewanella_sediminis_HAW-EB3_Bay2015_3a_DmsD:1.4285482178)95:0.2774630266)92:0.1537003482,((Actinomycetota_bacterium_MCL5736356_terrabacteria:0.7566709628,(Chloroflexota_bacterium_MCA2000325_terrabacteria:0.2501677801,Chloroflexota_bacterium_NWF63965_terrabacteria:0.2763958340)100:0.3458832965)89:0.3221998553,(ADN51533_Vulcanisaeta_distributa_DSM_14429_Bay2015_3k_TorDbisC:0.4846771575,CCC80726_Thermoproteus_tenax_Kra_1_Bay2015_3k_TorDbisC:0.2517024937)100:1.4395606590)88:0.3104105266)75:0.1430533011)35:0.0274466806)46:0.0622565485,((Ardenticatenaceae_bacterium_MCZ7573579_terrabacteria:1.1045226698,((((((((Carboxydothermus_hydrogenoformans_WP_011345437:0.0285511822,WP_028052255_BCL_TAB_n4_Carboxydothermus_ferrireducens:0.0065352278)99:0.0348041750,Carboxydothermus_islandicus_WP_075864385:0.0301572296)98:0.0910053472,Carboxydothermus_pertinax_WP_075858674:0.0258278726)99:0.3911892618,Halonatronomonas_betaini_WP_270454288:0.9858853679)97:0.3584688521,(Firmicutes_bacterium_MCL4426042:0.4980235271,(Negativicutes_bacterium_MCX7779679:0.4853933982,Sporomusaceae_bacterium_MBC8016430:0.4562729361)72:0.1537905950)92:0.2694920211)76:0.2023433144,((((Clostridia_bacterium_MDK2822918:0.4187467097,AFL99836_Desulfitobacterium_dehalogenans_ATCC_51507_Bay2015_3i_TorDbisC:0.7968603298)73:0.1267244474,((Desulfitibacter_sp_BRH_c19_KUO50003:0.4959467993,((Fuchsiella_alkaliacetigena_WP_248664015:0.1564259906,Natroniella_sulfidigena_WP_248618506:0.1540173361)67:0.0909209998,Ga0373196_02_58849_59487_BCL_PCC_J3_Desulfitispora_alkaliphila:0.6900444566)88:0.1617638804)93:0.2132630838,Desulfuribacillus_alkaliarsenatis_WP_069643331:0.5402810153)59:0.1131704945)79:0.1307030054,Tepidibacillus_WP_068724782:0.3446516302)100:0.5852074652,Deltaproteobacteria_bacterium_MBM4339079:0.8682931176)47:0.0787454912)96:0.3806178223,(Clostridia_bacterium_MDA8213196:1.1971997078,ACV56865_Eggerthella_lenta_DSM_2243_Bay2015_3i_TorDbisC:1.2428518257)73:0.3517777092)92:0.3499186985,(((((((Deferribacter_autotrophicus_WP_149266434:0.2305118626,BAI80796_Deferribacter_desulfuricans_SSM1_Bay2015_2b_TorDfdh:0.2704350520)100:0.5199502765,Deltaproteobacteria_bacterium_RLB70953:0.7486505682)39:0.0893813756,((((((((Deltaproteobacteria_bacterium_MBW2682814:0.0702221437,Desulfobulbaceae_bacterium_C00003063_OEU78476:0.0544426456)100:0.2480396278,((Desulfobulbaceae_bacterium_MCP3891349:0.1376108006,Desulfopila_sp_IMCC35006_WP_136812053:0.2666416057)86:0.0727182197,Desulforhopalus_sp_IMCC35007_WP_136875486:0.2338556900)69:0.0814407000)94:0.1395483007,(Desulfobulbaceae_bacterium_THB75799:0.3560295733,((Desulfopila_aestuarii_WP_073613713:0.2038116447,Desulfosediminicola_flagellatus_WP_136809712:0.2225415991)53:0.0439045444,Desulfopila_sp_IMCC35008_WP_163340309:0.2037742951)94:0.1043412765)64:0.0934037542)27:0.0362224161,Desulfoprunum_sp_MDP3480655:0.4121187121)11:0.0169014609,(Desulfopila_inferna_WP_205234598:0.4982549417,WP_011189012_TDB_DCP_n_Desulfotalea_psychrophila_LSv54:0.5571077414)27:0.1279459328)83:0.1536267430,Desulfobulbaceae_bacterium_MCB2184401:0.3605032952)47:0.0538911269,Desulfolithobacter_dissulfuricans_WP_267928286:0.3867320302)76:0.1325433960,Desulfobulbus_propionicus_PIE56896:0.6521234515)91:0.2641251859)65:0.1227091533,(((Thermodesulfatator_indicus_WP_013908417:0.1124981937,WP_068541271_TDB_TDT_n_Thermodesulfatator_autotrophicus_S606_NO:0.1202268460)100:0.2363953354,WP_022853633_TDB_TDT_n_Thermodesulfatator_atlanticus_AT1325_Yes_2of2:0.2377759634)100:0.2850101050,Thermosulfurimonas_dismutans_WP_068671512:0.3355451237)80:0.1517990757)70:0.0908697337,Thermodesulfobacteria_bacterium_NPA94686:0.9723985968)79:0.1808349197,Thermodesulfobacteria_bacterium_NPB09940:0.5147987457)100:0.9142603487,(Rsc_CUV12137_Ralstonia_solanacearum:0.5677392763,CBS90684_Azospirillum_lipoferum_4B_Bay2015_2b_TorDfdh:0.9042645313)99:0.6082522986)91:0.2634145514)81:0.1680244359)53:0.1348841306,(((((((Betaproteobacteria_bacterium_CG2_30_59_46_OIP17340:0.0000021279,Hydrogenophilales_bacterium_CG18_big_fil_WC_8_21_14_2_50_58_12_PIQ11017:0.0000024505)100:0.1944008213,((Sulfuricella_sp_MBZ0096277:0.1314691907,Sulfuricella_sp_MBZ0096434:0.0559634824)77:0.0349955622,(Sulfuricella_sp_MDD5404246:0.1300189990,WP_173064922_PMD_SFC_n3_Sulfurimicrobium_lacus_skT11_3of3:0.0781543379)100:0.1252024137)66:0.0274767207)67:0.0317528170,(Sulfuricella_denitrificans_WP_009207741:0.0000010000,Sulfuricella_denitrificans_skB26_BAN36912:0.0000010000)100:0.0985183276)60:0.0284464191,Gammaproteobacteria_bacterium_RIFOXYD12_FULL_61_37_OGT88199:0.3227635650)100:1.4414583720,ADU67156_Desulfurispirillum_indicum_S5_Bay2015_1e_NarJ:1.6439740029)68:0.4023733697,(DdhD_OLS52707_Rhodovulum_sulfidophilum:1.1162586576,((((((((((EcNarJ_sp_P0AF27_Escherichia_coli_O157_H7:0.0633143586,StNarJ_NP_460718_Salmonella_enterica_LT2:0.0522583926)100:0.2834372466,((StNarW_NP_460538_Salmonella_enterica_Typhimurium_LT2:0.1011037798,(EcNarW_NP_310096_Escherichia_coli_O157_H7_Sakai:0.0071684758,AAC74548_Escherichia_coli_K-12_MG1655_Bay2015_1a_NarW:0.0000020309)100:0.1097717786)93:0.1019600196,AGT24104_Klebsiella_pneumoniae_JM45_Bay2015_1a_NarW:0.0745953569)100:0.2122562388)99:0.1416152640,PaNarJ2ETD56370_Pseudomonas_aeruginosa_VRFPA07:0.4668443547)69:0.0747684059,PfNarJ_AAG34375_Pseudomonas_fluorescens:0.3650587919)73:0.1185375654,AFT71329_Alloalcanivorax_dieselolei_B5_Bay2015_1a_NarJ:0.4543367795)100:0.3057721939,(RsNarJ_USS52280_Ralstonia_solanacearum:0.3459371644,CCH08868_Achromobacter_xylosoxidans_NH44784-1996_Bay2015_1a_NarJ:0.1361180244)99:0.2679806027)97:0.4071523622,((((ScNarJ_WMT36911_Streptomyces_coelicolor:0.6507066492,ScNarJ3_WMT35442_Streptomyces_coelicolor:0.5165466824)89:0.2648391737,MtNarJ_ALB18327_Mycobacterium_tuberculosis:0.5193770177)77:0.2098028490,AEF40543_Hoyosella_subflava_DQS3-9A1_Bay2015_1b_NarJ:0.4081728949)93:0.2560327476,ScNarJ2_WMT31046_Streptomyces_coelicolor:0.5870359248)99:0.5828166295)77:0.2255613906,(((BsNarJSPU09008_Bacillus_spizizenii:0.4850528525,BaNarJ_BAR77142_Bacillus_anthracis:0.5630325217)96:0.2337329940,YP_001125823_Geobacillus_thermodenitrificans_NG80-2_Bay2015_1b_NarJ:0.5722571465)77:0.3308819279,(((ScsNarJ_AAC82544_Staphylococcus_carnosus:0.1331002084,SaNarJ_QOE84506_Staphylococcus_aureus:0.2496387914)94:0.2466884708,CCI70431_Paenibacillus_polymyxa_M1_Bay2015_1c_NarJ:0.4155466380)100:1.2123690070,(ACN13187_Desulforapulum_autotrophicum_HRM2_Bay2015_1d_NarJ:1.2119768601,AFM23684_Desulfomonile_tiedjei_DSM_6799_Bay2015_1d_NarJ:0.9122402168)73:0.2180233988)34:0.1534033098)92:0.5539157099)97:0.5203776775,ADD68831_Denitrovibrio_acetiphilus_DSM_12809_Bay2015_1c_NarJ:1.7829967689)79:0.3025922624,ACD93936_Trichlorobacter_lovleyi_SZ_Bay2015_1e_NarJ:1.6065222134)55:0.2128641926)76:0.2904180577)53:0.1612055873,((((Desulfobulbaceae_bacterium_TBV82212:0.4320007853,(Desulfurivibrio_alkaliphilus_WP_275803502:0.0329664950,(WP_013162658_TDB_DBB_s_Desulfurivibrio_alkaliphilus_AHT_2_Yes_2of2:0.0000010000,ADH85127_Desulfurivibrio_alkaliphilus_AHT_2_Bay2015_2a:0.0000010000)100:0.1120753891)100:0.1956936146)88:0.2387401736,(((Desulfurispira_natronophila_MBB5020814_chrysiogenota:0.0078523136,Desulfurispira_natronophila_WP_281381046_chrysiogenota:0.0000020026)100:0.8614124669,((Desulfurispirillum_indicum_S5_ADU67321_chrysiogenota:0.0000024505,ADU67321_Desulfurispirillum_indicum_S5_Bay2015_2a:0.0000022957)79:0.0000021106,Desulfurispirillum_indicum_WP_041726173_chrysiogenota:0.0080839282)100:0.4882801197)82:0.1291360561,(Desulfuromonadales_bacterium_MBW6508163:0.3862513619,(Pelobacter_sp_M08fum_MBD1400048:0.0000027084,Pelovirga_terrestris_WP_224746844:0.0080207336)100:0.5161428284)71:0.1089929332)83:0.1975610409)100:1.2251750160,((Meiothermus_cerbereus_WP_027876851_DST:0.4540632940,(Thermus_arciformis_WP_093005742_DST:0.1491257164,(Thermus_caldilimi_WP_135255513_DST:0.0599769140,(Thermus_caliditerrae_WP_234553425_DST:0.0082390049,(Thermus_tengchongensis_WP_038043032_terrabacteria:0.0000029305,Thermus_tengchongensis_WP_267964614_DST:0.0082342668)71:0.0082682397)77:0.0090267115)91:0.1446580227)88:0.2464520703)73:0.2635592088,Oceanithermus_sp_WP_293179725_DST:0.3818783770)100:0.5893930041)81:0.3876074988,PaNarJ1_RFA98083_Pyrobaculum_aerophilum:1.7763049322)48:0.1132728758)90:0.2232013370)61:0.1117073723)52:0.0838664043,((Desulfitobacterium_sp_NMA69927:0.2483084847,WP_014793769_BCL_DSB_n4_Desulfitobacterium_dehalogenans_1of5:0.2475243002)100:0.5417804293,Raoultibacter_phocaeensis_WP_180326729:1.0845373981)74:0.1748915576)53:0.0338160204,((((Acidobacteriota_bacterium_MBI1746302_acidobacteriota:0.4636462609,Nitrospira_sp_MA-1_MDT3777977_nitrospirota:0.6815047975)90:0.3239664094,((Candidatus_Hydrogenedentes_bacterium_MCC6793663_FCB:0.2017644567,Candidatus_Hydrogenedentes_bacterium_NUM53804_FCB:0.1354778210)100:0.9794550116,ADB60536_Haloterrigena_turkmenica_DSM_5511_Bay2015_3f_TorD:0.9843756729)73:0.1430563027)97:0.4104722347,(TsSerD_CAB53374_Thauera_selenatis:1.4400607375,(HmNarJ_CAD22073_Haloarcula_marismortui:0.2726966840,ACV48575_Halomicrobium_mukohataei_DSM_12286_Bay2015_3f_TorD:0.0571008848)100:1.1249877850)90:0.4025127624)60:0.0436746286,Aquificota_bacterium_NPA14627_aquificae:1.0606157137)96:0.3077320765)34:0.0000025920,((((((((((((Actinomycetota_bacterium_MBF8258593_terrabacteria:0.0000024505,Actinomycetota_bacterium_MBM2827898_terrabacteria:0.0000023069)100:0.2903146267,Thermodesulfovibrionales_bacterium_MCK4911819_nitrospirota:0.3494644564)100:0.2213632732,((((((((Deltaproteobacteria_bacterium_MBT8333769:0.2729756237,Deltaproteobacteria_bacterium_MBT8362159:0.1497775470)99:0.1525057806,((Desulfobacterales_bacterium_GWB2_56_26_OGR17552:0.2700353122,Proteobacteria_bacterium_MBU1567573:0.1642498883)94:0.1273520707,(((Desulfobulbaceae_bacterium_MCP4339896:0.0712358066,Desulforhopalus_sp_NOR26708:0.1238964507)99:0.1486014799,((Desulforhopalus_sp_IMCC35007_TKB10428:0.0000010000,Desulforhopalus_sp_IMCC35007_WP_169309131:0.0000010000)100:0.0869222887,Desulfovibrio_sp_S3730MH75_OEU64904:0.0567431460)100:0.2160282366)60:0.0381378211,Desulfopila_sp_IMCC35008_WP_163337450:0.2761870807)100:0.1987552906)79:0.0805494443)73:0.0512035049,((Desulfopila_aestuarii_WP_073615859:0.3512707933,Desulfosediminicola_ganghwensis_WP_136799633:0.4380339292)96:0.1600802751,((Desulforhopalus_singaporensis_SDP50893:0.0000010000,WP_176761254_TDB_DCP_n_Desulforhopalus_singaporensis_DSM12130_yEs_2of2:0.0000010000)100:0.4091173105,Desulfosediminicola_flagellatus_WP_167505751:0.3402625821)71:0.0473420763)94:0.1174536830)64:0.0460217418,WP_073373270_TDB_DCP_s_Desulfofustis_glycolicus_PerGlyS_Yes_3of4:0.2894095509)84:0.1141806185,Pseudomonadota_bacterium_MBU0480727_pseudomonadota:0.4307803378)73:0.0653747043,((((Pseudomonadota_bacterium_MBU3936928_pseudomonadota:0.0000024505,Pseudomonadota_bacterium_MBU4117540_pseudomonadota:0.0000024505)100:0.0000023191,Pseudomonadota_bacterium_MBU4034342_pseudomonadota:0.0061462454)100:0.1073130947,(Pseudomonadota_bacterium_MBU4177444_pseudomonadota:0.0061506447,Pseudomonadota_bacterium_MBU4230016_pseudomonadota:0.0000028418)100:0.1156120965)67:0.0436264244,WP_307632179_TDB_TVB_Thiovibrio_frasassiensis_RS19-109_YeS_2of2:0.2898340159)100:0.6351573121)41:0.0877976747,candidate_division_Zixibacteria_bacterium_MDH3892714_FCB:0.4751189284)34:0.0771826562,SAR324_cluster_bacterium_MBF0280038_sar324:0.6718330965)80:0.0559663047)91:0.0884392495,Deltaproteobacteria_bacterium_MBW2216466_myxococcota:0.3685061387)47:0.0380733317,((Deltaproteobacteria_bacterium_MBM4340393_myxococcota:0.2380984848,Spirochaetota_bacterium_RKX80265_spirochaetes:0.7633792660)39:0.0704839356,Gemmatimonadota_bacterium_RMH70681_FCB:0.5909920732)28:0.0618487875)42:0.0591594490,(((((((((Chrysiogenes_arsenatis_WP_051321413_chrysiogenota:0.5797364754,(Desulfurispira_natronophila_MBB5022649_chrysiogenota:0.0000021470,Desulfurispira_natronophila_WP_246347353_chrysiogenota:0.0000020365)100:0.3619231902)36:0.0740183644,(Desulfurispirillum_indicum_S5_ADU65136_chrysiogenota:0.0000024932,(Desulfurispirillum_indicum_WP_198007107_chrysiogenota:0.0000010000,(Desulfurispirillum_indicum_WP_226508486_chrysiogenota:0.0000010000,ADU65136_Desulfurispirillum_indicum_S5_Bay2015_3g_TorDbisC:0.0000024505)30:0.0000010000)65:0.0000020014)100:0.2399231270)97:0.3579416695,Nitrospirota_bacterium_MDP2279677:0.1715089655)62:0.0828391462,Nitrospirae_bacterium_MCL4457589:0.2707915870)41:0.0283172582,Nitrospirae_bacterium_MBI3592150:0.2666758415)43:0.0923275391,(Thermodesulfovibrionales_bacterium_MDI6727662:0.0919291987,WP_203473637_NSP_DSP_n_Dissulfurispira_thermophila_T55J_YeS:0.0764716195)100:0.1516350928)30:0.0194652450,((Nitrospiraceae_bacterium_MDA8213762_nitrospirota:0.0046700146,((Nitrospirae_bacterium_MCL4536443:0.0000010000,Nitrospirae_bacterium_MCL5063089:0.0000024505)67:0.0000025364,(Nitrospirota_bacterium_MCL4536443_nitrospirota:0.0000010000,Nitrospirota_bacterium_MCL5063089_nitrospirota:0.0000024505)61:0.0000026496)91:0.0074862479)99:0.0975113513,((SAR324_cluster_bacterium_MBC8258767_sar324:0.4212798136,MBI5846919_Nitrospirota_bacterium_Nitrospirota:0.5375151855)44:0.0608940939,Syntrophales_bacterium_MDO8721088:0.1096563112)50:0.0639784107)44:0.0464229410)42:0.0634018828,Spirochaetota_bacterium_MCK5093330_spirochaetes:0.3894716598)47:0.0549865623,candidate_division_Zixibacteria_bacterium_NIN01714_FCB:0.1854562780)26:0.0321982400)44:0.1592289974,((Bacteroidales_bacterium_MCA1759972_FCB:0.6172610114,Bacteroides_sp_HEC42599_FCB:0.5090713040)100:0.3900335095,((Blastocatellia_bacterium_MCS6817060_acidobacteriota:0.1837548655,Blastocatellia_bacterium_MCS6818172_acidobacteriota:0.1393562540)99:0.1887966629,((Nitrospiraceae_bacterium_RJQ19720_nitrospirota:0.2019722939,Nitrospiraceae_bacterium_RJQ51539_nitrospirota:0.1378484612)85:0.0900402581,(((Nitrospirae_bacterium_MBI5049631:0.0000010000,Nitrospirota_bacterium_MBI5049631_nitrospirota:0.0000010000)100:0.0000022423,MBI5049631_Nitrospirota_bacterium_Nitrospirota:0.0000027573)100:0.0804007021,(Nitrospirota_bacterium_MBI4653495_nitrospirota:0.0700726207,Thermodesulfovibrionia_bacterium_MDP3297573_nitrospirota:0.0446977580)84:0.0376837337)98:0.0979539671)100:0.2388472147)98:0.1450660044)82:0.1162283527)32:0.1238714507,Nitrospirota_bacterium_NHZ73833_nitrospirota:1.0189928633)73:0.0510108704,(Desulfuribacillus_stibiiarsenatis_OEH86690_bacillota:0.0000024505,Desulfuribacillus_stibiiarsenatis_WP_083248203_bacillota:0.0000026639)100:0.8525878507)36:0.0743961469,((((((((((Actinophytocola_xinjiangensis_RLJ69255_terrabacteria:0.0000028452,Salisediminibacterium_halotolerans_WP_121440588_bacillota:0.0000010000)100:0.3604842476,(Salisediminibacterium_beveridgei_WP_069365466_bacillota:0.1427701333,(Salisediminibacterium_selenitireducens_WP_013173526_bacillota:0.0000010000,YP_003700670_Bacillus_selenitireducens_MLS10_Bay2015_3g_TorDbisC:0.0000010000)100:0.0582234907)100:0.4193776478)99:0.2647262064,Bacillus_sp_B15-48_WP_203553279_bacillota:0.5715175796)83:0.2208323910,WP_019156625_Robertmurraya_massiliosenegalensis_Terrabacteria:0.9208413417)88:0.1543416424,(Tepidibacillus_decaturensis_WP_068725400_bacillota:0.0071796402,Tepidibacillus_sp_HK-1_WP_069799387_bacillota:0.0096022487)100:0.5190480200)60:0.1183864164,(Desulfitibacter_sp_BRH_c19_KUO49380:0.0392023044,Peptococcaceae_bacterium_BICA1-8_KJS88223:0.1076301705)100:0.3929164289)44:0.0548598002,(Desulfurivibrio_alkaliphilus_HET97915:0.5289085725,(Desulfurivibrio_alkaliphilus_WP_275803135:0.1122524430,WP_013162448_TDB_DBB_s_Desulfurivibrio_alkaliphilus_AHT_2_Yes_1of2:0.1277832678)90:0.1488377004)100:0.6037151490)78:0.1017246681,(((Desulfitobacterium_dehalogenans_HHY26302_bacillota:0.0000010000,HHY26302_Desulfitobacterium_dehalogenans_Terrabacteria:0.0000010000)100:0.0540073709,(((Desulfitobacterium_dichloroeliminans_WP_015261493_bacillota:0.0000022280,WP_015261493_Desulfitobacterium_dichloroeliminans_Terrabacteria:0.0000020053)100:0.1542232593,Desulfitobacterium_hafniense_WP_011461966_bacillota:0.0817693748)81:0.0431705238,WP_144678013_Desulfitobacterium_Terrabacteria:0.1711798185)88:0.0620001504)100:0.2221331582,((Desulfosporosinus_sp_BICA1-9_WP_034140735:0.0000023508,WP_034140735_Desulfosporosinus_sp_BICA1-9_Terrabacteria:0.0000020841)100:0.2643830717,((Desulfosporosinus_sp_HBV86054_bacillota:0.0000025749,HBV86054_Desulfosporosinus_sp_Terrabacteria:0.0000022144)100:0.0071550474,(Desulfosporosinus_sp_WP_291351837_bacillota:0.0000010000,WP_291351837_Desulfosporosinus_sp_Terrabacteria:0.0000025113)100:0.0112621845)100:0.1633973691)29:0.0442630790)100:0.3839097883)35:0.0619441365,(((((Bacteroidales_bacterium_MCK4853506_FCB:0.1138753076,(Desulfobacterales_bacterium_MDJ0819503_desulfobacteria:0.1428209432,Desulfobacterales_bacterium_MDJ0986130_desulfobacteria:0.1117739046)69:0.0321651169)86:0.0514500303,((Desulfobacteraceae_bacterium_MDH3357358_desulfobacteria:0.0000024505,Desulfobacteraceae_bacterium_MDH3875357_desulfobacteria:0.0059689748)75:0.0000020264,Desulfobacteraceae_bacterium_MDH3571962_desulfobacteria:0.0000023090)100:0.2270391182)100:0.3493808808,(((Candidatus_Omnitrophota_bacterium_HDZ76749_PVC:0.2311885211,Candidatus_Omnitrophota_bacterium_MBU4342445_PVC:0.4162255906)99:0.2010949911,Gemmatimonadota_bacterium_UCE19328_FCB:0.2969135701)90:0.1101142957,Planctomycetota_bacterium_MBW8016453_PVC:0.5117802295)82:0.1032701915)36:0.0410409160,(((((Candidatus_Desulfobacula_maris_MBC8439410_desulfobacteria:0.1307551630,Desulfobacteraceae_bacterium_MCA1793122_desulfobacteria:0.4858308290)93:0.1196271905,Desulfobacteraceae_bacterium_HCY83689_desulfobacteria:0.3781019944)100:0.2298726596,((Deltaproteobacteria_bacterium_MBW1777936_myxococcota:0.0119918301,Deltaproteobacteria_bacterium_MBW2132760_myxococcota:0.0000025201)100:0.4272720168,(Desulfobacteraceae_bacterium_RJQ70819_desulfobacteria:0.3410511939,(Desulfobacterales_bacterium_MCF8049760_desulfobacteria:0.0000010000,Desulfobacterales_bacterium_MCF8078085_desulfobacteria:0.0000010000)100:0.3198423281)99:0.2838755110)99:0.2767673885)80:0.0889303584,(Deltaproteobacteria_bacterium_UCG67049:0.3804895727,(((Desulfobacterales_bacterium_MCK7508452_desulfobacteria:0.0196123062,Desulfobacterales_bacterium_MCU0603476_desulfobacteria:0.1212890723)77:0.0196355906,Desulfobacterales_bacterium_MDO8944900_desulfobacteria:0.0372934262)91:0.0775835275,Desulfobacterales_bacterium_MCU0591732_desulfobacteria:0.1312037610)100:0.5413955448)86:0.1607715858)42:0.0368094989,(Desulfobacterales_bacterium_UCF91964_desulfobacteria:0.4548686876,(((((Desulfonatronospira_WP_161598685:0.0000020489,Desulfonatronospira_thiodismutans_ASO3-1_EFI33689:0.0000024505)100:0.0173162713,Desulfonatronospira_sp_WP_291321529:0.0064854624)100:0.2745569019,Desulfonatronospira_sp_WP_291318538:0.3675597601)89:0.2225303552,((((Desulfonatronum_zhilinae_SMP44757:0.0125971735,WP_028572653_TDB_DNT_n_Desulfonatronum_lacustre_Z-7951_yeS_1of2:0.0062466617)100:0.0606408637,(Desulfovibrionales_bacterium_TVR00270:0.0641849040,WP_052813045_TDB_DNT_n_Desulfonatronum_thioautotrophicum_ASO4-1_yES_1of3:0.0911579512)86:0.0234194675)62:0.0340593308,WP_031387841_TDB_DNT_n_Desulfonatronum_thiodismutans_MLF1_yES:0.0631652023)100:0.1078852352,WP_161946335_TDB_DNT_n_Desulfonatronum_thiosulfatophilum_ASO4-2_yES_1of2:0.0637187746)100:0.5859586013)100:0.5034071105,WP_012062251_Alkaliphilus_metalliredigens_Terrabacteria:0.7853974537)37:0.0525888791)47:0.0715426316)31:0.0391739107)68:0.0836565305,(Selenihalanaerobacter_shriftii_WP_078810578:0.1013561681,unclassified_Candidatus_Frackibacter_WP_089747244:0.0725029845)100:0.4859443433)87:0.1678998135)18:0.0213369675,(Thermoanaerobacteraceae_bacterium_MBO8168896_bacillota:0.0000010000,MBO8168896_Thermoanaerobacteraceae_bacterium_Terrabacteria:0.0000027972)100:0.5580320992)57:0.0710926173)65:0.0832422960,(Deltaproteobacteria_bacterium_RLB68002_myxococcota:0.1096755410,Rhodospirillales_bacterium_MBT3359702_pseudomonadota:0.3796361743)100:0.5788022642)91:0.1316280333,(((Candidatus_Marinimicrobia_bacterium_MBC8256215_FCB:0.2263514009,(Candidatus_Marinimicrobia_bacterium_MCH7611735_FCB:0.0284593837,Candidatus_Marinimicrobia_bacterium_MCH7763340_FCB:0.0323980944)96:0.0992021077)100:0.4812819184,SAR324_cluster_bacterium_MBF0353525_sar324:0.5729925500)83:0.2422332985,(Deltaproteobacteria_bacterium_MDH3442963_myxococcota:0.6803380228,Planctomycetota_bacterium_KAA3611864_PVC:1.2270584956)74:0.1834190500)98:0.2436186208)95:0.1407184591)77:0.1309440909,(BAI81083_Deferribacter_desulfuricans_SSM1_Bay2015_2b_TorDbisC:0.6372279039,AEI14830_Flexistipes_sinusarabici_DSM_4947_Bay2015_2b_TorDbisC:0.5470876417)100:0.7894310501)46:0.0638577031,(((((((Deltaproteobacteria_bacterium_MBI5558094:0.1438213482,Desulfobulbaceae_bacterium_MDD3619191:0.1456754272)94:0.1320085430,(Desulfobulbaceae_bacterium_KAB2889910:0.1761074687,Desulfobulbaceae_bacterium_KAB2891108:0.1122091551)90:0.1466945875)67:0.1785367899,uncultured_bacterium_EKD37917:0.2348306368)93:0.2886174473,((Desulfofustis_sp_MBE0584932:0.2428522901,WP_073373454_TDB_DCP_s_Desulfofustis_glycolicus_PerGlyS_Yes_2of4:0.0929828944)99:0.2047148975,Desulfoprunum_benzoelyticum_WP_183351915:0.2571051895)97:0.2066724769)100:0.8280033763,(WP_052368512_Candidatus_Methanoperedens_nitroreducens_Archaea:0.2913892447,MCZ7362058_Candidatus_Methanoperedens_sp_Archaea:0.2321778724)97:0.2504516808)87:0.2248271314,RLF12574_Thermoprotei_archaeon_Archaea:0.6739009317)79:0.2993933948,((((((Desulfurella_WP_159427515_campylobacterota:0.0000024505,(Desulfurella_multipotens_PMP68961_campylobacterota:0.0000010000,SDC89798_CMP_DRL_c_Desulfurella_multipotens:0.0000010000)99:0.0000024990)100:0.0000021685,Desulfurella_sp_WP_291493300:0.0000024505)85:0.0122014917,(Desulfurella_acetivorans_A63_AHF96647_campylobacterota:0.0000025319,Desulfurella_sp_WP_291493298:0.0000022434)75:0.0090950344)100:0.1557242289,(Desulfurella_acetivorans_HHS49192_campylobacterota:0.0555653387,(Desulfurella_amilsii_WP_086034321_campylobacterota:0.0000010000,WP_086034321_CMP_DRL_s_Desulfurella_amilsii_TR1_Yes_1of2:0.0000010000)100:0.0485572494)82:0.0455793824)100:0.8126266490,((MCE4621680_Desulfurococcales_archaeon_Archaea:0.3223338329,Af_WP_010877685_Archaeoglobus:0.7715038881)96:0.2786517386,(OGW35474_NitrospirotaNitrospirae_bacterium_GWD2_57_9_Nitrospirota:0.2640569532,HSA78434_Nitrospirota_bacterium_Nitrospirota:0.2105289476)100:0.3330721347)100:0.4502225143)72:0.1003391259,(Hippea_jasoniae_WP_051904451_campylobacterota:0.1818194614,AEA33471_CMP_HPP_c_Hippea_maritima_DSM_10411:0.2104113437)100:0.8630486580)41:0.0392106812)77:0.1571866997)59:0.0828748148,(((Campylobacterota_bacterium_MEA1995612_campylobacterota:0.0202096244,Desulfurellaceae_bacterium_MCK4278287_campylobacterota:0.0175411703)99:0.0635370963,Deltaproteobacteria_bacterium_MCD6223526_myxococcota:0.1090969131)84:0.0478591809,Deltaproteobacteria_bacterium_MCD6132975_myxococcota:0.0844065134)100:1.0426068690)84:0.3044671819,(((((((Desulfobacteraceae_bacterium_MDA8419161:0.4703150787,(Desulfobacterales_bacterium_HFQ81562:0.0323503055,g2073_TDB_ISD_b_M19_90contigs_Yes:0.1126957156)100:0.2336585640)86:0.1378870310,((Dissulfuribacter_thermophilus_OCC14911:0.0000010000,Dissulfuribacter_thermophilus_WP_161939940:0.0000021358)50:0.0000010732,WP_067618969_TDB_DIB_s_Dissulfuribacter_thermophilus_S69_YES:0.0000024505)100:0.7471906249)61:0.0733873943,((Desulfobulbaceae_bacterium_HHD57471:0.1091376668,Desulfobulbaceae_bacterium_HHL34973:0.0118025148)100:0.3664428553,(Desulfobulbus_sp_HEB69479:0.2671129924,Desulfocapsa_sp_RUM39896:0.2700187457)99:0.1294546768)73:0.0937973133)58:0.0536452334,(Desulfobulbus_sp_HFQ90869:0.1788798873,contig_2_661_TDB_DBB_MOM_B35_Yes:0.1444639613)100:0.2748535334)98:0.2238328964,((Dissulfurirhabdus_thermomarina_WP_163299372:0.0000024505,WP_169755538_TDB_DRH_n_Dissulfurirhabdus_thermomarina_SH388_Yes:0.0071529088)100:0.4222404096,((Thermodesulfatator_atlanticus_HHI96366:0.7484944524,WP_022852592_TDB_TDT_n_Thermodesulfatator_atlanticus_AT1325_Yes_1of2:0.5587383944)96:0.2675265776,WP_166032268_TDB_TDB_n_Thermosulfuriphilus_ammonigenes_ST65_YES:0.4826950474)71:0.1244714938)55:0.0481003213)70:0.1110667415,WP_237888109_TDB_ISD_n_Dissulfurimicrobium_hydrothermale_Sh68_YES:0.6285635354)90:0.2318799975,(Thermodesulfatator_sp_RUM89015:0.2177619988,((((Thermodesulfobacteriaceae_bacterium_HIE33379:0.0828941401,(Thermosulfurimonas_dismutans_OAQ21394:0.0000024505,WP_084270927_TDB_TDB_s_Thermosulfurimonas_dismutans_S95_YES:0.0000026187)100:0.0502849586)100:0.1111129478,(Thermosulfurimonas_dismutans_HFC98082:0.0140175046,Thermosulfurimonas_sp_WP_297058293:0.0068874542)99:0.1708273038)57:0.0481540475,WP_221171715_TDB_TDB_n_Thermosulfurimonas_sp_F29_YeS:0.1328918726)76:0.0751667157,WP_168719056_TDB_TDB_n_Thermosulfurimonas_marina_SU872_YES:0.0575148223)67:0.0658996762)98:0.3439029744)100:0.7403568652)86:0.1822692266,(Nitrospirota_bacterium_MCX5716846_nitrospirota:0.0000010000,MCX5716846_Nitrospirota_bacterium_Nitrospirota:0.0000010000)100:0.7531637307)90:0.1402266645,((((((Deltaproteobacteria_bacterium_HDZ91385_myxococcota:0.0082429663,Deltaproteobacteria_bacterium_MBW1927510_myxococcota:0.0000022790)100:0.0425923303,Deltaproteobacteria_bacterium_RLB90673_myxococcota:0.0000023776)100:0.0921477492,candidate_division_Zixibacteria_bacterium_MCD6249163_FCB:0.0650386208)99:0.0605544527,Deltaproteobacteria_bacterium_PXF58567_myxococcota:0.0000027347)100:0.9037191058,Deltaproteobacteria_bacterium_NOX25177_myxococcota:0.4559354781)91:0.2128242811,((((Desulfobulbaceae_bacterium_MBV5317500:0.1031288380,((((((((Desulfobulbus_sp_MCL2458581:0.0280770470,(Desulfobulbus_sp_MCL2790389:0.1295842143,(Desulfobulbus_sp_WP_309412957:0.0000025780,Desulfobulbus_sp_WP_310599300:0.0128538859)88:0.0201179015)49:0.0062400741)82:0.0255568172,(Proteobacteria_bacterium_MCL1980976:0.0000010000,Pseudomonadota_bacterium_MCL1980976_pseudomonadota:0.0000010000)100:0.0595210900)82:0.0229180752,(Proteobacteria_bacterium_MCL2340999:0.0000029237,Pseudomonadota_bacterium_MCL2340999_pseudomonadota:0.0000010000)100:0.1816843101)53:0.0118053819,WP_169737399_TDB_DBB_n_Desulfobulbus_elongatus_DSM2908_Yes:0.0426820538)83:0.0343651598,(Desulfobulbus_sp_NLX19854:0.1252516689,WP_199263184_TDB_DBB_n_Desulfobulbus_oligotrophicus_Prop6_yEs:0.0602682967)100:0.2482614351)92:0.0574066085,Desulfobulbus_sp_WP_306547397:0.0759696285)47:0.0225020978,WP_015725076_TDB_DBB_s_Desulfobulbus_propionicus_1pr3_DSM_2032_Yes:0.1341644820)55:0.0195365200,Desulfobulbus_sp_MDD2463285:0.2111714798)64:0.0409291008)88:0.0961216642,uncultured_Desulfobulbus_sp_WP_297952412:0.2147087529)81:0.0884974078,(Desulfogranum_japonicum_WP_051309103:0.3095266015,(Desulfogranum_marinum_WP_205220554:0.2831737556,WP_028582911_TDB_DBB_n_Desulfobulbus_mediterraneus_86FS1:0.1587629137)43:0.0664698404)79:0.0977391497)99:0.2259602106,WP_267928862_TDB_DBB_n_Desulfolithobacter_dissulfuricans_GF1_YeS:0.2995549112)96:0.1749765895)87:0.1105618156)83:0.0788362541,(Deltaproteobacteria_bacterium_HIJ79273_myxococcota:0.3158701962,(((Deltaproteobacteria_bacterium_MCX5864625_myxococcota:0.0213703117,Deltaproteobacteria_bacterium_MCX5876287_myxococcota:0.0530339695)99:0.0684365484,((Deltaproteobacteria_bacterium_TDB31018_myxococcota:0.0327573083,Pseudomonadota_bacterium_MBU4229923_pseudomonadota:0.0000022847)77:0.0139102595,Pseudomonadota_bacterium_MBU1406116_pseudomonadota:0.0549205632)98:0.0363827093)82:0.0250721954,(Pseudomonadota_bacterium_MBU2538022_pseudomonadota:0.0413207240,(Pseudomonadota_bacterium_MBU4033892_pseudomonadota:0.0151248562,WP_307633796_TDB_TVB_Thiovibrio_frasassiensis_RS19-109_YeS_1of2:0.1217540590)47:0.0151962560)85:0.0280370273)98:0.1744417695)100:0.1925799260)100:0.2715725777,(((Deltaproteobacteria_bacterium_MBW1637025:0.1525737055,((Desulfobulbaceae_bacterium_MCP3887348:0.1734427502,((Desulforhopalus_sp_IMCC35007_WP_136871605:0.1371098765,Desulfotalea_sp_PHR28301:0.1833867829)100:0.1231839503,WP_092221958_TDB_DCP_n_Desulforhopalus_singaporensis_DSM12130_yEs_1of2:0.2103056157)54:0.0213363507)94:0.0706867724,((Desulfobulbaceae_bacterium_MCP4343761:0.0387524006,Desulforhopalus_sp_NOR23163:0.0543321348)99:0.0605980407,(Desulfopila_sp_IMCC35006_TKB27687:0.0000027072,Desulfopila_sp_IMCC35006_WP_167496385:0.0000027428)100:0.0965143822)71:0.0364018481)100:0.1259411385)42:0.0583181648,(Desulfobulbaceae_bacterium_MCK5515247:0.1661137766,(Desulfobulbaceae_bacterium_S3730MH12_OEU56875:0.0000010000,Desulfobulbaceae_bacterium_S5133MH15_OEU49681:0.0000010000)100:0.0621561379)62:0.0330902504)62:0.0741646957,WP_228856814_TDB_DBB_n_Desulfomarina_profundi_KT2_NO:0.2181159684)100:0.2462373625)100:0.2050461826,(((Desulfobacterales_bacterium_HID02183:0.0618947055,((Desulfocapsa_sp_MBL4902691:0.0534029686,Desulfocapsa_sulfexigens_HIP82529:0.0182681966)77:0.0208787326,Desulfocapsa_sulfexigens_HIP38172:0.1008231214)20:0.0090917369)29:0.0150587644,WP_015405009_TDB_DCP_s_Desulfocapsa_sulfexigens_SB164P1_DSM_10523_YES:0.0922036743)97:0.0537846621,((Proteobacteria_bacterium_MBU0942974:0.0000020657,Pseudomonadota_bacterium_MBU0942974_pseudomonadota:0.0000026626)100:0.0981915052,((Proteobacteria_bacterium_MBU0960241:0.0000023682,Pseudomonadota_bacterium_MBU0960241_pseudomonadota:0.0000022521)100:0.0061618076,(Proteobacteria_bacterium_MBU1234563:0.0000020345,Pseudomonadota_bacterium_MBU1234563_pseudomonadota:0.0000023938)100:0.0000025013)100:0.0568263024)72:0.0310443138)79:0.0509432502)100:0.1527889367,((Desulfocapsa_sp_MBA3007131:0.0000010000,Pseudomonadota_bacterium_MBU3944953_pseudomonadota:0.0000026808)100:0.0137867389,(Desulfocapsaceae_bacterium_MDD3814679:0.0083180010,(Proteobacteria_bacterium_MBU0664320:0.0000029848,Pseudomonadota_bacterium_MBU0664320_pseudomonadota:0.0000010000)100:0.0238680494)87:0.0166534162)98:0.0389730346)43:0.0355720069,Deltaproteobacteria_bacterium_MCX5871192_myxococcota:0.0686819182)99:0.1107344604,(Desulfobulbaceae_bacterium_KAF0188557:0.0277872747,Desulfobulbaceae_bacterium_MBV5305782:0.0114849959)100:0.1128244361);
