# Supplementary material for: Sulfur disproportionation occurs globally across anoxic habitats and has multiple mechanisms of independent evolutionary origin
Source: ISME J. 2026 Mar 2;20(1):wrag042. doi: 10.1093/ismejo/wrag042 (PMC12998232; doi:10.1093/ismejo/wrag042)
Supplement: Sup_File_4_raw_trees_wrag042 [file sup_file_4_raw_trees_wrag042.zip › SupFile4_raw_trees/SupFile3b_trees/chp2_iqtreeC60.tre]

(2514921523_A316_01405_TDB_DCP_j_Desulfocapsa_thiozymogenes_Bra2_YES:0.0293643792,(((((((((((((((((((((((((((((Acidobacteriota_bacterium_MCG6923325:0.2957267901,Acidobacteriota_bacterium_MCG6925416:0.1287727949)93:0.4520160646,Pseudomonadota_bacterium_MCP4604705:0.4626325971)44:0.2565809603,Acidobacteriota_bacterium_MDH3815722:0.3081108976)51:0.2295311017,Fibrobacteria_bacterium_MBF0432835:0.8037412241)74:0.2215908691,((((((((Actinomycetota_bacterium_MBI5870952:0.1276112104,Thermoleophilia_bacterium_MBK5225665:0.0000022817)100:0.6339690261,Nitrospirota_bacterium_NTW58832:0.2111596563)66:0.1504558534,(Nitrospirota_bacterium_MBI4687794:0.3435288986,Nitrospirota_bacterium_MBI5213119:0.1906794714)29:0.0504633617)20:0.0154232127,Nitrospirota_bacterium_MBI4655005:0.3140007732)26:0.0345625753,Nitrospirota_bacterium_UCG78033:0.7218150320)39:0.0832550934,(((Nitrospiraceae_bacterium_MDA8214194:0.1448056652,WP_203472007_NSP_DSP_n_Dissulfurispira_thermophila_T55J_YeS:0.1305304356)97:0.2537562477,((Nitrospirae_bacterium_GWA2_46_11_OGW20528:0.0861432428,(Nitrospirae_bacterium_MCL4456597:0.0000010000,Nitrospirota_bacterium_MCL4456597:0.0000010000)100:0.0907128483)100:0.2329700533,(((Nitrospirae_bacterium_MCL4536175:0.0000021012,Nitrospirota_bacterium_MCL4536175:0.0000020091)98:0.0000020612,(Nitrospirae_bacterium_MCL5062821:0.0000010000,Nitrospirota_bacterium_MCL5062821:0.0000023678)98:0.0181895270)82:0.0000021206,Thermodesulfovibrionales_bacterium_MDI6729193:0.0367236182)98:0.2130405061)63:0.0692101303)91:0.1330544459,Nitrospirota_bacterium_MBI5187860:0.3920486964)83:0.1446700786)95:0.2826951779,((((Nitrospiraceae_bacterium_MDA8214001:0.0184156981,Nitrospirota_bacterium_MCL4536921:0.0000022573)86:0.0373274017,Thermodesulfovibrionales_bacterium_MDI6729233:0.0000022666)77:0.0993298835,Nitrospirota_bacterium_MCL4457945:0.2552231575)95:0.2708876609,((Nitrospiraceae_bacterium_MDA8422501:0.1778907262,Nitrospirota_bacterium_MCK9419940:0.2256621698)91:0.2125849381,Nitrospirota_bacterium_MDH4162165:0.0183670141)98:0.3567716694)91:0.2102691390)77:0.0956657470,(((Breoghania_sp_WP_319523681:0.4476585584,(Pseudomonadota_bacterium_MBU1055314:0.2297039487,(Pseudomonadota_bacterium_MBU4002804:0.0000025406,Pseudomonadota_bacterium_MBU4318645:0.0547419995)98:0.1484079572)52:0.0696551573)95:0.1864500378,((Candidatus_Sulfomarinibacter_kjeldsenii_MBD3852534:0.2764051024,Candidatus_Sulfomarinibacter_sp_MAG_AM1_MBD3872395:0.0659459154)33:0.0276438746,Candidatus_Sulfomarinibacter_sp_MAG_AM2_MBD3853622:0.0234215348)94:0.2764367573)75:0.1593443850,(((((Deltaproteobacteria_bacterium_MBW2337529:0.0341048890,Deltaproteobacteria_bacterium_MBW2585182:0.0153001487)88:0.0395702051,(Desulfobacterales_bacterium_UCG07557:0.2463130342,bacterium_MDB4442081:0.1249790532)72:0.0237969990)90:0.0469440503,Deltaproteobacteria_bacterium_MBW2439912:0.0364343930)74:0.0407248370,Olavius_sp_associated_proteobacterium_Delta_1_CAB1057349:0.1697987767)91:0.1745940235,((((Desulfonatronospira_sp_MSAO_Bac3_WP_008871194:0.0000010000,WP_040418816_TDB_DNV_n_Desulfonatrospira_thiodismutans_ASO31_yES:0.0000010000)100:0.1639402656,WP_153306723_TDB_DNT_n_Desulfonatronum_thioautotrophicum_ASO41_yES:0.4078754686)97:0.3267409764,(Desulfospira_joergensenii_WP_022665021:0.7045961144,WP_153304077_TDB_DNV_n_Desulfonatronovibrio_hydrogenovorans_DSM9292_YES:0.3382565504)71:0.1866529490)69:0.1704241186,WP_157493216_TDB_DNV_n_Desulfonatrovibrio_magnus_AHT22yES:0.3105088829)71:0.2506849897)62:0.2146917676)65:0.0868731523)68:0.0902381309)77:0.2231324703,((((((Deltaproteobacteria_bacterium_MBC8176924:0.0000024499,Desulfobacteraceae_bacterium_MBL7216883:0.0164328818)100:0.0433047905,Desulfobacteraceae_bacterium_MCJ7684857:0.0483075737)95:0.1687520572,Desulfobacteraceae_bacterium_MBL7175488:0.2702362141)49:0.0483582935,Pseudomonadota_bacterium_MBU0733870:0.3347579285)71:0.1298704365,Deltaproteobacteria_bacterium_MBW1868241:0.0000020845)39:0.0253467044,Deltaproteobacteria_bacterium_MBW1692585:0.0113093375)72:0.1787702085)64:0.1779012607,((Pseudomonadota_bacterium_MBU1156043:0.0000027554,Pseudomonadota_bacterium_MBU4564621:0.0362112112)86:0.0866088402,Pseudomonadota_bacterium_MBU1276583:0.0782316775)100:0.6649998114)65:0.1545234807,Pseudomonadota_bacterium_MBU0734646:0.3955917456)36:0.0080885812,(((Deltaproteobacteria_bacterium_HIJ58831:0.0420400366,Pseudomonadota_bacterium_MBE9571613:0.5813296457)52:0.0230877881,Deltaproteobacteria_bacterium_MBW1773419:0.3234766440)65:0.1146017833,((Deltaproteobacteria_bacterium_MBW1735584:0.0000010000,Deltaproteobacteria_bacterium_MBW2112967:0.0000010000)100:0.1597214585,(WP_167330938_TDB_DGL_n3_Desulfatiglans_anilini_Ani1_yeS:0.0000022834,uncultured_Desulfatiglans_sp_WP_296996119:0.0534051661)100:0.3228517741)68:0.0484530910)57:0.0518615071)48:0.0480193465,((Deltaproteobacteria_bacterium_MBW2709519:0.0243165859,(Deltaproteobacteria_bacterium_MCP4576455:0.0622647027,Desulfobacteraceae_bacterium_4572_87_OQY48466:0.0160588645)83:0.0367991112)85:0.0599617567,(Deltaproteobacteria_bacterium_MCG6881048:0.0294733723,(Pseudomonadota_bacterium_MBU0515525:0.0478911204,Pseudomonadota_bacterium_MBU1742080:0.0000022817)100:0.6351351080)89:0.0565595213)80:0.0577081710)100:0.3526275659,WP_166032673_TDB_TDB_n_Thermosulfuriphilus_ammonigenes_ST65_YES:0.1906643146)88:0.2421467873,((Thermodesulfatator_indicus_DSM_15286_AEH44502:0.0000010000,WP_217125052_TDB_TDT_Thermodesulfatator_indicus_DSM_15286_NO:0.0000010000)65:0.0000021348,Thermodesulfatator_indicus_WP_217125052:0.0000024615)99:0.0000028602)47:0.0190570710,WP_068542677_TDB_TDT_n_Thermodesulfatator_autotrophicus_S606_NO:0.0375637948)72:0.0545878331,WP_022852792_TDB_TDT_n_Thermodesulfatator_atlanticus_AT1325_Yes:0.0649107652)34:0.0231382293,((((((((Caldimicrobium_sp_MCS7199288:0.0754340346,Caldimicrobium_sp_MCS7200494:0.0764586676)69:0.0217428161,((Caldimicrobium_thiodismutans_PMP62938:0.0941299335,(Thermodesulfobacterium_sp_MCC6048712:0.0000022751,Thermodesulfobacterium_sp_MCI4455064:0.0182727147)100:0.2445106589)23:0.0000027649,(Thermodesulfobacteria_bacterium_MCR5853571:0.0127048247,Thermodesulfobacterium_sp_MCD6489841:0.0826571064)97:0.1493473536)32:0.0236245559)58:0.0300401509,WP_068515360_TDB_TDB_s_Caldimicrobium_thiodismutans_TF1_YES:0.0254764351)100:0.4530527755,Thermosulfurimonas_sp_WP_297057105:0.0000025948)45:0.0171130068,Thermodesulfatator_sp_RUM88942:0.0175785164)34:0.0172191422,(WP_068669730_TDB_TDB_s_Thermosulfurimonas_dismutans_S95_YES:0.0346776604,WP_168719491_TDB_TDB_n_Thermosulfurimonas_marina_SU872_YES:0.0170673936)17:0.0000025264)51:0.0170582586,WP_221172066_TDB_TDB_n_Thermosulfurimonas_sp_F29_YeS:0.0000027813)84:0.0738852135,(Thermodesulfatator_atlanticus_HHI97253:0.0000020183,Thermodesulfobacteria_bacterium_NPA48624:0.0177857617)89:0.0271436181)34:0.0000020109)91:0.1965581104,((((((((Deltaproteobacteria_bacterium_MBI4793580:0.0405037204,Deltaproteobacteria_bacterium_MBI5557602:0.0524035124)94:0.0714284079,((Desulfobulbaceae_bacterium_MCJ7600966:0.0000028500,Desulfobulbaceae_bacterium_MCK9294769:0.0342950888)80:0.0177882692,((Proteobacteria_bacterium_MBU0910293:0.0000010000,Pseudomonadota_bacterium_MBU0910293:0.0000020917)100:0.0000020917,(Proteobacteria_bacterium_MBU4262009:0.0000024354,Pseudomonadota_bacterium_MBU4262009:0.0000029660)100:0.0353501655)90:0.0347706673)38:0.0000022590)93:0.0481519723,bacterium_BMS3Abin13_GBE12663:0.0927709263)76:0.0286683538,(Desulfobulbaceae_bacterium_MCB2181687:0.0430050891,g2907_TDB_ISD_MOM_B35_Yes:0.0351550722)67:0.0352509598)58:0.0237283905,Desulfobacteraceae_bacterium_MDA8163634:0.2070665710)51:0.0114620606,(((((((((((((((((Deltaproteobacteria_bacterium_MBT8361601:0.0184858359,Desulfobacterales_bacterium_NNK95580:0.0178656262)79:0.0363446706,Desulfofustis_sp_PBSRB1_MBL0381636:0.0603068401)42:0.0146639847,WP_228855053_TDB_DBB_n_Desulfomarina_profundi_KT2_NO:0.1173864939)23:0.0000021408,(Deltaproteobacteria_bacterium_MBW1636691:0.1184811680,(Desulfofustis_limnaeus_BDD89085:0.1286907460,WP_167369261_TDB_DCP_s_Desulfofustis_glycolicus_PerGlyS_Yes:0.0837826285)48:0.0285289427)57:0.0276570813)59:0.0187672505,(Desulfopila_aestuarii_WP_200802302:0.1450251601,(Desulfopila_sp_IMCC35006_WP_167496464:0.0000026707,Rhodopseudomonas_palustris_MBB1094462:0.0170174318)97:0.1056970951)21:0.0000028954)17:0.0000022341,((Desulfofustis_sp_MBT8329214:0.1257935201,Desulfosediminicola_ganghwensis_WP_167495678:0.0605796143)51:0.0000026670,(Desulforhopalus_sp_IMCC35007_WP_169309043:0.0479222681,WP_176761335_TDB_DCP_n_Desulforhopalus_singaporensis_DSM12130_yEs:0.1096220142)70:0.0522708322)67:0.0407952846)57:0.0398343472,Desulfobulbaceae_bacterium_MCK4839502:0.0795082912)76:0.0584391990,((Proteobacteria_bacterium_MBU0482366:0.0000010000,Pseudomonadota_bacterium_MBU0482366:0.0000010000)100:0.0423982077,Proteobacteria_bacterium_MBU0485224:0.0394634749)73:0.0374885746)39:0.0000023658,((Proteobacteria_bacterium_MBU0675802:0.0000010000,Pseudomonadota_bacterium_MBU0675802:0.0000010000)100:0.0949298506,WP_015403354_TDB_DCP_s_Desulfocapsa_sulfexigens_SB164P1_DSM_10523_YES:0.0360102170)62:0.0191715132)42:0.0000020567,Desulfocapsa_sp_MBL4902126:0.0414987970)41:0.0177201255,Desulfocapsa_sp_MCF8056092:0.0000020591)38:0.0000024058,Desulfocapsa_sp_MCK5070332:0.0716428992)71:0.0440071399,((Desulfobacteraceae_bacterium_MDA8159934:0.0101906764,Desulfobacteraceae_bacterium_MDA8418130:0.0440140277)100:0.2006433649,Pseudomonadota_bacterium_MBU4151707:0.0236616616)83:0.0805069986)88:0.1003965641,((Desulfobulbaceae_bacterium_MDH3391817:0.1120307668,Pseudomonadota_bacterium_MBE9519734:0.0000022071)82:0.0698709335,Pseudomonadota_bacterium_MBU0728272:0.2381360005)69:0.0120684019)78:0.0847976715,(Desulfobulbaceae_bacterium_MDH4332970:0.0539928546,((Proteobacteria_bacterium_MBU1405338:0.0000010000,Pseudomonadota_bacterium_MBU1405338:0.0000010000)99:0.0000023828,((Proteobacteria_bacterium_MBU4178091:0.0000010000,Pseudomonadota_bacterium_MBU4178091:0.0000010000)99:0.0000029640,((Pseudomonadota_bacterium_MBU2537069:0.0000024175,(Pseudomonadota_bacterium_MBU4033407:0.0168889045,Pseudomonadota_bacterium_MBU4118690:0.0000023557)67:0.0169977638)97:0.0723110240,(Thiovibrio_frasassiensis_WP_307632725:0.0000022686,WP_307632725_TDB_TVB_Thiovibrio_frasassiensis_RS19-109_YeS:0.0000026085)100:0.0174029144)57:0.0359529940)29:0.0175316074)56:0.0178860062)63:0.0000029650)84:0.0824403704,((Desulfobulbaceae_bacterium_MDH3393211:0.0000010000,Desulfobulbaceae_bacterium_MDH4320829:0.0364465220)100:0.1200200756,Desulfobulbaceae_bacterium_MDH5524842:0.0215367879)86:0.1039601890)47:0.0000020232,g1996_TDB_ISD_M19_Yes:0.1188010273)75:0.0411092600)96:0.1713979012,(Desulfurivibrio_alkaliphilus_WP_275805285:0.0000020748,WP_013164585_TDB_DBB_s_Desulfurivibrio_alkaliphilus_AHT_2_Yes:0.0585020530)97:0.1956347674)59:0.0779165720,(((Proteobacteria_bacterium_MBU3945218:0.0000024005,Pseudomonadota_bacterium_MBU3945218:0.0000022599)100:0.1130114994,Pseudomonadota_bacterium_MBU0943751:0.0000027411)50:0.0339003659,Pseudomonadota_bacterium_MBU0961629:0.0037202224)100:0.4723793923)73:0.1410928004)100:0.1444533935,WP_067615224_TDB_DIB_s_Dissulfuribacter_thermophilus_S69_YES:0.0000020702)92:0.0760361906,Thermodesulfobacteriaceae_bacterium_HID97702:0.0065339134)71:0.0324466097,Deltaproteobacteria_bacterium_MDD3553895:0.0672630736)62:0.0405316012,((Desulfobacteraceae_bacterium_MDA8162012:0.0925609202,(WP_163297525_TDB_DRH_n_Dissulfurirhabdus_thermomarina_SH388_Yes:0.1041307623,WP_237889157_TDB_ISD_n_Dissulfurimicrobium_hydrothermale_Sh68_YES:0.0187058403)59:0.0104933922)77:0.0380024569,Thermodesulfatator_sp_RUM89026:0.1742178761)46:0.0351016928)57:0.0278244389,((((Deltaproteobacteria_bacterium_HDM99653:0.0178281002,Methanophagales_archaeon_MCW7073569:0.0360515743)65:0.0161929720,((Deltaproteobacteria_bacterium_MBW1671216:0.0685547220,(Deltaproteobacteria_bacterium_NOR06132:0.0140708266,Thermodesulfobacteriota_bacterium_RKX61506:0.0284860870)60:0.0082983954)46:0.0010312445,Deltaproteobacteria_bacterium_MCD6198753:0.0000010000)65:0.0171158071)76:0.0000020557,Deltaproteobacteria_bacterium_MCK4605201:0.0173977093)85:0.0348079338,Deltaproteobacteria_bacterium_PXF57649:0.0000021323)85:0.0406960720)97:0.0924585977,(Desulfobulbaceae_bacterium_MBV5317908:0.0178924616,((((((((((Desulfobulbaceae_bacterium_NLB05713:0.0187041627,Desulfobulbus_sp_MBP8815169:0.0000023655)87:0.0455062386,uncultured_Desulfobulbus_sp_WP_297953087:0.0000021827)74:0.0343126907,WP_199263912_TDB_DBB_n_Desulfobulbus_oligotrophicus_Prop6_yEs:0.0354703248)47:0.0231178128,Desulfobulbus_sp_MCL2457238:0.0252529739)63:0.0345342517,(Desulfobulbus_sp_MCL2789529:0.0393586111,Desulfobulbus_sp_WP_306546682:0.0000021837)38:0.0000020159)64:0.0375187799,Desulfobulbus_sp_MDD2463348:0.0000028718)45:0.0000022536,Desulfobulbus_rhabdoformis_WP_205225668:0.0687687387)68:0.0401006841,WP_015725939_TDB_DBB_s_Desulfobulbus_propionicus_1pr3_DSM_2032_Yes:0.0000024014)37:0.0183380232,Desulfobulbus_sp_WP_309413375:0.0000026173)63:0.0212747409,WP_169737354_TDB_DBB_n_Desulfobulbus_elongatus_DSM2908_Yes:0.0000021693)65:0.0174265611)95:0.0586767719)92:0.0534965684,WP_267927417_TDB_DBB_n_Desulfolithobacter_dissulfuricans_GF1_YeS:0.0000027064)88:0.0552461598,((((Desulfobulbus_propionicus_PID72167:0.0369844726,Desulfobulbus_propionicus_PIE60355:0.0755795113)81:0.0405067428,Desulfogranum_marinum_WP_205222454:0.0619516245)62:0.0192444798,WP_035247574_TDB_DBB_n_Desulfobulbus_mediterraneus_86FS1:0.0285307073)96:0.0953498834,(Desulfobulbus_propionicus_PIE58024:0.1020712696,Desulfogranum_japonicum_WP_035274058:0.0090864502)86:0.0443711232)81:0.0560474345)75:0.0000026480,(((Deltaproteobacteria_bacterium_MBW1749276:0.0596858801,Deltaproteobacteria_bacterium_MBW2328086:0.0352468425)87:0.0438583784,Desulfobulbus_sp_US2_MCW5207399:0.1070309291)51:0.0279569558,((Desulfobulbus_sp_F1_MCW5199633:0.0198999954,TAA74817_TDB_DBB_n_Ca_Electronema_sp_GS:0.0175218242)65:0.0209616095,Desulfobulbus_sp_F3_MCW5198582:0.0655263716)77:0.0465581564)60:0.0489996789)91:0.1200616244,Desulfobulbaceae_bacterium_MBC8207733:0.0846282487)45:0.0035937707,((Desulfocapsaceae_bacterium_MDD3815022:0.0000028326,Proteobacteria_bacterium_MBU3944648:0.0359652242)65:0.0213049956,(Proteobacteria_bacterium_MBU0665721:0.0000010000,Pseudomonadota_bacterium_MBU0665721:0.0000010000)99:0.0136777247)85:0.0506814184)89:0.0485099461,Deltaproteobacteria_bacterium_MCX5869030:0.0000024473)41:0.0000025902,(Desulfoarculaceae_bacterium_MBW6520976:0.0518023457,(Desulfocapsaceae_bacterium_MDO9042701:0.0000021159,uncultured_bacterium_EKD89884:0.1309945270)88:0.0557394019)75:0.0346455476)93:0.0648735536,(Desulfobulbaceae_bacterium_KAF0187734:0.0656088419,Desulfobulbaceae_bacterium_MBV5305109:0.0214133406)81:0.0551692218);
