# Supplementary material for: Sulfur disproportionation occurs globally across anoxic habitats and has multiple mechanisms of independent evolutionary origin
Source: ISME J. 2026 Mar 2;20(1):wrag042. doi: 10.1093/ismejo/wrag042 (PMC12998232; doi:10.1093/ismejo/wrag042)
Supplement: Sup_File_4_raw_trees_wrag042 [file sup_file_4_raw_trees_wrag042.zip › SupFile4_raw_trees/SupFile3b_trees/yede_iqtreeC60SH.tre]

(WP_203472006_NSP_DSP_n_Dissulfurispira_thermophila_T55J_YeS:0.0000010000,(((((WP_333656110_NSP_DSP_ni_Dissulfurispira_sp_CTOTU21519_1of5:1.9164945265,(((((((((((((((((((((2514921519_TDB_DCP_j_Desulfocapsa_thiozymogenes_Bra2_YES_A316_01401:0.0216419335,(Desulfobulbaceae_bacterium_KAF0187738:0.0391826493,Desulfobulbaceae_bacterium_MBV5305113:0.0081731220)99.9:0.0568606947)91.6:0.0180142150,(Deltaproteobacteria_bacterium_MCX5869034:0.0451987969,((Desulfoarculaceae_bacterium_MBW6520980:0.0835235472,((Desulfocapsa_sp_MBA3008238:0.0000010000,Pseudomonadota_bacterium_MBU3944652:0.0000010000)89.3:0.0061185387,Desulfocapsaceae_bacterium_MDO8948413:0.0000010000)98:0.0409462550)98:0.0439104973,Desulfocapsaceae_bacterium_MDO9042697:0.0488237591)84.5:0.0134066909)50.8:0.0110693705)90.6:0.0222199315,(Desulfocapsaceae_bacterium_MDD3815026:0.0253592566,(Pseudomonadota_bacterium_MBU0664470:0.0000010000,Proteobacteria_bacterium_MBU0664470:0.0000010000)92.6:0.0145220966)79.1:0.0128176261)98.3:0.0444738363,(Desulfobulbaceae_bacterium_MBC8207729:0.0756695954,((Desulfocapsa_sp_MBL4902122:0.0776101092,((Desulfocapsa_sp_MCK5070336:0.0371873527,WP_015403350_TDB_DCP_s_Desulfocapsa_sulfexigens_SB164P1_DSM_10523_YES:0.0459116092)59.2:0.0118564189,Desulfocapsa_sulfexigens_HIQ36728:0.0386542632)2.3:0.0103033211)94.7:0.0283974695,((Desulfocapsa_sp_MCF8056088:0.0291285003,((Pseudomonadota_bacterium_MBU0944790:0.0000027467,Proteobacteria_bacterium_MBU0944790:0.0000010000)99.6:0.0504120426,(Pseudomonadota_bacterium_MBU0960403:0.0000010000,Proteobacteria_bacterium_MBU0960403:0.0000010000)97.8:0.0345528913)99.8:0.0594283256)94.9:0.0278722121,Desulfocapsa_sulfexigens_HIP40095:0.0554757595)39.8:0.0079776983)100:0.0876803734)82.5:0.0292265895)90.2:0.0432273368,(((((Deltaproteobacteria_bacterium_MBT8360882:0.1382543481,Desulfofustis_sp_MCG6931251:0.0786766814)12.1:0.0205626717,(Desulfofustis_limnaeus_WP_284152407:0.0583716718,(Desulfofustis_sp_MBE0585342:0.0307101499,WP_073376247_TDB_DCP_s_Desulfofustis_glycolicus_PerGlyS_Yes:0.0415096675)96.1:0.0390257878)99.9:0.0760622424)75.1:0.0221359584,(Desulfobulbaceae_bacterium_THB76630:0.1468718370,Desulfofustis_sp_NNK12861:0.1211669017)75.9:0.0433992648)94.9:0.0383160929,(Desulfopila_sp_IMCC35008_WP_163335928:0.0666734467,Desulfosediminicola_flagellatus_WP_136809148:0.1499749880)42.7:0.0219872276)59.4:0.0264302388,(((Deltaproteobacteria_bacterium_MBW1636687:0.0722122581,Desulfobulbaceae_bacterium_S5133MH15_OEU48119:0.0499496848)88.8:0.0324973639,WP_228855049_TDB_DBB_n_Desulfomarina_profundi_KT2_NO:0.0773869438)96.2:0.0438521887,(((Desulfobacterales_bacterium_GWB2_56_26_OGR19691:0.0431838408,Desulfobulbaceae_bacterium_BRH_c16a_KJS00098:0.0370846488)95.3:0.0513830773,((Desulfobulbaceae_bacterium_MCP3891138:0.0674210918,Desulforhopalus_sp_IMCC35007_WP_136870624:0.0336328213)46.3:0.0238452783,(Desulfobulbaceae_bacterium_MCP4337323:0.0253593802,Desulforhopalus_sp_NOR26595:0.0573327871)88.1:0.0338113965)83.5:0.0222094227)92.1:0.0343897841,WP_092225863_TDB_DCP_n_Desulforhopalus_singaporensis_DSM12130_yEs:0.1329549163)66.3:0.0217239952)95.9:0.0492781467)89.5:0.0288101305)95.4:0.0680802534,((((((((((Candidatus_Electrothrix_communis_RWX49036:0.0281038376,Candidatus_Electrothrix_sp_LOE2_MCI5218199:0.0272812923)8.6:0.0058693448,Candidatus_Electrothrix_marina_RWX49068:0.0192367288)77:0.0118373886,Candidatus_Electrothrix_sp_AUS1_2_MCI5159017:0.0536547285)84.3:0.0113458727,Candidatus_Electrothrix_sp_EH2_MCI5131063:0.0410297735)88.9:0.0272355701,(((Desulfobulbus_sp_F1_MCW5199629:0.0064709347,Desulfobulbus_sp_F5_MCW5206271:0.0097944347)80.6:0.0078654225,TAA74822_TDB_DBB_n_Ca_Electronema_sp_GS_MAG:0.0052223308)98.9:0.0491824674,Desulfobulbus_sp_F4_MCW5200444:0.0655566942)100:0.1178146107)22.1:0.0212116620,Candidatus_Electrothrix_sp_AX5_MCI5162789:0.0593452479)100:0.1874045032,((((((((((Desulfobulbaceae_bacterium_MBV5317904:0.0817137597,(Desulfobulbus_sp_WP_309413371:0.0177628632,Desulfobulbus_sp_WP_310599712:0.0044643105)91.9:0.0220224990)88.3:0.0152128711,Proteobacteria_bacterium_MCL2340191:0.1028352535)28.3:0.0086637103,Desulfobulbus_sp_MCL2789533:0.0462203336)90.8:0.0248759755,(Desulfobulbus_sp_WP_306546678:0.0477436931,WP_015725935_TDB_DBB_s_Desulfobulbus_propionicus_1pr3_DSM_2032_Yes:0.0379212162)91.1:0.0164659756)72.8:0.0043193670,WP_028317510_TDB_DBB_n_Desulfobulbus_elongatus_DSM2908_Yes:0.0318145011)30.5:0.0132281461,WP_199263916_TDB_DBB_n_Desulfobulbus_oligotrophicus_Prop6_yEs:0.0911919732)95.5:0.0436273142,(Desulfobulbus_sp_MDD2463344:0.0641844030,Bacteroidales_bacterium_MDD2965840:0.0725761141)98:0.0551573877)58.4:0.0393393391,(Desulfobulbus_sp_MBP8815165:0.0187484704,uncultured_Desulfobulbus_sp_WP_297953095:0.0307583785)99.5:0.0972260491)80.9:0.0488779360,(((Desulfobulbus_propionicus_PID72163:0.1049076744,Desulfobulbus_propionicus_PIE60351:0.0915000833)71.3:0.0236161317,(Desulfobulbus_propionicus_PIE58019:0.0810658181,Desulfogranum_japonicum_WP_232363735:0.0637586397)98.2:0.0620911096)83.9:0.0412554974,(Desulfogranum_marinum_WP_205222388:0.0584663817,WP_028585769_TDB_DBB_n_Desulfobulbus_mediterraneus_86FS1:0.0560261116)70.5:0.0233869209)99.9:0.1179784104)89.8:0.0551731563,Desulfobulbus_propionicus_PIE56105:0.1732293686)93.1:0.0632596424)82.8:0.0288719768,((Deltaproteobacteria_bacterium_NOX81085:0.1817746168,Desulfobulbaceae_bacterium_MDH3329001:0.1850693571)87.8:0.0812650839,((Desulfobulbus_sp_HEB49750:0.0115248042,MOM_B35_18contigs_augustus_g2904_TDB_ISD_MOM_B35_Yes:0.0167378424)96.8:0.0299264662,Desulfobulbus_sp_HFQ89760:0.0409427677)99.8:0.1138230283)74.2:0.0318699280)40.5:0.0258475008,WP_267927413_TDB_DBB_n_Desulfolithobacter_dissulfuricans_GF1_YeS:0.0706191097)84.7:0.0181339579,((Desulfobulbaceae_bacterium_A2_OQX10615:0.0351548278,Desulfobulbaceae_bacterium_A2_OQX14451:0.0113816679)100:0.1414838522,(Desulfobulbaceae_bacterium_MDH3348828:0.1050250459,Desulfobulbaceae_bacterium_MDH4316943:0.0626777108)99.9:0.1476884970)37.6:0.0204683430)99.9:0.1149181033)95.2:0.0595637906,(Desulfobulbaceae_bacterium_MCD6389771:0.1485612328,Pseudomonadota_bacterium_MBU0680460:0.2304294890)97.7:0.0961853342)5.3:0.0130059819,(Thermodesulfobacteriaceae_bacterium_HID97706:0.1522011007,WP_067615217_TDB_DIB_s_Dissulfuribacter_thermophilus_S69_YES:0.2272547505)91.1:0.0430169451)92.6:0.0349953971,((Deltaproteobacteria_bacterium_MBW1791416:0.0036943095,Desulfobulbaceae_bacterium_MCK5192840:0.0086966018)97.4:0.0495817852,Desulfobulbaceae_bacterium_MBC8317343:0.0413122964)100:0.1172131054)28.2:0.0137717857,(Desulfobulbaceae_bacterium_DB1_OKY73855:0.0716635275,(Pseudomonadota_bacterium_MBU0964752:0.0081464106,(Pseudomonadota_bacterium_MBU4262005:0.0000010000,Proteobacteria_bacterium_MBU4262005:0.0000010000)85.4:0.0079551565)99.9:0.0855941224)99:0.0716198772)99.7:0.1053886807,((((Desulfobacteraceae_bacterium_MDA8159930:0.0344032624,Desulfobacteraceae_bacterium_MDA8418126:0.0506677687)99.6:0.0844454941,Desulfobulbaceae_bacterium_MDD5757598:0.0740408598)85.6:0.0319381187,(Desulfobulbaceae_bacterium_MBA3016347:0.0000010000,Pseudomonadota_bacterium_MBU4151711:0.0000010000)99.8:0.0892355991)99.3:0.0769052428,M19_90contigs_augustus_g1992_TDB_ISD_M19_Yes:0.1583779512)94.4:0.0498913271)98.8:0.0735976763,((((Deltaproteobacteria_bacterium_RIFOXYD12_FULL_55_16_OGQ97929:0.0719614676,Desulfobulbaceae_bacterium_MDH4332966:0.0768851400)20.5:0.0266094012,Deltaproteobacteria_bacterium_RIFOXYD12_FULL_56_24_OGQ87349:0.0461100711)99.8:0.1487742396,((Desulfobulbaceae_bacterium_TBV80122:0.0902619354,Desulfurivibrio_alkaliphilus_HET97789:0.0994125428)85.7:0.0249945497,(Desulfurivibrio_alkaliphilus_WP_275805293:0.0397614487,WP_013164589_TDB_DBB_s_Desulfurivibrio_alkaliphilus_AHT_2_Yes:0.0556633734)89.9:0.0256035436)100:0.3030568438)90.2:0.0783009033,((Desulfobulbaceae_bacterium_MDH4320833:0.2292861462,((Pseudomonadota_bacterium_MBU1405334:0.0732828318,Pseudomonadota_bacterium_MBU4033411:0.0489547014)98.2:0.0883205748,WP_307632729_TDB_TVB_Thiovibrio_frasassiensis_RS19-109_YeS_1of2:0.0814402612)100:0.2539825503)66.2:0.0497840902,((Pseudomonadota_bacterium_MBU0482362:0.0000010000,Proteobacteria_bacterium_MBU0482362:0.0000010000)99.1:0.1009303247,(Pseudomonadota_bacterium_MBU0485228:0.0000029184,Proteobacteria_bacterium_MBU0485228:0.0000027085)100:0.1677214808)95.1:0.0869415413)81.9:0.0534559612)88.3:0.0306651531)15.3:0.0142434814,(Pseudomonadota_bacterium_MBU0943755:0.0468036907,Pseudomonadota_bacterium_MBU1137711:0.0904680716)100:0.3124472675)88.4:0.0763471717,Nitrospiraceae_bacterium_NIA08664:0.3577759695)85.9:0.1067718633,Arenicellales_bacterium_MDJ0957908:0.5420530514)99.9:0.3656491163,(((((((((Caldimicrobium_sp_MCC6025458:0.0131875807,(Caldimicrobium_sp_NAZ30040:0.0130587748,Thermodesulfobacterium_sp_MCI4455060:0.0123013200)85.6:0.0095854833)99.8:0.1133814081,(Caldimicrobium_sp_MCS7199292:0.1289124929,((Caldimicrobium_thiodismutans_BAU23793:0.0000010000,WP_082706373_TDB_TDB_s_Caldimicrobium_thiodismutans_TF1_YES:0.0000010000)97.4:0.0521362798,Caldimicrobium_thiodismutans_PMP62934:0.1086110247)90.9:0.0373558308)72.4:0.0323444186)89.8:0.0819765151,Thermodesulfobacteria_bacterium_MCR5853575:0.3258984110)91.9:0.0867656146,(Thermodesulfobacteriaceae_bacterium_MCS7278672:0.0000020742,Thermodesulfobacteriaceae_bacterium_MCX8041039:0.0000010000)100:0.2562353308)100:0.2394040506,((Thermosulfurimonas_dismutans_HFC98760:0.0024750728,Thermosulfurimonas_sp_WP_297057113:0.0089273732)90.6:0.0515494614,WP_168719495_TDB_TDB_n_Thermosulfurimonas_marina_SU872_YES:0.0614960583)99.8:0.1744229679)91.3:0.1073351078,((Thermodesulfatator_sp_RUM88938:0.1416566561,WP_221172062_TDB_TDB_n_Thermosulfurimonas_sp_F29_YeS:0.1189615292)98.9:0.0945937759,(Thermodesulfobacteriaceae_bacterium_HIE33041:0.0256700690,WP_068669738_TDB_TDB_s_Thermosulfurimonas_dismutans_S95_YES:0.0144591768)98.1:0.0673604157)46.1:0.0315860028)97.7:0.1024897750,((Thermodesulfatator_atlanticus_HHI97248:0.0360671469,Thermodesulfobacteria_bacterium_NPA48619:0.0606520113)95.6:0.0566768028,(((Thermodesulfatator_indicus_WP_013907251:0.0000010000,WP_013907251_TDB_TDT_Thermodesulfatator_indicus_DSM_15286_NO:0.0000010000)83:0.0069265268,WP_068542683_TDB_TDT_n_Thermodesulfatator_autotrophicus_S606_NO:0.0310207269)95.2:0.0457679679,WP_022852788_TDB_TDT_n_Thermodesulfatator_atlanticus_AT1325_Yes:0.0614067947)93.7:0.0451450851)94.9:0.0757789581)98.8:0.1385811755,WP_166032670_TDB_TDB_n_Thermosulfuriphilus_ammonigenes_ST65_YES:0.2262645647)94.8:0.1228975759,((Deltaproteobacteria_bacterium_MDD3553899:0.1957945782,(Desulfobacteraceae_bacterium_MDA8162008:0.1230649971,WP_237889153_TDB_ISD_n_Dissulfurimicrobium_hydrothermale_Sh68_YES:0.0672503228)98.7:0.0839970729)75.2:0.0893394512,WP_163297539_TDB_DRH_n_Dissulfurirhabdus_thermomarina_SH388_Yes:0.1074480177)96.9:0.1735425592)96.4:0.1952676430)100:0.3985427050,(((((((Deltaproteobacteria_bacterium_MBW2096590:0.1503730002,(Deltaproteobacteria_bacterium_MBW2103892:0.1399350707,(WP_028321839_TDB_DGL_n3_Desulfatiglans_anilini_Ani1_yeS:0.0123593647,uncultured_Desulfatiglans_sp_WP_296996124:0.0159548047)100:0.1818527391)82.4:0.0496993619)93.3:0.0642714231,((Desulfobacteraceae_bacterium_MDH3572508:0.0000010000,Desulfobacteraceae_bacterium_MDH3720027:0.0030365263)100:0.1249868124,Pseudomonadota_bacterium_MBU0987813:0.2445245198)93.5:0.0722237342)73.5:0.0119894082,(Desulfobacteraceae_bacterium_MBL7213766:0.0114139189,Desulfobacteraceae_bacterium_NQU13311:0.0075732885)100:0.0852133677)94.2:0.0443737775,((Deltaproteobacteria_bacterium_MCF8145358:0.1060093327,Desulfobacterales_bacterium_MCD4715619:0.0741916440)97:0.0697414617,Nitrospira_bacterium_SG8_3_KPK14374:0.1706885356)61.5:0.0316270360)98.6:0.1366009033,((SAR324_cluster_bacterium_MCH2302428:0.0129435598,SAR324_cluster_bacterium_MDP6766055:0.0000010000)99:0.1027202326,(SAR324_cluster_bacterium_MDP6091155:0.0033125549,SAR324_cluster_bacterium_MDP6246641:0.0031970705)94.2:0.0534018871)100:0.3040818918)81.4:0.0825128638,((Nitrospirota_bacterium_HDZ62248:0.1492272782,Nitrospirota_bacterium_MBI4843884:0.2542755170)58.6:0.0367882285,(((Nitrospirota_bacterium_MBI4699431:0.1710051821,Nitrospirota_bacterium_MBI4710529:0.1133112520)2.2:0.0176355700,Thermodesulfovibrionia_bacterium_MDP3297116:0.0715669243)21.4:0.0239366076,(Nitrospirota_bacterium_MBI5203975:0.1094282404,Nitrospirae_bacterium_GWC2_42_7_OGW33005:0.1772573049)99.2:0.0819532538)71.4:0.0478866214)100:0.4947035346)78.3:0.1165478739,(Pseudomonadota_bacterium_MBU1155879:0.6938758316,Pseudomonadota_bacterium_MBU1742076:0.4993890392)90.6:0.1237956280)92.8:0.0952345844)11.4:0.0570980904,((((((Sulfuritalea_sp_MBK7023129:0.0642327246,Sulfuritalea_sp_MCK9380775:0.0319932439)97:0.0458142827,Rhodocyclales_bacterium_MCX7157536:0.0408025577)98:0.0595445520,Thiobacillus_sp_MDP2109700:0.2328266172)90.9:0.0644217222,Gammaproteobacteria_bacterium_MBU0657144:0.0885563525)97.7:0.2749782992,Gammaproteobacteria_bacterium_UCE77694:0.2985479144)100:0.6294793904,(Nitrospirae_bacterium_CG08_land_8_20_14_0_20_52_24_PIS37799:0.0000010000,(Nitrospirae_bacterium_CG17_big_fil_post_rev_8_21_14_2_50_50_9_PIV82812:0.0030732776,Nitrospirae_bacterium_CG_4_10_14_3_um_filter_53_41_PIX84902:0.0000010000)0:0.0000245761)100:0.6501229948)99.7:0.4892957757)36.3:0.0619263439,((((Desulfobacteraceae_bacterium_MBA3028498:0.0292975033,Proteobacteria_bacterium_MBU4318642:0.0162768609)100:0.2261497804,(Desulfocicer_vacuolatum_WP_084067816:0.2580044305,((Candidatus_Sulfomarinibacter_kjeldsenii_MBD3852537:0.0950468081,(Candidatus_Sulfomarinibacter_sp_MAG_AM2_MBD3853619:0.0007543191,Candidatus_Sulfomarinibacter_sp_MAG_AM1_MBD3872392:0.0054336339)97.3:0.0689497209)99.8:0.1975600568,Pseudomonadota_bacterium_MBU1055317:0.3507595188)95.2:0.1066266773)96.2:0.1202706778)82.3:0.0812641100,Desulfobacterales_bacterium_MBS3756385:0.4449578362)5.7:0.0899103244,((((Desulfonatronospira_sp_MSAO_Bac3_WP_287042532:0.0030578621,WP_008871191_TDB_DNV_n_Desulfonatrospira_thiodismutans_ASO3-1_yES:0.0000010000)91.5:0.0251235881,Desulfonatronospira_sp_WP_291319542:0.0517233158)98.5:0.0947862201,(Desulfovibrionales_bacterium_TVQ95318:0.0067463107,WP_045218302_TDB_DNT_n_Desulfonatronum_thioautotrophicum_ASO4-1_yES:0.0153435129)100:0.1568071930)100:0.1870480020,((Desulfonatronovibrio_sp_MSAO_Bac4_RQD67064:0.0711128095,WP_045214691_TDB_DNV_n_Desulfonatrovibrio_magnus_AHT22-yES:0.0403823749)97.1:0.0910758321,WP_028574669_TDB_DNV_n_Desulfonatronovibrio_hydrogenovorans_DSM9292_YES:0.1053571595)98.1:0.1138036571)95.8:0.1454206576)100:0.4372841892)96.7:0.1703963090,((((((((((((((Candidatus_Lambdaproteobacteria_bacterium_HIB38758:0.0000010000,SAR324_cluster_bacterium_MBL4578909:0.0029828467)0:0.0000010000,Candidatus_Lambdaproteobacteria_bacterium_HIC07253:0.0029833424)0:0.0000028066,(SAR324_cluster_bacterium_RTZ81991:0.0029546690,SAR324_cluster_bacterium_RTZ87583:0.0060125114)32:0.0030212154)95.2:0.0147438383,(SAR324_cluster_bacterium_MCH1520504:0.0158904744,SAR324_cluster_bacterium_MDE0788201:0.0000025886)98.7:0.0217973219)72:0.0030459694,SAR324_cluster_bacterium_MCH2283093:0.0093885727)95.9:0.0469878096,SAR324_cluster_bacterium_MCH2265957:0.0931693658)98.3:0.0604473440,(SAR324_cluster_bacterium_MBC8259450:0.1075162461,(Pelagibacteraceae_bacterium_MBO6465039:0.0657319034,Bacteroidales_bacterium_MDG1136339:0.0777553187)100:0.1771773502)84.8:0.0283218335)0:0.0339118253,Candidatus_Marinimicrobia_bacterium_MBO63140:0.0696138589)99.1:0.1360184623,((Thiotrichales_bacterium_MCY4223187:0.0000010000,Thiotrichales_bacterium_MCY4350303:0.0065644544)95.6:0.0782319654,Thiotrichales_bacterium_MCY4468971:0.0871375028)100:0.4183422904)65.6:0.0726377804,(((Rhodospirillales_bacterium_MCS5598231:0.0000023016,Pirellulaceae_bacterium_MCS5629323:0.0000010000)99.9:0.2297313525,Arenicellales_bacterium_MDJ0955392:0.1779698891)99.9:0.1847465727,Gammaproteobacteria_bacterium_RKZ37276:0.3114183485)36.8:0.0472098923)14.9:0.0456056727,((Acidimicrobiaceae_bacterium_MAH19768:0.0353472025,(SAR324_cluster_bacterium_MDP6639331:0.0030578267,SAR324_cluster_bacterium_MDP6764897:0.0031091128)89:0.0248438551)100:0.2915187786,((Candidatus_Marinimicrobia_bacterium_MBD68007:0.0000010000,SAR324_cluster_bacterium_MCS5545901:0.0000010000)98.1:0.0720365082,(Gammaproteobacteria_bacterium_MCH2479487:0.0337686263,(SAR324_cluster_bacterium_MDP6887512:0.0040440845,SAR324_cluster_bacterium_MDP7620943:0.0115228149)81.6:0.0284478088)93.8:0.0496277448)100:0.2393868636)75.9:0.0812943332)93.2:0.0831625098,SAR324_cluster_bacterium_MBF0278718:0.3072287676)100:0.2908115237,(Acidobacteriota_bacterium_MBI4482970:0.5102943701,((((((Chloroflexota_bacterium_MBI4630896:0.0000026271,Chloroflexota_bacterium_MBI5348828:0.0029130558)76.9:0.0029095778,Chloroflexota_bacterium_MBI5714997:0.0000022251)100:0.3488844451,Chloroflexota_bacterium_MBI4787282:0.4324606897)93:0.1264363143,Armatimonadota_bacterium_MDR5695746:0.1450607034)36.7:0.0668834672,Armatimonadota_bacterium_MDR7475899:0.2118967316)98.1:0.2136028983,Anaerolineales_bacterium_MCH2538997:0.5915764754)99.6:0.3034412898)93.5:0.1336284141)47.7:0.1268586532,((((Acidobacteriota_bacterium_MBI2817691:0.3278646381,Acidobacteriota_bacterium_MBI2821596:0.1277493602)84.5:0.0397652263,(Acidobacteriota_bacterium_MBI3934883:0.3269695749,Acidobacteriota_bacterium_MBI4456297:0.3072259106)87.4:0.0499118215)78.2:0.0443410100,Acidobacteriota_bacterium_MBI4456634:0.1871447410)84.5:0.0585663733,(Acidobacteriota_bacterium_MBI3940243:0.3515604054,Acidobacteriota_bacterium_MBI4444545:0.4397812533)91.5:0.1127818052)99.9:0.3014568137)94.4:0.1612044540)77.9:0.0891101804,(((Aquifex_aeolicus_HHJ64659:0.1858867234,((Aquificaceae_bacterium_HIC96918:0.0000010000,Aquifex_aeolicus_HIQ30886:0.0000022121)99.2:0.0807179409,(Aquificota_bacterium_MDQ7082346:0.1050068237,(Aquificota_bacterium_NPA40665:0.0721320832,(Hydrogenivirga_sp_128-5-R1-1_WP_008285823:0.0544644002,Hydrogenivirga_caldilitoris_WP_121012556:0.0646784140)83.8:0.0144963425)14.9:0.0073005495)90.6:0.0404917932)90:0.0631890187)83.1:0.1065031116,Aquificota_bacterium_MDQ7037993:0.2110274614)100:0.9855133066,((((((((Bacteroidales_bacterium_MBI9038005:0.0518786753,Bacteroidales_bacterium_MCD4772589:0.0750979782)16.3:0.0220738636,(((Bacteroidales_bacterium_MCK5765356:0.0160472018,Bacteroidota_bacterium_RLD35614:0.0058118992)99.4:0.0375579351,Bacteroidota_bacterium_NQT76707:0.0388138218)75.4:0.0053246084,Bacteroidales_bacterium_MCK5838872:0.0492601789)91.8:0.0257028493)99.9:0.1007617919,Bacteroidales_bacterium_MBN1252616:0.1278179876)79.3:0.0405729378,(((Bacteroidales_bacterium_MBN2730146:0.0856076191,Marinilabiliales_bacterium_PLW94006:0.0303183066)100:0.1595409624,(Bacteroidales_bacterium_MBN2776482:0.0693317124,(Bacteroidales_bacterium_MBP8677562:0.0513458360,Bacteroidales_bacterium_MDX9782962:0.0269971188)100:0.2359064016)68.7:0.0250429965)86.8:0.0272506971,Bacteroidales_bacterium_MCF8332419:0.1591854317)99.9:0.1001013422)78.4:0.0286268094,(((Bacteroidales_bacterium_MBI9055844:0.0455959512,(Bacteroidales_bacterium_MCD4832876:0.0080991053,Bacteroidales_bacterium_MCK5169486:0.0109689336)47.9:0.0148302856)61:0.0184498470,Bacteroidales_bacterium_MCK5029310:0.0182369307)94.2:0.0502796089,Bacteroidales_bacterium_MBS3806080:0.1211572683)99.5:0.1172723094)96.5:0.0914907868,Bacteroidota_bacterium_RLD53112:0.4465767010)99.4:0.1648820162,(Candidatus_Latescibacteria_bacterium_MBU8920694:0.1630122663,Verrucomicrobiota_bacterium_MCK4565394:0.3899019860)94.4:0.2374341455)90.2:0.1141187012,(((Candidatus_Cloacimonadota_bacterium_MBT3755773:0.0000010000,Candidatus_Cloacimonadota_bacterium_MBT4332960:0.0000010000)99.9:0.1316664576,Armatimonadota_bacterium_NQV19210:0.0866479266)91.5:0.0523281078,Candidatus_Cloacimonadota_bacterium_MCF7918402:0.1366230769)95.7:0.1624998134)100:0.8274038396)44.8:0.1021414773)94.3:0.3608177287)86.3:0.2318922032,(((((Aneurinibacillus_migulanus_CEH30106:0.0000010000,Aneurinibacillus_migulanus_WP_158502509:0.0000010000)0:0.0000010000,(Aneurinibacillus_migulanus_SDH98071:0.0000010000,Aneurinibacillus_migulanus_WP_161795210:0.0000010000)0:0.0000010000)99.6:0.3180967900,Bacillota_bacterium_MBO2484984:0.3666985680)90.6:0.1938999313,((((Carboxydothermus_hydrogenoformans_WP_011342977:0.0035892914,(Carboxydothermus_islandicus_WP_075865091:0.0488014208,Carboxydothermus_pertinax_WP_075858509:0.0222274869)74.8:0.0034837238)0:0.0000026350,WP_028051843_BCL_TAB_n4_Carboxydothermus_ferrireducens_2of4:0.0035166781)100:0.3037572459,Negativicutes_bacterium_MDR3560035:0.2968524608)83.4:0.0488219464,(Negativicutes_bacterium_MCX7780507:0.3057136561,((Pelosinus_sp_IPA-1_WP_285718521:0.0624170528,Pelosinus_sp_MDF2633271:0.1321630561)78.8:0.0843154477,(Sporomusaceae_bacterium_FL31_GBG57578:0.0217943149,bacterium_BFN5_QJW47865:0.0816716953)99.3:0.1155412808)99:0.1497441540)15:0.0382951122)100:0.9835209987)100:0.7760282622,(Candidatus_Omnitrophota_bacterium_RKY41062:1.4004333578,WP_121451753_BCL_PCC_Desulfofundulus_salinus_435_yeS_2of2:1.4910702033)24.6:0.1399110610)83.6:0.1125147832)88:0.1923631084,(((((((((((WP_059176703_NSP_TDV_ni_Thermodesulfovibrio_aggregans:0.0000010000,Thermodesulfovibrio_aggregans_WP_059176703:0.0000010000)99.6:0.0503581060,(WP_028845385_NSP_TDV_ni_Thermodesulfovibrio_thiophilus:0.1180376033,Thermodesulfovibrio_aggregans_PMP72848:0.0195425525)52.5:0.0106766905)29:0.0071188833,(((BS11DRAFT_00136_NSP_TDV_j3_Thermodesulfovibrio_hydrogeniphilus:0.0707758353,Thermodesulfovibrio_sp_MCX7724266:0.1013687976)86.3:0.0294880297,(Thermodesulfovibrio_sp_MDI6713750:0.0034467387,unclassified_Thermodesulfovibrio_WP_068858587:0.0000010000)99.9:0.0634827803)70:0.0062724072,((Thermodesulfovibrio_islandicus_WP_281754342:0.0000010000,Thermodesulfovibrio_yellowstonii_WP_283166684:0.0071635284)74.9:0.0034936744,(Thermodesulfovibrio_sp_Kuro-1_WP_141266056:0.0035120813,WP_012545330_NSP_TDV_n4_Thermodesulfovibrio_yellowstonii:0.0000027572)90.9:0.0072710350)98.3:0.0229917390)84.9:0.0112805044)93.6:0.0318305402,((((Thermodesulfobacterium_WP_038060331:0.0065279614,(Thermodesulfobacterium_thermophilum_WP_022854841:0.0034671114,WP_028841783_TDB_TDB_n4_Thermodesulfobacterium_hveragerdense_1of2:0.0034748167)87.3:0.0110627268)98:0.0345661848,Thermodesulfobacterium_sp_TA1_WP_150072103:0.0286553313)89.3:0.0239735828,Thermodesulfobacterium_geofontis_WP_013910021:0.0432747878)98.9:0.0866045631,Thermodesulfobacterium_geofontis_PMP65872:0.1274479604)99.9:0.1299203505)61.2:0.0389600003,Thermodesulfovibrio_sp_WP_297210262:0.0326333722)100:0.2530120368,((((((((Deltaproteobacteria_bacterium_HIJ54979:0.0476444058,Desulfobacterales_bacterium_MBI9085579:0.0669819812)90:0.0230474074,(((Desulfobacteraceae_bacterium_HHO48035:0.0404006151,(Desulfobulbaceae_bacterium_HBI13931:0.0205535286,Desulfoprunum_benzoelyticum_WP_183348447:0.0429916199)67.5:0.0144682954)99.4:0.0545413885,Desulfobacterales_bacterium_MCF8067536:0.0634688833)47.7:0.0253729263,WP_020878393_TDB_DCC_n_Desulfococcus_multivorans_DSM2059_yeS:0.0986210875)59:0.0131877141)77:0.0072253181,Desulfobacteraceae_bacterium_MBC2735602:0.0440867024)97.6:0.0534139105,Desulfosarcina_widdelii_WP_155304239:0.0442516066)48.6:0.0193376635,Desulfosarcina_cetonica_VTR67087:0.1041102930)97.9:0.0685948170,(((Desulfobacter_latus_WP_178366330:0.0249964364,WP_020587622_TDB_DBC_n_Desulfobacter_curvatus_AcRM3_yeS:0.0262184389)84.7:0.0108053956,((((Desulfobacter_postgatei_WP_004075372:0.0000028905,Desulfobacter_postgatei_WP_277004558:0.0169706817)86.1:0.0066714317,Desulfobacter_sp_WP_287037333:0.0000028266)75.6:0.0032766225,(Desulfobacter_sp_WP_287126930:0.0000020718,Desulfobacter_sp_WP_287562089:0.0033458415)79.4:0.0034348923)63:0.0032756422,uncultured_Desulfobacter_sp_WP_289022964:0.0102285409)95.4:0.0194098188)82.4:0.0099807515,WP_111958136_TDB_DBC_n_Desulfobacter_hydrogenophilus_AcRS1_yeS:0.0239616022)100:0.1398091575)91.3:0.0314601415,((Desulfobacteraceae_bacterium_MCP4119396:0.0429700190,Desulfobacterium_sp_MBI9089109:0.0343125389)0:0.0211669678,(Desulforapulum_autotrophicum_WP_015906254:0.0443136662,WP_205219452_TDB_DCP_n_Desulforhopalus_vacuolatus_DSM9700:0.0379074665)99.9:0.1018220911)100:0.0969891062)0:0.0125742752,(((Desulfobacteraceae_bacterium_MDA3898604:0.0083409850,(Desulfobacula_phenolica_WP_092236666:0.0000023782,Desulfobacula_toluolica_WP_014955864:0.0033944129)100:0.1119875122)8.2:0.0084846455,(Proteobacteria_bacterium_MBU0463319:0.0035680025,Proteobacteria_bacterium_MBU1344180:0.0443241836)82.8:0.0069819335)94.5:0.0242495266,Desulfobacula_sp_MCK5349851:0.0242852712)99.6:0.1035343717)88.5:0.0784084031)69.3:0.0743577556,((Desulfomicrobium_macestii_WP_192622822:0.0000010000,Desulfomicrobium_norvegicum_WP_092189582:0.0034857768)94.7:0.0484152151,(Desulfonatronum_sp_HDQ41174:0.0609894413,((((Desulfonatronum_sp_SC1_WP_107736156:0.0102978975,WP_031388612_TDB_DNT_n_Desulfonatronum_thiodismutans_MLF1_yES:0.0034079355)73.6:0.0058025434,(Desulfonatronum_zhilinae_SMP46283:0.0000010000,WP_028573467_TDB_DNT_n_Desulfonatronum_lacustre_Z-7951_yeS:0.0033817572)96:0.0223431225)98.1:0.0389628331,(Desulfonatronum_thioautotrophicum_WP_045223021:0.0058953151,Desulfovibrionales_bacterium_TVR03160:0.0030321662)98.5:0.0410652812)96.9:0.0449082956,Desulfonatronum_thiosulfatophilum_WP_092123876:0.1080018862)94.4:0.0486441134)69.5:0.0447507823)99.8:0.1726868955)66.7:0.1150253392,((((((Deltaproteobacteria_bacterium_HGW-Deltaproteobacteria-8_PKN07268:0.0035781011,Humidesulfovibrio_sp_MDO9632838:0.0000027032)100:0.0675068622,Humidesulfovibrio_sp_WP_308736613:0.0374167225)69.4:0.0096088499,(Desulfovibrionales_bacterium_GWA2_65_9_OGR36594:0.0351917651,Proteobacteria_bacterium_MBU1039885:0.0676099547)70:0.0289281316)93.7:0.0491023059,Proteobacteria_bacterium_MBU1229098:0.0754482804)86.1:0.0245126922,Humidesulfovibrio_sp_MDO9081675:0.0371318967)100:0.2839975664,((Desulfovibrio_sp_MBI5519288:0.0441772608,Humidesulfovibrio_sp_WP_305572620:0.0514676808)99.8:0.1089775724,WP_089274946_TDB_DVB_n_Humidesulfovibrio_mexicanus_Lup1_yES:0.0567215366)80.4:0.0884908371)99.2:0.2208048795)98.3:0.2532969037,((((((((Actinobacteria_bacterium_MCL5056591:0.1044721524,(Peptococcaceae_bacterium_BRH_c4b_KJS16019:0.0952933160,WP_104373291_BCL_DCM_n4_Desulfocucumis_palustris:0.0852806277)99.7:0.1047446904)84:0.0359934097,Peptococcaceae_bacterium_BRH_c4a_KJS02134:0.1669270404)95:0.0454851121,(Peptococcaceae_bacterium_MCL6478176:0.0916773773,Peptococcaceae_bacterium_MCL6610957:0.2356787958)65.6:0.0441977266)76:0.0139530783,(Desulfitobacterium_hafniense_MDA8229473:0.1276205631,Peptococcaceae_bacterium_NTW04829:0.2616838883)94.7:0.0570644676)90:0.0499624998,(Pelotomaculum_sp_NPV74023:0.0000021596,Pelotomaculum_thermopropionicum_SI_BAF58733:0.0000021326)100:0.1731464129)99.8:0.1637352126,(Desulfallas_thermosapovorans_WP_166510474:0.0299897621,Desulfoscipio_gibsoniae_WP_006524302:0.0779451570)100:0.2471355127)65.2:0.0463629825,(Desulfotomaculaceae_bacterium_MDD4334726:0.2514161776,(Firmicutes_bacterium_MCL6559710:0.1565031444,Peptococcaceae_bacterium_MCL6634333:0.1654551929)80.7:0.0517906435)98.8:0.1220692707)87.9:0.0664924393,((((Desulfolucanica_intricata_WP_066638568:0.0724376542,Desulforamulus_ferrireducens_WP_077715155:0.1072657671)32:0.0311366016,WP_031516919_BCL_DHM_n_Desulfofalx_alkaliphila_S1:0.1055634954)97.8:0.0979023424,Desulfotomaculum_sp_MCD5407528:0.2638822493)74.1:0.0570905389,Thermanaerosceptrum_fracticalcis_WP_034424201:0.2570817730)75.1:0.0622382892)99.8:0.3486065194)73.8:0.2421566857,((((Candidatus_Electrothrix_sp_AR5_MCI5124280:0.0069227464,Desulfobulbus_sp_US4_MCW5201889:0.0103385644)84.2:0.0102626994,((Candidatus_Electrothrix_sp_ATG1_MCI5140620:0.0509209154,(Candidatus_Electrothrix_sp_GM3_4_MCI5167124:0.0357583506,RWX43332_TDB_DBB_n_Ca_Electrothrix_aarhusiensis_MCF:0.0285623817)87.3:0.0192585219)93.8:0.0240394060,Candidatus_Electrothrix_sp_LOE2_MCI5220152:0.0414649261)18.8:0.0083031713)93.8:0.0260691198,((Candidatus_Electrothrix_sp_AS4_5_MCI5189389:0.0000026812,Candidatus_Electrothrix_sp_AX1_MCI5113238:0.0220054107)94:0.0239647754,Desulfobulbus_sp_TB_MCW5211309:0.0048831245)100:0.0782408799)70.3:0.0274588863,Candidatus_Electrothrix_sp_MAN1_4_MCI5149012:0.0349269390)99.8:0.9469018512)100:2.9854781895,((((((((Alkaliphilus_flagellatus_WP_216415003:0.0088127975,Alkaliphilus_sp_B6464_WP_212379081:0.0100997477)100:0.3513473671,(Maledivibacter_halophilus_WP_208985135:0.1990513039,(Paramaledivibacter_caminithermalis_DSM_15212_SHJ88455:0.0000010000,Paramaledivibacter_caminithermalis_WP_242655738:0.0047656788)89.6:0.0760494359)94:0.1421372783)95.9:0.2329396715,((Clostridiaceae_bacterium_BRH_c20a_KJS21943:0.0418784692,Peptococcaceae_bacterium_BICA1-8_KJS84349:0.0363691376)98.4:0.2629658958,(Desulfitibacter_sp_BRH_c19_KUO51675:0.2262116587,WP_028307745_BCL_DFI_n4_Desulfitibacter_alkalitolerans_1of2:0.1478625634)68.5:0.1932014903)99.2:0.3410794128)12.1:0.1474482935,Koleobacter_methoxysyntrophicus_WP_206709297:0.6202508460)83.8:0.2393123017,((Caldicoprobacter_guelmensis_WP_207754281:0.2509613036,(Moorella_mulderi_WP_062280230:0.0684809749,Moorella_thermoacetica_WP_075516082:0.0394379116)100:0.3353367649)79:0.0541277133,(Caldisalinibacter_kiritimatiensis_WP_006317454:0.7208598002,(((Caloramator_quimbayensis_WP_078695670:0.1109864495,((Clostridium_beijerinckii_AWK51647:0.1413931715,Clostridium_thermopalmarium_WP_106023939:0.0525875245)89.9:0.0662651796,(Clostridium_bowmanii_WP_216161317:0.1459470339,Clostridium_polyendosporum_WP_212904063:0.0619968527)79.6:0.0552265809)94.8:0.0809488961)61.3:0.0507353045,((((Dethiosulfovibrio_WP_236114920:0.0001280205,Dethiosulfovibrio_marinus_MCF4142632:0.0000010000)0:0.0020353065,((Dethiosulfovibrio_marinus_WP_268906663:0.0000010000,WP_198003048_SYN_DSV_n_Dethiosulfovibrio_peptidovorans_SEBR4207_1of2:0.0000010000)0:0.0000024507,Dethiosulfovibrio_peptidovorans_DSM_11002_EFC91293:0.0000021304)0:0.0063732672)92.9:0.0848377069,((Dethiosulfovibrio_salsuginis_WP_085545431:0.0245223324,Synergistales_bacterium_NCC97304:0.0147213468)68.4:0.0125106060,Synergistales_bacterium_NCC97309:0.0012760171)98.7:0.1259369718)99.8:0.1866735042,Tissierellia_bacterium_HHV26349:0.1344732008)95.7:0.1048008061)88:0.1077356363,(((Treponema_sp_OttesenSCG-928-L16_MDL2228796:0.2316739133,(Spirochaetaceae_bacterium_MDR1362913:0.1710766233,Treponema_sp_MDR1863246:0.2340827949)93.6:0.0639741603)96.2:0.0775199735,(Treponema_sp_MDR1586568:0.1199705648,Treponema_sp_MDR3173637:0.1230221939)80.8:0.0737248383)94.3:0.1232685009,(Spirochaetaceae_bacterium_MDR0526717:0.1405632961,Treponema_sp_MDR2501218:0.1611620034)92.9:0.1264060261)100:0.9017683850)56.5:0.0538712359)32.4:0.0311993487)95.7:0.1773358776)0:0.0215446305,((((((((((Desulfitobacterium_WP_144677465:0.0246710756,WP_072775413_BCL_DSB_n4_Desulfitobacterium_chlororespirans_2of2:0.0000025426)89.6:0.0509051483,WP_014792207_BCL_DSB_n4_Desulfitobacterium_dehalogenans_2of2:0.0000024515)88.4:0.0524774551,(Desulfitobacterium_sp_NMA69217:0.2335329502,Gracilibacter_sp_BRH_c7a_KUO58693:0.2752307394)0:0.0133469472)83.9:0.0512265718,Desulfitobacterium_dichloroeliminans_WP_015263333:0.0000029563)95:0.1060362380,Desulfitobacterium_hafniense_WP_018306896:0.0258498276)90.7:0.0716319223,Desulfitobacterium_hafniense_WP_018214522:0.0000027024)0:0.0000021572,Paradesulfitobacterium_ferrireducens_WP_206811885:0.2945023074)78.5:0.2414419561,Desulfosporosinus_fructosivorans_WP_135546021:0.1725681464)75.2:0.6318901542,((((Moorella_humiferrea_MBE3572417:0.0000025187,Moorella_humiferrea_WP_106005624:0.0000025901)99.9:0.2258538430,Moorella_sulfitireducens_WP_258360110:0.0902294732)99.7:0.1817892005,Moorella_sp_in_firmicutes_MDK2817581:0.0221498354)86.5:0.0139212983,Moorella_stamsii_WP_106007167:0.0000022311)72.9:0.2407019533)97.7:0.7810367821,(((((((Desulfitobacterium_WP_144677467:0.0317380701,WP_072775415_BCL_DSB_n4_Desulfitobacterium_chlororespirans_1of2:0.0159314413)92.7:0.0293188682,(Desulfitobacterium_sp_PCE1_WP_019849196:0.0056126690,WP_014792205_BCL_DSB_n4_Desulfitobacterium_dehalogenans_1of2:0.0000010000)78.1:0.0123522155)95.1:0.0635873939,Desulfitobacterium_sp_NMA69219:0.3341505424)81.5:0.0362297012,(Desulfitobacterium_dichloroeliminans_WP_015263335:0.2170137736,(Desulfitobacterium_hafniense_WP_018214524:0.0445780466,Desulfitobacterium_hafniense_WP_018306898:0.0325801345)90.6:0.0558039406)78.5:0.0302523678)98.6:0.1250778484,Peptococcaceae_bacterium_NLI90900:0.1426413502)86.5:0.0632442717,Gracilibacter_sp_BRH_c7a_KUO58691:0.0767986238)97.6:0.3068764942,(Desulfosporosinus_fructosivorans_WP_135546022:0.0462935088,(Desulfosporosinus_metallidurans_WP_075363711:0.0862769221,(((Desulfosporosinus_nitroreducens_WP_252469041:0.0000022862,(Desulfosporosinus_sp_MCO5387689:0.0110229302,Desulfosporosinus_sp_WP_298200910:0.0000020253)84.4:0.0054025392)0:0.0000022636,(Desulfosporosinus_nitroreducens_WP_302048815:0.0054031967,WP_242947509_BCL_DSB_n_Desulfosporosinus_lacus_STP12_NO_YeeE/YedE:0.0054446912)90:0.0109425630)92.6:0.0461424932,(Desulfosporosinus_sp_BICA1-9_WP_034145421:0.0616611214,(Desulfosporosinus_sp_BRH_c37_KUO74990:0.0000022691,Desulfosporosinus_sp_I2_WP_045573058:0.0275536385)90.8:0.0281684729)12.3:0.0264828364)88.8:0.0504223300)19.3:0.0360487934)98.7:0.3690755872)99.9:0.8385306219)26.6:0.2094963927)95.2:0.1849781222,((((Calderihabitans_maritimus_WP_143288679:0.5875413442,((((Carboxydothermus_hydrogenoformans_WP_011343558:0.0054653327,Carboxydothermus_islandicus_WP_075866119:0.1048843522)0:0.0000017647,WP_028051382_BCL_TAB_n4_Carboxydothermus_ferrireducens_1of4:0.0056130977)90.4:0.0905273918,Carboxydothermus_islandicus_WP_075864582:0.0000028784)99.9:1.3237837612,WP_165859342_BCL_PCC_Desulfofundulus_salinus_435_yeS_1of2:1.0509583535)96.2:0.5114447903)58.2:0.1267322153,(((Desulfuribacillus_alkaliarsenatis_WP_069642621:0.5353847831,Ga0373196_06_53984_54508_BCL_PCC_J3_Desulfitispora_alkaliphila_1of2:0.7584300245)95.2:0.3504484471,Thermoanaerobacteraceae_bacterium_MBO8168746:0.6021662975)84.4:0.1845675767,Syntrophomonadaceae_bacterium_MBS3977016:0.8297767998)43.8:0.1118058994)79.7:0.1130042352,((((Carboxydothermus_ferrireducens_WP_179393692:0.0064407082,WP_051250217_BCL_TAB_n4_Carboxydothermus_ferrireducens_3of4:0.0000010000)89.3:0.0119961144,Carboxydothermus_hydrogenoformans_WP_011345444:0.0000022065)96.8:0.0452313660,Carboxydothermus_islandicus_WP_077177374:0.0283926528)75.9:0.0720868393,Carboxydothermus_pertinax_WP_077177152:0.0587646582)100:1.2633083237)78.7:0.0955499491,(Peptococcaceae_bacterium_DYL19_MBU7006833:0.0066566230,Phosphitispora_fastidiosa_WP_269438184:0.0000021526)100:0.8733536566)89.2:0.1816290156)82.2:0.1653191355,((((Clostridiales_bacterium_MBS4031729:0.4328846317,(Dethiobacter_sp_MBS4022210:0.5095502593,WP_008516063_BCL_STM_s_Dethiobacter_alkaliphilus_AHT_1_Yes:0.5146271924)64.8:0.0716883628)78.3:0.0518501603,((Firmicutes_bacterium_NLM51774:0.2086124560,Firmicutes_bacterium_NLP37751:0.1495362785)99.6:0.3071944289,Firmicutes_bacterium_NLN53643:0.4397110824)61.6:0.0699542721)77.2:0.1228592774,Firmicutes_bacterium_NLZ93419:0.3897878120)92.4:0.3463919846,Natranaerofaba_carboxydovora_WP_241079057:1.1684539722)69.8:0.1304598775)90.5:0.4196348454)40.4:0.1999675075)75.4:0.4252395745,(((((WP_333655983_NSP_DSP_ni_Dissulfurispira_sp_CTOTU21519_4of5:0.9670416641,Nitrospirae_bacterium_HHN65501:0.4281022377)77.5:0.0861958498,(Nitrospiraceae_bacterium_MDA8105647:0.2895372416,WP_203472222_NSP_DSP_n_Dissulfurispira_thermophila_T55J_YeS:0.2377897463)57.5:0.1041841649)99.1:0.2178187819,Nitrospiraceae_bacterium_MDA8423961:0.1777848282)74.8:0.1009578455,Nitrospirae_bacterium_GWC2_57_9_OGW48688:0.0561357856)97.8:1.6795918088,((Carboxydothermus_islandicus_WP_075864380:0.0000021944,WP_011345442_BCL_TAB_n4_Carboxydothermus_ferrireducens_4of4:0.0200176052)82.7:0.0548732245,Carboxydothermus_pertinax_WP_075858668:0.0202184462)42.4:0.4712980929)21.8:0.2869017429)100:2.0280551357,WP_333654709_NSP_DSP_ni_Dissulfurispira_sp_CTOTU21519_3of5:0.2168766368)91.3:0.3230134325,Dissulfurispira_thermophila_WP_203472006:0.0000010000);
