# Supplementary material for: Sulfur disproportionation occurs globally across anoxic habitats and has multiple mechanisms of independent evolutionary origin
Source: ISME J. 2026 Mar 2;20(1):wrag042. doi: 10.1093/ismejo/wrag042 (PMC12998232; doi:10.1093/ismejo/wrag042)
Supplement: Sup_File_4_raw_trees_wrag042 [file sup_file_4_raw_trees_wrag042.zip › SupFile4_raw_trees/SupFile3b_trees/dsre_iqtreeC60.tre]

(2514921521_A316_01403_TDB_DCP_j_Desulfocapsa_thiozymogenes_Bra2_YES:0.0132060232,((((((((((((((((Acidobacteriota_bacterium_MCG6923323:0.1785889041,Acidobacteriota_bacterium_MCG6925414:0.1584140380)94:0.2624991111,Acidobacteriota_bacterium_MDH3815720:0.7401962637)100:0.6048074443,(Desulfobacteraceae_bacterium_MCF8036837:0.0333797111,Desulfobacterales_bacterium_MBS3756389:0.0495409103)88:0.0766143743)67:0.1137027713,Desulfobacterales_bacterium_MCU0598730:0.0786737008)62:0.0861449182,(Desulfobacteraceae_bacterium_MBC2714365:0.0564120331,Desulfobacteraceae_bacterium_RJP87795:0.0565123720)86:0.0495055299)41:0.0000020521,(((((Nitrospiraceae_bacterium_HBR21427:0.0140361152,Nitrospirae_bacterium_GWF2_44_13_OGW30557:0.0912900602)99:0.2969765522,Nitrospirota_bacterium_MBI5042957:0.2430221762)17:0.0113914845,((Nitrospiraceae_bacterium_UCE79231:0.2186304993,Nitrospirota_bacterium_MBI4699138:0.2089040593)78:0.1009959929,Nitrospirae_bacterium_RBG_16_43_8_OGW56400:0.2418231681)52:0.0378048344)35:0.0702066114,((Nitrospirota_bacterium_HEB75597:0.1979219238,(Nitrospirota_bacterium_MBI5076124:0.0893858832,Nitrospirota_bacterium_MBI5634074:0.0857191181)90:0.6455913611)29:0.0405269803,(Nitrospirota_bacterium_HHN65092:0.4508716750,Nitrospirota_bacterium_NOY65128:0.2731588892)57:0.0615343047)40:0.1018316836)34:0.1341353326,(Nitrospirota_bacterium_MBI5049389:0.6548063978,WP_203472009_Dissulfurispira_thermophila:0.9187074831)30:0.0865885858)100:2.1735020820)67:0.1860253652,((((((Acidobacteriota_bacterium_MCK5375902:0.0694294140,(Acidobacteriota_bacterium_MDH3816235:0.0348538968,(Candidatus_Sulfomarinibacter_kjeldsenii_MBD3852532:0.0000010000,Candidatus_Sulfomarinibacter_kjeldsenii_MBD3856728:0.0111975595)72:0.0000010000)98:0.0180473639)99:0.1455532665,Candidatus_Sulfomarinibacter_sp_MAG_AM1_MBD3872397:0.1336257750)100:0.3225542808,((((Deltaproteobacteria_bacterium_MBW1827031:0.0173599029,Deltaproteobacteria_bacterium_MBW2670857:0.0322143258)100:0.0988247689,Deltaproteobacteria_bacterium_MBW2490672:0.0457118790)48:0.0176427279,Desulfobacterales_bacterium_MBL7179649:0.1171568401)82:0.0446065398,Desulfobacteraceae_bacterium_MDH4204076:0.0752794774)73:0.0816501906)39:0.0463959582,Deltaproteobacteria_bacterium_UCH21453:0.3722652994)15:0.0000022699,Deltaproteobacteria_bacterium_MBW1649973:0.2522051013)48:0.0474405605,(((((Desulfonatronospira_sp_WP_291318670:0.0110708773,WP_008871196_TDB_DNV_n_Desulfonatrospira_thiodismutans_ASO31_yES:0.0000022717)100:0.1165146610,(Desulfovibrionales_bacterium_TVQ95322:0.0114448804,WP_045218313_TDB_DNT_n_Desulfonatronum_thioautotrophicum_ASO41_yES:0.0804923041)95:0.0959142165)100:0.1966864075,Desulfonatronovibrio_sp_MSAO_Bac4_RQD67068:0.1439298106)54:0.0191107954,WP_045214684_TDB_DNV_n_Desulfonatrovibrio_magnus_AHT22yES:0.1759694897)63:0.0224142831,WP_035244011_TDB_DNV_n_Desulfonatronovibrio_hydrogenovorans_DSM9292_YES:0.2899238279)92:0.1315300455)15:0.0000027162)85:0.3456489110,(((((((Deltaproteobacteria_bacterium_MBW2021936:0.0449876655,Desulfobacterales_bacterium_HDG96919:0.1161167172)98:0.1403142391,((WP_028321837_TDB_DGL_n3_Desulfatiglans_anilini_Ani1_yeS:0.0239059176,uncultured_Desulfatiglans_sp_WP_296996121:0.0000010000)96:0.1560026710,bacterium_NCO58917:0.1937394790)45:0.0163039101)79:0.0667309251,Nitrospira_bacterium_SG8_3_KPK17962:0.5567443123)42:0.0000025047,Deltaproteobacteria_bacterium_RLB15986:0.0821433200)62:0.0648802613,(Desulfobacteraceae_bacterium_MBL7203487:0.0634906926,Desulfobacteraceae_bacterium_MCJ7685835:0.0705713789)95:0.0954325134)66:0.0237171734,(Desulfobacteraceae_bacterium_NQU13313:0.1475771431,(Desulfobacterales_bacterium_MBC8418204:0.1144235223,Nitrospira_bacterium_SG8_3_KPK14372:0.1430586962)65:0.0312211580)70:0.0414389698)97:0.2647462123,Nitrospira_bacterium_SG8_3_KPK24733:1.0108890117)64:0.1620283948)100:1.3608272670,(((((((((Deltaproteobacteria_bacterium_MBT8360884:0.0422826105,Deltaproteobacteria_bacterium_MBT8361599:0.0000028556)100:0.1671610564,(Desulfofustis_limnaeus_WP_284152409:0.0000025747,(Desulfofustis_sp_MBE0585340:0.0336859805,WP_073376243_TDB_DCP_s_Desulfofustis_glycolicus_PerGlyS_Yes:0.0505893766)99:0.1131516877)77:0.0476647463)86:0.0656842343,((Desulfobulbaceae_bacterium_THB76632:0.1291457281,WP_015403352_Desulfocapsa_sulfexigens:0.0962850484)89:0.0711015777,(Desulfofustis_sp_MBT8329216:0.0267259522,Desulfofustis_sp_MCG6931253:0.0774483757)90:0.0414444884)59:0.0192318792)65:0.0320187426,((((Deltaproteobacteria_bacterium_MBW1636689:0.0678703226,Desulfobulbaceae_bacterium_S5133MH15_OEU48121:0.0108834127)64:0.0566740684,(Desulfomarina_profundi_BCL62720:0.0000010000,WP_228855051_TDB_DBB_n_Desulfomarina_profundi_KT2_NO:0.0000010000)100:0.0233152287)47:0.0119477893,(((Desulfobacterales_bacterium_GWB2_56_26_OGR19693:0.0346771835,Desulfobulbaceae_bacterium_BRH_c16a_KJS00096:0.0861223309)77:0.0506092314,(Desulforhopalus_sp_IMCC35007_WP_136870622:0.0671913720,WP_092225854_TDB_DCP_n_Desulforhopalus_singaporensis_DSM12130_yEs:0.0816658647)44:0.0103418433)52:0.0096803496,(Desulfobulbaceae_bacterium_MCP3891136:0.0253994526,(Desulfobulbaceae_bacterium_MCP4337325:0.0311510962,(Desulfopila_sp_IMCC35006_WP_136813579:0.0776955064,Desulforhopalus_sp_NOR24316:0.0339319820)72:0.0390603251)96:0.0603049154)68:0.0212134828)79:0.0245778651)97:0.0878242976,Desulfopila_aestuarii_WP_073611594:0.0960289445)87:0.0568433619)93:0.0665520293,(Desulfobulbaceae_bacterium_MCL7488186:0.0956622229,Desulfobulbaceae_bacterium_MDD3617767:0.1351052841)86:0.0790678589)76:0.0526151163,(((Desulfobacterales_bacterium_HHK60230:0.0768579872,Desulfobulbaceae_bacterium_A2_OQX19392:0.2358342776)99:0.1906848040,(Desulfurivibrio_alkaliphilus_WP_275805282:0.0436606343,WP_013164583_TDB_DBB_s_Desulfurivibrio_alkaliphilus_AHT_2_Yes:0.0192581948)100:0.2128971937)70:0.0412975062,Desulfobulbaceae_bacterium_TBV79873:0.2074117576)57:0.0317357652)25:0.0000023712,(Desulfocapsa_sp_MBA3006902:0.0582513618,(Proteobacteria_bacterium_MBU0943753:0.0326149601,Proteobacteria_bacterium_MBU0961627:0.0203044677)79:0.0069612105)100:0.1650687741)93:0.1506433774,((((Deltaproteobacteria_bacterium_NOX25605:0.0832699757,(Desulfobacterales_bacterium_HFQ81684:0.0216144465,M19_90contigs_augustus_g1994_TDB_ISD_M19_Yes:0.0090184105)59:0.0353209101)100:0.1806211359,(Desulfobulbaceae_bacterium_PLX48552:0.0000024243,(Desulfurivibrionaceae_bacterium_MDR9501685:0.0316934534,Proteobacteria_bacterium_MBU0680458:0.0450936276)93:0.0426492830)98:0.0907744871)66:0.0422206116,(Deltaproteobacteria_bacterium_NOX81083:0.1099722662,(Desulfobulbus_sp_HEB49752:0.1155917068,Desulfobulbus_sp_HFQ89758:0.0075136552)90:0.0370771094)66:0.0238585949)78:0.0442411454,(Desulfobulbaceae_bacterium_MDH3348826:0.0368803902,Desulfobulbaceae_bacterium_MDH4316945:0.0836924221)81:0.0501788745)87:0.0863171349)56:0.0000024058,WP_307632727_TDB_TVB_Thiovibrio_frasassiensis_RS19-109_YeS:0.1606028852)97:0.3330167678)99:0.5200317265,(Desulfolithobacter_dissulfuricans_BCO10695:0.0000029060,WP_267927415_TDB_DBB_n_Desulfolithobacter_dissulfuricans_GF1_YeS:0.0000010000)93:0.0349181455)64:0.0058632357,((((Bacteroidales_bacterium_MDD2965838:0.0000020418,(Desulfobulbaceae_bacterium_MBV5317906:0.0921788833,(((Desulfobulbus_sp_MBP7516244:0.0452742114,(Desulfobulbus_sp_WP_306546680:0.0449608775,WP_015725937_TDB_DBB_s_Desulfobulbus_propionicus_1pr3_DSM_2032_Yes:0.0000022812)54:0.0106038696)25:0.0000025710,(((Desulfobulbus_sp_MCL2457240:0.0000025907,Desulfobulbus_sp_MCL2789531:0.0550597430)58:0.0107036000,Desulfobulbus_sp_MDD2463346:0.0221926525)56:0.0105745872,(((Desulfobulbus_sp_WP_309413373:0.0105258708,Desulfobulbus_sp_WP_310599711:0.0000022804)73:0.0105933469,Proteobacteria_bacterium_MCL2340189:0.0661140010)9:0.0000023156,WP_028317508_TDB_DBB_n_Desulfobulbus_elongatus_DSM2908_Yes:0.0105107028)8:0.0000022935)65:0.0213336286)69:0.0215114991,WP_199263914_TDB_DBB_n_Desulfobulbus_oligotrophicus_Prop6_yEs:0.0111496032)91:0.0307169044)55:0.0350896250)65:0.0565918004,Desulfobulbus_alkaliphilus_WP_205242063:0.0488976732)53:0.0269518608,(((Desulfobulbus_propionicus_PIE58022:0.0242954943,Desulfogranum_japonicum_WP_028580097:0.0410511711)85:0.0549535147,WP_028585771_TDB_DBB_n_Desulfobulbus_mediterraneus_86FS1:0.0647637849)81:0.0676589538,Desulfobulbus_propionicus_PIE60353:0.1821712330)63:0.0475326030)82:0.0445508119,(Desulfobulbaceae_bacterium_NLZ16306:0.0047734554,Desulfobulbaceae_bacterium_NQS72532:0.0625933231)97:0.0733288760)75:0.0588801558)43:0.0157671682,(((((((((((((((Caldimicrobium_sp_MCS7199290:0.0201261124,Caldimicrobium_sp_MCX7612739:0.0010695784)100:0.2492886267,WP_068515354_TDB_TDB_s_Caldimicrobium_thiodismutans_TF1_YES:0.0580709755)68:0.0208198254,(Thermodesulfobacterium_sp_MCC6048714:0.0000010000,Thermodesulfobacterium_sp_MCI4455062:0.0323567368)100:0.1368893411)32:0.0117385651,Caldimicrobium_thiodismutans_PMP62936:0.0527805292)69:0.1076947456,Thermodesulfobacteria_bacterium_MCR5853573:0.1755290892)98:0.2725621056,Thermodesulfobacteriaceae_bacterium_MCS7278670:0.1356156782)100:0.2879275418,(((((((Thermodesulfatator_atlanticus_HHI97251:0.0660946547,Thermodesulfobacteria_bacterium_NPA48622:0.0111084028)87:0.0220718631,(Thermodesulfobacteriaceae_bacterium_HIE33039:0.0082693635,(Thermosulfurimonas_dismutans_HFC97274:0.0107828753,Thermosulfurimonas_sp_WP_297057109:0.0000020363)97:0.0471462555)80:0.0347503411)60:0.0115352368,Thermodesulfatator_sp_RUM88940:0.0560792116)51:0.0000023741,WP_068669734_TDB_TDB_s_Thermosulfurimonas_dismutans_S95_YES:0.0108482350)84:0.0422766049,(WP_022852790_TDB_TDT_n_Thermodesulfatator_atlanticus_AT1325_Yes:0.1204247279,WP_221172064_TDB_TDB_n_Thermosulfurimonas_sp_F29_YeS:0.0696316862)77:0.0078977851)80:0.0380013250,WP_168719493_TDB_TDB_n_Thermosulfurimonas_marina_SU872_YES:0.0511417545)88:0.1053205820,((Thermodesulfatator_indicus_WP_013907249:0.0000010000,WP_013907249_TDB_TDT_Thermodesulfatator_indicus_DSM_15286_NO:0.0000010000)100:0.0290910041,WP_068542681_TDB_TDT_n_Thermodesulfatator_autotrophicus_S606_NO:0.0309513071)93:0.0543349025)70:0.0337728784)66:0.0718709226,(Thermosulfuriphilus_ammonigenes_QIJ72900:0.0000024230,WP_220126117_TDB_TDB_n_Thermosulfuriphilus_ammonigenes_ST65_YES:0.0000023247)100:0.2216350918)98:0.2859946520,WP_067615220_TDB_DIB_s_Dissulfuribacter_thermophilus_S69_YES:0.0234145123)91:0.0888310948,(Thermodesulfatator_sp_RUM89028:0.0854092457,Thermodesulfobacteria_bacterium_NPA94623:0.0535580990)62:0.0145475336)81:0.0500353015,Thermodesulfobacteriaceae_bacterium_HID97704:0.0873597274)92:0.1061052971,(Desulfobacteraceae_bacterium_MDA8162010:0.0000028193,WP_237889155_TDB_ISD_n_Dissulfurimicrobium_hydrothermale_Sh68_YES:0.0642536939)67:0.0357955309)42:0.0252880603,(Deltaproteobacteria_bacterium_MDD3553897:0.0188233884,WP_163297537_TDB_DRH_n_Dissulfurirhabdus_thermomarina_SH388_Yes:0.1726636593)80:0.0380621676)82:0.0961533473,Desulfobulbaceae_bacterium_MCD6387959:0.2113311260)81:0.1238460089,(Desulfobulbaceae_bacterium_A2_OQX10617:0.0197935499,Desulfobulbaceae_bacterium_A2_OQX14449:0.0799224242)64:0.0394372776)25:0.0253753261)100:0.2922920339,(Desulfobacterales_bacterium_HID71006:0.0000021498,Desulfocapsa_sulfexigens_HIP40097:0.0105655842)100:0.0263800592)78:0.0955653767,(((((Candidatus_Electrothrix_sp_AR1_MCI5137081:0.0000022949,Desulfobulbus_sp_US2_MCW5207397:0.0206746766)69:0.0102223175,Candidatus_Electrothrix_sp_AR4_MCI5221423:0.0204081464)71:0.0108740558,(Desulfobulbaceae_bacterium_HHD56497:0.0213131851,Desulfobulbaceae_bacterium_HHL35296:0.0000024586)91:0.0318911919)64:0.0109538541,((Deltaproteobacteria_bacterium_MBW1749274:0.0313508586,Deltaproteobacteria_bacterium_MBW2328084:0.0317974224)93:0.0459782772,(Desulfobulbus_sp_F1_MCW5199631:0.0000022776,TAA74819_TDB_DBB_n_Ca_Electronema_sp_GS:0.0103720342)72:0.0102389549)67:0.0216997224)54:0.0169073307,(Candidatus_Electrothrix_sp_ATG2_MCI5210514:0.0313853762,Candidatus_Electrothrix_sp_AX1_MCI5113340:0.0139069990)94:0.0452789405)56:0.0202904218)77:0.0406543350,((Desulfobulbaceae_bacterium_MBC8207731:0.1074141914,(Desulfocapsaceae_bacterium_MDD3815024:0.0332013958,Proteobacteria_bacterium_MBU0665723:0.0453366410)60:0.0196586626)51:0.0000025399,Desulfocapsa_sp_MBA3008236:0.0307163955)55:0.0148337538)47:0.0157787903,(Desulfobulbaceae_bacterium_KAF0187736:0.0000010000,Desulfobulbaceae_bacterium_MBV5305111:0.0206609923)99:0.0448942967)73:0.0266274145,Deltaproteobacteria_bacterium_MCX5869032:0.0613061593);
