# Supplementary material for: Sulfur disproportionation occurs globally across anoxic habitats and has multiple mechanisms of independent evolutionary origin
Source: ISME J. 2026 Mar 2;20(1):wrag042. doi: 10.1093/ismejo/wrag042 (PMC12998232; doi:10.1093/ismejo/wrag042)
Supplement: Sup_File_4_raw_trees_wrag042 [file sup_file_4_raw_trees_wrag042.zip › SupFile4_raw_trees/SupFile3b_trees/molyb_iqtreeC60SH.tre]

(2514921183_A316_01065_TDB_DCP_j_Desulfocapsa_thiozymogenes_Bra2_YES:0.0224665473,((((((((((((((((((((Acididesulfobacillus_acetoxydans_WP_240985356:0.0203698443,Peptococcaceae_bacterium_CEB3_KLU58965:0.0000029469)98.2:0.0690074942,(Desulfitobacteriaceae_bacterium_MDI6813018:0.0272275327,(Desulfitobacterium_metallireducens_WP_006717864:0.0344078592,Paradesulfitobacterium_ferrireducens_WP_206812105:0.0793418880)72.4:0.0101011094)83.5:0.0380792550)95.1:0.1058355310,((Carboxydothermus_hydrogenoformans_WP_011343411:0.0066703657,WP_028051478_BCL_TAB_n4_Carboxydothermus_ferrireducens_1of5:0.0000020075)75.8:0.0076843737,(Carboxydothermus_islandicus_WP_075865080:0.0066657000,Carboxydothermus_pertinax_WP_075859779:0.0209967144)81:0.0124964936)97.1:0.1234782948)96.2:0.1321671459,Firmicutes_bacterium_MCL4426147:0.2125869155)73.3:0.1834217371,AEA33406_CMP_HPP_c_Hippea_maritima_DSM_10411:0.3758707614)92.4:0.1770705779,(Nitrosomonadales_bacterium_PWB56483:0.0000020008,((Sulfuricella_denitrificans_MBZ0104232:0.0240799497,(Sulfuricella_sp_MDD5404209:0.0059924613,WP_173066271_SFC_n3_Sulfurimicrobium_lacus_skT11_2of3:0.0147127243)92.7:0.0278757462)93.6:0.0323196268,(((Sulfuricella_sp_MBS4099119:0.0283716711,Zetaproteobacteria_bacterium_CG23_combo_of_CG06-09_8_20_14_all_54_7_PIP02523:0.0429060550)72.8:0.0061079242,Sulfuricella_sp_MDD5330686:0.0206152985)77.4:0.0062132521,(Sulfuricella_sp_MBZ0094787:0.0133652396,(Sulfuricella_sp_MDP2879071:0.0406902704,Sulfuricella_sp_MDP3482880:0.0000021607)50.5:0.0067053670)73.5:0.0069674431)87.1:0.0156157156)94.4:0.0336359990)100:0.3835547637)98.8:0.2817966376,(((((Alicyclobacillaceae_bacterium_I2511_RIV20921_bacillota:0.1058532738,(Chloroflexota_bacterium_MCL4544449_terrabacteria:0.0489916578,Chloroflexota_bacterium_MCL5947190_terrabacteria:0.0402295351)28.9:0.0392692601)100:0.3542680644,(((Candidatus_Marinimicrobia_bacterium_MBT4068755_FCB:0.3124883386,Planctomycetota_bacterium_MBC8308957_PVC:0.3276037641)96.1:0.1512360058,(Nitrospirota_bacterium_HDO25251_nitrospirota:0.3452836841,(Nitrospirota_bacterium_MBI3591937_nitrospirota:0.0000010000,Nitrospirota_bacterium_MBI5203813_nitrospirota:0.0000010000)98.6:0.2360658612)89.3:0.1265670502)98.8:0.2807014757,(Coriobacteriia_bacterium_MBS5451193_terrabacteria:0.0000022117,Coriobacteriia_bacterium_MBS5478427_terrabacteria:0.0000021463)100:0.6355680101)73.6:0.0626444369)80.6:0.0399435739,((((((Aquificaceae_bacterium_MCS6875622_aquificota:0.0000010000,Aquificaceae_bacterium_MDW8066909_aquificota:0.0000010000)82.4:0.0261081197,(Hydrogenobacter_sp_T-2_WP_323699802_aquificota:0.0072426067,Hydrogenobacter_sp_T-8_WP_173834224_aquificota:0.0206811206)80.4:0.0329933661)100:0.5383448391,((((Archaeoglobales_archaeon_RLI89316:0.0382351074,WP_013683430_EUA_AGC_n4_Archaeoglobus_veneficus_1of2:0.0833072580)100:0.5396026164,((Gemmatimonadota_bacterium_MBI2407841_FCB:0.3873098034,(Nitrospinota_bacterium_MBF0274539_nitrospinota:0.4343141174,(Nitrospinota_bacterium_MBI4829650_nitrospinota:0.2457596399,(Nitrospinota_bacterium_MDH5476709_nitrospinota:0.0551792168,Nitrospinota_bacterium_MDH5638424_nitrospinota:0.0133980837)95.7:0.1016100013)94.1:0.1234241924)0:0.0608625886)57.3:0.0477538928,((Ignavibacteriota_bacterium_MBI5648202_FCB:0.2505464006,Ignavibacteriota_bacterium_RPI18506_FCB:0.0562339338)47.8:0.0682252396,Ignavibacteriota_bacterium_MCX6159664_FCB:0.0695552265)99.9:0.2898592714)84.5:0.0699701502)82.9:0.0587475016,((Candidatus_Methanoperedenaceae_archaeon_MBE0520980:0.0000023168,Candidatus_Methanoperedens_sp_MDW7727797:0.0068737899)95.3:0.0758668127,(Candidatus_Methanoperedens_sp_NJD77705:0.0995859641,uncultured_archaeon_VVB92478:0.0420497295)32.1:0.0418243903)99.5:0.2075178844)8.4:0.0278165112,(((Chloroflexi_bacterium_MBI2288520:0.0993603432,Dehalococcoidales_bacterium_MDP2729474:0.0836183173)94.1:0.0791949196,Chloroflexi_bacterium_RBG_16_50_9_OGO22061:0.0507411326)99.7:0.2091938115,((Chloroflexi_bacterium_MBU2008741:0.2925378841,((((Desulfoarculaceae_bacterium_MBW6519525:0.0698545351,Proteobacteria_bacterium_MBU0673485:0.0906983014)42:0.0185667551,(Desulfobulbaceae_bacterium_MCL7489319:0.1189629485,Proteobacteria_bacterium_MBU0484809:0.0608164145)27.9:0.0136388102)86:0.0245517435,((Desulfobacteraceae_bacterium_MDA8417708:0.0819634301,Desulfobulbaceae_bacterium_MDD5758409:0.1352402351)43.4:0.0368811044,Desulfobacterales_bacterium_CG2_30_60_27_OIP50893:0.0656198100)85.4:0.0372132969)44.3:0.0239518403,(((Desulfobulbus_sp_HEB50211:0.0074357937,g1248_TDB_ISD_MOM_B35_Yes:0.0142693993)93.5:0.0353333655,Desulfobulbus_sp_HFQ88442:0.0382914267)88.4:0.0277275421,Desulfobulbus_sp_HEB70576:0.0438321926)92.9:0.0564756627)100:0.3233218619)85.1:0.0687128920,((((Elusimicrobia_bacterium_CG08_land_8_20_14_0_20_59_10_PIU19920_elusimicrobia:0.0578907105,(Elusimicrobia_bacterium_RIFCSPHIGHO2_02_FULL_61_10_OGS04572_elusimicrobia:0.0742122285,Elusimicrobiales_bacterium_MDD5210047_elusimicrobia:0.0674843848)95.6:0.0616179445)71.3:0.0109751192,((Elusimicrobiota_bacterium_HBL17309_elusimicrobia:0.1236999766,Elusimicrobiota_bacterium_MDO8803736_elusimicrobia:0.0510941191)92.3:0.0400492480,Elusimicrobiota_bacterium_MDA8130407_elusimicrobia:0.1262353608)73.4:0.0175614788)95.3:0.0900417923,Elusimicrobiota_bacterium_MCX5795529_elusimicrobia:0.1089500249)99.8:0.2220222359,Nitrospinota_bacterium_RMF88634_nitrospinota:0.3526637746)24.4:0.0389235773)82.3:0.0633535425)89.9:0.0610974418)98.5:0.2434103586)78.4:0.0542931900,Hydrogenivirga_caldilitoris_WP_211322888_aquificota:0.6308604823)85.3:0.0876673989,((((((((((Candidatus_Sulfurimonas_baltica_WP_194368809:0.0000022719,Sulfurimonas_sp_MCD6172781:0.0064827965)78:0.0066154749,((((Sulfurimonas_gotlandica_WP_008339140:0.0325639032,Sulfurimonas_sp_PNV82332:0.0128333541)85.1:0.0132603696,Sulfurimonas_sp_MBA3025805:0.0108476807)78:0.0095196421,((Thiovulaceae_bacterium_MCW8837188:0.0063978232,WP_152307792_CMP_SMN_n_Sulfurimonas_lithotrophica_GYSZ-1_NO_2of2:0.0000024686)92.3:0.0201685607,WP_193114106_CMP_SMN_Sulfurimonas_marina_B2_yeS:0.0199128111)73.2:0.0066212210)0:0.0021366682,(Sulfurimonas_sp_GWF2_37_8_OHD94202:0.0064715072,Sulfurimonas_sp_MDD2905348:0.0000024326)91.6:0.0190198994)79:0.0114998420)79.8:0.0064857516,Candidatus_Sulfurimonas_marisnigri_WP_194367141:0.0000024654)93.8:0.0337518922,(((((Epsilonproteobacteria_bacterium_MBA1432498:0.0130057792,(Epsilonproteobacteria_bacterium_MBA1438535:0.0131953107,WP_193110408_CMP_SMN_n_Sulfurimonas_paralvinellae_GO25_NO_2of2:0.0000023517)84:0.0064239591)0:0.0000024093,(Sulfurimonas_sp_WP_297434253:0.0333512296,WP_013327424_CMP_SMN_n_Sulfurimonas_autotrophica_OK10_NO_1of3:0.0064785847)80.3:0.0065756762)79.3:0.0065241731,(((((Sulfurimonas_aquatica_WP_207561244:0.0424366567,Sulfurimonas_sp_WP_297441448:0.0204353539)80.6:0.0126404106,(Sulfurimonas_sp_SWIR-19_WP_226066047:0.0000026273,WP_226066047_CMP_SMN_Sulfurimonas_sp_SWIR-19:0.0000010000)64.6:0.0044092564)85.9:0.0152703800,(Sulfurimonas_sediminis_WP_193150286:0.0000010000,WP_193150286_CMP_SMN_Sulfurimonas_sediminis_S2-6:0.0000010000)0:0.0000025258)71.5:0.0064605540,(WP_151899823_CMP_SMN_n_Sulfurimonas_hydrogeniphila_NW10_yeS_1of2:0.0000021660,(ST-27_1732_CMP_SMN_Sulfurimonas_sp_ST-27_YeS:0.0000010000,NODE_4_length_155647_cov_86_497306_116_CMP_SMN_Sulfurimonas_sp_ST-367_YeS:0.0000020262)0:0.0000029021)0:0.0000026194)89:0.0132410583,(WP_152183988_CMP_SMN_n_Sulfurimonas_indica_NW8N_NO_2of2:0.0000010000,fig_6666666_717996_peg_1851_1_CMP_SMN_Sulfurimonas_sp_ST-79_YeS:0.0000024101)88.6:0.0130372929)75.9:0.0063514107)82.2:0.0117993955,WP_345979242_CMP_SMN_Sulfurimonas_sp_HSL3-2_YeS:0.0486674034)39.9:0.0097519400,((WP_345986528_CMP_SMN_Sulfurimonas_sp_HSL1-2_YeS:0.0000010000,ST-25_1030_CMP_SMN_Sulfurimonas_sp_ST-25_YeS:0.0000010000)0:0.0000029114,(WP_345971230_CMP_SMN_Sulfurimonas_sp_HSL1-6_YeS:0.0000010000,HSL3-1_989_CMP_SMN_Sulfurimonas_sp_HSL3-1_YeS:0.0000010000)0:0.0000010000)94.8:0.0322233863)80.7:0.0130627756)57.3:0.0122048825,WP_345977266_CMP_SMN_Sulfurimonas_sp_HSL3-7_YeS:0.0244510764)97.7:0.0694353176,WOE71883_CMP_HGM_c_Hydrogenimonas_thermophila:0.0609646806)85.4:0.0393029993,((((Epsilonproteobacteria_bacterium_HFQ62529:0.0132017600,Epsilonproteobacteria_bacterium_HHD79785:0.0066987851)87.8:0.0133633093,(Epsilonproteobacteria_bacterium_MBA1421015:0.0000027261,((((Sulfurovum_indicum_WP_197548138:0.0000010000,ST-21_1644_CMP_SVC_Sulfurovum_sp_ST-21_YeS:0.0000010000)0:0.0000024495,(WP_197548138_CMP_SVC_Sulfurovum_indicum_ST-419:0.0000010000,ST-29_chromosome_1676_CMP_SVC_Sulfurovum_sp_ST-29_YeS:0.0000010000)0:0.0000010000)88.4:0.0238739578,WP_229937633_CMP_SVC_Sulfurovum_sp_HSL1-3_ST1-3_YeS:0.0135518488)33.3:0.0154812368,Sulfurovum_sp_NOR56723:0.0370887386)89.8:0.0227383847)88.7:0.0130989428)77.3:0.0079478915,(Epsilonproteobacteria_bacterium_ex_Lamellibrachia_satsuma_RRS30105:0.0136479422,(Sulfurovum_lithotrophicum_WP_046551511:0.0000021496,(Sulfurovum_sp_NBC37-1_WP_011980201:0.0062922080,Sulfurovum_sp_WP_294956829:0.0196350939)75.3:0.0064428277)86.1:0.0187699096)36.7:0.0131155449)88.3:0.0180352033,WP_067332616_CMP_SVC_n_Sulfurovum_riftiae_1812E_YeS_1of3:0.0000020851)94.9:0.0765475237)95.4:0.1449956573,(Hydrogenivirga_sp_128-5-R1-1_WP_032496861_aquificota:0.0188840723,((Hydrogenothermus_sp_RUM50511_aquificota:0.0000021828,Persephonella_sp_HIQ25143_aquificota:0.0201367703)82.1:0.0241216209,((Persephonella_atlantica_WP_200674019_aquificota:0.0197259929,Persephonella_sp_MDQ7055864_aquificota:0.0000026207)90.1:0.0333798272,(Sulfurihydrogenibium_azorense_HEV09268_aquificota:0.0136067813,(Sulfurihydrogenibium_sp_YO3AOP1_WP_012459855_aquificota:0.0066563851,Sulfurihydrogenibium_subterraneum_WP_028950536_aquificota:0.0196968842)75.2:0.0103315300)76.4:0.0095097425)87.4:0.0257670096)72.8:0.0151655479)90.6:0.1237695093)100:0.4116430058,((Prosthecochloris_vibrioformis_WP_139625970_FCB:0.3357486804,Spirochaetia_bacterium_MDH5654728_spirochaetes:0.2390986537)80.4:0.0757288652,Spirochaetaceae_bacterium_MCY4377627_spirochaetes:0.5640589214)90.2:0.1504982606)97.5:0.2161408941,Trueperaceae_bacterium_MDZ7705625_DST:0.8079045289)83.2:0.0626572272)55:0.0397199390,Planctomycetota_bacterium_MCU0722930_PVC:0.6357208981)77.1:0.0270889865)88:0.0487860780,((((((((Aliiroseovarius_sp_HGG05112_pseudomonadota:0.2203612949,Pseudomonadota_bacterium_MCH7880826_pseudomonadota:0.1962804871)26.8:0.0197480073,((((Alphaproteobacteria_bacterium_MBC8338955_pseudomonadota:0.1590163454,Rhodospirillales_bacterium_MDH3594237_pseudomonadota:0.0998409952)85.4:0.0691111480,Gammaproteobacteria_bacterium_MDZ7736022_pseudomonadota:0.2868781968)0:0.0009566003,Rhodospirillaceae_bacterium_MAF47339_pseudomonadota:0.2222143870)84.3:0.0573542035,(Alphaproteobacteria_bacterium_MBT3305007_pseudomonadota:0.0780294986,((Phaeovulum_sp_WP_322214786_pseudomonadota:0.0511503809,Pseudomonadales_bacterium_MBD3649218_pseudomonadota:0.1663050246)84.2:0.0500364588,Tropicimonas_sp_IMCC6043_WP_129635892_pseudomonadota:0.0319470154)21.8:0.0270920819)100:0.1704858588)71:0.0368023290)96.8:0.1114843768,(Armatimonadota_bacterium_NCO40815_terrabacteria:0.6535652960,Phycisphaerae_bacterium_MBL7218629_PVC:0.2130301604)90.7:0.1978455127)78.9:0.0321676147,((Candidatus_Brocadiales_bacterium_MBC8550465_PVC:0.4400004133,Desulfosporosinus_metallidurans_WP_075363820_bacillota:0.2398999490)45.8:0.0874846279,(Nitrospinae_bacterium_AH_259_B05_G02_I21_MDA2916882_nitrospinota:0.0337855038,(Nitrospinota_bacterium_MCH7768709_nitrospinota:0.0000731114,Nitrospinota_bacterium_MCH7923058_nitrospinota:0.0699355693)54.9:0.0174927774)100:0.3820977144)88.2:0.0754615471)0:0.0249750737,((Candidatus_Marinimicrobia_bacterium_NQU66456_FCB:0.5685541486,(((Nitrospinota_bacterium_MBI5183191_nitrospinota:0.2163200816,(Nitrospirae_bacterium_CG22_combo_CG10-13_8_21_14_all_44_11_PIP71100_nitrospirota:0.0000010000,Nitrospirota_bacterium_NCO84392_nitrospirota:0.0000010000)98.3:0.1825180410)97.2:0.1827307812,Planctomycetia_bacterium_NHZ87255_PVC:0.4167019660)79.9:0.0572415101,Nitrospirota_bacterium_NOX97109_nitrospirota:0.3896282803)81.8:0.0615914752)94.3:0.1346169058,Planctomycetota_bacterium_MBW8040668_PVC:0.4186517233)88.8:0.0824820029)76.2:0.0174949180,((Clostridiales_bacterium_PH28_bin88_KKM09599_bacillota:0.3703424116,Planctomycetota_bacterium_MCH7557250_PVC:0.2262528514)38.4:0.0721184892,Nitrospina_sp_MBT3185230_nitrospinota:0.5677670298)66.1:0.0887182208)71.4:0.0388792134,((Aquificales_bacterium_NHZ71524_aquificota:0.6876947323,(Bacillus_dafuensis_WP_057776100:0.1730943891,((((((((Desulfitobacterium_hafniense_DP7_EHL08102:0.0000010000,Desulfitobacterium_hafniense_WP_035213745:0.0000010000)0:0.0000025023,WP_072771007_BCL_DSB_n4_Desulfitobacterium_chlororespirans_3of5:0.0124146935)44.8:0.0062097709,Desulfitobacterium_hafniense_WP_011459138:0.0000026275)83:0.0061921420,Desulfitobacterium_hafniense_WP_018214352:0.0000024653)99.7:0.0577448401,Desulfitobacterium_sp_PCE1_WP_019849324:0.0003301526)73.7:0.0097519922,WP_014792432_BCL_DSB_n4_Desulfitobacterium_dehalogenans_3of5:0.0213660015)99.3:0.1314528858,Firmicutes_bacterium_MBP1760366:0.2160060833)76.8:0.0682874167,Rubeoparvulum_massiliense_WP_048601302:0.1395820631)85.9:0.0789310825)97.8:0.2367918970)36:0.1032172374,((((Desulfitobacteriaceae_bacterium_MDI6879873_bacillota:0.0683793115,((Desulfosporosinus_metallidurans_WP_075363670_bacillota:0.0000010000,(Desulfosporosinus_sp_BRH_c37_KUO72461_bacillota:0.0063621460,(Desulfosporosinus_sp_SRJS8_WP_229248285_bacillota:0.0688024133,Peptococcaceae_bacterium_MDA8441904_bacillota:0.0056245439)86.7:0.0136947930)0:0.0000010000)0:0.0000027812,Desulfosporosinus_metallidurans_WP_075363811_bacillota:0.0128380105)89.4:0.0267980828)74.7:0.0305655581,(((Desulfitobacterium_WP_144678004_bacillota:0.0260500372,Desulfitobacterium_sp_WP_323414944_bacillota:0.0066657920)85:0.0166314340,(Desulfitobacterium_dehalogenans_HHY27375_bacillota:0.0333939932,Desulfitobacterium_hafniense_WP_015943267_bacillota:0.0324207240)73:0.0165687002)99:0.0762251187,((Desulfosporosinus_sp_FKA_WP_088187997_bacillota:0.0000010000,Desulfosporosinus_sp_FKB_WP_088225625_bacillota:0.0062832237)87.7:0.0148817345,Desulfosporosinus_sp_FKB_WP_088225193_bacillota:0.0106719807)92.3:0.0354484609)74.7:0.0255729150)87.1:0.0291895561,Desulfosporosinus_sp_BRH_c37_KUO72405_bacillota:0.1678917457)97.9:0.1205135982,((((((Desulfitobacterium_WP_144677725_bacillota:0.0000028949,Desulfitobacterium_sp_LBE_WP_144677725:0.0000024244)85.1:0.0062299266,WP_072772276_BCL_DSB_n4_Desulfitobacterium_chlororespirans_2of5:0.0189412701)0:0.0000023940,((Desulfitobacterium_hafniense_WP_026183894:0.0000010000,Desulfitobacterium_hafniense_WP_035214445:0.0000010000)0:0.0000010000,Desulfitobacterium_hafniense_Y51_BAE86693:0.0000010000)0:0.0000023495)0:0.0000022594,Desulfitobacterium_hafniense_WP_015945460_bacillota:0.0062153653)81.7:0.0062607539,Desulfitobacterium_hafniense_WP_018305369:0.0000025163)81.4:0.0195624193,(Desulfitobacterium_dehalogenans_HHY28213:0.0063149843,((Desulfitobacterium_dehalogenans_WP_014795819_bacillota:0.0000010000,WP_014795819_BCL_DSB_n4_Desulfitobacterium_dehalogenans_2of5:0.0000010000)0:0.0000021325,Desulfitobacterium_sp_PCE1_WP_019851498_bacillota:0.0062858528)0:0.0000020238)78.5:0.0188374627)99.9:0.2361156598)95.5:0.1366841243)82.6:0.0525809508)86:0.0217858141,((((((((((Campylobacter_concisus_WP_103635402_campylobacterota:0.0064705073,Campylobacter_concisus_WP_149705187_campylobacterota:0.0064417682)0:0.0000023471,Campylobacter_concisus_WP_103643629_campylobacterota:0.0064205711)0:0.0000010000,Campylobacter_concisus_WP_149723912_campylobacterota:0.0063986570)73.8:0.0063979917,Campylobacter_concisus_WP_107936651_campylobacterota:0.0000021812)96.9:0.0930657358,(Campylobacter_sp_MDO5045916_campylobacterota:0.0000024975,((Campylobacter_sp_RM16188_WP_172201580_campylobacterota:0.0063989631,unclassified_Campylobacter_WP_169940815_campylobacterota:0.0000010000)0:0.0000024610,Campylobacter_sp_RM16190_WP_170020144_campylobacterota:0.0128569488)81.9:0.0064368434)98.5:0.1122862342)98.4:0.1765470406,Helicobacter_sp_13S00401-1_WP_095228076_campylobacterota:0.0554759648)100:0.4143003655,Streptomyces_cavourensis_RBL85899_terrabacteria:0.3180832832)95.2:0.1810522506,Nitrospirota_bacterium_RMH34535_nitrospirota:0.3665116620)75.9:0.0547882193,(((Campylobacter_sputorum_WP_089182070_campylobacterota:0.0000021204,Campylobacter_sputorum_WP_089187864_campylobacterota:0.0000021292)99.5:0.1704063927,((((Campylobacteraceae_bacterium_NLC27989_campylobacterota:0.1126972440,(Campylobacterales_bacterium_MBE0497241_campylobacterota:0.1472220349,Sulfurospirillaceae_bacterium_MCK9257871_campylobacterota:0.0858146288)1.4:0.0257915526)93.5:0.0868113384,((Campylobacterota_bacterium_NOX15443_campylobacterota:0.0313509124,Sulfurospirillaceae_bacterium_MDX1809813_campylobacterota:0.0553338657)99.2:0.1230691957,unclassified_Lebetimonas_WP_024786707_campylobacterota:0.1201673708)62.6:0.0585384016)80.3:0.0532728308,(((((Campylobacterota_bacterium_NCB55714_campylobacterota:0.0594262254,((Sulfurospirillum_halorespirans_WP_084010896_campylobacterota:0.0000010000,Sulfurospirillum_multivorans_WP_038533423_campylobacterota:0.0000010000)60.5:0.0060886615,unclassified_Sulfurospirillum_WP_037960436_campylobacterota:0.0067965558)88.5:0.0405614727)74.6:0.0201452453,Sulfurospirillum_sp_MBP9565794_campylobacterota:0.0548816581)76.1:0.0529926984,(Desulfurispira_natronophila_WP_183729365_chrysiogenota:0.1035606916,(Desulfurispirillum_indicum_WP_013507077_chrysiogenota:0.0000022419,Desulfurispirillum_indicum_WP_226508200_chrysiogenota:0.0065528821)86.6:0.0562750131)100:0.3087149958)55.7:0.0246713433,(Wolinella_succinogenes_WP_011138836_campylobacterota:0.0066173353,Wolinella_succinogenes_WP_277641507_campylobacterota:0.0065166028)98.2:0.0953036857)97.7:0.1003799727,(Helicobacter_sp_11S03491-1_WP_095274183_campylobacterota:0.0533402623,Helicobacter_sp_13S00482-2_WP_095293604_campylobacterota:0.0526224016)93.9:0.0666060413)90:0.0477690436)76:0.0240769490,((Hydrogenobaculum_sp_PMP93036_aquificota:0.0000021199,Hydrogenobaculum_sp_Y04AAS1_ACG57602_aquificota:0.0130441497)85.7:0.0194093948,unclassified_Hydrogenobaculum_WP_015419508_aquificota:0.0000021380)99.9:0.2006902970)43.8:0.0414608103)97.7:0.1458041318,Verrucomicrobiota_bacterium_RME95054_PVC:0.3742535242)85.2:0.0614508892)71.4:0.0211102229,Nitrospirota_bacterium_HDO23541_nitrospirota:0.4980592104)91.8:0.0665275367)76.4:0.0296377421)87.6:0.0376098385,((Bacillota_bacterium_MCL5773276_bacillota:0.1564229711,(Candidatus_Scalindua_rubra_ODS34173_PVC:0.2819070507,(Nitrospinota_bacterium_MBI5182909_nitrospinota:0.1388726656,Nitrospirota_bacterium_MBI2058715_nitrospirota:0.1700273747)61.7:0.0521033578)81.2:0.0481493708)98.6:0.1662671042,(((((((((Betaproteobacteria_bacterium_CG2_30_59_46_OIP15999:0.0355377875,Glaciimonas_sp_NMM29207:0.0607827392)33.7:0.0212519973,WP_173064980PMD_SFC_n3_Sulfurimicrobium_lacus_skT11_1of3:0.0114325244)77.2:0.0086601355,Sulfuricella_sp_MDD5404263:0.0000025194)83.4:0.0120254104,Nitrosomonadales_bacterium_PWB59783:0.0147790674)60.8:0.0176745634,((Thiobacillus_sp_MCD6707809:0.0065456943,Thiobacillus_sp_MDO9387747:0.0065339390)89.4:0.0132325965,Thiobacillus_sp_WP_312537198:0.0000028474)89.6:0.0207447508)14.1:0.0141085745,Thiobacillus_sp_WP_296755195:0.0098135287)80.3:0.0239704646,Sulfuricella_sp_MDD5241826:0.0212819107)69:0.0687612861,Phycisphaerae_bacterium_MCG3181772_PVC:0.2572123696)98.6:0.1951796838,Elusimicrobiota_bacterium_MBI4655764_elusimicrobia:0.4857837660)48.4:0.1197626337)83.9:0.0333288353)92:0.0864370737)67.8:0.0595780332,(((((((BS11DRAFT_01613_NSP_TDV_j3_Thermodesulfovibrio_hydrogeniphilus:0.0603473087,((((Thermodesulfovibrio_islandicus_WP_281755155_nitrospirota:0.0066719696,((Thermodesulfovibrio_sp_MCX7724368:0.0631754634,Thermodesulfovibrio_sp_MCX8033954:0.0209660362)88.3:0.0203309469,(Thermodesulfovibrio_yellowstonii_WP_283166211_nitrospirota:0.0000020564,WP_012545481_NSP_TDV_n4_Thermodesulfovibrio_yellowstonii:0.0066406390)98.3:0.0346005376)0:0.0000027450)83.2:0.0141789431,Thermodesulfovibrio_sp_WP_297213934:0.0199379115)0:0.0180227650,Thermodesulfovibrio_sp_MCS7203148:0.0842877405)64:0.0185472406,(Thermodesulfovibrio_thiophilus_WP_028844782_nitrospirota:0.0000021646,WP_028844782_NSP_TDV_ni_Thermodesulfovibrio_thiophilus:0.0000022711)99.1:0.0849414454)80.4:0.0359238410)24.6:0.0193067490,(Thermodesulfovibrio_aggregans_PMP69859:0.0512011544,(Thermodesulfovibrio_aggregans_WP_059176424:0.0000010000,WP_059176424_NSP_TDV_ni_Thermodesulfovibrio_aggregans:0.0000010000)76.5:0.0124481339)90.1:0.0479454892)99.8:0.2498691697,((((((((((((Candidatus_Electrothrix_sp_AR1_MCI5137977:0.0000023723,Desulfobulbus_sp_US4_MCW5202244:0.0061641776)41.5:0.0060071882,Candidatus_Electrothrix_sp_Rat3_MDU9048096:0.0323430503)97.4:0.0486718488,Candidatus_Electrothrix_sp_GM3_4_MCI5165658:0.0354786624)53.1:0.0137014287,Candidatus_Electrothrix_sp_AX5_MCI5161532:0.0155859115)52.6:0.0243013478,RWX45868_TDB_DBB_n_Ca_Electrothrix_aarhusiensis_MCF:0.5134295944)0:0.0003492956,Desulfobulbus_sp_TB_MCW5211713:0.0667508962)80.9:0.0245419148,Candidatus_Electrothrix_sp_LOE2_MCI5219262:0.0230677461)86.4:0.0233630520,(Candidatus_Electrothrix_sp_ATG1_MCI5142797:0.0000026309,Candidatus_Electrothrix_sp_AUS4_MCI5121260:0.0000029030)97.7:0.0585662425)77.4:0.0159069165,(Candidatus_Electrothrix_sp_ATG2_MCI5210767:0.0687279906,Candidatus_Electrothrix_sp_Rat1_MDU9045271:0.0509534628)77.1:0.0185441336)98:0.0632829076,TAA75116_TDB_DBB_n_Ca_Electronema_sp_GS:0.1157220314)80.1:0.0194175462,Candidatus_Electrothrix_sp_AR3_MCI5144417:0.0929080485)98.6:0.1324227969,Nitrospirota_bacterium_RMG04493_nitrospirota:0.1548490068)47.3:0.0755893483)98.7:0.2364812360,(((Bacteroidetes/Chlorobi_group_bacterium_MS-B_bin-24_ROL56685_FCB:0.1456991636,((Bacteroidota_bacterium_MCB0717561_FCB:0.2545114267,Leptospiraceae_bacterium_MCB1318581_spirochaetes:0.2343742851)82.5:0.0681968186,(Ignavibacteria_bacterium_MCR4416466_FCB:0.0835758189,(Ignavibacterium_album_WP_014560523_FCB:0.0000010000,Ignavibacterium_album_WP_304132473_FCB:0.0125050794)82.2:0.0231880526)99.3:0.1142735372)30.2:0.0341524919)93.5:0.1117779751,(((Leptospiraceae_bacterium_MBK8396417_spirochaetes:0.0761303790,Leptospiraceae_bacterium_MCB1175026_spirochaetes:0.1763111144)11.6:0.0321075979,Leptospiraceae_bacterium_MCB1158561_spirochaetes:0.1140925200)71:0.0440407741,Leptospiraceae_bacterium_MCC6275911_spirochaetes:0.0765917460)100:0.4727772882)63.5:0.0696448435,Spirochaetota_bacterium_MBP9044019_spirochaetes:0.3712822709)96.9:0.2344097571)71.3:0.1087702201,(((Meiothermus_cerbereus_WP_027876849_DST:0.0566835660,(Meiothermus_sp_MCX7602196_DST:0.0136913054,Meiothermus_sp_WP_295396396_DST:0.0000010000)74.2:0.0126474775)84.1:0.0564065693,uncultured_Meiothermus_sp_WP_299430454_DST:0.2772044429)94.9:0.1033981590,(Oceanithermus_profundus_HGY09893_DST:0.3278379191,(Thermus_WP_011172609_DST:0.0461493068,((((Thermus_albus_WP_243027072_DST:0.0000026944,Thermus_sp_MDM7325414_DST:0.0071893968)94.1:0.0411332147,((Thermus_arciformis_WP_093005738_DST:0.0534132701,(Thermus_brockianus_WP_071677450_DST:0.1204017317,Thermus_neutrinimicus_WP_243089738_DST:0.0133579039)63:0.0185708541)77.5:0.0175876420,((Thermus_brevis_WP_219759399_DST:0.0216789100,Thermus_sp_PS18_WP_267262290_DST:0.0000010000)0:0.0000025683,Thermus_thermophilus_WP_244346451_DST:0.0143147806)75.8:0.0125195483)37:0.0211872167)86.9:0.0376251506,Thermus_oshimai_WP_016329003_DST:0.1239278710)37.3:0.0263534853,Thermus_caliditerrae_WP_038047355_DST:0.0237450645)53.9:0.0264623887)98.9:0.1314959296)88.1:0.0592464292)99.8:0.3255662816)85.6:0.1124171466,((Calditrichota_bacterium_KAA3598102:0.3570978603,(((Desulfobulbaceae_bacterium_TBV82210:0.2006515453,(Desulfurivibrio_alkaliphilus_WP_275803498:0.0423071639,WP_013162656_TDB_DBB_s_Desulfurivibrio_alkaliphilus_AHT_2_Yes_1of4:0.0857606566)54.4:0.0532575946)93.3:0.0885751419,(Desulfuromonadales_bacterium_MBW6508165:0.0108538379,Pelovirga_terrestris_WP_191154319:0.0155300133)99.4:0.1589082979)95.4:0.1485580842,(Desulfurispira_natronophila_WP_183728311_chrysiogenota:0.2577448348,Desulfurispirillum_indicum_WP_013507188_chrysiogenota:0.2238951886)98.6:0.2260436720)90.4:0.1491091549)58.8:0.0482995149,(((((((((((((Campylobacterales_bacterium_HHB94935:0.0653138584,(Sulfurovum_sp_WP_294957337:0.0064710481,Sulfurovum_sp_WP_295419991:0.0066032389)77.3:0.0077290109)88.2:0.0204628673,WP_013326562_CMP_SMN_n_Sulfurimonas_autotrophica_OK10_NO_2of3:0.0344549485)76.7:0.0115228196,(Epsilonproteobacteria_bacterium_MBD3807239:0.1376245033,(Sulfurimonas_sp_WP_297431458:0.0000025542,Sulfurimonas_sp_WP_297484339:0.0338767492)79.9:0.0340338698)80.8:0.0143834482)78.5:0.0115542587,Nitratifractor_salsuginis_WP_013554688:0.0461912604)55:0.0135418972,Campylobacterota_bacterium_RLA76826:0.0816933659)91.5:0.0245188310,Campylobacterota_bacterium_MDQ1324914:0.0275330232)74.4:0.0130154076,Sulfurovum_mangrovi_WP_229937167:0.0218394392)94.8:0.0479828616,((((Sulfurimonas_sp_MCD4668276:0.0000028804,Sulfurimonas_sp_MCD6173192:0.0265221157)92.7:0.0358647879,Sulfurimonas_sp_MCD6433935:0.0598634412)50:0.0181117806,Sulfurimonas_sp_WP_295049438:0.0837153141)50.9:0.0148254077,(Sulfurovum_sp_FS06-10_KIM04559:0.0738474259,WP_152300213_CMP_SMN_n_Sulfurimonas_xiamenensis_1-1N_NO:0.0513028515)85.7:0.0224866409)27.6:0.0162396613)92.9:0.0395522183,Epsilonproteobacteria_bacterium_NPA30360:0.0150894699)68.2:0.0471172941,Hydrogenimonas_cancrithermarum_WP_286335960:0.0000026845)100:0.6461270192,Seleniivibrio_sp_WP_295225146:0.3595325324)0:0.0529362945,Deferribacter_autotrophicus_WP_149267206:0.2942490407)86.7:0.0926695980,Desulfuromonadales_bacterium_MBE0599673:0.3026452513)74.3:0.0671428794)99.2:0.2495564544)78.4:0.1314592678,Nitrospirota_bacterium_MBI4686723_nitrospirota:1.1037087641)9.7:0.0223132554)89.7:0.0651651935,((Campylobacteraceae_bacterium_NLK67226_campylobacterota:0.3338428017,((((((Desulfurella_WP_025392305_campylobacterota:0.0000024436,WP_086032839_CMP_DRL_s_Desulfurella_amilsii_TR1_Yes_1of5:0.0141708885)87.9:0.0069703181,(Desulfurella_multipotens_WP_092129590_campylobacterota:0.0000010000,SDC97696_CMP_DRL_c_Desulfurella_multipotens_1of2:0.0000010000)0:0.0000027059)37.8:0.0069861535,Desulfurella_sp_WP_291490164_campylobacterota:0.0000021812)83.7:0.0253591662,Desulfurella_acetivorans_HHS49347_campylobacterota:0.0244074954)93.8:0.1068661780,((((Desulfurella_acetivorans_WP_025391265:0.0000010000,SDC75231_CMP_DRL_c_Desulfurella_multipotens_2of2:0.0000010000)0:0.0000027629,Desulfurella_multipotens_WP_216818754:0.0000010000)84:0.0071721675,(Desulfurella_multipotens_PMP62753:0.0000010000,Desulfurella_multipotens_WP_272979682:0.0000010000)0:0.0000022195)0:0.0004305887,Desulfurella_sp_WP_291490578:0.0538292535)99.7:0.2440251942)99.1:0.1671158024,(Hippea_alviniae_WP_022671258_campylobacterota:0.0704722458,Hippea_jasoniae_WP_035588454_campylobacterota:0.0758157251)97.8:0.1394181508)12.1:0.0342710207)88:0.1245582104,Desulfurellaceae_bacterium_MCK4278424_campylobacterota:0.6692500112)97.6:0.2733190599)45.2:0.0132084270,((((((((((((((((((((Acidobacteria_bacterium_21-70-11_OYV97868_acidobacteriota:0.0278545665,Thermoanaerobaculaceae_bacterium_MDD5563187_acidobacteriota:0.0370800374)94.4:0.0723982676,Acidobacteriota_bacterium_MBI4916408_acidobacteriota:0.2113583476)89.4:0.0645477711,((Acidobacteriota_bacterium_MBE3071616_acidobacteriota:0.0077179133,Planctomycetota_bacterium_MBE3100065_PVC:0.0202122517)100:0.2603634840,Terriglobia_bacterium_MBZ5497240_acidobacteriota:0.2335529188)77.8:0.0245384820)89.7:0.0477090245,(Acidobacteriota_bacterium_MBM3748465_acidobacteriota:0.1768882696,(Acidobacteriota_bacterium_MCX6635300_acidobacteriota:0.1262435077,Terriglobia_bacterium_MBZ5564937_acidobacteriota:0.0951345941)78.9:0.0386586133)26.5:0.0074571726)69.6:0.0200279124,((Acidobacteriota_bacterium_HHQ47892_acidobacteriota:0.1011607158,Acidobacteriota_bacterium_NOZ95149_acidobacteriota:0.0931348569)99:0.1748542947,(Acidobacteriota_bacterium_MDE3149847_acidobacteriota:0.1832408282,Planctomycetaceae_bacterium_RPJ22883_PVC:0.2503542334)98.3:0.1709886470)68.4:0.0174865020)85.8:0.0284718208,Acidobacteriota_bacterium_MCX6617236_acidobacteriota:0.2355950956)74.5:0.0142547869,(Chloroflexota_bacterium_MBI4199508_terrabacteria:0.2257216537,((((Spirochaetes_bacterium_ADurbBinA120_OPZ39050_spirochaetes:0.0000010000,Spirochaetota_bacterium_MDI9424575_spirochaetes:0.0000010000)88.8:0.0458753519,Spirochaetota_bacterium_MBP7605070_spirochaetes:0.0783816261)98.3:0.1248007760,Spirochaetota_bacterium_HDP79227_spirochaetes:0.1295204176)57.2:0.0331021642,((Spirochaetota_bacterium_MBN1531870_spirochaetes:0.3477385168,Spirochaetota_bacterium_TAL35321_spirochaetes:0.3468004552)42:0.0752786310,Spirochaetota_bacterium_MBP6992085_spirochaetes:0.2891304499)96.8:0.1366196586)97.5:0.1413799397)68.5:0.0167000113)94.9:0.0415478427,((Acidobacteriota_bacterium_MCG6921512_acidobacteriota:0.3194341069,(((Acidobacteriota_bacterium_MDH3814846_acidobacteriota:0.1531321599,Thermoanaerobaculales_bacterium_MCU0302967_acidobacteriota:0.0958338459)99.6:0.1935032705,Dehalococcoidales_bacterium_MDA8217758_terrabacteria:0.3118518214)18.3:0.0339057690,Lentisphaerota_bacterium_NQT94434_PVC:0.2110850047)85.4:0.0486785883)61:0.0150731372,(FCB_group_bacterium_MCP4569374_FCB:0.1309629971,candidate_division_Zixibacteria_bacterium_MCK4462537_FCB:0.1821189142)92.6:0.0910313188)87.6:0.0437534403)73.4:0.0287539627,(Candidatus_Omnitrophota_bacterium_MBN2326983_PVC:0.1886882300,Candidatus_Omnitrophota_bacterium_RJP18728_PVC:0.1270038092)95.8:0.0846593175)83.3:0.0319933545,((((Acidobacteriota_bacterium_MBN2241584_acidobacteriota:0.0505773925,Acidobacteriota_bacterium_MBN2318644_acidobacteriota:0.0852532293)100:0.2072370846,Bacteroidota_bacterium_MCL5991095_FCB:0.1354019912)71:0.0299069838,((Candidatus_Hatepunaea_meridiana_MDP8238848_FCB:0.1632448577,candidate_division_Zixibacteria_bacterium_MBN1213603_FCB:0.1089077349)80.3:0.0512776606,((candidate_division_Zixibacteria_bacterium_MBD3233731_FCB:0.2490841996,candidate_division_Zixibacteria_bacterium_MCD6163768_FCB:0.1825906436)0:0.0499618956,candidate_division_Zixibacteria_bacterium_MDD5427355_FCB:0.0486831328)84.8:0.0456550710)94.1:0.0698587704)83.3:0.0329110894,(Bacteroidota_bacterium_HDL19557_FCB:0.1307674812,candidate_division_Zixibacteria_bacterium_HGW-Zixibacteria-1_PKK84336_FCB:0.2732218416)91.8:0.0824596575)72.9:0.0100321282)81.5:0.0501359293,((Chloroflexi_bacterium_RBG_13_52_14_OGO01130_terrabacteria:0.1323309203,Dehalococcoidia_bacterium_MCK4965365_terrabacteria:0.1927285920)71.4:0.0388918314,((Dehalococcoidia_bacterium_MCJ7807424_terrabacteria:0.0000024652,Dehalococcoidia_bacterium_MDR9458786_terrabacteria:0.0137568086)93.6:0.0352219594,Dehalococcoidia_bacterium_NOQ43639_terrabacteria:0.0287467728)100:0.1702319744)88.1:0.0527902837)91.6:0.0603802226,(Candidatus_Abyssubacteria_bacterium_SURF_17_RJP67671_PVC:0.1813173936,(Candidatus_Abyssubacteria_bacterium_SURF_5_RJP23226_PVC:0.2376797393,Candidatus_Hydrogenedentes_bacterium_UCD56510_FCB:0.0900636398)44.9:0.0269859968)96.4:0.0826905626)84.7:0.0310486683,(((((((((((((Actinomycetota_bacterium_MBS3910011_terrabacteria:0.0569056860,Candidatus_Aquicultor_sp_MDP2210649_terrabacteria:0.0080508029)38.2:0.0137252543,Actinomycetota_bacterium_MDI6815827_terrabacteria:0.0315749792)99.9:0.1389568463,Bacillota_bacterium_MCL6472238_bacillota:0.0432823219)77.5:0.0261443933,Candidatus_Aquicultor_secundus_WP_286677636_terrabacteria:0.1189767552)99.1:0.1154522006,Nitrospirota_bacterium_HEB76239_nitrospirota:0.2237152871)73.4:0.0156518467,((Nitrospirae_bacterium_RBG_19FT_COMBO_42_15_OGW50289_nitrospirota:0.0000022385,Nitrospirota_bacterium_MBI5181315_nitrospirota:0.0205178088)98.4:0.0630405116,Nitrospirota_bacterium_MBI3353541_nitrospirota:0.0653384403)98.9:0.0886866088)73.6:0.0088766718,((((((((((Bacillota_bacterium_MDP4126091_bacillota:0.0000010000,Bacillota_bacterium_MDP4158527_bacillota:0.0000010000)91.1:0.0272668837,Desulfosporosinus_sp_I2_WP_045575218_bacillota:0.0838995743)89.9:0.0315398472,Desulfosporosinus_metallidurans_WP_075365946_bacillota:0.0166879985)90.9:0.0392800105,((Desulfosporosinus_sp_MDR3540964_bacillota:0.0303506796,Desulfosporosinus_sp_MDR3602690_bacillota:0.0233115465)0:0.0000029178,(Desulfosporosinus_sp_OT_WP_009617918_bacillota:0.0220818351,Desulfosporosinus_sp_Sb-LF_WP_135379981_bacillota:0.0924196250)45.4:0.0556612554)86.8:0.0287289419)89.9:0.0462014538,Desulfosporosinus_sp_BRH_c37_KUO69749_bacillota:0.1073078115)97:0.0545064223,(((Desulfosporosinus_hippei_WP_092334468_bacillota:0.0198424581,Desulfosporosinus_sp_HBV89259_bacillota:0.0757091240)90.8:0.0386478548,Desulfosporosinus_nitroreducens_WP_252470247_bacillota:0.0147318350)91.3:0.0458813500,Desulfosporosinus_sp_BICA1-9_WP_034145100_bacillota:0.1050834254)87.4:0.0423455730)91.5:0.0457321936,(((Desulfosporosinus_sp_BICA1-9_WP_034140055_bacillota:0.0065872900,Desulfosporosinus_sp_BICA1-9_WP_034146114_bacillota:0.0266319455)93.3:0.0195861401,Desulfosporosinus_sp_I2_WP_045576057_bacillota:0.0000010000)77:0.0105887912,Desulfosporosinus_sp_I2_WP_045574590_bacillota:0.0024044810)99.5:0.1096563257)83.7:0.0499542962,(Desulfitobacterium_sp_WP_323413545_bacillota:0.0000025411,Desulfitobacterium_sp_WP_323415421_bacillota:0.0000025844)99.9:0.2256307693)77.5:0.0808399202,(Candidatus_Nitrobium_versatile_MBZ0155130_nitrospirota:0.1319838781,Nitrospirota_bacterium_MBF0557512_nitrospirota:0.0658628986)98.7:0.1078505367)71.8:0.0366085168,Nitrospiraceae_bacterium_MDA8168548_nitrospirota:0.2194277691)80.3:0.0198507395)90.6:0.0259007697,((Nitrospiraceae_bacterium_HCC68840_nitrospirota:0.0768631303,Nitrospirota_bacterium_MBI5026464_nitrospirota:0.0437580241)95.8:0.0603817274,(Nitrospiraceae_bacterium_RJQ50229_nitrospirota:0.1676043800,(Nitrospirae_bacterium_RIFCSPHIGHO2_02_FULL_40_19_OGW72964_nitrospirota:0.0000028560,(Thermodesulfovibrionia_bacterium_MDP3296591_nitrospirota:0.0404887403,Thermodesulfovibrionia_bacterium_MDZ4383124_nitrospirota:0.0131452320)44.2:0.0130132049)94.3:0.0492630110)86.1:0.0299941289)91.9:0.0456797046)63.8:0.0097446812,((((Dissulfurispira_thermophila_WP_203472544_nitrospirota:0.0300311889,Thermodesulfovibrionales_bacterium_MDI6728401_nitrospirota:0.0387468435)94.6:0.0493381674,(Nitrospiraceae_bacterium_MDA8215560_nitrospirota:0.0000010000,Nitrospirota_bacterium_MCL4537470_nitrospirota:0.0000020603)97.5:0.0535002786)74.9:0.0149407712,Nitrospirota_bacterium_MCL4456990_nitrospirota:0.0758514963)97.5:0.0673264848,Nitrospirota_bacterium_MBI4654933_nitrospirota:0.1572589265)89.6:0.0442851771)96.4:0.0547386143,(((((Nitrospinota_bacterium_MBU4320455_nitrospinota:0.0000021523,Thermodesulfovibrionales_bacterium_MCG2710200_nitrospirota:0.0202037328)95.9:0.0694114615,Nitrospirae_bacterium_RBG_13_39_12_OGW37950_nitrospirota:0.1016516676)97.6:0.0850740519,(Thermodesulfovibrionales_bacterium_MCX8031092_nitrospirota:0.1367239614,Thermodesulfovibrionales_bacterium_MCX8070105_nitrospirota:0.2106889146)91.1:0.0568884995)82.1:0.0341715203,(Nitrospira_sp_MBM4140417_nitrospirota:0.0998229904,Nitrospirota_bacterium_RMD51922_nitrospirota:0.2136024458)66.5:0.0092989890)89.5:0.0286867280,(((Nitrospirota_bacterium_NWF76074_nitrospirota:0.0595462743,Thermodesulfovibrio_sp_RBG_19FT_COMBO_42_12_OHE59567_nitrospirota:0.0577287180)84.2:0.0427357108,Thermodesulfovibrionales_bacterium_MDI6889965_nitrospirota:0.1103109002)88.4:0.0395940839,(Pseudomonadota_bacterium_MBE9580109_pseudomonadota:0.3350059333,Thermodesulfovibrio_thiophilus_WP_028845282_nitrospirota:0.2702731425)59:0.0561871394)93.8:0.0530356031)64.3:0.0047484948)84.2:0.0257126531,Pseudomonadota_bacterium_HEC98930_pseudomonadota:0.2008889446)87.3:0.0328522920,((((((Alkalispirochaeta_odontotermitis_KGM43179_spirochaetes:0.1558204851,Pseudomonadota_bacterium_PID40224_pseudomonadota:0.0831317537)88.3:0.0652626578,Fibrobacteria_bacterium_MBF0430738_FCB:0.2144543018)76.8:0.0195553681,(((((Bacteroidota_bacterium_MBT7094507_FCB:0.1201535772,((Pseudomonadota_bacterium_MBU0463347_pseudomonadota:0.0619667411,Pseudomonadota_bacterium_MBU1584458_pseudomonadota:0.0416892402)86.2:0.0331278018,Pseudomonadota_bacterium_MBU1196811_pseudomonadota:0.0440544784)96.4:0.0869160045)99.5:0.1537690004,Deltaproteobacteria_bacterium_MBW2099808_myxococcota:0.1495298871)90:0.0272714041,((((((Deltaproteobacteria_bacterium_MBW1728185_myxococcota:0.0279942954,Pseudomonadota_bacterium_MBE9530858_pseudomonadota:0.0719942558)74.9:0.0063171386,(Deltaproteobacteria_bacterium_MBW2054945_myxococcota:0.0066185335,Deltaproteobacteria_bacterium_MBW2597947_myxococcota:0.0000028826)79:0.0068150394)87.1:0.0146514204,(Deltaproteobacteria_bacterium_MBW2711896_myxococcota:0.0618631706,Pseudomonadota_bacterium_MBU0986929_pseudomonadota:0.0628972781)94.6:0.0554608071)85.4:0.0209760880,((((Deltaproteobacteria_bacterium_MBW1827253_myxococcota:0.0372813181,Pseudomonadota_bacterium_MBU0768042_pseudomonadota:0.0180897272)27.5:0.0290777771,Deltaproteobacteria_bacterium_MBW2602779_myxococcota:0.0299995447)94.9:0.0500235043,Deltaproteobacteria_bacterium_MBW2620369_myxococcota:0.0385706724)23.1:0.0209443379,Deltaproteobacteria_bacterium_RLB85901_myxococcota:0.0315486121)76.4:0.0118629454)97.2:0.0655054252,Pseudomonadota_bacterium_MBU3948455_pseudomonadota:0.0681547668)57.4:0.0285027035,Pseudomonadota_bacterium_MBU1182363_pseudomonadota:0.1139650191)80.6:0.0167101144)75.9:0.0216836812,(Deltaproteobacteria_bacterium_MBW1892177_myxococcota:0.1441849993,Pseudomonadota_bacterium_MBU4053009_pseudomonadota:0.1570381482)89:0.0314565490)80.1:0.0184312229,(((Deltaproteobacteria_bacterium_MBW2632227_myxococcota:0.0645073018,Pseudomonadota_bacterium_MBU4344758_pseudomonadota:0.0887401494)92.9:0.0529007770,((Deltaproteobacteria_bacterium_MDL1962895_myxococcota:0.0218648815,Pseudomonadota_bacterium_MBU4186563_pseudomonadota:0.0660211486)0:0.0021366153,(Deltaproteobacteria_bacterium_MDL1981838_myxococcota:0.0067960010,Pseudomonadota_bacterium_MBU3980625_pseudomonadota:0.0420774242)70.9:0.0106020219)94.7:0.0473427133)94.6:0.0456404977,(Deltaproteobacteria_bacterium_MCD6186416_myxococcota:0.0136833629,Deltaproteobacteria_bacterium_MCD6272285_myxococcota:0.0432353532)98.6:0.0845617924)58.3:0.0127460662)84.6:0.0377140702)72.9:0.0418917977,((Betaproteobacteria_bacterium_MCL1985142_pseudomonadota:0.2142337326,Pseudomonadota_bacterium_MBU1003701_pseudomonadota:0.2625201683)79.7:0.0766847858,((Marinifilum_sp_JC120_TIH14929_FCB:0.1165984414,Planctomycetota_bacterium_MCP4453930_PVC:0.1550012396)94.5:0.1021923791,Pseudomonadota_bacterium_MBU1230006_pseudomonadota:0.2032323452)97.5:0.1693127197)92.1:0.1118772261)95:0.0835487034,((Clostridia_bacterium_NLW25263_bacillota:0.1115254318,Peptococcaceae_bacterium_BICA1-8_KJS82181_bacillota:0.2500487575)97.4:0.1367046616,Pseudomonadota_bacterium_MBU1233386_pseudomonadota:0.4148880968)92.2:0.0750928227)31.7:0.0387932573,Pseudomonadota_bacterium_MBU0674443_pseudomonadota:0.3593413924)73:0.0378609042)91.3:0.0529552307,(((Nitrospinae_bacterium_RIFCSPLOWO2_01_FULL_39_10_OGW07017_nitrospinota:0.0065501926,Nitrospinota_bacterium_HBA26576_nitrospinota:0.0131509637)87:0.0245913175,(Nitrospinae_bacterium_RIFCSPLOWO2_02_39_17_OGW05799_nitrospinota:0.0362658610,Nitrospinota_bacterium_MBI3583303_nitrospinota:0.0399250694)29.3:0.0137175439)93.9:0.0663690456,(Nitrospinota_bacterium_MBI3600480_nitrospinota:0.0000029531,Nitrospinota_bacterium_MBI3813528_nitrospinota:0.0066273679)97.2:0.0639119135)98.1:0.1031611766)78.9:0.0229378416)32.8:0.0465553875,((Pseudomonadota_bacterium_MCP4757152_pseudomonadota:0.2007267512,Rhodospirillaceae_bacterium_MAF94390_pseudomonadota:0.3117131019)37.5:0.0216159602,Spirochaetia_bacterium_MDH5656242_spirochaetes:0.3300524540)90.9:0.0876993675)39.2:0.0601897885,(Candidatus_Lambdaproteobacteria_bacterium_RIFOXYD2_FULL_50_16_OGG94086_pseudomonadota:0.3453334336,(Spirochaetia_bacterium_MDH4200635_spirochaetes:0.1120582659,Spirochaetia_bacterium_MDH4262899_spirochaetes:0.1855392452)98.1:0.1664707370)93.2:0.1310990704)75.8:0.0381483332,(((Planctomycetes_bacterium_RBG_16_64_12_OHB83225_PVC:0.1482546410,Planctomycetota_bacterium_NQT12524_PVC:0.0582724427)99.3:0.1777075423,Planctomycetota_bacterium_TET37594_PVC:0.2450802123)98.3:0.2029931272,(Pseudomonadota_bacterium_MBU1276211_pseudomonadota:0.2820060867,Pseudomonadota_bacterium_MBU2552022_pseudomonadota:0.2593607773)61.9:0.0756512112)79.3:0.0483696707)100:0.6958271486,(((Chrysiogenales_bacterium_TFH43680_chrysiogenota:0.5642529578,(((((((((Cupidesulfovibrio_liaohensis_WP_167127120:0.0000010000,Cupidesulfovibrio_sp_SRB-5_WP_015946315:0.0000010000)0:0.0000022666,Desulfovibrio_sp_A2_WP_007526723:0.0000010000)95.3:0.0207188033,Cupidesulfovibrio_sp_HK-II_WP_116308203:0.0067847289)0:0.0000026325,Desulfovibrio_sp_HCG04968:0.0000026478)85.2:0.0067920056,(Cupidesulfovibrio_liaohensis_WP_309541071:0.0000026501,Desulfovibrio_sp_MDR3045133:0.0000026342)0:0.0000024668)80.7:0.0067849254,(Cupidesulfovibrio_oxamicus_WP_196610500:0.0000010000,Cupidesulfovibrio_termitidis_WP_035068299:0.0000010000)0:0.0000024882)84.5:0.0174499990,Desulfovibrio_WP_010937996:0.0419602373)95.3:0.0510756470,((((((Deltaproteobacteria_bacterium_MCD6261808:0.0064128940,Desulfobacteraceae_bacterium_4484_1901_OPX40087:0.0067959270)92.2:0.0432664554,Deltaproteobacteria_bacterium_RLB16750:0.0762163766)89.6:0.0372779298,(Deltaproteobacteria_bacterium_RLB19017:0.0783710225,(((Desulfatiglans_anilini_WP_315861778:0.0000010000,WP_028320529_TDB_DGL_n3_Desulfatiglans_anilini_Ani1_yeS_2of3:0.0000010000)77.3:0.0130666526,uncultured_Desulfatiglans_sp_VBB41896:0.0000023416)98.8:0.0690749312,((Desulfobacteraceae_bacterium_HDR14629:0.1283272760,(Desulfobacteraceae_bacterium_RJR17562:0.0344582309,bacterium_NCO59575:0.0137887805)78.1:0.0349678918)38.1:0.0172522213,Desulfobacteraceae_bacterium_MBK5100102:0.1141713891)35.5:0.0302347518)56.4:0.0055713090)85.1:0.0292727783)97.8:0.1340521865,(Desulfobacter_hydrogenophilus_WP_111956224:0.0072584512,(Desulfobacter_latus_WP_178366017:0.0277105096,((((Desulfobacter_postgatei_WP_004074239:0.0000010000,Desulfobacter_sp_WP_287038802:0.0000010000)0:0.0000029566,Desulfobacter_sp_WP_287126168:0.0000010000)0:0.0000025049,(Desulfobacter_postgatei_WP_277004248:0.0067745408,uncultured_Desulfobacter_sp_WP_289020431:0.0000025170)86.9:0.0067993571)87.2:0.0144592048,(Desulfobacter_vibrioformis_WP_035240671:0.0203995748,(Desulfobacterales_bacterium_MCG8551716:0.0206701857,WP_020588195_TDB_DBC_n_Desulfobacter_curvatus_AcRM3_yeS_3of3:0.0065653415)76.5:0.0069277779)68.8:0.0069511015)0:0.0000022808)73.8:0.0063992177)99.8:0.2042026348)99.6:0.1972146397,(((Desulfonatronovibrio_hydrogenovorans_WP_028574200:0.0221985087,Desulfonatronovibrio_magnus_WP_045215086:0.0350346376)88.9:0.0353076263,Desulfonatronovibrio_sp_MSAO_Bac4_RQD64616:0.0813910692)99.6:0.1398991368,((((Desulfonatronum_lacustre_WP_028573426:0.0070711387,(Desulfonatronum_sp_SC1_WP_107736043:0.0137834665,WP_031386314_TDB_DNT_n_Desulfonatronum_thiodismutans_MLF1_yES_1of2:0.0068919588)76.4:0.0069550137)90.8:0.0300012226,(Desulfovibrionales_bacterium_TVQ97138:0.0000029642,WP_045222933_TDB_DNT_n_Desulfonatronum_thioautotrophicum_ASO4-1_yES_3of5:0.0067117891)99.2:0.0729022811)93.8:0.0444485879,WP_092118117_TDB_DNT_n_Desulfonatronum_thiosulfatophilum_ASO4-2_yES_3of3:0.0198328012)96:0.0718909855,Desulfonatronum_sp_HDQ41703:0.0533676031)84.1:0.0521099000)76.8:0.0533801601)67.4:0.0675220582,Oleidesulfovibrio_alaskensis_WP_011368710:0.0820496833)32.2:0.0240393471)73.4:0.0189996192,WP_072696918_TDB_DVB_n3_Desulfovibrio_litoralis_STL6_yEs_3of3:0.1620134773)97.5:0.3161033955)99.8:0.6255921223,((((Clostridia_bacterium_NLT93981:0.0485514400,Clostridia_bacterium_NLW23816:0.0409653450)96:0.1207755587,WP_242841746_BCL_DFI_n4_Desulfitibacter_alkalitolerans_2of3:0.0644696219)93.1:0.1758722382,(((Desulfonatronum_sp_SC1_WP_107739956:0.0069502479,Desulfovibrionales_bacterium_TVR02486:0.0069389950)76.2:0.0069228957,WP_052812741_TDB_DNT_n_Desulfonatronum_thioautotrophicum_ASO4-1_yES_2of5:0.0435783575)76.9:0.0068926831,Desulfonatronum_zhilinae_SMP82829:0.0000026513)97.7:0.2622466220)99.4:0.4366155623,(Desulfurispira_natronophila_WP_183729776_chrysiogenota:0.1027087223,Desulfurispirillum_indicum_WP_013506772_chrysiogenota:0.1734277412)100:0.5241453825)91.1:0.1730450405)78.7:0.0642964437,((((((((Gammaproteobacteria_bacterium_MBU0594373:0.0138449274,(Sulfurimicrobium_sp_MDO8892487:0.0068725719,Sulfurimicrobium_sp_MDP2964202:0.0063473527)93.5:0.0263904035)76.8:0.0103785349,(Nitrosomonadales_bacterium_PWB55258:0.0131692343,Sulfuricella_denitrificans_MBZ0104567:0.0262330530)75.4:0.0095042051)91.6:0.0276651221,WP_173067930_SFC_n3_Sulfurimicrobium_lacus_skT11_3of3:0.0678104706)36.9:0.0111006368,Sulfuricellaceae_bacterium_MDP2828542:0.0442812867)92.3:0.0348873167,Sulfuricella_sp_MDD5403391:0.0772025592)76.6:0.0134499854,Sulfuricellaceae_bacterium_MBZ0092459:0.1036887216)94.7:0.1569975448,Sulfurimicrobium_sp_MDP2785555:0.0778112966)99.8:0.6133861306,((((Pyrobaculum_aerophilum_WP_011008958:0.0066315832,Pyrobaculum_sp_WP_287069046:0.0211190565)97.5:0.1087925842,Pyrobaculum_calidifontis_WP_011850176:0.0557088335)98:0.1291721295,Thermoproteus_sp_MBP1449245:0.1427294114)73.3:0.0923139101,(Pyrobaculum_sp_WP30_AKT34133:0.0117207373,(((Thermoproteus_sp_AZ2_KJR72950:0.1669594583,WP_014126007_CRA_TPT_n4_Thermoproteus_tenax_1of3:0.1116112334)97.7:0.1082685787,Thermoproteus_uzoniensis_WP_013680022:0.0247214436)83.4:0.0258045468,Thermoproteus_sp_JCHS_4_KUO88074:0.0248851574)84.3:0.0278212017)84.3:0.0886424116)100:0.8538854116)80.5:0.1010943923)88.1:0.0956732638)88.1:0.1047693854,(((((Chrysiogenes_arsenatis_WP_027389594_chrysiogenota:0.2412252900,(Desulfurispira_natronophila_WP_183733551_chrysiogenota:0.0884851182,Desulfurispirillum_indicum_WP_013505024_chrysiogenota:0.0933358355)68.6:0.0984111043)97.7:0.1666662379,((Nitrospirae_bacterium_MBI5025207:0.0459195866,((Nitrospirae_bacterium_MCL4536444:0.0000024194,Nitrospirae_bacterium_MCL5063090:0.0000027266)93.4:0.0284694531,(((Proteobacteria_bacterium_MBU1743441:0.0896421198,(Syntrophales_bacterium_MDO8721089:0.0067439192,Syntrophus_sp_GWC2_56_31_OHE23266:0.0454998730)79.2:0.0196518064)81.3:0.0304787277,WP_203473636_NSP_DSP_n_Dissulfurispira_thermophila_T55J_YeS:0.0312605003)85.6:0.0147606191,Thermodesulfovibrionales_bacterium_MDI6727661:0.0413048230)89.2:0.0180802410)91.7:0.0249174219)0:0.0000028768,(Nitrospirae_bacterium_MBI5203554:0.0189732260,Thermodesulfovibrionales_bacterium_MDP3111126:0.0000022806)98.6:0.0708360975)99.9:0.1917399692)78.7:0.0604239290,(((((Deltaproteobacteria_bacterium_MBT8333770:0.0978687213,Deltaproteobacteria_bacterium_MBT8334037:0.0712004962)92.4:0.0550969850,Desulfopila_aestuarii_WP_073615858:0.1448164979)20.8:0.0312628445,((Desulfobulbaceae_bacterium_BRH_c16a_KJS00426:0.0756305277,Proteobacteria_bacterium_MBU1567572:0.0730568276)48.4:0.0530184478,Desulfovibrionaceae_bacterium_NOR10902:0.1723647181)13:0.0052003341)89.5:0.0406728730,((Desulfobulbaceae_bacterium_MCB2215289:0.0064151740,WP_073373269_TDB_DCP_s_Desulfofustis_glycolicus_PerGlyS_Yes_1of8:0.0000010000)75.5:0.0091529293,Desulfofustis_sp_MBE0583212:0.0040410405)97.8:0.0716331876)24.8:0.0261975187,Desulfopila_inferna_WP_205233876:0.0851478389)100:0.2378100906)77.1:0.0971648984,(Spirochaeta_sp_MCA1755626_spirochaetes:0.0060756719,Spirochaetaceae_bacterium_TVR92050_spirochaetes:0.1068795002)99.9:0.4071401201)97.6:0.2260510206,((((Desulfonatronospira_sp_WP_291318700:0.0070131456,Desulfonatronospira_sp_WP_291320285:0.0000029783)91.1:0.0138611070,WP_008871036_TDB_DNV_n_Desulfonatrospira_thiodismutans_ASO3-1_yES:0.0000026985)91.6:0.0140439282,Desulfonatronospira_sp_WP_291321527:0.0000026965)99.4:0.1928888664,((((Desulfonatronum_lacustre_WP_028572650:0.0000010000,Desulfonatronum_zhilinae_SMP44729:0.0000010000)0:0.0000026636,WP_092122691_TDB_DNT_n_Desulfonatronum_thiosulfatophilum_ASO4-2_yES_2of3:0.0627212166)78.3:0.0067819558,Desulfonatronum_thiodismutans_WP_035272209:0.0068400884)81.5:0.0335417315,(Desulfonatronum_thioautotrophicum_WP_045221428:0.0424031744,Desulfovibrionales_bacterium_TVR00269:0.0153503220)99.6:0.1204179725)84.6:0.0439431977)100:0.4701483394)98.6:0.2505372612)86:0.0793435344,(((Candidatus_Tectomicrobia_bacterium_MBI3015469:0.3761414770,(Candidatus_Tectomicrobia_bacterium_MBI3016279:0.4693555769,Eggerthellaceae_bacterium_MCI8366732:0.4213887240)0:0.0133549781)70.4:0.0287991797,(((Desulfobacteraceae_bacterium_HHO47485:0.0069538885,Desulfobulbaceae_bacterium_MDW7774012:0.0142223852)93.6:0.0443111975,((((Desulfobulbaceae_bacterium_KAB2889908:0.0352916528,Desulfobulbaceae_bacterium_KAB2891106:0.0142678183)84.5:0.0185607604,(Desulfoprunum_benzoelyticum_WP_183351913:0.0236156388,Desulfoprunum_sp_MDP3481626:0.0127841288)51.7:0.0042364469)90.8:0.0261580608,Desulfobulbus_sp_MDD2466610:0.0371370995)73.2:0.0127148590,(Desulfobulbus_sp_MDD2467862:0.0069663840,Desulfobulbus_sp_MDD2468038:0.0070510677)93:0.0356847130)41.2:0.0205024806)0:0.0241747258,WP_073373453_TDB_DCP_s_Desulfofustis_glycolicus_PerGlyS_Yes_3of8:0.0543327101)100:0.7699172545)77.3:0.0766469142,Chloroflexota_bacterium_MBI3362992_terrabacteria:0.4636801086)89.2:0.0917859808)79.3:0.0345848552,(((((((((Adlercreutzia_mucosicola_WP_028026782:0.0027779485,Adlercreutzia_mucosicola_WP_160345824:0.0099772809)87.3:0.0440555390,uncultured_Adlercreutzia_sp_WP_295998667:0.0461142643)89:0.0600240152,Eggerthella_sinensis_WP_281654082:0.1253323461)89:0.1428491947,Clostridiales_bacterium_MBE6032667:0.0993576137)96.4:0.2535927722,((((Bacillota_bacterium_MDP4160300:0.1194310610,uncultured_Bacillus_sp_WP_295971419:0.2787787088)55.1:0.0399251108,WP_014793444_BCL_DSB_n4_Desulfitobacterium_dehalogenans_1of5:0.1125580766)33.1:0.0154820510,Sporomusa_ovata_WP_021166821:0.2511608233)93.8:0.0643858448,Coriobacteriales_bacterium_MDR1184563:0.3169388264)58.4:0.0315589957)98.8:0.3846560446,(Deinococcota_bacterium_NBC95124_DST:0.4446774729,(Nitrospinota_bacterium_MBI4827250_nitrospinota:0.1251771169,Nitrospinota_bacterium_MBI5815496_nitrospinota:0.1468930996)96.3:0.2901697745)99.5:0.4822679204)91.1:0.1819322074,(Candidatus_Babeliales_bacterium_MCK4501237_dependentiae:0.2545695262,(Syntrophales_bacterium_MCK9365165:0.0000010000,Syntrophobacterales_bacterium_MBW6486749:0.0064391707)98.5:0.1895547586)99.4:0.3276503036)83.1:0.0852441946,((((Carboxydothermus_hydrogenoformans_WP_011345439:0.0000028845,(Carboxydothermus_islandicus_WP_075864383:0.0267985305,WP_028052253_BCL_TAB_n4_Carboxydothermus_ferrireducens_2of5:0.0000025562)84.2:0.0064096497)0:0.0000025584,Carboxydothermus_pertinax_WP_075858672:0.0391637971)99.6:0.2760030658,(((((((Clostridia_bacterium_MBS3971150:0.0108650806,WP_028309746_BCL_DFI_n4_Desulfitibacter_alkalitolerans_1of3:0.0140873267)99.2:0.1018871136,(Clostridia_bacterium_MBS4026755:0.1981752035,Ga0373196_02_60675_61217_BCL_PCC_J3_Desulfitispora_alkaliphila_1of2:0.1916838859)50.1:0.0245263142)21.4:0.0323483323,((Clostridia_bacterium_NLC77976:0.0537003127,Clostridia_bacterium_NLL17510:0.0186661194)98.2:0.0977019410,Desulfitibacter_sp_BRH_c19_KUO50005:0.1798878163)30.3:0.0228662582)80:0.0515808354,((Clostridia_bacterium_MDK2822916:0.0454508846,Peptococcaceae_bacterium_BICA1-8_KJS80241:0.1075188552)99.1:0.1403241913,(Negativicutes_bacterium_MCX7781272:0.1152660619,Sporomusaceae_bacterium_MDR7866465:0.1132330885)99.1:0.1557710613)84.5:0.0503195187)0:0.0179515058,(Desulfuribacillus_alkaliarsenatis_WP_069643330:0.1551078129,Desulfuribacillus_stibiiarsenatis_WP_069702232:0.0792201940)95.5:0.0863340194)100:0.4457933135,(Rubeoparvulum_massiliense_WP_048600334:0.2131403580,Tepidibacillus_fermentans_WP_132770645:0.1531897985)98.2:0.1754871010)78.8:0.0432950359,(((((((Deltaproteobacteria_bacterium_MBM4328688:0.1353622059,Desulfomonile_tiedjei_MBI4963393:0.1022652839)97.6:0.0844393455,Desulfomonile_sp_MCA1960892:0.0923022795)87:0.0424720146,((Desulfomonile_tiedjei_MBI5248915:0.0352718108,WP_014809248_TDB_DML_n_Desulfomonile_tiedjei_DCB-1_yeS:0.1353878362)85.5:0.0432873505,Desulfomonile_tiedjei_MBI5568661:0.1140228802)77.9:0.0189347299)98.5:0.1103205401,Deltaproteobacteria_bacterium_MCX5874443:0.1268836780)89.1:0.0421156320,(Deltaproteobacteria_bacterium_MCX5861504:0.0761396560,Thermodesulfobacteriota_bacterium_MDQ1238406:0.0773256859)92.4:0.0444865586)79.8:0.0441848475,Desulfomonilaceae_bacterium_MDQ7781324:0.1622139629)100:0.4230766713,(Deltaproteobacteria_bacterium_MBM4349879:0.0600945237,Deltaproteobacteria_bacterium_RBG_16_49_23_OGP73328:0.0000023510)96.1:0.1343250582)94.3:0.1251943652)90.5:0.0956189654)71.6:0.0779941454,(Chloroflexota_bacterium_MDO9065812:0.0298573311,Chloroflexota_bacterium_MDP3046983:0.0125473949)100:0.5074032402)96.9:0.2145854758)55.6:0.0741469818,((((((((((Desulfitobacterium_WP_018213351:0.0125000243,WP_072771468_BCL_DSB_n4_Desulfitobacterium_chlororespirans_1of5:0.0192689308)79.3:0.0191771263,Desulfitobacterium_hafniense_WP_018305186:0.0062754145)0:0.0000022686,Desulfitobacterium_hafniense_WP_011461174:0.0000021760)75.2:0.0066131941,Desulfitobacterium_dehalogenans_HHY25862:0.0464778842)80.7:0.0184803991,Desulfitobacterium_sp_NMA68562:0.0988687945)92.8:0.0395254317,Desulfitobacterium_sp_PCE1_WP_019850041:0.0922676790)20.3:0.0077496627,Desulfitobacterium_metallireducens_WP_006718720:0.0462964169)97.8:0.1209252062,Peptococcaceae_bacterium_HHV63693:0.1990332084)73.7:0.0355910279,Peptococcaceae_bacterium_NLL51477:0.1683774770)99.9:0.4400659909,Spirochaetales_bacterium_NLV85482_spirochaetes:0.7639869903)88.4:0.1202700684)93.1:0.0990178801)89.7:0.0518259118)92.3:0.1021080693,((((((((((((Acidobacteriota_bacterium_GIT68002_acidobacteriota:0.0166896126,Acidobacteriota_bacterium_HIC56316_acidobacteriota:0.0228301749)91.5:0.0338269708,((Acidobacteriota_bacterium_MCY4658299_acidobacteriota:0.0204094662,(Acidobacteriota_bacterium_MYD85764_acidobacteriota:0.0000010000,Acidobacteriota_bacterium_MYN64023_acidobacteriota:0.0000010000)0:0.0000026366)93.9:0.0474639948,(Acidobacteriota_bacterium_MXY25913_acidobacteriota:0.0065599712,Acidobacteriota_bacterium_MYD70631_acidobacteriota:0.0000026987)89.8:0.0287601864)75.2:0.0175823317)92.9:0.0622568061,(((Gemmatimonadota_bacterium_HIF06681_FCB:0.0400870608,Gemmatimonadota_bacterium_MCH8812931_FCB:0.0682793377)91.3:0.0382807209,Gemmatimonadota_bacterium_MCH2459971_FCB:0.0617428603)12.2:0.0163012700,Gemmatimonadota_bacterium_MSR19774_FCB:0.0655156456)100:0.1375785425)41.7:0.0287922686,((Acidobacteriota_bacterium_HCQ99512_acidobacteriota:0.0289936420,Vicinamibacterales_bacterium_MDE0829272_acidobacteriota:0.0281536965)91:0.0351365122,((Acidobacteriota_bacterium_MBQ01336_acidobacteriota:0.0000010000,Vicinamibacterales_bacterium_MDP7690590_acidobacteriota:0.0000010000)95:0.0429326778,(Acidobacteriota_bacterium_MCH7746457_acidobacteriota:0.0308695543,Acidobacteriota_bacterium_MDA1184692_acidobacteriota:0.0425715831)64.9:0.0129807959)82.1:0.0183554870)98.1:0.0900869759)63.8:0.0211842007,((Acidobacteriota_bacterium_HBO90465_acidobacteriota:0.0137935279,Acidobacteriota_bacterium_MBL03892_acidobacteriota:0.0000029450)96.8:0.0724772776,(((Acidobacteriota_bacterium_HCH37283_acidobacteriota:0.0067784579,Acidobacteriota_bacterium_MBE55909_acidobacteriota:0.0000024363)75.8:0.0067736666,((Acidobacteriota_bacterium_HIA50026_acidobacteriota:0.0066058360,Acidobacteriota_bacterium_MAM83466_acidobacteriota:0.0382534456)89.4:0.0226759449,Vicinamibacterales_bacterium_HJO17964_acidobacteriota:0.0000023876)74.4:0.0067999409)85.1:0.0298692238,Acidobacteriota_bacterium_MAG69369_acidobacteriota:0.0741294313)82.4:0.0403827368)93.6:0.0837796331)99.3:0.2757017475,(((Acidobacteriota_bacterium_MBI3895558_acidobacteriota:0.0881618812,Acidobacteriota_bacterium_MBV8206691_acidobacteriota:0.1686419502)87:0.1056321613,(Candidatus_Brocadiales_bacterium_MDO8127755_PVC:0.0161425245,Planctomycetes_bacterium_RIFCSPLOWO2_12_FULL_50_35_OHC04002_PVC:0.0272722421)100:0.3665619798)92.3:0.1444635216,Campylobacter_jejuni_VTQ56504_campylobacterota:0.4224588592)28:0.0550772180)94.3:0.1393852884,((Aquifex_aeolicus_WP_010880648_aquificota:0.0722773820,(Hydrogenivirga_sp_128-5-R1-1_EDP75143_aquificota:0.0000010000,Hydrogenivirga_sp_128-5-R1-1_WP_032496603_aquificota:0.0000010000)92.9:0.0804003858)99.5:0.2002946887,((Hydrogenobacter_hydrogenophilus_WP_096601405_aquificota:0.0239352753,(Hydrogenobacter_thermophilus_WP_012963569_aquificota:0.0000024018,Hydrogenobacter_thermophilus_WP_304091534_aquificota:0.0512708228)88.5:0.0293566859)92.1:0.0420420252,(Thermocrinis_albus_WP_012991999_aquificota:0.1369646222,Thermocrinis_ruber_WP_025305731_aquificota:0.0244167138)40.6:0.0270534625)72.4:0.0379245007)100:0.3535215445)99.8:0.3651099999,(((Acidobacteriota_bacterium_MCI0407710_acidobacteriota:0.8074886657,((((Actinomycetota_bacterium_MDI6689359_terrabacteria:0.0000010000,Actinomycetota_bacterium_MDI6821317_terrabacteria:0.0000010000)100:0.3677679500,((Firmicutes_bacterium_HGW-Firmicutes-8_PKM47283_bacillota:0.3298884496,Thermincola_potens_WP_013119659_bacillota:0.2091739650)97.9:0.2500384959,(Kiritimatiellia_bacterium_MBN1671933_PVC:0.2961993828,Spirochaetota_bacterium_MCK5094192_spirochaetes:0.3508553508)98.4:0.2515986800)19.4:0.0532791032)74.8:0.0524933556,(((((((((Anaerolineae_bacterium_MDH4207705_terrabacteria:0.0820734060,Chloroflexota_bacterium_HEM61870_terrabacteria:0.1163310302)53.3:0.0238870617,(Anaerolineae_bacterium_NIN65549_terrabacteria:0.1066295420,Chloroflexi_bacterium_B3_Chlor_TKJ29903_terrabacteria:0.1199731278)68.5:0.0271427551)99.7:0.2993515485,Ardenticatenaceae_bacterium_MCZ7572781_terrabacteria:0.4144075165)58.2:0.0884161595,(Anaerolineales_bacterium_UCC88896_terrabacteria:0.1890756669,Chloroflexota_bacterium_RMF38212_terrabacteria:0.0937061263)96.8:0.1481598948)89.8:0.1092274225,Anaerolineae_bacterium_NPV09571_terrabacteria:0.4998051639)36.3:0.0663236222,(Anaerolineae_bacterium_NIV29914_terrabacteria:0.4334900213,Chloroflexota_bacterium_MCL4489134_terrabacteria:0.4180046369)13.8:0.0722843128)41.2:0.0594709115,((Chloroflexota_bacterium_MBI2909795_terrabacteria:0.1440907421,Dehalococcoidia_bacterium_MBC8512084_terrabacteria:0.4022116291)90.6:0.1452584546,Pseudomonadota_bacterium_MBE9569895_pseudomonadota:0.6660293383)96.8:0.2100359832)69.9:0.0893716463,(Chloroflexota_bacterium_MEA3442966_terrabacteria:0.1188717530,Dehalococcoidia_bacterium_MCD6568221_terrabacteria:0.1551337305)99.4:0.3058650979)97:0.1453233836,((Campylobacterota_bacterium_NOZ83490_campylobacterota:0.5939727793,(((Oceanithermus_desulfurans_WP_147146048_DST:0.0067063197,(Oceanithermus_profundus_WP_013457725_DST:0.0135314043,(Oceanithermus_sp_WP_287370473_DST:0.0000010000,Oceanithermus_sp_WP_287410041_DST:0.0000010000)0:0.0000029106)0:0.0000020849)98.2:0.1281880243,Oceanithermus_sp_WP_293170061_DST:0.1277890700)87.5:0.1253690641,((Thermus_WP_015716906_DST:0.0000026268,Thermus_tenuipuniceus_WP_105317898_DST:0.0332170856)78:0.0090738302,((Thermus_albus_WP_243027406_DST:0.0043983551,Thermus_altitudinis_WP_243029592_DST:0.0924240851)71.3:0.0173944958,Thermus_caliditerrae_WP_038046285_DST:0.1306645566)56.7:0.0093810848)99.3:0.2711887482)97.2:0.2789562620)97.9:0.3494523225,Dehalococcoidia_bacterium_CG2_30_46_19_OIP25938_terrabacteria:0.4135793526)69.7:0.0652775562)92.8:0.1169007265)64.6:0.0663170647,((((((Bacillota_bacterium_HHU76495_bacillota:0.3313035616,Bacillota_bacterium_NMB41515_bacillota:0.3372763171)43.2:0.0583528285,Dethiobacter_sp_RJX23699_bacillota:0.3058028223)86.4:0.0934785066,(Candidatus_Contubernalis_alkalaceticus_WP_241422091_bacillota:0.1706704097,Candidatus_Contubernalis_sp_MDO9573475_bacillota:0.2310413289)91:0.0948268691)99.7:0.2872740749,((((((Candidatus_Cloacimonadota_bacterium_TES90120_FCB:0.1595304026,Candidatus_Cloacimonadota_bacterium_TET78141_FCB:0.0596010108)78.3:0.0536919118,Ignavibacteriaceae_bacterium_MCK9426644_FCB:0.2198984802)89.4:0.2205603073,((((Ignavibacteria_bacterium_GWA2_35_9_OGU29999_FCB:0.1602272427,candidate_division_Zixibacteria_bacterium_MCK4427746_FCB:0.0592464258)71.7:0.0119098985,candidate_division_Zixibacteria_bacterium_MCJ7578230_FCB:0.0728664327)76.9:0.0162591099,((candidate_division_Zixibacteria_bacterium_MCK4403919_FCB:0.0329088721,(candidate_division_Zixibacteria_bacterium_NIN00202_FCB:0.0829247638,candidate_division_Zixibacteria_bacterium_UCB52793_FCB:0.0931021280)94.3:0.0547416718)75.6:0.0267630167,candidate_division_Zixibacteria_bacterium_SM23_73_3_KPL00728_FCB:0.0669465937)90.4:0.0385194333)81.7:0.1248994177,(candidate_division_Zixibacteria_bacterium_MDH4222033_FCB:0.0966412149,candidate_division_Zixibacteria_bacterium_SM23_73_2_KPL02613_FCB:0.0679001777)95.9:0.1321162357)99.5:0.3652419460)98:0.3289250853,Clostridia_bacterium_TDA69896_bacillota:0.5683743965)74.3:0.0611893597,((Candidatus_Scalindua_rubra_ODS34028_PVC:0.1746149171,(Candidatus_Scalindua_sp_HJO56542_PVC:0.0147118532,Candidatus_Scalindua_sp_MCP4252776_PVC:0.0189779375)30.4:0.0308756384)99.9:0.6068015110,Nitrospinaceae_bacterium_MDP6735031_nitrospinota:0.5095032821)92.1:0.2294957404)86.3:0.1002238669,((Candidatus_Omnitrophota_bacterium_MCX5707925_PVC:0.1203351532,Candidatus_Omnitrophota_bacterium_MDD5746794_PVC:0.1112484712)99.6:0.4502106083,(((Spirochaetes_bacterium_RBG_13_51_14_OHD64711_spirochaetes:0.1386094340,Spirochaetota_bacterium_MBP7738704_spirochaetes:0.1034035273)33.3:0.0218675294,Spirochaetota_bacterium_MBN2079332_spirochaetes:0.1090233630)85.3:0.1134879724,Spirochaetes_bacterium_RBG_16_49_21_OHD72165_spirochaetes:0.2163377644)100:0.7440737343)84.9:0.1063250493)65.3:0.0260267395)77.7:0.0344422401,(Bacillota_bacterium_MCL4515462_bacillota:0.5192571606,(((((Bacillota_bacterium_MDH7576328_bacillota:0.1086195727,Bacillota_bacterium_NPV28678_bacillota:0.0301574896)80:0.1274707329,(((Peptococcaceae_bacterium_HBG22314_bacillota:0.0202141074,(Syntrophaceticus_sp_MDD2555923_bacillota:0.0134057345,Syntrophaceticus_sp_MDD4783394_bacillota:0.0000025143)91.4:0.0293367175)96.3:0.0764589373,Syntrophomonadaceae_bacterium_HHV35675_bacillota:0.1062121584)87.5:0.0655139856,Thermacetogenium_sp_MDN5375840_bacillota:0.0801777975)99.4:0.2195197172)95.1:0.1661792409,((Syntrophomonadaceae_bacterium_NLG32345_bacillota:0.1764567258,(Syntrophomonas_sp_MDD2510264_bacillota:0.0068165621,Syntrophomonas_wolfei_WP_011640224_bacillota:0.0000022974)96.6:0.0763922529)54.4:0.0558818560,Syntrophomonas_zehnderi_WP_046497255_bacillota:0.0751471915)100:0.4089198320)65.4:0.0826326092,Bacillota_bacterium_NPV26348_bacillota:0.3256950829)98.2:0.1944496285,(((((Desulfoprunum_sp_MDP3481459:0.1259875521,(Desulfurivibrio_alkaliphilus_HET98551:0.0853230790,(Desulfurivibrio_alkaliphilus_WP_275802083:0.0364441582,WP_013163608_TDB_DBB_s_Desulfurivibrio_alkaliphilus_AHT_2_Yes_2of4:0.0108993052)97.4:0.0893203242)87.3:0.0888330385)87.8:0.0863764124,(Desulfuribacillus_alkaliarsenatis_WP_069643103:0.3115009787,Desulfuribacillus_alkaliarsenatis_WP_069644213:0.1180449156)87.6:0.0839727953)98.4:0.2570352578,((Heliorestis_acidaminivorans_WP_151619377_bacillota:0.1774655350,Heliorestis_convoluta_WP_153725585_bacillota:0.1348736332)39.8:0.0524777909,Heliorestis_convoluta_WP_153724248:0.1421124033)95.8:0.2314462407)97:0.2658628647,Desulfuribacillus_alkaliarsenatis_WP_069644194:0.5268264375)85.7:0.1229227046,unclassified_Carboxydocella_WP_079906202_bacillota:0.4961222319)88.9:0.1561038347)51.1:0.0914402803)92.7:0.0945425722)69.7:0.0636287733,(Bacillota_bacterium_MBM4235343_bacillota:0.4065248270,(((Bacillota_bacterium_NLA11202_bacillota:0.2222440251,Bacillota_bacterium_NMB34965_bacillota:0.2282424337)88:0.0786972829,Bacillota_bacterium_NMA92878_bacillota:0.2299932431)72.6:0.0448449005,(Bacillota_bacterium_NLM23537_bacillota:0.0859386123,(Bacillota_bacterium_NLM23808_bacillota:0.0763757143,Spirochaetales_bacterium_NMA23853_spirochaetes:0.5038147561)84.1:0.0433338238)94.3:0.1139632370)93.5:0.1159922434)97.7:0.1804277234)75.7:0.0322595393)89.6:0.0812673159)24.5:0.0383288288,Elusimicrobiota_bacterium_HCJ66083_elusimicrobia:0.5693949461)83.9:0.0568572207,((((Candidatus_Omnitrophota_bacterium_MCK9433101_PVC:0.2854383788,(((Pseudomonadota_bacterium_MDI9527573_pseudomonadota:0.1761691918,Pseudomonadota_bacterium_MDI9542084_pseudomonadota:0.0802115741)96.7:0.1482401770,Pseudomonadota_bacterium_MDI9556412_pseudomonadota:0.2237813677)93.6:0.1144844463,Pseudomonadota_bacterium_MDI9569944_pseudomonadota:0.0630166903)95.1:0.1407725611)78.6:0.0526301876,((Pseudomonadota_bacterium_MBE9547419_pseudomonadota:0.1160625175,(Pseudomonadota_bacterium_MEA1922771_pseudomonadota:0.0696756551,Pseudomonadota_bacterium_MEA3333514_pseudomonadota:0.0154596793)100:0.4921957843)93.5:0.1441986222,Pseudomonadota_bacterium_MDI9570110_pseudomonadota:0.1459533900)39.6:0.0546064413)84.9:0.1013339654,((Pseudomonadota_bacterium_MBU1149668_pseudomonadota:0.0000012913,(Pseudomonadota_bacterium_MBU2027748_pseudomonadota:0.0073171704,Pseudomonadota_bacterium_MBU2227445_pseudomonadota:0.0073088261)77.4:0.0072762293)94.4:0.0960410349,Pseudomonadota_bacterium_MBU1150600_pseudomonadota:0.0291579905)100:0.3966172431)78.9:0.1304432067,Pseudomonadota_bacterium_MBU1206148_pseudomonadota:0.4186291608)96.6:0.1891639272)32.6:0.0298050888)76.6:0.0599206114,Spirochaetales_bacterium_MDA3831928_spirochaetes:1.1080604930)39.2:0.0593291261,((((((Actinomycetota_bacterium_MBF8259223_terrabacteria:0.0164934319,Actinomycetota_bacterium_MBF8260283_terrabacteria:0.0144977289)96:0.0551409957,(Deltaproteobacteria_bacterium_MBI5419946_myxococcota:0.0909197851,Deltaproteobacteria_bacterium_MCL5965624_myxococcota:0.1604336770)84.2:0.0321905051)79.8:0.0414719576,(((Deltaproteobacteria_bacterium_MBE0607226_myxococcota:0.0388909995,Deltaproteobacteria_bacterium_MDA8178069_myxococcota:0.0707775238)99.7:0.1514213124,Deltaproteobacteria_bacterium_MBK5094264_myxococcota:0.1472041774)0:0.0040699013,(Deltaproteobacteria_bacterium_MBI5905425_myxococcota:0.0111310027,Deltaproteobacteria_bacterium_RJP25860_myxococcota:0.0128820110)99.9:0.1539105594)77.7:0.0321414945)89.4:0.0671277015,(Deltaproteobacteria_bacterium_MBI2354602_myxococcota:0.0925643952,Deltaproteobacteria_bacterium_MBI5483272_myxococcota:0.0644742768)95.5:0.1232167549)92.8:0.1206728522,(Deltaproteobacteria_bacterium_NCO50802_myxococcota:0.2101798319,Deltaproteobacteria_bacterium_NOY13326_myxococcota:0.2807476950)95.7:0.1617581791)94.8:0.1612633667,((((((((((((((Deltaproteobacteria_bacterium_MBI4793530_myxococcota:0.0000020645,(Deltaproteobacteria_bacterium_MBI5556419_myxococcota:0.0416759176,(Desulfobulbaceae_bacterium_MCL7486705:0.0919347065,Desulfobulbus_sp_RJX18624:0.0689324456)90.9:0.0395534176)79.8:0.0139620366)89.8:0.0245164166,Desulfobulbaceae_bacterium_MDW7772151:0.1043807789)78.2:0.0152037596,((Deltaproteobacteria_bacterium_RPJ12376_myxococcota:0.2485445685,Desulfoprunum_benzoelyticum_WP_183352134:0.0244288892)12.5:0.0330051051,(Desulfoprunum_sp_MDP3478326:0.0438435932,Pseudomonadota_bacterium_MBU1564300_pseudomonadota:0.0898346875)61.2:0.0201193609)44.7:0.0121295615)0:0.0000020672,((Desulfofustis_sp_MBE0584160:0.0454706495,WP_073375994_TDB_DCP_s_Desulfofustis_glycolicus_PerGlyS_Yes_6of8:0.0577055242)15.5:0.0180451691,Pseudomonadota_bacterium_MBU3945000_pseudomonadota:0.1304113922)90:0.0444745473)91.8:0.0244059583,Desulfobulbus_sp_Tol-SR_KGO35236:0.0236851385)0:0.0035284302,Desulfobulbaceae_bacterium_RPH39793:0.1171978581)79.6:0.0286984261,Desulfofustis_limnaeus_WP_284152340:0.0834373504)100:0.1992428538,Nitrospirota_bacterium_MCL4477254_nitrospirota:0.0670566485)95.4:0.0900815288,Nitrospirota_bacterium_MBI4687276_nitrospirota:0.2567402470)0:0.0000027791,(((Nitrospirae_bacterium_GWA2_46_11_OGW22557_nitrospirota:0.0401122279,Nitrospirota_bacterium_MCL5977681_nitrospirota:0.0466926932)88.4:0.0349911335,(Nitrospirota_bacterium_MCL4537923_nitrospirota:0.0551462455,Thermodesulfovibrionales_bacterium_MDI6728870_nitrospirota:0.0741806477)91.9:0.0458057175)51:0.0283122877,(Nitrospirota_bacterium_MBI3377268_nitrospirota:0.0515594254,Nitrospirota_bacterium_NCO83512_nitrospirota:0.0279377985)96.7:0.0720749275)86.2:0.0287623373)88.1:0.0712386829,Thermodesulfovibrionales_bacterium_MCX7793720_nitrospirota:0.0952160906)82.6:0.0518152697,(Nitrospirota_bacterium_HIJ60699_nitrospirota:0.1449629273,Thermodesulfovibrionales_bacterium_MCX8028317_nitrospirota:0.0186608631)99.9:0.2125009452)81.6:0.0845793628,Nitrospirota_bacterium_RMG03496_nitrospirota:0.2820389163)74.8:0.0731490836,(((Deltaproteobacteria_bacterium_RLB07599_myxococcota:0.1190815322,(Thermodesulfobacterium_geofontis_PMP68634:0.0113667460,Thermodesulfobacterium_geofontis_PMP97024:0.0118250637)86.4:0.0762249769)93.6:0.0900800443,((((((Thermodesulfobacterium_commune_HBT04496:0.0000010000,Thermodesulfobacterium_commune_KUK19260:0.0000010000)0:0.0000021399,(Thermodesulfobacterium_commune_WP_038061343:0.0000010000,Thermodesulfobacterium_sp_37_54_KUJ97742:0.0000010000)0:0.0000010000)0:0.0000025183,Thermodesulfobacterium_sp_TA1_WP_150072515:0.0468272030)43.3:0.0074821049,WP_028841161_TDB_TDB_n4_Thermodesulfobacterium_hveragerdense_1of3:0.0073786028)88.5:0.0152909757,Thermodesulfobacterium_thermophilum_WP_022855767:0.0074720105)78.8:0.0073938828,Thermodesulfobacterium_sp_WP_287567869:0.0000022109)99.2:0.1499076393)91.1:0.0911914071,(((Thermodesulfovibrio_WP_012545194_nitrospirota:0.0221387466,((((Thermodesulfovibrio_sp_MCS7164448_nitrospirota:0.0000010000,Thermodesulfovibrio_sp_MDW7998983_nitrospirota:0.0000010000)0:0.0000022905,Thermodesulfovibrio_sp_MCX7723711_nitrospirota:0.0540694960)89:0.0198638220,Thermodesulfovibrio_sp_WP_297213854_nitrospirota:0.0516964027)26.9:0.0139343575,unclassified_Thermodesulfovibrio_WP_068861327_nitrospirota:0.0349861385)74.1:0.0146051475)30.9:0.0152143116,(Thermodesulfovibrio_thiophilus_WP_028845121_nitrospirota:0.0074998593,Thermodesulfovibrio_thiophilus_WP_273040040_nitrospirota:0.0000025295)97.6:0.0501031990)77.1:0.0127811946,Thermodesulfovibrio_aggregans_WP_059176390_nitrospirota:0.0232584831)83.2:0.0495319039)99.9:0.4119294824)94.9:0.1516975057)90.5:0.2067987240)99.7:0.7390585448,(((((((((((((((((((Caldimicrobium_sp_MCC6026023:0.0000010000,Thermodesulfobacterium_sp_MCC6048316:0.0079541384)86.4:0.0161609217,Caldimicrobium_sp_NAZ29726:0.0078522151)99.6:0.1151468210,(Caldimicrobium_sp_MCS7149442:0.0853661849,Caldimicrobium_sp_MCS7198911:0.0882866657)95.6:0.0937967073)79.6:0.0316062853,(Caldimicrobium_thiodismutans_PMP64469:0.0000022588,WP_068513989_TDB_TDB_s_Caldimicrobium_thiodismutans_TF1_YES_2of2:0.1114261025)82.8:0.0591305987)86.6:0.0651178576,Thermodesulfobacteriaceae_bacterium_MDM7202889:0.1300969828)98.4:0.3035962793,WP_089272570_TDB_DVB_n_Humidesulfovibrio_mexicanus_Lup1_yES:1.1150105775)44.6:0.0947269422,(((((((Desulfobaculum_xiamenense_NJB67678:0.0000010000,Desulfobaculum_xiamenense_WP_209280130:0.0000010000)90:0.0516470328,Paradesulfovibrio_bizertensis_WP_078684410:0.1272379458)98.9:0.1346044870,Desulfovibrio_inopinatus_WP_027183307:0.1565398671)82.2:0.0523862130,(((Desulfonatronum_sp_HDQ39618:0.1846845953,(Desulfonatronum_sp_SC1_WP_107736683:0.0211005877,WP_028572433_TDB_DNT_n_Desulfonatronum_thioautotrophicum_ASO4-1_yES_1of5:0.0368776538)95.3:0.1671555778)100:0.3843339342,(Desulfonatronum_thiodismutans_WP_031387437:0.0080440492,Desulfonatronum_zhilinae_SMP44084:0.0000024363)93.5:0.1346115909)95.6:0.1391091401,Fundidesulfovibrio_WP_243312043:0.1440604201)75.8:0.0441899676)70:0.0428538556,((Desulfovibrio_sp_MCA1944056:0.0711554820,Megalodesulfovibrio_gigas_WP_021758782:0.0067374965)99.8:0.3276496409,(Salidesulfovibrio_onnuriiensis_WP_147822571:0.2814662513,(WP_054650384_TDB_DVB_n_Pseudodesulfovibrio_brasiliensis_LVform1_yeS_3of4:0.0413142776,g410_TDB_DVB_j2_Pseudodesulfovibrio_halophilus_SL8903:0.0754820194)95.3:0.1100052890)94.7:0.1244178486)98.2:0.1823281806)72.6:0.0851006232,((Desulfonatronovibrio_hydrogenovorans_WP_028574006:0.0274676687,Desulfonatronovibrio_magnus_WP_045215971:0.0234001401)83.5:0.0323825119,Desulfovibrionales_bacterium_MCA1742351:0.0331533805)98.4:0.2169855079)15.1:0.0762529941,Desulfovibrio_sp_NMC51087:0.3428884228)98:0.2306916005)84.7:0.0709577924,(Thermodesulfobium_acidiphilum_WP_108310062:0.0426864638,Thermodesulfobium_narugense_WP_013757083:0.0271447798)99:0.2105894143)89.9:0.0841793100,Thermodesulfovibrio_sp_MBA4371422:0.2705869330)16.7:0.0190723160,(Nitrospiraceae_bacterium_NLI28703:0.0000027462,Nitrospirota_bacterium_KAF0183225:0.0502254311)98.6:0.1096280845)95.9:0.1053164678,(((Thermodesulfatator_atlanticus_HHI98026:0.0436045015,Thermodesulfobacteria_bacterium_NPA48500:0.0252306902)62.3:0.0600835700,(((Thermodesulfatator_autotrophicus_WP_068541917:0.0357389514,Thermodesulfatator_indicus_WP_013908225:0.0242050520)99.4:0.1415003965,WP_022853767_TDB_TDT_n_Thermodesulfatator_atlanticus_AT1325_Yes_2of4:0.0518941599)91.7:0.1148015854,Thermosulfuriphilus_ammonigenes_WP_166032602:0.3778111951)16.7:0.0950843790)100:0.9545333109,((Thermodesulfobacterium_WP_038061373:0.1483620881,(Thermodesulfovibrio_WP_012545501:0.0000022231,(Thermodesulfovibrio_aggregans_WP_059176821:0.0465845674,((((Thermodesulfovibrio_sp_MCS7202838:0.0172455222,Thermodesulfovibrio_sp_WP_297210684:0.0080190500)76.4:0.0085725495,Thermodesulfovibrio_sp_MDW7972906:0.0254450953)14.2:0.0082605371,unclassified_Thermodesulfovibrio_WP_068859715:0.0683626648)0:0.0000029797,(Thermodesulfovibrio_thiophilus_WP_028844576:0.0167051490,Thermodesulfovibrio_thiophilus_WP_273039956:0.0000029463)99.7:0.0696567295)88.4:0.0165669688)75.9:0.0082082758)97.5:0.1049410315)27.3:0.0293965036,WP_123929427_BCL_AMF_n_Thermodesulfitimonas_autotrophica_SF97_NO_1of2:0.1608138505)72.5:0.0433896611)50.1:0.0702712236)68.3:0.0407078262,((Deltaproteobacteria_bacterium_MDD3553905:0.0780877501,(((Desulfobacteraceae_bacterium_MDA8161961:0.0323348787,Dissulfurimicrobium_hydrothermale_WP_237888576:0.0353955288)86.8:0.0446533494,Thermodesulfobacteria_bacterium_NPA94556:0.1295177389)47.4:0.0332621162,(Desulfobulbaceae_bacterium_A2_OQX19532:0.1451254561,(Desulfobulbus_sp_HFQ88535:0.0855991961,Desulfolithobacter_dissulfuricans_WP_267928535:0.1260835724)42.2:0.0478890129)90.4:0.0619409226)69.9:0.0108414900)42.5:0.0600526968,WP_068540344_TDB_TDT_n_Thermodesulfatator_autotrophicus_S606_NO_3of5:0.1974133859)100:0.5322910940)95.1:0.1299869515,(((Deltaproteobacteria_bacterium_MBW1925042:0.1141781117,(Desulfatibacillum_alkenivorans_WP_073477680:0.0086375654,WP_015947290_TDB_DBC_n_Desulfatibacillum_aliphaticivorans_DSM15576:0.0077813910)100:0.3627725276)28.6:0.0429926641,Deltaproteobacteria_bacterium_RLB42136:0.0944237109)71:0.0706250097,((((((((((Desulfobacter_postgatei_WP_004071758:0.0474069437,Desulfobacteraceae_bacterium_MCA1786188:0.0239018637)0:0.0000027912,Desulfobacter_sp_MCW8800526:0.0098301918)93.2:0.0239373469,WP_111955074_TDB_DBC_n_Desulfobacter_hydrogenophilus_AcRS1_yeS:0.0094379313)72.8:0.0095823856,(Desulfobacter_vibrioformis_WP_035242639:0.0499228384,WP_020589919_TDB_DBC_n_Desulfobacter_curvatus_AcRM3_yeS_1of3:0.0434519766)89.3:0.0341320416)99.7:0.1170779496,Desulfobacterales_bacterium_MCG8636506:0.0000022357)23.4:0.0382010706,(Desulfobacter_sp_WDP90945:0.0623487743,Desulfobacteraceae_bacterium_HCY88069:0.0626635968)82.3:0.0236779887)85.8:0.0297180333,(Desulfobacteraceae_bacterium_MCP3875839:0.0053785237,(Desulfobacterales_bacterium_MBU8849488:0.0295602122,Proteobacteria_bacterium_MBU0465291:0.0559605726)82.7:0.0264979190)89.4:0.0521361990)99.9:0.1581544786,((Desulfosarcina_cetonica_VTR70215:0.0303446978,Desulfosarcina_ovata_WP_155313066:0.0333835718)71.2:0.0078130792,Pseudomonadota_bacterium_PID40113:0.0412473305)73.1:0.0111374487)90.8:0.0602007763,(Desulfobacteraceae_bacterium_MCG6905597:0.0065231421,Desulfobacterales_bacterium_MCU0558069:0.0171403277)90.7:0.0430629998)95.7:0.0593488156,Desulfococcus_multivorans_WP_020875070:0.0865227874)86.7:0.0497043359)91.7:0.0976032231)99.2:0.2124067099,(Desulfovirgula_thermocuniculi_WP_027717745:0.2355761404,WP_018086588_BCL_DSO_n4_Desulfurispora_thermophila:0.3488061305)76.9:0.0313951615)93.3:0.1169934677,Desulfofundulus_thermosubterraneus_WP_072866841:0.1037922155)82.4:0.0857987927,Peptococcaceae_bacterium_BRH_c4a_KJS02089:0.2527271214)75.9:0.0719163822,((((Desulfallas_sp_Bu1-1_WP_195713356:0.0854372833,Desulfolucanica_intricata_WP_066637881:0.1454805409)91.2:0.0924936248,Desulfoscipio_geothermicus_WP_092486230:0.1616529262)63.3:0.0385925137,(Desulfallas_thermosapovorans_WP_166512344:0.0686494340,Desulfoscipio_gibsoniae_WP_006522396:0.0266370168)99.6:0.1530571010)46.3:0.0610294903,((Desulforamulus_profundi_WP_099081970:0.1329955924,(Desulfotomaculum_nigrificans_WP_013809954:0.0000010000,WP_003543906_BCL_DMC_n_Desulfotomaculum_nigrificans_DSM574_yeS:0.0000010000)92.8:0.0698682106)81.5:0.0543449019,(Desulfotomaculum_sp_BICA1-6_KJS71268:0.0000010000,Peptococcaceae_bacterium_BRH_c8a_KJS12373:0.0000010000)100:0.2534573836)80.9:0.0521521038)63.9:0.0587908666)100:1.1935818844,(((((Campylobacter_blaseri_WP_106869306_campylobacterota:0.1860475776,Campylobacter_sputorum_WP_089183246_campylobacterota:0.0677103313)89.1:0.1377627564,Campylobacter_geochelonis_WP_075493029_campylobacterota:0.2481984489)99.9:0.4269064956,Morganella_morganii_WP_127376736:0.2194003521)21.4:0.0786303508,Shewanella_halifaxensis_WP_012275536:0.2417390584)90.5:0.1765144079,(((Desulfovibrio_cuneatus_WP_027188822:0.1538550796,((Desulfovibrio_sp_Fe33_WP_272701469:0.0118472041,Pseudodesulfovibrio_thermohalotolerans_WP_269942789:0.0221863343)96.3:0.1337391915,Desulfovibrionaceae_bacterium_MBG0789980:0.1157389064)100:0.4171074555)85.1:0.1234913775,WP_072697524_TDB_DVB_n3_Desulfovibrio_litoralis_STL6_yEs_2of3:0.2933620040)88.2:0.1356431128,((Desulfovibrio_sp_Fe33_WP_272700916:0.0193975785,Desulfovibrio_sp_Huiquan2017_WP_207260211:0.0843489235)44.7:0.0064944789,Pseudodesulfovibrio_thermohalotolerans_WP_269941673:0.0000022935)99.2:0.4299497201)90.7:0.1594621547)89.2:0.3901497202)81.6:0.2246993640,(((Campylobacterales_bacterium_MCX6052670:0.0734886932,(((Epsilonproteobacteria_bacterium_HFQ62568:0.0097792346,(Epsilonproteobacteria_bacterium_MBA1421076:0.0079678234,(((Sulfurovum_lithotrophicum_WP_046550782:0.0000010000,Sulfurovum_sp_NBC37-1_WP_012083246:0.0071784708)76:0.0071426505,(((Sulfurovum_riftiae_KYJ87230:0.0000025582,WP_241497455_CMP_SVC_n_Sulfurovum_riftiae_1812E_YeS_2of3:0.0000010000)88:0.0208050766,Sulfurovum_sp_MCF6207338:0.0359186042)75.6:0.0094371458,(Sulfurovum_sp_WP_294953826:0.0000010000,Sulfurovum_sp_WP_294956313:0.0000010000)88.5:0.0144929632)91.1:0.0220631136)89.4:0.0213997685,Sulfurovum_sp_HIP17910:0.0300519881)95.3:0.0373506362)77.2:0.0119182264)100:0.2857930466,((Thiovulaceae_bacterium_MCW8837504:0.0000022755,Thiovulaceae_bacterium_MCW9026460:0.0000010000)83.7:0.0198242576,WP_152307659_CMP_SMN_n_Sulfurimonas_lithotrophica_GYSZ-1_NO_1of2:0.0546502248)58.5:0.0256960060)76:0.0131295769,(((Epsilonproteobacteria_bacterium_MBA1432670:0.0209864758,(WP_152184833_CMP_SMN_n_Sulfurimonas_indica_NW8N_NO_1of2:0.0744177131,WP_193111555_CMP_SMN_n_Sulfurimonas_paralvinellae_GO25_NO_1of2:0.0286265452)84.4:0.0139635345)0:0.0000020788,((((Sulfurimonas_autotrophica_HIP15235:0.0143337131,Sulfurimonas_autotrophica_HIP53974:0.0000022840)92:0.0142952344,Sulfurimonas_sp_WP_297440122:0.0000020121)92.9:0.0218964991,((Sulfurimonas_autotrophica_WP_013326538:0.0069849191,WP_151899885_CMP_SMN_n_Sulfurimonas_hydrogeniphila_NW10_yeS_2of2:0.0069501319)81.2:0.0069901030,(Sulfurimonas_sediminis_WP_193150217:0.0000024375,Sulfurimonas_sp_SWIR-19_WP_226065961:0.0000010000)0:0.0000025363)75.5:0.0066612942)93.4:0.0291631385,(Sulfurimonas_sp_WP_297431942:0.0000025363,Sulfurimonas_sp_WP_297485442:0.0000010000)89.8:0.0138871718)17.8:0.0070277276)88.6:0.0284078459,bacterium_MBU0720208:0.1108259067)91.3:0.0353950726)38.6:0.0213661427)0:0.0135887645,((Sulfurimonas_gotlandica_WP_008339986:0.0249503547,(Sulfurimonas_sp_MCW8954901:0.0000010000,Sulfurimonas_sp_WP_297686006:0.0000010000)97.2:0.0481925611)58.8:0.0238137842,Sulfurimonas_sp_PHS58237:0.0852994651)0:0.0000022361)100:1.1420333352,((((((((Desulfobacteraceae_bacterium_MCF8037315:0.0080385235,Desulfosalsimonas_propionicica_WP_181551685:0.0000025221)90.7:0.0353776491,Desulfohalovibrio_reitneri_WP_029893220:0.1905674774)51.3:0.0108977319,Desulfohalobiaceae_bacterium_MCF8031383:0.0679136475)87.6:0.0379425948,((((Desulfovibrio_inopinatus_WP_027182922:0.0732905640,((((Desulfovibrio_sp_Huiquan2017_WP_207260160:0.0163197361,Pseudodesulfovibrio_hydrargyri_WP_071546247:0.0259401774)65:0.0053300511,Pseudodesulfovibrio_mercurii_WP_014323727:0.0100795935)96.2:0.0658818507,Pseudodesulfovibrio_cashew_WP_158947783:0.0456929451)86.3:0.0415004370,(Pseudodesulfovibrio_indicus_WP_066800274:0.0077064502,Pseudodesulfovibrio_indicus_WP_316896364:0.0000026529)75.4:0.0154847757)71.7:0.0319988525)65.2:0.0144465673,(Desulfovibrio_sp_MBC16950:0.0077399884,Pseudodesulfovibrio_profundus_WP_097013136:0.0000020752)98.1:0.0839188160)65.6:0.0239854895,(WP_026167427_TDB_DVB_n_Pseudodesulfovibrio_oxyclinae_P1B_yES_3of4:0.0330697346,WP_054652104_TDB_DVB_n_Pseudodesulfovibrio_brasiliensis_LVform1_yeS_1of4:0.0165861800)98.3:0.0931280496)99.4:0.1761230154,Oceanidesulfovibrio_marinus_WP_144306088:0.0571992426)81.2:0.0467759278)88.5:0.0636714559,Desulfohalobium_retbaense_WP_015751663:0.1119066704)86.4:0.0453040794,Desulfonatronum_thioautotrophicum_WP_045218546:0.0819145480)41.5:0.0116331167,(Desulfonatronovibrio_hydrogenovorans_WP_028573881:0.0727746871,WP_045212928_TDB_DNV_n_Desulfonatrovibrio_magnus_AHT22-yES_2of4:0.0559330801)92.3:0.0502623552)74:0.0509184553,Desulfocurvibacter_africanus_WP_027367906:0.1936746303)99.9:1.0072947973)82.3:0.2500504773)88.4:0.2691695770)96.5:0.5550278852,(((Deltaproteobacteria_bacterium_MBN2123447:0.1935279276,(((Deltaproteobacteria_bacterium_MBW1669363:0.2402815858,(Deltaproteobacteria_bacterium_MBW2340534:0.0896998261,Thermoplasmata_archaeon_MCK4717960:0.0125532686)100:0.3072785770)57.8:0.0670094417,Deltaproteobacteria_bacterium_MBW2095415:0.3217898788)88.5:0.1227598769,WP_051185102_TDB_DGL_n3_Desulfatiglans_anilini_Ani1_yeS_1of3:0.5956829574)64.1:0.1139577858)94.9:0.2783981180,(Deltaproteobacteria_bacterium_MBW1716827:0.0000020653,Deltaproteobacteria_bacterium_RLB14433:0.0193835294)99.9:0.5483191787)43.7:0.2055987506,Desulfosarcina_ovata_WP_162459207:0.6260242802)99:0.4243861100)82.7:0.1149056973)86.3:0.1016052487,(((((((((Anaerolineae_bacterium_CG2_30_58_95_OIO85224_terrabacteria:0.1638290509,(Chloroflexi_bacterium_RBG_16_54_18_OGO29500_terrabacteria:0.1200197169,Chloroflexota_bacterium_MBP1693872_terrabacteria:0.1162551206)88.5:0.0472302809)74.2:0.0600778055,((Anaerolineales_bacterium_MBF8284997_terrabacteria:0.0000027742,Chloroflexi_bacterium_RBG_16_63_12_OGO44612_terrabacteria:0.0000010000)94.8:0.0813872999,(Chloroflexota_bacterium_MBI4316090_terrabacteria:0.0190331023,Chloroflexota_bacterium_MBI5291667_terrabacteria:0.0004290680)100:0.1740336544)95.4:0.1020152611)22.9:0.0226811548,Anaerolineales_bacterium_MCJ7533083_terrabacteria:0.2351114275)92.9:0.0747209933,(Chloroflexi_bacterium_RBG_16_48_8_OGO18394_terrabacteria:0.2077923310,Chloroflexi_bacterium_RBG_19FT_COMBO_62_14_OGO68053_terrabacteria:0.2084816091)29.6:0.0443217119)97.4:0.1213160580,(Chloroflexota_bacterium_MBI3362776_terrabacteria:0.0065443067,Chloroflexota_bacterium_MBI3760518_terrabacteria:0.0066424440)97.6:0.0929493230)84.6:0.0702498074,(((Anaerolineae_bacterium_MCC7209297_terrabacteria:0.1246539782,Chloroflexota_bacterium_GIL13209_terrabacteria:0.0688350191)99.2:0.2565982456,Chloroflexota_bacterium_HEC22119_terrabacteria:0.0883661122)99.6:0.2987212820,Thermoflexales_bacterium_CAG0935270_terrabacteria:0.2752250224)69.4:0.0884613010)94.6:0.1318241018,(Anaerolineae_bacterium_HIC90069_terrabacteria:0.0000024815,Anaerolineae_bacterium_HIQ06321_terrabacteria:0.0000024570)100:0.3583677050)83.3:0.1344561633,(((((((BO23DRAFT_03019_TDB_DVB_j2_Desulfobaculum_senezii_DSM8436_yES:0.0000010000,(Oleidesulfovibrio_alaskensis_WP_027181625:0.0000010000,Oleidesulfovibrio_alaskensis_WP_273192273:0.0000010000)0:0.0000010000)0:0.0000024563,Oleidesulfovibrio_alaskensis_WP_011366770:0.0068018418)99.5:0.2065244576,(Desulfovibrio_mangrovi_WP_265827770:0.0618898288,(Desulfovibrio_subterraneus_WP_174405330:0.0066741654,Desulfovibrio_subterraneus_WP_269891270:0.0000010000)96.7:0.0651442064)31.3:0.0481666394)99.4:0.2207087427,(((((((BR09DRAFT_00423_TDB_DVB_j_Humidesulfovibrio_idahonensis_CY1_NO:0.1258780977,Desulfovibrio_sp_MBA4357297:0.0577332703)87.3:0.0257335805,(((Deltaproteobacteria_bacterium_HGW-Deltaproteobacteria-8_PKN09821:0.0347350544,(Humidesulfovibrio_sp_WP_308733826:0.0559363534,Proteobacteria_bacterium_MBU1041380:0.0213828779)82.2:0.0171441721)90.5:0.0398596950,Desulfovibrionales_bacterium_GWA2_65_9_OGR35747:0.0463979346)75.2:0.0361042585,Proteobacteria_bacterium_MBU1229214:0.0768027607)3.6:0.0194838265)92.3:0.0382591947,Humidesulfovibrio_sp_WP_305570789:0.0569498890)1.9:0.0300268073,Desulfovibrio_sp_MBI5519491:0.0361577887)100:0.2213141898,Desulfovibrionaceae_bacterium_MDQ7831615:0.2116826324)82.2:0.0863250650,((Desulfovibrio_sp_JC010_WP_163349983:0.0066634281,Maridesulfovibrio_salexigens_WP_012765965:0.0065594658)90.3:0.0221200834,(Desulfovibrio_sp_JC022_WP_163294772:0.0148317096,Maridesulfovibrio_frigidus_WP_031483246:0.1217600357)87.6:0.0245213256)98.6:0.1067573611)76.1:0.0272840761,(((((Desulfovibrionaceae_bacterium_MBG0791035:0.0856089944,(Pseudodesulfovibrio_mercurii_WP_014323227:0.0511540607,Pseudodesulfovibrio_thermohalotolerans_WP_279522046:0.0781697630)93.4:0.0684620915)15.7:0.0239542855,((Pseudodesulfovibrio_nedwellii_WP_281760762:0.0000020049,Pseudodesulfovibrio_sp_WP_287411992:0.0000023306)94.3:0.0512220999,(Pseudodesulfovibrio_sp_JC047_NDV20473:0.0000022479,Pseudodesulfovibrio_sp_JC047_WP_203529619:0.0000028432)97.3:0.0626143711)89.5:0.0430825259)56:0.0204067885,Pseudodesulfovibrio_sp_zrk46_WP_168889842:0.1078541561)91.1:0.0737944307,Pseudodesulfovibrio_sp_MBI9079270:0.1021946075)97.9:0.1328004457,WP_018126105_TDB_DVB_n_Pseudodesulfovibrio_oxyclinae_P1B_yES_1of4:0.1175417191)92.5:0.0877278914)65.2:0.0455777997)73.6:0.0543837937,((Desulfocurvibacter_africanus_WP_005989226:0.0000010000,Desulfocurvibacter_africanus_WP_014259611:0.0067406206)62.3:0.0053925137,Desulfocurvibacter_africanus_WP_027368065:0.0080449621)99.9:0.2310710563)89:0.0862295725,WP_027176088_TDB_DVB_n_Aminidesulfovibrio_aminophilus_ALA-3_yES:0.1298670469)76.1:0.0511506810,((((Desulfomicrobium_baculatum_DSM_4028_ACU90417:0.0000020799,Desulfomicrobium_baculatum_WP_143890917:0.0000021283)93.1:0.0290532638,Desulfomicrobium_sp_MDO9584017:0.0417221208)96.3:0.0654788596,((((((Desulfonatronum_lacustre_WP_028571183:0.0000010000,Desulfonatronum_zhilinae_SMP76461:0.0000022017)98.7:0.0418638920,Desulfonatronum_sp_SC1_WP_107738111:0.0000022491)78:0.0067101381,Desulfonatronum_thiodismutans_WP_051822822:0.0067158586)88.5:0.0182923764,Desulfovibrionales_bacterium_TVQ95503:0.0166040459)77.2:0.0162464248,Desulfonatronum_thioautotrophicum_WP_045221370:0.0554840193)93.6:0.0524611369,WP_092116871_TDB_DNT_n_Desulfonatronum_thiosulfatophilum_ASO4-2_yES_1of3:0.0579710439)86.6:0.0390426314)88:0.0691101729,((Desulfonatronovibrio_sp_MSAO_Bac4_RQD67056:0.0322458128,WP_052507062_TDB_DNV_n_Desulfonatrovibrio_magnus_AHT22-yES_1of4:0.0306975922)93.7:0.0727875788,WP_028574663TDB_DNV_n_Desulfonatronovibrio_hydrogenovorans_DSM9292_YES:0.0916727145)97.7:0.1429646557)97.6:0.1365706568)100:0.6341880817)82.6:0.1023082894,(((((((Desulfosporosinus_WP_252471598:0.0085281854,WP_073031875_BCL_DSB_n_Desulfosporosinus_lacus_STP12_NO:0.0191643790)98.9:0.0556932508,Desulfosporosinus_sp_I2_WP_045575048:0.0065510239)87.9:0.0378621181,Desulfosporosinus_orientis_WP_014185865_bacillota:0.0805500243)93.3:0.0504285729,((Desulfosporosinus_acididurans_WP_047809484:0.0150217595,Desulfosporosinus_sp_FKB_WP_088226461:0.0334932455)82.3:0.0218109808,Desulfosporosinus_acidiphilus_WP_014828155:0.0446568224)94.9:0.0613542239)34.8:0.0211863467,Desulfosporosinus_metallidurans_WP_075363985:0.0054010200)86.3:0.0309683550,Desulfosporosinus_sp_BRH_c37_KUO71239:0.0663202888)47.1:0.0114525960,Desulfosporosinus_fructosivorans_WP_135545338:0.0477627800)100:0.4480277537)89:0.1237208538)97.1:0.2276510622,((((((((((Acidobacteriota_bacterium_MBI4892741_acidobacteriota:0.1537021484,Bryobacterales_bacterium_MBL0157095_acidobacteriota:0.1304358875)99.7:0.2311745015,(Acidobacteriota_bacterium_MCX6543421_acidobacteriota:0.0539816413,Acidobacteriota_bacterium_MCX6551116_acidobacteriota:0.0985433683)97:0.1172839026)4.4:0.0076716241,Terriglobia_bacterium_MBZ5510875_acidobacteriota:0.2858397726)90.5:0.0657702575,(Vicinamibacteria_bacterium_MBP6703983_acidobacteriota:0.0093189352,Vicinamibacteria_bacterium_MBP9947709_acidobacteriota:0.0040653714)99.8:0.1378927052)82.5:0.0411517272,((Acidobacteriota_bacterium_MBK9064347_acidobacteriota:0.1301115760,Thermoanaerobaculia_bacterium_MBZ0089764_acidobacteriota:0.1744648795)0.1:0.0338631696,Planctomycetaceae_bacterium_CAG0929422_PVC:0.2152195085)91.7:0.0914208523)95.9:0.0971845823,Acidobacteriota_bacterium_MCL5005620_acidobacteriota:0.2056624664)40.9:0.0319636489,(Acidobacteriota_bacterium_MBS1858783_acidobacteriota:0.2542482662,Chlorobiota_bacterium_NOX18756_FCB:0.4313639055)85.6:0.1336448532)64.4:0.0621302384,((Terriglobia_bacterium_MBZ5549025_acidobacteriota:0.1064597913,Terriglobia_bacterium_MBZ5665407_acidobacteriota:0.0767251589)90.2:0.0763122873,(Terriglobia_bacterium_MBZ5569616_acidobacteriota:0.0135618891,Terriglobia_bacterium_MBZ5627517_acidobacteriota:0.0215328004)99.6:0.1850891302)96.8:0.1577510391)97.6:0.2125604624,Polyangia_bacterium_MDY0001793_myxococcota:0.6606331574)56:0.0596598392,(Myxococcales_bacterium_NMC72549_myxococcota:0.4496036577,(SAR324_cluster_bacterium_HJO46399_sar324:0.0068156209,(((SAR324_cluster_bacterium_MDP6091293_sar324:0.0000025611,(SAR324_cluster_bacterium_MDP6764471_sar324:0.0066688704,SAR324_cluster_bacterium_MDP7502271_sar324:0.0000024978)82.5:0.0066612949)84.2:0.0067047290,SAR324_cluster_bacterium_MDP7137379_sar324:0.0000024523)86.4:0.0066766784,SAR324_cluster_bacterium_MDP7333338_sar324:0.0000021124)0:0.0000026150)100:0.3888557341)83.5:0.0653849364)91.3:0.1391799406)99.1:0.2737585887,((((Deltaproteobacteria_bacterium_HDZ91387_myxococcota:0.0000010000,Deltaproteobacteria_bacterium_MBW1966923_myxococcota:0.0000010000)100:0.1350207095,(((Deltaproteobacteria_bacterium_PXF58565_myxococcota:0.0255673045,candidate_division_Zixibacteria_bacterium_MCD6249161_FCB:0.0314561432)100:0.2386376106,(Thermodesulfatator_sp_RUM89117:0.1601240339,Thermodesulfobacteria_bacterium_NPA95685:0.1072663086)60:0.0535835210)85.5:0.0353424854,(Desulfobacteraceae_bacterium_MDA8162964:0.0448752197,WP_237888111_TDB_ISD_n_Dissulfurimicrobium_hydrothermale_Sh68_YES:0.0133400154)99.1:0.0983401662)3.9:0.0265333639)61.2:0.0053140098,WP_166032266_TDB_TDB_n_Thermosulfuriphilus_ammonigenes_ST65_YES:0.1034093018)90.2:0.0329861723,((((Dissulfuribacter_thermophilus_HFC47029:0.0413408510,(((Thermodesulfatator_sp_RUM89017:0.0694650099,WP_168719054_TDB_TDB_n_Thermosulfurimonas_marina_SU872_YES:0.0000024259)93.6:0.0328899625,(Thermodesulfobacteriaceae_bacterium_HIE32540:0.0172452066,WP_068669175_TDB_TDB_s_Thermosulfurimonas_dismutans_S95_YES:0.0116139599)95.1:0.0356281173)71.9:0.0116508509,((Thermosulfurimonas_dismutans_HFC98080:0.0000010000,Thermosulfurimonas_sp_WP_297058301:0.0000010000)86.3:0.0179377807,WP_221171713_TDB_TDB_n_Thermosulfurimonas_sp_F29_YeS:0.0105664000)86.4:0.0348058974)99.9:0.1345684246)79:0.0180505172,WP_067618971_TDB_DIB_s_Dissulfuribacter_thermophilus_S69_YES:0.0799585162)9.8:0.0300941296,(Dissulfurirhabdus_thermomarina_WP_258539285:0.0000010000,WP_163299370_TDB_DRH_n_Dissulfurirhabdus_thermomarina_SH388_Yes:0.0000010000)98.5:0.0697745012)92.3:0.0504433662,(Thermodesulfatator_atlanticus_HHI96267:0.1003980546,WP_022852594_TDB_TDT_n_Thermodesulfatator_atlanticus_AT1325_Yes_1of4:0.1715078157)61.6:0.0756022262)55.2:0.0457660380)87.9:0.0694199588)92.5:0.0906150832,Deltaproteobacteria_bacterium_MDD3553513_myxococcota:0.1764290579)93.5:0.1253574772,(((Desulfobacterales_bacterium_HFQ81560:0.0468740539,g2071_TDB_ISD_M19_Yes:0.0040212147)100:0.1850746847,(((Desulfobulbus_sp_HEB49767:0.0061557954,contig_2_663_TDB_DBB_MOM_B35_Yes_1of2:0.0450607705)90.8:0.0360613942,Desulfobulbus_sp_HFQ90871:0.0453172672)87.6:0.0331717249,Desulfobulbus_sp_HEB69477:0.0791862620)88:0.0408310500)90.9:0.0535636017,Desulfobulbaceae_bacterium_HHL34975:0.0856924525)90.2:0.0516576130)86.3:0.0755313343,((((Deltaproteobacteria_bacterium_HIJ79129_myxococcota:0.1261808428,((Pseudomonadota_bacterium_MBU0479542_pseudomonadota:0.0000027235,Pseudomonadota_bacterium_MBU0484818_pseudomonadota:0.0799767292)40.3:0.0289530735,Pseudomonadota_bacterium_MBU0674296_pseudomonadota:0.1507873978)93.1:0.0623460084)88.5:0.0454083600,(Deltaproteobacteria_bacterium_MCX5864623_myxococcota:0.0141906004,Deltaproteobacteria_bacterium_MCX5876289_myxococcota:0.0142746391)0:0.0000025490)89.1:0.0195324574,(((Deltaproteobacteria_bacterium_TDB31206_myxococcota:0.0000028044,((Pseudomonadota_bacterium_MBU1406114_pseudomonadota:0.0436919402,Pseudomonadota_bacterium_MBU4118563_pseudomonadota:0.0144966363)0:0.0000020097,Pseudomonadota_bacterium_MBU4229921_pseudomonadota:0.0143506940)86.2:0.0071556578)75.7:0.0065576551,Pseudomonadota_bacterium_MBU2538350_pseudomonadota:0.0078550217)70.9:0.0212464976,Pseudomonadota_bacterium_MBW4057174_pseudomonadota:0.2887481181)17:0.0091119458)0:0.0000024314,WP_307633794_TDB_TVB_Thiovibrio_frasassiensis_RS19-109_YeS:0.0096388279)98.8:0.1276444124)93.8:0.0648867001,((((((Deltaproteobacteria_bacterium_MBI4792562_myxococcota:0.0354602797,(Deltaproteobacteria_bacterium_MBI5558797_myxococcota:0.1261367069,Desulfobulbaceae_bacterium_MCB2184558:0.0338319589)82.6:0.0144280536)75:0.0072445052,Desulfobulbaceae_bacterium_MCJ7603206:0.0072232595)71.2:0.0066134925,((Proteobacteria_bacterium_MBU0965720:0.0000010000,Pseudomonadota_bacterium_MBU0965720_pseudomonadota:0.0000010000)0:0.0000022739,(Proteobacteria_bacterium_MBU4260649:0.0000010000,Pseudomonadota_bacterium_MBU4260649_pseudomonadota:0.0000010000)0:0.0000026287)93.8:0.0348745625)90.9:0.0393916743,Desulfobulbaceae_bacterium_DB1_OKY75267:0.0748724025)14.6:0.0172892913,Deltaproteobacteria_bacterium_MBW1791752_myxococcota:0.1614842936)95.1:0.0770788828,((((((Deltaproteobacteria_bacterium_PIE69264_myxococcota:0.1377602339,Desulfogranum_marinum_WP_205220556:0.0503590374)73.5:0.0204017496,(((((((((Desulfobulbaceae_bacterium_MBV5317502:0.0331237166,((Desulfobulbus_sp_MCL2458583:0.0507577784,(((Desulfobulbus_sp_MDR2550852:0.0000010000,Desulfobulbus_sp_WP_309412955:0.0000010000)0:0.0000024585,Desulfobulbus_sp_WP_310599302:0.0070553641)94.1:0.0214853204,(Proteobacteria_bacterium_MCL1980974:0.0000026472,Pseudomonadota_bacterium_MCL1980974_pseudomonadota:0.0000021678)95.9:0.0279887782)0:0.0000024523)86.7:0.0135402929,WP_028318523_TDB_DBB_n_Desulfobulbus_elongatus_DSM2908_Yes:0.0108603053)94.4:0.0357279324)81.6:0.0131472825,Desulfobulbus_sp_WP_306547399:0.0213777831)75.9:0.0084849103,Pseudomonadota_bacterium_MCL2341001_pseudomonadota:0.0680822645)74.8:0.0084604280,WP_015725078_TDB_DBB_s_Desulfobulbus_propionicus_1pr3_DSM_2032_Yes:0.0274945855)78.1:0.0119402567,((Desulfobulbus_sp_MBP7516983:0.0000010000,uncultured_Desulfobulbus_sp_WP_297952410:0.0000022867)91.5:0.0212583226,Desulfobulbus_sp_MBP7926282:0.0136052187)99.6:0.0735549355)41.4:0.0085415936,Desulfobulbus_sp_MDD2463287:0.0000023689)95.3:0.0291703977,WP_199263186_TDB_DBB_n_Desulfobulbus_oligotrophicus_Prop6_yEs:0.0810560664)0:0.0000020293,Desulfobulbus_rhabdoformis_WP_205225226:0.0147622511)81.2:0.0346549533,Desulfobulbus_sp_MCL2790387:0.0712191531)98.6:0.0854869842)86.6:0.0159513997,Desulfogranum_japonicum_WP_028579859:0.0655963539)82.7:0.0211263794,WP_028582913_TDB_DBB_n_Desulfobulbus_mediterraneus_86FS1:0.0458531270)96.1:0.0714702600,WP_267928860_TDB_DBB_n_Desulfolithobacter_dissulfuricans_GF1_YeS:0.0432999164)93.9:0.0468017841,Desulfobulbaceae_bacterium_HHL34771:0.1148910259)82.9:0.0348205957)76.2:0.0158434519)94:0.0783536858,((((((((Deltaproteobacteria_bacterium_MBW1636828_myxococcota:0.0285279005,Desulfosediminicola_flagellatus_WP_136808335:0.1143804611)88.9:0.0362904518,WP_228856812_TDB_DBB_n_Desulfomarina_profundi_KT2_NO:0.0237388816)75.3:0.0084332651,Desulfobulbaceae_bacterium_MCK5515245:0.0708974457)79.5:0.0173764162,Desulfobulbaceae_bacterium_S3730MH12_OEU56873:0.0586086110)76.6:0.0081104384,(((Desulfobulbaceae_bacterium_MCP4343759:0.0139224816,Desulforhopalus_sp_NOR23165:0.0243221138)74.1:0.0095827310,Desulfopila_sp_IMCC35008_WP_163336759:0.1266553729)83.5:0.0195843186,Desulfopila_sp_IMCC35006_WP_136812571:0.0720491008)85.5:0.0154834411)85.7:0.0227163879,(Desulfobulbaceae_bacterium_MCP3887346:0.0681244807,WP_092221962_TDB_DCP_n_Desulforhopalus_singaporensis_DSM12130_yEs:0.0527423312)86.9:0.0335058443)84.4:0.0335320886,Desulfoprunum_sp_MDP3480259:0.0851276941)92:0.0602517148,(((((Desulfobacterales_bacterium_HID03696:0.0585773045,((Desulfocapsa_sp_MBL4902689:0.0000021490,Desulfotalea_psychrophila_MBN4071733:0.0000010000)99.6:0.0926879215,Desulfocapsa_sulfexigens_HIP82531:0.0482373288)82.5:0.0148134341)96:0.0427747118,WP_015405007_TDB_DCP_s_Desulfocapsa_sulfexigens_SB164P1_DSM_10523_YES:0.0131765636)87.2:0.0294996543,((Proteobacteria_bacterium_MBU0942972:0.0000025885,Pseudomonadota_bacterium_MBU0942972_pseudomonadota:0.0000020389)83.7:0.0177918542,(Proteobacteria_bacterium_MBU1234561:0.0000023989,Pseudomonadota_bacterium_MBU1234561_pseudomonadota:0.0000027346)93.2:0.0291969823)94.8:0.0463313986)72.7:0.0271265848,Desulfocapsa_sp_MCF8055115:0.0219602923)26.5:0.0165361032,(Desulfobacterales_bacterium_HID68988:0.0000025343,Desulfocapsa_sulfexigens_HIP38170:0.0000020369)98.2:0.0691031935)95.6:0.0656368884)84.3:0.0433292539)88.7:0.0478337448,((Desulfoarculaceae_bacterium_MBW6519802:0.0370096403,(Desulfobulbaceae_bacterium_KAF0188555:0.0071363009,Desulfobulbaceae_bacterium_MBV5305780:0.0000023379)98.9:0.0589924815)74.8:0.0089586957,(Desulfocapsaceae_bacterium_MDO9042098:0.0000027431,Desulfocapsaceae_bacterium_MDP3695499:0.0072771302)93.7:0.0220439871)74.4:0.0075839547)49.5:0.0078790924,(Deltaproteobacteria_bacterium_MCX5871194_myxococcota:0.0441785738,(((Desulfocapsa_sp_MBA3007129:0.0000010000,Pseudomonadota_bacterium_MBU3944951_pseudomonadota:0.0000026235)85.9:0.0072729995,(Proteobacteria_bacterium_MBU0664318:0.0000010000,Pseudomonadota_bacterium_MBU0664318_pseudomonadota:0.0000010000)0:0.0000022390)0:0.0000027824,Desulfocapsaceae_bacterium_MDD3814681:0.0220390364)75.8:0.0156486777)92:0.0289881979);
