# Supplementary material for: Sulfur disproportionation occurs globally across anoxic habitats and has multiple mechanisms of independent evolutionary origin
Source: ISME J. 2026 Mar 2;20(1):wrag042. doi: 10.1093/ismejo/wrag042 (PMC12998232; doi:10.1093/ismejo/wrag042)
Supplement: Sup_File_4_raw_trees_wrag042 [file sup_file_4_raw_trees_wrag042.zip › SupFile4_raw_trees/SupFile3b_trees/chp2_iqtreeC60SH.tre]

(2514921523_A316_01405_TDB_DCP_j_Desulfocapsa_thiozymogenes_Bra2_YES:0.0290578122,((((((((((((((((((((((((((((((Acidobacteriota_bacterium_MCG6923325:0.2973652910,Acidobacteriota_bacterium_MCG6925416:0.1270566538)93.9:0.4616048626,Pseudomonadota_bacterium_MCP4604705:0.4619602022)44.8:0.2610489556,Acidobacteriota_bacterium_MDH3815722:0.3071301130)57.9:0.2363309189,Fibrobacteria_bacterium_MBF0432835:0.8166140621)75.1:0.2395710264,(((((((Actinomycetota_bacterium_MBI5870952:0.1283598651,Thermoleophilia_bacterium_MBK5225665:0.0000022624)99.8:0.6413383034,Nitrospirota_bacterium_NTW58832:0.2082043877)78.5:0.1513492224,((Nitrospirota_bacterium_MBI4687794:0.2926520159,Nitrospirota_bacterium_UCG78033:0.7095962710)60.1:0.0546496064,Nitrospirota_bacterium_MBI5213119:0.2092687794)74.4:0.0525994718)0:0.0059311442,Nitrospirota_bacterium_MBI4655005:0.3099609683)85.7:0.1189876361,(((Nitrospiraceae_bacterium_MDA8214194:0.1497781659,WP_203472007_NSP_DSP_n_Dissulfurispira_thermophila_T55J_YeS:0.1316576484)94.9:0.2623840796,((Nitrospirae_bacterium_GWA2_46_11_OGW20528:0.0880612331,(Nitrospirae_bacterium_MCL4456597:0.0000010000,Nitrospirota_bacterium_MCL4456597:0.0000010000)84.5:0.0921578819)94.8:0.2419941278,(((Nitrospirae_bacterium_MCL4536175:0.0000010000,Nitrospirota_bacterium_MCL4536175:0.0000010000)0:0.0000022361,(Nitrospirae_bacterium_MCL5062821:0.0000010000,Nitrospirota_bacterium_MCL5062821:0.0000010000)93:0.0184113349)0:0.0000021128,Thermodesulfovibrionales_bacterium_MDI6729193:0.0371959587)97:0.2176823531)68.4:0.0729900872)81.8:0.1284566364,Nitrospirota_bacterium_MBI5187860:0.3948689146)84.3:0.1403073128)96.8:0.2911405932,((((Nitrospiraceae_bacterium_MDA8214001:0.0185887405,Nitrospirota_bacterium_MCL4536921:0.0000022384)75.9:0.0374502027,Thermodesulfovibrionales_bacterium_MDI6729233:0.0000028672)80.4:0.0979446059,Nitrospirota_bacterium_MCL4457945:0.2596736542)93:0.2924016309,((Nitrospiraceae_bacterium_MDA8422501:0.1855812781,Nitrospirota_bacterium_MCK9419940:0.2199375004)89.5:0.2052549271,Nitrospirota_bacterium_MDH4162165:0.0206016440)94.5:0.3298247053)87.2:0.1987397071)84.2:0.0916338884,(((Breoghania_sp_WP_319523681:0.4468425942,(Pseudomonadota_bacterium_MBU1055314:0.2124666253,(Pseudomonadota_bacterium_MBU4002804:0.0000021649,Pseudomonadota_bacterium_MBU4318645:0.0548469198)95.3:0.1659510274)14.6:0.0663595277)84.8:0.1737375572,((Candidatus_Sulfomarinibacter_kjeldsenii_MBD3852534:0.2782123772,Candidatus_Sulfomarinibacter_sp_MAG_AM1_MBD3872395:0.0676297306)18.1:0.0285188410,Candidatus_Sulfomarinibacter_sp_MAG_AM2_MBD3853622:0.0216833791)96:0.2963944735)85.1:0.1550802536,(((((Deltaproteobacteria_bacterium_MBW2337529:0.0345397786,Deltaproteobacteria_bacterium_MBW2585182:0.0154520297)89:0.0398811702,(Desulfobacterales_bacterium_UCG07557:0.2475030426,bacterium_MDB4442081:0.1259428137)70.2:0.0241553642)83.5:0.0477765292,Deltaproteobacteria_bacterium_MBW2439912:0.0364723977)77.3:0.0351502811,Olavius_sp_associated_proteobacterium_Delta_1_CAB1057349:0.1761324518)86.9:0.1634511412,((((Desulfonatronospira_sp_MSAO_Bac3_WP_008871194:0.0000010000,WP_040418816_TDB_DNV_n_Desulfonatrospira_thiodismutans_ASO31_yES:0.0000010000)86:0.1630028754,WP_153306723_TDB_DNT_n_Desulfonatronum_thioautotrophicum_ASO41_yES:0.4062188709)94:0.3303642902,(Desulfospira_joergensenii_WP_022665021:0.7137214155,WP_153304077_TDB_DNV_n_Desulfonatronovibrio_hydrogenovorans_DSM9292_YES:0.3410987081)79.6:0.1855764559)83.3:0.1703223721,WP_157493216_TDB_DNV_n_Desulfonatrovibrio_magnus_AHT22yES:0.3226820625)88:0.2604941788)77:0.2012341162)79.7:0.0817698734)80.2:0.0944568020)91.5:0.2357410050,((((((Deltaproteobacteria_bacterium_MBC8176924:0.0000010000,Desulfobacteraceae_bacterium_MBL7216883:0.0166005019)82.6:0.0438544243,Desulfobacteraceae_bacterium_MCJ7684857:0.0490889566)94.2:0.1723138308,Desulfobacteraceae_bacterium_MBL7175488:0.2703238391)9.9:0.0499953263,Pseudomonadota_bacterium_MBU0733870:0.3413526217)86.9:0.1274641412,Deltaproteobacteria_bacterium_MBW1868241:0.0000029505)76.9:0.0251012508,Deltaproteobacteria_bacterium_MBW1692585:0.0116046413)85.6:0.1699414589)84.3:0.1895728185,((Pseudomonadota_bacterium_MBU1156043:0.0000022102,Pseudomonadota_bacterium_MBU4564621:0.0362427359)73:0.0853711079,Pseudomonadota_bacterium_MBU1276583:0.0803097260)99.7:0.6687983194)79.8:0.1629352213,Pseudomonadota_bacterium_MBU0734646:0.4014651783)0:0.0071865642,((Deltaproteobacteria_bacterium_HIJ58831:0.0597105611,Deltaproteobacteria_bacterium_MBW1773419:0.3188217651)86.6:0.1250759407,((Deltaproteobacteria_bacterium_MBW1735584:0.0000026834,Deltaproteobacteria_bacterium_MBW2112967:0.0000025755)93.2:0.1586070788,(WP_167330938_TDB_DGL_n3_Desulfatiglans_anilini_Ani1_yeS:0.0000021410,uncultured_Desulfatiglans_sp_WP_296996119:0.0539801977)99.8:0.3277299797)75.2:0.0504897944)74.6:0.0479622588)83.6:0.0718702161,((Deltaproteobacteria_bacterium_MBW2709519:0.0219293066,(Deltaproteobacteria_bacterium_MCP4576455:0.0624021012,Desulfobacteraceae_bacterium_4572_87_OQY48466:0.0158762811)79.9:0.0393426177)88:0.0595298687,(Deltaproteobacteria_bacterium_MCG6881048:0.0278462693,(Pseudomonadota_bacterium_MBU0515525:0.0478837805,Pseudomonadota_bacterium_MBU1742080:0.0000022395)100:0.6365919396)85.2:0.0552401924)75.4:0.0355643538)30.6:0.0432829732,Pseudomonadota_bacterium_MBE9571613:0.5870483556)95:0.3322404570,WP_166032673_TDB_TDB_n_Thermosulfuriphilus_ammonigenes_ST65_YES:0.1904927838)95.5:0.2448241219,((Thermodesulfatator_indicus_DSM_15286_AEH44502:0.0000010000,Thermodesulfatator_indicus_WP_217125052:0.0000010000)0:0.0000022231,WP_217125052_TDB_TDT_Thermodesulfatator_indicus_DSM_15286_NO:0.0000010000)0:0.0000010000)19:0.0190358456,WP_068542677_TDB_TDT_n_Thermodesulfatator_autotrophicus_S606_NO:0.0375326724)87.5:0.0544736120,WP_022852792_TDB_TDT_n_Thermodesulfatator_atlanticus_AT1325_Yes:0.0651778868)20.8:0.0232814944,((((((((((Caldimicrobium_sp_MCS7199288:0.0760916448,Caldimicrobium_sp_MCS7200494:0.0727262049)73.9:0.0228885135,(Thermodesulfobacteria_bacterium_MCR5853571:0.0000025621,Thermodesulfobacterium_sp_MCD6489841:0.0954275429)98.3:0.1442427563)74.8:0.0197330038,Caldimicrobium_thiodismutans_PMP62938:0.0978923121)66.9:0.0141261976,(Thermodesulfobacterium_sp_MCC6048712:0.0000028011,Thermodesulfobacterium_sp_MCI4455064:0.0182549121)99.6:0.2224494529)73.8:0.0201172153,WP_068515360_TDB_TDB_s_Caldimicrobium_thiodismutans_TF1_YES:0.0238145945)100:0.4476480809,Thermosulfurimonas_sp_WP_297057105:0.0000028288)82.5:0.0171067895,Thermodesulfatator_sp_RUM88942:0.0175531285)80.7:0.0172127209,(WP_068669730_TDB_TDB_s_Thermosulfurimonas_dismutans_S95_YES:0.0346568915,WP_168719491_TDB_TDB_n_Thermosulfurimonas_marina_SU872_YES:0.0170630282)0:0.0000020587)49.2:0.0170539301,WP_221172066_TDB_TDB_n_Thermosulfurimonas_sp_F29_YeS:0.0000029742)96.4:0.0737636987,(Thermodesulfatator_atlanticus_HHI97253:0.0000023742,Thermodesulfobacteria_bacterium_NPA48624:0.0177533729)78.9:0.0268600624)0:0.0000028429)96.4:0.2058446612,((((((((Deltaproteobacteria_bacterium_MBI4793580:0.0409683252,Deltaproteobacteria_bacterium_MBI5557602:0.0529668874)88.9:0.0723842739,((Desulfobulbaceae_bacterium_MCJ7600966:0.0000028870,Desulfobulbaceae_bacterium_MCK9294769:0.0346890684)79.3:0.0179914240,((Proteobacteria_bacterium_MBU0910293:0.0000010000,Pseudomonadota_bacterium_MBU0910293:0.0000010000)0:0.0000024069,(Proteobacteria_bacterium_MBU4262009:0.0000021141,Pseudomonadota_bacterium_MBU4262009:0.0000021141)92.1:0.0357583463)89.1:0.0351579384)0:0.0000021692)83.9:0.0493736023,bacterium_BMS3Abin13_GBE12663:0.0955628102)78.8:0.0353351633,(Desulfobulbaceae_bacterium_MCB2181687:0.0423574149,g2907_TDB_ISD_MOM_B35_Yes:0.0348922790)78.6:0.0284237862)77.6:0.0235538817,Desulfobacteraceae_bacterium_MDA8163634:0.1991728521)60.9:0.0126415503,((((((((((((((((((Deltaproteobacteria_bacterium_MBT8361601:0.0183809610,Desulfobacterales_bacterium_NNK95580:0.0176720388)88.7:0.0382107218,WP_228855053_TDB_DBB_n_Desulfomarina_profundi_KT2_NO:0.1056799760)0:0.0000021770,(Deltaproteobacteria_bacterium_MBW1636691:0.1245756952,(Desulfofustis_limnaeus_BDD89085:0.1263390068,WP_167369261_TDB_DCP_s_Desulfofustis_glycolicus_PerGlyS_Yes:0.0905588333)24:0.0282638010)76.5:0.0332992471)82.2:0.0187652052,(Desulfopila_sp_IMCC35006_WP_167496464:0.0000025883,Rhodopseudomonas_palustris_MBB1094462:0.0170283986)98.4:0.0955529803)0:0.0000020864,Desulfopila_aestuarii_WP_200802302:0.1338032986)84.9:0.0331906660,((Desulfofustis_sp_MBT8329214:0.1467751577,Desulfosediminicola_ganghwensis_WP_167495678:0.0503816127)0:0.0087648877,(Desulforhopalus_sp_IMCC35007_WP_169309043:0.0368049450,WP_176761335_TDB_DCP_n_Desulforhopalus_singaporensis_DSM12130_yEs:0.1172919871)83.3:0.0439991102)85.2:0.0401668201)0:0.0000023686,Desulfofustis_sp_PBSRB1_MBL0381636:0.0562011041)0:0.0000021394,Desulfobulbaceae_bacterium_MCK4839502:0.0939787832)91.3:0.0595690391,((Proteobacteria_bacterium_MBU0482366:0.0000022292,Pseudomonadota_bacterium_MBU0482366:0.0000021306)88.7:0.0408995753,Proteobacteria_bacterium_MBU0485224:0.0384533441)78.9:0.0237224514)67.6:0.0140067652,((Proteobacteria_bacterium_MBU0675802:0.0000020366,Pseudomonadota_bacterium_MBU0675802:0.0000020856)97.1:0.0948614822,WP_015403354_TDB_DCP_s_Desulfocapsa_sulfexigens_SB164P1_DSM_10523_YES:0.0369957637)60.5:0.0195699959)0:0.0000022256,Desulfocapsa_sp_MBL4902126:0.0426460568)91.6:0.0184621527,Desulfocapsa_sp_MCF8056092:0.0000026459)0:0.0000020853,Desulfocapsa_sp_MCK5070332:0.0725869635)78.6:0.0449195438,((Desulfobacteraceae_bacterium_MDA8159934:0.0102122228,Desulfobacteraceae_bacterium_MDA8418130:0.0440739494)98:0.2015506630,Pseudomonadota_bacterium_MBU4151707:0.0243637230)78.2:0.0819119782)93.1:0.1029879652,((Desulfobulbaceae_bacterium_MDH3391817:0.1120660613,Pseudomonadota_bacterium_MBE9519734:0.0000023499)89.4:0.0673265114,Pseudomonadota_bacterium_MBU0728272:0.2438402716)44.2:0.0141139011)92.5:0.0870303568,(Desulfobulbaceae_bacterium_MDH4332970:0.0547893556,((Proteobacteria_bacterium_MBU1405338:0.0000010000,Pseudomonadota_bacterium_MBU1405338:0.0000010000)0:0.0000021153,((Proteobacteria_bacterium_MBU4178091:0.0000020248,Pseudomonadota_bacterium_MBU4178091:0.0000010000)0:0.0000024642,((Pseudomonadota_bacterium_MBU2537069:0.0000022488,(Pseudomonadota_bacterium_MBU4033407:0.0168941495,Pseudomonadota_bacterium_MBU4118690:0.0000028804)84.4:0.0170126769)95.9:0.0725853603,(Thiovibrio_frasassiensis_WP_307632725:0.0000023896,WP_307632725_TDB_TVB_Thiovibrio_frasassiensis_RS19-109_YeS:0.0000024831)75.8:0.0177383839)39.1:0.0364943429)76.1:0.0177355528)84.9:0.0181871361)0:0.0000026134)91.2:0.0888806660,((Desulfobulbaceae_bacterium_MDH3393211:0.0000025572,Desulfobulbaceae_bacterium_MDH4320829:0.0365292705)96.2:0.1200348068,Desulfobulbaceae_bacterium_MDH5524842:0.0213791766)88.4:0.0995569022)0:0.0000022726,g1996_TDB_ISD_M19_Yes:0.1258458497)84.9:0.0428244677)93.6:0.1637333521,((Proteobacteria_bacterium_MBU3945218:0.0000010000,Pseudomonadota_bacterium_MBU3945218:0.0000010000)0:0.0059070780,(Pseudomonadota_bacterium_MBU0943751:0.0000022390,Pseudomonadota_bacterium_MBU0961629:0.0379167168)49.1:0.1092288041)100:0.4703548414)0:0.0000025429,(Desulfurivibrio_alkaliphilus_WP_275805285:0.0000022241,WP_013164585_TDB_DBB_s_Desulfurivibrio_alkaliphilus_AHT_2_Yes:0.0585934402)96.5:0.1898614342)95.7:0.2227728104)92.2:0.1411017326,WP_067615224_TDB_DIB_s_Dissulfuribacter_thermophilus_S69_YES:0.0000027466)93.2:0.0766195357,Thermodesulfobacteriaceae_bacterium_HID97702:0.0073618696)79.5:0.0331727500,Deltaproteobacteria_bacterium_MDD3553895:0.0663924398)84.9:0.0407561778,((Desulfobacteraceae_bacterium_MDA8162012:0.0920566600,(WP_163297525_TDB_DRH_n_Dissulfurirhabdus_thermomarina_SH388_Yes:0.1039255050,WP_237889157_TDB_ISD_n_Dissulfurimicrobium_hydrothermale_Sh68_YES:0.0186834775)32.2:0.0110838426)40:0.0312187199,Thermodesulfatator_sp_RUM89026:0.1819650634)32.2:0.0396716021)80.5:0.0297644792,((((Deltaproteobacteria_bacterium_HDM99653:0.0180082446,Methanophagales_archaeon_MCW7073569:0.0364433407)75.7:0.0163427048,((Deltaproteobacteria_bacterium_MBW1671216:0.0693329254,(Deltaproteobacteria_bacterium_NOR06132:0.0142006483,Thermodesulfobacteriota_bacterium_RKX61506:0.0287658854)25.1:0.0083849730)0:0.0010326357,Deltaproteobacteria_bacterium_MCD6198753:0.0000020077)91.9:0.0172827336)0:0.0000021288,Deltaproteobacteria_bacterium_MCK4605201:0.0175706154)87.9:0.0351687165,Deltaproteobacteria_bacterium_PXF57649:0.0000021327)85.8:0.0415573894)94.5:0.0940096746,(Desulfobulbaceae_bacterium_MBV5317908:0.0180876437,((((((((((Desulfobulbaceae_bacterium_NLB05713:0.0188118723,Desulfobulbus_sp_MBP8815169:0.0000022539)74.5:0.0457840132,uncultured_Desulfobulbus_sp_WP_297953087:0.0000029468)81.6:0.0345057601,WP_199263912_TDB_DBB_n_Desulfobulbus_oligotrophicus_Prop6_yEs:0.0354677730)75.3:0.0232423361,Desulfobulbus_sp_MCL2457238:0.0253394681)32.8:0.0347166177,(Desulfobulbus_sp_MCL2789529:0.0395886028,Desulfobulbus_sp_WP_306546682:0.0000026282)0:0.0000020321)87.9:0.0377306920,Desulfobulbus_sp_MDD2463348:0.0000027714)0:0.0000020498,Desulfobulbus_rhabdoformis_WP_205225668:0.0692404823)90.9:0.0403617607,WP_015725939_TDB_DBB_s_Desulfobulbus_propionicus_1pr3_DSM_2032_Yes:0.0000028409)81.8:0.0184500976,Desulfobulbus_sp_WP_309413375:0.0000021108)87.1:0.0210775723,WP_169737354_TDB_DBB_n_Desulfobulbus_elongatus_DSM2908_Yes:0.0000022434)78:0.0176241024)89.7:0.0596720167)85:0.0540626889,WP_267927417_TDB_DBB_n_Desulfolithobacter_dissulfuricans_GF1_YeS:0.0000024564)87.6:0.0560307677,((((Desulfobulbus_propionicus_PID72167:0.0374399075,Desulfobulbus_propionicus_PIE60355:0.0765599961)85.4:0.0410592541,Desulfogranum_marinum_WP_205222454:0.0628344861)77.9:0.0194909291,WP_035247574_TDB_DBB_n_Desulfobulbus_mediterraneus_86FS1:0.0287739086)89.9:0.0967885507,(Desulfobulbus_propionicus_PIE58024:0.1026546870,Desulfogranum_japonicum_WP_035274058:0.0091264473)85:0.0452619179)82.8:0.0571232881)0:0.0000028912,(((Deltaproteobacteria_bacterium_MBW1749276:0.0604111938,Deltaproteobacteria_bacterium_MBW2328086:0.0359129524)81.5:0.0448308301,Desulfobulbus_sp_US2_MCW5207399:0.1085250155)74.8:0.0289264181,((Desulfobulbus_sp_F1_MCW5199633:0.0198870203,TAA74817_TDB_DBB_n_Ca_Electronema_sp_GS:0.0175268081)75.7:0.0207858428,Desulfobulbus_sp_F3_MCW5198582:0.0653820424)81.2:0.0459161925)88.4:0.0506886164)95.4:0.1220367177,Desulfobulbaceae_bacterium_MBC8207733:0.0863586110)0:0.0036607902,((Desulfocapsaceae_bacterium_MDD3815022:0.0000020012,Proteobacteria_bacterium_MBU3944648:0.0359663203)75.6:0.0202902406,(Proteobacteria_bacterium_MBU0665721:0.0000010000,Pseudomonadota_bacterium_MBU0665721:0.0000010000)65.2:0.0149337627)76:0.0520478638)85.4:0.0483785336,Deltaproteobacteria_bacterium_MCX5869030:0.0000024820)0:0.0000021984,(Desulfoarculaceae_bacterium_MBW6520976:0.0515737544,(Desulfocapsaceae_bacterium_MDO9042701:0.0000025909,uncultured_bacterium_EKD89884:0.1316723267)88.4:0.0568897909)85.7:0.0354909956)91.4:0.0655382267,(Desulfobulbaceae_bacterium_KAF0187734:0.0656417085,Desulfobulbaceae_bacterium_MBV5305109:0.0214091971)80.8:0.0551546939);
