# Supplementary material for: Sulfur disproportionation occurs globally across anoxic habitats and has multiple mechanisms of independent evolutionary origin
Source: ISME J. 2026 Mar 2;20(1):wrag042. doi: 10.1093/ismejo/wrag042 (PMC12998232; doi:10.1093/ismejo/wrag042)
Supplement: Sup_Tab_1_strains_wrag042 [file sup_tab_1_strains_wrag042.xlsx]

## Sheet: SupTab1
Strain number				1	2	3	4	5	6	7	8	9	10	11	12	13	14	15	16	17	18	19	20	21	22	23	24	25	26	27	28	29	30	31	32	33	34	35	36	37	38	39	40	41	42	43	44	45	46
Phylum				Desulfobacterota
Order				Thermodesulfobacteriales									Desulfobulbales																			Desulfovibrionales
Class				Thermodesulfobacteriaceae						Thermodesulfatatoraceae			Desulfobulbaceae											Desulfocapsaceae							Thiovibrionaceae	Desulfovibrionaceae											Desulfonatronaceae				Desulfonatronovibrionaceae
Strain				Thermosulfurimonas marina SU872	Thermosulfurimonas dismutans S95	Thermosulfuriphilus ammonigenes ST65	Caldimicrobium thiodismutans TF1	Thermosulfurimonas sp. F29	Thermodesulfobacterium hveragerdense JSP	Thermodesulfatator atlanticus AT1325	Thermodesulfatator indicus CIR 29812	Thermodesulfatator autotrophicus S606	Desulfolithobacter dissulfuricans GF1	Desulfurivibrio alkaliphilus AHT 2	Desulfolithobacter dismutans B35	Desulfobulbus elongatus FP	Desulfobulbus propionicus Lindhorst (1pr3)	Desulfobulbus oligotrophicus Prop6	Candidatus Electrothrix aarhusensis MCF	Candidatus Electrothrix marina A5	Candidatus Electronema aureum GS	Desulfogranum mediterraneum 86FS1	Desulfomarina profundi KT2	Desulfocapsa sulfexigens SB164P1	Desulfocapsa thiozymogenes Bra2	Desulfofustis glycolicus PerGlyS	Desulforhopalus singaporensis S'pore T1	M19	Desulforhopalus vacuolatus ltk 10	Desulfotalea psychrophila LSv54	Thiovibrio frasassiensis RS19-109	Desulfovibrio aminophilus ALA-3	Humidesulfovibrio mexicanus Lup 1	Desulfovibrio oxyclinae P1B	Desulfobaculum senezii CVL	Salidesulfovibrio brasiliensis LVform1	Paucidesulfovibrio longus SEBR 2582	Desulfovibrio litoralis STL 6	Maridesulfovibrio hydrothermalis AM13	Halodesulfovibrio marinisediminis NMRC 101113	Pseudodesulfovibrio halophilus SL 8903	Humidesulfovibrio idahonensis CY 2	Desulfonatronum thioautotrophicum ASO4-1	Desulfonatronum thiodismutans MLF 1	Desulfonatronum thiosulfatophilum ASO4-2	Desulfonatronum lacustre Z-7951	Desulfonatronovibrio hydrogenovorans Z-7935	Desulfonatronospira thiodismutans ASO3-1	Desulfonatronovibrio magnus AHT 22
Environment				Shallow-sea hydrothermal vent	deep-sea hydrothermal chimney, 1910 m depth	deep-sea actively venting hydrothermal sulfidic chimney	Hot Spring, neutral to slightly alkaline	Deep sea hydrothermal vent	Hot spring, terrestrial	Deep sea hydrothermal vent: black smoker chimney sample, 2275 m depth	deep-sea hydrothermal vent: active black smoker	deep-sea hydrothermal vent sulfide sample collected at a depth of 2764 m from a chimney wall	Deep sea hydrothermal vent chimney	Soda Lake: sediments from hypersaline soda lake	Deep sea hydrothermal vent	mesophilic digester	Freshwater mud	anaerobic sewage sludge digester: municipal mesophilic anaerobic sewage sludge digester of the wastewater treatment plant	marine sediment	marine sediment	freshwater sediment	deep-sea sediment: deep-sea surface sediment, 1268 m depth	deep-sea hydrothermal vent chimney	Mud flat: oxidized surface sediment from eel grass (Zostera noltii) mud flat	Freshwater Lake	marine anoxic sediment	sulfidic mud	Deep sea hydrothermal vent	temperate estuary mud	cold Arctic marine sediments	sulphidic stream sediments in the Frasassi Caves	anaerobic lagoon of dairy wastewater treatment plant	anaerobic sludge blanket reactor	hypersaline cyanobacterial mat	solar saltern	Sediments of a hypersaline coastal lagoon	oil-producing well	Freshwater: littoral sediment	deep-sea hydrothermal chimney wall-2600 m	anoxic coastal sediment, highly eutrophic area	anoxic benthic microbial mat	heavy-metal-contaminated freshwater sediment	Soda Lake: sediments from hypersaline soda lake	Soda Lake: mud sediments of alkaline, hypersaline, soda lake	Soda Lake: sediments from hypersaline soda lake	Soda Lake: mud from alkaline lake	soda-depositing lake: sediments of an equatorial soda lake	Soda Lake: sediments from hypersaline soda lake	Soda lake: sediments from a hypersaline soda lake
Location				Sakhalin Oblast, Sea of Okhotsk, near Kunashir Island. 44.4911°/146.1040°	Pacific Ocean, East Lau Spreading Center, Mariner hydrothermal field. -22.1803°/-176.6020°	East Lau spreading center, Tui Malila hydrothermal field, 1870 m depth. -21.9892°/-176.5680°	Nakabusa, Japan, 36.3830°/137.7500°	Sulphide chimney, Capelinhos vent site (Atlantic Ocean) 37° 17.35002′ N, 32° 15.83334′ W	Iceland	Mid-Atlantic Ridge, Rainbow hydrothermal vent field. 36.2300°/-33.9020°	Indian Ocean, Kairei Vent Field. -25.3167°/70.0333°	Indian Ocean, site JL-Dive90-S01. -38.3000°/50.0833°	Suiyo seamount, Izu-Bonin Arc. 28.5755°/140.6500°	Wadi Natrun, Egypt	Atlantic Ocean, 37.288986 N 32.1631739 W	France	Lindhorst, Germany	Marrakech, Morocco	Aarhus Bay, Denmark	Aarhus Bay, Denmark	Vennelystparken, Denmark. 56.164874 N 10.207888 E	Mediterranean Sea, about 60 km off the coast of north-eastern Spain. 41.2000°/2.8333°	Suiyo seamount, Japan. 28.5756°/140.6500°	Arcachon basin. France	Lake Braband, Denmark	Venice, Italy	Singapore	Capelinhos site, Lucky Strike vent field, Mid-Atlantic Ridge	Kysing Fjord, Denmark	Spitsbergen, Storfjorden	Genga, Italy	Colombia	Mexico	Solar Lake, Sinai, Egypt	Solar saltern of Chula Vista, California, USA	Lagoa Vermelha, Rio de Janeiro, Brazil	Paris basin, France	Lake Stechlin, Germany	Pacific Ocean, 13°N East Pacific Rise	Tokyo Bay, Japan	Sinai, Solar Lake, Egypt	Idaho, Lake Coeur d’Alene, USA	Altai, south-eastern Siberia, Kulunda Steppe, soda lake Tanatar-1, Russia	Mono Lake, California, USA	Altai, south-eastern Siberia, Kulunda Steppe, soda lake Picturesque, Russia	Tyva Republic, Lake Khadyn, Russia	Lake Magadi, Kenya	South Siberia	South-East Siberia, Altai, soda lake Tanatar-5
S0 disproportionation				yes	yes	yes	yes	yes		yes		NO	yes	yes	yes	yes	yes	NO					NO	yes	yes	yes		yes	NO	NO	yes											NO	NO	NO	NO	NO	yes	NO	NO
Sulfite disproportionation				yes	yes	yes	yes	NO		NO		NO	NO			NO	NO	yes				NO	NO	yes	yes	NO	yes				NO	yes - Disproportionation without growth	yes	yes	yes		yes	NO		NO	NO	NO	yes	yes	yes	yes	yes	yes	yes
Thiosulfate disproportionation				yes	yes	yes	yes	yes		NO		NO	yes				NO	NO				NO	NO	yes	yes	NO			NO	NO	yes	yes - Disproportionation without growth	yes	yes	yes	yes	NO	NO	NO		NO	NO	yes	yes	yes	yes	yes	yes	yes
Genome assembly				GCF_012317585.1	GCF_001652585.1	GCF_011207455.1	GCA_001548275.1	GCF_019688735.1	GCF_000423845.1	GCF_000421585.1	GCF_000217795.1	GCF_001642325.1	GCF_025998535.1	GCF_000092205.1	GCA_046599375.1	GCF_000621145.1	GCA_000186885.1	GCA_016446285.1	GCA_004028505.1	GCA_004028495.1	GCA_004284765.1	GCF_000429965.1	GCF_019703855.1	GCF_000341395.1	2514885009	GCF_900130015.1	GCF_900104445.1	GCA_048820955.1	GCF_016918505.1	GCF_000025945.1	GCF_029607905.1	GCF_000422565.1	GCF_900188225.1	GCF_000375485.1	2574179788	GCF_001311825.1	GCF_000420485.1	GCF_900143255.1	GCF_000331025.1	GCF_900129975.1	2571042916	2574180452	GCF_000934745.1	GCF_000717475.1	GCF_900104215.1	GCF_000519265.1	GCF_963865035.1	GCF_000174435.1	GCF_000934755.1
Genome assembly quality				complete	61 contigs	complete	complete	complete	42 scaffolds	60 contigs	complete	129 contigs	complete	complete	6 contigs	99 scaffolds	complete	complete	143 contigs	472 contigs	73 contigs	68 scaffolds	complete	complete	1 scaffold	100 scaffolds	124 scaffolds	90 contigs	169 contigs	complete	3 scaffolds	25 scaffolds	15 scaffolds	32 contigs	53 scaffolds	182 contigs	19 scaffolds	27 scaffolds	chromosome	9 scaffolds	16 scaffolds	125 scaffolds	53 scaffolds	34 contigs	34 contigs	1 scaffold	16 scaffolds	5 scaffolds	134 scaffolds
category ↓	gene ↓	HMM profile ↓	E-value cutoff ↓
Sulfur disproportionation candidates	YedE	new	1E-20*	WP_168719495.1	WP_068669738.1	WP_166032670.1	WP_082706373.1	WP_221172062.1	NO	WP_022852788.1	WP_013907251.1	WP_068542683.1	WP_267927413.1	WP_013164589.1	MFP7754182.1	WP_028317510.1	WP_015725935.1	WP_199263916.1	NO	NO	TAA74822.1	WP_028585769.1	WP_228855049.1	WP_015403350.1	A316_01401	WP_073376247.1	WP_092225863.1	MFW8601927.1, MFW8601802.1	NO	NO	WP_307632729.1	NO	NO	NO	NO	NO	NO	NO	NO	NO	NO	NO	WP_045218302.1	NO	NO	NO	WP_028574669.1	WP_008871191.1	WP_045214691.1
				1.3e-153	2.8e-164	7.6e-154	1.6e-158	8e-165		2.3e-155	8.5e-153	7.7E-153	6.3E-173	8.6E-166	1.5E-169	2.4E-171	3.5E-173	2.7E-173			4.9E-164	2.7e-173	2e-170	2.3e-173	1.1E-171	1.5E-175	3.5E-176	4.4E-165, 7.8E-39			9.8E-160												5.9E-151				1.7E-161	1.7e-146	6.3E-158
	TusA	new	1E-20*	WP_168719494.1, WP_168719581.1	WP_068669736.1	WP_166032671.1, WP_166031933.1	WP_068515351.1	WP_221172063.1, WP_221171837.1, WP_221172130.1	NO	WP_022852789.1	WP_013907250.1	WP_068542682.1	WP_267927414.1	WP_013164582.1	MFP7754181.1, MFP7755907.1	WP_028317509.1	WP_015725936.1	WP_199263915.1	NO	NO	TAA74820.1	WP_084457090.1	WP_228855050.1, WP_228855280.1	WP_015403351.1	A316_01402	WP_073376245.1	WP_092225853.1	MFW8601928.1	NO	NO	WP_307632728.1	NO	NO	NO	NO	NO	NO	NO	NO	NO	NO	NO	WP_045218304.1	NO	NO	NO	WP_028574670.1	WP_008871192.1, WP_008871187.1	WP_045214690.1
				1e-47, 1.2e-22	2.3e-48	3.8e-45, 5.2e-22	3.9e-45	6e-48, 3e-27, 6.5e-23		6.9e-45	1.1e-46	3.6e-46	3.4e-45	1.2e-44	2.8e-44, 2e-24	4.3e-44	7e-45	4.6e-44			1.1e-42	2.9e-43	8.3e-45, 3.8e-23	2.1e-44	7.6e-44	4.1e-45	5.9e-45	1.6e-46			3.3e-42												1.8e-40				2.3e-41	5.9e-41, 1.1e-28	4e-42
	DsrE	new	1e-10	WP_168719493.1	WP_068669734.1	WP_220126117.1	WP_068515354.1	WP_221172064.1	NO	WP_022852790.1	WP_013907249.1	WP_068542681.1	WP_267927415.1	WP_013164583.1	MFP7754180.1	WP_028317508.1	WP_015725937.1	WP_199263914.1	NO	NO	TAA74819.1	WP_028585771.1	WP_228855051.1	WP_015403352.2	A316_01403	WP_073376243.1	WP_092225854.1	MFW8601929.1	NO	NO	WP_307632727.1	NO	NO	NO	NO	NO	NO	NO	NO	NO	NO	NO	WP_045218313.1	NO	NO	NO	WP_035244011.1	WP_008871196.1	WP_045214684.1
				7.2e-51	2.1e-51	1.3e-48	2e-43	3.9e-51		6.3e-48	1e-48	4.8e-48	7.8e-31	1.7e-46	1.9e-45	4.1e-48	8.9e-48	1.9e-48			1.7e-44	1.3e-45	6e-43	1.8e-34	7.1e-45	3.8e-42	1.2e-45	1.1e-43			7.7e-43												2.2e-41				4e-42	1.9e-40	4.2e-42
	CHP1	new	1e-10	WP_168719492.1	WP_068669732.1	WP_166032672.1	WP_068515357.1	WP_221172065.1	NO	WP_022852791.1	WP_013907248.1	WP_068542679.1	WP_267927416.1	WP_013164584.2	MFP7754179.1	WP_028317507.1	WP_015725938.1	WP_199263913.1	NO	NO	TAA74818.1	WP_028585772.1	WP_228855052.1	WP_015403353.1	A316_01404	WP_073376241.1	WP_092225855.1	MFW8601930.1	NO	NO	WP_307632726.1	NO	NO	NO	NO	NO	NO	NO	NO	NO	NO	NO	WP_045218306.1	NO	NO	NO	WP_028574671.1	WP_008871193.1	WP_045214688.1
				4.4e-43	6.5e-42	1.8e-41	2.3e-40	2.3e-43		9e-40	9e-42	3.4e-41	6e-39	1.9e-42	8.7e-43	3.5e-40	7.6e-40	8.7e-41			5.1e-38	7.9e-40	5.4e-42	5.8e-38	1.5e-36	6.4e-43	8.3e-44	1.4e-41			4.1e-40												1.8e-36				1.9e-35	1e-33	3.9e-36
	CHP2	new	1e-10	WP_168719491.1	WP_068669730.1	WP_166032673.1	WP_068515360.1	WP_221172066.1	NO	WP_022852792.1	WP_217125052.1	WP_068542677.1	WP_267927417.1	WP_013164585.1	MFP7754178.1	WP_169737354.1	WP_015725939.1	WP_199263912.1	NO	NO	TAA74817.1	WP_035247574.1	WP_228855053.1	WP_015403354.1	A316_01405	WP_167369261.1	WP_176761335.1	MFW8601931.1	NO	NO	WP_307632725.1	NO	NO	NO	NO	NO	NO	NO	NO	NO	NO	NO	WP_153306723.1	NO	NO	NO	WP_153304077.1	WP_040418816.1	WP_157493216.1
				1.5e-30	3.8e-31	6e-28	7.1e-25	7.9e-31		2.5e-30	5.2e-30	5.1e-29	3.8e-31	1.2e-31	8.8e-30	1.4e-30	8.7e-30	7.1e-31			7e-30	2.7e-28	2.1e-30	5.1e-29	9.7e-29	9.3e-31	5.4e-31	8.5e-28			1.8e-26												3.4e-27				5.8e-28	1.5e-25	4.8e-28
	CHP3	new	1e-10	NO	NO	NO	NO	NO	NO	NO	NO	NO	NO	NO	NO	NO	NO	NO	NO	NO	NO	NO	NO	NO	NO	NO	NO	NO	NO	NO	NO	NO	NO	NO	NO	NO	NO	NO	NO	NO	NO	NO	WP_045218311.1	NO	NO	NO	WP_028574672.1	WP_008871195.1	WP_045214686.1
																																											3.7e-78				2.2e-62	3.8e-81	7.5e-67
	MolyA	new	1E-200*	WP_168719055.1	WP_068669177.1	WP_166032267.1	NO	WP_221171714.1	WP_028841325.1	WP_051132460.1	NO	NO	WP_267928861.1	WP_157861393.1	MFP7756105.1	WP_028318522.1	WP_015725077.1	WP_199263185.1	RWX45866.1	NO	TAA75117.1	WP_028582912.1	WP_228856813.1	WP_015405008.1	A316_01066	NO	WP_092221960.1	MFW8602013.1	NO	NO	WP_307633795.1	NO	NO	NO	NO	NO	NO	NO	NO	NO	NO	NO	NO	NO	NO	NO	NO	NO	NO
				2.4e-316	0	3.2e-320		8.7e-317	9.9e-277	4e-297			3.8e-283	8.9e-254	3.7e-291	2.6e-280	2.1e-285	2.6e-270	1.3e-197		3.5e-259	7.6e-277	2.5e-266	7.5e-281	8.4e-267		2.6e-267	2.2e-290			6.9e-268
	MolyB	new	1E-100*	WP_168719054.1	WP_068669175.1	WP_166032266.1	NO	WP_221171713.1	NO	WP_022852594.1	NO	NO	WP_267928860.1	WP_013162656.1	MFP7756106.1	WP_028318523.1	WP_015725078.1	WP_199263186.1	NO	NO	NO	WP_028582913.1	WP_228856812.1	WP_015405007.1	A316_01065	NO	WP_092221962.1	MFW8602012.1	NO	NO	WP_307633794.1	NO	NO	NO	NO	NO	NO	NO	NO	NO	NO	NO	NO	NO	NO	NO	NO	NO	NO
				1.8e-124	8.3e-125	1.7e-122		5.8e-126		5.1e-112			4.8e-110	2.9e-72	5.3e-111	7.1e-107	9.8e-110	3.5e-106				4.1e-109	1.6e-106	3.4e-112	3.5e-103		3.2e-107	1.2e-101			2e-118
	MolyC	new	1E-30*	WP_168719056.1	WP_084270927.1	WP_166032268.1	NO	WP_221171715.1	NO	WP_022852592.1	NO	NO	WP_267928862.1	WP_013162658.1	MFP7756104.1	WP_169737399.1	WP_015725076.1	WP_199263184.1	NO	NO	NO	WP_028582911.1	WP_228856814.1	WP_015405009.1	A316_01067	NO	WP_092221958.1	MFW8602014.1	NO	NO	WP_307633796.1	NO	NO	NO	NO	NO	NO	NO	NO	NO	NO	NO	NO	NO	NO	NO	NO	NO	NO
				2e-72	1.1e-72	5.4e-67		2.3e-71		2.4e-45			4.9e-56	2.4e-41	3e-52	3.3e-58	2.2e-64	3.7e-53				1.8e-54	6.6e-42	1.7e-63	1.2e-54		1.4e-46	2.8e-56			5.3e-57
	SudhA	new	1E-190	NO	NO	NO	NO	NO	NO	NO	NO	NO	NO	NO	NO	WP_028317433.1	WP_015724814.1	WP_199262126.1	NO	NO	NO	NO	NO	NO	NO	WP_073378600.1	WP_092224659.1	NO	WP_205218587.1	WP_011187877.1	NO	WP_027176643.1	WP_089273784.1	WP_018125062.1	BO23DRAFT_00970, BO23DRAFT_02097	WP_054653063.1	WP_022663211.1	WP_072696444.1	WP_015335920.1	WP_074217847.1	BR24DRAFT_0847	BR09DRAFT_03025	WP_045218953.1	WP_235185532.1	WP_167353014.1	WP_051434628.1	WP_028575195.1	WP_008869767.1	WP_045214831.1
																2.9e-236	1.9e-223	1.2e-223								1.2e-266	2.4e-266		7e-250	5.6e-205		3.3e-208	3.1e-197	1.7e-207	2.5e-205, 2.6e-208	7.2e-207	3.4e-202	2.2e-207	3.1e-208	1.3e-209	4.8e-207	2.5e-200	4.6e-227	1.3e-227	2.1e-220	9.9e-227	8.8e-206	2.2e-204	9.9e-208
	SudhB	new	1E-90	NO	NO	NO	NO	NO	NO	NO	NO	NO	NO	NO	NO	WP_028317434.1	WP_015724813.1	WP_199262124.1	NO	NO	NO	NO	WP_228854911.1	NO	NO	WP_073378598.1	WP_092224661.1	NO	WP_205218588.1	NO	NO	WP_027176644.1	WP_089273786.1	WP_018125063.1	BO23DRAFT_00969, BO23DRAFT_02096	WP_054653061.1	WP_022663210.1	WP_072696445.1	WP_015335921.1	WP_074217938.1	BR24DRAFT_0848	BR09DRAFT_03026	WP_052812781.1	WP_051822666.1	WP_092117694.1	WP_051434627.1	WP_028575194.1	WP_008869768.1	WP_045215446.1
																5.5e-123	3.2e-91	.9e-92					2.4e-148			1.7e-148	5.6e-146		7.7e-135			1.3e-116	9.5e-120	2e-117	4.7e-119, 1.4e-118	2e-119	7.1e-120	3.6e-114	1.3e-119	1e-121	1.6e-117	2.6e-119	1.8e-91	2.8e-92	9.6e-93	3.6e-92	1.6e-113	3.4e-112	5.4e-115
	Eyh	new	1e-25	WP_168719073.1	WP_068669317.1	WP_166032139.1	WP_068511973.1	WP_255592308.1	WP_028841065.1	WP_022854220.1	WP_013908300.1	WP_068541809.1	WP_267928392.1	WP_013164532.1	MFP7756346.1	WP_051553519.1	WP_015724856.1	WP_199261692.1	NO	NO	NO	WP_051305821.1	WP_228857104.1	WP_015405338.1	A316_02710	WP_073379123.1	NO	MFW8601111.1	NO	WP_011189725.1	WP_307632818.1	NO	NO	NO	NO	NO	NO	NO	NO	NO	NO	NO	NO	NO	NO	NO	NO	NO	NO
				3.6e-39	5e-41	8.5e-37	3.1e-36	2.6e-37	7.9e-36	1.4e-37	7.5e-37	2.4e-37	2.2e-35	1.6e-38	7.6e-36	6.2e-35	6.5e-37	1.1e-33				1.8e-35	2.5e-36	1.4e-37	1.1e-37	1.3e-38		2.3e-34		4.1e-36	5.4e-37
	DsrE2	NF047629.1	1E-20	NO	NO	NO	NO	NO	NO	NO	NO	NO	NO	NO	NO	NO	NO	NO	NO	NO	NO	NO	NO	NO	NO	NO	NO	NO	NO	NO	NO	NO	NO	NO	NO	NO	WP_022662328.1	NO	NO	NO	NO	NO	NO	NO	NO	NO	NO	NO	NO
																																					7.1e-30
	SseA	new	1e-20	NO	WP_084270887.1	NO	NO	NO	NO	NO	NO	NO	WP_267927303.1, WP_267927304.1, WP_267928199.1	WP_013163834.1, WP_013164619.1	MFP7754618.1, MFP7754619.1	NO	NO	NO	NO	NO	NO	NO	NO	WP_015402333.1	NO	WP_073378132.1	NO	MFW8601289.1, MFW8601288.1	NO	WP_011189358.1	WP_307632271.1	NO	NO	WP_018123305.1	NO	NO	NO	NO	NO	WP_074217244.1	BR24DRAFT_1985	NO	NO	NO	NO	NO	NO	NO	NO
					6.3e-136								8.5e-51, 4.5e-47, 8.9e-38	1.6e-74, 1e-39	7.3e-55, 9.8e-46									3.4e-83		2.9e-84		1e-54, 2.8e-46		2.9e-39	3.5e-41			1.1e-58						6.2e-44	6.2e-59
Sulfate reduction to sulfite	Sat	TIGR00339	1e-100	WP_168719198.1	WP_244147496.1	WP_166031577.1	WP_068515046.1	WP_221173271.1	WP_028841679.1	WP_022853842.1	WP_013907778.1	WP_068541326.1	WP_267926368.1	WP_013162535.1	MFP7755274.1	WP_028317455.1	WP_015724077.1	WP_199261539.1	RWX45253.1	RWX52407.1	TAA75406.1	WP_028583284.1	WP_228855674.1, WP_228857065.1	WP_015404512.1	A316_02605	WP_073377140.1	WP_092222479.1	MFW8602068.1	WP_205219771.1	WP_011188713.1	WP_307631765.1	WP_027176499.1	WP_089274162.1	WP_018124554.1	BO23DRAFT_00714	WP_054652276.1	WP_022660468.1	WP_072696668.1	WP_015335442.1	WP_074215170.1	BR24DRAFT_0635	BR09DRAFT_02859	WP_045219110.1	WP_031387252.1	WP_092117385.1	WP_028573226.1	WP_028573944.1	WP_008869594.1	WP_045211213.1
				2.3e-128	1.7e-130	6.6e-125	1.1e-129	1e-129	3.1e-133	1.1e-127	1.3e-126	5e-127	6.5e-110	3.6e-106	8.5e-109	7.4e-105	1.3e-104	3.1e-105	8.1e-104	6.9e-101	1.1e-104	2.8e-105	1.2e-112, 1.7e-107	5.7e-104	4.5e-106	2.6e-108	1.5e-106	3.3e-107	4.2e-106	3e-103	1.3e-107	7.5e-110	1.1e-103	5.5e-107	1.6e-110	8.5e-104	2.5e-100	1.3e-104	3.4e-101	9.2e-108	3.5e-106	2.1e-107	3.6e-107	3.8e-109	1.2e-108	4.8e-109	2.5e-105	7.3e-130	5e-102
	AprA	doi.org/10.1038/s41396-023-01477-y	1e-200	WP_168719195.1	WP_068670945.1	WP_166031575.1	WP_068515055.1	WP_221173268.1	WP_028841676.1	WP_022854117.1	WP_013906915.1	WP_068543421.1	WP_267926732.1	WP_013163693.1	MFP7754871.1	WP_028318908.1	WP_015723491.1	WP_199261098.1	RWX44058.1	RWX51262.1	TAA76002.1	WP_028585204.1	WP_228855946.1	WP_015404264.1	A316_01377	WP_073375790.1	WP_092222783.1	MFW8601869.1	WP_205217959.1	WP_041277674.1	WP_307632901.1	WP_027175791.1	WP_089274160.1	WP_018124556.1	BO23DRAFT_01638	NO	WP_022660466.1	WP_072695900.1	WP_015335438.1	WP_074216941.1	BR24DRAFT_0637	BR09DRAFT_02101	WP_045219113.1	WP_031387254.1	WP_092117048.1	WP_028573228.1	WP_028573946.1	WP_008869597.1	WP_045211215.1
				2.9e-280	1.1e-279	3e-279	1e-274	5.1e-282	4.1e-275	2.6e-278	2.8e-278	3.1e-279	2.9e-279	1.6e-278	1.4e-279	1.1e-279	5.3e-280	1.3e-277	9.9e-279	1.2e-114	3e-275	1.7e-277	2.3e-277	7.3e-275	1e-273	3.5e-275	6.7e-278	3e-276	1.1e-274	9.4e-274	6e-275	6e-277	5.3e-277	2.4e-272	3.2e-276		1.9e-277	5.6e-276	2.8e-274	9.5e-276	3.1e-272	3.8e-221	5.5e-275	7.8e-275	1.2e-275	1.2e-274	6.4e-283	1.5e-274	8e-282
	AprB	doi.org/10.1038/s41396-023-01477-y	1e-40	WP_168719196.1	WP_068670947.1	WP_166031576.1	WP_068515052.1	WP_221173269.1	WP_028841677.1	NO	NO	NO	NO	NO	NO	NO	NO	NO	NO	NO	NO	NO	NO	NO	NO	NO	NO	NO	NO	NO	NO	WP_027175792.1	WP_089274161.1	WP_018124555.1	BO23DRAFT_01637	WP_054652274.1	WP_022660467.1	WP_072695902.1	WP_015335439.1	WP_074216940.1	BR24DRAFT_0636	BR09DRAFT_02858	WP_045218111.1, WP_045219112.1	WP_031387253.1	WP_092117046.1, WP_092123190.1	WP_028573227.1	WP_028573945.1	WP_008869596.1	WP_045211214.1
	AprBt			NO	NO	NO	NO	NO	NO	WP_022854118.1	WP_013906916.1	WP_068543424.1	WP_267926733.1	WP_013163694.1	MFP7754870.1	WP_028318907.1	WP_015723490.1	WP_199261096.1	RWX44057.1	RWX51737.1	TAA76001.1	WP_028585205.1	WP_228855945.1	WP_015404263.1	A316_01378	WP_073375788.1	WP_092222781.1	MFW8601868.1	WP_205217960.1	WP_011188347.1	WP_307632900.1	NO	NO	NO	NO	NO	NO	NO	NO	NO	NO	NO	NO	NO	NO	NO	NO	NO	NO
				1.9e-58	3.2e-58	4.3e-58	6.7e-56	1.7e-57	2.9e-57	1.6e-58	9.7e-59	7.2e-56	9.5e-59	2e-58	6e-58	4.4e-57	3.8e-57	6e-57	5.8e-58	3.4e-57	2.8e-58	3.7e-57	3.2e-56	6.6e-57	5.3e-57	7.9e-57	2.8e-56	7.6e-59	2.3e-57	2.8e-56	1.8e-58	2.2e-59	2e-59	8.9e-61	4.4e-59	8.6e-61	1.9e-58	1.2e-58	1.2e-58	8.1e-59	7.4e-61	9.1e-59	2.9e-58, 7.4e-58	6.4e-58	6.1e-58, 7.1e-58	6.3e-58	1.5e-56	4.9e-58	7.7e-57
	QmoA	doi.org/10.1038/s41396-023-01477-y	1E-180	WP_168719194.1	WP_068670943.1	WP_166031574.1	WP_068516706.1	WP_221173267.1	WP_028841675.1	WP_022854116.1	WP_013906914.1	WP_068543418.1	WP_267926731.1	WP_013163692.1	MFP7754872.1	WP_028318909.1	WP_015723492.1	WP_199261100.1	RWX44059.1	RWX51263.1	TAA76003.1	WP_028585203.1	WP_228855947.1	WP_015404265.1	A316_01376	WP_073375792.1	WP_092222785.1	MFW8601870.1	WP_205217958.1	WP_041277675.1	WP_307632902.1	WP_027175790.1	WP_089274159.1	WP_018124557.1	BO23DRAFT_01639	WP_054652272.1	WP_022660465.1	WP_072695898.1	WP_015335437.1	WP_074216942.1	BR24DRAFT_0638	BR09DRAFT_02388	WP_045219116.1	WP_031387255.1	WP_092117050.1	WP_028573229.1	WP_028573947.1	WP_008869598.1	WP_045211217.1
				9.4e-210	7.9e-206	3.2e-216	2e-198	1.6e-209	3.4e-208	3.6e-207	1.6e-207	4.7e-207	1.3e-205	1.2e-199	5.5e-204	2.4e-201	1.4e-201	8.4e-198	2.1e-202	3e-203	7.5e-203	6.8e-197	6.1e-200	6.6e-201	5.7e-201	4.9e-202	2.5e-203	4.1e-197	4.7e-203	3.4e-203	2.5e-204	7.4e-201	1.4e-201	1.8e-196	3e-190	3.8e-195	8.9e-202	2e-187	6.2e-193	1.7e-189	6.6e-197	9e-201	1.5e-206	1.3e-207	2.1e-206	4.3e-206	2.1e-212	4.9e-210	7e-212
	QmoB	doi.org/10.1038/s41396-023-01477-y	1e-250	WP_168719193.1	WP_068670941.1	WP_166031573.1	WP_068515058.1	WP_221173266.1	WP_028841674.1	WP_022854115.1	WP_013906913.1	WP_068543415.1	WP_267926730.1	WP_013163691.1	MFP7754873.1	WP_028318910.1	WP_245529482.1	WP_199261102.1	RWX44060.1	RWX51264.1	TAA76004.1	WP_028585202.1	WP_228855948.1	WP_015404266.1	A316_01375	WP_073375793.1	WP_092222787.1	MFW8601871.1	WP_205217957.1	WP_011188350.1	WP_307632903.1	WP_027175789.1	WP_089274158.1	WP_026167504.1	BO23DRAFT_01640	NO	WP_022660464.1	WP_072695896.1	WP_015335436.1	WP_074216943.1	BR24DRAFT_0639	BR09DRAFT_02385	WP_045219118.1	WP_031387256.1	WP_092117052.1	WP_028573230.1	WP_028573948.1	WP_008869599.1	WP_045211219.1
				1.5e-316	1.6e-315	1.1e-320	8.4e-312	7.3e-317	1.1e-310	7.4e-318	1.9e-313	9.7e-315	5.6e-315	9.8e-308	7.7e-314	4.6e-313	2.2e-275	5e-308	8e-311	3.5e-271	4.9e-306	1e-310	1.4e-316	3.1e-305	1.2e-312	4.3e-311	2.3e-314	1.7e-311	1.6e-307	1.6e-306	1.5e-309	1.6e-301	1.9e-299	3.6e-291	3.5e-287		3.7e-302	3e-275	1.1e-286	7.2e-287	1.9e-291	7.4e-300	1.1e-315	1e-316	2.1e-316	4.2e-317	0	0	0
	QmoC	NF038018	1e-100	WP_168719192.1	WP_068670939.1	WP_166031572.1	WP_068515062.1	WP_221173265.1	WP_028841673.1	WP_022854114.1	WP_013906912.1	WP_068543413.1	WP_267926729.1	WP_013163690.1	MFP7754874.1	WP_245590218.1	WP_015723494.1	WP_199261104.1	RWX44061.1	NO	TAA76005.1	WP_028585201.1	WP_228855949.1	WP_015404267.1	A316_01374	WP_073375794.1	WP_092222789.1	MFW8601872.1	WP_205217956.1	WP_011188351.1	WP_307634064.1	WP_027175788.1	WP_089274157.1	WP_018124559.1	BO23DRAFT_01641	WP_054652270.1	WP_022660463.1	WP_072695894.1	WP_015335435.1	WP_074216944.1	BR24DRAFT_0640	BR09DRAFT_02384	WP_045219120.1	WP_031387257.1	WP_092117053.1	WP_028573231.1	WP_028573949.1	WP_008869600.1	WP_045211221.1
				9.6e-121	2.9e-121	7.2e-135	7.8e-110	2.3e-121	6.6e-111	8.1e-119	1.3e-119	2.1e-119	4e-132	7.8e-134	4.1e-131	2.8e-130	1.4e-131	1.2e-123	4.9e-129		5.7e-135	3.3e-127	1e-125	6.2e-129	3.2e-132	2.6e-131	1.9e-127	2.4e-134	6.7e-121	7.3e-124	6e-132	1.2e-151	2.7e-154	3.4e-145	2.8e-170	1.2e-144	3.8e-151	8.2e-163	6.7e-153	7.1e-171	1.2e-144	7.9e-152	3.1e-163	8.2e-166	2.4e-159	2.9e-164	9e-165	1.1e-164	2e-165
sulfite reduction	AsrA	TIGR02910	1e-100	NO	NO	NO	NO	NO	NO	NO	NO	NO	NO	NO	NO	NO	NO	NO	NO	NO	NO	NO	NO	NO	NO	NO	NO	NO	NO	NO	NO	NO	NO	NO	NO	NO	NO	NO	NO	NO	NO	NO	NO	NO	NO	NO	NO	NO	NO
	AsrB	TIGR02911	1e-100	NO	NO	NO	NO	NO	NO	NO	NO	NO	NO	NO	NO	NO	NO	NO	NO	NO	NO	NO	NO	NO	NO	NO	NO	NO	NO	NO	NO	NO	NO	NO	NO	NO	NO	NO	NO	NO	NO	NO	NO	NO	NO	NO	NO	NO	NO
	AsrC	doi.org/10.1038/s41396-023-01477-y	1e-100	NO	NO	NO	NO	NO	NO	NO	NO	NO	NO	NO	NO	NO	NO	NO	NO	NO	NO	NO	NO	NO	NO	NO	NO	NO	NO	NO	NO	NO	NO	NO	NO	NO	NO	NO	NO	NO	NO	NO	NO	NO	NO	NO	NO	NO	NO
	DsrA	TIGR02064	1E-90	WP_168720073.1	WP_068671292.1	WP_166032383.1	WP_068512736.1	WP_221171921.1	WP_038041667.1	WP_022854200.1	WP_013907033.1	WP_068542067.1	WP_267926950.1	WP_013162538.1	MFP7753784.1	WP_028317635.1	WP_015725598.1	WP_199264341.1	RWX44468.1	RWX51941.1	TAA76161.1	WP_028583545.1	WP_228855582.1	WP_015403882.1	A316_00474	WP_073374578.1	WP_092219089.1	MFW8601053.1	WP_205217500.1	WP_011188042.1	WP_307631752.1	WP_027176027.1	WP_089271961.1	WP_018125045.1	BO23DRAFT_01201	WP_054649908.1	WP_022663475.1	WP_072697798.1	WP_015335018.1	WP_074216056.1	BR24DRAFT_0831	BR09DRAFT_00866	WP_045220017.1	WP_031385903.1	WP_092120812.1	WP_028572115.1	WP_028575104.1	WP_008871013.1	WP_045212625.1
				7.8e-171	1.4e-173	3.4e-176	4.4e-170	4.3e-172	3.2e-169	1.2e-172	5.7e-175	1.9e-175	2.1e-179	7.1e-174	2e-177	1.7e-176	5.6e-176	1.2e-175	5.6e-179	3.3e-178	6.7e-180	7.7e-176	2.7e-175	1.9e-172	1.8e-177	1.3e-175	2.2e-174	2.6e-177	9.9e-178	5e-170	3.8e-172	1.6e-188	3.4e-184	5e-187	1e-197	1.4e-185	3.1e-186	1e-194	3.4e-183	1.3e-193	2.3e-187	3e-183	2.1e-175	5.6e-178	1e-176	6.3e-178	1.9e-187	1.9e-184	3e-188
	DsrB	TIGR02066	1e-150	WP_168720074.1	WP_084271037.1	WP_166032384.1	WP_068516565.1	WP_221171920.1	WP_051173164.1	WP_022854199.1	WP_013907032.1	WP_068542100.1	WP_267926949.1	WP_013162539.1	MFP7753783.1	WP_028317636.1	WP_015725599.1	WP_199264342.1	RWX44467.1	RWX51942.1	TAA76162.1	WP_028583544.1	WP_228855583.1	WP_015403883.1	A316_00473	WP_073374580.1	WP_092219087.1	MFW8601054.1	WP_205217499.1	WP_011188043.1	WP_307631751.1	WP_027176028.1	WP_089271959.1	WP_018125046.1	BO23DRAFT_01202	WP_054649910.1	WP_022663474.1	WP_072697797.1	WP_015335017.1	WP_074216055.1	BR24DRAFT_0832	BR09DRAFT_00865	WP_045220015.1	WP_031385904.1	WP_092120809.1	WP_028572114.1	WP_028575105.1	WP_008871012.1	WP_045212626.1
				2.3e-162	5.1e-163	1.9e-158	1.1e-158	4.2e-163	1.9e-153	8.8e-158	7.8e-161	1.4e-158	1.1e-159	2.6e-161	1.1e-159	8.1e-155	1.1e-152	7e-152	6.8e-154	1.4e-156	4.1e-155	4.5e-153	1.7e-161	2e-156	2.1e-155	1.6e-153	5.8e-157	1.7e-156	1.2e-160	7.9e-153	6.4e-160	6e-150	1.2e-149	2.2e-150	1.5e-144	7.9e-150	2.9e-150	4.5e-150	5.7e-153	5.7e-150	2.6e-149	4.3e-149	1.3e-146	3e-145	4.7e-144	1.4e-146	1.7e-148	3.1e-143	1.4e-143
	DsrC	PF04358	1e-30	WP_168720020.1	WP_068671132.1	WP_166032215.1	WP_068512376.1	WP_221173469.1	WP_028840553.1	WP_013907513.1	WP_013907513.1	WP_068541147.1	WP_267926810.1	WP_013164234.1	MFP7753567.1	WP_051554362.1, WP_051554361.1, WP_028318708.1	WP_015723755.1, WP_015723754.1, WP_015725282.1	WP_199263118.1, WP_199264240.1	RWX45560.1	RWX49882.1	TAA74708.1	WP_028583382.1	WP_228854517.1	WP_015402730.1	A316_00254	WP_073376415.1	WP_092219284.1	MFW8600065.1	WP_205217453.1	WP_011188240.1	WP_307632298.1	WP_027175304.1, WP_027174578.1	WP_089271175.1	WP_018123293.1	BO23DRAFT_02032	WP_054648761.1	WP_022660790.1, WP_022661899.1	WP_072697611.1	WP_015336542.1, WP_015337569.1	WP_074216906.1	BR24DRAFT_1155, BR24DRAFT_1973	BR09DRAFT_00277, BR09DRAFT_01877	WP_045221142.1	WP_031386854.1	WP_092116458.1	WP_028571508.1	WP_028575169.1	WP_008869793.1	WP_045216221.1
				2.1e-36	2.3e-36	1.4e-36	4.8e-36	3.6e-36	7e-36	2.2e-36	2.2e-36	2.9e-36	6.5e-36	6.5e-35	1.6e-35	8.8e-41, 4.1e-39, 6.7e-34	2.8e-41, 5.2e-40, 5.6e-34	1.5e-38, 2.5e-34	2.1e-34	1.1e-34	5.3e-34	8.6e-34	2.2e-34	1.8e-33	1.3e-34	2.1e-35	3.7e-34	1.1e-34	2.7e-34	1.1e-33	2.8e-34	9.9e-39, 1e-38	5.4e-37	7e-38	1.9e-36	8.3e-38	5.3e-37, 7.2e-37	2e-34	1.3e-35, 3.1e-35	4.8e-36	7.3e-38, 7.3e-38	7.8e-38, 5.2e-37	3.5e-37	1.4e-37	1e-38	6.3e-38	5.3e-39	1.3e-38	1.4e-38
	DsrD	PF08679	1e-10	WP_246167876.1	WP_068671294.1	WP_166032385.1	WP_068512738.1	WP_255592133.1	WP_028841416.1	WP_022854198.1	WP_013907031.1	WP_013907031.1	WP_267926948.1	WP_013162540.1	MFP7753782.1	WP_028317637.1	WP_015725600.1	WP_199264343.1	RWX44466.1	RWX51943.1	TAA76163.1	WP_028583543.1	WP_228855584.1	WP_015403884.1	A316_00472	WP_073374583.1	WP_092219085.1	MFW8601055.1	WP_205217498.1	WP_011188044.1	WP_307631750.1	WP_027176029.1	WP_089271957.1	WP_018125047.1	BO23DRAFT_01203	WP_054649912.1	WP_022663473.1	WP_072697796.1	WP_174277966.1	WP_074216054.1	BR24DRAFT_0833	BR09DRAFT_00864	WP_045220013.1	WP_031385905.1	WP_092120806.1	WP_028572113.1	WP_208595963.1	WP_008871011.1	WP_198145922.1
				2e-31	8.3e-33	4.2e-32	2e-28	1.9e-32	7.2e-29	2.1e-32	1.5e-32	1.5e-32	8.4e-29	8e-29	7.4e-29	3.4e-30	3e-30	6e-30	9.6e-26	3.6e-27	2.7e-24	1.1e-28	1.3e-29	3.2e-28	5.5e-29	7.6e-29	9.2e-29	9e-29	1.2e-28	1.9e-30	1.1e-28	2.3e-34	5.7e-33	1.6e-33	3.3e-35	3.4e-33	7e-33	1.3e-30	3.8e-33	6.4e-35	1.5e-33	2.5e-32	6.4e-31	4.5e-30	1.9e-29	1.4e-30	1.4e-34	8.6e-35	2.7e-33
	DsrK	NF045796	1e-100	WP_168718904.1	WP_068669054.1	WP_166030971.1	WP_068513095.1	WP_221173159.1	WP_028841865.1	WP_022853600.1	WP_013908153.1	WP_068541792.1	WP_267927059.1	WP_013164478.1	MFP7753972.1	WP_028318422.1	WP_015723030.1	WP_269846859.1	RWX47961.1	RWX50265.1	TAA75771.1	WP_028584130.1	WP_407929070.1	WP_015402525.0	A316_01748	WP_073374193.1	WP_092221058.1	MFW8602175.1	WP_205219045.1	WP_011190315.1	WP_307632584.1	WP_027176181.1	WP_089275144.1	WP_018124990.1	BO23DRAFT_00720	WP_054652877.1	WP_022662255.1	WP_072695926.1	WP_015335413.1	WP_074215165.1	BR24DRAFT_0745	BR09DRAFT_03046	WP_045219996.1	WP_031385915.1	WP_092120777.1	WP_028572105.1	WP_028575094.1	WP_244156399.1	WP_045212608.1
				2.9e-223	3.9e-223	3.3e-226	3.1e-214	2.8e-224	2.4e-199	2.7e-215	1.9e-215	1.9e-215	1.2e-224	6.4e-216	3.3e-222	9.9e-222	2.4e-221	1.4e-220	2.2e-220	1.5e-126	7e-221	2.3e-220	2.3e-219	2.1e-220	4.8e-138	4.8e-223	6.6e-220	3.3e-218	4.9e-213	1.6e-216	4e-226	6.3e-221	8.1e-220	5e-223	4.6e-225	8.8e-223	1.6e-217	1.8e-225	1.9e-223	4.8e-225	3.2e-222	4.4e-220	1.5e-216	3.3e-216	6.2e-214	2.1e-216	3.3e-212	2.6e-212	1.2e-213
	DsrM	NF038037	1e-100	WP_168718905.1	WP_068669056.1	WP_166030970.1	WP_068513092.1	WP_221173160.1	WP_028841866.1	WP_022853599.1	WP_013908152.1	WP_068541793.1	WP_267927060.1	WP_013164477.1	MFP7753973.1	WP_028318421.1	WP_015723031.1	WP_199264109.1	RWX47963.1	RWX50266.1	TAA75772.1	WP_028584131.1	WP_228854233.1	WP_015402526.1	A316_01750	WP_073374191.1	WP_092221061.1	MFW8602174.1	WP_205219044.1	WP_011190316.1	WP_307632585.1	WP_027176180.1	WP_089275145.1	WP_018124989.1	BO23DRAFT_00719	WP_054652879.1	WP_027189180.1	WP_072695928.1	WP_015335412.1	WP_074215166.1	BR24DRAFT_0744	BR09DRAFT_03045	WP_045219994.1	WP_031385916.1	WP_092120774.1	WP_245590025.1	WP_028575093.1	WP_008871023.1	WP_045212606.1
				2.6e-145	8e-146	1e-156	3.5e-142	3.8e-146	7.5e-147	3e-138	8.4e-139	2.9e-137	3e-154	1.1e-153	3.4e-160	2.1e-155	5.6e-157	5.1e-157	2.6e-145	6.6e-146	1.1e-142	5.5e-155	2.8e-149	2.2e-153	1.9e-153	3.2e-150	9.5e-151	2.2e-155	1e-141	9.2e-146	1.9e-156	7.6e-139	2.5e-141	4.2e-143	9.1e-165	4.6e-140	1.5e-142	6e-155	2.1e-150	1.9e-143	2.3e-143	1.1e-143	5.1e-165	2.5e-165	1.2e-165	5.1e-166	2.3e-168	2.2e-153	4.6e-166
	DsrN	doi.org/10.1038/s41396-023-01477-y	1e-150	WP_168718900.1, WP_246167911.1	WP_068669046.1, WP_068670294.1	WP_166032391.1, WP_166032369.1	WP_068513107.1, WP_068511724.1	WP_221173155.1, WP_221172570.1	WP_028841861.1	WP_022853603.1, WP_022852471.1	WP_013908157.1, WP_013908490.1	WP_068541787.1, WP_068541186.1	WP_267926270.1, WP_267926971.1	WP_013163890.1, WP_245526839.1	MFP7755926.1, MFP7753881.1	WP_035217107.1, WP_028317178.1	WP_015724945.1, WP_015725683.1	WP_199262606.1, WP_199263413.1	RWX45978.1	RWX51326.1	TAA75371.1, TAA73825.1	WP_028584309.1, WP_028586034.1	WP_228856317.1, WP_228856618.1	WP_015404861.1, WP_015405166.1	A316_03137, A316_03256	WP_073375888.1, WP_073376657.1	WP_092220680.1, WP_092221369.1	MFW8601059.1, MFW8601862.1	WP_205218991.1, WP_205219745.1	WP_041278046.1, WP_041277468.1	WP_307631745.1, WP_307633672.1	WP_027176030.1, WP_027175721.1	WP_089271955.1, WP_089275393.1	WP_156816804.1, WP_018124717.1	BO23DRAFT_01204, BO23DRAFT_01048	WP_054649427.1	WP_027189366.1, WP_022661183.1	WP_072697081.1, WP_072696137.1	WP_015335015.1, WP_015335359.1	WP_074216053.1, WP_139296743.1	BR24DRAFT_0834, BR24DRAFT_1078	BR09DRAFT_00863, BR09DRAFT_01804	WP_244148841.1, WP_045219693.1	WP_031385906.1, WP_051822344.1	WP_092120803.1, WP_092117099.1	WP_028572112.1, WP_084032033.1	WP_035244291.1, WP_051617074.1	WP_008871010.1, WP_008868347.1	WP_084590921.1, WP_045211140.1
				3.3E-193, 3.8e-185	8.8e-195, 1.3e-183	8.4e-192, 4.5e-193	1.9e-184, 2.2e-143	1.2e-193, 8.7e-186	4.8e-179	4.7e-187, 1.1e-172	2e-183, 1.4e-176	3.1e-184, 4.8e-169	1.6e-187, 5e-161	1.6e-195, 2.2e-198	7.4e-189, 2.5e-196	8.6e-185, 4.6e-199	9.8e-189, 3.9e-200	5.6e-187, 8e-193	2.1e-193	5e-191	2.6e-196, 2.9e-191	7.9e-184, 3.7e-204	4.3e-186, 4.5e-191	4.7e-184, 1.1e-187	3.1e-189, 2e-185	1.1e-181, 6.9e-186	1.5e-185, 2e-196	1.1e-186, 5.6e-193	1.3e-184, 3.1e-191	2.7e-184, 3.2e-197	2.5e-187, 5.6e-197	5.7e-192, 5.8e-204	9e-192, 2.2e-193	2.1e-186, 2.3e-202	1.9e-191, 1.4e-186	1.8e-206	3.9e-191, 8e-193	1.8e-129, 7.8e-134	2.3e-183, 9.6e-208	3.5e-180, 5.1e-193	1.7e-185, 1.9e-201	4.7e-189, 5.6e-194	4.9e-184, 1e-195	2.2e-182, 1.9e-195	5.2e-188, 2.4e-196	1.5e-184, 1.4e-198	7.9e-186, 2.7e-166	7.5e-178, 7.6e-198	9.9e-180, 8e-164
Thiosulfate reductase / Polysulfide reductase "	PhsA	new	1E-200*	NO	NO	WP_166032601.1	WP_068513992.1	NO	WP_028841151.1	WP_022853768.1	WP_013908224.1	WP_068541916.1, WP_068540346.1	WP_267928534.1, WP_267927391.1	NO	MFP7754202.1, MFP7755443.1	WP_028318638.1	WP_015724547.1	WP_199261959.1	NO	NO	NO	WP_028585809.1	WP_228854858.1	WP_015404864.1	A316_02044, A316_02131	NO	WP_092222256.1	MFW8600913.1	NO	NO	WP_307632755.1	WP_027175537.1	WP_089272572.1	WP_018125112.1	NO	NO	WP_027188900.1	NO	NO	NO	BR24DRAFT_0896	BR09DRAFT_01978	WP_045221419.1	WP_031387451.1	WP_092120347.1	WP_028572432.1	WP_028574019.1	WP_008871405.1	WP_045215956.1
						7.9e-239	7.9e-232		2e-226, 1.4e-209	2e-241	3.4e-241	5.2e-242, 1.1e-216	4.6e-226, 7.6e-208		8.2e-226, 1.4e-221	1.2e-222	9.1e-222	1.5e-218				7.9e-218	1.3e-215	2.4e-218	1.4e-220, 2.2e-214		1.1e-216	7.5e-223			6.6e-210	1.3e-212	4.2e-207	2.9e-211			4e-219				1.2e-210	5.1e-202	1.2e-210	1.6e-212	1.7e-201	2.5e-208	3.2e-206	3.4e-209	4.2e-205
Tetrathionate reductase	TtrA	new	1E-200*	WP_168719758.1	WP_068668661.1	WP_166031246.1	WP_068515226.1	WP_221172121.1	NO	WP_022853053.1	WP_013907703.1	WP_068542317.1	WP_267927953.1, WP_267927793.1	NO	MFP7755624.1	NO	WP_015723985.1	NO	NO	NO	NO	NO	NO	NO	NO	NO	NO	MFW8601852.1, MFW8600475.1	NO	NO	NO	NO	WP_089275325.1	NO	NO	NO	NO	NO	NO	NO	NO	NO	NO	NO	NO	NO	NO	NO	NO
				7.1e-293	1e-309	1.4e-315	8.4e-277	2.1e-302		9.5e-316	0	0	0		2.8e-294		1.1e-279											2.4e-306, 7.2e-250					1.1e-246
Sulfite oxidation	SoxA	TIGR04484	1e-50	NO	NO	NO	NO	NO	NO	NO	NO	NO	NO	NO	NO	NO	NO	NO	NO	NO	NO	NO	NO	NO	NO	NO	NO	MFW8601797.1	NO	NO	NO	NO	NO	NO	NO	NO	NO	NO	NO	NO	NO	NO	NO	NO	NO	NO	NO	NO	NO
																												6.8e-69
	SoxB	TIGR04486	1e-200	NO	NO	NO	NO	NO	NO	NO	NO	NO	NO	NO	NO	NO	NO	NO	NO	NO	NO	NO	NO	NO	NO	NO	NO	MFW8601798.1	NO	NO	NO	NO	NO	NO	NO	NO	NO	NO	NO	NO	NO	NO	NO	NO	NO	NO	NO	NO	NO
																												1.8e-238
	SoxC	TIGR04555	1e-150	NO	NO	NO	NO	NO	NO	NO	NO	NO	NO	NO	NO	NO	NO	NO	NO	NO	NO	NO	NO	NO	NO	NO	NO	NO	NO	NO	NO	NO	NO	NO	NO	NO	NO	NO	NO	NO	NO	NO	NO	NO	NO	NO	NO	NO	NO
	SoxD	new	1e-100	NO	NO	NO	NO	NO	NO	NO	NO	NO	NO	NO	NO	NO	NO	NO	NO	NO	NO	NO	NO	NO	NO	NO	NO	NO	NO	NO	NO	NO	NO	NO	NO	NO	NO	NO	NO	NO	NO	NO	NO	NO	NO	NO	NO	NO	NO
	SoxX	TIGR04485	1E-20	NO	NO	NO	NO	NO	NO	NO	NO	NO	NO	NO	NO	NO	NO	NO	NO	NO	NO	NO	NO	NO	NO	NO	NO	MFW8601794.1	NO	NO	NO	NO	NO	NO	NO	NO	NO	NO	NO	NO	NO	NO	NO	NO	NO	NO	NO	NO	NO
																												2.4e-25
	SoxY	PF13501	1E-25	NO	NO	NO	NO	NO	NO	NO	NO	NO	NO	NO	NO	NO	NO	NO	NO	NO	NO	NO	NO	NO	NO	NO	NO	MFW8601795.1	NO	NO	NO	NO	NO	NO	NO	NO	NO	NO	NO	NO	NO	NO	NO	NO	NO	NO	NO	NO	NO
																												2.8e-36
	SoxZ	TIGR04490	1E-25	NO	NO	NO	NO	NO	NO	NO	NO	NO	NO	NO	NO	NO	NO	NO	NO	NO	NO	NO	NO	NO	NO	NO	NO	MFW8601796.1	NO	NO	NO	NO	NO	NO	NO	NO	NO	NO	NO	NO	NO	NO	NO	NO	NO	NO	NO	NO	NO
																												5e-29
	SorA	CD02114	1E-100	NO	NO	NO	WP_068511746.1	NO	NO	NO	NO	NO	NO	NO	NO	NO	NO	NO	NO	NO	NO	NO	NO	NO	NO	NO	NO	NO	NO	NO	NO	NO	NO	NO	NO	NO	NO	NO	NO	NO	NO	NO	NO	NO	NO	NO	NO	NO	NO
							2.5e-153
	SorB	new	1e-30	NO	NO	NO	NO	NO	NO	NO	NO	NO	NO	NO	NO	NO	NO	NO	NO	NO	NO	NO	NO	NO	NO	NO	NO	NO	NO	NO	NO	NO	NO	NO	NO	NO	NO	NO	NO	NO	NO	NO	NO	NO	NO	NO	NO	NO	NO
other YedE homologs				NO	NO	NO	NO	NO	WP_028841783.1, WP_028841809.1		NO	WP_068541284.1	WP_267928195.1	WP_013164791.1	MFP7755187.1	WP_342670247.1	WP_015723192.1	WP_199263986.1	NO	NO	TAA76294.1	NO	NO	NO	NO	WP_073373247.1	NO	NO	WP_205219452.1	NO	NO	WP_281167625.1	WP_089274946.1	NO	NO	NO	NO	NO	NO	NO	NO	BR09DRAFT_02998	NO	WP_031388612.1	WP_092120112.1	WP_028573467.1, WP_028571716.1	WP_028575072.1	NO	WP_198145930.1
other TusA homologs				WP_168719290.1	WP_068668452.1	NO	WP_068515647.1	WP_255592400.1	WP_028841784.1	NO	NO	NO	WP_267927063.1	WP_013163102.1	MFP7756292.1	NO	NO	NO	NO	NO	NO	NO	NO	NO	NO	NO	NO	MFW8600433.1	NO	NO	NO	NO	NO	NO	NO	NO	NO	NO	NO	NO	NO	BR09DRAFT_02010	WP_045220124.1	WP_051822221.1	WP_161946319.1	NO	WP_051617167.1	WP_008869681.1	WP_045211059.1
other MolyA homologs (moybdopterin oxidoreductases)				WP_168718846.1, WP_246167947.1, WP_168719045.1	WP_068669245.1, WP_084271047.1, WP_341833154.1, WP_068669156.1	WP_166031338.1, WP_343041990.1, WP_166032920.1, WP_166031847.1	WP_068512788.1, WP_068515234.1, WP_407922076.1	WP_221171751.1, WP_255592354.1, WP_221171702.1	WP_083960796.1	WP_084677675.1, WP_342664972.1, WP_022853616.1	WP_013908415.1, WP_342606930.1, WP_013908808.1	WP_082863487.1, WP_331710696.1, WP_068541389.1	WP_267928183.1, WP_267927956.1, WP_267928284.1, WP_267926362.1, WP_267928511.1, WP_337833066.1	WP_013164800.1, WP_013163057.1, WP_157861436.1	MFP7753133.1, MFP7755789.1, MFP7755941.1, MFP7755281.1	WP_028319246.1, WP_084312435.1	WP_015723850.1, WP_043770815.1	WP_332908660.1, WP_269846847.1	RWX43692.1, RWX46445.1, RWX47386.1	NO	TAA74988.1, TAA76093.1, TAA75461.1	WP_028583355.1, WP_028585834.1, WP_028583840.1, WP_028585221.1	WP_228853880.1, WP_268907592.1, WP_228856067.1, WP_228857134.1, WP_228855144.1, WP_228855804.1, WP_228855472.1, WP_228855502.1	WP_015403467.1, WP_015402900.1, WP_015405205.1, WP_083907219.1, WP_322740798.1, WP_407637489.1, WP_015404524.1, WP_015405499.1, WP_407637475.1, WP_015402438.1	A316_01967, A316_01358, A316_01062, A316_00983	WP_073378153.1, WP_073373268.1, WP_073373452.1, WP_143165977.1, WP_084540429.1, WP_279626262.1, WP_073377054.1, WP_084540602.1	WP_092218569.1, WP_092224333.1, WP_092221860.1, WP_092223082.1, WP_245695145.1, WP_092224575.1, WP_092224418.1, WP_092220350.1, WP_092223806.1, WP_092224200.1, WP_092218575.1, WP_092218558.1, WP_218121683.1	MFW8600248.1, MFW8600336.1, MFW8601397.1, MFW8600424.1	WP_205218032.1, WP_240192067.1	WP_011189010.1, WP_011190227.1, WP_011187927.1, WP_011187726.1	WP_307632181.1, WP_307634077.1, WP_307633772.1, WP_307632614.1	WP_027176087.1, WP_034608617.1, WP_027175431.1, WP_245560825.1, WP_084630641.1, WP_027176333.1, WP_084630435.1, WP_027175889.1	WP_089272556.1, WP_089272154.1, WP_089272146.1, WP_089273052.1, WP_089272707.1	WP_018126104.1, WP_018124614.1, WP_018123743.1, WP_156816851.1, WP_156816707.1, WP_018123532.1, WP_018125636.1	BO23DRAFT_03020, BO23DRAFT_01608, BO23DRAFT_01473, BO23DRAFT_01805	WP_054650117.1, WP_245628784.1	WP_022660239.1, WP_081650517.1, WP_022661509.1, WP_081650407.1, WP_022661012.1	WP_072697525.1, WP_084650538.1, WP_072696919.1	WP_081588407.1, WP_081661923.1, WP_154655445.1, WP_015334725.1, WP_015335665.1	WP_084539279.1, WP_084539283.1, WP_217694166.1, WP_084539438.1, WP_139296752.1, WP_074216253.1, WP_084539448.1, WP_074215549.1	BR24DRAFT_2442, BR24DRAFT_2153, BR24DRAFT_2282, BR24DRAFT_0433, BR24DRAFT_0090, BR24DRAFT_2746	BR09DRAFT_00441, BR09DRAFT_01716, BR09DRAFT_03169, BR09DRAFT_01573	WP_045221371.1, WP_052812738.1, WP_084604869.1, WP_244148816.1, WP_045221720.1, WP_084604568.1, WP_084604640.1, WP_045222934.1	WP_031388674.1, WP_035271431.1, WP_084185174.1, WP_051822154.1, WP_031385867.1, WP_084185121.1, WP_031386313.1	WP_092116869.1, WP_092119475.1, WP_208596653.1, WP_092118113.1, WP_092123067.1	WP_028571184.1, WP_156932952.1, WP_245590112.1, WP_035261172.1, WP_028571048.1, WP_084032028.1, WP_028573425.1	WP_028574662.1, WP_084301954.1, WP_244147280.1, WP_028574199.1, WP_084301543.1	WP_008871182.1, WP_008870979.1, WP_008868819.1, WP_083803942.1, WP_083803940.1, WP_008869637.1, WP_008869687.1	WP_045211457.1, WP_052507090.1, WP_232300435.1, WP_045215088.1, WP_084590835.1
other MolyB homologs				WP_210534577.1, WP_210534632.1, WP_168720229.1, WP_168718902.1	WP_068669169.1, WP_068670235.1, WP_068669050.1	WP_166032692.1, WP_166032432.1, WP_166030973.1, WP_246169641.1	WP_068516574.1, WP_068515224.1, WP_068513100.1, WP_068515088.1	WP_221171708.1, WP_221172692.1, WP_221173157.1	WP_083960813.1, WP_028841863.1	WP_022854273.1, WP_028845835.1	WP_013908155.1, WP_013907861.1	WP_068541790.1, WP_068543077.1	WP_267928184.1, WP_267928176.1, WP_267927951.1, WP_267928474.1, WP_267926337.1, WP_267926317.1, WP_267927794.1, WP_267928514.1, WP_267927057.1	WP_013164480.1	MFP7753107.1, MFP7755623.1, MFP7755305.1, MFP7755823.1, MFP7753970.1	WP_028317422.1, WP_028318424.1	WP_015723986.1, WP_015724887.1, WP_015723028.1	WP_199261796.1, WP_199264111.1		NO	TAA75116.1, TAA75892.1	WP_028585459.1, WP_028584128.1, WP_051305748.1	WP_228853879.1, WP_228853864.1, WP_228856073.1, WP_228856026.1, WP_228855141.1, WP_407929065.1	WP_015403468.1, WP_015404518.1, WP_015404437.1, WP_015405231.1, WP_015405244.1, WP_015405496.1, WP_015402523.1	A316_00122, A316_00147, A316_01746	WP_073373269.1, WP_073373453.1, WP_084540531.1, WP_073374197.1	WP_092224243.1, WP_092224412.1, WP_092220875.1, WP_218121810.1	MFW8600203.1, MFW8600249.1, MFW8600477.1, MFW8601851.1, MFW8600466.1, MFW8602261.1, MFW8602177.1	WP_205219047.1, WP_205217884.1	NO	WP_307632180.1, WP_307633192.1, WP_307632582.1	WP_027176088.1, WP_027175888.1, WP_027176183.1	WP_235641620.1, WP_089275142.1, WP_089272709.1	WP_018126105.1, WP_018124992.1, WP_018123533.1	BO23DRAFT_03019, BO23DRAFT_00722, BO23DRAFT_01474	WP_054652872.1, WP_369404473.1	NO	WP_072695922.1	WP_027177267.1, WP_015334726.1	WP_074215164.1, WP_074216252.1	BR24DRAFT_2443, BR24DRAFT_0747, BR24DRAFT_0089	BR09DRAFT_00440, BR09DRAFT_03081, BR09DRAFT_01572	WP_045221370.1, WP_052812741.1, WP_045221428.1, WP_045222933.1, WP_045220000.1	WP_051822822.1, WP_035272209.1, WP_031386314.1, WP_031385913.1	WP_092116871.1, WP_092122691.1, WP_092118117.1, WP_092120783.1	WP_028571183.1, WP_028572650.1, WP_028573426.1, WP_028572107.1	WP_028574663.1, WP_028575096.1, WP_161635944.1	WP_008871183.1, WP_008871036.1, WP_008871020.1	WP_052507062.1, WP_045212611.1, WP_045215086.1
other MolyC homologs				NO	WP_068671512.1	WP_166031338.1	WP_068512797.1	NO	NO	WP_022853633.1	WP_013908417.1	WP_068541271.1	WP_267927960.1, WP_267928174.1, WP_267928182.1, WP_267928286.1, WP_267927954.1	WP_013162448.1	MFP7753131.1	NO	NO	WP_199262526.1	RWX46447.1	NO	TAA74988.1	NO	WP_228853881.1, WP_228855816.1	WP_015405202.1, WP_015402900.1, WP_015403466.1, WP_015403538.1	A316_01967	WP_073373270.1, WP_073373454.1, WP_073378153.1	WP_176761254.1	MFW8601301.1	WP_205218032.1	WP_162096613.1	WP_307632179.1	WP_027176091.1, WP_027175371.1, WP_051202459.1	NO	WP_018124359.1, WP_018123744.1	BO23DRAFT_03015	WP_054650109.1, WP_245628785.1	WP_022660240.1	WP_072697522.1	NO	WP_074215718.1	BR24DRAFT_2447, BR24DRAFT_2281	BR09DRAFT_01715	WP_052813045.1, WP_084604453.1, WP_052812672.1	WP_031387841.1, WP_084184760.1	WP_161946335.1, WP_092119098.1	WP_028572653.1, WP_028573170.1	WP_084301741.1, WP_051617058.1	WP_161598685.1, WP_008871186.1	WP_052507063.1, WP_045212927.1
* corroborated by phylogeny
[truncated: 79 more columns]

## Sheet: Contamination
Name	Completeness_General	Contamination	Completeness_Specific	Completeness_Model_Used	Translation_Table_Used	Coding_Density	Contig_N50	Average_Gene_Length	Genome_Size	GC_Content	Total_Coding_Sequences	Total_Contigs	Max_Contig_Length	Additional_Notes
001_GCF_012317585	99.96	0.47	99.94	Neural Network (Specific Model)	11	0.953	1763258	315.7	1763258	0.59	1786	1	1763258	None
002_GCF_001652585_1_ASM165258v1_genomic	99.58	0.76	99.96	Neural Network (Specific Model)	11	0.941	94683	312.971	2119932	0.5	2135	61	406894	None
003_GCF_011207455_1_ASM1120745v1_genomic	100	0.36	100	Neural Network (Specific Model)	11	0.939	2287345	328.961	2287345	0.52	2186	1	2287345	None
004_GCF_001548275_1_ASM154827v1_genomic	100	0.14	100	Neural Network (Specific Model)	11	0.921	1814952	314.407	1814952	0.38	1780	1	1814952	None
005_GCF_019688735_1_ASM1968873v1_genomic	100	0.73	99.96	Neural Network (Specific Model)	11	0.933	737680	310.489	2345565	0.58	2362	9	889860	None
006_GCF_000423845_1_ASM42384v1_genomic	100	1.04	100	Neural Network (Specific Model)	11	0.925	76596	304.626	1729593	0.37	1758	42	195165	None
007_GCF_000421585_1_ASM42158v1_genomic	99.21	0.01	99.99	Neural Network (Specific Model)	11	0.92	70117	314.988	2302285	0.45	2251	60	171108	None
008_GCF_000217795_1_ASM21779v1_genomic	100	0.21	99.92	Neural Network (Specific Model)	11	0.907	2322224	313.751	2322224	0.42	2246	1	2322224	None
009_GCF_001642325_1_ASM164232v1_genomic	98.3	0.91	99.95	Neural Network (Specific Model)	11	0.905	41923	305.05	2270963	0.43	2254	129	86315	None
010_GCF_025998535_1_ASM2599853v1_genomic	95.08	0.71	98.15	Neural Network (Specific Model)	11	0.863	3596428	324.933	3596428	0.57	3192	1	3596428	None
011_GCF_000092205_1_ASM9220v1_genomic	98.91	0.23	100	Neural Network (Specific Model)	11	0.9	3097763	344.79	3097763	0.6	2698	1	3097763	None
012_GCA_046599375_1_ASM4659937v1_genomic	99.23	0.19	99.59	Neural Network (Specific Model)	11	0.866	2951630	344.972	4140270	0.61	3472	6	2951630	None
013_GCF_000621145_1_ASM62114v1_genomi_c	93.13	0.33	97.7	Neural Network (Specific Model)	11	0.881	107689	330.572	3961953	0.62	3525	99	213022	None
014_GCF_000186885_1_ASM18688v1_genomic	91.37	0.54	99.95	Neural Network (Specific Model)	11	0.887	3851869	342.353	3851869	0.59	3332	1	3851869	None
015_GCF_016446285_1_ASM1644628v1_genomic	97.54	0.77	99.99	Neural Network (Specific Model)	11	0.885	3102012	328.164	3102012	0.52	2794	1	3102012	None
016_GCA_004028505_1_ASM402850v1_genomic	89.07	3.69	86.21	Gradient Boost (General Model)	11	0.865	44352	285.101	3734523	0.47	3790	143	136494	None
017_GCA_004028495_1_ASM402849v1_genomic	69.37	1.77	59.23	Gradient Boost (General Model)	11	0.868	5725	270.823	2059092	0.5	2206	472	25247	None
018_GCA_004284765_1_ASM428476v1_genomic	92.07	0.53	85.27	Gradient Boost (General Model)	11	0.881	58414	303.258	2762383	0.52	2682	73	231366	None
019_GCF_000429965_1_ASM42996v1_genomic	96.46	0.15	100	Neural Network (Specific Model)	11	0.85	233674	345.89	4796810	0.58	3934	68	412656	None
020_GCF_019703855_1_ASM1970385v1_genomic	95.41	2.24	99.95	Gradient Boost (General Model)	11	0.871	4307339	311.522	4307339	0.46	4025	1	4307339	None
021_GCF_000341395_1_ASM34139v1_genomic	97.15	0.77	100	Neural Network (Specific Model)	11	0.896	3986761	338.515	4023512	0.45	3556	2	3986761	None
022_2514885009	87.79	1.73	94.18	Neural Network (Specific Model)	11	0.854	3927421	331.818	3927421	0.54	3375	1	3927421	None
023_GCF_900130015_1_IMG-taxon_2585428080_annotated_assembly_genomic	98.4	1.68	100	Gradient Boost (General Model)	11	0.875	125404	323.064	4977298	0.56	4503	100	480052	None
024_GCF_900104445_1_IMG-taxon_2596583525_annotated_assembly_genomic	98.12	3.01	100	Gradient Boost (General Model)	11	0.863	114020	326.661	5008860	0.51	4416	124	269582	None
025_GCA_048820955_1_ASM4882095v1_genomic	98.2	0.68	99.94	Neural Network (Specific Model)	11	0.894	261071	333.656	3092747	0.49	2768	90	386706	None
026_GCF_016918505_1_ASM1691850v1_genomic	96.85	2.7	100	Gradient Boost (General Model)	11	0.839	121312	323.732	3830687	0.49	3317	169	410426	None
027_GCF_000025945_1_ASM2594v1_genomic	96.5	1.15	100	Neural Network (Specific Model)	11	0.841	3523383	316.514	3659634	0.47	3246	3	3523383	None
028_GCF_029607905_1_ASM2960790v1_genomic	94.12	0.52	95.87	Neural Network (Specific Model)	11	0.892	2800286	325.733	2841614	0.56	2597	3	2800286	None
029_GCF_000422565_1_ASM42256v1_genomic	98.32	0.21	99.98	Neural Network (Specific Model)	11	0.907	310359	318.033	3419064	0.66	3256	25	407544	None
030_GCF_900188225_1_IMG-taxon_2622736540_annotated_assembly_genomic	98.39	1.03	100	Neural Network (Specific Model)	11	0.909	496652	331.721	3535439	0.66	3234	15	807066	None
031_GCF_000375485_1_ASM37548v1_genomic	98.79	2.19	99.78	Neural Network (Specific Model)	11	0.903	219675	323.544	3324581	0.59	3097	32	524744	None
032_Desulfobaculum_senezii_DSM8436	99.29	0.11	100	Neural Network (Specific Model)	11	0.884	150768	327.788	3566528	0.58	3214	53	358107	None
033_GCF_001311825_1_ASM131182v1_genomic	95.89	3.47	91.47	Neural Network (Specific Model)	11	0.888	35139	277.753	3565101	0.6	3816	182	226614	None
034_GCF_000420485_1_ASM42048v1_genomic	99.73	0.28	99.97	Neural Network (Specific Model)	11	0.9	399957	328.926	3701832	0.64	3380	19	599854	None
035_GCF_900143255_1_IMG-taxon_2582580730_annotated_assembly_genomic	95.71	0	98.67	Neural Network (Specific Model)	11	0.864	366746	335.263	2741424	0.37	2358	27	546153	None
036_GCF_000331025_1_ASM33102v1_genomic	100	0.57	100	Neural Network (Specific Model)	11	0.871	3703034	332.173	3708362	0.45	3245	2	3703034	None
037_GCF_900129975_1_IMG-taxon_2585428071_annotated_assembly_genomic	98.35	0.25	99.97	Neural Network (Specific Model)	11	0.837	754983	324.502	3710653	0.45	3194	13	955212	None
038_Pseudodesulfovibrio_halophilus_SL8903	99.47	0.15	100	Neural Network (Specific Model)	11	0.898	361692	324.7	3376200	0.61	3118	16	547807	None
039_40596_assembled	99.55	0.67	99.87	Neural Network (Specific Model)	11	0.881	121675	324.972	3572957	0.65	3233	125	872110	None
040_GCF_000934745_1_ASM93474v1_genomic	98.21	1.84	99.98	Gradient Boost (General Model)	11	0.869	457370	317.876	4634603	0.57	4233	53	1103534	None
041_GCF_000717475_1_ASM71747v2_genomic	99.53	0.07	100	Gradient Boost (General Model)	11	0.883	269151	329.581	3923654	0.59	3513	34	570720	None
042_GCF_900104215_1_IMG-taxon_2596583601_annotated_assembly_genomic	99.04	0.09	99.99	Neural Network (Specific Model)	11	0.866	192482	324.189	3602125	0.56	3213	34	324416	None
043_GCF_000519265_1_ASM51926v1_genomic	99.69	0.12	100	Gradient Boost (General Model)	11	0.883	3761451	333.323	3761451	0.59	3327	1	3761451	None
044_GCF_963865035_1_ena-yuan-GCF_000686525_1_genomic	98.87	0.04	99.96	Gradient Boost (General Model)	11	0.899	242005	321.856	2939696	0.5	2744	16	737157	None
045_GCF_000174435_1_ASM17443v1_genomic	97.69	0.39	99.99	Gradient Boost (General Model)	11	0.833	1172362	300.065	4107394	0.51	3812	5	1372309	None
046_GCF_000934755_1_ASM93475v1_genomic	97.53	0.26	100	Gradient Boost (General Model)	11	0.811	94829	307.674	4809662	0.45	4236	134	797457	None
047_GCF_000373985_1_ASM37398v1_genomic	97.39	7.13	100	Neural Network (Specific Model)	11	0.875	55801	331.701	5644283	0.47	4974	234	173058	None
048_GCF_004319545_1_ASM431954v1_genomic	97.07	5.1	100	Neural Network (Specific Model)	11	0.859	5105261	323.222	5157696	0.47	4580	3	5105261	None
049_GCF_000429905_1_ASM42990v1_genomic	97.08	0.45	100	Neural Network (Specific Model)	11	0.874	203700	355.131	6469960	0.54	5312	64	487707	None
050_GCF_002009335_2_ASM200933v2_genomic	100	0.47	99.99	Neural Network (Specific Model)	11	0.871	4455976	335.718	4455976	0.57	3860	1	4455976	None
051_GCF_026155325_1_ASM2615532v1_genomic	97.66	0.47	99.92	Gradient Boost (General Model)	11	0.873	160366	333.261	3656775	0.51	3200	86	469359	None
052_GCF_000266945_1_ASM26694v1_genomic	98.27	2.43	99.95	Neural Network (Specific Model)	11	0.833	6500104	322.803	6527027	0.5	5626	2	6500104	None
053_GCF_000422285_1_ASM42228v1_genomic	99.59	2.69	99.88	Gradient Boost (General Model)	11	0.85	108426	327.666	4667344	0.59	4043	107	443514	None
054_GCF_001687335_1_ASM168733v1_genomic	97.76	0.04	99.88	Neural Network (Specific Model)	11	0.897	211739	329.03	2524199	0.43	2303	27	429497	None
055_GCF_012979235_1_ASM1297923v1_genomic	99.15	0.3	100	Gradient Boost (General Model)	11	0.91	240491	332.277	2461349	0.71	2252	34	713503	None
056_GCF_022026155_1_ASM2202615v1_genomic	96.13	0.3	99.9	Neural Network (Specific Model)	11	0.92	2025450	327.773	2025450	0.5	1902	1	2025450	None
057_GCF_900198525_1_LFTS_HGAP3_1_genomic	97.35	0.18	99.78	Neural Network (Specific Model)	11	0.901	2569357	308.42	2610531	0.54	2550	2	2569357	None
058_GCF_014701235_1_ASM1470123v1_genomic	99.64	0	100	Neural Network (Specific Model)	11	0.914	2370875	300.361	2370875	0.39	2413	1	2370875	None
059_GCF_036745535_1_ASM3674553v1_genomic	99.92	0.92	93.87	Gradient Boost (General Model)	11	0.9	23349	257.173	2207522	0.44	2588	192	126567	None
060_submission_assembly	97.7	0	99.88	Neural Network (Specific Model)	11	0.886	34925	295.609	2118185	0.36	2127	104	93719	None
061_GCF_001514535_1_ASM151453v1_genomic	98.86	0	99.98	Neural Network (Specific Model)	11	0.926	1276053	310.9	1997652	0.35	1993	3	1276053	None
062_GCF_000423865_1_ASM42386v1_genomic	97.99	0	99.68	Neural Network (Specific Model)	11	0.932	220938	305.604	1871474	0.34	1912	18	328695	None
063_GCF_039645565_1_ASM3964556v1_genomic	100	0.56	100	Neural Network (Specific Model)	11	0.92	2521190	309.327	2521190	0.57	2506	1	2521190	None
064_GCF_039645955_1_ASM3964595v1_genomic	100	0.33	100	Neural Network (Specific Model)	11	0.917	2516410	304.974	2516410	0.57	2529	1	2516410	None
065_GCF_039645965_1_ASM3964596v1_genomic	100	0.05	99.98	Neural Network (Specific Model)	11	0.938	2240048	317.635	2240048	0.4	2211	1	2240048	None
066_GCF_039645995_1_ASM3964599v1_genomic	100	0.28	100	Neural Network (Specific Model)	11	0.918	2499021	308.591	2499021	0.57	2485	1	2499021	None
067_GCF_048079205_1_ST-25_genomic	100	0.3	100	Neural Network (Specific Model)	11	0.913	2562475	303.77	2562475	0.57	2573	1	2562475	None
068_GCF_048081595_1_ST-27_genomic	100	0.93	100	Neural Network (Specific Model)	11	0.928	2247599	305.122	2247599	0.38	2284	1	2247599	None
069_GCF_039667065_1_ASM3966706v1_genomic	100	0.88	100	Neural Network (Specific Model)	11	0.936	778816	303.864	2239615	0.37	2306	11	880855	None
070_GCF_039667035_1_ASM3966703v1_genomic	100	0	99.99	Neural Network (Specific Model)	11	0.937	79466	300.523	2061657	0.37	2150	71	200961	None
071_GCF_039645985_1_ASM3964598v1_genomic	100	2.56	100	Neural Network (Specific Model)	11	0.89	2872400	307.553	2872400	0.49	2777	1	2872400	None
072_GCF_014905095_1_ASM1490509v1_genomic	100	0.32	99.89	Neural Network (Specific Model)	11	0.942	2261034	314.124	2261034	0.36	2266	1	2261034	None
073_GCF_009068765_1_ASM906876v1_genomic	100	0.93	100	Neural Network (Specific Model)	11	0.927	2342011	296.633	2342011	0.37	2446	1	2342011	None
074_GCF_005217605_1_ASM521760v1_genomic	100	0.21	100	Neural Network (Specific Model)	11	0.938	240294	302.325	2209279	0.39	2290	11	495379	None
075_GCF_014905115_1_ASM1490511v1_genomic	100	1.9	99.99	Neural Network (Specific Model)	11	0.925	2320257	296.342	2320257	0.37	2421	1	2320257	None
076_GCF_020410885_1_ASM2041088v1_genomic	100	1.3	100	Neural Network (Specific Model)	11	0.927	2413776	306.218	2413776	0.37	2442	1	2413776	None
077_GCF_000147355_1_ASM14735v1_genomic	100	0.07	99.99	Neural Network (Specific Model)	11	0.939	2153198	312.448	2153198	0.35	2162	1	2153198	None
078_GCF_009192995_1_ASM919299v1_genomic	100	0.01	100	Neural Network (Specific Model)	11	0.944	108919	305.399	2093483	0.37	2163	52	194355	None
079_GCF_009258225_1_ASM925822v1_genomic	100	3.12	99.99	Neural Network (Specific Model)	11	0.944	2378486	318.221	2415083	0.33	2394	2	2378486	None
080_GCF_014905135_1_ASM1490513v1_genomic	99.99	0.01	100	Neural Network (Specific Model)	11	0.942	2029060	314.099	2078871	0.39	2083	2	2029060	None
081_GCA_009258045_1	100	0.19	100	Neural Network (Specific Model)	11	0.927	1916242	313.76	1916242	0.35	1892	1	1916242	None
082_GCA_016937535_1	100	0.36	100	Neural Network (Specific Model)	11	0.943	73734	309.087	2456696	0.45	2507	63	197673	None
083_GCA_001595645_1	99.48	0.88	100	Neural Network (Specific Model)	11	0.917	206012	300.603	2374692	0.46	2420	72	477810	None
084_GCA_048079285_1	100	0.12	99.95	Neural Network (Specific Model)	11	0.901	2195947	310.295	2195947	0.43	2131	1	2195947	None
085_CP182228_1	100	0.1	99.96	Neural Network (Specific Model)	11	0.902	2198398	307.068	2198398	0.42	2157	1	2198398	None
086_GCA_020911965_1	100	18.96	99.99	Gradient Boost (General Model)	11	0.874	2575471	285.488	2970983	0.44	3037	2	2575471	None
087_GCA_000987835_1	99.7	0.12	100	Neural Network (Specific Model)	11	0.916	2217891	310.08	2217891	0.44	2189	1	2217891	None
088_GCA_020911965_1	100	18.96	99.99	Gradient Boost (General Model)	11	0.874	2575471	285.488	2970983	0.44	3037	2	2575471	None
089_GCA_000186245_1	100	0.01	100	Neural Network (Specific Model)	11	0.903	2101285	300.835	2101285	0.54	2108	1	2101285	None
090_GCA_014931715_1	100	0.14	99.94	Neural Network (Specific Model)	11	0.901	2209694	311.076	2209694	0.42	2139	1	2209694	None
091_GCA_032850805_1	100	0.03	100	Neural Network (Specific Model)	11	0.929	2544243	311.976	2544243	0.34	2534	1	2544243	None
092_GCA_000010325_1	100	0.01	100	Neural Network (Specific Model)	11	0.953	1877931	310.11	1877931	0.4	1933	1	1877931	None
093_GCA_005843985_1	100	0.01	100	Neural Network (Specific Model)	11	0.943	1685887	303.471	1685887	0.27	1754	1	1685887	None
094_GCA_002335445_1	100	0	100	Neural Network (Specific Model)	11	0.951	820752	306.864	1639064	0.3	1701	8	820752	None
095_GCA_000021725_1	100	0.02	100	Neural Network (Specific Model)	11	0.935	1676444	301.819	1676444	0.34	1737	1	1676444	None
096_GCA_002119425_1	100	4.23	99.99	Neural Network (Specific Model)	11	0.941	1269579	308.597	2002780	0.34	2045	20	1269579	None
097_GCA_900101285_1	100	0.25	100	Neural Network (Specific Model)	11	0.946	144600	305.12	1775491	0.32	1843	28	234156	None
098_GCA_000194135_1	100	0.16	99.94	Neural Network (Specific Model)	11	0.947	1694430	309.354	1694430	0.37	1737	1	1694430	None
099_GCA_000174415_1	99.48	1.24	100	Gradient Boost (General Model)	11	0.887	191499	292.488	3116746	0.48	3158	34	428681	None
100_GCA_000189755_2	100	0.33	99.96	Neural Network (Specific Model)	11	0.865	77781	289.3	2943604	0.46	2939	95	197530	None
101_GCA_900143285_1	100	0.82	100	Neural Network (Specific Model)	11	0.869	359338	305.774	5606984	0.47	5323	33	652070	None
102_GCA_000243155_2	100	1.16	100	Neural Network (Specific Model)	11	0.86	131864	296.592	4279760	0.45	4143	66	473863	None
103_GCA_900129935_1	98.56	1.84	100	Neural Network (Specific Model)	11	0.835	236868	294.106	5558020	0.42	5268	52	925637	None
104_GCA_002933875_1	84.83	0.98	74.83	Gradient Boost (General Model)	11	0.85	84451	295.482	3701809	0.49	3555	184	284575	None
105_GCA_003627965_1	100	0.74	99.97	Neural Network (Specific Model)	11	0.874	2856498	293.276	2886683	0.55	2873	10	2856498	None
106_GCA_050433185_1	100	0.56	100	Gradient Boost (General Model)	11	0.9	60551	295.257	2968584	0.39	3023	94	163969	None
107_GCA_000376385_1	100	0.07	99.55	Neural Network (Specific Model)	11	0.879	277962	302.448	2821579	0.55	2738	19	329257	None
108_GCA_000711975_1	100	7.3	98.6	Neural Network (Specific Model)	11	0.887	110056	285.627	2803538	0.44	2908	69	349937	None
109_GCA_003815015_1	100	0.82	99.99	Neural Network (Specific Model)	11	0.9	725084	299.499	2177741	0.6	2186	6	766366	None
110_SRR30630613	98.42	0	100	Neural Network (Specific Model)	11	0.907	73643	294.301	2654076	0.53	2732	55	339187	None
111_GCA_000427565_1	100	9.39	99.69	Neural Network (Specific Model)	11	0.908	78040	288.224	2700460	0.42	2842	57	257634	None
removed: 110_GCA_000620305_1	100	84.29	100	Gradient Boost (General Model)	11	0.878	319819	299.86	7587390	0.39	7422	47	1244626	None
