# Supplementary material for: Sulfur disproportionation occurs globally across anoxic habitats and has multiple mechanisms of independent evolutionary origin
Source: ISME J. 2026 Mar 2;20(1):wrag042. doi: 10.1093/ismejo/wrag042 (PMC12998232; doi:10.1093/ismejo/wrag042)
Supplement: Sup_Tab_2_sequences_wrag042 [file sup_tab_2_sequences_wrag042.xlsx]

## Sheet: chp1
WP_073376241.1	Desulfofustis glycolicus PerGlyS	10.1016/j.syapm.2020.126110	seed, high confidence
WP_067615222.1	Dissulfuribacter thermophilus	10.1016/j.syapm.2020.126110	high confidence
WP_068515357.1	Caldimicrobium thiodismutans TF1	10.1016/j.syapm.2020.126110	high confidence
WP_015725938.1	Desulfobulbus propionicus	10.1016/j.syapm.2020.126110	high confidence
WP_028321836.1	Desulfatiglans anilini Ani 1	10.1016/j.syapm.2020.126110	high confidence
WP_092225855.1	Desulforhopalus singaporensis	10.1016/j.syapm.2020.126110	high confidence
WP_028574671.1	Desulfonatronovibrio hydrogenovorans	10.1016/j.syapm.2020.126110	high confidence
WP_045214688.1	Desulfonatronovibrio magnus AHT 22	10.1016/j.syapm.2020.126110	high confidence
WP_045218306.1	Desulfonatronum thioautotrophicum ASO4-1	10.1016/j.syapm.2020.126110	high confidence
WP_013164584.1	Desulfurivibrio alkaliphilus AHT2	10.1016/j.syapm.2020.126110	high confidence
GER94042.1	45J	10.1016/j.syapm.2020.126110	high confidence
WP_275805283.1	Desulfurivibrio alkaliphilus		sequence similarity to seed
WP_221172065.1	Thermosulfurimonas sp. F29		sequence similarity to seed
PMP62937.1	Caldimicrobium thiodismutans		sequence similarity to seed
PIE58023.1	Desulfobulbus propionicus		sequence similarity to seed
HIP40098.1	Desulfocapsa sulfexigens		sequence similarity to seed
HFC97273.1	Thermosulfurimonas dismutans		sequence similarity to seed

## Sheet: chp2
WP_167369261.1	Desulfofustis glycolicus	10.1016/j.syapm.2020.126110	seed, high confidence
WP_013164585.1	Desulfurivibrio alkaliphilus	10.1016/j.syapm.2020.126110	high confidence
WP_067615224.1	Dissulfuribacter thermophilus	10.1016/j.syapm.2020.126110	high confidence
WP_068669730.1	Thermosulfurimonas dismutans	10.1016/j.syapm.2020.126110	high confidence
GER94043.1	45J	10.1016/j.syapm.2020.126110	high confidence
WP_068515360.1	Caldimicrobium thiodismutans TF1	10.1016/j.syapm.2020.126110	high confidence
WP_015725939.1	Desulfobulbus propionicus	10.1016/j.syapm.2020.126110	high confidence
WP_167330938.1	Desulfatiglans anilini Ani 1	10.1016/j.syapm.2020.126110	high confidence
WP_176761335.1	Desulforhopalus singaporensis	10.1016/j.syapm.2020.126110	high confidence
WP_153304077.1	Desulfonatronovibrio hydrogenovorans	10.1016/j.syapm.2020.126110	high confidence
WP_157493216.1	Desulfonatronovibrio magnus AHT 22	10.1016/j.syapm.2020.126110	high confidence
WP_153306723.1	Desulfonatronum thioautotrophicum ASO4-1	10.1016/j.syapm.2020.126110	high confidence
WP_221172066.1	Thermosulfurimonas sp. F29		sequence similarity to seed
PMP62938.1	Caldimicrobium thiodismutans		sequence similarity to seed
PIE58024.1	Desulfobulbus propionicus		sequence similarity to seed

## Sheet: chp3
WP_045214686.1	Desulfonatronovibrio magnus	10.1016/j.syapm.2020.126110	seed, high confidence
WP_022665020.1	Desulfospira joergensenii	10.1016/j.syapm.2020.126110	high confidence
WP_028574672.1	Desulfonatronovibrio hydrogenovorans	10.1016/j.syapm.2020.126110	high confidence
WP_045218311.1	Desulfonatronum thioautotrophicum	10.1016/j.syapm.2020.126110	high confidence
MBW1751567.1	Deltaproteobacteria bacterium		sequence similarity to seed
RQD67067.1	Desulfonatronovibrio sp. MSAO_Bac4		sequence similarity to seed
TVQ95321.1	Desulfovibrionales bacterium		sequence similarity to seed
WP_291318671.1	Desulfonatronospira sp.		sequence similarity to seed
WP_008871195.1	Desulfonatronospira sp.		sequence similarity to seed

## Sheet: dsre
WP_067615220.1	Dissulfuribacter thermophilus	10.1016/j.syapm.2020.126110	seed, high confidence
WP_068669734.1	Thermosulfurimonas dismutans S95	10.1016/j.syapm.2020.126110	high confidence
WP_068515354.1	Caldimicrobium thiodismutans TF1	10.1016/j.syapm.2020.126110	high confidence
WP_015725937.1	Desulfobulbus propionicus	10.1016/j.syapm.2020.126110	high confidence
WP_028321837.1	Desulfatiglans anilini Ani 1	10.1016/j.syapm.2020.126110	high confidence
WP_092225854.1	Desulforhopalus singaporensis	10.1016/j.syapm.2020.126110	high confidence
WP_035244011.1	Desulfonatronovibrio hydrogenovorans	10.1016/j.syapm.2020.126110	high confidence
WP_045214684.1	Desulfonatronovibrio magnus AHT 22	10.1016/j.syapm.2020.126110	high confidence
WP_045218313.1	Desulfonatronum thioautotrophicum ASO4-1	10.1016/j.syapm.2020.126110	high confidence
WP_067615220.1	Dissulfuribacter thermophilus	10.1016/j.syapm.2020.126110	high confidence
WP_013164583.1	Desulfurivibrio alkaliphilus AHT2	10.1016/j.syapm.2020.126110	high confidence
GER94041.1	45J	10.1016/j.syapm.2020.126110	high confidence
WP_221172064.1	Thermosulfurimonas sp. F29		sequence similarity to seed
PIE56185.1	Desulfobulbus propionicus		sequence similarity to seed

## Sheet: eyh
UKL13718.1	Dissulfurimicrobium hydrothermale	10.3390/microorganisms10010060	seed, high confidence
WP_221172598.1	Thermosulfurimonas sp. F29	10.1099/mgen.0.000865	high confidence
WP_068511973.1	Caldimicrobium thiodismutans		sequence similarity to seed
WP_015724856.1	Desulfobulbus propionicus		sequence similarity to seed
WP_015405338.1	Desulfocapsa sulfexigens		sequence similarity to seed
WP_275805181.1	Desulfurivibrio alkaliphilus		sequence similarity to seed
WP_086034395.1	Desulfurella amilsii		sequence similarity to seed
WP_073379123.1	Desulfofustis glycolicu		sequence similarity to seed
WP_264698152.1	Dethiobacter alkaliphilus		sequence similarity to seed
WP_067616781.1	Dissulfuribacter thermophilus		sequence similarity to seed
WP_068669317.1	Thermosulfurimonas dismutan		sequence similarity to seed
HHS48333.1	Desulfurella acetivorans		sequence similarity to seed
WP_291491993.1	Desulfurella sp.		sequence similarity to seed
WP_025392609.1	Desulfurella		sequence similarity to seed
AHF97461.1	Desulfurella acetivorans A63		sequence similarity to seed
WP_008514819.1	Dethiobacter alkaliphilus		sequence similarity to seed
MBS3885980.1	Dethiobacter sp.		sequence similarity to seed
MBT9140164.1	Dehalococcoidia bacterium		sequence similarity to seed
MBS3982973.1	Dethiobacter sp.		sequence similarity to seed
MBS4008772.1	Clostridium sp.		sequence similarity to seed
MBS3900510.1	Dethiobacter sp		sequence similarity to seed

## Sheet: molya
WP_221171714.1	Thermosulfurimonas sp. F29	10.1099/mgen.0.000865	seed, high confidence
WP_067618970.1	Dissulfuribacter thermophilus S69	10.1099/mgen.0.000865	high confidence
WP_163299371.1	Dissulfurirhabdus thermomarina SH388	10.1099/mgen.0.000865	high confidence
WP_166032267.1	Thermosulfuriphilus ammonigenes ST65	10.1099/mgen.0.000865	high confidence
WP_168719055.1	Thermosulfurimonas marina SU872	10.1099/mgen.0.000865	high confidence
WP_068669177.1	Thermosulfurimonas dismutans S95	10.1099/mgen.0.000865	high confidence
WP_068512788.1	Caldimicrobium thiodismutans	10.1099/mgen.0.000865	low confidence
WP_015403467.1	Desulfocapsa sulfexigens	10.1099/mgen.0.000865	low confidence
WP_013162657.1	Desulfurivibrio alkaliphilus	10.1099/mgen.0.000865	low confidence
WP_203473635.1	Dissulfurispira thermophila	10.1099/mgen.0.000865	low confidence
WP_068513992.1	Caldimicrobium thiodismutans		sequence similarity to seed
WP_015725077.1	Desulfobulbus propionicus		sequence similarity to seed
WP_015405008.1	Desulfocapsa sulfexigens		sequence similarity to seed
WP_275805062.1	Desulfurivibrio alkaliphilus		sequence similarity to seed
WP_158090462.1	Desulfurella amilsii		sequence similarity to seed
WP_073378153.1	Desulfofustis glycolicus		sequence similarity to seed
WP_067618970.1	Dissulfuribacter thermophilus		sequence similarity to seed
WP_068669177.1	Thermosulfurimonas dismutans		sequence similarity to seed
HHS49346.1	Desulfurella acetivorans		sequence similarity to seed
WP_272979509.1	Desulfurella multipotens		sequence similarity to seed
HEX13361.1	Desulfurella acetivorans		sequence similarity to seed
WP_035588457.1	Hippea jasoniae		sequence similarity to seed
WP_025209213.1	Hippea sp. KM1		sequence similarity to seed
NLK67227.1	Campylobacteraceae bacterium		sequence similarity to seed
WP_270863298.1	Campylobacter sp. CS_NA1		sequence similarity to seed
WP_270877261.1	Campylobacter sp. VBCF_01 NA2		sequence similarity to seed
MCK5524331.1	Thiomargarita sp.		sequence similarity to seed

## Sheet: molyb
WP_221171713.1	Thermosulfurimonas sp. F29	10.1099/mgen.0.000865	seed, high confidence
WP_067618971.1	Dissulfuribacter thermophilus S69	10.1099/mgen.0.000865	high confidence
WP_163299370.1	Dissulfurirhabdus thermomarina SH388	10.1099/mgen.0.000865	high confidence
WP_166032266.1	Thermosulfuriphilus ammonigenes ST65	10.1099/mgen.0.000865	high confidence
WP_168719054.1	Thermosulfurimonas marina SU872	10.1099/mgen.0.000865	high confidence
WP_068669175.1	Thermosulfurimonas dismutans S95	10.1099/mgen.0.000865	high confidence
WP_068516574.1	Caldimicrobium thiodismutans	10.1099/mgen.0.000865	low confidence
WP_015403468.1	Desulfocapsa sulfexigens	10.1099/mgen.0.000865	low confidence
WP_013162656.1	Desulfurivibrio alkaliphilus	10.1099/mgen.0.000865	low confidence
WP_203473636.1	Dissulfurispira thermophila	10.1099/mgen.0.000865	low confidence
WP_015725078.1	Desulfobulbus propionicus		sequence similarity to seed
WP_015405007.1	Desulfocapsa sulfexigens		sequence similarity to seed
HFC47029.1	Dissulfuribacter thermophilus		sequence similarity to seed
HFC98080.1	Thermosulfurimonas dismutans		sequence similarity to seed
WP_297058301.1	Thermosulfurimonas sp.		sequence similarity to seed
HFC98080.1	Thermosulfurimonas dismutans		sequence similarity to seed
RUM89117.1	Thermodesulfatator sp.		sequence similarity to seed
HEB49767.1	Desulfobulbus sp.		sequence similarity to seed
MDG4476830.1	Desulfobacterales bacterium RS19-109		sequence similarity to seed
WP_092346328.1	Desulfuromusa kysingii		sequence similarity to seed

## Sheet: molyc
WP_221171715.1	Thermosulfurimonas sp. F29	10.1099/mgen.0.000865	seed, high confidence
WP_067618969.1	Dissulfuribacter thermophilus	10.1099/mgen.0.000865	high confidence
WP_084270927.1	Thermosulfurimonas dismutans	10.1099/mgen.0.000865	high confidence
WP_163299372.1	Dissulfurirhabdus thermomarina	10.1099/mgen.0.000865	high confidence
WP_166032268.1	Thermosulfuriphilus ammonigenes ST65	10.1099/mgen.0.000865	high confidence
WP_168719056.1	Thermosulfurimonas marina SU872	10.1099/mgen.0.000865	high confidence
WP_015725076.1	Desulfobulbus propionicus	10.1099/mgen.0.000865	low confidence
WP_015405009.1	Desulfocapsa sulfexigens	10.1099/mgen.0.000865	low confidence
WP_068512797.1	Caldimicrobium thiodismutans	10.1099/mgen.0.000865	low confidence
WP_203473637.1	Dissulfurispira thermophila	10.1099/mgen.0.000865	low confidence
WP_073373270.1	Desulfofustis glycolicus	10.1099/mgen.0.000865	low confidence
WP_013162658.1	Desulfurivibrio alkaliphilus	10.1099/mgen.0.000865	low confidence
WP_237888109.1	Dissulfurimicrobium hydrothermale		sequence similarity to seed
WP_169755538.1	Dissulfurirhabdus thermomarina		sequence similarity to seed

## Sheet: phsa
XCS57833.1	Salmonella enterica subsp. enterica serovar Typhimurium	10.1128/aem.66.9.3939-3944.2000	seed, high confidence
BFY48485.1	Edwardsiella piscicida	10.1016/j.micres.2024.127735	high confidence
AAN57036.1	Shewanella oneidensis MR-1	10.1128/aem.00888-09	high confidence
WP_136797087.1	Desulfosediminicola ganghwensis		sequence similarity to seed
MFT5730025.1	Desulforhopalus sp.		sequence similarity to seed
WP_028324348.1	Desulfatirhabdium butyrativorans		sequence similarity to seed
WP_123291171.1	Desulfosoma caldarium		sequence similarity to seed
WP_084057198.1	Desulfacinum hydrothermale		sequence similarity to seed
WP_073039574.1	Desulfacinum infernum		sequence similarity to seed
WP_232019768.1	Helicobacter pullorum		sequence similarity to seed
WP_006802889.1	Helicobacter winghamensis		sequence similarity to seed
WP_067173343.1	Sulfurospirillum sp. UCH001		sequence similarity to seed
WP_169784837.1	Campylobacter curvus		sequence similarity to seed
WP_007290079.1	Thermosinus carboxydivorans		sequence similarity to seed
WP_371379363.1	Sporomusa aerivorans		sequence similarity to seed
WP_171904666.1	Sporolituus thermophilus		sequence similarity to seed
WP_015263331.1	Desulfitobacterium dichloroeliminans		sequence similarity to seed

## Sheet: sorb
AAF64401.1	Ancylobacter novellus DSM 506	10.1074/jbc.275.18.13202	seed, high confidence
WP_013326828.1	Sulfurimonas autotrophica		sequence similarity to seed
WP_151900171.1	Sulfurimonas hydrogeniphila		sequence similarity to seed
WP_226065444.1	Sulfurimonas sp. SWIR-19		sequence similarity to seed
WP_193149941.1	Sulfurimonas sediminis		sequence similarity to seed
MCF6207124.1	Sulfurovum sp		sequence similarity to seed
WP_223890669.1	Sulfurovum sp. TSL6		sequence similarity to seed
MBC8237079.1	Candidatus Sulfurimonas ponti		sequence similarity to seed
WP_011980791.1	Sulfurovum sp. NBC37-1		sequence similarity to seed

[truncated: 7 more sheets: soxd, sudha, sudhb, ssea, tusa, ttra, yede]
