# Supplementary material for: Sulfur disproportionation occurs globally across anoxic habitats and has multiple mechanisms of independent evolutionary origin
Source: ISME J. 2026 Mar 2;20(1):wrag042. doi: 10.1093/ismejo/wrag042 (PMC12998232; doi:10.1093/ismejo/wrag042)
Supplement: Sup_Tab_3_constraints_wrag042 [file sup_tab_3_constraints_wrag042.xlsx]

## Sheet: Sheet1
include		exclude
name	taxid	name	taxid
Thermodesulfobacteriota	200940
Nitrospirota	40117
Nitrospinota	1293497
Myxococcota	2818505
Campylobacterota	29547
SAR324 cluster	131190
Acidobacteriota	57723
Proteobacteria	1224
Aquificota	200783
Dependentiae	95901
PVC group	1783257
FCB group	1783270
Spirochaetes	203691
Bacillota	1239
Terrabacteria	1783272	Bacillota	1239
Thermotogota	200918
Synergistetes	508458
Archaea	2157
